# Supplementary material for: pdCIFplotter: visualizing powder diffraction data in pdCIF format
Source: J Appl Crystallogr. 2022 May 25;55(Pt 3):631–7. doi: 10.1107/S1600576722003478 (PMC9172038; doi:10.1107/S1600576722003478)
Supplement: Supplementary file 2 [file j-55-00631-sup2.zip]

Archive with 11 entries (10 files):
- first/first.cif
- first/first.inp
- first/xye_files/
- first/xye_files/576460-mac-001_reb_0003.xye
- first/xye_files/576464-mac-001_reb_0003.xye
- first/xye_files/576468-mac-001_reb_0003.xye
- first/xye_files/576472-mac-001_reb_0003.xye
- first/xye_files/576476-mac-001_reb_0003.xye
- first/xye_files/576480-mac-001_reb_0003.xye
- first/xye_files/576484-mac-001_reb_0003.xye
- first/xye_files/576488-mac-001_reb_0003.xye
