# Supplementary material for: pdCIFplotter: visualizing powder diffraction data in pdCIF format
Source: J Appl Crystallogr. 2022 May 25;55(Pt 3):631–7. doi: 10.1107/S1600576722003478 (PMC9172038; doi:10.1107/S1600576722003478)
Supplement: Supplementary file 2 [file j-55-00631-sup2.zip › first/first.cif]

#######	Begin powder crystal structure	#######
data_Al2O3_0
_pd_block_id	Al2O3_0
_pd_block_diffractogram_id	xye_files\576460-mac-001_reb_0003.xye_0
_pd_phase_name Al2O3
_cell_length_a  4.759325(10)
_cell_length_b  4.759325(10)
_cell_length_c  12.99242(4)
_cell_angle_alpha 90
_cell_angle_beta  90
_cell_angle_gamma 120
_cell_volume 254.8658(13)
_cell_formula_units_Z	  6
_chemical_formula_weight	101.961276
_cell_measurement_temperature	310.49
_diffrn_ambient_temperature	310.49
_exptl_crystal_density_diffrn	3.98588(2)
_exptl_absorpt_coefficient_mu	2.018190(10)
_diffrn_radiation_wavelength	0.825765300
_cell_measurement_theta_min	2.5005
_cell_measurement_theta_max	32.5005
_space_group_name_H-M_alt r_-3_c:H
loop_
	_space_group_symop_id
	_space_group_symop_operation_xyz
	  1 'x, y, z '
	  2 '-x, -y, -z '
	  3 '-x+y, -x, z '
	  4 '-x+y, y, z+1/2 '
	  5 '-y, -x, z+1/2 '
	  6 '-y, x-y, z '
	  7 'y, -x+y, -z '
	  8 'y, x, -z+1/2 '
	  9 'x-y, -y, -z+1/2 '
	 10 'x-y, x, -z '
	 11 '-x, -x+y, -z+1/2 '
	 12 'x, x-y, z+1/2 '
	 13 'x-1/3, y+1/3, z+1/3 '
	 14 '-x-1/3, -y+1/3, -z+1/3 '
	 15 '-x+y-1/3, -x+1/3, z+1/3 '
	 16 '-x+y-1/3, y+1/3, z-1/6 '
	 17 '-y-1/3, -x+1/3, z-1/6 '
	 18 '-y-1/3, x-y+1/3, z+1/3 '
	 19 'y-1/3, -x+y+1/3, -z+1/3 '
	 20 'y-1/3, x+1/3, -z-1/6 '
	 21 'x-y-1/3, -y+1/3, -z-1/6 '
	 22 'x-y-1/3, x+1/3, -z+1/3 '
	 23 '-x-1/3, -x+y+1/3, -z-1/6 '
	 24 'x-1/3, x-y+1/3, z-1/6 '
	 25 'x+1/3, y-1/3, z-1/3 '
	 26 '-x+1/3, -y-1/3, -z-1/3 '
	 27 '-x+y+1/3, -x-1/3, z-1/3 '
	 28 '-x+y+1/3, y-1/3, z+1/6 '
	 29 '-y+1/3, -x-1/3, z+1/6 '
	 30 '-y+1/3, x-y-1/3, z-1/3 '
	 31 'y+1/3, -x+y-1/3, -z-1/3 '
	 32 'y+1/3, x-1/3, -z+1/6 '
	 33 'x-y+1/3, -y-1/3, -z+1/6 '
	 34 'x-y+1/3, x-1/3, -z-1/3 '
	 35 '-x+1/3, -x+y-1/3, -z+1/6 '
	 36 'x+1/3, x-y-1/3, z+1/6 '
loop_
	_atom_site_label
	_atom_site_type_symbol
	_atom_site_site_symmetry_multiplicity
	_atom_site_fract_x
	_atom_site_fract_y
	_atom_site_fract_z
	_atom_site_occupancy
	_atom_site_B_iso_or_equiv
Al1 Al+3  12 0 0 0.148 1 0.436(15)
O1 O-2  18 0.306 0 0.25 1 0.436(15)
loop_
	_geom_bond_atom_site_label_1
	_geom_bond_atom_site_label_2
	_geom_bond_distance
	_geom_bond_site_symmetry_1
	_geom_bond_site_symmetry_2
	Al1       O1        1.856339(3) 1_555  14_655
	Al1       O1        1.856339(3) 1_555  17_555
	Al1       O1        1.856339(3) 1_555  22_545
	Al1       O1        1.969059(4) 1_555   3_555
	Al1       O1        1.969059(4) 1_555   6_555
	Al1       O1        1.969059(4) 1_555   1_555
	Al1       Al1       2.650454(8) 1_555   8_555
	Al1       Al1       2.790281(5) 1_555  14_555
	Al1       Al1       2.790281(5) 1_555  14_545
	Al1       Al1       2.790281(5) 1_555  14_655
	O1        Al1       1.856339(3) 1_555  28_555
	O1        Al1       1.856339(3) 1_555  14_655
	O1        Al1       1.969059(4) 1_555   8_555
	O1        Al1       1.969059(4) 1_555   1_555
	O1        O1        2.522478(5) 1_555   6_555
	O1        O1        2.522478(5) 1_555   3_555
	O1        O1        2.619295(6) 1_555  14_655
	O1        O1        2.619295(6) 1_555  26_556
	O1        O1        2.725632(6) 1_555  17_655
	O1        O1        2.725632(6) 1_555  34_556
	O1        O1        2.725632(6) 1_555  29_565
	O1        O1        2.725632(6) 1_555  22_545
	O1        O1        2.867105(6) 1_555   3_655
	O1        O1        2.867105(6) 1_555   6_545
	O1        O1        2.867105(6) 1_555   6_655
	O1        O1        2.867105(6) 1_555   3_665
	loop_
		_geom_angle_atom_site_label_1
		_geom_angle_atom_site_label_2
		_geom_angle_atom_site_label_3
		_geom_angle
		_geom_angle_site_symmetry_1
		_geom_angle_site_symmetry_2
		_geom_angle_site_symmetry_3
	O1        Al1       O1         101.11224(11)  17_555 1_555  14_655
	O1        Al1       O1         101.11224(11)  22_545 1_555  17_555
	O1        Al1       O1         101.11224(11)  22_545 1_555  14_655
	O1        Al1       O1         86.37290(14)   3_555 1_555  22_545
	O1        Al1       O1         90.82989(13)   3_555 1_555  17_555
	O1        Al1       O1         164.282755(19)   3_555 1_555  14_655
	O1        Al1       O1         79.66255(16)   6_555 1_555   3_555
	O1        Al1       O1         164.282755(19)   6_555 1_555  22_545
	O1        Al1       O1         86.37290(14)   6_555 1_555  17_555
	O1        Al1       O1         90.82989(13)   6_555 1_555  14_655
	O1        Al1       O1         79.66255(16)   1_555 1_555   6_555
	O1        Al1       O1         79.66255(16)   1_555 1_555   3_555
	O1        Al1       O1         90.82989(13)   1_555 1_555  22_545
	O1        Al1       O1         164.282755(19)   1_555 1_555  17_555
	O1        Al1       O1         86.37290(14)   1_555 1_555  14_655
	Al1       Al1       O1         47.69898(11)   8_555 1_555   1_555
	Al1       Al1       O1         47.69898(11)   8_555 1_555   6_555
	Al1       Al1       O1         47.69898(11)   8_555 1_555   3_555
	Al1       Al1       O1         116.91054(9)   8_555 1_555  22_545
	Al1       Al1       O1         116.91054(9)   8_555 1_555  17_555
	Al1       Al1       O1         116.91054(9)   8_555 1_555  14_655
	Al1       Al1       Al1        79.98909(4)  14_555 1_555   8_555
	Al1       Al1       O1         120.91600(12)  14_555 1_555   1_555
	Al1       Al1       O1         41.60220(4)  14_555 1_555   6_555
	Al1       Al1       O1         83.28124(4)  14_555 1_555   3_555
	Al1       Al1       O1         143.854468(12)  14_555 1_555  22_545
	Al1       Al1       O1         44.77070(10)  14_555 1_555  17_555
	Al1       Al1       O1         97.95776(3)  14_555 1_555  14_655
	Al1       Al1       Al1        117.04381(2)  14_545 1_555  14_555
	Al1       Al1       Al1        79.98909(4)  14_545 1_555   8_555
	Al1       Al1       O1         83.28124(4)  14_545 1_555   1_555
	Al1       Al1       O1         120.91600(12)  14_545 1_555   6_555
	Al1       Al1       O1         41.60220(4)  14_545 1_555   3_555
	Al1       Al1       O1         44.77070(10)  14_545 1_555  22_545
	Al1       Al1       O1         97.95776(3)  14_545 1_555  17_555
	Al1       Al1       O1         143.854468(12)  14_545 1_555  14_655
	Al1       Al1       Al1        117.04381(2)  14_655 1_555  14_545
	Al1       Al1       Al1        117.04381(2)  14_655 1_555  14_555
	Al1       Al1       Al1        79.98909(4)  14_655 1_555   8_555
	Al1       Al1       O1         41.60220(4)  14_655 1_555   1_555
	Al1       Al1       O1         83.28124(4)  14_655 1_555   6_555
	Al1       Al1       O1         120.91600(12)  14_655 1_555   3_555
	Al1       Al1       O1         97.95776(3)  14_655 1_555  22_545
	Al1       Al1       O1         143.854468(12)  14_655 1_555  17_555
	Al1       Al1       O1         44.77070(10)  14_655 1_555  14_655
	Al1       O1        Al1        120.34615(5)  14_655 1_555  28_555
	Al1       O1        Al1        132.25904(5)   8_555 1_555  14_655
	Al1       O1        Al1        93.62710(14)   8_555 1_555  28_555
	Al1       O1        Al1        84.6020(2)   1_555 1_555   8_555
	Al1       O1        Al1        93.62710(14)   1_555 1_555  14_655
	Al1       O1        Al1        132.25904(5)   1_555 1_555  28_555
	O1        O1        Al1        50.16873(8)   6_555 1_555   1_555
	O1        O1        Al1        50.16873(8)   6_555 1_555   8_555
	O1        O1        Al1        93.479372(3)   6_555 1_555  14_655
	O1        O1        Al1        143.20668(6)   6_555 1_555  28_555
	O1        O1        O1         60.000     3_555 1_555   6_555
	O1        O1        Al1        50.16873(8)   3_555 1_555   1_555
	O1        O1        Al1        50.16873(8)   3_555 1_555   8_555
	O1        O1        Al1        143.20668(6)   3_555 1_555  14_655
	O1        O1        Al1        93.479372(3)   3_555 1_555  28_555
	O1        O1        O1         94.934849(13)  14_655 1_555   3_555
	O1        O1        O1         63.99134(7)  14_655 1_555   6_555
	O1        O1        Al1        45.01544(9)  14_655 1_555   1_555
	O1        O1        Al1        113.94635(15)  14_655 1_555   8_555
	O1        O1        Al1        48.61165(5)  14_655 1_555  14_655
	O1        O1        Al1        149.723277(8)  14_655 1_555  28_555
	O1        O1        O1         156.51579(6)  26_556 1_555  14_655
	O1        O1        O1         63.99134(7)  26_556 1_555   3_555
	O1        O1        O1         94.934849(13)  26_556 1_555   6_555
	O1        O1        Al1        113.94635(15)  26_556 1_555   1_555
	O1        O1        Al1        45.01544(9)  26_556 1_555   8_555
	O1        O1        Al1        149.723277(8)  26_556 1_555  14_655
	O1        O1        Al1        48.61165(5)  26_556 1_555  28_555
	O1        O1        O1         143.30009(9)  17_655 1_555  26_556
	O1        O1        O1         56.27804(15)  17_655 1_555  14_655
	O1        O1        O1         123.05197(9)  17_655 1_555   3_555
	O1        O1        O1         120.26938(8)  17_655 1_555   6_555
	O1        O1        Al1        85.0349(2)  17_655 1_555   1_555
	O1        O1        Al1        169.368341(5)  17_655 1_555   8_555
	O1        O1        Al1        46.24859(4)  17_655 1_555  14_655
	O1        O1        Al1        95.09425(14)  17_655 1_555  28_555
	O1        O1        O1         105.4114(2)  34_556 1_555  17_655
	O1        O1        O1         56.27804(15)  34_556 1_555  26_556
	O1        O1        O1         143.30009(9)  34_556 1_555  14_655
	O1        O1        O1         120.26938(8)  34_556 1_555   3_555
	O1        O1        O1         123.05197(9)  34_556 1_555   6_555
	O1        O1        Al1        169.368341(5)  34_556 1_555   1_555
	O1        O1        Al1        85.0349(2)  34_556 1_555   8_555
	O1        O1        Al1        95.09425(14)  34_556 1_555  14_655
	O1        O1        Al1        46.24859(4)  34_556 1_555  28_555
	O1        O1        O1         63.46475(17)  29_565 1_555  34_556
	O1        O1        O1         140.39848(10)  29_565 1_555  17_655
	O1        O1        O1         64.84430(18)  29_565 1_555  26_556
	O1        O1        O1         108.4419(2)  29_565 1_555  14_655
	O1        O1        O1         92.368905(6)  29_565 1_555   3_555
	O1        O1        O1         59.73062(8)  29_565 1_555   6_555
	O1        O1        Al1        109.70003(16)  29_565 1_555   1_555
	O1        O1        Al1        42.92151(9)  29_565 1_555   8_555
	O1        O1        Al1        95.09425(14)  29_565 1_555  14_655
	O1        O1        Al1        100.19306(19)  29_565 1_555  28_555
	O1        O1        O1         149.00946(8)  22_545 1_555  29_565
	O1        O1        O1         140.39848(10)  22_545 1_555  34_556
	O1        O1        O1         63.46475(17)  22_545 1_555  17_655
	O1        O1        O1         108.4419(2)  22_545 1_555  26_556
	O1        O1        O1         64.84430(18)  22_545 1_555  14_655
	O1        O1        O1         59.73062(8)  22_545 1_555   3_555
	O1        O1        O1         92.368905(6)  22_545 1_555   6_555
	O1        O1        Al1        42.92151(9)  22_545 1_555   1_555
	O1        O1        Al1        109.70003(16)  22_545 1_555   8_555
	O1        O1        Al1        100.19306(19)  22_545 1_555  14_655
	O1        O1        Al1        95.09425(14)  22_545 1_555  28_555
	O1        O1        O1         90.000     3_655 1_555  22_545
	O1        O1        O1         118.67510(7)   3_655 1_555  29_565
	O1        O1        O1         55.78378(9)   3_655 1_555  34_556
	O1        O1        O1         58.26762(8)   3_655 1_555  17_655
	O1        O1        O1         87.249779(7)   3_655 1_555  26_556
	O1        O1        O1         114.42484(7)   3_655 1_555  14_655
	O1        O1        O1         123.903    3_655 1_555   3_555
	O1        O1        O1         176.097    3_655 1_555   6_555
	O1        O1        Al1        131.62195(9)   3_655 1_555   1_555
	O1        O1        Al1        131.62195(9)   3_655 1_555   8_555
	O1        O1        Al1        83.044586(5)   3_655 1_555  14_655
	O1        O1        Al1        39.44388(5)   3_655 1_555  28_555
	O1        O1        O1         60.000     6_545 1_555   3_655
	O1        O1        O1         58.26762(8)   6_545 1_555  22_545
	O1        O1        O1         124.21622(9)   6_545 1_555  29_565
	O1        O1        O1         85.269148(11)   6_545 1_555  34_556
	O1        O1        O1         90.000     6_545 1_555  17_655
	O1        O1        O1         59.37192(9)   6_545 1_555  26_556
	O1        O1        O1         122.49080(9)   6_545 1_555  14_655
	O1        O1        O1         63.903     6_545 1_555   3_555
	O1        O1        O1         123.903    6_545 1_555   6_555
	O1        O1        Al1        92.885360(5)   6_545 1_555   1_555
	O1        O1        Al1        92.885360(5)   6_545 1_555   8_555
	O1        O1        Al1        134.79277(4)   6_545 1_555  14_655
	O1        O1        Al1        39.44388(5)   6_545 1_555  28_555
	O1        O1        O1         112.195    6_655 1_555   6_545
	O1        O1        O1         52.195     6_655 1_555   3_655
	O1        O1        O1         118.67510(7)   6_655 1_555  22_545
	O1        O1        O1         90.000     6_655 1_555  29_565
	O1        O1        O1         58.26762(8)   6_655 1_555  34_556
	O1        O1        O1         55.78378(9)   6_655 1_555  17_655
	O1        O1        O1         114.42484(7)   6_655 1_555  26_556
	O1        O1        O1         87.249779(7)   6_655 1_555  14_655
	O1        O1        O1         176.097    6_655 1_555   3_555
	O1        O1        O1         123.903    6_655 1_555   6_555
	O1        O1        Al1        131.62195(9)   6_655 1_555   1_555
	O1        O1        Al1        131.62195(9)   6_655 1_555   8_555
	O1        O1        Al1        39.44388(5)   6_655 1_555  14_655
	O1        O1        Al1        83.044586(5)   6_655 1_555  28_555
	O1        O1        O1         60.000     3_665 1_555   6_655
	O1        O1        O1         172.195    3_665 1_555   6_545
	O1        O1        O1         112.195    3_665 1_555   3_655
	O1        O1        O1         124.21622(9)   3_665 1_555  22_545
	O1        O1        O1         58.26762(8)   3_665 1_555  29_565
	O1        O1        O1         90.000     3_665 1_555  34_556
	O1        O1        O1         85.269148(11)   3_665 1_555  17_655
	O1        O1        O1         122.49080(9)   3_665 1_555  26_556
	O1        O1        O1         59.37192(9)   3_665 1_555  14_655
	O1        O1        O1         123.903    3_665 1_555   3_555
	O1        O1        O1         63.903     3_665 1_555   6_555
	O1        O1        Al1        92.885360(5)   3_665 1_555   1_555
	O1        O1        Al1        92.885360(5)   3_665 1_555   8_555
	O1        O1        Al1        39.44388(5)   3_665 1_555  14_655
	O1        O1        Al1        134.79277(4)   3_665 1_555  28_555
#######	End powder crystal structure	#######


#######	Begin powder crystal structure	#######
data_Si_0
_pd_block_id	Si_0
_pd_block_diffractogram_id	xye_files\576460-mac-001_reb_0003.xye_0
_pd_phase_name Si
_cell_length_a  5.431055(6)
_cell_length_b  5.431055(6)
_cell_length_c  5.431055(6)
_cell_angle_alpha 90
_cell_angle_beta  90
_cell_angle_gamma 90
_cell_volume 160.1963(5)
_cell_formula_units_Z	  8
_chemical_formula_weight	28.0855
_cell_measurement_temperature	310.49
_diffrn_ambient_temperature	310.49
_exptl_crystal_density_diffrn	2.328998(8)
_exptl_absorpt_coefficient_mu	2.401995(8)
_diffrn_radiation_wavelength	0.825765300
_cell_measurement_theta_min	2.5005
_cell_measurement_theta_max	32.5005
_space_group_name_H-M_alt Fd-3mS
loop_
	_space_group_symop_id
	_space_group_symop_operation_xyz
	  1 'x, y, z '
	  2 '-x, z+1/2, -y+1/2 '
	  3 '-x+1/4, -y+1/4, -z+1/4 '
	  4 '-x+1/4, -z+1/4, -y+1/4 '
	  5 '-x+1/2, -z, y+1/2 '
	  6 '-x+1/2, y+1/2, -z '
	  7 '-x-1/4, z-1/4, y+1/4 '
	  8 '-x-1/4, y+1/4, z-1/4 '
	  9 '-y, -z+1/2, x+1/2 '
	 10 '-y, x+1/2, -z+1/2 '
	 11 '-y+1/4, -x+1/4, -z+1/4 '
	 12 '-y+1/4, -z+1/4, -x+1/4 '
	 13 '-y+1/2, -x, z+1/2 '
	 14 '-y+1/2, z+1/2, -x '
	 15 '-y-1/4, z+1/4, x-1/4 '
	 16 '-y-1/4, x-1/4, z+1/4 '
	 17 '-z, -x+1/2, y+1/2 '
	 18 '-z, y+1/2, -x+1/2 '
	 19 '-z+1/4, -x+1/4, -y+1/4 '
	 20 '-z+1/4, -y+1/4, -x+1/4 '
	 21 '-z+1/2, -y, x+1/2 '
	 22 '-z+1/2, x+1/2, -y '
	 23 '-z-1/4, y-1/4, x+1/4 '
	 24 '-z-1/4, x+1/4, y-1/4 '
	 25 'z, y, x '
	 26 'z, x, y '
	 27 'z+1/4, -y-1/4, x-1/4 '
	 28 'z+1/4, x-1/4, -y-1/4 '
	 29 'z+1/2, -x, -y+1/2 '
	 30 'z+1/2, -y+1/2, -x '
	 31 'z-1/4, -x-1/4, y+1/4 '
	 32 'z-1/4, y+1/4, -x-1/4 '
	 33 'y, z, x '
	 34 'y, x, z '
	 35 'y+1/4, -x-1/4, z-1/4 '
	 36 'y+1/4, z-1/4, -x-1/4 '
	 37 'y+1/2, -x+1/2, -z '
	 38 'y+1/2, -z, -x+1/2 '
	 39 'y-1/4, -z-1/4, x+1/4 '
	 40 'y-1/4, x+1/4, -z-1/4 '
	 41 'x, z, y '
	 42 '-x, -y+1/2, z+1/2 '
	 43 'x+1/4, -z-1/4, y-1/4 '
	 44 'x+1/4, y-1/4, -z-1/4 '
	 45 'x+1/2, -y, -z+1/2 '
	 46 'x+1/2, -z+1/2, -y '
	 47 'x-1/4, -y-1/4, z+1/4 '
	 48 'x-1/4, z+1/4, -y-1/4 '
	 49 'x+1/2, y+1/2, z '
	 50 '-x+1/2, z, -y+1/2 '
	 51 '-x-1/4, -y-1/4, -z+1/4 '
	 52 '-x-1/4, -z-1/4, -y+1/4 '
	 53 '-x, -z+1/2, y+1/2 '
	 54 '-x, y, -z '
	 55 '-x+1/4, z+1/4, y+1/4 '
	 56 '-x+1/4, y-1/4, z-1/4 '
	 57 '-y+1/2, -z, x+1/2 '
	 58 '-y+1/2, x, -z+1/2 '
	 59 '-y-1/4, -x-1/4, -z+1/4 '
	 60 '-y-1/4, -z-1/4, -x+1/4 '
	 61 '-y, -x+1/2, z+1/2 '
	 62 '-y, z, -x '
	 63 '-y+1/4, z-1/4, x-1/4 '
	 64 '-y+1/4, x+1/4, z+1/4 '
	 65 '-z+1/2, -x, y+1/2 '
	 66 '-z+1/2, y, -x+1/2 '
	 67 '-z-1/4, -x-1/4, -y+1/4 '
	 68 '-z-1/4, -y-1/4, -x+1/4 '
	 69 '-z, -y+1/2, x+1/2 '
	 70 '-z, x, -y '
	 71 '-z+1/4, y+1/4, x+1/4 '
	 72 '-z+1/4, x-1/4, y-1/4 '
	 73 'z+1/2, y+1/2, x '
	 74 'z+1/2, x+1/2, y '
	 75 'z-1/4, -y+1/4, x-1/4 '
	 76 'z-1/4, x+1/4, -y-1/4 '
	 77 'z, -x+1/2, -y+1/2 '
	 78 'z, -y, -x '
	 79 'z+1/4, -x+1/4, y+1/4 '
	 80 'z+1/4, y-1/4, -x-1/4 '
	 81 'y+1/2, z+1/2, x '
	 82 'y+1/2, x+1/2, z '
	 83 'y-1/4, -x+1/4, z-1/4 '
	 84 'y-1/4, z+1/4, -x-1/4 '
	 85 'y, -x, -z '
	 86 'y, -z+1/2, -x+1/2 '
	 87 'y+1/4, -z+1/4, x+1/4 '
	 88 'y+1/4, x-1/4, -z-1/4 '
	 89 'x+1/2, z+1/2, y '
	 90 '-x+1/2, -y, z+1/2 '
	 91 'x-1/4, -z+1/4, y-1/4 '
	 92 'x-1/4, y+1/4, -z-1/4 '
	 93 'x, -y+1/2, -z+1/2 '
	 94 'x, -z, -y '
	 95 'x+1/4, -y+1/4, z+1/4 '
	 96 'x+1/4, z-1/4, -y-1/4 '
	 97 'x+1/2, y, z+1/2 '
	 98 '-x+1/2, z+1/2, -y '
	 99 '-x-1/4, -y+1/4, -z-1/4 '
	100 '-x-1/4, -z+1/4, -y-1/4 '
	101 '-x, -z, y '
	102 '-x, y+1/2, -z+1/2 '
	103 '-x+1/4, z-1/4, y-1/4 '
	104 '-x+1/4, y+1/4, z+1/4 '
	105 '-y+1/2, -z+1/2, x '
	106 '-y+1/2, x+1/2, -z '
	107 '-y-1/4, -x+1/4, -z-1/4 '
	108 '-y-1/4, -z+1/4, -x-1/4 '
	109 '-y, -x, z '
	110 '-y, z+1/2, -x+1/2 '
	111 '-y+1/4, z+1/4, x+1/4 '
	112 '-y+1/4, x-1/4, z-1/4 '
	113 '-z+1/2, -x+1/2, y '
	114 '-z+1/2, y+1/2, -x '
	115 '-z-1/4, -x+1/4, -y-1/4 '
	116 '-z-1/4, -y+1/4, -x-1/4 '
	117 '-z, -y, x '
	118 '-z, x+1/2, -y+1/2 '
	119 '-z+1/4, y-1/4, x-1/4 '
	120 '-z+1/4, x+1/4, y+1/4 '
	121 'z+1/2, y, x+1/2 '
	122 'z+1/2, x, y+1/2 '
	123 'z-1/4, -y-1/4, x+1/4 '
	124 'z-1/4, x-1/4, -y+1/4 '
	125 'z, -x, -y '
	126 'z, -y+1/2, -x+1/2 '
	127 'z+1/4, -x-1/4, y-1/4 '
	128 'z+1/4, y+1/4, -x+1/4 '
	129 'y+1/2, z, x+1/2 '
	130 'y+1/2, x, z+1/2 '
	131 'y-1/4, -x-1/4, z+1/4 '
	132 'y-1/4, z-1/4, -x+1/4 '
	133 'y, -x+1/2, -z+1/2 '
	134 'y, -z, -x '
	135 'y+1/4, -z-1/4, x-1/4 '
	136 'y+1/4, x+1/4, -z+1/4 '
	137 'x+1/2, z, y+1/2 '
	138 '-x+1/2, -y+1/2, z '
	139 'x-1/4, -z-1/4, y+1/4 '
	140 'x-1/4, y-1/4, -z+1/4 '
	141 'x, -y, -z '
	142 'x, -z+1/2, -y+1/2 '
	143 'x+1/4, -y-1/4, z-1/4 '
	144 'x+1/4, z+1/4, -y+1/4 '
	145 'x, y+1/2, z+1/2 '
	146 '-x, z, -y '
	147 '-x+1/4, -y-1/4, -z-1/4 '
	148 '-x+1/4, -z-1/4, -y-1/4 '
	149 '-x+1/2, -z+1/2, y '
	150 '-x+1/2, y, -z+1/2 '
	151 '-x-1/4, z+1/4, y-1/4 '
	152 '-x-1/4, y-1/4, z+1/4 '
	153 '-y, -z, x '
	154 '-y, x, -z '
	155 '-y+1/4, -x-1/4, -z-1/4 '
	156 '-y+1/4, -z-1/4, -x-1/4 '
	157 '-y+1/2, -x+1/2, z '
	158 '-y+1/2, z, -x+1/2 '
	159 '-y-1/4, z-1/4, x+1/4 '
	160 '-y-1/4, x+1/4, z-1/4 '
	161 '-z, -x, y '
	162 '-z, y, -x '
	163 '-z+1/4, -x-1/4, -y-1/4 '
	164 '-z+1/4, -y-1/4, -x-1/4 '
	165 '-z+1/2, -y+1/2, x '
	166 '-z+1/2, x, -y+1/2 '
	167 '-z-1/4, y+1/4, x-1/4 '
	168 '-z-1/4, x-1/4, y+1/4 '
	169 'z, y+1/2, x+1/2 '
	170 'z, x+1/2, y+1/2 '
	171 'z+1/4, -y+1/4, x+1/4 '
	172 'z+1/4, x+1/4, -y+1/4 '
	173 'z+1/2, -x+1/2, -y '
	174 'z+1/2, -y, -x+1/2 '
	175 'z-1/4, -x+1/4, y-1/4 '
	176 'z-1/4, y-1/4, -x+1/4 '
	177 'y, z+1/2, x+1/2 '
	178 'y, x+1/2, z+1/2 '
	179 'y+1/4, -x+1/4, z+1/4 '
	180 'y+1/4, z+1/4, -x+1/4 '
	181 'y+1/2, -x, -z+1/2 '
	182 'y+1/2, -z+1/2, -x '
	183 'y-1/4, -z+1/4, x-1/4 '
	184 'y-1/4, x-1/4, -z+1/4 '
	185 'x, z+1/2, y+1/2 '
	186 '-x, -y, z '
	187 'x+1/4, -z+1/4, y+1/4 '
	188 'x+1/4, y+1/4, -z+1/4 '
	189 'x+1/2, -y+1/2, -z '
	190 'x+1/2, -z, -y+1/2 '
	191 'x-1/4, -y+1/4, z-1/4 '
	192 'x-1/4, z-1/4, -y+1/4 '
loop_
	_atom_site_label
	_atom_site_type_symbol
	_atom_site_site_symmetry_multiplicity
	_atom_site_fract_x
	_atom_site_fract_y
	_atom_site_fract_z
	_atom_site_occupancy
	_atom_site_B_iso_or_equiv
Si1 Si   8 0 0 0 1 0.383(15)
loop_
	_geom_bond_atom_site_label_1
	_geom_bond_atom_site_label_2
	_geom_bond_distance
	_geom_bond_site_symmetry_1
	_geom_bond_site_symmetry_2
	Si1       Si1       2.351716(3) 1_555   8_555
	Si1       Si1       2.351716(3) 1_555  27_555
	Si1       Si1       2.351716(3) 1_555   7_555
	Si1       Si1       2.351716(3) 1_555   3_555
	loop_
		_geom_angle_atom_site_label_1
		_geom_angle_atom_site_label_2
		_geom_angle_atom_site_label_3
		_geom_angle
		_geom_angle_site_symmetry_1
		_geom_angle_site_symmetry_2
		_geom_angle_site_symmetry_3
	Si1       Si1       Si1        109.471   27_555 1_555   8_555
	Si1       Si1       Si1        109.471    7_555 1_555  27_555
	Si1       Si1       Si1        109.471    7_555 1_555   8_555
	Si1       Si1       Si1        109.471    3_555 1_555   7_555
	Si1       Si1       Si1        109.471    3_555 1_555  27_555
	Si1       Si1       Si1        109.471    3_555 1_555   8_555
#######	End powder crystal structure	#######


#######	Begin powder diffraction data	#######
data_xye_files\576460-mac-001_reb_0003.xye_0
_pd_block_id	xye_files\576460-mac-001_reb_0003.xye_0
_pd_calc_method	Rietveld
_diffrn_radiation_probe	x-ray
_pd_meas_scan_method	fixed
_diffrn_radiation_wavelength	0.825765300
_diffrn_ambient_temperature	310.49
_refine_ls_goodness_of_fit_all	1.55060
_pd_proc_ls_prof_R_factor	0.11247
_pd_proc_ls_prof_wR_factor	0.14795
_pd_proc_ls_prof_wR_expected	0.09541
loop_
	_pd_phase_id
	_pd_phase_block_id
	_pd_phase_mass_%
1	Al2O3_0	72.11(12)
2	Si_0	27.89(12)
loop_
	_refln_index_h
	_refln_index_k
	_refln_index_l
	_pd_refln_phase_id
	_refln_d_spacing
	_refln_F_squared_calc
	_refln_F_squared_meas
   0    0    6 1    2.165404     0.026713     0.028453
   0    0   12 1    1.082702     0.338754     0.344150
   1    0  -14 1    0.905365     0.784932     0.821227
   1    0   -8 1    1.510988     0.651265     0.653729
   1    0   -2 1    3.480288     0.777704     0.789188
   1    0    4 1    2.551147     2.292547     2.402027
   1    0   10 1    1.239137     2.432439     2.444745
   1    0   16 1    0.796712     0.290474     0.319568
   2   -1    0 1    2.379663     1.180521     1.193054
   2   -1    3 1    2.085562     4.217018     4.363240
   2   -1    6 1    1.601574     7.683082     7.546803
   2   -1    9 1    1.234248     1.250049     1.276488
   2   -1   12 1    0.985494     0.046027     0.049039
   2   -1   15 1    0.813922     0.450820     0.462188
   2    0  -10 1    1.099059     1.368159     1.353613
   2    0   -4 1    1.740144     3.147065     3.088019
   2    0    2 1    1.964370     0.068017     0.069711
   2    0    8 1    1.275573     0.190194     0.201665
   2    0   14 1    0.846191     0.943153     1.003332
   3   -1  -14 1    0.797284     1.404049     1.543033
   3   -1  -11 1    0.941197     0.061374     0.062858
   3   -1   -8 1    1.124244     0.458025     0.449126
   3   -1   -5 1    1.336130     0.147428     0.139893
   3   -1   -2 1    1.514904     0.299552     0.300604
   3   -1    1 1    1.546775     0.211550     0.217526
   3   -1    4 1    1.404651     4.151690     4.176412
   3   -1    7 1    1.193248     0.110696     0.113245
   3   -1   10 1    0.997781     2.536645     2.622630
   3   -1   13 1    0.841194     0.046993     0.046578
   3    0  -12 1    0.850382     0.490489     0.491612
   3    0   -6 1    1.160096     0.071783     0.073472
   3    0    0 1    1.373899     6.625181     6.630718
   3    0    6 1    1.160096     0.071783     0.073472
   3    0   12 1    0.850382     0.490489     0.491612
   4   -2    0 1    1.189831     1.032143     1.051569
   4   -2    3 1    1.147319     0.846741     0.825800
   4   -2    6 1    1.042781     3.375927     3.405811
   4   -2    9 1    0.918160     0.488676     0.496741
   4   -2   12 1    0.800787     0.022795     0.024367
   4   -1  -10 1    0.858239     2.481938     2.539049
   4   -1   -7 1    0.973350     0.031616     0.032888
   4   -1   -4 1    1.078319     1.635088     1.618086
   4   -1   -1 1    1.138754     0.046685     0.049496
   4   -1    2 1    1.125854     0.666417     0.689464
   4   -1    5 1    1.046372     0.037771     0.041460
   4   -1    8 1    0.934796     0.711785     0.754120
   4   -1   11 1    0.821429     0.021112     0.020584
   4    0   -8 1    0.870072     0.453540     0.469024
   4    0   -2 1    1.017701     0.452631     0.454739
   4    0    4 1    0.982185     0.447142     0.474112
   4    0   10 1    0.807338     1.298784     1.359614
   5   -2   -8 1    0.817164     0.083295     0.087872
   5   -2   -5 1    0.888577     0.078765     0.083555
   5   -2   -2 1    0.935721     0.029139     0.029059
   5   -2    1 1    0.943088     0.090822     0.088725
   5   -2    4 1    0.907893     2.316294     2.361932
   5   -2    7 1    0.842543     0.069481     0.070793
   5   -2   10 1    0.764536     0.889638     0.942863
   5   -1   -9 1    0.763384     0.271968     0.288500
   5   -1   -6 1    0.830625     1.766315     1.829370
   5   -1   -3 1    0.880637     0.379404     0.387111
   5   -1    0 1    0.899428     1.288222     1.353870
   5   -1    3 1    0.880637     0.379404     0.387111
   5   -1    6 1    0.830625     1.766315     1.829370
   5   -1    9 1    0.763384     0.271968     0.288500
   5    0   -4 1    0.799009     0.844686     0.897674
   5    0    2 1    0.817781     0.006268     0.006233
   6   -3    0 1    0.793221     1.655946     1.718151
   6   -3    3 1    0.780242     0.001048     0.001021
   6   -2   -1 1    0.777531     0.091052     0.102482
   6   -2    2 1    0.773388     0.100989     0.100988
   1    1    1 2    3.135621     2.898603     3.000390
   2    2    0 2    1.920168     5.782683     5.716842
   2    2    2 2    1.567810     0.000000     0.000000
   3    1    1 2    1.637525     4.989440     4.961700
   3    3    1 2    1.245969     3.684282     3.830088
   3    3    3 2    1.045207     0.940979     0.954324
   4    0    0 2    1.357764     2.048375     2.032972
   4    2    2 2    1.108609     6.226668     6.352811
   4    4    0 2    0.960084     2.407098     2.443982
   4    4    2 2    0.905176     0.000000     0.000000
   4    4    4 2    0.783905     0.991323     1.007467
   5    1    1 2    1.045207     2.822938     2.862972
   5    3    1 2    0.918016     4.384333     4.388147
   5    3    3 2    0.828228     1.720754     1.823166
   6    2    0 2    0.858725     3.763976     3.725596
   6    2    2 2    0.818762     0.000000     0.000000
loop_
	_pd_meas_2theta_scan
	_pd_proc_intensity_total
	_pd_proc_ls_weight
	_pd_calc_intensity_total
	_pd_proc_intensity_bkg_calc
   5.001000    43.364000     0.040297    25.994961    25.994961 
   5.004000    38.007000     0.050546    26.200290    26.200290 
   5.007000    38.318000     0.046520    26.404083    26.404083 
   5.010000    41.877000     0.045236    26.606346    26.606346 
   5.013000    33.797000     0.056700    26.807086    26.807086 
   5.016000    31.897000     0.053591    27.006311    27.006311 
   5.019000    36.467000     0.051773    27.204028    27.204028 
   5.022000    41.427000     0.044177    27.400245    27.400245 
   5.025000    42.021000     0.044251    27.594967    27.594967 
   5.028000    33.910000     0.056812    27.788203    27.788203 
   5.031000    40.409000     0.045794    27.979960    27.979960 
   5.034000    36.553000     0.052303    28.170244    28.170244 
   5.037000    39.670000     0.043917    28.359063    28.359063 
   5.040000    39.212000     0.047247    28.546424    28.546424 
   5.043000    36.411000     0.053590    28.732333    28.732333 
   5.046000    41.760000     0.046772    28.916799    28.916799 
   5.049000    34.928000     0.052462    29.099827    29.099827 
   5.052000    33.336000     0.057361    29.281425    29.281425 
   5.055000    30.599000     0.062189    29.461599    29.461599 
   5.058000    46.273000     0.040709    29.640357    29.640357 
   5.061000    46.732000     0.041210    29.817706    29.817706 
   5.064000    41.701000     0.044064    29.993652    29.993652 
   5.067000    45.395000     0.040251    30.168202    30.168202 
   5.070000    34.753000     0.054183    30.341363    30.341363 
   5.073000    31.102000     0.064227    30.513142    30.513142 
   5.076000    38.592000     0.048496    30.683546    30.683546 
   5.079000    39.787000     0.049945    30.852581    30.852581 
   5.082000    43.937000     0.040861    31.020254    31.020254 
   5.085000    38.514000     0.047693    31.186572    31.186572 
   5.088000    31.524000     0.059425    31.351541    31.351541 
   5.091000    43.124000     0.043155    31.515168    31.515168 
   5.094000    34.611000     0.054401    31.677460    31.677460 
   5.097000    44.292000     0.043884    31.838424    31.838424 
   5.100000    41.082000     0.045011    31.998066    31.998066 
   5.103000    34.586000     0.056882    32.156392    32.156392 
   5.106000    48.361000     0.039926    32.313409    32.313409 
   5.109000    34.281000     0.052153    32.469124    32.469124 
   5.112000    37.792000     0.051060    32.623543    32.623543 
   5.115000    38.776000     0.054110    32.776673    32.776673 
   5.118000    36.137000     0.049939    32.928520    32.928520 
   5.121000    25.266000     0.074515    33.079091    33.079091 
   5.124000    31.691000     0.057962    33.228391    33.228391 
   5.127000    42.095000     0.042608    33.376428    33.376428 
   5.130000    38.380000     0.048458    33.523208    33.523208 
   5.133000    63.414000     0.029663    33.668737    33.668737 
   5.136000    41.992000     0.046859    33.813022    33.813022 
   5.139000    39.327000     0.048891    33.956068    33.956068 
   5.142000    29.533000     0.065567    34.097883    34.097883 
   5.145000    25.818000     0.070432    34.238472    34.238472 
   5.148000    36.921000     0.047635    34.377841    34.377841 
   5.151000    35.328000     0.048883    34.515998    34.515998 
   5.154000    38.129000     0.051947    34.652948    34.652948 
   5.157000    43.505000     0.042862    34.788697    34.788697 
   5.160000    35.164000     0.052117    34.923251    34.923251 
   5.163000    37.926000     0.049125    35.056617    35.056617 
   5.166000    37.738000     0.052735    35.188801    35.188801 
   5.169000    38.473000     0.051432    35.319809    35.319809 
   5.172000    41.239000     0.048582    35.449647    35.449647 
   5.175000    40.466000     0.046920    35.578320    35.578320 
   5.178000    43.503000     0.043857    35.705836    35.705836 
   5.181000    32.170000     0.057710    35.832200    35.832200 
   5.184000    33.173000     0.054208    35.957418    35.957418 
   5.187000    43.106000     0.040235    36.081497    36.081497 
   5.190000    48.902000     0.037043    36.204441    36.204441 
   5.193000    48.313000     0.041704    36.326257    36.326257 
   5.196000    43.157000     0.043067    36.446951    36.446951 
   5.199000    43.805000     0.040473    36.566530    36.566530 
   5.202000    32.764000     0.058059    36.684998    36.684998 
   5.205000    40.911000     0.045371    36.802361    36.802361 
   5.208000    36.270000     0.051515    36.918626    36.918626 
   5.211000    36.095000     0.054362    37.033798    37.033798 
   5.214000    32.585000     0.058818    37.147884    37.147884 
   5.217000    41.875000     0.044806    37.260888    37.260888 
   5.220000    48.181000     0.040113    37.372817    37.372817 
   5.223000    40.491000     0.047789    37.483676    37.483676 
   5.226000    48.383000     0.037047    37.593472    37.593472 
   5.229000    42.275000     0.044808    37.702209    37.702209 
   5.232000    38.061000     0.048819    37.809894    37.809894 
   5.235000    33.467000     0.058873    37.916532    37.916532 
   5.238000    39.705000     0.048668    38.022128    38.022128 
   5.241000    49.683000     0.039963    38.126690    38.126690 
   5.244000    46.243000     0.042917    38.230221    38.230221 
   5.247000    43.423000     0.042473    38.332728    38.332728 
   5.250000    33.921000     0.057234    38.434216    38.434216 
   5.253000    46.103000     0.038602    38.534691    38.534691 
   5.256000    38.573000     0.048814    38.634159    38.634159 
   5.259000    43.009000     0.043032    38.732624    38.732624 
   5.262000    46.334000     0.039437    38.830092    38.830092 
   5.265000    40.843000     0.046755    38.926570    38.926570 
   5.268000    26.675000     0.069359    39.022061    39.022061 
   5.271000    31.593000     0.058250    39.116573    39.116573 
   5.274000    32.308000     0.054648    39.210109    39.210109 
   5.277000    30.979000     0.060854    39.302676    39.302676 
   5.280000    38.800000     0.047572    39.394279    39.394279 
   5.283000    35.448000     0.054851    39.484923    39.484923 
   5.286000    36.406000     0.049327    39.574614    39.574614 
   5.289000    41.425000     0.043755    39.663356    39.663356 
   5.292000    35.899000     0.051311    39.751156    39.751156 
   5.295000    38.352000     0.048634    39.838019    39.838019 
   5.298000    43.673000     0.041281    39.923949    39.923949 
   5.301000    37.551000     0.049528    40.008952    40.008952 
   5.304000    36.705000     0.049504    40.093034    40.093034 
   5.307000    39.217000     0.045450    40.176199    40.176199 
   5.310000    43.151000     0.044641    40.258452    40.258452 
   5.313000    39.571000     0.048262    40.339800    40.339800 
   5.316000    38.253000     0.049614    40.420246    40.420246 
   5.319000    39.812000     0.047598    40.499797    40.499797 
   5.322000    35.890000     0.052747    40.578457    40.578457 
   5.325000    37.851000     0.048620    40.656232    40.656232 
   5.328000    51.438000     0.036827    40.733125    40.733125 
   5.331000    40.149000     0.044220    40.809144    40.809144 
   5.334000    48.077000     0.037950    40.884292    40.884292 
   5.337000    40.688000     0.044466    40.958574    40.958574 
   5.340000    40.159000     0.046942    41.031996    41.031996 
   5.343000    44.398000     0.044953    41.104563    41.104563 
   5.346000    48.313000     0.040031    41.176280    41.176280 
   5.349000    46.969000     0.037859    41.247151    41.247151 
   5.352000    32.942000     0.057845    41.317181    41.317181 
   5.355000    43.697000     0.041399    41.386376    41.386376 
   5.358000    46.996000     0.039200    41.454741    41.454741 
   5.361000    33.495000     0.055352    41.522279    41.522279 
   5.364000    23.094000     0.080649    41.588997    41.588997 
   5.367000    38.187000     0.055180    41.654898    41.654898 
   5.370000    41.830000     0.045555    41.719989    41.719989 
   5.373000    35.581000     0.051503    41.784273    41.784273 
   5.376000    43.216000     0.041593    41.847755    41.847755 
   5.379000    27.942000     0.065567    41.910441    41.910441 
   5.382000    36.386000     0.050410    41.972334    41.972334 
   5.385000    37.820000     0.050933    42.033441    42.033441 
   5.388000    44.162000     0.043759    42.093764    42.093764 
   5.391000    34.123000     0.053606    42.153310    42.153310 
   5.394000    41.323000     0.044725    42.212083    42.212083 
   5.397000    38.956000     0.045920    42.270087    42.270087 
   5.400000    35.217000     0.051874    42.327328    42.327328 
   5.403000    42.143000     0.044446    42.383809    42.383809 
   5.406000    34.105000     0.058778    42.439536    42.439536 
   5.409000    35.183000     0.050631    42.494513    42.494513 
   5.412000    34.026000     0.052666    42.548745    42.548745 
   5.415000    53.032000     0.036441    42.602236    42.602236 
   5.418000    41.532000     0.045896    42.654991    42.654991 
   5.421000    31.746000     0.064454    42.707015    42.707015 
   5.424000    29.279000     0.059069    42.758311    42.758311 
   5.427000    27.243000     0.074477    42.808885    42.808885 
   5.430000    28.906000     0.065695    42.858740    42.858740 
   5.433000    39.232000     0.053942    42.907882    42.907882 
   5.436000    41.836000     0.046011    42.956316    42.956316 
   5.439000    41.571000     0.045011    43.004044    43.004044 
   5.442000    32.363000     0.063109    43.051072    43.051072 
   5.445000    39.594000     0.050067    43.097404    43.097404 
   5.448000    38.983000     0.047027    43.143045    43.143045 
   5.451000    44.360000     0.039158    43.187999    43.187999 
   5.454000    40.007000     0.047024    43.232270    43.232270 
   5.457000    38.364000     0.048379    43.275863    43.275863 
   5.460000    34.477000     0.057351    43.318782    43.318782 
   5.463000    43.706000     0.043288    43.361032    43.361032 
   5.466000    43.872000     0.041958    43.402616    43.402616 
   5.469000    40.263000     0.046673    43.443539    43.443539 
   5.472000    33.326000     0.061907    43.483805    43.483805 
   5.475000    47.441000     0.038763    43.523418    43.523418 
   5.478000    43.229000     0.044356    43.562384    43.562384 
   5.481000    40.591000     0.043794    43.600705    43.600705 
   5.484000    33.213000     0.059301    43.638386    43.638386 
   5.487000    36.281000     0.053683    43.675432    43.675432 
   5.490000    42.351000     0.046007    43.711846    43.711846 
   5.493000    38.185000     0.046487    43.747633    43.747633 
   5.496000    45.909000     0.040167    43.782797    43.782797 
   5.499000    48.851000     0.038269    43.817341    43.817341 
   5.502000    41.298000     0.047816    43.851271    43.851271 
   5.505000    44.859000     0.043579    43.884590    43.884590 
   5.508000    45.024000     0.041001    43.917302    43.917302 
   5.511000    35.486000     0.049446    43.949411    43.949411 
   5.514000    40.085000     0.045317    43.980922    43.980922 
   5.517000    41.924000     0.043832    44.011838    44.011838 
   5.520000    46.846000     0.039748    44.042163    44.042163 
   5.523000    36.299000     0.050550    44.071902    44.071902 
   5.526000    33.602000     0.052725    44.101058    44.101058 
   5.529000    37.070000     0.048819    44.129636    44.129636 
   5.532000    42.679000     0.044775    44.157639    44.157639 
   5.535000    38.844000     0.049916    44.185071    44.185071 
   5.538000    41.282000     0.044097    44.211937    44.211937 
   5.541000    41.024000     0.047668    44.238240    44.238240 
   5.544000    41.131000     0.047491    44.263983    44.263983 
   5.547000    33.707000     0.057018    44.289172    44.289172 
   5.550000    47.478000     0.041470    44.313809    44.313809 
   5.553000    36.902000     0.052182    44.337899    44.337899 
   5.556000    44.221000     0.040145    44.361446    44.361446 
   5.559000    45.729000     0.039155    44.384453    44.384453 
   5.562000    40.494000     0.048136    44.406924    44.406924 
   5.565000    41.921000     0.044150    44.428862    44.428862 
   5.568000    36.351000     0.048426    44.450273    44.450273 
   5.571000    49.515000     0.036861    44.471159    44.471159 
   5.574000    44.996000     0.042611    44.491524    44.491524 
   5.577000    53.510000     0.035695    44.511373    44.511373 
   5.580000    38.084000     0.047963    44.530708    44.530708 
   5.583000    29.386000     0.066917    44.549533    44.549533 
   5.586000    38.667000     0.047888    44.567852    44.567852 
   5.589000    30.528000     0.062399    44.585670    44.585670 
   5.592000    50.186000     0.038525    44.602988    44.602988 
   5.595000    48.649000     0.037925    44.619812    44.619812 
   5.598000    41.931000     0.046435    44.636144    44.636144 
   5.601000    44.627000     0.042462    44.651989    44.651989 
   5.604000    46.611000     0.039097    44.667350    44.667350 
   5.607000    37.642000     0.046305    44.682230    44.682230 
   5.610000    38.112000     0.047113    44.696634    44.696634 
   5.613000    39.372000     0.049320    44.710564    44.710564 
   5.616000    51.692000     0.035074    44.724024    44.724024 
   5.619000    27.976000     0.071506    44.737019    44.737019 
   5.622000    31.920000     0.058114    44.749550    44.749550 
   5.625000    49.910000     0.038791    44.761623    44.761623 
   5.628000    45.100000     0.039459    44.773239    44.773239 
   5.631000    34.952000     0.050541    44.784404    44.784404 
   5.634000    37.497000     0.050287    44.795120    44.795120 
   5.637000    40.158000     0.046117    44.805391    44.805391 
   5.640000    48.093000     0.038576    44.815219    44.815219 
   5.643000    35.891000     0.055016    44.824610    44.824610 
   5.646000    43.056000     0.043655    44.833565    44.833565 
   5.649000    39.136000     0.047329    44.842089    44.842089 
   5.652000    42.612000     0.044725    44.850185    44.850185 
   5.655000    40.123000     0.045800    44.857856    44.857856 
   5.658000    42.150000     0.041837    44.865105    44.865105 
   5.661000    42.023000     0.044428    44.871936    44.871936 
   5.664000    24.044000     0.083001    44.878353    44.878353 
   5.667000    39.704000     0.045185    44.884358    44.884358 
   5.670000    36.156000     0.051411    44.889955    44.889955 
   5.673000    41.854000     0.043928    44.895147    44.895147 
   5.676000    56.785000     0.032606    44.899938    44.899938 
   5.679000    49.618000     0.039999    44.904330    44.904330 
   5.682000    40.538000     0.046817    44.908328    44.908328 
   5.685000    46.173000     0.038042    44.911933    44.911933 
   5.688000    34.870000     0.054700    44.915150    44.915150 
   5.691000    35.496000     0.049254    44.917982    44.917982 
   5.694000    34.573000     0.051465    44.920431    44.920431 
   5.697000    52.318000     0.035883    44.922502    44.922502 
   5.700000    40.571000     0.045648    44.924197    44.924197 
   5.703000    41.694000     0.046944    44.925519    44.925519 
   5.706000    45.768000     0.041605    44.926471    44.926471 
   5.709000    37.484000     0.052260    44.927058    44.927058 
   5.712000    44.678000     0.041447    44.927281    44.927281 
   5.715000    42.378000     0.044277    44.927144    44.927144 
   5.718000    34.706000     0.049811    44.926650    44.926650 
   5.721000    46.826000     0.037776    44.925802    44.925802 
   5.724000    40.043000     0.045601    44.924603    44.924603 
   5.727000    43.956000     0.043082    44.923056    44.923056 
   5.730000    37.680000     0.045299    44.921165    44.921165 
   5.733000    46.797000     0.040839    44.918932    44.918932 
   5.736000    41.054000     0.046190    44.916361    44.916361 
   5.739000    39.225000     0.050041    44.913453    44.913453 
   5.742000    43.329000     0.042748    44.910213    44.910213 
   5.745000    43.851000     0.040774    44.906644    44.906644 
   5.748000    35.134000     0.051574    44.902748    44.902748 
   5.751000    42.086000     0.044918    44.898528    44.898528 
   5.754000    38.957000     0.047824    44.893987    44.893987 
   5.757000    39.347000     0.049515    44.889128    44.889128 
   5.760000    40.936000     0.044495    44.883954    44.883954 
   5.763000    43.584000     0.041200    44.878469    44.878469 
   5.766000    40.669000     0.046409    44.872674    44.872674 
   5.769000    39.450000     0.050555    44.866573    44.866573 
   5.772000    38.768000     0.048745    44.860169    44.860169 
   5.775000    41.996000     0.043065    44.853464    44.853464 
   5.778000    37.606000     0.050011    44.846461    44.846461 
   5.781000    42.915000     0.046740    44.839164    44.839164 
   5.784000    42.646000     0.041874    44.831575    44.831575 
   5.787000    40.887000     0.043408    44.823696    44.823696 
   5.790000    41.753000     0.045258    44.815532    44.815532 
   5.793000    38.675000     0.049122    44.807083    44.807083 
   5.796000    40.635000     0.044348    44.798354    44.798354 
   5.799000    38.645000     0.052593    44.789347    44.789347 
   5.802000    37.996000     0.046517    44.780064    44.780064 
   5.805000    40.813000     0.047820    44.770510    44.770510 
   5.808000    36.405000     0.049740    44.760685    44.760685 
   5.811000    45.127000     0.040793    44.750593    44.750593 
   5.814000    47.812000     0.042140    44.740237    44.740237 
   5.817000    31.963000     0.057529    44.729619    44.729619 
   5.820000    34.591000     0.054278    44.718742    44.718742 
   5.823000    42.792000     0.042865    44.707609    44.707609 
   5.826000    46.104000     0.040077    44.696222    44.696222 
   5.829000    39.518000     0.048014    44.684585    44.684585 
   5.832000    45.089000     0.039209    44.672699    44.672699 
   5.835000    40.957000     0.045739    44.660567    44.660567 
   5.838000    41.490000     0.045279    44.648192    44.648192 
   5.841000    34.646000     0.056510    44.635577    44.635577 
   5.844000    42.262000     0.045244    44.622723    44.622723 
   5.847000    53.092000     0.036306    44.609635    44.609635 
   5.850000    42.247000     0.043346    44.596313    44.596313 
   5.853000    49.909000     0.038272    44.582762    44.582762 
   5.856000    53.026000     0.033705    44.568983    44.568983 
   5.859000    41.151000     0.048304    44.554978    44.554978 
   5.862000    44.528000     0.040315    44.540751    44.540751 
   5.865000    35.084000     0.052750    44.526304    44.526304 
   5.868000    23.821000     0.077876    44.511640    44.511640 
   5.871000    42.461000     0.046353    44.496760    44.496760 
   5.874000    32.442000     0.056373    44.481668    44.481668 
   5.877000    27.292000     0.069199    44.466366    44.466366 
   5.880000    23.447000     0.086379    44.450856    44.450856 
   5.883000    43.027000     0.043444    44.435141    44.435141 
   5.886000    51.734000     0.037214    44.419223    44.419223 
   5.889000    37.308000     0.051063    44.403105    44.403105 
   5.892000    36.468000     0.053309    44.386789    44.386789 
   5.895000    36.936000     0.050481    44.370278    44.370278 
   5.898000    36.157000     0.053166    44.353573    44.353573 
   5.901000    31.214000     0.063596    44.336678    44.336678 
   5.904000    46.978000     0.038274    44.319594    44.319594 
   5.907000    31.795000     0.057976    44.302324    44.302324 
   5.910000    48.106000     0.038311    44.284871    44.284871 
   5.913000    43.442000     0.040886    44.267236    44.267236 
   5.916000    36.351000     0.053372    44.249423    44.249423 
   5.919000    42.537000     0.040792    44.231432    44.231432 
   5.922000    48.692000     0.035173    44.213268    44.213268 
   5.925000    41.348000     0.044238    44.194931    44.194931 
   5.928000    42.017000     0.047231    44.176425    44.176425 
   5.931000    39.931000     0.049128    44.157751    44.157751 
   5.934000    42.268000     0.043275    44.138912    44.138912 
   5.937000    48.753000     0.038778    44.119910    44.119910 
   5.940000    36.641000     0.055482    44.100748    44.100748 
   5.943000    26.939000     0.073817    44.081427    44.081427 
   5.946000    37.834000     0.051273    44.061949    44.061949 
   5.949000    56.151000     0.031076    44.042318    44.042318 
   5.952000    38.673000     0.048654    44.022535    44.022535 
   5.955000    37.084000     0.049220    44.002602    44.002602 
   5.958000    34.739000     0.052351    43.982522    43.982522 
   5.961000    35.268000     0.052549    43.962297    43.962297 
   5.964000    39.114000     0.045587    43.941929    43.941929 
   5.967000    38.486000     0.045542    43.921419    43.921419 
   5.970000    45.453000     0.039165    43.900771    43.900771 
   5.973000    38.281000     0.051532    43.879987    43.879987 
   5.976000    42.983000     0.041194    43.859068    43.859068 
   5.979000    34.417000     0.053949    43.838016    43.838016 
   5.982000    37.228000     0.053279    43.816834    43.816834 
   5.985000    41.593000     0.046839    43.795524    43.795524 
   5.988000    49.378000     0.037162    43.774088    43.774088 
   5.991000    44.913000     0.042838    43.752528    43.752528 
   5.994000    33.866000     0.051873    43.730846    43.730846 
   5.997000    49.866000     0.034994    43.709045    43.709045 
   6.000000    38.285000     0.052875    43.687125    43.687125 
   6.003000    41.086000     0.048420    43.665089    43.665089 
   6.006000    46.413000     0.040863    43.642940    43.642940 
   6.009000    37.495000     0.048814    43.620679    43.620679 
   6.012000    47.739000     0.037548    43.598308    43.598308 
   6.015000    33.008000     0.053599    43.575830    43.575830 
   6.018000    46.873000     0.041059    43.553245    43.553245 
   6.021000    33.444000     0.058949    43.530557    43.530557 
   6.024000    48.042000     0.036999    43.507767    43.507767 
   6.027000    47.589000     0.041468    43.484878    43.484878 
   6.030000    42.853000     0.043277    43.461890    43.461890 
   6.033000    45.553000     0.043800    43.438807    43.438807 
   6.036000    40.203000     0.046102    43.415629    43.415629 
   6.039000    39.940000     0.047570    43.392359    43.392359 
   6.042000    39.559000     0.045917    43.369000    43.369000 
   6.045000    30.944000     0.061456    43.345552    43.345552 
   6.048000    43.679000     0.042726    43.322017    43.322017 
   6.051000    40.327000     0.049560    43.298398    43.298398 
   6.054000    30.252000     0.063663    43.274697    43.274697 
   6.057000    31.407000     0.057505    43.250915    43.250915 
   6.060000    37.249000     0.049496    43.227053    43.227053 
   6.063000    32.394000     0.059332    43.203115    43.203115 
   6.066000    56.429000     0.034261    43.179102    43.179102 
   6.069000    49.381000     0.037608    43.155015    43.155015 
   6.072000    42.753000     0.040843    43.130857    43.130857 
   6.075000    52.558000     0.034603    43.106629    43.106629 
   6.078000    50.167000     0.039270    43.082333    43.082333 
   6.081000    36.471000     0.051612    43.057971    43.057971 
   6.084000    48.598000     0.037482    43.033545    43.033545 
   6.087000    40.552000     0.045298    43.009056    43.009056 
   6.090000    41.236000     0.043509    42.984506    42.984506 
   6.093000    36.687000     0.050512    42.959898    42.959898 
   6.096000    45.601000     0.040375    42.935232    42.935232 
   6.099000    48.437000     0.036850    42.910510    42.910510 
   6.102000    38.994000     0.047478    42.885735    42.885735 
   6.105000    41.310000     0.048816    42.860908    42.860908 
   6.108000    46.756000     0.038807    42.836030    42.836030 
   6.111000    35.654000     0.052465    42.811104    42.811104 
   6.114000    37.429000     0.049762    42.786131    42.786131 
   6.117000    39.456000     0.044253    42.761112    42.761112 
   6.120000    47.456000     0.039153    42.736050    42.736050 
   6.123000    34.733000     0.055278    42.710946    42.710946 
   6.126000    33.472000     0.056266    42.685802    42.685802 
   6.129000    38.836000     0.047467    42.660619    42.660619 
   6.132000    47.378000     0.041681    42.635399    42.635399 
   6.135000    43.747000     0.042835    42.610144    42.610144 
   6.138000    43.717000     0.044242    42.584856    42.584856 
   6.141000    39.692000     0.045343    42.559535    42.559535 
   6.144000    31.195000     0.055744    42.534184    42.534184 
   6.147000    48.341000     0.040014    42.508804    42.508804 
   6.150000    41.669000     0.047524    42.483397    42.483397 
   6.153000    35.320000     0.050661    42.457964    42.457964 
   6.156000    36.503000     0.045447    42.432507    42.432507 
   6.159000    46.377000     0.039366    42.407028    42.407028 
   6.162000    44.943000     0.042710    42.381527    42.381527 
   6.165000    35.394000     0.050768    42.356008    42.356008 
   6.168000    45.100000     0.040098    42.330470    42.330470 
   6.171000    44.513000     0.041303    42.304917    42.304917 
   6.174000    61.935000     0.029871    42.279348    42.279348 
   6.177000    40.513000     0.050107    42.253767    42.253767 
   6.180000    55.546000     0.035840    42.228173    42.228173 
   6.183000    45.545000     0.042905    42.202570    42.202570 
   6.186000    35.498000     0.050733    42.176957    42.176957 
   6.189000    45.629000     0.040097    42.151338    42.151338 
   6.192000    47.132000     0.038559    42.125713    42.125713 
   6.195000    41.213000     0.047552    42.100083    42.100083 
   6.198000    43.384000     0.043545    42.074451    42.074451 
   6.201000    36.929000     0.054013    42.048817    42.048817 
   6.204000    39.970000     0.045176    42.023184    42.023184 
   6.207000    36.045000     0.053552    41.997552    41.997552 
   6.210000    51.441000     0.036104    41.971923    41.971923 
   6.213000    40.748000     0.046586    41.946299    41.946299 
   6.216000    49.405000     0.039661    41.920680    41.920680 
   6.219000    40.399000     0.043380    41.895069    41.895069 
   6.222000    44.078000     0.043876    41.869466    41.869466 
   6.225000    44.345000     0.042694    41.843873    41.843873 
   6.228000    32.054000     0.060877    41.818292    41.818292 
   6.231000    54.516000     0.032582    41.792724    41.792724 
   6.234000    40.931000     0.045174    41.767169    41.767169 
   6.237000    42.698000     0.045691    41.741631    41.741631 
   6.240000    44.500000     0.042236    41.716109    41.716109 
   6.243000    53.432000     0.036552    41.690606    41.690606 
   6.246000    46.816000     0.039440    41.665122    41.665122 
   6.249000    41.641000     0.047195    41.639659    41.639659 
   6.252000    52.654000     0.034150    41.614219    41.614219 
   6.255000    43.889000     0.043931    41.588802    41.588802 
   6.258000    37.475000     0.049500    41.563410    41.563410 
   6.261000    44.829000     0.042794    41.538044    41.538044 
   6.264000    34.872000     0.055628    41.512706    41.512706 
   6.267000    46.803000     0.038649    41.487396    41.487396 
   6.270000    44.518000     0.044001    41.462117    41.462117 
   6.273000    50.767000     0.035458    41.436869    41.436869 
   6.276000    44.091000     0.042702    41.411654    41.411654 
   6.279000    43.545000     0.042316    41.386472    41.386472 
   6.282000    44.368000     0.044091    41.361326    41.361326 
   6.285000    41.863000     0.045089    41.336216    41.336216 
   6.288000    46.050000     0.039366    41.311144    41.311144 
   6.291000    53.021000     0.035512    41.286110    41.286110 
   6.294000    50.284000     0.036475    41.261117    41.261117 
   6.297000    38.289000     0.050865    41.236165    41.236165 
   6.300000    44.825000     0.042192    41.211255    41.211255 
   6.303000    44.106000     0.042440    41.186390    41.186390 
   6.306000    40.653000     0.044067    41.161569    41.161569 
   6.309000    42.078000     0.044577    41.136794    41.136794 
   6.312000    48.948000     0.038707    41.112067    41.112067 
   6.315000    36.281000     0.053923    41.087388    41.087388 
   6.318000    36.947000     0.048766    41.062759    41.062759 
   6.321000    39.339000     0.044951    41.038180    41.038180 
   6.324000    43.661000     0.040773    41.013654    41.013654 
   6.327000    40.271000     0.046098    40.989180    40.989180 
   6.330000    47.991000     0.039360    40.964761    40.964761 
   6.333000    46.613000     0.042284    40.940397    40.940397 
   6.336000    36.036000     0.051651    40.916090    40.916090 
   6.339000    44.750000     0.040219    40.891840    40.891840 
   6.342000    47.900000     0.039103    40.867649    40.867649 
   6.345000    41.323000     0.047042    40.843518    40.843518 
   6.348000    42.277000     0.043485    40.819448    40.819448 
   6.351000    35.190000     0.053826    40.795440    40.795440 
   6.354000    29.527000     0.063985    40.771495    40.771495 
   6.357000    43.475000     0.041019    40.747614    40.747614 
   6.360000    41.848000     0.046928    40.723799    40.723799 
   6.363000    46.390000     0.037609    40.700050    40.700050 
   6.366000    37.610000     0.047432    40.676368    40.676368 
   6.369000    49.428000     0.037503    40.652755    40.652755 
   6.372000    41.642000     0.044147    40.629211    40.629211 
   6.375000    39.092000     0.046611    40.605738    40.605738 
   6.378000    42.829000     0.045481    40.582336    40.582336 
   6.381000    48.327000     0.038321    40.559007    40.559007 
   6.384000    46.483000     0.042542    40.535751    40.535751 
   6.387000    41.478000     0.046718    40.512571    40.512571 
   6.390000    42.156000     0.044731    40.489466    40.489466 
   6.393000    36.030000     0.055580    40.466437    40.466437 
   6.396000    50.387000     0.035501    40.443486    40.443486 
   6.399000    43.511000     0.042606    40.420614    40.420614 
   6.402000    48.647000     0.039081    40.397821    40.397821 
   6.405000    35.305000     0.055482    40.375109    40.375109 
   6.408000    40.982000     0.043386    40.352479    40.352479 
   6.411000    41.177000     0.045506    40.329931    40.329931 
   6.414000    57.374000     0.031560    40.307466    40.307466 
   6.417000    50.982000     0.040070    40.285086    40.285086 
   6.420000    34.213000     0.051339    40.262791    40.262791 
   6.423000    27.158000     0.073230    40.240583    40.240583 
   6.426000    38.850000     0.049870    40.218462    40.218462 
   6.429000    40.375000     0.050017    40.196429    40.196429 
   6.432000    40.040000     0.046927    40.174485    40.174485 
   6.435000    44.304000     0.040132    40.152631    40.152631 
   6.438000    47.815000     0.037549    40.130868    40.130868 
   6.441000    39.333000     0.045821    40.109196    40.109196 
   6.444000    52.612000     0.036710    40.087618    40.087618 
   6.447000    45.366000     0.040909    40.066133    40.066133 
   6.450000    40.768000     0.046352    40.044742    40.044742 
   6.453000    40.382000     0.044891    40.023447    40.023447 
   6.456000    39.938000     0.044411    40.002248    40.002248 
   6.459000    38.209000     0.050941    39.981146    39.981146 
   6.462000    35.374000     0.051958    39.960142    39.960142 
   6.465000    37.922000     0.048988    39.939237    39.939237 
   6.468000    37.378000     0.047470    39.918432    39.918432 
   6.471000    37.513000     0.046991    39.897726    39.897726 
   6.474000    38.318000     0.051646    39.877123    39.877123 
   6.477000    35.643000     0.054880    39.856621    39.856621 
   6.480000    33.566000     0.056674    39.836222    39.836222 
   6.483000    43.503000     0.042542    39.815927    39.815927 
   6.486000    52.245000     0.036350    39.795737    39.795737 
   6.489000    45.915000     0.041523    39.775652    39.775652 
   6.492000    53.362000     0.033410    39.755673    39.755673 
   6.495000    38.941000     0.048143    39.735802    39.735802 
   6.498000    48.650000     0.037603    39.716038    39.716038 
   6.501000    41.317000     0.044308    39.696382    39.696382 
   6.504000    34.216000     0.056089    39.676836    39.676836 
   6.507000    46.556000     0.038970    39.657400    39.657400 
   6.510000    43.039000     0.042459    39.638075    39.638075 
   6.513000    38.490000     0.047292    39.618862    39.618862 
   6.516000    47.689000     0.039629    39.599760    39.599760 
   6.519000    38.497000     0.049104    39.580773    39.580773 
   6.522000    45.281000     0.039455    39.561898    39.561898 
   6.525000    47.160000     0.037596    39.543139    39.543139 
   6.528000    43.619000     0.043352    39.524495    39.524495 
   6.531000    48.642000     0.036260    39.505967    39.505967 
   6.534000    48.430000     0.038711    39.487556    39.487556 
   6.537000    49.868000     0.036864    39.469262    39.469262 
   6.540000    48.298000     0.040252    39.451086    39.451086 
   6.543000    43.070000     0.041732    39.433030    39.433030 
   6.546000    39.832000     0.048341    39.415093    39.415093 
   6.549000    38.315000     0.051589    39.397276    39.397276 
   6.552000    38.800000     0.048234    39.379581    39.379581 
   6.555000    54.396000     0.030976    39.362007    39.362007 
   6.558000    36.175000     0.052211    39.344555    39.344555 
   6.561000    50.435000     0.036798    39.327227    39.327227 
   6.564000    46.243000     0.040370    39.310022    39.310022 
   6.567000    49.301000     0.037380    39.292941    39.292941 
   6.570000    47.451000     0.037873    39.275986    39.275986 
   6.573000    40.841000     0.043338    39.259156    39.259156 
   6.576000    51.621000     0.038448    39.242453    39.242453 
   6.579000    37.997000     0.050880    39.225876    39.225876 
   6.582000    34.552000     0.052241    39.209428    39.209428 
   6.585000    45.314000     0.040967    39.193107    39.193107 
   6.588000    41.009000     0.045981    39.176915    39.176915 
   6.591000    51.757000     0.035561    39.160853    39.160853 
   6.594000    41.111000     0.046958    39.144921    39.144921 
   6.597000    39.257000     0.045815    39.129119    39.129119 
   6.600000    41.902000     0.042604    39.113449    39.113449 
   6.603000    44.894000     0.042615    39.097911    39.097911 
   6.606000    30.241000     0.068477    39.082505    39.082505 
   6.609000    47.223000     0.038874    39.067233    39.067233 
   6.612000    45.547000     0.040389    39.052094    39.052094 
   6.615000    34.568000     0.054664    39.037089    39.037089 
   6.618000    36.183000     0.048989    39.022219    39.022219 
   6.621000    44.000000     0.041508    39.007485    39.007485 
   6.624000    44.570000     0.041314    38.992887    38.992887 
   6.627000    36.237000     0.054673    38.978425    38.978425 
   6.630000    45.288000     0.040620    38.964100    38.964100 
   6.633000    49.564000     0.036765    38.949913    38.949913 
   6.636000    46.317000     0.041859    38.935864    38.935864 
   6.639000    44.896000     0.041719    38.921954    38.921954 
   6.642000    48.353000     0.039931    38.908183    38.908183 
   6.645000    45.144000     0.041443    38.894551    38.894551 
   6.648000    36.975000     0.050304    38.881061    38.881061 
   6.651000    36.312000     0.054576    38.867710    38.867710 
   6.654000    41.623000     0.044958    38.854502    38.854502 
   6.657000    51.718000     0.034227    38.841435    38.841435 
   6.660000    44.575000     0.040931    38.828511    38.828511 
   6.663000    47.772000     0.040752    38.815729    38.815729 
   6.666000    41.488000     0.047070    38.803091    38.803091 
   6.669000    34.506000     0.059761    38.790597    38.790597 
   6.672000    43.786000     0.042304    38.778247    38.778247 
   6.675000    47.887000     0.036190    38.766042    38.766042 
   6.678000    35.585000     0.050609    38.753982    38.753982 
   6.681000    36.690000     0.054415    38.742068    38.742068 
   6.684000    45.596000     0.043001    38.730300    38.730300 
   6.687000    40.932000     0.044606    38.718679    38.718679 
   6.690000    38.743000     0.045399    38.707206    38.707206 
   6.693000    46.175000     0.042517    38.695880    38.695880 
   6.696000    44.830000     0.041527    38.684702    38.684702 
   6.699000    41.410000     0.045252    38.673672    38.673672 
   6.702000    49.814000     0.038320    38.662792    38.662792 
   6.705000    48.892000     0.037149    38.652061    38.652061 
   6.708000    56.736000     0.033320    38.641480    38.641480 
   6.711000    52.606000     0.036198    38.631049    38.631049 
   6.714000    49.096000     0.036263    38.620769    38.620769 
   6.717000    37.374000     0.048160    38.610640    38.610640 
   6.720000    50.283000     0.036345    38.600662    38.600662 
   6.723000    31.257000     0.061918    38.590837    38.590837 
   6.726000    48.463000     0.036332    38.581164    38.581164 
   6.729000    40.900000     0.045469    38.571644    38.571644 
   6.732000    39.259000     0.048450    38.562277    38.562277 
   6.735000    50.981000     0.038820    38.553063    38.553063 
   6.738000    39.636000     0.046759    38.544004    38.544004 
   6.741000    31.635000     0.065094    38.535099    38.535099 
   6.744000    45.178000     0.040424    38.526348    38.526348 
   6.747000    46.510000     0.037742    38.517753    38.517753 
   6.750000    44.538000     0.040834    38.509313    38.509313 
   6.753000    39.400000     0.046670    38.501029    38.501029 
   6.756000    45.278000     0.041807    38.492901    38.492901 
   6.759000    42.409000     0.044421    38.484930    38.484930 
   6.762000    42.474000     0.043403    38.477116    38.477116 
   6.765000    41.628000     0.045466    38.469459    38.469459 
   6.768000    44.361000     0.040802    38.461960    38.461960 
   6.771000    47.430000     0.037472    38.454619    38.454619 
   6.774000    45.746000     0.040526    38.447436    38.447436 
   6.777000    43.320000     0.041812    38.440412    38.440412 
   6.780000    40.586000     0.046395    38.433546    38.433546 
   6.783000    46.346000     0.039648    38.426840    38.426840 
   6.786000    46.985000     0.041488    38.420294    38.420294 
   6.789000    43.993000     0.043380    38.413908    38.413908 
   6.792000    43.963000     0.041550    38.407682    38.407682 
   6.795000    32.241000     0.059998    38.401616    38.401616 
   6.798000    42.361000     0.042772    38.395712    38.395712 
   6.801000    40.184000     0.045361    38.389969    38.389969 
   6.804000    46.882000     0.038558    38.384387    38.384387 
   6.807000    37.174000     0.050870    38.378967    38.378967 
   6.810000    46.784000     0.039046    38.373709    38.373709 
   6.813000    52.594000     0.033655    38.368613    38.368613 
   6.816000    42.493000     0.044248    38.363681    38.363681 
   6.819000    40.491000     0.044016    38.358911    38.358911 
   6.822000    44.916000     0.042503    38.354304    38.354304 
   6.825000    41.983000     0.043730    38.349861    38.349861 
   6.828000    50.523000     0.035075    38.345582    38.345582 
   6.831000    47.433000     0.041478    38.341466    38.341466 
   6.834000    64.866000     0.026878    38.337515    38.337515 
   6.837000    43.507000     0.041744    38.333729    38.333729 
   6.840000    44.748000     0.040216    38.330107    38.330107 
   6.843000    29.557000     0.067632    38.326651    38.326651 
   6.846000    45.684000     0.039191    38.323359    38.323359 
   6.849000    46.009000     0.037889    38.320234    38.320234 
   6.852000    39.156000     0.049450    38.317274    38.317274 
   6.855000    44.081000     0.045047    38.314480    38.314480 
   6.858000    33.247000     0.057487    38.311852    38.311852 
   6.861000    39.711000     0.044035    38.309391    38.309391 
   6.864000    39.904000     0.047387    38.307097    38.307097 
   6.867000    40.405000     0.047137    38.304969    38.304969 
   6.870000    45.559000     0.040350    38.303009    38.303009 
   6.873000    40.099000     0.048751    38.301216    38.301216 
   6.876000    50.496000     0.036578    38.299590    38.299590 
   6.879000    47.822000     0.038550    38.298133    38.298133 
   6.882000    39.451000     0.050694    38.296843    38.296843 
   6.885000    44.021000     0.041934    38.295722    38.295722 
   6.888000    41.885000     0.044212    38.294769    38.294769 
   6.891000    52.313000     0.034792    38.293984    38.293984 
   6.894000    40.687000     0.044171    38.293368    38.293368 
   6.897000    39.818000     0.048596    38.292922    38.292922 
   6.900000    47.502000     0.044077    38.292644    38.292644 
   6.903000    43.814000     0.040784    38.292536    38.292536 
   6.906000    35.517000     0.051610    38.292597    38.292597 
   6.909000    54.141000     0.032932    38.292828    38.292828 
   6.912000    40.993000     0.047806    38.293228    38.293228 
   6.915000    39.754000     0.048377    38.293799    38.293799 
   6.918000    41.886000     0.041178    38.294540    38.294540 
   6.921000    39.157000     0.048099    38.295451    38.295451 
   6.924000    40.488000     0.045989    38.296532    38.296532 
   6.927000    38.674000     0.054598    38.297785    38.297785 
   6.930000    46.710000     0.040601    38.299208    38.299208 
   6.933000    40.752000     0.044911    38.300801    38.300801 
   6.936000    46.688000     0.042122    38.302566    38.302566 
   6.939000    52.404000     0.035673    38.304502    38.304502 
   6.942000    36.555000     0.050530    38.306610    38.306610 
   6.945000    48.504000     0.037790    38.308889    38.308889 
   6.948000    49.528000     0.037239    38.311339    38.311339 
   6.951000    42.179000     0.041243    38.313961    38.313961 
   6.954000    49.242000     0.036275    38.316755    38.316755 
   6.957000    39.884000     0.045198    38.319721    38.319721 
   6.960000    39.489000     0.050518    38.322859    38.322859 
   6.963000    41.013000     0.044209    38.326169    38.326169 
   6.966000    39.577000     0.046680    38.329652    38.329652 
   6.969000    45.732000     0.040619    38.333307    38.333307 
   6.972000    44.096000     0.040916    38.337134    38.337134 
   6.975000    43.508000     0.046108    38.341134    38.341134 
   6.978000    39.816000     0.049316    38.345307    38.345307 
   6.981000    48.037000     0.040791    38.349652    38.349652 
   6.984000    55.146000     0.033443    38.354171    38.354171 
   6.987000    50.990000     0.035728    38.358862    38.358862 
   6.990000    45.258000     0.042057    38.363726    38.363726 
   6.993000    44.755000     0.039545    38.368764    38.368764 
   6.996000    39.572000     0.045589    38.373975    38.373975 
   6.999000    41.909000     0.042462    38.379359    38.379359 
   7.002000    44.774000     0.040715    38.384916    38.384916 
   7.005000    46.846000     0.040974    38.390647    38.390647 
   7.008000    38.124000     0.051337    38.396551    38.396551 
   7.011000    44.740000     0.039794    38.402629    38.402629 
   7.014000    43.319000     0.042891    38.408880    38.408880 
   7.017000    40.827000     0.047248    38.415305    38.415305 
   7.020000    50.032000     0.038594    38.421904    38.421904 
   7.023000    35.932000     0.056691    38.428677    38.428677 
   7.026000    30.947000     0.063705    38.435623    38.435623 
   7.029000    44.979000     0.040647    38.442744    38.442744 
   7.032000    39.944000     0.049005    38.450038    38.450038 
   7.035000    33.932000     0.057081    38.457506    38.457506 
   7.038000    54.302000     0.034365    38.465148    38.465148 
   7.041000    41.945000     0.042267    38.472964    38.472964 
   7.044000    45.567000     0.040988    38.480955    38.480955 
   7.047000    42.286000     0.044748    38.489119    38.489119 
   7.050000    51.147000     0.035802    38.497458    38.497458 
   7.053000    45.475000     0.040970    38.505970    38.505970 
   7.056000    38.409000     0.048054    38.514657    38.514657 
   7.059000    44.087000     0.041879    38.523518    38.523518 
   7.062000    42.554000     0.046798    38.532553    38.532553 
   7.065000    46.676000     0.040692    38.541763    38.541763 
   7.068000    32.500000     0.054497    38.551146    38.551146 
   7.071000    42.854000     0.043393    38.560704    38.560704 
   7.074000    43.240000     0.039719    38.570436    38.570436 
   7.077000    37.083000     0.050606    38.580342    38.580342 
   7.080000    53.461000     0.036047    38.590423    38.590423 
   7.083000    63.686000     0.027991    38.600678    38.600678 
   7.086000    52.436000     0.034547    38.611107    38.611107 
   7.089000    45.338000     0.043473    38.621710    38.621710 
   7.092000    38.184000     0.048783    38.632487    38.632487 
   7.095000    57.310000     0.032773    38.643439    38.643439 
   7.098000    47.650000     0.039012    38.654564    38.654564 
   7.101000    24.751000     0.077797    38.665864    38.665864 
   7.104000    37.094000     0.048202    38.677338    38.677338 
   7.107000    40.190000     0.050139    38.688986    38.688986 
   7.110000    39.630000     0.051178    38.700808    38.700808 
   7.113000    39.914000     0.045199    38.712804    38.712804 
   7.116000    56.597000     0.031873    38.724974    38.724974 
   7.119000    42.794000     0.045483    38.737318    38.737318 
   7.122000    48.457000     0.037503    38.749836    38.749836 
   7.125000    58.730000     0.030428    38.762528    38.762528 
   7.128000    46.729000     0.039145    38.775394    38.775394 
   7.131000    40.474000     0.046115    38.788434    38.788434 
   7.134000    60.836000     0.030327    38.801647    38.801647 
   7.137000    41.270000     0.045126    38.815034    38.815034 
   7.140000    60.223000     0.031273    38.828594    38.828594 
   7.143000    44.114000     0.042339    38.842329    38.842329 
   7.146000    40.984000     0.044115    38.856237    38.856237 
   7.149000    43.952000     0.042330    38.870318    38.870318 
   7.152000    44.464000     0.043861    38.884572    38.884572 
   7.155000    41.595000     0.044351    38.899000    38.899000 
   7.158000    46.381000     0.038804    38.913602    38.913602 
   7.161000    52.154000     0.035394    38.928376    38.928376 
   7.164000    46.489000     0.041545    38.943324    38.943324 
   7.167000    50.770000     0.037623    38.958445    38.958445 
   7.170000    43.300000     0.041397    38.973738    38.973738 
   7.173000    47.790000     0.037336    38.989205    38.989205 
   7.176000    58.381000     0.032193    39.004845    39.004845 
   7.179000    42.023000     0.046555    39.020657    39.020657 
   7.182000    35.892000     0.050486    39.036642    39.036642 
   7.185000    43.791000     0.041977    39.052799    39.052799 
   7.188000    41.006000     0.045790    39.069129    39.069129 
   7.191000    50.213000     0.037781    39.085631    39.085631 
   7.194000    40.522000     0.043152    39.102306    39.102306 
   7.197000    39.094000     0.047090    39.119153    39.119153 
   7.200000    42.137000     0.042606    39.136172    39.136172 
   7.203000    43.779000     0.038576    39.153363    39.153363 
   7.206000    45.953000     0.039440    39.170725    39.170725 
   7.209000    44.830000     0.043602    39.188260    39.188260 
   7.212000    57.663000     0.033300    39.205966    39.205966 
   7.215000    41.372000     0.044635    39.223844    39.223844 
   7.218000    31.160000     0.060481    39.241893    39.241893 
   7.221000    47.955000     0.039696    39.260114    39.260114 
   7.224000    47.939000     0.039636    39.278506    39.278506 
   7.227000    56.237000     0.032949    39.297069    39.297069 
   7.230000    40.604000     0.047890    39.315803    39.315803 
   7.233000    48.958000     0.040253    39.334708    39.334708 
   7.236000    40.048000     0.048819    39.353783    39.353783 
   7.239000    42.418000     0.047748    39.373029    39.373029 
   7.242000    59.433000     0.030808    39.392446    39.392446 
   7.245000    41.420000     0.045090    39.412033    39.412033 
   7.248000    50.332000     0.036213    39.431790    39.431790 
   7.251000    39.903000     0.045167    39.451717    39.451717 
   7.254000    43.488000     0.039594    39.471815    39.471815 
   7.257000    45.243000     0.038909    39.492082    39.492082 
   7.260000    46.102000     0.037547    39.512518    39.512518 
   7.263000    50.666000     0.036376    39.533125    39.533125 
   7.266000    57.096000     0.032985    39.553900    39.553900 
   7.269000    36.395000     0.051994    39.574845    39.574845 
   7.272000    48.426000     0.036822    39.595959    39.595959 
   7.275000    49.359000     0.036941    39.617242    39.617242 
   7.278000    41.299000     0.048645    39.638693    39.638693 
   7.281000    50.257000     0.038407    39.660313    39.660313 
   7.284000    38.977000     0.047327    39.682102    39.682102 
   7.287000    39.451000     0.045869    39.704059    39.704059 
   7.290000    53.339000     0.034025    39.726184    39.726184 
   7.293000    50.706000     0.034918    39.748477    39.748477 
   7.296000    46.503000     0.039588    39.770938    39.770938 
   7.299000    43.264000     0.044470    39.793566    39.793566 
   7.302000    46.540000     0.039571    39.816362    39.816362 
   7.305000    45.966000     0.040124    39.839326    39.839326 
   7.308000    57.506000     0.032732    39.862456    39.862456 
   7.311000    54.451000     0.035894    39.885753    39.885753 
   7.314000    49.790000     0.036397    39.909217    39.909217 
   7.317000    57.378000     0.033346    39.932848    39.932848 
   7.320000    51.915000     0.033091    39.956645    39.956645 
   7.323000    47.116000     0.038630    39.980609    39.980609 
   7.326000    39.036000     0.044517    40.004738    40.004738 
   7.329000    42.557000     0.046030    40.029033    40.029033 
   7.332000    38.240000     0.053515    40.053494    40.053494 
   7.335000    49.841000     0.036338    40.078121    40.078121 
   7.338000    49.802000     0.035717    40.102913    40.102913 
   7.341000    43.800000     0.045492    40.127869    40.127869 
   7.344000    41.731000     0.044409    40.152991    40.152991 
   7.347000    49.817000     0.037699    40.178278    40.178278 
   7.350000    41.240000     0.043196    40.203729    40.203729 
   7.353000    42.116000     0.041105    40.229344    40.229344 
   7.356000    46.632000     0.037661    40.255123    40.255123 
   7.359000    47.828000     0.039424    40.281067    40.281067 
   7.362000    33.150000     0.054283    40.307174    40.307174 
   7.365000    54.199000     0.033237    40.333445    40.333445 
   7.368000    49.223000     0.038667    40.359878    40.359878 
   7.371000    60.089000     0.031829    40.386475    40.386475 
   7.374000    44.985000     0.042371    40.413235    40.413235 
   7.377000    55.863000     0.032427    40.440158    40.440158 
   7.380000    50.355000     0.035664    40.467243    40.467243 
   7.383000    43.810000     0.042407    40.494490    40.494490 
   7.386000    46.642000     0.041152    40.521899    40.521899 
   7.389000    42.454000     0.041234    40.549470    40.549470 
   7.392000    46.097000     0.040279    40.577203    40.577203 
   7.395000    51.573000     0.035257    40.605097    40.605097 
   7.398000    47.770000     0.038693    40.633152    40.633152 
   7.401000    33.903000     0.055085    40.661368    40.661368 
   7.404000    52.805000     0.036098    40.689745    40.689745 
   7.407000    45.479000     0.041244    40.718282    40.718282 
   7.410000    56.324000     0.031120    40.746979    40.746979 
   7.413000    47.778000     0.038303    40.775836    40.775836 
   7.416000    36.554000     0.050939    40.804853    40.804853 
   7.419000    49.172000     0.039090    40.834030    40.834030 
   7.422000    39.459000     0.047501    40.863366    40.863366 
   7.425000    41.762000     0.046362    40.892861    40.892861 
   7.428000    53.409000     0.034163    40.922515    40.922515 
   7.431000    53.857000     0.034500    40.952327    40.952327 
   7.434000    35.294000     0.058175    40.982297    40.982297 
   7.437000    42.770000     0.041244    41.012426    41.012426 
   7.440000    43.038000     0.040367    41.042713    41.042713 
   7.443000    45.138000     0.042446    41.073157    41.073157 
   7.446000    38.814000     0.051172    41.103758    41.103758 
   7.449000    45.766000     0.039435    41.134517    41.134517 
   7.452000    52.749000     0.034606    41.165432    41.165432 
   7.455000    49.504000     0.039482    41.196504    41.196504 
   7.458000    37.415000     0.051807    41.227732    41.227732 
   7.461000    47.114000     0.036550    41.259117    41.259117 
   7.464000    52.669000     0.034082    41.290657    41.290657 
   7.467000    44.576000     0.040909    41.322353    41.322353 
   7.470000    37.784000     0.050352    41.354204    41.354204 
   7.473000    51.499000     0.037573    41.386210    41.386210 
   7.476000    40.099000     0.046438    41.418371    41.418371 
   7.479000    49.017000     0.038121    41.450686    41.450686 
   7.482000    54.787000     0.036139    41.483156    41.483156 
   7.485000    51.334000     0.040085    41.515780    41.515780 
   7.488000    47.372000     0.038949    41.548557    41.548557 
   7.491000    40.899000     0.043435    41.581488    41.581488 
   7.494000    52.568000     0.033456    41.614572    41.614572 
   7.497000    37.299000     0.050326    41.647809    41.647809 
   7.500000    61.857000     0.029808    41.681198    41.681198 
   7.503000    54.236000     0.035449    41.714740    41.714740 
   7.506000    49.913000     0.039069    41.748434    41.748434 
   7.509000    47.711000     0.038257    41.782280    41.782280 
   7.512000    43.488000     0.044370    41.816277    41.816277 
   7.515000    47.282000     0.037812    41.850426    41.850426 
   7.518000    49.038000     0.038145    41.884725    41.884725 
   7.521000    44.413000     0.041706    41.919175    41.919175 
   7.524000    38.968000     0.042975    41.953776    41.953776 
   7.527000    43.745000     0.040944    41.988527    41.988527 
   7.530000    49.696000     0.040495    42.023428    42.023428 
   7.533000    42.303000     0.045118    42.058478    42.058478 
   7.536000    45.464000     0.038007    42.093677    42.093677 
   7.539000    47.911000     0.038731    42.129026    42.129026 
   7.542000    41.413000     0.044027    42.164523    42.164523 
   7.545000    38.301000     0.047092    42.200168    42.200168 
   7.548000    44.113000     0.041188    42.235962    42.235962 
   7.551000    36.518000     0.048585    42.271903    42.271903 
   7.554000    40.879000     0.047361    42.307992    42.307992 
   7.557000    54.382000     0.033296    42.344228    42.344228 
   7.560000    44.949000     0.041883    42.380611    42.380611 
   7.563000    52.539000     0.036388    42.417141    42.417141 
   7.566000    39.661000     0.049644    42.453817    42.453817 
   7.569000    35.265000     0.052309    42.490639    42.490639 
   7.572000    58.071000     0.031290    42.527607    42.527607 
   7.575000    53.730000     0.032852    42.564720    42.564720 
   7.578000    38.906000     0.047791    42.601979    42.601979 
   7.581000    42.855000     0.042537    42.639382    42.639382 
   7.584000    44.887000     0.039178    42.676929    42.676929 
   7.587000    46.431000     0.039511    42.714621    42.714621 
   7.590000    45.424000     0.044726    42.752457    42.752457 
   7.593000    53.773000     0.036468    42.790436    42.790436 
   7.596000    53.132000     0.035057    42.828559    42.828559 
   7.599000    49.091000     0.035867    42.866825    42.866825 
   7.602000    54.184000     0.034937    42.905233    42.905233 
   7.605000    53.055000     0.034729    42.943783    42.943783 
   7.608000    32.326000     0.057102    42.982476    42.982476 
   7.611000    45.886000     0.041632    43.021310    43.021310 
   7.614000    49.983000     0.037861    43.060286    43.060286 
   7.617000    49.249000     0.040086    43.099403    43.099403 
   7.620000    49.082000     0.037494    43.138660    43.138660 
   7.623000    38.366000     0.050266    43.178058    43.178058 
   7.626000    44.933000     0.041158    43.217597    43.217597 
   7.629000    53.561000     0.032972    43.257275    43.257275 
   7.632000    51.812000     0.034778    43.297092    43.297092 
   7.635000    43.279000     0.041316    43.337049    43.337049 
   7.638000    48.067000     0.041100    43.377144    43.377144 
   7.641000    40.816000     0.045513    43.417378    43.417378 
   7.644000    42.698000     0.046204    43.457750    43.457750 
   7.647000    35.467000     0.052269    43.498260    43.498260 
   7.650000    45.220000     0.042085    43.538907    43.538907 
   7.653000    41.813000     0.045543    43.579692    43.579692 
   7.656000    54.783000     0.033288    43.620614    43.620614 
   7.659000    52.044000     0.035198    43.661672    43.661672 
   7.662000    40.039000     0.048860    43.702866    43.702866 
   7.665000    47.419000     0.039393    43.744196    43.744196 
   7.668000    31.677000     0.059847    43.785662    43.785662 
   7.671000    49.401000     0.037782    43.827263    43.827263 
   7.674000    46.495000     0.038745    43.868999    43.868999 
   7.677000    38.032000     0.047462    43.910869    43.910869 
   7.680000    44.299000     0.042298    43.952874    43.952874 
   7.683000    54.658000     0.034949    43.995012    43.995012 
   7.686000    41.624000     0.043975    44.037284    44.037284 
   7.689000    38.398000     0.050113    44.079690    44.079690 
   7.692000    48.688000     0.036938    44.122228    44.122228 
   7.695000    39.687000     0.047028    44.164898    44.164898 
   7.698000    40.729000     0.045032    44.207701    44.207701 
   7.701000    38.298000     0.043744    44.250635    44.250635 
   7.704000    51.433000     0.037374    44.293702    44.293702 
   7.707000    47.152000     0.038286    44.336899    44.336899 
   7.710000    50.920000     0.037383    44.380227    44.380227 
   7.713000    60.043000     0.030900    44.423685    44.423685 
   7.716000    57.773000     0.031362    44.467274    44.467274 
   7.719000    57.189000     0.034222    44.510992    44.510992 
   7.722000    43.646000     0.043687    44.554840    44.554840 
   7.725000    40.925000     0.050895    44.598817    44.598817 
   7.728000    49.402000     0.038283    44.642922    44.642922 
   7.731000    42.870000     0.043276    44.687156    44.687156 
   7.734000    39.568000     0.046476    44.731518    44.731518 
   7.737000    49.646000     0.041500    44.776007    44.776007 
   7.740000    43.281000     0.041369    44.820624    44.820624 
   7.743000    59.497000     0.030991    44.865368    44.865368 
   7.746000    53.353000     0.034928    44.910239    44.910239 
   7.749000    39.132000     0.047288    44.955235    44.955235 
   7.752000    46.733000     0.041488    45.000358    45.000358 
   7.755000    45.345000     0.042305    45.045606    45.045606 
   7.758000    49.458000     0.039053    45.090979    45.090979 
   7.761000    48.653000     0.036384    45.136478    45.136478 
   7.764000    43.515000     0.044534    45.182100    45.182100 
   7.767000    40.382000     0.046229    45.227847    45.227847 
   7.770000    43.534000     0.042075    45.273717    45.273717 
   7.773000    47.841000     0.039420    45.319711    45.319711 
   7.776000    52.204000     0.033515    45.365828    45.365828 
   7.779000    50.688000     0.037265    45.412068    45.412068 
   7.782000    43.063000     0.042002    45.458430    45.458430 
   7.785000    60.105000     0.032312    45.504914    45.504914 
   7.788000    47.727000     0.037745    45.551519    45.551519 
   7.791000    49.183000     0.036628    45.598246    45.598246 
   7.794000    44.208000     0.040700    45.645094    45.645094 
   7.797000    47.927000     0.039456    45.692062    45.692062 
   7.800000    35.642000     0.060419    45.739150    45.739150 
   7.803000    45.162000     0.042114    45.786358    45.786358 
   7.806000    53.420000     0.032201    45.833685    45.833685 
   7.809000    48.087000     0.040032    45.881132    45.881132 
   7.812000    44.815000     0.042114    45.928697    45.928697 
   7.815000    60.206000     0.028659    45.976380    45.976380 
   7.818000    52.167000     0.035163    46.024182    46.024182 
   7.821000    35.058000     0.054500    46.072100    46.072100 
   7.824000    48.985000     0.038850    46.120137    46.120137 
   7.827000    55.922000     0.033141    46.168289    46.168289 
   7.830000    43.036000     0.042995    46.216559    46.216559 
   7.833000    51.758000     0.036325    46.264944    46.264944 
   7.836000    52.205000     0.035176    46.313446    46.313446 
   7.839000    49.847000     0.035594    46.362062    46.362062 
   7.842000    48.001000     0.042662    46.410793    46.410793 
   7.845000    61.333000     0.031022    46.459640    46.459640 
   7.848000    52.780000     0.032962    46.508600    46.508600 
   7.851000    59.508000     0.029596    46.557674    46.557674 
   7.854000    56.370000     0.031791    46.606862    46.606862 
   7.857000    38.544000     0.049865    46.656162    46.656162 
   7.860000    45.029000     0.043191    46.705576    46.705576 
   7.863000    41.235000     0.044728    46.755101    46.755101 
   7.866000    47.444000     0.040413    46.804739    46.804739 
   7.869000    56.134000     0.035432    46.854488    46.854488 
   7.872000    53.758000     0.034548    46.904349    46.904349 
   7.875000    53.062000     0.035571    46.954320    46.954320 
   7.878000    47.119000     0.036591    47.004402    47.004402 
   7.881000    65.110000     0.027082    47.054594    47.054594 
   7.884000    60.449000     0.031309    47.104896    47.104896 
   7.887000    58.034000     0.032036    47.155307    47.155307 
   7.890000    46.391000     0.042187    47.205826    47.205826 
   7.893000    53.280000     0.034704    47.256455    47.256455 
   7.896000    47.846000     0.038310    47.307191    47.307191 
   7.899000    45.771000     0.040261    47.358036    47.358036 
   7.902000    51.687000     0.036679    47.408987    47.408987 
   7.905000    40.902000     0.045444    47.460046    47.460046 
   7.908000    39.847000     0.043817    47.511212    47.511212 
   7.911000    51.489000     0.035259    47.562483    47.562483 
   7.914000    43.578000     0.041666    47.613861    47.613861 
   7.917000    46.084000     0.041183    47.665344    47.665344 
   7.920000    44.512000     0.042803    47.716932    47.716932 
   7.923000    51.704000     0.035179    47.768625    47.768625 
   7.926000    55.371000     0.033551    47.820422    47.820422 
   7.929000    47.561000     0.041342    47.872324    47.872324 
   7.932000    51.555000     0.036482    47.924328    47.924328 
   7.935000    43.684000     0.045615    47.976436    47.976436 
   7.938000    58.914000     0.030198    48.028647    48.028647 
   7.941000    45.901000     0.040685    48.080960    48.080960 
   7.944000    50.318000     0.039795    48.133375    48.133375 
   7.947000    46.716000     0.041495    48.185892    48.185892 
   7.950000    46.033000     0.038792    48.238510    48.238510 
   7.953000    41.616000     0.046648    48.291229    48.291229 
   7.956000    56.912000     0.032783    48.344049    48.344049 
   7.959000    45.303000     0.041124    48.396968    48.396968 
   7.962000    43.059000     0.046241    48.449987    48.449987 
   7.965000    49.983000     0.036232    48.503106    48.503106 
   7.968000    46.879000     0.039050    48.556323    48.556323 
   7.971000    35.450000     0.054750    48.609639    48.609639 
   7.974000    45.382000     0.042036    48.663053    48.663053 
   7.977000    53.755000     0.035120    48.716565    48.716565 
   7.980000    46.634000     0.040672    48.770174    48.770174 
   7.983000    57.635000     0.031209    48.823880    48.823880 
   7.986000    40.983000     0.045959    48.877683    48.877683 
   7.989000    48.720000     0.038136    48.931582    48.931582 
   7.992000    47.757000     0.039060    48.985576    48.985576 
   7.995000    51.755000     0.035940    49.039666    49.039666 
   7.998000    43.673000     0.045077    49.093851    49.093851 
   8.001000    53.442000     0.034395    49.148131    49.148131 
   8.004000    49.641000     0.036596    49.202505    49.202505 
   8.007000    64.049000     0.027897    49.256972    49.256972 
   8.010000    52.200000     0.035322    49.311533    49.311533 
   8.013000    56.123000     0.034171    49.366187    49.366187 
   8.016000    63.023000     0.029118    49.420934    49.420934 
   8.019000    35.065000     0.054736    49.475773    49.475773 
   8.022000    50.774000     0.036584    49.530704    49.530704 
   8.025000    53.795000     0.036521    49.585726    49.585726 
   8.028000    52.661000     0.034297    49.640840    49.640840 
   8.031000    53.936000     0.035267    49.696044    49.696044 
   8.034000    52.283000     0.034362    49.751338    49.751338 
   8.037000    48.499000     0.038085    49.806722    49.806722 
   8.040000    53.018000     0.034126    49.862196    49.862196 
   8.043000    44.292000     0.042477    49.917759    49.917759 
   8.046000    48.504000     0.041564    49.973410    49.973410 
   8.049000    52.159000     0.037274    50.029150    50.029150 
   8.052000    60.709000     0.029915    50.084977    50.084977 
   8.055000    55.190000     0.033470    50.140892    50.140892 
   8.058000    48.753000     0.040877    50.196895    50.196895 
   8.061000    51.922000     0.038494    50.252984    50.252984 
   8.064000    54.561000     0.034428    50.309159    50.309159 
   8.067000    53.879000     0.036255    50.365420    50.365420 
   8.070000    50.341000     0.036129    50.421767    50.421767 
   8.073000    53.576000     0.034078    50.478198    50.478198 
   8.076000    52.524000     0.037569    50.534715    50.534715 
   8.079000    43.913000     0.042184    50.591316    50.591316 
   8.082000    48.641000     0.039121    50.648001    50.648001 
   8.085000    46.969000     0.037657    50.704769    50.704769 
   8.088000    42.526000     0.041379    50.761620    50.761620 
   8.091000    46.178000     0.042292    50.818554    50.818554 
   8.094000    48.808000     0.039158    50.875571    50.875571 
   8.097000    60.460000     0.032189    50.932669    50.932669 
   8.100000    45.353000     0.041871    50.989849    50.989849 
   8.103000    45.839000     0.042768    51.047110    51.047110 
   8.106000    55.022000     0.036303    51.104452    51.104452 
   8.109000    49.169000     0.037847    51.161874    51.161874 
   8.112000    43.621000     0.043534    51.219376    51.219376 
   8.115000    49.851000     0.038059    51.276958    51.276958 
   8.118000    61.870000     0.029099    51.334619    51.334619 
   8.121000    44.448000     0.043759    51.392358    51.392358 
   8.124000    65.106000     0.028693    51.450176    51.450176 
   8.127000    57.410000     0.033076    51.508072    51.508072 
   8.130000    60.511000     0.030996    51.566045    51.566045 
   8.133000    54.065000     0.032788    51.624096    51.624096 
   8.136000    52.492000     0.036754    51.682223    51.682223 
   8.139000    55.330000     0.033249    51.740427    51.740427 
   8.142000    43.156000     0.041339    51.798706    51.798706 
   8.145000    48.859000     0.036594    51.857061    51.857061 
   8.148000    62.872000     0.030505    51.915492    51.915492 
   8.151000    52.752000     0.034897    51.973997    51.973997 
   8.154000    56.931000     0.033749    52.032576    52.032576 
   8.157000    56.290000     0.031024    52.091229    52.091229 
   8.160000    56.806000     0.030438    52.149956    52.149956 
   8.163000    59.069000     0.032170    52.208756    52.208756 
   8.166000    55.980000     0.035231    52.267629    52.267629 
   8.169000    48.015000     0.041966    52.326574    52.326574 
   8.172000    60.861000     0.029242    52.385591    52.385591 
   8.175000    56.115000     0.035625    52.444680    52.444680 
   8.178000    61.916000     0.030041    52.503840    52.503840 
   8.181000    50.052000     0.039493    52.563070    52.563070 
   8.184000    54.133000     0.034092    52.622371    52.622371 
   8.187000    39.565000     0.048649    52.681742    52.681742 
   8.190000    50.458000     0.036257    52.741182    52.741182 
   8.193000    50.009000     0.036422    52.800692    52.800692 
   8.196000    52.564000     0.036990    52.860270    52.860270 
   8.199000    60.713000     0.030663    52.919917    52.919917 
   8.202000    49.372000     0.035233    52.979631    52.979631 
   8.205000    52.278000     0.034403    53.039413    53.039413 
   8.208000    47.433000     0.041856    53.099263    53.099263 
   8.211000    50.475000     0.036091    53.159179    53.159179 
   8.214000    51.111000     0.034266    53.219161    53.219161 
   8.217000    44.749000     0.040666    53.279210    53.279210 
   8.220000    61.592000     0.028941    53.339324    53.339324 
   8.223000    68.314000     0.027716    53.399503    53.399503 
   8.226000    44.959000     0.041609    53.459747    53.459747 
   8.229000    51.012000     0.036172    53.520055    53.520055 
   8.232000    60.540000     0.029808    53.580427    53.580427 
   8.235000    48.250000     0.037651    53.640863    53.640863 
   8.238000    55.041000     0.034207    53.701362    53.701362 
   8.241000    53.790000     0.032475    53.761923    53.761923 
   8.244000    72.984000     0.025419    53.822547    53.822547 
   8.247000    42.344000     0.042360    53.883233    53.883233 
   8.250000    51.876000     0.036266    53.943981    53.943981 
   8.253000    52.831000     0.035374    54.004790    54.004790 
   8.256000    51.707000     0.040137    54.065659    54.065659 
   8.259000    33.220000     0.057332    54.126589    54.126589 
   8.262000    63.753000     0.028879    54.187579    54.187579 
   8.265000    56.788000     0.034306    54.248628    54.248628 
   8.268000    60.921000     0.031093    54.309737    54.309737 
   8.271000    51.164000     0.036974    54.370904    54.370904 
   8.274000    44.465000     0.043020    54.432130    54.432130 
   8.277000    57.991000     0.031140    54.493414    54.493414 
   8.280000    49.188000     0.039261    54.554755    54.554755 
   8.283000    59.065000     0.033215    54.616153    54.616153 
   8.286000    45.416000     0.039435    54.677609    54.677609 
   8.289000    43.991000     0.040286    54.739120    54.739120 
   8.292000    46.970000     0.039609    54.800688    54.800688 
   8.295000    59.066000     0.032335    54.862311    54.862311 
   8.298000    44.454000     0.046692    54.923990    54.923990 
   8.301000    43.149000     0.043298    54.985723    54.985723 
   8.304000    39.292000     0.049039    55.047511    55.047511 
   8.307000    53.553000     0.032777    55.109352    55.109352 
   8.310000    51.934000     0.037740    55.171248    55.171248 
   8.313000    45.777000     0.038578    55.233196    55.233196 
   8.316000    66.741000     0.027404    55.295198    55.295198 
   8.319000    52.185000     0.036154    55.357251    55.357251 
   8.322000    58.969000     0.029578    55.419357    55.419357 
   8.325000    57.943000     0.031959    55.481515    55.481515 
   8.328000    51.414000     0.036846    55.543723    55.543723 
   8.331000    54.979000     0.033469    55.605983    55.605983 
   8.334000    63.314000     0.027626    55.668293    55.668293 
   8.337000    49.832000     0.035635    55.730653    55.730653 
   8.340000    62.365000     0.027498    55.793062    55.793062 
   8.343000    50.162000     0.037564    55.855521    55.855521 
   8.346000    58.965000     0.031193    55.918029    55.918029 
   8.349000    42.614000     0.043519    55.980585    55.980585 
   8.352000    47.393000     0.040141    56.043190    56.043190 
   8.355000    43.357000     0.043790    56.105842    56.105842 
   8.358000    59.699000     0.032962    56.168541    56.168541 
   8.361000    61.801000     0.029914    56.231287    56.231287 
   8.364000    52.953000     0.032712    56.294080    56.294080 
   8.367000    54.929000     0.031193    56.356919    56.356919 
   8.370000    45.536000     0.042557    56.419804    56.419804 
   8.373000    57.736000     0.031226    56.482733    56.482733 
   8.376000    50.191000     0.037272    56.545708    56.545708 
   8.379000    46.397000     0.039498    56.608728    56.608728 
   8.382000    62.276000     0.028860    56.671791    56.671791 
   8.385000    47.281000     0.039993    56.734899    56.734899 
   8.388000    52.622000     0.037960    56.798049    56.798049 
   8.391000    45.281000     0.044601    56.861243    56.861243 
   8.394000    59.719000     0.030840    56.924479    56.924479 
   8.397000    64.180000     0.027250    56.987757    56.987757 
   8.400000    54.032000     0.038714    57.051078    57.051078 
   8.403000    70.069000     0.027081    57.114439    57.114439 
   8.406000    56.267000     0.032595    57.177842    57.177842 
   8.409000    49.966000     0.037329    57.241285    57.241285 
   8.412000    54.897000     0.033918    57.304769    57.304769 
   8.415000    77.888000     0.023889    57.368292    57.368292 
   8.418000    54.889000     0.035679    57.431855    57.431855 
   8.421000    51.151000     0.034683    57.495457    57.495457 
   8.424000    56.406000     0.032778    57.559098    57.559098 
   8.427000    62.597000     0.028836    57.622777    57.622777 
   8.430000    55.080000     0.034594    57.686493    57.686493 
   8.433000    51.613000     0.034445    57.750248    57.750248 
   8.436000    60.739000     0.030430    57.814039    57.814039 
   8.439000    50.712000     0.036172    57.877868    57.877868 
   8.442000    58.567000     0.032945    57.941732    57.941732 
   8.445000    45.296000     0.038901    58.005633    58.005633 
   8.448000    58.182000     0.032106    58.069569    58.069569 
   8.451000    68.802000     0.026153    58.133540    58.133540 
   8.454000    56.626000     0.034111    58.197546    58.197546 
   8.457000    55.912000     0.034442    58.261587    58.261587 
   8.460000    54.824000     0.032595    58.325662    58.325662 
   8.463000    43.744000     0.044956    58.389770    58.389770 
   8.466000    50.305000     0.035868    58.453912    58.453912 
   8.469000    54.186000     0.034688    58.518086    58.518086 
   8.472000    46.811000     0.038579    58.582293    58.582293 
   8.475000    63.530000     0.029711    58.646532    58.646532 
   8.478000    56.864000     0.031934    58.710803    58.710803 
   8.481000    65.743000     0.026001    58.775105    58.775105 
   8.484000    57.386000     0.032265    58.839439    58.839439 
   8.487000    57.363000     0.031724    58.903802    58.903802 
   8.490000    54.946000     0.035261    58.968196    58.968196 
   8.493000    61.150000     0.030146    59.032620    59.032620 
   8.496000    51.283000     0.036652    59.097073    59.097073 
   8.499000    45.194000     0.039023    59.161556    59.161556 
   8.502000    57.116000     0.032427    59.226067    59.226067 
   8.505000    56.428000     0.034434    59.290606    59.290606 
   8.508000    51.005000     0.037242    59.355173    59.355173 
   8.511000    60.206000     0.030228    59.419768    59.419768 
   8.514000    64.737000     0.029481    59.484390    59.484390 
   8.517000    55.117000     0.034054    59.549038    59.549038 
   8.520000    59.893000     0.031550    59.613714    59.613714 
   8.523000    50.090000     0.035419    59.678415    59.678415 
   8.526000    56.769000     0.032835    59.743141    59.743141 
   8.529000    66.613000     0.028086    59.807893    59.807893 
   8.532000    56.119000     0.034262    59.872670    59.872670 
   8.535000    41.439000     0.043600    59.937472    59.937472 
   8.538000    42.962000     0.044800    60.002297    60.002297 
   8.541000    57.345000     0.031701    60.067147    60.067147 
   8.544000    40.646000     0.047681    60.132019    60.132019 
   8.547000    44.618000     0.042422    60.196915    60.196915 
   8.550000    58.930000     0.031200    60.261833    60.261833 
   8.553000    65.784000     0.029257    60.326774    60.326774 
   8.556000    53.169000     0.033941    60.391736    60.391736 
   8.559000    51.343000     0.034136    60.456720    60.456720 
   8.562000    49.064000     0.038664    60.521725    60.521725 
   8.565000    60.897000     0.031959    60.586751    60.586751 
   8.568000    57.352000     0.030530    60.651798    60.651798 
   8.571000    52.586000     0.034351    60.716864    60.716864 
   8.574000    64.773000     0.028551    60.781950    60.781950 
   8.577000    54.912000     0.038212    60.847055    60.847055 
   8.580000    44.431000     0.045199    60.912179    60.912179 
   8.583000    63.728000     0.028273    60.977321    60.977321 
   8.586000    70.527000     0.026032    61.042482    61.042482 
   8.589000    58.938000     0.031897    61.107661    61.107661 
   8.592000    48.381000     0.040174    61.172856    61.172856 
   8.595000    58.574000     0.032527    61.238069    61.238069 
   8.598000    40.394000     0.045849    61.303299    61.303299 
   8.601000    59.074000     0.031161    61.368545    61.368545 
   8.604000    60.707000     0.030389    61.433807    61.433807 
   8.607000    50.235000     0.036065    61.499084    61.499084 
   8.610000    67.013000     0.026097    61.564377    61.564377 
   8.613000    68.102000     0.026641    61.629684    61.629684 
   8.616000    53.080000     0.034973    61.695006    61.695006 
   8.619000    47.096000     0.040457    61.760342    61.760342 
   8.622000    49.547000     0.040119    61.825691    61.825691 
   8.625000    56.121000     0.033481    61.891054    61.891054 
   8.628000    55.997000     0.033685    61.956431    61.956431 
   8.631000    64.159000     0.028384    62.021819    62.021819 
   8.634000    65.937000     0.028114    62.087220    62.087220 
   8.637000    68.928000     0.027298    62.152633    62.152633 
   8.640000    57.319000     0.032765    62.218057    62.218057 
   8.643000    56.198000     0.033572    62.283493    62.283493 
   8.646000    63.964000     0.028957    62.348939    62.348939 
   8.649000    45.182000     0.041088    62.414396    62.414396 
   8.652000    55.983000     0.032002    62.479863    62.479863 
   8.655000    50.681000     0.037245    62.545339    62.545339 
   8.658000    58.170000     0.032935    62.610825    62.610825 
   8.661000    59.413000     0.030446    62.676320    62.676320 
   8.664000    55.461000     0.031852    62.741824    62.741824 
   8.667000    56.010000     0.033903    62.807335    62.807335 
   8.670000    53.807000     0.034027    62.872855    62.872855 
   8.673000    62.319000     0.028151    62.938383    62.938383 
   8.676000    74.669000     0.025465    63.003917    63.003917 
   8.679000    62.140000     0.030190    63.069458    63.069458 
   8.682000    63.611000     0.031590    63.135006    63.135006 
   8.685000    59.877000     0.029884    63.200560    63.200560 
   8.688000    67.436000     0.026749    63.266120    63.266120 
   8.691000    55.091000     0.034455    63.331685    63.331685 
   8.694000    62.428000     0.030147    63.397255    63.397255 
   8.697000    59.762000     0.032592    63.462830    63.462830 
   8.700000    52.377000     0.036793    63.528409    63.528409 
   8.703000    66.115000     0.026049    63.593993    63.593993 
   8.706000    72.331000     0.026176    63.659579    63.659579 
   8.709000    52.221000     0.034494    63.725170    63.725170 
   8.712000    75.372000     0.024452    63.790763    63.790763 
   8.715000    44.981000     0.041944    63.856358    63.856358 
   8.718000    66.307000     0.026246    63.921956    63.921956 
   8.721000    71.795000     0.025469    63.987556    63.987556 
   8.724000    45.864000     0.041423    64.053157    64.053157 
   8.727000    61.441000     0.029649    64.118760    64.118760 
   8.730000    68.491000     0.027542    64.184363    64.184363 
   8.733000    59.575000     0.030839    64.249966    64.249966 
   8.736000    64.517000     0.028692    64.315570    64.315570 
   8.739000    44.391000     0.045291    64.381174    64.381174 
   8.742000    48.491000     0.038914    64.446777    64.446777 
   8.745000    44.330000     0.040827    64.512379    64.512379 
   8.748000    46.450000     0.037375    64.577980    64.577980 
   8.751000    46.531000     0.038917    64.643579    64.643579 
   8.754000    64.378000     0.030878    64.709176    64.709176 
   8.757000    67.936000     0.026150    64.774771    64.774771 
   8.760000    76.123000     0.023300    64.840363    64.840363 
   8.763000    58.662000     0.029448    64.905952    64.905952 
   8.766000    62.082000     0.030849    64.971538    64.971538 
   8.769000    41.472000     0.045907    65.037120    65.037120 
   8.772000    57.778000     0.029417    65.102698    65.102698 
   8.775000    64.606000     0.026577    65.168272    65.168272 
   8.778000    71.613000     0.026750    65.233841    65.233841 
   8.781000    63.117000     0.029856    65.299405    65.299405 
   8.784000    58.913000     0.030816    65.364963    65.364963 
   8.787000    52.242000     0.036014    65.430516    65.430516 
   8.790000    58.577000     0.030774    65.496062    65.496062 
   8.793000    61.664000     0.030812    65.561603    65.561603 
   8.796000    60.008000     0.032119    65.627136    65.627136 
   8.799000    53.309000     0.033756    65.692662    65.692662 
   8.802000    60.500000     0.029789    65.758181    65.758181 
   8.805000    66.425000     0.027245    65.823692    65.823692 
   8.808000    70.349000     0.026392    65.889195    65.889195 
   8.811000    66.259000     0.030330    65.954689    65.954689 
   8.814000    55.281000     0.034086    66.020175    66.020175 
   8.817000    52.276000     0.039651    66.085651    66.085651 
   8.820000    62.477000     0.029681    66.151118    66.151118 
   8.823000    51.546000     0.037465    66.216575    66.216575 
   8.826000    60.665000     0.031416    66.282022    66.282022 
   8.829000    70.189000     0.028533    66.347459    66.347459 
   8.832000    56.178000     0.035037    66.412885    66.412885 
   8.835000    62.272000     0.029601    66.478299    66.478299 
   8.838000    59.609000     0.030815    66.543702    66.543702 
   8.841000    64.788000     0.030450    66.609093    66.609093 
   8.844000    57.627000     0.033276    66.674472    66.674472 
   8.847000    55.083000     0.033666    66.739839    66.739839 
   8.850000    61.246000     0.030639    66.805193    66.805193 
   8.853000    65.616000     0.028593    66.870533    66.870533 
   8.856000    69.430000     0.025876    66.935861    66.935861 
   8.859000    74.342000     0.025142    67.001174    67.001174 
   8.862000    57.512000     0.034915    67.066473    67.066473 
   8.865000    53.677000     0.033968    67.131758    67.131758 
   8.868000    59.486000     0.030639    67.197028    67.197028 
   8.871000    77.875000     0.024871    67.262283    67.262283 
   8.874000    63.241000     0.030053    67.327522    67.327522 
   8.877000    59.155000     0.030883    67.392746    67.392746 
   8.880000    59.888000     0.030451    67.457953    67.457953 
   8.883000    62.458000     0.030146    67.523144    67.523144 
   8.886000    60.427000     0.031618    67.588319    67.588319 
   8.889000    55.030000     0.033655    67.653476    67.653476 
   8.892000    60.666000     0.031646    67.718616    67.718616 
   8.895000    56.999000     0.032055    67.783738    67.783738 
   8.898000    59.275000     0.030764    67.848842    67.848842 
   8.901000    69.590000     0.027965    67.913928    67.913928 
   8.904000    73.815000     0.026090    67.978995    67.978995 
   8.907000    60.989000     0.030367    68.044043    68.044043 
   8.910000    57.586000     0.032035    68.109072    68.109072 
   8.913000    50.963000     0.035816    68.174081    68.174081 
   8.916000    54.875000     0.033547    68.239071    68.239071 
   8.919000    66.752000     0.028187    68.304040    68.304040 
   8.922000    57.774000     0.031168    68.368988    68.368988 
   8.925000    56.499000     0.032593    68.433915    68.433915 
   8.928000    61.046000     0.030221    68.498822    68.498822 
   8.931000    52.470000     0.036852    68.563706    68.563706 
   8.934000    73.395000     0.025816    68.628569    68.628569 
   8.937000    64.932000     0.028843    68.693410    68.693410 
   8.940000    56.447000     0.034091    68.758228    68.758228 
   8.943000    63.286000     0.028519    68.823023    68.823023 
   8.946000    53.118000     0.035150    68.887795    68.887795 
   8.949000    56.912000     0.032639    68.952544    68.952544 
   8.952000    68.333000     0.026561    69.017269    69.017269 
   8.955000    63.795000     0.028709    69.081970    69.081970 
   8.958000    54.043000     0.037627    69.146647    69.146647 
   8.961000    69.739000     0.027439    69.211299    69.211299 
   8.964000    63.209000     0.028805    69.275925    69.275925 
   8.967000    74.323000     0.023546    69.340527    69.340527 
   8.970000    60.504000     0.031432    69.405103    69.405103 
   8.973000    66.269000     0.027254    69.469653    69.469653 
   8.976000    55.877000     0.034765    69.534177    69.534177 
   8.979000    54.476000     0.035673    69.598674    69.598674 
   8.982000    79.266000     0.022936    69.663145    69.663145 
   8.985000    69.616000     0.027028    69.727588    69.727588 
   8.988000    60.594000     0.032250    69.792004    69.792004 
   8.991000    67.163000     0.026783    69.856392    69.856392 
   8.994000    59.041000     0.029185    69.920753    69.920753 
   8.997000    66.885000     0.026220    69.985084    69.985084 
   9.000000    51.913000     0.034671    70.049387    70.049387 
   9.003000    58.850000     0.033175    70.113661    70.113661 
   9.006000    57.773000     0.032452    70.177906    70.177906 
   9.009000    44.899000     0.038751    70.242122    70.242122 
   9.012000    69.532000     0.025399    70.306307    70.306307 
   9.015000    66.278000     0.028233    70.370462    70.370462 
   9.018000    66.043000     0.028064    70.434587    70.434587 
   9.021000    60.521000     0.030698    70.498681    70.498681 
   9.024000    71.477000     0.024482    70.562744    70.562744 
   9.027000    66.506000     0.026203    70.626775    70.626775 
   9.030000    67.382000     0.027337    70.690775    70.690775 
   9.033000    67.222000     0.028173    70.754743    70.754743 
   9.036000    67.313000     0.029210    70.818679    70.818679 
   9.039000    58.192000     0.032944    70.882582    70.882582 
   9.042000    74.359000     0.024608    70.946452    70.946452 
   9.045000    51.094000     0.035436    71.010289    71.010289 
   9.048000    60.107000     0.032557    71.074093    71.074093 
   9.051000    55.823000     0.034897    71.137863    71.137863 
   9.054000    71.207000     0.026158    71.201599    71.201599 
   9.057000    53.868000     0.035788    71.265300    71.265300 
   9.060000    60.876000     0.031059    71.328967    71.328967 
   9.063000    60.057000     0.030731    71.392599    71.392599 
   9.066000    61.455000     0.028041    71.456196    71.456196 
   9.069000    63.104000     0.028789    71.519757    71.519757 
   9.072000    67.967000     0.027018    71.583283    71.583283 
   9.075000    71.628000     0.025071    71.646772    71.646772 
   9.078000    53.601000     0.034256    71.710226    71.710226 
   9.081000    68.483000     0.026596    71.773642    71.773642 
   9.084000    70.025000     0.026843    71.837022    71.837022 
   9.087000    72.739000     0.026236    71.900364    71.900364 
   9.090000    58.125000     0.033431    71.963669    71.963669 
   9.093000    57.421000     0.033276    72.026936    72.026936 
   9.096000    77.829000     0.024171    72.090165    72.090165 
   9.099000    67.269000     0.026219    72.153356    72.153356 
   9.102000    52.278000     0.034309    72.216508    72.216508 
   9.105000    44.375000     0.041819    72.279621    72.279621 
   9.108000    57.063000     0.032156    72.342695    72.342695 
   9.111000    59.475000     0.030655    72.405730    72.405730 
   9.114000    64.753000     0.028344    72.468725    72.468725 
   9.117000    58.952000     0.031548    72.531679    72.531679 
   9.120000    66.249000     0.029278    72.594594    72.594594 
   9.123000    71.512000     0.025500    72.657467    72.657467 
   9.126000    68.255000     0.026181    72.720300    72.720300 
   9.129000    64.120000     0.028278    72.783092    72.783092 
   9.132000    67.197000     0.027879    72.845842    72.845842 
   9.135000    68.961000     0.027554    72.908551    72.908551 
   9.138000    71.332000     0.026860    72.971218    72.971218 
   9.141000    71.025000     0.026039    73.033842    73.033842 
   9.144000    69.879000     0.025349    73.096424    73.096424 
   9.147000    64.784000     0.028581    73.158963    73.158963 
   9.150000    52.025000     0.037651    73.221459    73.221459 
   9.153000    51.477000     0.037389    73.283911    73.283911 
   9.156000    64.039000     0.029722    73.346320    73.346320 
   9.159000    68.706000     0.026192    73.408685    73.408685 
   9.162000    63.617000     0.028916    73.471006    73.471006 
   9.165000    59.715000     0.032767    73.533282    73.533282 
   9.168000    69.600000     0.027295    73.595514    73.595514 
   9.171000    76.498000     0.024105    73.657701    73.657701 
   9.174000    76.580000     0.025423    73.719842    73.719842 
   9.177000    69.371000     0.027860    73.781938    73.781938 
   9.180000    78.567000     0.024044    73.843988    73.843988 
   9.183000    72.159000     0.027373    73.905993    73.905993 
   9.186000    76.730000     0.024579    73.967950    73.967950 
   9.189000    78.108000     0.023518    74.029862    74.029862 
   9.192000    82.065000     0.021206    74.091726    74.091726 
   9.195000    62.270000     0.030822    74.153543    74.153543 
   9.198000    85.131000     0.022398    74.215313    74.215313 
   9.201000    73.226000     0.025807    74.277035    74.277035 
   9.204000    78.704000     0.023673    74.338709    74.338709 
   9.207000    72.288000     0.025410    74.400336    74.400336 
   9.210000    80.979000     0.022771    74.461913    74.461913 
   9.213000    63.331000     0.029301    74.523442    74.523442 
   9.216000    65.684000     0.028907    74.584922    74.584922 
   9.219000    57.903000     0.032286    74.646353    74.646353 
   9.222000    75.474000     0.025334    74.707735    74.707735 
   9.225000    75.598000     0.024039    74.769066    74.769066 
   9.228000    56.049000     0.033370    74.830348    74.830348 
   9.231000    66.297000     0.028353    74.891579    74.891579 
   9.234000    77.850000     0.024535    74.952760    74.952760 
   9.237000    73.368000     0.025310    75.013890    75.013890 
   9.240000    72.678000     0.026289    75.074969    75.074969 
   9.243000    62.151000     0.031016    75.135997    75.135997 
   9.246000    60.125000     0.030464    75.196974    75.196974 
   9.249000    71.922000     0.025761    75.257898    75.257898 
   9.252000    77.587000     0.023713    75.318771    75.318771 
   9.255000    82.695000     0.023491    75.379591    75.379591 
   9.258000    64.666000     0.026657    75.440359    75.440359 
   9.261000    73.654000     0.025376    75.501074    75.501074 
   9.264000    66.298000     0.027899    75.561736    75.561736 
   9.267000    69.101000     0.027508    75.622344    75.622344 
   9.270000    62.783000     0.029617    75.682900    75.682900 
   9.273000    70.944000     0.027589    75.743401    75.743401 
   9.276000    72.831000     0.024941    75.803848    75.803848 
   9.279000    71.009000     0.025071    75.864241    75.864241 
   9.282000    71.004000     0.026697    75.924580    75.924580 
   9.285000    78.177000     0.024189    75.984864    75.984864 
   9.288000    68.485000     0.026930    76.045092    76.045092 
   9.291000    58.861000     0.032503    76.105266    76.105266 
   9.294000    74.090000     0.024444    76.165384    76.165384 
   9.297000    62.454000     0.028232    76.225446    76.225446 
   9.300000    59.603000     0.031027    76.285453    76.285453 
   9.303000    68.085000     0.027854    76.345403    76.345403 
   9.306000    63.601000     0.027648    76.405296    76.405296 
   9.309000    67.421000     0.028023    76.465133    76.465133 
   9.312000    73.898000     0.024929    76.524913    76.524913 
   9.315000    78.697000     0.023631    76.584636    76.584636 
   9.318000    61.689000     0.030219    76.644301    76.644301 
   9.321000    65.236000     0.026516    76.703909    76.703909 
   9.324000    59.103000     0.032372    76.763458    76.763458 
   9.327000    70.275000     0.026666    76.822950    76.822950 
   9.330000    60.632000     0.028796    76.882383    76.882383 
   9.333000    68.132000     0.026593    76.941758    76.941758 
   9.336000    80.506000     0.023205    77.001074    77.001074 
   9.339000    82.986000     0.022482    77.060330    77.060330 
   9.342000    65.833000     0.028389    77.119528    77.119528 
   9.345000    76.727000     0.025109    77.178666    77.178666 
   9.348000    76.246000     0.024253    77.237744    77.237744 
   9.351000    74.419000     0.025101    77.296762    77.296762 
   9.354000    77.685000     0.024735    77.355719    77.355719 
   9.357000    66.583000     0.028443    77.414617    77.414617 
   9.360000    65.761000     0.028690    77.473453    77.473453 
   9.363000    59.245000     0.032940    77.532229    77.532229 
   9.366000    75.277000     0.025410    77.590943    77.590943 
   9.369000    72.667000     0.026319    77.649596    77.649596 
   9.372000    73.634000     0.026279    77.708188    77.708188 
   9.375000    65.897000     0.026469    77.766717    77.766717 
   9.378000    75.035000     0.023954    77.825185    77.825185 
   9.381000    50.299000     0.037167    77.883590    77.883590 
   9.384000    70.609000     0.025589    77.941933    77.941933 
   9.387000    64.929000     0.031240    78.000213    78.000213 
   9.390000    73.806000     0.024516    78.058430    78.058430 
   9.393000    52.431000     0.034705    78.116583    78.116583 
   9.396000    66.032000     0.025913    78.174674    78.174674 
   9.399000    74.938000     0.025692    78.232700    78.232700 
   9.402000    61.601000     0.032078    78.290663    78.290663 
   9.405000    61.981000     0.029598    78.348562    78.348562 
   9.408000    76.543000     0.023618    78.406396    78.406396 
   9.411000    73.074000     0.026470    78.464166    78.464166 
   9.414000    85.306000     0.023075    78.521872    78.521872 
   9.417000    71.077000     0.026960    78.579512    78.579512 
   9.420000    67.428000     0.026404    78.637087    78.637087 
   9.423000    74.319000     0.024650    78.694596    78.694596 
   9.426000    64.125000     0.029932    78.752040    78.752040 
   9.429000    70.054000     0.027376    78.809419    78.809419 
   9.432000    76.260000     0.026089    78.866731    78.866731 
   9.435000    86.442000     0.021094    78.923977    78.923977 
   9.438000    78.128000     0.023482    78.981156    78.981156 
   9.441000    52.809000     0.036148    79.038269    79.038269 
   9.444000    81.192000     0.023227    79.095315    79.095315 
   9.447000    68.921000     0.030267    79.152293    79.152293 
   9.450000    66.445000     0.028057    79.209205    79.209205 
   9.453000    64.947000     0.028131    79.266048    79.266048 
   9.456000    65.906000     0.028381    79.322825    79.322825 
   9.459000    73.571000     0.026015    79.379533    79.379533 
   9.462000    71.884000     0.027195    79.436173    79.436173 
   9.465000    76.085000     0.024517    79.492744    79.492744 
   9.468000    58.996000     0.031730    79.549247    79.549247 
   9.471000    80.195000     0.021695    79.605682    79.605682 
   9.474000    74.150000     0.026563    79.662047    79.662047 
   9.477000    78.127000     0.024351    79.718343    79.718343 
   9.480000    83.026000     0.022507    79.774570    79.774570 
   9.483000    72.035000     0.025130    79.830727    79.830727 
   9.486000    68.049000     0.027583    79.886814    79.886814 
   9.489000    71.413000     0.025618    79.942831    79.942831 
   9.492000    72.146000     0.025295    79.998778    79.998778 
   9.495000    75.091000     0.025467    80.054655    80.054655 
   9.498000    83.975000     0.021409    80.110461    80.110461 
   9.501000    69.280000     0.026606    80.166196    80.166196 
   9.504000    93.409000     0.019223    80.221861    80.221861 
   9.507000    79.085000     0.023935    80.277454    80.277454 
   9.510000    80.962000     0.023620    80.332975    80.332975 
   9.513000    76.546000     0.024568    80.388425    80.388425 
   9.516000    58.628000     0.033459    80.443803    80.443803 
   9.519000    75.934000     0.025099    80.499109    80.499109 
   9.522000    65.038000     0.029571    80.554343    80.554343 
   9.525000    65.527000     0.026567    80.609505    80.609505 
   9.528000    62.830000     0.028374    80.664594    80.664594 
   9.531000    67.189000     0.029008    80.719610    80.719610 
   9.534000    63.944000     0.030956    80.774553    80.774553 
   9.537000    70.002000     0.025770    80.829423    80.829423 
   9.540000    87.664000     0.020447    80.884220    80.884220 
   9.543000    78.180000     0.023237    80.938943    80.938943 
   9.546000    80.911000     0.023054    80.993592    80.993592 
   9.549000    73.453000     0.026374    81.048168    81.048168 
   9.552000    85.255000     0.021830    81.102669    81.102669 
   9.555000    75.267000     0.023890    81.157096    81.157096 
   9.558000    73.945000     0.025273    81.211448    81.211448 
   9.561000    71.083000     0.027761    81.265726    81.265726 
   9.564000    76.729000     0.026593    81.319929    81.319929 
   9.567000    62.530000     0.029519    81.374057    81.374057 
   9.570000    80.185000     0.021573    81.428109    81.428109 
   9.573000    74.728000     0.023715    81.482086    81.482086 
   9.576000    91.757000     0.020273    81.535988    81.535988 
   9.579000    89.496000     0.020963    81.589813    81.589813 
   9.582000    75.850000     0.025347    81.643563    81.643563 
   9.585000    74.088000     0.025773    81.697237    81.697237 
   9.588000    69.973000     0.025262    81.750834    81.750834 
   9.591000    74.554000     0.024635    81.804354    81.804354 
   9.594000    77.023000     0.024515    81.857798    81.857798 
   9.597000    65.787000     0.027961    81.911165    81.911165 
   9.600000    84.588000     0.020778    81.964455    81.964455 
   9.603000    94.410000     0.019049    82.017668    82.017668 
   9.606000    67.720000     0.027680    82.070803    82.070803 
   9.609000    78.715000     0.024379    82.123861    82.123861 
   9.612000    81.589000     0.023108    82.176840    82.176840 
   9.615000    73.003000     0.025676    82.229742    82.229742 
   9.618000    73.766000     0.025172    82.282566    82.282566 
   9.621000    68.046000     0.029021    82.335311    82.335311 
   9.624000    84.012000     0.022819    82.387978    82.387978 
   9.627000    79.326000     0.022740    82.440566    82.440566 
   9.630000    70.366000     0.025998    82.493076    82.493076 
   9.633000    81.496000     0.023367    82.545506    82.545506 
   9.636000    78.657000     0.024046    82.597857    82.597857 
   9.639000    80.814000     0.022795    82.650129    82.650129 
   9.642000    74.299000     0.026427    82.702321    82.702321 
   9.645000    75.549000     0.024049    82.754434    82.754434 
   9.648000    83.854000     0.021298    82.806466    82.806466 
   9.651000    81.049000     0.023524    82.858419    82.858419 
   9.654000    66.885000     0.028291    82.910292    82.910292 
   9.657000    78.344000     0.023508    82.962084    82.962084 
   9.660000    76.561000     0.023823    83.013795    83.013795 
   9.663000    93.468000     0.019586    83.065426    83.065426 
   9.666000    91.925000     0.019972    83.116976    83.116976 
   9.669000    78.705000     0.023323    83.168445    83.168445 
   9.672000    94.965000     0.018621    83.219833    83.219833 
   9.675000    73.564000     0.024605    83.271139    83.271139 
   9.678000    85.167000     0.022402    83.322364    83.322364 
   9.681000    66.140000     0.029849    83.373507    83.373507 
   9.684000    68.356000     0.028714    83.424568    83.424568 
   9.687000    80.139000     0.023848    83.475547    83.475547 
   9.690000    82.852000     0.022056    83.526444    83.526444 
   9.693000    93.422000     0.020101    83.577259    83.577259 
   9.696000    73.776000     0.027975    83.627991    83.627991 
   9.699000    68.836000     0.026191    83.678641    83.678641 
   9.702000    74.222000     0.024519    83.729207    83.729207 
   9.705000    96.885000     0.018391    83.779691    83.779691 
   9.708000    86.083000     0.023241    83.830092    83.830092 
   9.711000    69.593000     0.026081    83.880409    83.880409 
   9.714000    71.986000     0.027628    83.930643    83.930643 
   9.717000    82.823000     0.023426    83.980793    83.980793 
   9.720000    69.141000     0.027866    84.030860    84.030860 
   9.723000    87.961000     0.020471    84.080842    84.080842 
   9.726000    75.921000     0.025066    84.130741    84.130741 
   9.729000    75.512000     0.023653    84.180555    84.180555 
   9.732000    78.583000     0.023005    84.230285    84.230285 
   9.735000    79.293000     0.023013    84.279930    84.279930 
   9.738000    73.002000     0.024963    84.329491    84.329491 
   9.741000    75.362000     0.025273    84.378967    84.378967 
   9.744000    83.362000     0.022408    84.428358    84.428358 
   9.747000    77.456000     0.023542    84.477664    84.477664 
   9.750000    71.847000     0.025623    84.526884    84.526884 
   9.753000    79.530000     0.023109    84.576019    84.576019 
   9.756000    83.499000     0.023158    84.625069    84.625069 
   9.759000    81.790000     0.023341    84.674033    84.674033 
   9.762000    82.148000     0.023346    84.722911    84.722911 
   9.765000    98.475000     0.018308    84.771703    84.771703 
   9.768000    85.515000     0.022361    84.820409    84.820409 
   9.771000    72.835000     0.025156    84.869028    84.869028 
   9.774000    88.272000     0.020198    84.917561    84.917561 
   9.777000    75.888000     0.024597    84.966008    84.966008 
   9.780000    76.624000     0.022553    85.014368    85.014368 
   9.783000    67.060000     0.029140    85.062640    85.062640 
   9.786000    73.893000     0.026525    85.110826    85.110826 
   9.789000    87.024000     0.020570    85.158925    85.158925 
   9.792000    88.312000     0.021059    85.206937    85.206937 
   9.795000    60.769000     0.030275    85.254861    85.254861 
   9.798000    70.815000     0.026327    85.302697    85.302697 
   9.801000    83.977000     0.022952    85.350446    85.350446 
   9.804000    78.113000     0.024304    85.398107    85.398107 
   9.807000    85.432000     0.022167    85.445680    85.445680 
   9.810000    74.314000     0.024581    85.493164    85.493164 
   9.813000    88.140000     0.021556    85.540561    85.540561 
   9.816000    72.877000     0.025763    85.587869    85.587869 
   9.819000    69.942000     0.026136    85.635089    85.635089 
   9.822000    67.825000     0.026058    85.682220    85.682220 
   9.825000    88.383000     0.020820    85.729262    85.729262 
   9.828000    90.192000     0.021390    85.776215    85.776215 
   9.831000    86.201000     0.020906    85.823079    85.823079 
   9.834000    73.219000     0.026012    85.869854    85.869854 
   9.837000    83.316000     0.022411    85.916540    85.916540 
   9.840000    79.702000     0.024611    85.963136    85.963136 
   9.843000    84.894000     0.021835    86.009643    86.009643 
   9.846000    82.532000     0.022795    86.056060    86.056060 
   9.849000    96.644000     0.018298    86.102387    86.102387 
   9.852000    84.426000     0.022957    86.148624    86.148624 
   9.855000    74.048000     0.025714    86.194771    86.194771 
   9.858000   102.186000     0.019280    86.240828    86.240828 
   9.861000    83.208000     0.022516    86.286795    86.286795 
   9.864000    84.739000     0.021469    86.332671    86.332671 
   9.867000    90.907000     0.021073    86.378456    86.378456 
   9.870000    85.036000     0.022560    86.424151    86.424151 
   9.873000    83.395000     0.021263    86.469755    86.469755 
   9.876000    70.320000     0.027106    86.515268    86.515268 
   9.879000    68.497000     0.025417    86.560689    86.560689 
   9.882000    84.417000     0.021671    86.606020    86.606020 
   9.885000    84.222000     0.021511    86.651259    86.651259 
   9.888000    80.243000     0.022840    86.696407    86.696407 
   9.891000    67.809000     0.029331    86.741463    86.741463 
   9.894000    82.541000     0.021859    86.786428    86.786428 
   9.897000    73.936000     0.024945    86.831300    86.831300 
   9.900000    76.611000     0.023467    86.876081    86.876081 
   9.903000    68.333000     0.027012    86.920770    86.920770 
   9.906000    82.455000     0.023058    86.965367    86.965367 
   9.909000    93.149000     0.019471    87.009871    87.009871 
   9.912000    98.883000     0.018431    87.054283    87.054283 
   9.915000    86.616000     0.021403    87.098602    87.098602 
   9.918000    80.480000     0.023602    87.142829    87.142829 
   9.921000    76.481000     0.025203    87.186963    87.186963 
   9.924000    80.160000     0.023720    87.231004    87.231004 
   9.927000    84.190000     0.021228    87.274952    87.274952 
   9.930000    82.545000     0.022801    87.318807    87.318807 
   9.933000    69.657000     0.026632    87.362569    87.362569 
   9.936000    85.519000     0.021394    87.406237    87.406237 
   9.939000    82.259000     0.022087    87.449812    87.449812 
   9.942000    77.122000     0.024567    87.493294    87.493294 
   9.945000    93.566000     0.020355    87.536682    87.536682 
   9.948000   102.455000     0.019143    87.579976    87.579976 
   9.951000    83.157000     0.021778    87.623176    87.623176 
   9.954000    92.392000     0.020859    87.666283    87.666283 
   9.957000    82.393000     0.022766    87.709295    87.709295 
   9.960000    97.225000     0.018989    87.752213    87.752213 
   9.963000    76.009000     0.024981    87.795037    87.795037 
   9.966000    78.746000     0.023418    87.837766    87.837766 
   9.969000   110.630000     0.017091    87.880401    87.880401 
   9.972000    91.530000     0.020773    87.922942    87.922942 
   9.975000    70.849000     0.026281    87.965387    87.965387 
   9.978000    84.442000     0.021263    88.007738    88.007738 
   9.981000    91.005000     0.020779    88.049994    88.049994 
   9.984000    93.294000     0.020119    88.092155    88.092155 
   9.987000    79.715000     0.024355    88.134220    88.134220 
   9.990000    93.755000     0.021092    88.176191    88.176191 
   9.993000    95.383000     0.019383    88.218066    88.218066 
   9.996000    92.460000     0.019158    88.259846    88.259846 
   9.999000    80.582000     0.023744    88.301530    88.301530 
  10.002000    94.978000     0.019135    88.343119    88.343119 
  10.005000   110.447000     0.016504    88.384612    88.384612 
  10.008000    94.933000     0.019549    88.426009    88.426009 
  10.011000    95.668000     0.018901    88.467310    88.467310 
  10.014000    83.089000     0.022540    88.508515    88.508515 
  10.017000    98.556000     0.019302    88.549624    88.549624 
  10.020000    81.394000     0.022463    88.590637    88.590637 
  10.023000    89.862000     0.021101    88.631554    88.631554 
  10.026000    81.549000     0.022042    88.672374    88.672374 
  10.029000    76.769000     0.024168    88.713098    88.713098 
  10.032000    85.437000     0.022696    88.753725    88.753725 
  10.035000    80.964000     0.022572    88.794256    88.794256 
  10.038000    79.702000     0.022526    88.834689    88.834689 
  10.041000    81.081000     0.023258    88.875026    88.875026 
  10.044000   107.429000     0.017223    88.915266    88.915266 
  10.047000    98.944000     0.019068    88.955409    88.955409 
  10.050000    83.983000     0.022137    88.995455    88.995455 
  10.053000    79.486000     0.023699    89.035404    89.035404 
  10.056000    90.678000     0.021070    89.075255    89.075255 
  10.059000    93.727000     0.019721    89.115009    89.115009 
  10.062000    92.805000     0.019271    89.154665    89.154665 
  10.065000    86.501000     0.021429    89.194224    89.194224 
  10.068000    85.004000     0.021334    89.233686    89.233686 
  10.071000    90.615000     0.020266    89.273049    89.273049 
  10.074000    75.155000     0.025723    89.312322    89.312315 
  10.077000    79.509000     0.024155    89.351564    89.351483 
  10.080000    98.357000     0.019339    89.390927    89.390553 
  10.083000    94.072000     0.019417    89.430536    89.429524 
  10.086000    91.018000     0.019949    89.470594    89.468398 
  10.089000    85.128000     0.020687    89.511683    89.507173 
  10.092000    90.435000     0.020832    89.554892    89.545850 
  10.095000    93.419000     0.020680    89.598470    89.584429 
  10.098000    92.242000     0.019367    89.636974    89.622909 
  10.101000    97.256000     0.018781    89.675379    89.661291 
  10.104000    88.867000     0.021078    89.713686    89.699574 
  10.107000    95.172000     0.019928    89.751895    89.737758 
  10.110000    93.788000     0.020063    89.790004    89.775844 
  10.113000    93.047000     0.020074    89.828015    89.813830 
  10.116000    86.248000     0.020779    89.865927    89.851718 
  10.119000    88.878000     0.020573    89.903740    89.889507 
  10.122000    80.866000     0.023992    89.941454    89.927196 
  10.125000    79.066000     0.023667    89.979069    89.964786 
  10.128000    88.156000     0.020462    90.016585    90.002278 
  10.131000    84.238000     0.022080    90.054001    90.039669 
  10.134000    94.912000     0.020044    90.091318    90.076962 
  10.137000    80.262000     0.023586    90.128536    90.114155 
  10.140000    91.217000     0.020100    90.165654    90.151248 
  10.143000    84.174000     0.021720    90.202672    90.188242 
  10.146000    82.636000     0.021895    90.239591    90.225136 
  10.149000   109.987000     0.016956    90.276411    90.261930 
  10.152000    96.127000     0.020189    90.313130    90.298624 
  10.155000    87.808000     0.021279    90.349750    90.335219 
  10.158000    92.045000     0.019882    90.386269    90.371714 
  10.161000    80.256000     0.024566    90.422689    90.408108 
  10.164000    93.322000     0.020310    90.459009    90.444402 
  10.167000    91.376000     0.021514    90.495229    90.480597 
  10.170000    97.328000     0.019356    90.531348    90.516691 
  10.173000    88.355000     0.020581    90.567367    90.552684 
  10.176000    83.753000     0.022413    90.603286    90.588578 
  10.179000    94.953000     0.020088    90.639104    90.624370 
  10.182000    90.084000     0.020931    90.674822    90.660063 
  10.185000    90.978000     0.020671    90.710440    90.695654 
  10.188000    79.321000     0.023414    90.745957    90.731146 
  10.191000    77.412000     0.024671    90.781373    90.766536 
  10.194000    95.336000     0.019705    90.816689    90.801826 
  10.197000    80.246000     0.023056    90.851904    90.837014 
  10.200000    81.851000     0.023071    90.887018    90.872102 
  10.203000    86.946000     0.020465    90.922031    90.907089 
  10.206000    78.187000     0.024229    90.956943    90.941975 
  10.209000    95.631000     0.019496    90.991754    90.976760 
  10.212000    80.517000     0.023692    91.026464    91.011444 
  10.215000    86.225000     0.020813    91.061073    91.046026 
  10.218000    81.275000     0.022787    91.095581    91.080507 
  10.221000   103.247000     0.017991    91.129987    91.114887 
  10.224000    90.354000     0.019663    91.164293    91.149166 
  10.227000    79.059000     0.023132    91.198496    91.183343 
  10.230000    81.129000     0.022849    91.232599    91.217419 
  10.233000    81.698000     0.022908    91.266600    91.251393 
  10.236000    86.349000     0.021041    91.300499    91.285265 
  10.239000   104.357000     0.018323    91.334297    91.319036 
  10.242000    83.791000     0.022618    91.367993    91.352705 
  10.245000    82.339000     0.023151    91.401588    91.386273 
  10.248000    98.562000     0.017775    91.435081    91.419738 
  10.251000    68.694000     0.028230    91.468472    91.453102 
  10.254000    84.158000     0.020817    91.501761    91.486364 
  10.257000    95.825000     0.020119    91.534948    91.519523 
  10.260000    84.409000     0.022409    91.568033    91.552581 
  10.263000    97.929000     0.018399    91.601017    91.585537 
  10.266000    76.825000     0.024773    91.633898    91.618390 
  10.269000    99.746000     0.018588    91.666677    91.651142 
  10.272000    91.310000     0.019946    91.699354    91.683791 
  10.275000    94.923000     0.020541    91.731929    91.716338 
  10.278000   101.164000     0.017746    91.764401    91.748782 
  10.281000    91.369000     0.020826    91.796771    91.781124 
  10.284000   107.701000     0.016686    91.829039    91.813364 
  10.287000    95.720000     0.019085    91.861205    91.845501 
  10.290000    89.539000     0.021454    91.893268    91.877536 
  10.293000   113.265000     0.016077    91.925228    91.909468 
  10.296000    89.011000     0.022548    91.957086    91.941298 
  10.299000    97.855000     0.020391    91.988842    91.973025 
  10.302000   114.509000     0.016166    92.020494    92.004649 
  10.305000   105.248000     0.016733    92.052045    92.036170 
  10.308000    93.824000     0.020146    92.083492    92.067589 
  10.311000    82.121000     0.022497    92.114837    92.098905 
  10.314000    77.903000     0.023281    92.146079    92.130118 
  10.317000   100.854000     0.018203    92.177218    92.161228 
  10.320000    92.617000     0.019275    92.208254    92.192235 
  10.323000    88.683000     0.021413    92.239187    92.223139 
  10.326000    91.785000     0.021208    92.270017    92.253940 
  10.329000    88.759000     0.021630    92.300745    92.284638 
  10.332000    78.988000     0.024711    92.331369    92.315233 
  10.335000    85.454000     0.020427    92.361890    92.345725 
  10.338000    91.815000     0.021839    92.392308    92.376114 
  10.341000    96.678000     0.019074    92.422623    92.406399 
  10.344000   102.943000     0.017959    92.452835    92.436581 
  10.347000    87.831000     0.020961    92.482944    92.466660 
  10.350000    93.085000     0.020426    92.512949    92.496635 
  10.353000    95.189000     0.019811    92.542851    92.526507 
  10.356000    93.909000     0.019905    92.572649    92.556276 
  10.359000   110.886000     0.016586    92.602345    92.585941 
  10.362000    96.255000     0.018649    92.631937    92.615503 
  10.365000    98.848000     0.018668    92.661425    92.644961 
  10.368000    94.852000     0.020498    92.690810    92.674315 
  10.371000   102.974000     0.017310    92.720092    92.703566 
  10.374000    90.702000     0.021342    92.749270    92.732714 
  10.377000    99.897000     0.018630    92.778344    92.761758 
  10.380000   102.735000     0.017307    92.807315    92.790698 
  10.383000    80.791000     0.022536    92.836182    92.819534 
  10.386000    99.282000     0.018906    92.864946    92.848267 
  10.389000    80.499000     0.024559    92.893605    92.876896 
  10.392000   108.149000     0.016845    92.922161    92.905421 
  10.395000    94.780000     0.019932    92.950614    92.933842 
  10.398000   110.517000     0.017774    92.978962    92.962159 
  10.401000    84.605000     0.022354    93.007207    92.990373 
  10.404000    94.929000     0.019467    93.035348    93.018483 
  10.407000    95.074000     0.020393    93.063385    93.046488 
  10.410000    96.596000     0.019844    93.091319    93.074390 
  10.413000    84.853000     0.022128    93.119148    93.102188 
  10.416000   107.809000     0.016852    93.146873    93.129881 
  10.419000    97.748000     0.018931    93.174495    93.157471 
  10.422000   100.543000     0.018787    93.202012    93.184957 
  10.425000   114.229000     0.016358    93.229426    93.212338 
  10.428000    92.800000     0.020733    93.256735    93.239615 
  10.431000   102.653000     0.018231    93.283941    93.266789 
  10.434000    94.275000     0.021115    93.311042    93.293858 
  10.437000   102.196000     0.018493    93.338039    93.320822 
  10.440000    92.084000     0.020109    93.364933    93.347683 
  10.443000    84.414000     0.022151    93.391722    93.374440 
  10.446000    90.774000     0.021916    93.418406    93.401092 
  10.449000   109.425000     0.016448    93.444987    93.427640 
  10.452000   105.034000     0.018072    93.471463    93.454083 
  10.455000    97.687000     0.019613    93.497836    93.480423 
  10.458000    99.475000     0.018670    93.524104    93.506658 
  10.461000    94.402000     0.019516    93.550267    93.532788 
  10.464000    92.478000     0.020400    93.576327    93.558814 
  10.467000    96.431000     0.019765    93.602282    93.584736 
  10.470000    87.678000     0.021727    93.628133    93.610554 
  10.473000    89.573000     0.019878    93.653880    93.636267 
  10.476000    91.859000     0.020681    93.679522    93.661876 
  10.479000    96.224000     0.018968    93.705060    93.687380 
  10.482000    92.778000     0.019513    93.730493    93.712779 
  10.485000    79.877000     0.024358    93.755822    93.738075 
  10.488000    93.896000     0.020700    93.781047    93.763265 
  10.491000    96.018000     0.019828    93.806167    93.788352 
  10.494000   111.947000     0.017137    93.831183    93.813333 
  10.497000    98.152000     0.019191    93.856095    93.838211 
  10.500000   103.993000     0.017475    93.880902    93.862983 
  10.503000    82.107000     0.023413    93.905604    93.887651 
  10.506000   101.330000     0.018491    93.930202    93.912215 
  10.509000   112.058000     0.016753    93.954696    93.936674 
  10.512000   101.318000     0.017616    93.979085    93.961028 
  10.515000    89.170000     0.019953    94.003370    93.985278 
  10.518000   109.753000     0.017275    94.027550    94.009423 
  10.521000    89.390000     0.021560    94.051625    94.033463 
  10.524000    92.870000     0.020725    94.075596    94.057399 
  10.527000    73.575000     0.023936    94.099463    94.081230 
  10.530000    88.917000     0.021388    94.123225    94.104957 
  10.533000   106.277000     0.017632    94.146882    94.128579 
  10.536000    95.426000     0.018966    94.170435    94.152096 
  10.539000   106.050000     0.017138    94.193883    94.175509 
  10.542000    94.694000     0.019782    94.217227    94.198817 
  10.545000   103.707000     0.017632    94.240466    94.222020 
  10.548000   100.346000     0.018172    94.263601    94.245118 
  10.551000    96.923000     0.019804    94.286631    94.268112 
  10.554000   101.708000     0.017534    94.309556    94.291001 
  10.557000    96.682000     0.018391    94.332377    94.313786 
  10.560000   105.078000     0.018311    94.355093    94.336466 
  10.563000    94.915000     0.019960    94.377705    94.359041 
  10.566000   109.460000     0.017578    94.400212    94.381511 
  10.569000   102.233000     0.018452    94.422614    94.403877 
  10.572000    98.324000     0.017635    94.444912    94.426137 
  10.575000    98.241000     0.018853    94.467105    94.448294 
  10.578000   102.918000     0.017877    94.489193    94.470345 
  10.581000   112.141000     0.016795    94.511177    94.492292 
  10.584000    99.286000     0.019482    94.533057    94.514134 
  10.587000    96.565000     0.019307    94.554832    94.535871 
  10.590000    97.632000     0.019070    94.576502    94.557504 
  10.593000   103.352000     0.017997    94.598067    94.579032 
  10.596000   123.386000     0.014847    94.619528    94.600455 
  10.599000   120.513000     0.014958    94.640885    94.621774 
  10.602000   102.933000     0.017454    94.662136    94.642987 
  10.605000   105.612000     0.017787    94.683283    94.664096 
  10.608000   108.229000     0.018198    94.704326    94.685101 
  10.611000    90.834000     0.020326    94.725264    94.706000 
  10.614000   102.377000     0.017567    94.746097    94.726795 
  10.617000    90.884000     0.020605    94.766826    94.747486 
  10.620000    95.944000     0.018752    94.787451    94.768071 
  10.623000   112.350000     0.016936    94.807970    94.788552 
  10.626000    99.931000     0.018395    94.828385    94.808929 
  10.629000    95.178000     0.018853    94.848696    94.829200 
  10.632000   104.038000     0.017516    94.868902    94.849367 
  10.635000   102.366000     0.018657    94.889004    94.869429 
  10.638000   106.530000     0.017978    94.909001    94.889387 
  10.641000    98.178000     0.017919    94.928893    94.909240 
  10.644000    93.588000     0.020765    94.948681    94.928988 
  10.647000   108.109000     0.016960    94.968365    94.948632 
  10.650000   105.889000     0.017619    94.987944    94.968171 
  10.653000    87.095000     0.021072    95.007418    94.987606 
  10.656000   120.239000     0.015464    95.026788    95.006936 
  10.659000    98.545000     0.018277    95.046054    95.026161 
  10.662000   103.398000     0.018760    95.065215    95.045282 
  10.665000   106.653000     0.018276    95.084272    95.064298 
  10.668000    87.067000     0.022524    95.103224    95.083210 
  10.671000   113.503000     0.016098    95.122072    95.102017 
  10.674000    92.791000     0.019868    95.140816    95.120720 
  10.677000   114.691000     0.015084    95.159455    95.139318 
  10.680000    93.339000     0.020069    95.177990    95.157812 
  10.683000    93.082000     0.021784    95.196420    95.176201 
  10.686000    96.500000     0.019497    95.214746    95.194486 
  10.689000    93.714000     0.019843    95.232968    95.212666 
  10.692000   107.040000     0.017067    95.251085    95.230742 
  10.695000   107.750000     0.017026    95.269098    95.248714 
  10.698000    94.973000     0.021519    95.287007    95.266581 
  10.701000    94.341000     0.020203    95.304812    95.284343 
  10.704000   109.961000     0.016478    95.322512    95.302002 
  10.707000   128.489000     0.014193    95.340109    95.319556 
  10.710000   114.330000     0.017179    95.357601    95.337005 
  10.713000    88.852000     0.021483    95.374988    95.354351 
  10.716000   100.342000     0.018019    95.392272    95.371592 
  10.719000   112.741000     0.016441    95.409451    95.388728 
  10.722000   100.260000     0.017822    95.426527    95.405761 
  10.725000   106.766000     0.016349    95.443498    95.422689 
  10.728000    98.136000     0.018677    95.460365    95.439513 
  10.731000   105.395000     0.018185    95.477128    95.456233 
  10.734000   108.269000     0.016832    95.493787    95.472849 
  10.737000    88.470000     0.021431    95.510343    95.489360 
  10.740000   106.276000     0.017999    95.526794    95.505768 
  10.743000   111.282000     0.017321    95.543141    95.522071 
  10.746000    90.634000     0.020832    95.559384    95.538270 
  10.749000   112.489000     0.016499    95.575523    95.554365 
  10.752000   117.324000     0.016350    95.591558    95.570356 
  10.755000   105.753000     0.018173    95.607490    95.586243 
  10.758000    95.339000     0.019024    95.623317    95.602026 
  10.761000   104.697000     0.017011    95.639041    95.617705 
  10.764000   102.304000     0.017911    95.654661    95.633280 
  10.767000    88.671000     0.021898    95.670177    95.648751 
  10.770000   111.844000     0.017154    95.685589    95.664119 
  10.773000    94.650000     0.018931    95.700898    95.679382 
  10.776000   114.810000     0.016402    95.716103    95.694542 
  10.779000   108.498000     0.017797    95.731204    95.709597 
  10.782000    99.531000     0.018849    95.746202    95.724549 
  10.785000    93.990000     0.020265    95.761096    95.739398 
  10.788000   122.464000     0.015258    95.775886    95.754142 
  10.791000   101.738000     0.018308    95.790573    95.768783 
  10.794000    94.466000     0.020348    95.805156    95.783320 
  10.797000   109.419000     0.017730    95.819636    95.797753 
  10.800000   106.601000     0.017633    95.834012    95.812083 
  10.803000   111.536000     0.016459    95.848285    95.826309 
  10.806000   112.967000     0.016519    95.862455    95.840432 
  10.809000    92.898000     0.020271    95.876521    95.854451 
  10.812000   114.715000     0.016576    95.890484    95.868367 
  10.815000    90.566000     0.021354    95.904343    95.882179 
  10.818000   112.944000     0.016589    95.918099    95.895888 
  10.821000   123.429000     0.014742    95.931752    95.909493 
  10.824000    89.981000     0.020388    95.945302    95.922995 
  10.827000   100.206000     0.018857    95.958748    95.936393 
  10.830000   112.431000     0.016651    95.972092    95.949689 
  10.833000   118.865000     0.015627    95.985332    95.962881 
  10.836000   108.455000     0.016906    95.998469    95.975969 
  10.839000    90.112000     0.021516    96.011503    95.988955 
  10.842000   126.723000     0.014476    96.024434    96.001837 
  10.845000   110.127000     0.016580    96.037262    96.014617 
  10.848000   115.497000     0.015636    96.049987    96.027293 
  10.851000   107.783000     0.016962    96.062610    96.039866 
  10.854000   115.056000     0.015638    96.075129    96.052336 
  10.857000    91.547000     0.020412    96.087546    96.064703 
  10.860000   105.499000     0.017392    96.099859    96.076967 
  10.863000   101.216000     0.019117    96.112070    96.089128 
  10.866000   114.966000     0.015579    96.124179    96.101187 
  10.869000    90.316000     0.021247    96.136184    96.113142 
  10.872000   102.950000     0.017528    96.148087    96.124995 
  10.875000   101.619000     0.017572    96.159887    96.136745 
  10.878000    99.498000     0.017377    96.171585    96.148392 
  10.881000   113.365000     0.016012    96.183180    96.159936 
  10.884000   128.728000     0.014228    96.194673    96.171378 
  10.887000   114.224000     0.016414    96.206064    96.182717 
  10.890000   114.807000     0.015993    96.217351    96.193954 
  10.893000   101.839000     0.018298    96.228537    96.205088 
  10.896000   117.869000     0.015148    96.239620    96.216120 
  10.899000    99.936000     0.018561    96.250601    96.227049 
  10.902000   134.762000     0.014224    96.261480    96.237876 
  10.905000   107.555000     0.017319    96.272257    96.248600 
  10.908000   104.725000     0.017815    96.282931    96.259222 
  10.911000    98.730000     0.019154    96.293503    96.269742 
  10.914000   111.829000     0.016159    96.303974    96.280160 
  10.917000   109.438000     0.016860    96.314342    96.290475 
  10.920000   103.999000     0.018068    96.324608    96.300688 
  10.923000   117.834000     0.015540    96.334772    96.310799 
  10.926000    93.432000     0.019399    96.344835    96.320809 
  10.929000   107.539000     0.017770    96.354795    96.330716 
  10.932000   106.298000     0.016890    96.364654    96.340521 
  10.935000   122.962000     0.015090    96.374411    96.350224 
  10.938000   115.863000     0.016115    96.384067    96.359825 
  10.941000   105.826000     0.017195    96.393620    96.369325 
  10.944000   109.309000     0.016486    96.403073    96.378722 
  10.947000   114.294000     0.016976    96.412423    96.388018 
  10.950000   127.257000     0.014248    96.421672    96.397213 
  10.953000   109.988000     0.016493    96.430820    96.406305 
  10.956000   100.476000     0.017831    96.439866    96.415296 
  10.959000   112.212000     0.017234    96.448811    96.424186 
  10.962000   102.130000     0.018129    96.457655    96.432974 
  10.965000   121.437000     0.015428    96.466397    96.441660 
  10.968000   122.789000     0.014898    96.475038    96.450245 
  10.971000   102.431000     0.017983    96.483578    96.458729 
  10.974000   105.902000     0.017248    96.492017    96.467112 
  10.977000   112.659000     0.016304    96.500354    96.475393 
  10.980000   121.464000     0.015076    96.508591    96.483573 
  10.983000    96.502000     0.020017    96.516727    96.491652 
  10.986000   101.252000     0.018297    96.524762    96.499630 
  10.989000   114.779000     0.016927    96.532696    96.507507 
  10.992000   106.841000     0.017545    96.540529    96.515282 
  10.995000   105.827000     0.018034    96.548262    96.522957 
  10.998000   114.934000     0.016101    96.555893    96.530531 
  11.001000   120.772000     0.015717    96.563425    96.538004 
  11.004000   104.890000     0.017576    96.570855    96.545376 
  11.007000   114.379000     0.016557    96.578185    96.552648 
  11.010000   122.631000     0.015104    96.585415    96.559819 
  11.013000   111.167000     0.016795    96.592544    96.566889 
  11.016000    99.414000     0.018654    96.599573    96.573859 
  11.019000    99.294000     0.019435    96.606501    96.580728 
  11.022000   116.602000     0.015525    96.613330    96.587497 
  11.025000   101.711000     0.018145    96.620058    96.594165 
  11.028000   106.101000     0.017924    96.626685    96.600733 
  11.031000    93.579000     0.020322    96.633213    96.607201 
  11.034000   104.848000     0.017937    96.639641    96.613569 
  11.037000   132.077000     0.014388    96.645969    96.619836 
  11.040000   105.792000     0.017300    96.652197    96.626003 
  11.043000   103.322000     0.017788    96.658325    96.632070 
  11.046000   121.019000     0.015064    96.664353    96.638037 
  11.049000   110.320000     0.017201    96.670282    96.643904 
  11.052000   114.325000     0.016004    96.676111    96.649672 
  11.055000   112.893000     0.016254    96.681840    96.655339 
  11.058000   113.753000     0.015727    96.687470    96.660907 
  11.061000   111.974000     0.016808    96.693000    96.666375 
  11.064000   112.396000     0.016744    96.698431    96.671743 
  11.067000   101.713000     0.017916    96.703762    96.677012 
  11.070000    90.477000     0.019825    96.708994    96.682181 
  11.073000    98.236000     0.018060    96.714127    96.687251 
  11.076000    93.317000     0.019809    96.719161    96.692221 
  11.079000   107.041000     0.017386    96.724095    96.697092 
  11.082000    99.630000     0.019135    96.728931    96.701864 
  11.085000   111.755000     0.016101    96.733667    96.706536 
  11.088000   106.733000     0.017150    96.738305    96.711110 
  11.091000   110.035000     0.017158    96.742843    96.715584 
  11.094000   124.046000     0.014941    96.747283    96.719959 
  11.097000   128.884000     0.014718    96.751624    96.724235 
  11.100000   107.764000     0.017172    96.755867    96.728412 
  11.103000   112.127000     0.016120    96.760011    96.732491 
  11.106000    94.547000     0.020100    96.764056    96.736470 
  11.109000   125.604000     0.015416    96.768003    96.740351 
  11.112000    88.354000     0.020912    96.771851    96.744133 
  11.115000   102.064000     0.017520    96.775601    96.747817 
  11.118000   104.472000     0.016845    96.779253    96.751402 
  11.121000   103.892000     0.018210    96.782806    96.754889 
  11.124000   113.098000     0.016422    96.786261    96.758277 
  11.127000    94.482000     0.019415    96.789619    96.761567 
  11.130000   104.721000     0.016709    96.792878    96.764758 
  11.133000   101.582000     0.018426    96.796039    96.767852 
  11.136000   100.190000     0.018575    96.799102    96.770847 
  11.139000   105.413000     0.017729    96.802068    96.773744 
  11.142000   103.102000     0.017628    96.804936    96.776544 
  11.145000   112.613000     0.015754    96.807706    96.779245 
  11.148000    96.894000     0.018474    96.810378    96.781848 
  11.151000    98.436000     0.018562    96.812953    96.784354 
  11.154000   122.053000     0.015108    96.815431    96.786762 
  11.157000   111.459000     0.016563    96.817811    96.789072 
  11.160000   115.147000     0.016130    96.820093    96.791285 
  11.163000   108.625000     0.017277    96.822279    96.793400 
  11.166000   108.655000     0.017925    96.824367    96.795418 
  11.169000   109.472000     0.016946    96.826358    96.797338 
  11.172000   118.643000     0.015432    96.828252    96.799161 
  11.175000   100.695000     0.018537    96.830049    96.800887 
  11.178000   101.067000     0.018533    96.831749    96.802515 
  11.181000   100.260000     0.018846    96.833353    96.804047 
  11.184000    99.244000     0.019520    96.834859    96.805481 
  11.187000   111.932000     0.016155    96.836269    96.806819 
  11.190000   103.062000     0.017719    96.837582    96.808059 
  11.193000   119.250000     0.016344    96.838799    96.809203 
  11.196000   116.276000     0.016660    96.839919    96.810250 
  11.199000   119.283000     0.015724    96.840943    96.811200 
  11.202000   103.407000     0.017829    96.841871    96.812054 
  11.205000   111.638000     0.016780    96.842702    96.812811 
  11.208000    96.466000     0.019271    96.843437    96.813472 
  11.211000    99.745000     0.019348    96.844076    96.814036 
  11.214000   117.282000     0.015575    96.844619    96.814505 
  11.217000   108.983000     0.016418    96.845066    96.814876 
  11.220000   105.424000     0.018392    96.845417    96.815152 
  11.223000   115.787000     0.016187    96.845673    96.815332 
  11.226000   112.598000     0.016990    96.845832    96.815415 
  11.229000   100.001000     0.018821    96.845896    96.815403 
  11.232000   102.956000     0.017404    96.845865    96.815295 
  11.235000   102.601000     0.017978    96.845737    96.815091 
  11.238000   108.331000     0.017537    96.845515    96.814791 
  11.241000   101.695000     0.019166    96.845197    96.814396 
  11.244000   119.862000     0.015363    96.844784    96.813905 
  11.247000   112.640000     0.016473    96.844276    96.813319 
  11.250000   106.639000     0.017459    96.843672    96.812637 
  11.253000   101.872000     0.018712    96.842974    96.811860 
  11.256000    91.547000     0.020717    96.842181    96.810988 
  11.259000   109.280000     0.016645    96.841292    96.810021 
  11.262000    95.481000     0.019975    96.840309    96.808958 
  11.265000   108.631000     0.016477    96.839232    96.807800 
  11.268000   100.169000     0.018682    96.838059    96.806548 
  11.271000   122.935000     0.015629    96.836793    96.805201 
  11.274000   107.578000     0.016564    96.835431    96.803759 
  11.277000    90.028000     0.019272    96.833975    96.802222 
  11.280000   105.251000     0.018103    96.832425    96.800590 
  11.283000   117.409000     0.015729    96.830781    96.798865 
  11.286000    98.742000     0.018997    96.829043    96.797044 
  11.289000   107.623000     0.017457    96.827210    96.795129 
  11.292000   118.993000     0.015077    96.825284    96.793120 
  11.295000    96.228000     0.020186    96.823264    96.791017 
  11.298000   107.741000     0.017677    96.821149    96.788820 
  11.301000   105.265000     0.017723    96.818942    96.786528 
  11.304000    98.025000     0.018864    96.816640    96.784143 
  11.307000   103.160000     0.017684    96.814245    96.781663 
  11.310000   104.117000     0.018534    96.811757    96.779090 
  11.313000   118.643000     0.015249    96.809175    96.776424 
  11.316000   113.697000     0.016458    96.806499    96.773663 
  11.319000    99.959000     0.018990    96.803731    96.770809 
  11.322000   107.700000     0.016990    96.800869    96.767861 
  11.325000   106.665000     0.017971    96.797915    96.764821 
  11.328000   105.952000     0.017251    96.794867    96.761686 
  11.331000   119.349000     0.015812    96.791726    96.758459 
  11.334000   106.755000     0.017447    96.788493    96.755138 
  11.337000   109.475000     0.017124    96.785167    96.751725 
  11.340000   127.106000     0.014227    96.781748    96.748218 
  11.343000   123.333000     0.014840    96.778237    96.744619 
  11.346000   103.677000     0.018184    96.774634    96.740926 
  11.349000    89.188000     0.021259    96.770938    96.737141 
  11.352000   107.138000     0.017227    96.767149    96.733264 
  11.355000    90.649000     0.020989    96.763269    96.729293 
  11.358000    97.445000     0.018582    96.759296    96.725231 
  11.361000   105.287000     0.017593    96.755231    96.721076 
  11.364000    95.570000     0.019654    96.751075    96.716828 
  11.367000    92.363000     0.019950    96.746827    96.712489 
  11.370000   103.084000     0.017730    96.742486    96.708057 
  11.373000    79.811000     0.023466    96.738055    96.703533 
  11.376000    93.649000     0.020556    96.733531    96.698918 
  11.379000   119.642000     0.015302    96.728916    96.694210 
  11.382000   100.188000     0.018865    96.724210    96.689411 
  11.385000    95.919000     0.020002    96.719412    96.684520 
  11.388000   106.103000     0.017834    96.714524    96.679538 
  11.391000   118.190000     0.014777    96.709544    96.674464 
  11.394000   107.495000     0.017108    96.704473    96.669298 
  11.397000   100.117000     0.018530    96.699311    96.664041 
  11.400000   113.433000     0.016323    96.694058    96.658693 
  11.403000   112.712000     0.016566    96.688715    96.653254 
  11.406000   105.153000     0.016929    96.683280    96.647724 
  11.409000   115.714000     0.015189    96.677756    96.642103 
  11.412000   116.289000     0.015459    96.672140    96.636391 
  11.415000   103.877000     0.018591    96.666435    96.630588 
  11.418000   106.619000     0.017466    96.660639    96.624694 
  11.421000   117.374000     0.015417    96.654753    96.618710 
  11.424000   106.926000     0.017362    96.648776    96.612635 
  11.427000    90.681000     0.021479    96.642710    96.606470 
  11.430000   106.692000     0.017795    96.636554    96.600215 
  11.433000   107.558000     0.017852    96.630308    96.593869 
  11.436000   111.205000     0.016392    96.623972    96.587433 
  11.439000   101.761000     0.018291    96.617546    96.580907 
  11.442000   110.091000     0.016899    96.611031    96.574291 
  11.445000   106.086000     0.017855    96.604427    96.567585 
  11.448000    98.134000     0.018407    96.597733    96.560790 
  11.451000   108.024000     0.016554    96.590950    96.553905 
  11.454000   114.632000     0.015572    96.584077    96.546930 
  11.457000   105.264000     0.017441    96.577116    96.539865 
  11.460000   105.346000     0.017436    96.570065    96.532711 
  11.463000   116.237000     0.016138    96.562926    96.525468 
  11.466000   115.864000     0.015810    96.555698    96.518136 
  11.469000    89.536000     0.020093    96.548381    96.510714 
  11.472000    96.870000     0.018831    96.540976    96.503204 
  11.475000   104.015000     0.018345    96.533482    96.495604 
  11.478000   110.336000     0.017001    96.525900    96.487916 
  11.481000   110.921000     0.016995    96.518229    96.480139 
  11.484000    97.288000     0.018726    96.510470    96.472273 
  11.487000   130.005000     0.014750    96.502623    96.464319 
  11.490000   103.988000     0.018391    96.494688    96.456276 
  11.493000   106.634000     0.016701    96.486665    96.448145 
  11.496000    99.751000     0.018975    96.478555    96.439925 
  11.499000   112.793000     0.016238    96.470356    96.431618 
  11.502000   115.502000     0.016178    96.462070    96.423222 
  11.505000   119.917000     0.015995    96.453696    96.414738 
  11.508000   107.069000     0.016889    96.445235    96.406167 
  11.511000   104.355000     0.017697    96.436687    96.397507 
  11.514000   113.272000     0.015829    96.428051    96.388760 
  11.517000   119.469000     0.015719    96.419329    96.379925 
  11.520000   127.867000     0.014079    96.410519    96.371003 
  11.523000   112.428000     0.016125    96.401622    96.361993 
  11.526000   102.679000     0.018082    96.392638    96.352896 
  11.529000   104.009000     0.017386    96.383568    96.343712 
  11.532000   107.580000     0.018168    96.374411    96.334440 
  11.535000   127.051000     0.015078    96.365168    96.325082 
  11.538000    87.987000     0.021494    96.355838    96.315637 
  11.541000    97.274000     0.020029    96.346422    96.306105 
  11.544000    97.465000     0.018538    96.336919    96.296486 
  11.547000   107.360000     0.017969    96.327331    96.286780 
  11.550000    95.474000     0.019528    96.317656    96.276988 
  11.553000   104.621000     0.017615    96.307896    96.267110 
  11.556000    99.785000     0.018379    96.298049    96.257145 
  11.559000   121.159000     0.015373    96.288117    96.247094 
  11.562000    96.505000     0.019192    96.278099    96.236957 
  11.565000    97.591000     0.019862    96.267996    96.226733 
  11.568000    96.457000     0.019125    96.257808    96.216424 
  11.571000   105.794000     0.017366    96.247534    96.206029 
  11.574000   118.074000     0.015524    96.237175    96.195548 
  11.577000   132.270000     0.014341    96.226730    96.184982 
  11.580000   118.785000     0.015892    96.216201    96.174330 
  11.583000    94.811000     0.019552    96.205587    96.163593 
  11.586000    92.964000     0.019277    96.194888    96.152770 
  11.589000   108.433000     0.016936    96.184105    96.141862 
  11.592000   103.944000     0.017317    96.173236    96.130869 
  11.595000   102.684000     0.018341    96.162284    96.119791 
  11.598000    97.036000     0.019035    96.151247    96.108628 
  11.601000    95.674000     0.019049    96.140125    96.097380 
  11.604000   106.398000     0.018101    96.128920    96.086048 
  11.607000   120.378000     0.015499    96.117631    96.074630 
  11.610000   120.449000     0.015213    96.106257    96.063129 
  11.613000   102.345000     0.018187    96.094800    96.051543 
  11.616000   126.403000     0.014676    96.083259    96.039872 
  11.619000   105.540000     0.017298    96.071634    96.028118 
  11.622000   102.626000     0.018000    96.059926    96.016279 
  11.625000    92.254000     0.020130    96.048134    96.004356 
  11.628000   123.567000     0.014229    96.036260    95.992349 
  11.631000   107.961000     0.016306    96.024301    95.980259 
  11.634000   104.224000     0.017409    96.012260    95.968085 
  11.637000   102.662000     0.019277    96.000136    95.955827 
  11.640000    90.863000     0.020860    95.987929    95.943486 
  11.643000   113.053000     0.016249    95.975639    95.931061 
  11.646000    95.294000     0.020079    95.963267    95.918553 
  11.649000   115.009000     0.016381    95.950812    95.905962 
  11.652000   113.061000     0.016650    95.938274    95.893288 
  11.655000    95.026000     0.019736    95.925654    95.880531 
  11.658000   105.726000     0.017248    95.912952    95.867691 
  11.661000   122.167000     0.014457    95.900168    95.854768 
  11.664000   111.225000     0.016622    95.887302    95.841763 
  11.667000    91.484000     0.021865    95.874354    95.828675 
  11.670000   126.870000     0.014559    95.861324    95.815505 
  11.673000    90.051000     0.020588    95.848212    95.802252 
  11.676000   120.335000     0.015805    95.835019    95.788917 
  11.679000   120.275000     0.015374    95.821744    95.775500 
  11.682000    93.776000     0.020564    95.808389    95.762001 
  11.685000   104.981000     0.017710    95.794951    95.748420 
  11.688000   114.952000     0.015859    95.781433    95.734757 
  11.691000    94.959000     0.020458    95.767834    95.721013 
  11.694000    96.200000     0.020446    95.754153    95.707187 
  11.697000   119.215000     0.015957    95.740392    95.693279 
  11.700000   123.305000     0.014709    95.726550    95.679290 
  11.703000   109.376000     0.016617    95.712628    95.665220 
  11.706000   116.714000     0.015380    95.698625    95.651069 
  11.709000   111.723000     0.017294    95.684542    95.636837 
  11.712000   116.210000     0.016016    95.670379    95.622523 
  11.715000   106.571000     0.017022    95.656135    95.608129 
  11.718000   112.701000     0.016384    95.641811    95.593654 
  11.721000   122.177000     0.014754    95.627408    95.579099 
  11.724000   106.062000     0.017602    95.612925    95.564463 
  11.727000   113.572000     0.016404    95.598362    95.549746 
  11.730000    99.482000     0.018982    95.583719    95.534950 
  11.733000   117.911000     0.015321    95.568997    95.520073 
  11.736000   124.375000     0.014412    95.554196    95.505116 
  11.739000    97.303000     0.019842    95.539315    95.490079 
  11.742000   100.373000     0.017720    95.524356    95.474962 
  11.745000   112.454000     0.016617    95.509317    95.459765 
  11.748000    96.022000     0.020169    95.494200    95.444489 
  11.751000    98.899000     0.019853    95.479003    95.429133 
  11.754000    99.064000     0.018554    95.463728    95.413698 
  11.757000   108.976000     0.017238    95.448375    95.398184 
  11.760000   107.173000     0.016553    95.432943    95.382590 
  11.763000   103.493000     0.017853    95.417433    95.366917 
  11.766000   114.140000     0.016247    95.401844    95.351165 
  11.769000    99.705000     0.019214    95.386178    95.335335 
  11.772000    91.393000     0.019902    95.370433    95.319425 
  11.775000    94.707000     0.020053    95.354611    95.303437 
  11.778000   110.867000     0.016964    95.338711    95.287371 
  11.781000   107.979000     0.017033    95.322733    95.271225 
  11.784000   118.395000     0.015704    95.306678    95.255002 
  11.787000   105.185000     0.017099    95.290545    95.238700 
  11.790000    82.488000     0.023001    95.274336    95.222321 
  11.793000   111.345000     0.016782    95.258049    95.205863 
  11.796000   108.819000     0.017660    95.241685    95.189328 
  11.799000    94.876000     0.019787    95.225244    95.172714 
  11.802000   102.404000     0.018310    95.208726    95.156023 
  11.805000   118.192000     0.015331    95.192131    95.139255 
  11.808000   107.848000     0.017348    95.175460    95.122409 
  11.811000   111.050000     0.016892    95.158713    95.105486 
  11.814000   105.288000     0.017762    95.141889    95.088485 
  11.817000    86.605000     0.021352    95.124989    95.071408 
  11.820000   104.534000     0.017175    95.108013    95.054253 
  11.823000   111.192000     0.016194    95.090961    95.037022 
  11.826000   108.554000     0.017810    95.073833    95.019713 
  11.829000   107.053000     0.017425    95.056630    95.002329 
  11.832000   126.990000     0.014597    95.039350    94.984867 
  11.835000   128.305000     0.014417    95.021995    94.967330 
  11.838000   108.553000     0.017478    95.004565    94.949715 
  11.841000   125.014000     0.015074    94.987060    94.932025 
  11.844000    89.948000     0.021392    94.969479    94.914259 
  11.847000   110.304000     0.016225    94.951824    94.896417 
  11.850000   111.420000     0.016249    94.934093    94.878498 
  11.853000   128.220000     0.015059    94.916288    94.860504 
  11.856000    99.355000     0.018496    94.898408    94.842435 
  11.859000   123.499000     0.015465    94.880454    94.824290 
  11.862000    94.548000     0.020259    94.862425    94.806070 
  11.865000   107.883000     0.016312    94.844321    94.787774 
  11.868000    96.869000     0.018389    94.826144    94.769403 
  11.871000   106.120000     0.017488    94.807893    94.750957 
  11.874000   117.599000     0.015626    94.789567    94.732436 
  11.877000   105.868000     0.017286    94.771168    94.713840 
  11.880000   101.801000     0.018146    94.752695    94.695170 
  11.883000   122.865000     0.015304    94.734149    94.676425 
  11.886000    97.475000     0.019197    94.715529    94.657605 
  11.889000    94.266000     0.019970    94.696835    94.638712 
  11.892000    94.405000     0.018611    94.678069    94.619744 
  11.895000   108.923000     0.016673    94.659229    94.600701 
  11.898000   114.883000     0.015680    94.640317    94.581585 
  11.901000   111.149000     0.016310    94.621332    94.562395 
  11.904000   113.104000     0.017316    94.602273    94.543131 
  11.907000   105.632000     0.017686    94.583143    94.523793 
  11.910000   100.877000     0.018017    94.563940    94.504382 
  11.913000    95.812000     0.019521    94.544664    94.484897 
  11.916000   111.626000     0.016963    94.525316    94.465339 
  11.919000   105.471000     0.017449    94.505897    94.445708 
  11.922000   104.783000     0.017381    94.486405    94.426004 
  11.925000   109.382000     0.016613    94.466841    94.406227 
  11.928000    98.321000     0.018447    94.447206    94.386377 
  11.931000   112.522000     0.016420    94.427499    94.366454 
  11.934000   106.693000     0.017122    94.407720    94.346458 
  11.937000   116.817000     0.015993    94.387871    94.326390 
  11.940000    94.932000     0.019749    94.367950    94.306250 
  11.943000    96.974000     0.019580    94.347957    94.286037 
  11.946000   101.956000     0.018532    94.327894    94.265752 
  11.949000   113.231000     0.016935    94.307760    94.245395 
  11.952000   112.783000     0.016151    94.287556    94.224966 
  11.955000   105.438000     0.017433    94.267280    94.204466 
  11.958000   100.490000     0.018945    94.246934    94.183893 
  11.961000   105.976000     0.017587    94.226518    94.163249 
  11.964000    98.575000     0.018802    94.206032    94.142534 
  11.967000    96.906000     0.018674    94.185475    94.121747 
  11.970000   100.745000     0.018674    94.164849    94.100889 
  11.973000    89.003000     0.022632    94.144153    94.079960 
  11.976000   101.952000     0.018745    94.123387    94.058960 
  11.979000   101.668000     0.017712    94.102551    94.037889 
  11.982000   110.053000     0.017003    94.081646    94.016747 
  11.985000   119.583000     0.015140    94.060672    93.995535 
  11.988000    99.667000     0.018782    94.039628    93.974252 
  11.991000   116.837000     0.016170    94.018515    93.952899 
  11.994000   105.284000     0.017616    93.997334    93.931475 
  11.997000   101.515000     0.018134    93.976083    93.909982 
  12.000000   108.899000     0.016845    93.954764    93.888418 
  12.003000    87.419000     0.022537    93.933376    93.866784 
  12.006000   113.011000     0.016942    93.911920    93.845081 
  12.009000   102.820000     0.017875    93.890396    93.823308 
  12.012000    93.497000     0.020422    93.868803    93.801465 
  12.015000   103.474000     0.018407    93.847142    93.779553 
  12.018000   103.285000     0.017991    93.825414    93.757571 
  12.021000    91.148000     0.020757    93.803617    93.735520 
  12.024000   106.694000     0.017055    93.781753    93.713400 
  12.027000   103.760000     0.017623    93.759821    93.691211 
  12.030000    95.639000     0.019718    93.737822    93.668954 
  12.033000   103.331000     0.018429    93.715756    93.646627 
  12.036000   117.152000     0.016121    93.693622    93.624232 
  12.039000   109.810000     0.017112    93.671422    93.601768 
  12.042000   107.203000     0.017723    93.649155    93.579237 
  12.045000   116.090000     0.015816    93.626820    93.556636 
  12.048000    98.540000     0.018901    93.604420    93.533968 
  12.051000    96.564000     0.018952    93.581952    93.511231 
  12.054000    97.791000     0.019328    93.559419    93.488427 
  12.057000   119.831000     0.014949    93.536819    93.465555 
  12.060000   110.859000     0.016751    93.514153    93.442615 
  12.063000   110.953000     0.017248    93.491421    93.419608 
  12.066000   115.760000     0.016618    93.468623    93.396533 
  12.069000   101.669000     0.017995    93.445760    93.373391 
  12.072000    99.871000     0.018164    93.422831    93.350182 
  12.075000    96.343000     0.019199    93.399836    93.326906 
  12.078000    87.873000     0.022054    93.376777    93.303562 
  12.081000    98.822000     0.019254    93.353652    93.280152 
  12.084000    94.014000     0.019941    93.330462    93.256676 
  12.087000   104.837000     0.017412    93.307207    93.233132 
  12.090000   104.600000     0.016956    93.283887    93.209522 
  12.093000   109.243000     0.017525    93.260503    93.185846 
  12.096000   101.711000     0.018073    93.237054    93.162104 
  12.099000   105.687000     0.017106    93.213541    93.138295 
  12.102000    90.667000     0.020382    93.189964    93.114421 
  12.105000   102.038000     0.018036    93.166322    93.090480 
  12.108000   108.225000     0.017375    93.142617    93.066474 
  12.111000   101.376000     0.018949    93.118848    93.042403 
  12.114000    97.798000     0.018811    93.095015    93.018265 
  12.117000    92.419000     0.019371    93.071118    92.994063 
  12.120000   128.554000     0.014226    93.047158    92.969795 
  12.123000    94.703000     0.019323    93.023135    92.945462 
  12.126000    93.038000     0.019913    92.999049    92.921064 
  12.129000    97.031000     0.017710    92.974899    92.896601 
  12.132000   122.934000     0.014714    92.950687    92.872074 
  12.135000    95.503000     0.019899    92.926412    92.847481 
  12.138000    93.729000     0.021064    92.902075    92.822824 
  12.141000   115.246000     0.015918    92.877675    92.798103 
  12.144000   111.064000     0.017275    92.853212    92.773318 
  12.147000   105.726000     0.017737    92.828688    92.748468 
  12.150000   101.870000     0.018827    92.804101    92.723554 
  12.153000    91.145000     0.021021    92.779452    92.698577 
  12.156000    98.357000     0.019415    92.754742    92.673535 
  12.159000   111.429000     0.016300    92.729970    92.648430 
  12.162000   106.621000     0.017790    92.705137    92.623262 
  12.165000   106.012000     0.018645    92.680242    92.598029 
  12.168000    98.276000     0.018021    92.655286    92.572734 
  12.171000   108.137000     0.016123    92.630269    92.547375 
  12.174000    81.334000     0.022839    92.605191    92.521954 
  12.177000   103.990000     0.018146    92.580052    92.496469 
  12.180000   120.202000     0.015191    92.554852    92.470922 
  12.183000   115.209000     0.016078    92.529592    92.445312 
  12.186000   103.139000     0.017915    92.504272    92.419639 
  12.189000    99.660000     0.018317    92.478891    92.393904 
  12.192000    96.365000     0.020373    92.453450    92.368106 
  12.195000    78.494000     0.024583    92.427950    92.342246 
  12.198000    93.723000     0.019261    92.402389    92.316325 
  12.201000   105.626000     0.018150    92.376769    92.290341 
  12.204000    96.284000     0.019111    92.351089    92.264295 
  12.207000   101.411000     0.018588    92.325350    92.238188 
  12.210000   103.650000     0.018433    92.299551    92.212019 
  12.213000    93.495000     0.019669    92.273694    92.185788 
  12.216000   126.096000     0.014516    92.247777    92.159497 
  12.219000   103.129000     0.017976    92.221802    92.133144 
  12.222000   103.822000     0.017585    92.195768    92.106730 
  12.225000    95.124000     0.020118    92.169675    92.080254 
  12.228000    86.678000     0.022087    92.143524    92.053718 
  12.231000    93.313000     0.019781    92.117315    92.027122 
  12.234000   104.058000     0.017894    92.091048    92.000464 
  12.237000    94.737000     0.019370    92.064723    91.973747 
  12.240000   104.377000     0.017821    92.038340    91.946968 
  12.243000    98.901000     0.018486    92.011899    91.920130 
  12.246000    97.876000     0.018934    91.985400    91.893231 
  12.249000    92.102000     0.020620    91.958845    91.866273 
  12.252000    97.362000     0.019790    91.932232    91.839254 
  12.255000   105.297000     0.017931    91.905562    91.812176 
  12.258000   117.949000     0.016056    91.878835    91.785038 
  12.261000   113.053000     0.016538    91.852051    91.757841 
  12.264000   103.492000     0.018037    91.825211    91.730584 
  12.267000    89.809000     0.020841    91.798314    91.703268 
  12.270000   108.326000     0.017332    91.771361    91.675893 
  12.273000    94.510000     0.019385    91.744352    91.648459 
  12.276000    93.727000     0.019321    91.717286    91.620966 
  12.279000    81.201000     0.023471    91.690165    91.593414 
  12.282000   104.322000     0.017908    91.662988    91.565803 
  12.285000    99.309000     0.018622    91.635755    91.538134 
  12.288000    97.164000     0.018692    91.608467    91.510407 
  12.291000   104.013000     0.017950    91.581123    91.482621 
  12.294000   106.760000     0.017331    91.553725    91.454778 
  12.297000   108.190000     0.017556    91.526271    91.426876 
  12.300000    93.652000     0.020707    91.498763    91.398916 
  12.303000   109.364000     0.017164    91.471199    91.370898 
  12.306000   119.830000     0.015977    91.443582    91.342823 
  12.309000   117.655000     0.016018    91.415910    91.314690 
  12.312000    97.773000     0.020493    91.388183    91.286500 
  12.315000   108.561000     0.017508    91.360403    91.258253 
  12.318000    92.196000     0.019819    91.332568    91.229948 
  12.321000   106.867000     0.017147    91.304680    91.201587 
  12.324000   101.125000     0.018205    91.276738    91.173168 
  12.327000    95.478000     0.019053    91.248743    91.144693 
  12.330000   100.197000     0.018864    91.220694    91.116161 
  12.333000    93.390000     0.019285    91.192592    91.087572 
  12.336000    85.530000     0.021287    91.164438    91.058927 
  12.339000   112.661000     0.015970    91.136230    91.030226 
  12.342000    97.007000     0.020337    91.107969    91.001468 
  12.345000   105.663000     0.017943    91.079657    90.972655 
  12.348000   115.241000     0.016101    91.051291    90.943785 
  12.351000    85.730000     0.021438    91.022874    90.914860 
  12.354000   105.920000     0.017615    90.994404    90.885879 
  12.357000    98.234000     0.018780    90.965882    90.856842 
  12.360000   100.315000     0.018248    90.937309    90.827750 
  12.363000    95.061000     0.019579    90.908684    90.798603 
  12.366000    99.014000     0.017974    90.880008    90.769401 
  12.369000   121.473000     0.015029    90.851280    90.740143 
  12.372000    83.337000     0.022806    90.822501    90.710831 
  12.375000   104.884000     0.017996    90.793672    90.681464 
  12.378000    98.182000     0.017878    90.764791    90.652042 
  12.381000    90.854000     0.020329    90.735860    90.622565 
  12.384000   107.203000     0.017075    90.706878    90.593034 
  12.387000    97.298000     0.019266    90.677846    90.563449 
  12.390000   101.215000     0.018164    90.648764    90.533810 
  12.393000    89.354000     0.020028    90.619632    90.504116 
  12.396000    81.801000     0.023285    90.590450    90.474369 
  12.399000    94.335000     0.020333    90.561219    90.444567 
  12.402000   100.779000     0.018829    90.531938    90.414712 
  12.405000   103.906000     0.017192    90.502607    90.384804 
  12.408000   103.538000     0.018462    90.473228    90.354842 
  12.411000    85.011000     0.021442    90.443799    90.324827 
  12.414000    98.106000     0.018488    90.414322    90.294758 
  12.417000    79.444000     0.023620    90.384796    90.264636 
  12.420000    89.546000     0.020535    90.355222    90.234462 
  12.423000    91.462000     0.018887    90.325599    90.204235 
  12.426000   105.784000     0.017087    90.295928    90.173955 
  12.429000   103.752000     0.018022    90.266209    90.143622 
  12.432000    88.641000     0.021395    90.236442    90.113237 
  12.435000    95.089000     0.019630    90.206628    90.082799 
  12.438000   108.491000     0.016576    90.176766    90.052310 
  12.441000    91.162000     0.021471    90.146857    90.021768 
  12.444000    92.062000     0.020237    90.116900    89.991174 
  12.447000    92.016000     0.020368    90.086897    89.960529 
  12.450000   114.203000     0.016272    90.056847    89.929832 
  12.453000   108.529000     0.016440    90.026751    89.899083 
  12.456000    99.564000     0.018968    89.996608    89.868283 
  12.459000    95.227000     0.020026    89.966418    89.837431 
  12.462000   110.912000     0.016534    89.936183    89.806528 
  12.465000    92.498000     0.020093    89.905902    89.775574 
  12.468000    81.449000     0.022248    89.875575    89.744569 
  12.471000    86.543000     0.021938    89.845202    89.713514 
  12.474000   100.811000     0.018987    89.814784    89.682407 
  12.477000   101.846000     0.018730    89.784321    89.651250 
  12.480000    69.755000     0.028693    89.753813    89.620043 
  12.483000    86.763000     0.020944    89.723260    89.588785 
  12.486000    81.851000     0.022790    89.692663    89.557477 
  12.489000   100.698000     0.018152    89.662021    89.526119 
  12.492000   101.018000     0.018526    89.631335    89.494711 
  12.495000    84.064000     0.021475    89.600604    89.463253 
  12.498000   101.048000     0.018013    89.569830    89.431745 
  12.501000   105.191000     0.017115    89.539012    89.400188 
  12.504000    92.049000     0.020951    89.508151    89.368581 
  12.507000    83.999000     0.023052    89.477246    89.336925 
  12.510000    91.342000     0.019928    89.446298    89.305219 
  12.513000    90.022000     0.021057    89.415308    89.273465 
  12.516000    91.791000     0.019883    89.384274    89.241662 
  12.519000    96.054000     0.019137    89.353198    89.209809 
  12.522000   105.744000     0.017341    89.322079    89.177908 
  12.525000    94.904000     0.019922    89.290918    89.145959 
  12.528000    83.252000     0.022742    89.259716    89.113960 
  12.531000   106.172000     0.018348    89.228471    89.081914 
  12.534000   112.086000     0.016672    89.197185    89.049819 
  12.537000   103.572000     0.018309    89.165858    89.017677 
  12.540000    91.249000     0.019820    89.134489    88.985486 
  12.543000    89.060000     0.020605    89.103079    88.953247 
  12.546000    92.258000     0.019995    89.071629    88.920961 
  12.549000    82.570000     0.022221    89.040137    88.888627 
  12.552000   114.717000     0.015621    89.008606    88.856245 
  12.555000    98.026000     0.018769    88.977034    88.823816 
  12.558000   105.740000     0.016903    88.945422    88.791340 
  12.561000   103.678000     0.018381    88.913771    88.758817 
  12.564000   124.912000     0.014964    88.882080    88.726247 
  12.567000   101.544000     0.018434    88.850349    88.693629 
  12.570000   101.144000     0.018129    88.818580    88.660966 
  12.573000   103.635000     0.018607    88.786771    88.628255 
  12.576000    78.624000     0.024379    88.754924    88.595498 
  12.579000    82.301000     0.022648    88.723038    88.562695 
  12.582000   100.864000     0.017461    88.691114    88.529845 
  12.585000    88.017000     0.020784    88.659152    88.496949 
  12.588000    99.324000     0.019086    88.627152    88.464008 
  12.591000   101.058000     0.019065    88.595114    88.431020 
  12.594000    96.109000     0.018678    88.563039    88.397987 
  12.597000    80.761000     0.023819    88.530926    88.364908 
  12.600000    81.719000     0.022769    88.498777    88.331783 
  12.603000    99.978000     0.019429    88.466591    88.298613 
  12.606000    77.915000     0.025740    88.434368    88.265398 
  12.609000    95.130000     0.019563    88.402109    88.232137 
  12.612000    87.182000     0.022019    88.369814    88.198832 
  12.615000    90.852000     0.020610    88.337483    88.165482 
  12.618000    90.542000     0.020167    88.305116    88.132087 
  12.621000    75.913000     0.024313    88.272714    88.098647 
  12.624000   103.824000     0.019401    88.240277    88.065163 
  12.627000    74.890000     0.023759    88.207805    88.031634 
  12.630000    89.512000     0.020511    88.175298    87.998061 
  12.633000    96.143000     0.019875    88.142756    87.964444 
  12.636000   106.708000     0.018983    88.110181    87.930783 
  12.639000   114.337000     0.016629    88.077572    87.897078 
  12.642000   101.885000     0.018382    88.044928    87.863330 
  12.645000    88.399000     0.020873    88.012252    87.829537 
  12.648000    89.025000     0.021399    87.979542    87.795701 
  12.651000    89.359000     0.020627    87.946799    87.761822 
  12.654000    87.689000     0.022007    87.914023    87.727899 
  12.657000   107.279000     0.017277    87.881215    87.693933 
  12.660000    90.823000     0.020955    87.848375    87.659924 
  12.663000    87.848000     0.020741    87.815503    87.625873 
  12.666000    94.373000     0.019894    87.782599    87.591778 
  12.669000   100.682000     0.018694    87.749664    87.557641 
  12.672000    85.917000     0.020978    87.716697    87.523461 
  12.675000    79.355000     0.022688    87.683700    87.489239 
  12.678000    91.289000     0.020299    87.650672    87.454974 
  12.681000    93.467000     0.020083    87.617614    87.420667 
  12.684000    95.065000     0.019539    87.584525    87.386318 
  12.687000    91.604000     0.020192    87.551407    87.351928 
  12.690000    74.904000     0.025537    87.518259    87.317495 
  12.693000    78.060000     0.023490    87.485082    87.283021 
  12.696000    89.041000     0.020902    87.451876    87.248505 
  12.699000    91.175000     0.020651    87.418642    87.213948 
  12.702000    90.519000     0.019680    87.385379    87.179349 
  12.705000    88.640000     0.020145    87.352088    87.144709 
  12.708000    82.379000     0.022968    87.318769    87.110028 
  12.711000    97.706000     0.019600    87.285423    87.075306 
  12.714000   105.569000     0.016915    87.252049    87.040544 
  12.717000    94.527000     0.019500    87.218648    87.005740 
  12.720000   102.075000     0.019238    87.185221    86.970896 
  12.723000   103.898000     0.018365    87.151768    86.936012 
  12.726000    63.912000     0.029516    87.118289    86.901087 
  12.729000    82.261000     0.022461    87.084784    86.866122 
  12.732000    80.269000     0.022603    87.051254    86.831116 
  12.735000   100.646000     0.017792    87.017698    86.796071 
  12.738000    87.284000     0.021986    86.984118    86.760986 
  12.741000    74.213000     0.025707    86.950514    86.725862 
  12.744000    90.058000     0.020064    86.916886    86.690697 
  12.747000    93.953000     0.019450    86.883234    86.655493 
  12.750000    78.258000     0.023267    86.849558    86.620250 
  12.753000    86.745000     0.021947    86.815860    86.584968 
  12.756000    95.034000     0.018728    86.782139    86.549646 
  12.759000    89.460000     0.020212    86.748396    86.514285 
  12.762000    79.213000     0.023035    86.714630    86.478886 
  12.765000   100.752000     0.018150    86.680843    86.443448 
  12.768000    69.773000     0.027241    86.647035    86.407971 
  12.771000    99.805000     0.018704    86.613206    86.372455 
  12.774000    73.183000     0.025944    86.579357    86.336902 
  12.777000    96.819000     0.019370    86.545487    86.301309 
  12.780000    94.828000     0.019201    86.511598    86.265679 
  12.783000    67.685000     0.027553    86.477689    86.230011 
  12.786000    97.771000     0.019313    86.443762    86.194305 
  12.789000    79.081000     0.023282    86.409816    86.158561 
  12.792000    91.220000     0.020124    86.375851    86.122779 
  12.795000    96.468000     0.019454    86.341869    86.086960 
  12.798000    91.963000     0.021256    86.307870    86.051103 
  12.801000    84.020000     0.022858    86.273853    86.015209 
  12.804000    97.891000     0.018649    86.239821    85.979278 
  12.807000    81.530000     0.023146    86.205772    85.943310 
  12.810000    87.076000     0.021792    86.171707    85.907305 
  12.813000    82.853000     0.022936    86.137627    85.871263 
  12.816000    96.132000     0.018879    86.103532    85.835185 
  12.819000    90.885000     0.019367    86.069424    85.799069 
  12.822000    99.536000     0.017670    86.035301    85.762918 
  12.825000   100.890000     0.018412    86.001164    85.726730 
  12.828000    88.260000     0.021671    85.967015    85.690505 
  12.831000    85.507000     0.021608    85.932854    85.654245 
  12.834000    80.633000     0.022455    85.898680    85.617949 
  12.837000    85.963000     0.020558    85.864495    85.581617 
  12.840000   105.364000     0.017130    85.830299    85.545249 
  12.843000    92.601000     0.021047    85.796092    85.508845 
  12.846000   101.684000     0.017448    85.761875    85.472406 
  12.849000    86.757000     0.021268    85.727649    85.435932 
  12.852000   105.069000     0.017387    85.693414    85.399422 
  12.855000    90.604000     0.020148    85.659170    85.362878 
  12.858000    85.773000     0.022661    85.624919    85.326298 
  12.861000    94.091000     0.019629    85.590660    85.289683 
  12.864000    92.252000     0.019720    85.556394    85.253034 
  12.867000    96.487000     0.019536    85.522123    85.216350 
  12.870000    90.489000     0.020666    85.487845    85.179631 
  12.873000    87.225000     0.022594    85.453563    85.142878 
  12.876000    97.412000     0.019420    85.419276    85.106091 
  12.879000    75.116000     0.025622    85.384985    85.069270 
  12.882000    88.854000     0.020392    85.350691    85.032414 
  12.885000    92.011000     0.020006    85.316394    84.995525 
  12.888000    81.487000     0.022585    85.282095    84.958601 
  12.891000    95.247000     0.019233    85.247795    84.921644 
  12.894000    82.483000     0.022611    85.213494    84.884654 
  12.897000    64.393000     0.028350    85.179193    84.847630 
  12.900000    93.795000     0.019956    85.144893    84.810572 
  12.903000    87.498000     0.021739    85.110594    84.773482 
  12.906000    87.508000     0.021001    85.076297    84.736358 
  12.909000    83.122000     0.021993    85.042003    84.699202 
  12.912000    75.831000     0.023854    85.007712    84.662012 
  12.915000    90.632000     0.021080    84.973426    84.624790 
  12.918000    84.297000     0.021946    84.939144    84.587535 
  12.921000    86.543000     0.021150    84.904868    84.550248 
  12.924000    89.933000     0.020503    84.870599    84.512928 
  12.927000    82.295000     0.021934    84.836337    84.475576 
  12.930000    82.959000     0.022683    84.802082    84.438192 
  12.933000    70.157000     0.027858    84.767837    84.400776 
  12.936000    80.603000     0.023043    84.733602    84.363328 
  12.939000    98.339000     0.018198    84.699377    84.325848 
  12.942000    77.214000     0.025049    84.665163    84.288336 
  12.945000    78.770000     0.024908    84.630962    84.250793 
  12.948000    88.949000     0.021764    84.596774    84.213219 
  12.951000    81.419000     0.021914    84.562600    84.175613 
  12.954000    95.661000     0.019068    84.528441    84.137976 
  12.957000    96.947000     0.018601    84.494298    84.100308 
  12.960000    91.831000     0.019975    84.460173    84.062609 
  12.963000    75.016000     0.026326    84.426065    84.024879 
  12.966000    82.747000     0.021681    84.391976    83.987118 
  12.969000    75.771000     0.024867    84.357907    83.949327 
  12.972000    86.918000     0.021089    84.323860    83.911506 
  12.975000    80.321000     0.025081    84.289834    83.873653 
  12.978000    85.350000     0.021746    84.255832    83.835771 
  12.981000   114.135000     0.015423    84.221854    83.797859 
  12.984000    95.242000     0.019576    84.187902    83.759916 
  12.987000    72.673000     0.026213    84.153976    83.721944 
  12.990000    74.656000     0.024898    84.120078    83.683942 
  12.993000    72.335000     0.026018    84.086209    83.645910 
  12.996000    87.048000     0.021564    84.052371    83.607848 
  12.999000    90.844000     0.019620    84.018564    83.569757 
  13.002000    86.951000     0.022335    83.984790    83.531637 
  13.005000    87.615000     0.021035    83.951051    83.493488 
  13.008000    96.370000     0.019031    83.917347    83.455310 
  13.011000    79.565000     0.023408    83.883680    83.417102 
  13.014000    85.665000     0.022025    83.850051    83.378866 
  13.017000    76.546000     0.024707    83.816462    83.340601 
  13.020000    81.721000     0.022861    83.782915    83.302307 
  13.023000    81.189000     0.022521    83.749410    83.263985 
  13.026000    72.806000     0.026313    83.715950    83.225635 
  13.029000    71.259000     0.025827    83.682536    83.187256 
  13.032000    85.112000     0.022234    83.649170    83.148849 
  13.035000    75.781000     0.025304    83.615852    83.110415 
  13.038000    74.733000     0.025009    83.582586    83.071952 
  13.041000    81.993000     0.021818    83.549373    83.033461 
  13.044000    84.355000     0.021991    83.516214    82.994943 
  13.047000   104.567000     0.017504    83.483111    82.956397 
  13.050000    83.461000     0.022680    83.450067    82.917824 
  13.053000    80.228000     0.023516    83.417083    82.879223 
  13.056000    93.712000     0.019450    83.384161    82.840595 
  13.059000    82.328000     0.022238    83.351303    82.801940 
  13.062000    68.213000     0.027876    83.318512    82.763258 
  13.065000    94.734000     0.019227    83.285788    82.724550 
  13.068000    77.495000     0.025147    83.253136    82.685814 
  13.071000    87.414000     0.020861    83.220556    82.647052 
  13.074000    80.606000     0.022849    83.188051    82.608263 
  13.077000    94.400000     0.019632    83.155624    82.569448 
  13.080000    84.891000     0.023612    83.123276    82.530607 
  13.083000    73.642000     0.026526    83.091011    82.491739 
  13.086000    84.105000     0.021536    83.058831    82.452845 
  13.089000    75.964000     0.023883    83.026738    82.413926 
  13.092000    75.017000     0.024449    82.994735    82.374980 
  13.095000    88.038000     0.021463    82.962826    82.336009 
  13.098000    77.024000     0.023090    82.931012    82.297012 
  13.101000    70.512000     0.025592    82.899296    82.257990 
  13.104000    76.529000     0.025176    82.867683    82.218942 
  13.107000    90.326000     0.022292    82.836174    82.179869 
  13.110000    89.768000     0.020905    82.804773    82.140771 
  13.113000    80.322000     0.022649    82.773483    82.101648 
  13.116000    78.821000     0.023228    82.742308    82.062500 
  13.119000    95.607000     0.019646    82.711251    82.023327 
  13.122000    74.554000     0.024643    82.680315    81.984130 
  13.125000    77.770000     0.023959    82.649504    81.944908 
  13.128000    85.851000     0.021349    82.618822    81.905661 
  13.131000    90.538000     0.019543    82.588273    81.866390 
  13.134000    89.698000     0.019942    82.557861    81.827095 
  13.137000    85.043000     0.022140    82.527589    81.787776 
  13.140000    95.964000     0.019441    82.497463    81.748433 
  13.143000    81.501000     0.024125    82.467486    81.709066 
  13.146000    84.343000     0.021233    82.437662    81.669675 
  13.149000    73.094000     0.025529    82.407998    81.630260 
  13.152000    88.376000     0.020642    82.378496    81.590822 
  13.155000    81.932000     0.024108    82.349163    81.551360 
  13.158000    79.860000     0.023379    82.320003    81.511876 
  13.161000    75.152000     0.025236    82.291022    81.472367 
  13.164000    78.290000     0.023992    82.262224    81.432836 
  13.167000    87.600000     0.021399    82.233616    81.393282 
  13.170000    76.505000     0.023474    82.205203    81.353705 
  13.173000    78.497000     0.023563    82.176991    81.314105 
  13.176000    82.523000     0.022367    82.148987    81.274483 
  13.179000    75.703000     0.025718    82.121196    81.234837 
  13.182000    72.512000     0.026804    82.093626    81.195170 
  13.185000    85.569000     0.021820    82.066282    81.155480 
  13.188000    98.556000     0.018259    82.039173    81.115768 
  13.191000    79.027000     0.022196    82.012305    81.076034 
  13.194000    85.759000     0.021234    81.985685    81.036278 
  13.197000    80.518000     0.024672    81.959323    80.996500 
  13.200000    64.188000     0.029410    81.933224    80.956701 
  13.203000    74.735000     0.025092    81.907399    80.916879 
  13.206000    86.952000     0.020898    81.881855    80.877036 
  13.209000    80.517000     0.023409    81.856601    80.837172 
  13.212000    78.397000     0.024070    81.831647    80.797287 
  13.215000    85.187000     0.022198    81.807002    80.757380 
  13.218000    87.854000     0.020491    81.782677    80.717452 
  13.221000    84.554000     0.021503    81.758681    80.677503 
  13.224000    69.789000     0.028632    81.735025    80.637533 
  13.227000    81.091000     0.024042    81.711720    80.597543 
  13.230000    81.269000     0.022828    81.688778    80.557532 
  13.233000    65.518000     0.027712    81.666211    80.517500 
  13.236000    93.639000     0.020082    81.644030    80.477448 
  13.239000    75.297000     0.024643    81.622250    80.437376 
  13.242000    80.979000     0.022582    81.600883    80.397283 
  13.245000    79.052000     0.022593    81.579943    80.357171 
  13.248000    72.782000     0.026214    81.559445    80.317038 
  13.251000    82.529000     0.023388    81.539404    80.276886 
  13.254000    76.000000     0.024198    81.519835    80.236713 
  13.257000    80.843000     0.022912    81.500756    80.196522 
  13.260000    87.674000     0.020067    81.482181    80.156310 
  13.263000    69.643000     0.027750    81.464130    80.116079 
  13.266000    79.027000     0.022654    81.446621    80.075829 
  13.269000    83.304000     0.021586    81.429673    80.035560 
  13.272000    79.420000     0.023482    81.413306    79.995271 
  13.275000    93.162000     0.019648    81.397541    79.954964 
  13.278000    71.926000     0.025562    81.382400    79.914638 
  13.281000    88.331000     0.020413    81.367905    79.874293 
  13.284000    72.963000     0.026321    81.354080    79.833929 
  13.287000    78.555000     0.023495    81.340950    79.793547 
  13.290000    79.120000     0.024032    81.328541    79.753146 
  13.293000    77.353000     0.025407    81.316880    79.712727 
  13.296000    86.151000     0.022236    81.305995    79.672289 
  13.299000    93.866000     0.020240    81.295916    79.631834 
  13.302000    70.152000     0.025925    81.286674    79.591361 
  13.305000    82.669000     0.022013    81.278301    79.550869 
  13.308000    72.385000     0.024663    81.270832    79.510360 
  13.311000    86.651000     0.021198    81.264302    79.469833 
  13.314000    70.724000     0.027826    81.258749    79.429289 
  13.317000    80.403000     0.023721    81.254211    79.388727 
  13.320000    88.877000     0.020970    81.250730    79.348148 
  13.323000    74.127000     0.026300    81.248349    79.307552 
  13.326000    89.902000     0.020562    81.247114    79.266938 
  13.329000    77.118000     0.023692    81.247072    79.226308 
  13.332000    83.331000     0.023377    81.248274    79.185660 
  13.335000    71.395000     0.026556    81.250772    79.144996 
  13.338000    77.230000     0.023348    81.254623    79.104315 
  13.341000    70.646000     0.026171    81.259883    79.063617 
  13.344000    90.058000     0.022254    81.266616    79.022903 
  13.347000    86.935000     0.020707    81.274887    78.982172 
  13.350000    77.684000     0.023317    81.284763    78.941425 
  13.353000    76.581000     0.023807    81.296318    78.900662 
  13.356000    73.832000     0.025791    81.309628    78.859883 
  13.359000    74.248000     0.025595    81.324775    78.819088 
  13.362000    82.939000     0.022606    81.341843    78.778278 
  13.365000    83.132000     0.021871    81.360923    78.737451 
  13.368000    92.628000     0.019596    81.382111    78.696609 
  13.371000    82.990000     0.022130    81.405509    78.655751 
  13.374000    71.552000     0.026903    81.431225    78.614878 
  13.377000    65.354000     0.029621    81.459373    78.573989 
  13.380000    66.427000     0.028726    81.490075    78.533085 
  13.383000    90.360000     0.020296    81.523459    78.492167 
  13.386000    76.462000     0.025158    81.559662    78.451233 
  13.389000    73.962000     0.024497    81.598832    78.410284 
  13.392000    87.890000     0.022513    81.641124    78.369320 
  13.395000    77.956000     0.023752    81.686703    78.328342 
  13.398000    86.671000     0.021783    81.735746    78.287349 
  13.401000    83.717000     0.021841    81.788443    78.246342 
  13.404000    83.132000     0.022001    81.844995    78.205320 
  13.407000    94.877000     0.019172    81.905619    78.164284 
  13.410000    67.826000     0.027757    81.970545    78.123234 
  13.413000    87.929000     0.022346    82.040022    78.082170 
  13.416000    86.441000     0.021626    82.114315    78.041092 
  13.419000    90.890000     0.020533    82.193711    78.000000 
  13.422000    80.374000     0.023374    82.278516    77.958894 
  13.425000    64.829000     0.031162    82.369059    77.917775 
  13.428000    91.885000     0.020721    82.465698    77.876642 
  13.431000    86.183000     0.022169    82.568815    77.835496 
  13.434000    80.501000     0.024313    82.678825    77.794336 
  13.437000    79.437000     0.024088    82.796176    77.753163 
  13.440000    84.231000     0.021143    82.921351    77.711977 
  13.443000    78.385000     0.024600    83.054877    77.670778 
  13.446000    87.662000     0.021614    83.197322    77.629567 
  13.449000    76.844000     0.024392    83.349306    77.588342 
  13.452000    73.663000     0.024536    83.511503    77.547104 
  13.455000    83.474000     0.021878    83.684646    77.505854 
  13.458000    85.471000     0.022280    83.869535    77.464592 
  13.461000    94.365000     0.019876    84.067047    77.423317 
  13.464000    72.396000     0.025233    84.278139    77.382030 
  13.467000    78.996000     0.022509    84.503862    77.340731 
  13.470000    84.602000     0.021523    84.745370    77.299419 
  13.473000    73.519000     0.025714    85.003932    77.258096 
  13.476000    89.716000     0.020729    85.280949    77.216760 
  13.479000    76.511000     0.024764    85.577966    77.175413 
  13.482000    82.388000     0.022800    85.896693    77.134055 
  13.485000    92.838000     0.020645    86.239030    77.092684 
  13.488000    84.437000     0.023285    86.607084    77.051303 
  13.491000    85.143000     0.021866    87.003205    77.009909 
  13.494000    74.727000     0.024379    87.430016    76.968505 
  13.497000    74.147000     0.025187    87.890454    76.927090 
  13.500000    83.608000     0.022255    88.387815    76.885663 
  13.503000    84.652000     0.021717    88.925807    76.844225 
  13.506000   104.491000     0.017352    89.508614    76.802777 
  13.509000    80.975000     0.023088    90.140973    76.761318 
  13.512000    92.504000     0.019660    90.828262    76.719848 
  13.515000    95.140000     0.018820    91.576606    76.678367 
  13.518000    92.765000     0.019549    92.393008    76.636877 
  13.521000    88.946000     0.020798    93.285498    76.595375 
  13.524000   100.757000     0.018830    94.263327    76.553864 
  13.527000    98.545000     0.018418    95.337188    76.512342 
  13.530000   100.165000     0.018727    96.519498    76.470811 
  13.533000   101.506000     0.018324    97.824743    76.429269 
  13.536000    86.783000     0.020550    99.269899    76.387718 
  13.539000   107.255000     0.017989   100.874965    76.346157 
  13.542000   119.367000     0.015084   102.663630    76.304586 
  13.545000   115.111000     0.015686   104.664117    76.263005 
  13.548000   102.031000     0.018648   106.910260    76.221415 
  13.551000   102.386000     0.018336   109.442887    76.179816 
  13.554000   127.221000     0.014689   112.311622    76.138208 
  13.557000   110.659000     0.017043   115.577241    76.096590 
  13.560000   115.391000     0.015225   119.314799    76.054964 
  13.563000   110.127000     0.017046   123.617804    76.013328 
  13.566000   112.444000     0.016744   128.603901    75.971684 
  13.569000   133.701000     0.013785   134.422660    75.930031 
  13.572000   122.756000     0.015475   141.266515    75.888369 
  13.575000   141.148000     0.012823   149.386496    75.846698 
  13.578000   156.813000     0.011660   159.115810    75.805020 
  13.581000   170.686000     0.010814   170.907047    75.763332 
  13.584000   183.640000     0.010311   185.394004    75.721637 
  13.587000   199.063000     0.009161   203.497465    75.679933 
  13.590000   209.037000     0.008750   226.604636    75.638222 
  13.593000   226.343000     0.008159   256.857940    75.596502 
  13.596000   273.385000     0.006765   297.574765    75.554775 
  13.599000   332.248000     0.005506   353.752771    75.513040 
  13.602000   394.608000     0.004576   432.437453    75.471297 
  13.605000   507.914000     0.003681   542.387226    75.429546 
  13.608000   650.691000     0.002861   692.117066    75.387788 
  13.611000   882.021000     0.002096   885.640199    75.346023 
  13.614000  1148.521000     0.001551  1116.324962    75.304250 
  13.617000  1494.416000     0.001180  1359.869506    75.262471 
  13.620000  1772.266000     0.001003  1568.210670    75.220684 
  13.623000  1989.923000     0.000904  1673.591211    75.178890 
  13.626000  1835.241000     0.000959  1620.921982    75.137089 
  13.629000  1498.733000     0.001168  1419.898004    75.095282 
  13.632000  1158.462000     0.001556  1149.291261    75.053468 
  13.635000   838.479000     0.002209   890.313089    75.011647 
  13.638000   560.162000     0.003289   681.288687    74.969820 
  13.641000   439.274000     0.004106   526.978604    74.927986 
  13.644000   384.995000     0.004808   418.154526    74.886146 
  13.647000   278.653000     0.006734   342.559355    74.844300 
  13.650000   269.819000     0.007145   289.489356    74.802448 
  13.653000   224.476000     0.008519   251.154365    74.760589 
  13.656000   202.876000     0.009336   222.473815    74.718725 
  13.659000   197.242000     0.009248   200.317155    74.676855 
  13.662000   168.556000     0.010931   182.764772    74.634979 
  13.665000   156.107000     0.011814   168.595248    74.593098 
  13.668000   155.388000     0.012480   156.987707    74.551211 
  13.671000   143.499000     0.013128   147.362672    74.509318 
  13.674000   120.928000     0.015198   139.296578    74.467421 
  13.677000   106.222000     0.018057   132.472553    74.425517 
  13.680000   104.435000     0.017141   126.649548    74.383609 
  13.683000   115.360000     0.015977   121.641685    74.341696 
  13.686000   105.943000     0.016433   117.303909    74.299778 
  13.689000    95.178000     0.019443   113.521781    74.257855 
  13.692000    93.442000     0.018987   110.204103    74.215927 
  13.695000   115.161000     0.017192   107.277520    74.173994 
  13.698000    96.910000     0.019495   104.682519    74.132057 
  13.701000    95.248000     0.019139   102.370424    74.090115 
  13.704000    97.146000     0.018339   100.301395    74.048169 
  13.707000   106.032000     0.016482    98.443045    74.006219 
  13.710000    69.831000     0.027174    96.768353    73.964264 
  13.713000    91.753000     0.019952    95.255362    73.922306 
  13.716000    71.855000     0.025937    93.889068    73.880343 
  13.719000    82.010000     0.022406    92.655517    73.838376 
  13.722000    88.151000     0.021200    91.513425    73.796406 
  13.725000    94.861000     0.019884    90.457456    73.754432 
  13.728000    86.960000     0.021589    89.486208    73.712454 
  13.731000    85.993000     0.021149    88.590527    73.670472 
  13.734000    91.855000     0.019632    87.762457    73.628487 
  13.737000    88.329000     0.020076    86.995062    73.586499 
  13.740000    68.998000     0.027715    86.282268    73.544507 
  13.743000    72.933000     0.026283    85.618744    73.502512 
  13.746000    91.384000     0.020280    84.999792    73.460514 
  13.749000    79.849000     0.021897    84.421259    73.418513 
  13.752000    84.447000     0.020856    83.879463    73.376510 
  13.755000    85.258000     0.023512    83.371134    73.334503 
  13.758000    61.878000     0.031250    82.893354    73.292493 
  13.761000    82.131000     0.023467    82.443519    73.250481 
  13.764000    77.631000     0.025373    82.019293    73.208467 
  13.767000    77.574000     0.023969    81.618582    73.166450 
  13.770000    69.123000     0.028947    81.239499    73.124430 
  13.773000    80.723000     0.022851    80.880343    73.082408 
  13.776000    83.072000     0.022298    80.539577    73.040385 
  13.779000    79.114000     0.023116    80.215810    72.998359 
  13.782000    63.367000     0.031360    79.907778    72.956331 
  13.785000    80.423000     0.025285    79.614333    72.914301 
  13.788000    86.331000     0.022067    79.334432    72.872269 
  13.791000    67.864000     0.027475    79.067119    72.830235 
  13.794000    70.689000     0.025557    78.811526    72.788200 
  13.797000    73.157000     0.024866    78.566854    72.746164 
  13.800000    50.654000     0.039299    78.332373    72.704125 
  13.803000    68.016000     0.027045    78.107413    72.662086 
  13.806000    62.577000     0.029920    77.891358    72.620045 
  13.809000    73.021000     0.024850    77.683641    72.578003 
  13.812000    60.702000     0.032318    77.483739    72.535960 
  13.815000    72.244000     0.026718    77.291169    72.493916 
  13.818000    70.861000     0.025860    77.105486    72.451871 
  13.821000    82.532000     0.022111    76.926278    72.409825 
  13.824000    73.535000     0.024367    76.753163    72.367778 
  13.827000    73.045000     0.025511    76.585786    72.325731 
  13.830000    74.788000     0.026140    76.423818    72.283683 
  13.833000    61.971000     0.028295    76.266954    72.241635 
  13.836000    59.858000     0.030461    76.114910    72.199586 
  13.839000    61.123000     0.029594    75.967421    72.157537 
  13.842000    63.627000     0.031838    75.824240    72.115488 
  13.845000    69.915000     0.025687    75.685136    72.073439 
  13.848000    77.745000     0.023837    75.549895    72.031389 
  13.851000    68.674000     0.026680    75.418315    71.989340 
  13.854000    67.503000     0.027737    75.290209    71.947291 
  13.857000    76.131000     0.025786    75.165400    71.905242 
  13.860000    55.433000     0.034803    75.043723    71.863193 
  13.863000    71.290000     0.025575    74.925022    71.821145 
  13.866000    63.512000     0.028971    74.809153    71.779097 
  13.869000    52.891000     0.035747    74.695979    71.737050 
  13.872000    75.808000     0.024722    74.585372    71.695003 
  13.875000    80.789000     0.022023    74.477209    71.652957 
  13.878000    70.514000     0.024785    74.371379    71.610912 
  13.881000    61.064000     0.031039    74.267773    71.568868 
  13.884000    73.668000     0.024731    74.166289    71.526825 
  13.887000    73.389000     0.026381    74.066834    71.484783 
  13.890000    59.199000     0.031870    73.969316    71.442742 
  13.893000    60.592000     0.030018    73.873650    71.400703 
  13.896000    75.871000     0.023275    73.779757    71.358665 
  13.899000    82.544000     0.023510    73.687559    71.316628 
  13.902000    74.060000     0.024318    73.596984    71.274593 
  13.905000    76.689000     0.023459    73.507965    71.232559 
  13.908000    66.259000     0.028283    73.420437    71.190527 
  13.911000    64.870000     0.028247    73.334337    71.148497 
  13.914000    67.108000     0.029273    73.249609    71.106469 
  13.917000    76.376000     0.024283    73.166197    71.064442 
  13.920000    81.564000     0.020797    73.084048    71.022418 
  13.923000    76.230000     0.023047    73.003112    70.980396 
  13.926000    48.814000     0.039847    72.923343    70.938376 
  13.929000    63.648000     0.030652    72.844694    70.896358 
  13.932000    75.783000     0.024710    72.767123    70.854343 
  13.935000    69.582000     0.026147    72.690589    70.812330 
  13.938000    73.903000     0.025217    72.615054    70.770320 
  13.941000    70.396000     0.026473    72.540480    70.728312 
  13.944000    76.843000     0.025920    72.466831    70.686307 
  13.947000    84.513000     0.021778    72.394074    70.644305 
  13.950000    74.248000     0.027566    72.322178    70.602306 
  13.953000    63.015000     0.030939    72.251110    70.560310 
  13.956000    83.564000     0.022207    72.180842    70.518316 
  13.959000    77.138000     0.024573    72.111345    70.476326 
  13.962000    65.394000     0.028037    72.042594    70.434339 
  13.965000    81.557000     0.022492    71.974561    70.392356 
  13.968000    66.997000     0.028279    71.907224    70.350376 
  13.971000    66.345000     0.029164    71.840558    70.308399 
  13.974000    62.575000     0.030919    71.774540    70.266425 
  13.977000    68.315000     0.029275    71.709150    70.224456 
  13.980000    59.567000     0.031647    71.644366    70.182490 
  13.983000    72.260000     0.025771    71.580170    70.140528 
  13.986000    64.522000     0.030296    71.516541    70.098570 
  13.989000    81.259000     0.022856    71.453462    70.056615 
  13.992000    71.088000     0.025688    71.390916    70.014665 
  13.995000    62.150000     0.030442    71.328885    69.972719 
  13.998000    86.328000     0.021012    71.267354    69.930777 
  14.001000    65.255000     0.029053    71.206308    69.888839 
  14.004000    68.845000     0.027452    71.145731    69.846906 
  14.007000    77.503000     0.023834    71.085609    69.804977 
  14.010000    70.618000     0.024761    71.025929    69.763053 
  14.013000    70.332000     0.025967    70.966677    69.721133 
  14.016000    64.671000     0.028794    70.907841    69.679218 
  14.019000    64.233000     0.030745    70.849409    69.637308 
  14.022000    72.345000     0.025824    70.791369    69.595403 
  14.025000    64.963000     0.028031    70.733710    69.553502 
  14.028000    70.201000     0.026404    70.676420    69.511607 
  14.031000    72.418000     0.025362    70.619491    69.469716 
  14.034000    67.194000     0.026591    70.562910    69.427831 
  14.037000    58.841000     0.031975    70.506670    69.385951 
  14.040000    66.671000     0.026998    70.450760    69.344076 
  14.043000    65.619000     0.027252    70.395172    69.302207 
  14.046000    60.034000     0.032392    70.339896    69.260344 
  14.049000    72.770000     0.024564    70.284925    69.218485 
  14.052000    61.481000     0.031115    70.230250    69.176633 
  14.055000    74.132000     0.024398    70.175864    69.134786 
  14.058000    70.818000     0.024997    70.121759    69.092945 
  14.061000    68.271000     0.027020    70.067928    69.051110 
  14.064000    57.242000     0.032793    70.014364    69.009281 
  14.067000    79.273000     0.024168    69.961061    68.967458 
  14.070000    60.285000     0.032427    69.908010    68.925641 
  14.073000    70.551000     0.027249    69.855208    68.883830 
  14.076000    68.667000     0.026869    69.802646    68.842026 
  14.079000    62.224000     0.031754    69.750320    68.800228 
  14.082000    71.945000     0.023917    69.698223    68.758436 
  14.085000    69.456000     0.024563    69.646351    68.716651 
  14.088000    59.229000     0.032315    69.594698    68.674872 
  14.091000    57.048000     0.032702    69.543258    68.633100 
  14.094000    62.754000     0.030407    69.492027    68.591335 
  14.097000    68.742000     0.025383    69.441000    68.549577 
  14.100000    59.308000     0.030780    69.390172    68.507825 
  14.103000    62.179000     0.030281    69.339540    68.466081 
  14.106000    68.198000     0.025841    69.289097    68.424343 
  14.109000    52.803000     0.034052    69.238841    68.382613 
  14.112000    61.359000     0.031034    69.188767    68.340890 
  14.115000    60.649000     0.030555    69.138871    68.299174 
  14.118000    62.487000     0.029046    69.089150    68.257466 
  14.121000    72.091000     0.026974    69.039599    68.215765 
  14.124000    69.997000     0.027483    68.990215    68.174071 
  14.127000    60.106000     0.032309    68.940995    68.132385 
  14.130000    69.090000     0.026950    68.891935    68.090707 
  14.133000    58.035000     0.030971    68.843032    68.049037 
  14.136000    54.955000     0.035703    68.794283    68.007374 
  14.139000    65.147000     0.028274    68.745684    67.965719 
  14.142000    53.506000     0.035845    68.697234    67.924072 
  14.145000    69.115000     0.025475    68.648928    67.882434 
  14.148000    62.568000     0.030390    68.600764    67.840803 
  14.151000    60.297000     0.032714    68.552739    67.799180 
  14.154000    65.104000     0.027426    68.504851    67.757566 
  14.157000    64.553000     0.029147    68.457097    67.715960 
  14.160000    53.607000     0.033022    68.409475    67.674363 
  14.163000    48.543000     0.038685    68.361982    67.632774 
  14.166000    63.431000     0.030027    68.314616    67.591194 
  14.169000    68.820000     0.026909    68.267374    67.549622 
  14.172000    74.322000     0.024875    68.220256    67.508059 
  14.175000    63.782000     0.030827    68.173257    67.466505 
  14.178000    79.039000     0.025540    68.126377    67.424959 
  14.181000    59.831000     0.030718    68.079613    67.383423 
  14.184000    60.229000     0.031022    68.032963    67.341895 
  14.187000    65.339000     0.026917    67.986426    67.300377 
  14.190000    51.215000     0.034935    67.940000    67.258868 
  14.193000    63.072000     0.029021    67.893682    67.217368 
  14.196000    80.963000     0.023122    67.847471    67.175877 
  14.199000    55.585000     0.035069    67.801366    67.134396 
  14.202000    66.331000     0.027660    67.755365    67.092924 
  14.205000    58.943000     0.031257    67.709466    67.051462 
  14.208000    66.903000     0.027317    67.663668    67.010009 
  14.211000    56.803000     0.031142    67.617969    66.968566 
  14.214000    69.121000     0.027902    67.572368    66.927133 
  14.217000    72.009000     0.025652    67.526863    66.885709 
  14.220000    58.277000     0.031101    67.481453    66.844296 
  14.223000    71.702000     0.024769    67.436137    66.802892 
  14.226000    57.806000     0.032115    67.390914    66.761498 
  14.229000    72.512000     0.027292    67.345782    66.720115 
  14.232000    65.179000     0.028411    67.300740    66.678741 
  14.235000    74.598000     0.023683    67.255786    66.637378 
  14.238000    62.864000     0.029558    67.210921    66.596025 
  14.241000    67.456000     0.027823    67.166142    66.554683 
  14.244000    59.500000     0.031579    67.121449    66.513351 
  14.247000    57.381000     0.030845    67.076840    66.472029 
  14.250000    52.064000     0.034723    67.032315    66.430719 
  14.253000    78.792000     0.023980    66.987873    66.389418 
  14.256000    69.699000     0.028007    66.943513    66.348129 
  14.259000    55.098000     0.035274    66.899233    66.306850 
  14.262000    56.183000     0.034620    66.855033    66.265582 
  14.265000    64.834000     0.030049    66.810912    66.224326 
  14.268000    61.191000     0.031259    66.766870    66.183080 
  14.271000    57.359000     0.033137    66.722905    66.141845 
  14.274000    69.462000     0.027098    66.679016    66.100621 
  14.277000    66.485000     0.028102    66.635204    66.059409 
  14.280000    74.476000     0.024881    66.591467    66.018208 
  14.283000    61.978000     0.031485    66.547804    65.977018 
  14.286000    71.990000     0.025722    66.504216    65.935840 
  14.289000    60.752000     0.031589    66.460701    65.894673 
  14.292000    53.667000     0.034510    66.417258    65.853518 
  14.295000    46.451000     0.041761    66.373887    65.812374 
  14.298000    62.760000     0.030236    66.330588    65.771242 
  14.301000    64.001000     0.030178    66.287360    65.730122 
  14.304000    66.714000     0.026901    66.244202    65.689014 
  14.307000    58.513000     0.030813    66.201114    65.647918 
  14.310000    67.574000     0.026754    66.158096    65.606833 
  14.313000    78.158000     0.023559    66.115146    65.565761 
  14.316000    53.242000     0.036335    66.072265    65.524701 
  14.319000    62.454000     0.029433    66.029452    65.483653 
  14.322000    53.878000     0.033744    65.986707    65.442617 
  14.325000    57.809000     0.032421    65.944029    65.401593 
  14.328000    71.722000     0.027029    65.901418    65.360582 
  14.331000    65.970000     0.028074    65.858873    65.319584 
  14.334000    65.976000     0.027466    65.816395    65.278598 
  14.337000    47.884000     0.041569    65.773982    65.237624 
  14.340000    50.614000     0.038707    65.731635    65.196663 
  14.343000    68.342000     0.026986    65.689354    65.155715 
  14.346000    46.655000     0.039164    65.647137    65.114780 
  14.349000    65.303000     0.029510    65.604985    65.073857 
  14.352000    59.686000     0.029725    65.562898    65.032947 
  14.355000    61.895000     0.030967    65.520875    64.992051 
  14.358000    46.821000     0.041647    65.478917    64.951167 
  14.361000    67.961000     0.028043    65.437022    64.910297 
  14.364000    49.098000     0.038159    65.395191    64.869440 
  14.367000    64.223000     0.028253    65.353424    64.828595 
  14.370000    71.803000     0.024434    65.311720    64.787765 
  14.373000    64.401000     0.028713    65.270079    64.746947 
  14.376000    51.989000     0.038380    65.228502    64.706143 
  14.379000    64.164000     0.028553    65.186989    64.665353 
  14.382000    69.314000     0.027122    65.145538    64.624576 
  14.385000    48.639000     0.038332    65.104150    64.583813 
  14.388000    49.857000     0.038095    65.062826    64.543064 
  14.391000    68.904000     0.025024    65.021564    64.502328 
  14.394000    76.067000     0.024404    64.980366    64.461606 
  14.397000    57.600000     0.035054    64.939230    64.420898 
  14.400000    66.337000     0.027818    64.898158    64.380204 
  14.403000    61.599000     0.030495    64.857149    64.339524 
  14.406000    62.709000     0.030664    64.816202    64.298858 
  14.409000    50.624000     0.037424    64.775319    64.258206 
  14.412000    51.268000     0.035996    64.734500    64.217568 
  14.415000    56.911000     0.033006    64.693744    64.176945 
  14.418000    67.196000     0.027573    64.653051    64.136336 
  14.421000    63.307000     0.028684    64.612422    64.095742 
  14.424000    47.265000     0.037781    64.571857    64.055161 
  14.427000    61.443000     0.031558    64.531355    64.014596 
  14.430000    52.371000     0.038238    64.490918    63.974045 
  14.433000    46.349000     0.041709    64.450545    63.933509 
  14.436000    65.653000     0.025466    64.410237    63.892987 
  14.439000    53.335000     0.034709    64.369993    63.852480 
  14.442000    61.295000     0.031143    64.329815    63.811988 
  14.445000    63.855000     0.029920    64.289702    63.771511 
  14.448000    65.009000     0.030224    64.249654    63.731049 
  14.451000    72.122000     0.025456    64.209672    63.690602 
  14.454000    63.916000     0.029331    64.169756    63.650170 
  14.457000    59.050000     0.030458    64.129907    63.609753 
  14.460000    52.433000     0.035679    64.090125    63.569351 
  14.463000    58.919000     0.032040    64.050410    63.528965 
  14.466000    53.929000     0.033917    64.010762    63.488594 
  14.469000    56.474000     0.030475    63.971182    63.448238 
  14.472000    58.230000     0.031549    63.931671    63.407898 
  14.475000    58.000000     0.032121    63.892229    63.367573 
  14.478000    52.907000     0.033888    63.852856    63.327264 
  14.481000    66.013000     0.027980    63.813552    63.286970 
  14.484000    55.413000     0.034101    63.774319    63.246692 
  14.487000    62.728000     0.030131    63.735157    63.206430 
  14.490000    63.312000     0.030021    63.696066    63.166184 
  14.493000    53.599000     0.034865    63.657046    63.125954 
  14.496000    67.966000     0.027315    63.618100    63.085739 
  14.499000    65.128000     0.028076    63.579226    63.045541 
  14.502000    49.407000     0.037418    63.540426    63.005358 
  14.505000    60.333000     0.030839    63.501700    62.965192 
  14.508000    63.291000     0.029751    63.463049    62.925042 
  14.511000    66.430000     0.026677    63.424474    62.884908 
  14.514000    62.916000     0.030487    63.385975    62.844791 
  14.517000    58.359000     0.032778    63.347554    62.804689 
  14.520000    49.405000     0.038718    63.309210    62.764605 
  14.523000    61.606000     0.031162    63.270945    62.724536 
  14.526000    68.558000     0.025797    63.232759    62.684484 
  14.529000    55.216000     0.033802    63.194653    62.644449 
  14.532000    55.497000     0.034869    63.156629    62.604431 
  14.535000    63.525000     0.029130    63.118687    62.564429 
  14.538000    58.378000     0.031405    63.080828    62.524443 
  14.541000    59.710000     0.030173    63.043053    62.484475 
  14.544000    70.227000     0.026437    63.005363    62.444524 
  14.547000    47.967000     0.040026    62.967758    62.404589 
  14.550000    68.816000     0.027159    62.930241    62.364672 
  14.553000    55.977000     0.032061    62.892812    62.324771 
  14.556000    44.050000     0.042649    62.855472    62.284888 
  14.559000    57.552000     0.030771    62.818222    62.245021 
  14.562000    56.810000     0.032042    62.781064    62.205172 
  14.565000    59.102000     0.031895    62.743999    62.165341 
  14.568000    41.282000     0.046392    62.707028    62.125526 
  14.571000    56.363000     0.029410    62.670152    62.085729 
  14.574000    55.299000     0.034564    62.633373    62.045950 
  14.577000    44.664000     0.044407    62.596691    62.006188 
  14.580000    56.012000     0.032929    62.560110    61.966443 
  14.583000    78.143000     0.022878    62.523629    61.926716 
  14.586000    59.608000     0.029797    62.487251    61.887007 
  14.589000    45.726000     0.042847    62.450976    61.847315 
  14.592000    53.961000     0.037372    62.414808    61.807642 
  14.595000    60.020000     0.032240    62.378746    61.767986 
  14.598000    53.784000     0.035273    62.342794    61.728348 
  14.601000    56.163000     0.032769    62.306952    61.688728 
  14.604000    55.749000     0.032769    62.271223    61.649126 
  14.607000    45.753000     0.044094    62.235608    61.609542 
  14.610000    54.253000     0.033484    62.200110    61.569976 
  14.613000    53.001000     0.036410    62.164730    61.530428 
  14.616000    53.177000     0.034650    62.129470    61.490898 
  14.619000    61.619000     0.029967    62.094333    61.451387 
  14.622000    52.855000     0.034884    62.059321    61.411894 
  14.625000    53.851000     0.033284    62.024435    61.372420 
  14.628000    60.071000     0.031154    61.989679    61.332963 
  14.631000    52.423000     0.033631    61.955055    61.293526 
  14.634000    68.153000     0.025615    61.920564    61.254107 
  14.637000    65.742000     0.028090    61.886210    61.214706 
  14.640000    62.198000     0.030786    61.851996    61.175324 
  14.643000    52.529000     0.036472    61.817923    61.135961 
  14.646000    47.050000     0.041198    61.783996    61.096617 
  14.649000    57.443000     0.032290    61.750216    61.057291 
  14.652000    60.896000     0.029859    61.716587    61.017984 
  14.655000    51.840000     0.036050    61.683111    60.978697 
  14.658000    39.593000     0.046365    61.649793    60.939428 
  14.661000    54.858000     0.034449    61.616634    60.900178 
  14.664000    49.732000     0.038320    61.583640    60.860947 
  14.667000    60.195000     0.031780    61.550812    60.821736 
  14.670000    52.280000     0.035032    61.518155    60.782543 
  14.673000    63.205000     0.029168    61.485673    60.743370 
  14.676000    64.346000     0.028554    61.453370    60.704216 
  14.679000    62.163000     0.028029    61.421248    60.665081 
  14.682000    58.193000     0.031523    61.389314    60.625966 
  14.685000    43.458000     0.043237    61.357570    60.586870 
  14.688000    58.743000     0.031244    61.326021    60.547794 
  14.691000    51.890000     0.036888    61.294672    60.508737 
  14.694000    54.393000     0.037062    61.263528    60.469700 
  14.697000    61.149000     0.030874    61.232594    60.430682 
  14.700000    60.165000     0.032773    61.201874    60.391685 
  14.703000    68.566000     0.025669    61.171374    60.352706 
  14.706000    53.427000     0.035430    61.141100    60.313748 
  14.709000    62.686000     0.029034    61.111057    60.274810 
  14.712000    46.468000     0.041207    61.081250    60.235891 
  14.715000    62.267000     0.029318    61.051687    60.196992 
  14.718000    43.152000     0.044305    61.022373    60.158114 
  14.721000    59.420000     0.030497    60.993315    60.119255 
  14.724000    61.172000     0.030740    60.964520    60.080417 
  14.727000    58.219000     0.033244    60.935994    60.041598 
  14.730000    45.374000     0.042498    60.907746    60.002800 
  14.733000    42.394000     0.041403    60.879782    59.964022 
  14.736000    59.915000     0.030124    60.852111    59.925265 
  14.739000    60.121000     0.029554    60.824740    59.886527 
  14.742000    71.723000     0.025685    60.797679    59.847810 
  14.745000    62.865000     0.030073    60.770936    59.809114 
  14.748000    51.624000     0.036931    60.744520    59.770438 
  14.751000    70.305000     0.026779    60.718441    59.731782 
  14.754000    53.203000     0.035563    60.692708    59.693148 
  14.757000    64.659000     0.028179    60.667333    59.654533 
  14.760000    65.952000     0.028659    60.642326    59.615940 
  14.763000    60.882000     0.030695    60.617698    59.577367 
  14.766000    61.811000     0.030204    60.593461    59.538815 
  14.769000    48.505000     0.039114    60.569627    59.500284 
  14.772000    59.474000     0.032167    60.546208    59.461773 
  14.775000    45.604000     0.039750    60.523219    59.423284 
  14.778000    61.800000     0.028162    60.500672    59.384815 
  14.781000    60.337000     0.031248    60.478583    59.346368 
  14.784000    41.783000     0.043922    60.456965    59.307942 
  14.787000    54.215000     0.035309    60.435836    59.269536 
  14.790000    49.429000     0.036800    60.415211    59.231152 
  14.793000    59.660000     0.029177    60.395107    59.192789 
  14.796000    58.065000     0.031567    60.375542    59.154447 
  14.799000    52.154000     0.036738    60.356536    59.116127 
  14.802000    57.092000     0.032690    60.338107    59.077828 
  14.805000    71.317000     0.025978    60.320276    59.039550 
  14.808000    55.889000     0.032113    60.303064    59.001294 
  14.811000    69.620000     0.027619    60.286495    58.963059 
  14.814000    54.494000     0.034525    60.270591    58.924846 
  14.817000    50.924000     0.037445    60.255377    58.886655 
  14.820000    53.281000     0.033723    60.240879    58.848485 
  14.823000    64.639000     0.025281    60.227125    58.810336 
  14.826000    61.028000     0.028467    60.214142    58.772210 
  14.829000    55.053000     0.034237    60.201961    58.734105 
  14.832000    55.177000     0.032416    60.190613    58.696022 
  14.835000    45.647000     0.039388    60.180131    58.657960 
  14.838000    55.604000     0.032176    60.170550    58.619921 
  14.841000    53.942000     0.035895    60.161907    58.581904 
  14.844000    57.260000     0.032535    60.154240    58.543908 
  14.847000    78.304000     0.023273    60.147589    58.505935 
  14.850000    48.086000     0.037594    60.141998    58.467983 
  14.853000    51.751000     0.037800    60.137512    58.430054 
  14.856000    76.672000     0.025228    60.134177    58.392147 
  14.859000    48.278000     0.038557    60.132045    58.354262 
  14.862000    48.780000     0.037999    60.131169    58.316400 
  14.865000    61.196000     0.029789    60.131604    58.278559 
  14.868000    56.277000     0.031061    60.133410    58.240741 
  14.871000    50.230000     0.036971    60.136651    58.202946 
  14.874000    65.056000     0.027198    60.141391    58.165173 
  14.877000    50.856000     0.039103    60.147702    58.127422 
  14.880000    55.585000     0.033304    60.155660    58.089694 
  14.883000    50.888000     0.037539    60.165342    58.051988 
  14.886000    55.955000     0.035179    60.176833    58.014305 
  14.889000    57.932000     0.030935    60.190224    57.976644 
  14.892000    65.688000     0.027557    60.205609    57.939007 
  14.895000    53.119000     0.035608    60.223090    57.901392 
  14.898000    44.541000     0.043460    60.242774    57.863799 
  14.901000    68.138000     0.027929    60.264778    57.826230 
  14.904000    64.340000     0.030043    60.289224    57.788683 
  14.907000    57.570000     0.032653    60.316242    57.751159 
  14.910000    62.170000     0.030706    60.345975    57.713658 
  14.913000    44.829000     0.042779    60.378571    57.676181 
  14.916000    67.039000     0.028386    60.414191    57.638726 
  14.919000    52.125000     0.034991    60.453009    57.601294 
  14.922000    51.535000     0.033040    60.495208    57.563885 
  14.925000    57.044000     0.033324    60.540987    57.526500 
  14.928000    63.895000     0.027838    60.590559    57.489137 
  14.931000    67.230000     0.028073    60.644155    57.451798 
  14.934000    51.223000     0.035512    60.702022    57.414482 
  14.937000    55.924000     0.035699    60.764427    57.377190 
  14.940000    61.782000     0.028880    60.831657    57.339921 
  14.943000    63.032000     0.029068    60.904026    57.302675 
  14.946000    61.929000     0.030723    60.981869    57.265452 
  14.949000    66.675000     0.027152    61.065554    57.228253 
  14.952000    73.317000     0.024277    61.155476    57.191078 
  14.955000    62.119000     0.028222    61.252067    57.153926 
  14.958000    63.151000     0.028365    61.355797    57.116798 
  14.961000    58.745000     0.031305    61.467178    57.079693 
  14.964000    67.203000     0.026082    61.586768    57.042612 
  14.967000    60.439000     0.030439    61.715177    57.005554 
  14.970000    76.974000     0.022676    61.853076    56.968521 
  14.973000    60.167000     0.030501    62.001196    56.931511 
  14.976000    60.488000     0.030451    62.160346    56.894525 
  14.979000    66.802000     0.028452    62.331411    56.857563 
  14.982000    70.641000     0.025738    62.515372    56.820625 
  14.985000    49.580000     0.036476    62.713309    56.783710 
  14.988000    62.963000     0.030574    62.926421    56.746820 
  14.991000    69.673000     0.026339    63.156037    56.709954 
  14.994000    63.525000     0.031290    63.403673    56.673112 
  14.997000    73.331000     0.024294    63.671303    56.636293 
  15.000000    63.158000     0.031543    63.961437    56.599499 
  15.003000    69.859000     0.027220    64.277214    56.562729 
  15.006000    68.148000     0.028198    64.623060    56.525984 
  15.009000    64.387000     0.029316    64.998630    56.489262 
  15.012000    50.502000     0.036216    65.396639    56.452565 
  15.015000    57.712000     0.030533    65.829405    56.415892 
  15.018000    48.117000     0.040479    66.300727    56.379244 
  15.021000    69.088000     0.028521    66.814939    56.342620 
  15.024000    67.608000     0.026916    67.377003    56.306020 
  15.027000    54.108000     0.035095    67.992620    56.269445 
  15.030000    65.345000     0.029798    68.668367    56.232895 
  15.033000    65.357000     0.029242    69.411865    56.196368 
  15.036000    79.152000     0.023926    70.231984    56.159867 
  15.039000    80.308000     0.023123    71.139093    56.123390 
  15.042000    72.288000     0.025734    72.145384    56.086938 
  15.045000    87.338000     0.020829    73.265263    56.050510 
  15.048000    66.357000     0.029203    74.515852    56.014107 
  15.051000    82.351000     0.023223    75.917635    55.977729 
  15.054000    69.672000     0.026809    77.495277    55.941376 
  15.057000    70.263000     0.026090    79.278695    55.905047 
  15.060000    79.554000     0.023754    81.304463    55.868744 
  15.063000    70.721000     0.027146    83.617680    55.832465 
  15.066000    86.568000     0.022672    86.274468    55.796211 
  15.069000    79.287000     0.023348    89.345391    55.759983 
  15.072000    79.150000     0.022738    92.920159    55.723779 
  15.075000   107.201000     0.017126    97.114257    55.687600 
  15.078000   123.147000     0.015537   102.078399    55.651446 
  15.081000    89.533000     0.021401   108.012329    55.615318 
  15.084000    99.879000     0.018981   115.185415    55.579214 
  15.087000   134.795000     0.013860   123.968141    55.543136 
  15.090000   156.117000     0.011399   134.881747    55.507083 
  15.093000   155.397000     0.011852   148.679096    55.471056 
  15.096000   185.856000     0.010209   166.482042    55.435053 
  15.099000   222.325000     0.008283   190.035724    55.399076 
  15.102000   273.126000     0.006642   222.327665    55.363124 
  15.105000   343.183000     0.005382   269.809821    55.327198 
  15.108000   488.869000     0.003770   350.407757    55.291297 
  15.111000   737.995000     0.002486   513.787163    55.255421 
  15.114000  1031.313000     0.001780   870.570815    55.219571 
  15.117000  1901.122000     0.000915  1605.565832    55.183747 
  15.120000  3071.049000     0.000557  2957.931876    55.147948 
  15.123000  5078.984000     0.000328  5143.078053    55.112175 
  15.126000  7684.028000     0.000200  8001.167605    55.076427 
  15.129000  10816.233000     0.000130  10326.509109    55.040705 
  15.132000  11161.557000     0.000126  10138.721106    55.005009 
  15.135000  6184.679000     0.000261  7095.164206    54.969338 
  15.138000  3289.471000     0.000524  3621.434713    54.933693 
  15.141000  1787.182000     0.000976  1571.272984    54.898074 
  15.144000  1105.434000     0.001590   750.035041    54.862481 
  15.147000   733.468000     0.002509   466.996301    54.826913 
  15.150000   514.966000     0.003647   346.292319    54.791372 
  15.153000   391.531000     0.004640   275.904966    54.755856 
  15.156000   312.561000     0.005743   228.572560    54.720366 
  15.159000   255.580000     0.006926   194.933083    54.684903 
  15.162000   200.351000     0.009023   170.165268    54.649465 
  15.165000   151.115000     0.012146   151.405558    54.614053 
  15.168000   138.750000     0.013832   136.856914    54.578668 
  15.171000   140.521000     0.012884   125.346128    54.543308 
  15.174000   105.179000     0.017535   116.081371    54.507975 
  15.177000    97.807000     0.018611   108.512745    54.472668 
  15.180000   100.049000     0.019164   102.248803    54.437387 
  15.183000   110.679000     0.016835    97.004796    54.402132 
  15.186000    84.807000     0.022493    92.569607    54.366904 
  15.189000    78.490000     0.022669    88.784037    54.331701 
  15.192000    86.529000     0.021411    85.526212    54.296526 
  15.195000    77.093000     0.024346    82.701553    54.261376 
  15.198000    76.928000     0.024744    80.235760    54.226253 
  15.201000    74.993000     0.023236    78.069807    54.191156 
  15.204000    69.570000     0.027552    76.156326    54.156086 
  15.207000    79.983000     0.022972    74.456947    54.121042 
  15.210000    65.320000     0.028565    72.940325    54.086025 
  15.213000    76.072000     0.024904    71.580648    54.051034 
  15.216000    64.649000     0.028623    70.356507    54.016070 
  15.219000    81.134000     0.021977    69.250024    53.981132 
  15.222000    58.768000     0.032693    68.246175    53.946221 
  15.225000    60.395000     0.031109    67.332261    53.911337 
  15.228000    48.854000     0.038101    66.497490    53.876479 
  15.231000    51.643000     0.035324    65.732640    53.841648 
  15.234000    62.470000     0.029627    65.029796    53.806844 
  15.237000    68.454000     0.028010    64.382133    53.772066 
  15.240000    43.599000     0.043226    63.783740    53.737316 
  15.243000    60.645000     0.032075    63.229476    53.702592 
  15.246000    60.202000     0.032102    62.714856    53.667895 
  15.249000    50.510000     0.035897    62.235951    53.633225 
  15.252000    59.059000     0.032247    61.789305    53.598582 
  15.255000    55.958000     0.031120    61.371873    53.563965 
  15.258000    63.735000     0.029371    60.980960    53.529376 
  15.261000    53.991000     0.033899    60.614175    53.494814 
  15.264000    43.680000     0.045637    60.269393    53.460278 
  15.267000    57.131000     0.033602    59.944715    53.425770 
  15.270000    48.553000     0.039657    59.638445    53.391289 
  15.273000    63.732000     0.028647    59.349061    53.356835 
  15.276000    53.424000     0.033977    59.075197    53.322408 
  15.279000    63.358000     0.027205    58.815622    53.288008 
  15.282000    60.245000     0.031455    58.569224    53.253635 
  15.285000    59.618000     0.032136    58.334997    53.219290 
  15.288000    60.062000     0.030854    58.112032    53.184972 
  15.291000    58.241000     0.031291    57.899502    53.150681 
  15.294000    54.433000     0.034178    57.696653    53.116417 
  15.297000    50.485000     0.039416    57.502801    53.082181 
  15.300000    54.905000     0.034411    57.317320    53.047972 
  15.303000    53.055000     0.033248    57.139638    53.013790 
  15.306000    53.465000     0.032838    56.969231    52.979636 
  15.309000    43.574000     0.039393    56.805619    52.945509 
  15.312000    47.415000     0.037706    56.648360    52.911410 
  15.315000    63.616000     0.029920    56.497048    52.877338 
  15.318000    67.719000     0.025783    56.351311    52.843293 
  15.321000    58.747000     0.032043    56.210802    52.809276 
  15.324000    54.471000     0.032414    56.075204    52.775287 
  15.327000    42.953000     0.043183    55.944222    52.741325 
  15.330000    57.522000     0.034153    55.817585    52.707391 
  15.333000    59.568000     0.030881    55.695038    52.673485 
  15.336000    60.520000     0.029807    55.576349    52.639606 
  15.339000    49.086000     0.037116    55.461298    52.605754 
  15.342000    55.320000     0.034277    55.349685    52.571931 
  15.345000    58.246000     0.033488    55.241319    52.538135 
  15.348000    49.747000     0.036396    55.136027    52.504367 
  15.351000    52.515000     0.033369    55.033643    52.470627 
  15.354000    64.437000     0.028946    54.934016    52.436914 
  15.357000    56.139000     0.034099    54.837002    52.403230 
  15.360000    51.916000     0.035855    54.742468    52.369573 
  15.363000    44.760000     0.040599    54.650288    52.335944 
  15.366000    42.737000     0.043146    54.560345    52.302343 
  15.369000    43.699000     0.041061    54.472530    52.268770 
  15.372000    51.663000     0.035263    54.386739    52.235224 
  15.375000    50.545000     0.039356    54.302875    52.201707 
  15.378000    51.781000     0.036021    54.220847    52.168218 
  15.381000    53.134000     0.034349    54.140570    52.134757 
  15.384000    54.816000     0.032620    54.061962    52.101323 
  15.387000    52.815000     0.036157    53.984949    52.067918 
  15.390000    56.620000     0.032860    53.909457    52.034541 
  15.393000    41.345000     0.043976    53.835420    52.001192 
  15.396000    47.897000     0.037592    53.762774    51.967871 
  15.399000    53.894000     0.032648    53.691459    51.934578 
  15.402000    51.571000     0.036741    53.621417    51.901314 
  15.405000    44.244000     0.044477    53.552595    51.868077 
  15.408000    43.715000     0.041520    53.484941    51.834869 
  15.411000    53.732000     0.034374    53.418408    51.801689 
  15.414000    43.622000     0.041769    53.352950    51.768538 
  15.417000    47.776000     0.042425    53.288522    51.735414 
  15.420000    50.370000     0.035628    53.225085    51.702319 
  15.423000    47.855000     0.038665    53.162599    51.669252 
  15.426000    59.371000     0.030986    53.101027    51.636214 
  15.429000    42.562000     0.043349    53.040334    51.603204 
  15.432000    42.481000     0.044872    52.980485    51.570222 
  15.435000    48.445000     0.037533    52.921450    51.537269 
  15.438000    49.648000     0.038279    52.863198    51.504344 
  15.441000    61.263000     0.029492    52.805700    51.471448 
  15.444000    48.446000     0.038898    52.748929    51.438580 
  15.447000    52.860000     0.035962    52.692858    51.405740 
  15.450000    49.101000     0.036673    52.637463    51.372930 
  15.453000    47.926000     0.038476    52.582719    51.340147 
  15.456000    43.901000     0.043317    52.528604    51.307393 
  15.459000    58.903000     0.032110    52.475097    51.274668 
  15.462000    51.531000     0.039542    52.422175    51.241971 
  15.465000    54.831000     0.034579    52.369820    51.209303 
  15.468000    49.842000     0.036304    52.318013    51.176664 
  15.471000    44.070000     0.041589    52.266736    51.144053 
  15.474000    39.862000     0.045929    52.215971    51.111471 
  15.477000    50.944000     0.036149    52.165701    51.078918 
  15.480000    47.347000     0.039848    52.115911    51.046393 
  15.483000    61.631000     0.029567    52.066586    51.013897 
  15.486000    54.992000     0.034202    52.017711    50.981430 
  15.489000    56.307000     0.034235    51.969272    50.948992 
  15.492000    55.786000     0.035313    51.921255    50.916582 
  15.495000    58.573000     0.030618    51.873649    50.884201 
  15.498000    51.687000     0.034333    51.826440    50.851849 
  15.501000    55.799000     0.031294    51.779617    50.819526 
  15.504000    56.654000     0.034149    51.733168    50.787232 
  15.507000    36.110000     0.052932    51.687082    50.754967 
  15.510000    54.799000     0.032327    51.641350    50.722730 
  15.513000    51.654000     0.037441    51.595961    50.690523 
  15.516000    45.242000     0.042657    51.550905    50.658344 
  15.519000    55.535000     0.033678    51.506173    50.626194 
  15.522000    53.407000     0.034300    51.461756    50.594074 
  15.525000    42.025000     0.043984    51.417645    50.561982 
  15.528000    34.828000     0.056602    51.373833    50.529919 
  15.531000    33.366000     0.059673    51.330311    50.497886 
  15.534000    52.432000     0.036615    51.287071    50.465881 
  15.537000    59.910000     0.031545    51.244106    50.433906 
  15.540000    57.068000     0.031803    51.201410    50.401959 
  15.543000    47.911000     0.037645    51.158975    50.370042 
  15.546000    58.319000     0.032672    51.116794    50.338154 
  15.549000    35.641000     0.050937    51.074861    50.306295 
  15.552000    57.574000     0.033126    51.033170    50.274465 
  15.555000    56.445000     0.031234    50.991715    50.242664 
  15.558000    52.452000     0.035755    50.950491    50.210893 
  15.561000    41.599000     0.048208    50.909491    50.179150 
  15.564000    51.469000     0.035891    50.868711    50.147437 
  15.567000    50.303000     0.037016    50.828145    50.115754 
  15.570000    44.452000     0.039507    50.787788    50.084099 
  15.573000    43.241000     0.042583    50.747636    50.052474 
  15.576000    55.085000     0.033462    50.707683    50.020878 
  15.579000    35.856000     0.051355    50.667926    49.989311 
  15.582000    42.458000     0.043318    50.628359    49.957773 
  15.585000    43.896000     0.042869    50.588980    49.926265 
  15.588000    48.002000     0.039616    50.549783    49.894787 
  15.591000    52.574000     0.033926    50.510764    49.863337 
  15.594000    48.722000     0.038016    50.471921    49.831917 
  15.597000    46.414000     0.040500    50.433249    49.800527 
  15.600000    44.452000     0.041369    50.394744    49.769166 
  15.603000    45.687000     0.040098    50.356404    49.737834 
  15.606000    45.804000     0.040730    50.318224    49.706532 
  15.609000    50.370000     0.037208    50.280202    49.675259 
  15.612000    48.932000     0.040153    50.242335    49.644016 
  15.615000    49.198000     0.035336    50.204619    49.612802 
  15.618000    50.363000     0.035484    50.167051    49.581617 
  15.621000    38.907000     0.048544    50.129629    49.550463 
  15.624000    49.373000     0.037380    50.092350    49.519337 
  15.627000    38.284000     0.050893    50.055211    49.488241 
  15.630000    39.741000     0.047803    50.018209    49.457175 
  15.633000    47.202000     0.039864    49.981342    49.426139 
  15.636000    39.644000     0.053653    49.944608    49.395132 
  15.639000    51.195000     0.033723    49.908004    49.364154 
  15.642000    50.438000     0.037410    49.871527    49.333207 
  15.645000    51.199000     0.036018    49.835177    49.302288 
  15.648000    53.677000     0.034986    49.798949    49.271400 
  15.651000    44.626000     0.044384    49.762843    49.240541 
  15.654000    47.764000     0.039779    49.726856    49.209712 
  15.657000    45.261000     0.041184    49.690986    49.178913 
  15.660000    41.943000     0.045429    49.655232    49.148143 
  15.663000    41.323000     0.047653    49.619591    49.117403 
  15.666000    43.393000     0.044981    49.584061    49.086692 
  15.669000    47.430000     0.039969    49.548641    49.056012 
  15.672000    39.672000     0.049220    49.513329    49.025361 
  15.675000    45.287000     0.041759    49.478123    48.994740 
  15.678000    45.136000     0.041102    49.443022    48.964149 
  15.681000    47.808000     0.037729    49.408024    48.933587 
  15.684000    46.837000     0.041778    49.373128    48.903056 
  15.687000    45.072000     0.041256    49.338331    48.872554 
  15.690000    46.440000     0.039229    49.303633    48.842082 
  15.693000    55.210000     0.035367    49.269032    48.811640 
  15.696000    53.925000     0.033361    49.234527    48.781227 
  15.699000    41.111000     0.046551    49.200116    48.750845 
  15.702000    51.869000     0.033278    49.165798    48.720492 
  15.705000    46.469000     0.040657    49.131572    48.690170 
  15.708000    41.574000     0.043215    49.097436    48.659877 
  15.711000    52.953000     0.035551    49.063390    48.629614 
  15.714000    51.112000     0.036319    49.029431    48.599381 
  15.717000    46.538000     0.038982    48.995560    48.569178 
  15.720000    48.666000     0.035233    48.961774    48.539005 
  15.723000    48.581000     0.037998    48.928073    48.508862 
  15.726000    46.209000     0.040731    48.894456    48.478749 
  15.729000    53.597000     0.035721    48.860921    48.448666 
  15.732000    47.569000     0.039041    48.827467    48.418613 
  15.735000    46.820000     0.038129    48.794094    48.388590 
  15.738000    39.313000     0.048490    48.760801    48.358597 
  15.741000    45.944000     0.037938    48.727586    48.328634 
  15.744000    45.607000     0.039803    48.694449    48.298701 
  15.747000    49.308000     0.039354    48.661389    48.268798 
  15.750000    47.807000     0.038927    48.628404    48.238925 
  15.753000    46.331000     0.040707    48.595495    48.209082 
  15.756000    49.610000     0.035643    48.562660    48.179270 
  15.759000    35.786000     0.048283    48.529898    48.149487 
  15.762000    47.861000     0.037631    48.497209    48.119734 
  15.765000    49.035000     0.038727    48.464591    48.090012 
  15.768000    49.421000     0.037044    48.432045    48.060320 
  15.771000    53.190000     0.036031    48.399569    48.030658 
  15.774000    42.298000     0.043690    48.367163    48.001025 
  15.777000    50.368000     0.037040    48.334825    47.971424 
  15.780000    50.351000     0.037571    48.302556    47.941852 
  15.783000    58.543000     0.032148    48.270354    47.912310 
  15.786000    48.541000     0.039006    48.238219    47.882799 
  15.789000    58.750000     0.034329    48.206150    47.853318 
  15.792000    42.935000     0.045205    48.174147    47.823867 
  15.795000    39.216000     0.044659    48.142209    47.794446 
  15.798000    48.384000     0.036729    48.110335    47.765056 
  15.801000    40.660000     0.044567    48.078525    47.735695 
  15.804000    49.693000     0.039309    48.046778    47.706365 
  15.807000    54.506000     0.035016    48.015093    47.677065 
  15.810000    53.019000     0.034997    47.983471    47.647796 
  15.813000    55.624000     0.030835    47.951910    47.618556 
  15.816000    48.188000     0.042206    47.920410    47.589347 
  15.819000    56.086000     0.032570    47.888971    47.560169 
  15.822000    51.134000     0.036060    47.857592    47.531020 
  15.825000    45.226000     0.043108    47.826272    47.501902 
  15.828000    47.381000     0.041425    47.795011    47.472814 
  15.831000    48.293000     0.038727    47.763809    47.443756 
  15.834000    40.792000     0.045296    47.732665    47.414729 
  15.837000    52.567000     0.034390    47.701579    47.385732 
  15.840000    43.936000     0.043689    47.670549    47.356766 
  15.843000    48.078000     0.038123    47.639577    47.327829 
  15.846000    46.603000     0.040221    47.608660    47.298923 
  15.849000    57.987000     0.031932    47.577800    47.270048 
  15.852000    47.725000     0.037864    47.546995    47.241203 
  15.855000    52.313000     0.036034    47.516246    47.212388 
  15.858000    38.227000     0.048708    47.485551    47.183603 
  15.861000    44.187000     0.041694    47.454910    47.154849 
  15.864000    47.272000     0.037810    47.424323    47.126126 
  15.867000    48.142000     0.036212    47.393790    47.097432 
  15.870000    35.496000     0.053806    47.363310    47.068769 
  15.873000    40.113000     0.045484    47.332883    47.040137 
  15.876000    40.408000     0.047007    47.302509    47.011535 
  15.879000    46.107000     0.039185    47.272187    46.982963 
  15.882000    44.762000     0.042110    47.241916    46.954422 
  15.885000    53.201000     0.036618    47.211697    46.925911 
  15.888000    46.199000     0.042383    47.181530    46.897431 
  15.891000    52.279000     0.034571    47.151413    46.868981 
  15.894000    44.638000     0.041628    47.121347    46.840562 
  15.897000    49.129000     0.036034    47.091331    46.812173 
  15.900000    32.581000     0.057941    47.061366    46.783814 
  15.903000    45.131000     0.039963    47.031450    46.755486 
  15.906000    33.870000     0.059562    47.001583    46.727189 
  15.909000    58.488000     0.029750    46.971766    46.698922 
  15.912000    53.287000     0.034352    46.941997    46.670685 
  15.915000    55.306000     0.033711    46.912278    46.642479 
  15.918000    39.935000     0.047919    46.882606    46.614303 
  15.921000    48.318000     0.039071    46.852983    46.586158 
  15.924000    46.233000     0.035915    46.823407    46.558044 
  15.927000    40.454000     0.046732    46.793880    46.529960 
  15.930000    51.768000     0.036373    46.764399    46.501906 
  15.933000    34.711000     0.056677    46.734966    46.473883 
  15.936000    46.692000     0.039093    46.705580    46.445891 
  15.939000    53.331000     0.036781    46.676240    46.417929 
  15.942000    42.649000     0.045244    46.646947    46.389997 
  15.945000    39.041000     0.048312    46.617700    46.362097 
  15.948000    40.658000     0.047910    46.588499    46.334226 
  15.951000    39.269000     0.046852    46.559343    46.306387 
  15.954000    43.387000     0.042412    46.530234    46.278577 
  15.957000    66.287000     0.026490    46.501170    46.250799 
  15.960000    46.219000     0.042586    46.472151    46.223051 
  15.963000    40.600000     0.046499    46.443177    46.195333 
  15.966000    52.577000     0.036154    46.414248    46.167646 
  15.969000    36.788000     0.051722    46.385363    46.139990 
  15.972000    45.344000     0.041771    46.356523    46.112364 
  15.975000    45.184000     0.042485    46.327727    46.084769 
  15.978000    47.348000     0.037179    46.298975    46.057205 
  15.981000    45.570000     0.039122    46.270267    46.029671 
  15.984000    42.215000     0.045243    46.241603    46.002167 
  15.987000    29.854000     0.064417    46.212982    45.974695 
  15.990000    43.575000     0.044898    46.184405    45.947252 
  15.993000    54.886000     0.031992    46.155871    45.919841 
  15.996000    50.687000     0.033693    46.127380    45.892460 
  15.999000    48.687000     0.036424    46.098931    45.865109 
  16.002000    45.159000     0.041684    46.070526    45.837790 
  16.005000    37.144000     0.054915    46.042163    45.810501 
  16.008000    50.146000     0.035786    46.013842    45.783242 
  16.011000    48.547000     0.037994    45.985564    45.756014 
  16.014000    44.903000     0.041801    45.957328    45.728817 
  16.017000    42.312000     0.044595    45.929134    45.701650 
  16.020000    32.027000     0.055774    45.900982    45.674514 
  16.023000    49.238000     0.037462    45.872871    45.647409 
  16.026000    50.911000     0.035306    45.844802    45.620334 
  16.029000    42.059000     0.045099    45.816774    45.593290 
  16.032000    58.536000     0.032324    45.788788    45.566277 
  16.035000    37.545000     0.048308    45.760843    45.539294 
  16.038000    38.902000     0.048962    45.732939    45.512342 
  16.041000    44.317000     0.046235    45.705076    45.485420 
  16.044000    60.770000     0.030543    45.677253    45.458529 
  16.047000    45.252000     0.043844    45.649471    45.431669 
  16.050000    43.756000     0.041790    45.621730    45.404840 
  16.053000    52.499000     0.035347    45.594029    45.378041 
  16.056000    40.656000     0.048671    45.566369    45.351272 
  16.059000    49.324000     0.038788    45.538749    45.324535 
  16.062000    37.993000     0.050827    45.511168    45.297828 
  16.065000    47.152000     0.039737    45.483628    45.271151 
  16.068000    46.398000     0.044632    45.456128    45.244506 
  16.071000    43.712000     0.042680    45.428667    45.217891 
  16.074000    41.845000     0.042164    45.401246    45.191306 
  16.077000    37.953000     0.047131    45.373865    45.164753 
  16.080000    49.885000     0.037520    45.346523    45.138230 
  16.083000    37.165000     0.049309    45.319220    45.111737 
  16.086000    51.934000     0.037558    45.291956    45.085276 
  16.089000    39.559000     0.046943    45.264732    45.058845 
  16.092000    41.025000     0.048065    45.237547    45.032444 
  16.095000    35.121000     0.051915    45.210401    45.006075 
  16.098000    44.795000     0.043772    45.183293    44.979735 
  16.101000    52.615000     0.034364    45.156224    44.953427 
  16.104000    50.180000     0.036357    45.129194    44.927149 
  16.107000    44.957000     0.040835    45.102203    44.900902 
  16.110000    39.890000     0.048176    45.075250    44.874686 
  16.113000    45.594000     0.038178    45.048335    44.848500 
  16.116000    46.401000     0.039971    45.021459    44.822345 
  16.119000    45.273000     0.041404    44.994621    44.796221 
  16.122000    54.780000     0.035467    44.967821    44.770127 
  16.125000    31.293000     0.060395    44.941059    44.744064 
  16.128000    40.646000     0.047156    44.914336    44.718031 
  16.131000    40.392000     0.046675    44.887650    44.692030 
  16.134000    48.441000     0.038338    44.861002    44.666059 
  16.137000    38.092000     0.046860    44.834391    44.640118 
  16.140000    32.951000     0.057256    44.807819    44.614208 
  16.143000    45.083000     0.040324    44.781284    44.588329 
  16.146000    42.635000     0.044721    44.754786    44.562481 
  16.149000    48.472000     0.038596    44.728326    44.536663 
  16.152000    43.868000     0.042616    44.701903    44.510876 
  16.155000    53.114000     0.034274    44.675518    44.485119 
  16.158000    48.178000     0.039783    44.649170    44.459393 
  16.161000    43.532000     0.043223    44.622859    44.433698 
  16.164000    38.528000     0.049509    44.596585    44.408034 
  16.167000    58.510000     0.031589    44.570348    44.382400 
  16.170000    42.938000     0.043388    44.544148    44.356796 
  16.173000    48.258000     0.040352    44.517985    44.331224 
  16.176000    43.127000     0.041500    44.491859    44.305682 
  16.179000    52.029000     0.037948    44.465770    44.280170 
  16.182000    40.629000     0.046280    44.439717    44.254690 
  16.185000    45.076000     0.042933    44.413701    44.229240 
  16.188000    56.239000     0.031240    44.387721    44.203820 
  16.191000    45.379000     0.042405    44.361778    44.178431 
  16.194000    50.900000     0.040257    44.335872    44.153073 
  16.197000    40.843000     0.041941    44.310002    44.127745 
  16.200000    44.326000     0.038882    44.284168    44.102449 
  16.203000    42.396000     0.044694    44.258371    44.077182 
  16.206000    47.514000     0.037738    44.232610    44.051947 
  16.209000    50.128000     0.038086    44.206885    44.026741 
  16.212000    37.637000     0.051456    44.181196    44.001567 
  16.215000    44.800000     0.043156    44.155543    43.976423 
  16.218000    43.224000     0.042508    44.129926    43.951310 
  16.221000    44.358000     0.041668    44.104345    43.926227 
  16.224000    52.638000     0.035429    44.078800    43.901175 
  16.227000    47.845000     0.040656    44.053291    43.876154 
  16.230000    45.112000     0.043903    44.027818    43.851163 
  16.233000    49.461000     0.036743    44.002380    43.826203 
  16.236000    35.926000     0.049485    43.976978    43.801273 
  16.239000    54.170000     0.032816    43.951612    43.776374 
  16.242000    42.167000     0.046585    43.926281    43.751505 
  16.245000    44.823000     0.043323    43.900986    43.726667 
  16.248000    53.650000     0.034511    43.875727    43.701860 
  16.251000    43.911000     0.039062    43.850502    43.677083 
  16.254000    45.686000     0.040028    43.825314    43.652337 
  16.257000    44.770000     0.044324    43.800160    43.627621 
  16.260000    46.839000     0.040504    43.775042    43.602936 
  16.263000    56.781000     0.031899    43.749960    43.578282 
  16.266000    53.487000     0.033633    43.724912    43.553658 
  16.269000    36.924000     0.050676    43.699900    43.529064 
  16.272000    44.846000     0.038751    43.674922    43.504501 
  16.275000    46.617000     0.040536    43.649980    43.479969 
  16.278000    37.655000     0.048278    43.625073    43.455467 
  16.281000    50.282000     0.035481    43.600201    43.430996 
  16.284000    35.902000     0.049126    43.575364    43.406555 
  16.287000    49.533000     0.037743    43.550562    43.382145 
  16.290000    51.771000     0.033744    43.525794    43.357765 
  16.293000    44.040000     0.040312    43.501062    43.333416 
  16.296000    42.120000     0.045069    43.476364    43.309097 
  16.299000    38.559000     0.050106    43.451701    43.284809 
  16.302000    44.680000     0.041536    43.427073    43.260551 
  16.305000    48.774000     0.040560    43.402480    43.236324 
  16.308000    43.808000     0.040164    43.377921    43.212127 
  16.311000    51.318000     0.036240    43.353397    43.187961 
  16.314000    35.777000     0.054860    43.328907    43.163825 
  16.317000    54.552000     0.032791    43.304452    43.139720 
  16.320000    37.015000     0.049396    43.280031    43.115645 
  16.323000    39.015000     0.051002    43.255658    43.091600 
  16.326000    41.019000     0.043411    43.231441    43.067586 
  16.329000    47.571000     0.042002    43.207694    43.043603 
  16.332000    30.639000     0.066619    43.184957    43.019650 
  16.335000    42.850000     0.043843    43.164215    42.995727 
  16.338000    44.636000     0.041610    43.144136    42.971835 
  16.341000    44.345000     0.042483    43.119972    42.947973 
  16.344000    54.450000     0.036734    43.095842    42.924142 
  16.347000    34.266000     0.054704    43.071747    42.900341 
  16.350000    36.182000     0.053327    43.047686    42.876570 
  16.353000    43.571000     0.041641    43.023659    42.852830 
  16.356000    48.066000     0.040248    42.999666    42.829121 
  16.359000    39.905000     0.046514    42.975707    42.805441 
  16.362000    43.116000     0.043887    42.951782    42.781792 
  16.365000    49.177000     0.037760    42.927892    42.758174 
  16.368000    45.323000     0.044631    42.904035    42.734586 
  16.371000    48.556000     0.040723    42.880212    42.711028 
  16.374000    36.062000     0.055309    42.856424    42.687500 
  16.377000    40.569000     0.048035    42.832669    42.664003 
  16.380000    45.331000     0.038650    42.808948    42.640536 
  16.383000    36.308000     0.052090    42.785260    42.617100 
  16.386000    36.555000     0.052504    42.761607    42.593694 
  16.389000    43.387000     0.041551    42.737987    42.570318 
  16.392000    43.662000     0.043376    42.714402    42.546972 
  16.395000    44.646000     0.039230    42.690850    42.523657 
  16.398000    45.321000     0.039952    42.667331    42.500372 
  16.401000    44.079000     0.043628    42.643846    42.477118 
  16.404000    43.957000     0.043129    42.620395    42.453893 
  16.407000    48.264000     0.037648    42.596978    42.430699 
  16.410000    45.878000     0.038936    42.573594    42.407536 
  16.413000    42.602000     0.043293    42.550244    42.384402 
  16.416000    42.965000     0.045875    42.526927    42.361299 
  16.419000    48.063000     0.039776    42.503643    42.338226 
  16.422000    36.788000     0.049427    42.480394    42.315183 
  16.425000    49.118000     0.036613    42.457177    42.292170 
  16.428000    43.297000     0.043746    42.433994    42.269188 
  16.431000    40.045000     0.049300    42.410845    42.246236 
  16.434000    45.057000     0.041916    42.387728    42.223314 
  16.437000    34.371000     0.053447    42.364646    42.200423 
  16.440000    32.858000     0.052133    42.341596    42.177561 
  16.443000    39.757000     0.047914    42.318580    42.154730 
  16.446000    39.440000     0.048172    42.295597    42.131929 
  16.449000    39.807000     0.048314    42.272647    42.109158 
  16.452000    46.812000     0.039276    42.249731    42.086417 
  16.455000    35.627000     0.053752    42.226847    42.063706 
  16.458000    38.046000     0.048948    42.203997    42.041026 
  16.461000    28.759000     0.060292    42.181180    42.018375 
  16.464000    51.111000     0.034994    42.158396    41.995755 
  16.467000    34.572000     0.056628    42.135645    41.973165 
  16.470000    40.392000     0.049247    42.112928    41.950605 
  16.473000    49.354000     0.038061    42.090243    41.928075 
  16.476000    38.828000     0.047801    42.067591    41.905575 
  16.479000    45.160000     0.041261    42.044973    41.883106 
  16.482000    31.601000     0.055547    42.022387    41.860666 
  16.485000    41.118000     0.041543    41.999834    41.838256 
  16.488000    35.550000     0.055065    41.977315    41.815877 
  16.491000    41.138000     0.046301    41.954828    41.793527 
  16.494000    46.215000     0.039700    41.932374    41.771208 
  16.497000    36.705000     0.048664    41.909953    41.748918 
  16.500000    46.606000     0.040288    41.887564    41.726659 
  16.503000    48.275000     0.038638    41.865209    41.704429 
  16.506000    29.732000     0.068672    41.842886    41.682230 
  16.509000    51.644000     0.038064    41.820596    41.660061 
  16.512000    47.506000     0.038419    41.798339    41.637921 
  16.515000    55.414000     0.030660    41.776115    41.615812 
  16.518000    32.040000     0.057468    41.753923    41.593732 
  16.521000    41.235000     0.044896    41.731764    41.571683 
  16.524000    44.792000     0.041292    41.709638    41.549663 
  16.527000    44.168000     0.042106    41.687544    41.527673 
  16.530000    41.927000     0.045475    41.665500    41.505713 
  16.533000    40.665000     0.050923    41.643092    41.483784 
  16.536000    49.953000     0.037261    41.619330    41.461884 
  16.539000    53.786000     0.034775    41.593540    41.440014 
  16.542000    47.731000     0.037411    41.564097    41.418173 
  16.545000    45.014000     0.039054    41.525263    41.396363 
  16.548000    38.886000     0.051261    41.502350    41.374583 
  16.551000    34.844000     0.054288    41.451791    41.352832 
  16.554000    45.437000     0.039299    41.430244    41.331111 
  16.557000    34.837000     0.052216    41.408727    41.309420 
  16.560000    47.191000     0.039325    41.387241    41.287759 
  16.563000    48.790000     0.039224    41.365787    41.266128 
  16.566000    33.074000     0.055403    41.344362    41.244526 
  16.569000    39.850000     0.046325    41.322969    41.222954 
  16.572000    36.196000     0.052210    41.301607    41.201412 
  16.575000    45.319000     0.039416    41.280275    41.179900 
  16.578000    45.887000     0.043554    41.258974    41.158418 
  16.581000    48.134000     0.039211    41.237704    41.136965 
  16.584000    46.481000     0.038559    41.216465    41.115542 
  16.587000    40.080000     0.048069    41.195257    41.094149 
  16.590000    36.562000     0.054984    41.174079    41.072785 
  16.593000    35.925000     0.052616    41.152932    41.051451 
  16.596000    42.422000     0.042791    41.131816    41.030147 
  16.599000    40.407000     0.047662    41.110731    41.008872 
  16.602000    40.134000     0.045913    41.089676    40.987627 
  16.605000    36.191000     0.051727    41.068653    40.966412 
  16.608000    49.936000     0.038357    41.047660    40.945227 
  16.611000    46.162000     0.042900    41.026697    40.924071 
  16.614000    51.041000     0.034759    41.005766    40.902944 
  16.617000    45.384000     0.041929    40.984865    40.881848 
  16.620000    38.044000     0.047798    40.963995    40.860780 
  16.623000    37.373000     0.046562    40.943156    40.839743 
  16.626000    51.375000     0.036895    40.922347    40.818735 
  16.629000    42.165000     0.046395    40.901569    40.797756 
  16.632000    49.566000     0.035263    40.880822    40.776807 
  16.635000    35.580000     0.055109    40.860105    40.755888 
  16.638000    43.881000     0.042606    40.839420    40.734998 
  16.641000    45.605000     0.039884    40.818764    40.714138 
  16.644000    46.338000     0.038202    40.798140    40.693307 
  16.647000    39.999000     0.044436    40.777546    40.672506 
  16.650000    36.942000     0.053665    40.756983    40.651734 
  16.653000    41.471000     0.048665    40.736451    40.630991 
  16.656000    46.174000     0.041193    40.715949    40.610278 
  16.659000    42.172000     0.043277    40.695478    40.589595 
  16.662000    35.347000     0.051707    40.675037    40.568941 
  16.665000    39.442000     0.047478    40.654627    40.548316 
  16.668000    38.879000     0.052097    40.634248    40.527720 
  16.671000    45.893000     0.040149    40.613899    40.507155 
  16.674000    45.122000     0.037409    40.593581    40.486618 
  16.677000    30.626000     0.065517    40.573294    40.466111 
  16.680000    48.422000     0.038139    40.553037    40.445633 
  16.683000    46.658000     0.041287    40.532811    40.425184 
  16.686000    38.821000     0.048632    40.512615    40.404765 
  16.689000    35.609000     0.049598    40.492450    40.384375 
  16.692000    41.829000     0.044216    40.472315    40.364014 
  16.695000    42.908000     0.046494    40.452211    40.343683 
  16.698000    36.457000     0.049739    40.432138    40.323381 
  16.701000    32.303000     0.056573    40.412095    40.303108 
  16.704000    37.960000     0.045765    40.392083    40.282864 
  16.707000    39.312000     0.049381    40.372101    40.262650 
  16.710000    41.899000     0.044936    40.352150    40.242465 
  16.713000    44.934000     0.044448    40.332229    40.222309 
  16.716000    46.252000     0.042222    40.312339    40.202182 
  16.719000    37.266000     0.049117    40.292479    40.182084 
  16.722000    53.495000     0.034843    40.272650    40.162016 
  16.725000    39.531000     0.049985    40.252851    40.141977 
  16.728000    47.452000     0.039364    40.233083    40.121966 
  16.731000    37.595000     0.048272    40.213346    40.101985 
  16.734000    43.467000     0.044266    40.193638    40.082033 
  16.737000    48.531000     0.039245    40.173962    40.062110 
  16.740000    44.121000     0.043127    40.154315    40.042217 
  16.743000    53.750000     0.036616    40.134700    40.022352 
  16.746000    31.846000     0.057692    40.115114    40.002516 
  16.749000    38.982000     0.046587    40.095560    39.982709 
  16.752000    39.919000     0.047802    40.076035    39.962932 
  16.755000    40.421000     0.045649    40.056541    39.943183 
  16.758000    30.405000     0.062336    40.037078    39.923463 
  16.761000    39.040000     0.046118    40.017644    39.903773 
  16.764000    37.386000     0.049219    39.998242    39.884111 
  16.767000    37.603000     0.052886    39.978869    39.864478 
  16.770000    49.788000     0.037674    39.959528    39.844874 
  16.773000    45.720000     0.040027    39.940216    39.825299 
  16.776000    35.099000     0.057263    39.920935    39.805753 
  16.779000    42.555000     0.043710    39.901684    39.786236 
  16.782000    44.510000     0.041878    39.882464    39.766748 
  16.785000    52.554000     0.034737    39.863274    39.747288 
  16.788000    47.422000     0.040981    39.844115    39.727858 
  16.791000    47.720000     0.040812    39.824985    39.708456 
  16.794000    47.225000     0.039616    39.805887    39.689083 
  16.797000    42.731000     0.044187    39.786818    39.669739 
  16.800000    46.717000     0.041742    39.767780    39.650423 
  16.803000    37.445000     0.049593    39.748772    39.631137 
  16.806000    37.851000     0.050347    39.729795    39.611879 
  16.809000    36.780000     0.052740    39.710848    39.592650 
  16.812000    42.563000     0.045530    39.691931    39.573449 
  16.815000    46.426000     0.040228    39.673044    39.554278 
  16.818000    33.517000     0.059283    39.654188    39.535135 
  16.821000    31.473000     0.054887    39.635362    39.516020 
  16.824000    47.711000     0.038282    39.616567    39.496935 
  16.827000    38.011000     0.053282    39.597801    39.477878 
  16.830000    43.868000     0.040177    39.579066    39.458849 
  16.833000    35.815000     0.052454    39.560362    39.439850 
  16.836000    40.203000     0.043717    39.541687    39.420878 
  16.839000    33.743000     0.052598    39.523043    39.401936 
  16.842000    40.835000     0.046937    39.504429    39.383022 
  16.845000    33.703000     0.055740    39.485846    39.364136 
  16.848000    46.428000     0.038332    39.467292    39.345279 
  16.851000    38.503000     0.047649    39.448769    39.326451 
  16.854000    38.752000     0.048974    39.430276    39.307651 
  16.857000    36.572000     0.052027    39.411814    39.288880 
  16.860000    40.015000     0.049773    39.393381    39.270137 
  16.863000    47.130000     0.041035    39.374979    39.251422 
  16.866000    48.101000     0.036946    39.356607    39.232736 
  16.869000    35.091000     0.056042    39.338265    39.214079 
  16.872000    47.136000     0.039966    39.319954    39.195449 
  16.875000    40.414000     0.044271    39.301673    39.176849 
  16.878000    33.102000     0.055368    39.283422    39.158276 
  16.881000    48.584000     0.036074    39.265201    39.139732 
  16.884000    41.759000     0.045014    39.247010    39.121216 
  16.887000    38.113000     0.045064    39.228850    39.102729 
  16.890000    37.301000     0.048189    39.210719    39.084270 
  16.893000    42.588000     0.042321    39.192619    39.065839 
  16.896000    40.381000     0.044619    39.174549    39.047436 
  16.899000    34.668000     0.052519    39.156509    39.029062 
  16.902000    36.814000     0.051894    39.138500    39.010716 
  16.905000    46.000000     0.041216    39.120520    38.992398 
  16.908000    36.325000     0.055035    39.102571    38.974109 
  16.911000    44.738000     0.041011    39.084652    38.955847 
  16.914000    52.263000     0.035355    39.066763    38.937614 
  16.917000    34.346000     0.058218    39.048904    38.919409 
  16.920000    37.462000     0.047126    39.031076    38.901232 
  16.923000    38.300000     0.047148    39.013277    38.883083 
  16.926000    42.994000     0.042523    38.995509    38.864963 
  16.929000    51.411000     0.036990    38.977770    38.846870 
  16.932000    36.763000     0.048208    38.960062    38.828805 
  16.935000    43.518000     0.043608    38.942384    38.810769 
  16.938000    41.220000     0.047047    38.924736    38.792761 
  16.941000    37.793000     0.050655    38.907118    38.774780 
  16.944000    42.615000     0.042088    38.889531    38.756828 
  16.947000    52.101000     0.037165    38.871973    38.738903 
  16.950000    47.077000     0.040749    38.854446    38.721007 
  16.953000    40.130000     0.046999    38.836948    38.703138 
  16.956000    46.923000     0.037489    38.819481    38.685298 
  16.959000    27.209000     0.073426    38.802044    38.667485 
  16.962000    41.008000     0.044325    38.784637    38.649701 
  16.965000    42.195000     0.044319    38.767260    38.631944 
  16.968000    45.960000     0.038799    38.749913    38.614215 
  16.971000    46.393000     0.040028    38.732596    38.596514 
  16.974000    44.659000     0.044074    38.715310    38.578840 
  16.977000    42.193000     0.046400    38.698053    38.561195 
  16.980000    39.233000     0.047092    38.680827    38.543577 
  16.983000    32.715000     0.055415    38.663630    38.525987 
  16.986000    26.581000     0.070534    38.646464    38.508425 
  16.989000    43.316000     0.044065    38.629328    38.490891 
  16.992000    42.060000     0.044043    38.612221    38.473384 
  16.995000    37.489000     0.050053    38.595145    38.455905 
  16.998000    35.853000     0.055426    38.578099    38.438454 
  17.001000    40.539000     0.045804    38.561083    38.421030 
  17.004000    37.134000     0.052382    38.544097    38.403634 
  17.007000    31.497000     0.061809    38.527141    38.386266 
  17.010000    51.440000     0.033834    38.510215    38.368925 
  17.013000    45.447000     0.040105    38.493320    38.351612 
  17.016000    37.394000     0.048194    38.476454    38.334327 
  17.019000    33.918000     0.052710    38.459618    38.317069 
  17.022000    30.474000     0.060647    38.442813    38.299838 
  17.025000    52.130000     0.033787    38.426037    38.282635 
  17.028000    47.596000     0.039984    38.409292    38.265460 
  17.031000    41.317000     0.046740    38.392576    38.248312 
  17.034000    39.441000     0.047575    38.375891    38.231192 
  17.037000    34.641000     0.057706    38.359236    38.214099 
  17.040000    35.449000     0.049595    38.342611    38.197033 
  17.043000    38.476000     0.045490    38.326016    38.179995 
  17.046000    44.502000     0.040607    38.309450    38.162984 
  17.049000    38.613000     0.052119    38.292915    38.146001 
  17.052000    28.433000     0.067877    38.276410    38.129045 
  17.055000    40.010000     0.043892    38.259935    38.112116 
  17.058000    37.972000     0.047619    38.243491    38.095215 
  17.061000    34.187000     0.056137    38.227076    38.078341 
  17.064000    31.280000     0.060099    38.210691    38.061494 
  17.067000    44.517000     0.043327    38.194336    38.044675 
  17.070000    41.984000     0.044362    38.178012    38.027882 
  17.073000    50.095000     0.035761    38.161717    38.011117 
  17.076000    36.756000     0.050557    38.145453    37.994379 
  17.079000    38.074000     0.050007    38.129219    37.977669 
  17.082000    36.814000     0.050447    38.113014    37.960985 
  17.085000    44.295000     0.043885    38.096840    37.944329 
  17.088000    42.413000     0.044016    38.080696    37.927700 
  17.091000    46.780000     0.041874    38.064582    37.911098 
  17.094000    34.939000     0.054658    38.048498    37.894523 
  17.097000    36.982000     0.050486    38.032444    37.877975 
  17.100000    37.847000     0.048755    38.016420    37.861454 
  17.103000    38.976000     0.044655    38.000426    37.844960 
  17.106000    32.920000     0.056787    37.984463    37.828493 
  17.109000    43.855000     0.046769    37.968529    37.812054 
  17.112000    39.121000     0.046944    37.952626    37.795641 
  17.115000    31.242000     0.063854    37.936753    37.779255 
  17.118000    32.758000     0.057069    37.920910    37.762896 
  17.121000    46.120000     0.038959    37.905097    37.746564 
  17.124000    36.359000     0.052588    37.889314    37.730259 
  17.127000    38.657000     0.046616    37.873561    37.713980 
  17.130000    42.063000     0.042377    37.857838    37.697729 
  17.133000    41.044000     0.045814    37.842146    37.681504 
  17.136000    39.626000     0.046545    37.826483    37.665307 
  17.139000    36.423000     0.053243    37.810844    37.649136 
  17.142000    42.392000     0.046378    37.795168    37.632992 
  17.145000    35.208000     0.054145    37.779303    37.616874 
  17.148000    36.372000     0.048920    37.763126    37.600784 
  17.151000    30.394000     0.061677    37.746436    37.584720 
  17.154000    30.590000     0.059873    37.728650    37.568682 
  17.157000    44.989000     0.041912    37.710083    37.552672 
  17.160000    49.288000     0.035758    37.688302    37.536688 
  17.163000    54.295000     0.032945    37.672935    37.520731 
  17.166000    39.585000     0.044226    37.657598    37.504800 
  17.169000    42.282000     0.041738    37.642292    37.488896 
  17.172000    44.740000     0.039088    37.627015    37.473018 
  17.175000    38.653000     0.048912    37.611769    37.457167 
  17.178000    44.389000     0.040460    37.596553    37.441343 
  17.181000    36.477000     0.049268    37.581367    37.425545 
  17.184000    45.247000     0.040134    37.566211    37.409774 
  17.187000    42.015000     0.040343    37.551085    37.394029 
  17.190000    41.099000     0.045736    37.535990    37.378310 
  17.193000    40.665000     0.044452    37.520925    37.362618 
  17.196000    38.780000     0.048878    37.505890    37.346953 
  17.199000    37.045000     0.051386    37.490886    37.331314 
  17.202000    40.400000     0.047138    37.475912    37.315701 
  17.205000    37.356000     0.049846    37.460968    37.300114 
  17.208000    45.315000     0.039256    37.446054    37.284554 
  17.211000    28.834000     0.066458    37.431171    37.269020 
  17.214000    38.060000     0.048810    37.416318    37.253513 
  17.217000    43.028000     0.043592    37.401495    37.238032 
  17.220000    44.749000     0.039072    37.386703    37.222577 
  17.223000    27.450000     0.068865    37.371941    37.207148 
  17.226000    37.539000     0.048826    37.357209    37.191745 
  17.229000    39.317000     0.050481    37.342508    37.176369 
  17.232000    41.406000     0.043077    37.327837    37.161019 
  17.235000    45.277000     0.043735    37.313197    37.145695 
  17.238000    48.590000     0.040302    37.298587    37.130397 
  17.241000    40.223000     0.045621    37.284008    37.115125 
  17.244000    38.706000     0.049973    37.269459    37.099879 
  17.247000    45.680000     0.038034    37.254941    37.084660 
  17.250000    35.535000     0.048954    37.240453    37.069466 
  17.253000    39.539000     0.046127    37.225995    37.054298 
  17.256000    42.184000     0.046826    37.211568    37.039157 
  17.259000    46.146000     0.041708    37.197172    37.024041 
  17.262000    40.816000     0.045493    37.182806    37.008951 
  17.265000    40.691000     0.044114    37.168471    36.993888 
  17.268000    35.204000     0.050612    37.154167    36.978850 
  17.271000    33.050000     0.056241    37.139893    36.963838 
  17.274000    43.762000     0.042335    37.125650    36.948852 
  17.277000    43.073000     0.043962    37.111438    36.933891 
  17.280000    37.735000     0.047993    37.097256    36.918957 
  17.283000    32.145000     0.059255    37.083105    36.904049 
  17.286000    46.624000     0.038586    37.068984    36.889166 
  17.289000    30.849000     0.057956    37.054895    36.874309 
  17.292000    33.016000     0.052832    37.040836    36.859477 
  17.295000    43.137000     0.039777    37.026808    36.844672 
  17.298000    57.428000     0.034850    37.012811    36.829892 
  17.301000    39.722000     0.046245    36.998845    36.815138 
  17.304000    40.796000     0.047291    36.984910    36.800409 
  17.307000    36.481000     0.050849    36.971005    36.785706 
  17.310000    49.324000     0.035348    36.957132    36.771029 
  17.313000    39.180000     0.043368    36.943289    36.756377 
  17.316000    43.176000     0.041372    36.929478    36.741751 
  17.319000    34.760000     0.053043    36.915698    36.727151 
  17.322000    32.776000     0.053852    36.901948    36.712576 
  17.325000    32.719000     0.057084    36.888230    36.698026 
  17.328000    37.097000     0.049579    36.874543    36.683502 
  17.331000    33.303000     0.054213    36.860887    36.669004 
  17.334000    37.704000     0.049209    36.847262    36.654530 
  17.337000    38.845000     0.050323    36.833668    36.640083 
  17.340000    34.730000     0.054760    36.820106    36.625660 
  17.343000    28.896000     0.066461    36.806574    36.611264 
  17.346000    32.400000     0.058811    36.793074    36.596892 
  17.349000    39.276000     0.048789    36.779606    36.582546 
  17.352000    42.685000     0.045162    36.766169    36.568225 
  17.355000    35.987000     0.047895    36.752763    36.553929 
  17.358000    34.085000     0.056712    36.739388    36.539659 
  17.361000    41.020000     0.045928    36.726046    36.525414 
  17.364000    38.294000     0.048207    36.712734    36.511194 
  17.367000    36.260000     0.056311    36.699454    36.496999 
  17.370000    42.288000     0.046550    36.686206    36.482829 
  17.373000    37.540000     0.048925    36.672989    36.468685 
  17.376000    42.900000     0.044315    36.659804    36.454566 
  17.379000    46.341000     0.039910    36.646651    36.440471 
  17.382000    39.870000     0.048420    36.633529    36.426402 
  17.385000    49.987000     0.038699    36.620440    36.412358 
  17.388000    35.791000     0.054810    36.607382    36.398339 
  17.391000    38.121000     0.048614    36.594356    36.384345 
  17.394000    27.090000     0.069842    36.581361    36.370376 
  17.397000    41.717000     0.045817    36.568399    36.356433 
  17.400000    42.807000     0.045565    36.555469    36.342513 
  17.403000    25.876000     0.072922    36.542571    36.328619 
  17.406000    39.028000     0.045823    36.529705    36.314750 
  17.409000    39.877000     0.042395    36.516871    36.300906 
  17.412000    33.456000     0.053566    36.504069    36.287086 
  17.415000    40.733000     0.048220    36.491299    36.273292 
  17.418000    39.382000     0.049022    36.478562    36.259522 
  17.421000    42.595000     0.045623    36.465857    36.245777 
  17.424000    47.314000     0.040858    36.453185    36.232057 
  17.427000    47.163000     0.039353    36.440545    36.218361 
  17.430000    36.355000     0.049427    36.427937    36.204691 
  17.433000    42.461000     0.045839    36.415362    36.191045 
  17.436000    40.354000     0.048942    36.402820    36.177423 
  17.439000    29.680000     0.066392    36.390310    36.163827 
  17.442000    41.888000     0.045155    36.377833    36.150255 
  17.445000    40.137000     0.046281    36.365389    36.136707 
  17.448000    39.093000     0.046444    36.352977    36.123184 
  17.451000    48.439000     0.036039    36.340599    36.109686 
  17.454000    44.677000     0.040353    36.328253    36.096212 
  17.457000    43.201000     0.040778    36.315941    36.082763 
  17.460000    38.356000     0.048067    36.303661    36.069338 
  17.463000    40.318000     0.046038    36.291415    36.055938 
  17.466000    38.973000     0.046734    36.279202    36.042562 
  17.469000    41.368000     0.044121    36.267022    36.029211 
  17.472000    42.945000     0.044568    36.254876    36.015884 
  17.475000    42.234000     0.043594    36.242763    36.002582 
  17.478000    34.331000     0.060916    36.230683    35.989303 
  17.481000    40.081000     0.046476    36.218637    35.976050 
  17.484000    46.406000     0.039974    36.206625    35.962820 
  17.487000    44.233000     0.040082    36.194646    35.949615 
  17.490000    45.561000     0.040725    36.182702    35.936434 
  17.493000    44.630000     0.038722    36.170791    35.923277 
  17.496000    37.817000     0.052122    36.158914    35.910145 
  17.499000    41.339000     0.047355    36.147071    35.897036 
  17.502000    40.678000     0.045636    36.135262    35.883952 
  17.505000    30.029000     0.058705    36.123487    35.870892 
  17.508000    31.012000     0.058020    36.111747    35.857856 
  17.511000    43.211000     0.041007    36.100041    35.844845 
  17.514000    39.369000     0.046885    36.088369    35.831857 
  17.517000    36.062000     0.050166    36.076732    35.818893 
  17.520000    38.919000     0.050620    36.065130    35.805954 
  17.523000    40.142000     0.042961    36.053562    35.793038 
  17.526000    45.489000     0.039151    36.042029    35.780147 
  17.529000    41.799000     0.046640    36.030531    35.767279 
  17.532000    41.081000     0.049493    36.019068    35.754435 
  17.535000    44.608000     0.041017    36.007640    35.741616 
  17.538000    53.809000     0.034529    35.996247    35.728820 
  17.541000    39.119000     0.049471    35.984890    35.716048 
  17.544000    39.885000     0.045574    35.973567    35.703300 
  17.547000    32.943000     0.059506    35.962281    35.690575 
  17.550000    45.204000     0.040643    35.951030    35.677875 
  17.553000    37.985000     0.048065    35.939815    35.665198 
  17.556000    40.087000     0.045450    35.928635    35.652545 
  17.559000    42.142000     0.043983    35.917492    35.639916 
  17.562000    35.969000     0.051289    35.906384    35.627310 
  17.565000    46.077000     0.039705    35.895313    35.614729 
  17.568000    38.785000     0.049854    35.884278    35.602170 
  17.571000    45.327000     0.040917    35.873279    35.589636 
  17.574000    41.420000     0.043213    35.862317    35.577125 
  17.577000    32.740000     0.060069    35.851391    35.564638 
  17.580000    39.665000     0.048985    35.840502    35.552174 
  17.583000    39.220000     0.048196    35.829650    35.539734 
  17.586000    42.297000     0.042731    35.818836    35.527317 
  17.589000    45.658000     0.042659    35.808058    35.514924 
  17.592000    39.589000     0.044713    35.797317    35.502554 
  17.595000    40.247000     0.045773    35.786614    35.490208 
  17.598000    38.959000     0.048534    35.775949    35.477885 
  17.601000    32.898000     0.063868    35.765321    35.465585 
  17.604000    52.556000     0.036747    35.754731    35.453309 
  17.607000    32.205000     0.057510    35.744179    35.441056 
  17.610000    35.818000     0.052169    35.733665    35.428827 
  17.613000    41.305000     0.045508    35.723190    35.416621 
  17.616000    46.938000     0.036440    35.712753    35.404438 
  17.619000    40.473000     0.044441    35.702354    35.392278 
  17.622000    35.812000     0.052813    35.691994    35.380142 
  17.625000    30.762000     0.062194    35.681673    35.368029 
  17.628000    51.177000     0.037729    35.671391    35.355939 
  17.631000    38.465000     0.049997    35.661149    35.343872 
  17.634000    42.481000     0.045050    35.650946    35.331828 
  17.637000    32.924000     0.060335    35.640782    35.319808 
  17.640000    40.782000     0.044269    35.630658    35.307810 
  17.643000    37.620000     0.048788    35.620574    35.295836 
  17.646000    25.882000     0.071793    35.610531    35.283884 
  17.649000    41.146000     0.045055    35.600527    35.271956 
  17.652000    44.272000     0.041247    35.590564    35.260050 
  17.655000    40.841000     0.048352    35.580642    35.248168 
  17.658000    44.097000     0.040923    35.570760    35.236308 
  17.661000    39.285000     0.045124    35.560920    35.224472 
  17.664000    46.592000     0.039999    35.551121    35.212658 
  17.667000    44.403000     0.040540    35.541363    35.200867 
  17.670000    45.605000     0.042345    35.531647    35.189099 
  17.673000    40.019000     0.045540    35.521973    35.177354 
  17.676000    34.157000     0.057540    35.512341    35.165632 
  17.679000    30.046000     0.059316    35.502752    35.153932 
  17.682000    38.933000     0.045276    35.493205    35.142255 
  17.685000    41.288000     0.044887    35.483700    35.130601 
  17.688000    34.822000     0.055470    35.474239    35.118970 
  17.691000    36.546000     0.048658    35.464821    35.107361 
  17.694000    40.380000     0.044408    35.455447    35.095775 
  17.697000    49.661000     0.041795    35.446116    35.084212 
  17.700000    43.360000     0.041945    35.436829    35.072671 
  17.703000    39.673000     0.047994    35.427586    35.061152 
  17.706000    38.420000     0.045596    35.418388    35.049657 
  17.709000    43.749000     0.040998    35.409235    35.038183 
  17.712000    41.773000     0.045102    35.400126    35.026733 
  17.715000    44.769000     0.040001    35.391063    35.015305 
  17.718000    46.713000     0.039891    35.382046    35.003899 
  17.721000    41.554000     0.043899    35.373074    34.992515 
  17.724000    33.839000     0.054430    35.364149    34.981154 
  17.727000    33.065000     0.057243    35.355269    34.969816 
  17.730000    36.823000     0.051216    35.346437    34.958500 
  17.733000    38.632000     0.047964    35.337652    34.947206 
  17.736000    35.494000     0.050204    35.328914    34.935934 
  17.739000    48.830000     0.037395    35.320223    34.924685 
  17.742000    46.681000     0.042784    35.311581    34.913458 
  17.745000    40.536000     0.046281    35.302986    34.902253 
  17.748000    39.037000     0.044234    35.294441    34.891070 
  17.751000    38.727000     0.043378    35.285944    34.879910 
  17.754000    42.495000     0.044413    35.277497    34.868772 
  17.757000    47.208000     0.039014    35.269099    34.857656 
  17.760000    36.674000     0.052781    35.260751    34.846562 
  17.763000    42.210000     0.042450    35.252453    34.835490 
  17.766000    41.580000     0.043299    35.244207    34.824440 
  17.769000    32.898000     0.055483    35.236011    34.813412 
  17.772000    46.489000     0.042281    35.227867    34.802406 
  17.775000    38.664000     0.051856    35.219775    34.791422 
  17.778000    50.165000     0.038570    35.211735    34.780460 
  17.781000    50.910000     0.035243    35.203747    34.769520 
  17.784000    34.760000     0.057708    35.195813    34.758602 
  17.787000    31.297000     0.059909    35.187932    34.747706 
  17.790000    36.987000     0.050805    35.180105    34.736832 
  17.793000    41.475000     0.041769    35.172333    34.725979 
  17.796000    31.254000     0.061496    35.164615    34.715149 
  17.799000    30.747000     0.061434    35.156952    34.704340 
  17.802000    26.970000     0.067470    35.149346    34.693553 
  17.805000    34.055000     0.054496    35.141795    34.682788 
  17.808000    36.857000     0.049353    35.134301    34.672044 
  17.811000    38.653000     0.049482    35.126864    34.661322 
  17.814000    36.860000     0.051722    35.119485    34.650622 
  17.817000    35.013000     0.053146    35.112164    34.639943 
  17.820000    35.508000     0.050831    35.104902    34.629286 
  17.823000    35.272000     0.050443    35.097699    34.618650 
  17.826000    39.136000     0.049595    35.090555    34.608037 
  17.829000    34.201000     0.059290    35.083472    34.597444 
  17.832000    34.280000     0.053574    35.076450    34.586873 
  17.835000    47.828000     0.038028    35.069489    34.576324 
  17.838000    38.384000     0.049056    35.062591    34.565796 
  17.841000    43.545000     0.044468    35.055754    34.555290 
  17.844000    36.489000     0.056064    35.048981    34.544805 
  17.847000    44.897000     0.042643    35.042272    34.534341 
  17.850000    38.079000     0.050203    35.035628    34.523899 
  17.853000    36.422000     0.051268    35.029048    34.513478 
  17.856000    34.890000     0.051450    35.022534    34.503078 
  17.859000    23.285000     0.083266    35.016086    34.492700 
  17.862000    39.372000     0.046104    35.009706    34.482342 
  17.865000    36.996000     0.048526    35.003394    34.472007 
  17.868000    35.678000     0.053913    34.997149    34.461692 
  17.871000    43.692000     0.042716    34.990975    34.451399 
  17.874000    27.650000     0.073312    34.984870    34.441126 
  17.877000    34.553000     0.052434    34.978835    34.430875 
  17.880000    46.183000     0.038690    34.972873    34.420645 
  17.883000    46.758000     0.039096    34.966982    34.410436 
  17.886000    50.026000     0.038238    34.961165    34.400248 
  17.889000    27.351000     0.069188    34.955422    34.390081 
  17.892000    33.423000     0.052563    34.949753    34.379935 
  17.895000    36.042000     0.050869    34.944160    34.369810 
  17.898000    32.977000     0.058412    34.938643    34.359707 
  17.901000    29.783000     0.064792    34.933204    34.349624 
  17.904000    46.093000     0.041249    34.927843    34.339561 
  17.907000    34.848000     0.053914    34.922562    34.329520 
  17.910000    34.623000     0.053348    34.917360    34.319500 
  17.913000    37.958000     0.048749    34.912240    34.309500 
  17.916000    30.874000     0.064046    34.907201    34.299522 
  17.919000    41.451000     0.042631    34.902246    34.289564 
  17.922000    41.710000     0.043102    34.897375    34.279627 
  17.925000    40.731000     0.045610    34.892589    34.269710 
  17.928000    43.088000     0.042363    34.887890    34.259815 
  17.931000    38.342000     0.048918    34.883278    34.249940 
  17.934000    39.525000     0.046669    34.878755    34.240085 
  17.937000    50.896000     0.037774    34.874321    34.230252 
  17.940000    44.184000     0.042130    34.869978    34.220438 
  17.943000    36.719000     0.049539    34.865727    34.210646 
  17.946000    48.901000     0.037639    34.861570    34.200874 
  17.949000    40.026000     0.045805    34.857507    34.191122 
  17.952000    36.534000     0.049580    34.853541    34.181391 
  17.955000    44.162000     0.039490    34.849671    34.171681 
  17.958000    28.450000     0.062463    34.845900    34.161991 
  17.961000    37.728000     0.048919    34.842229    34.152321 
  17.964000    34.810000     0.049931    34.838659    34.142672 
  17.967000    35.634000     0.052952    34.835192    34.133043 
  17.970000    46.179000     0.042555    34.831830    34.123435 
  17.973000    38.819000     0.047926    34.828573    34.113847 
  17.976000    43.478000     0.045031    34.825424    34.104279 
  17.979000    33.957000     0.058370    34.822384    34.094732 
  17.982000    27.419000     0.066986    34.819454    34.085204 
  17.985000    44.284000     0.039832    34.816636    34.075697 
  17.988000    32.457000     0.057893    34.813933    34.066210 
  17.991000    39.275000     0.051154    34.811345    34.056744 
  17.994000    28.499000     0.061783    34.808875    34.047297 
  17.997000    39.133000     0.046692    34.806524    34.037871 
  18.000000    37.583000     0.048167    34.804295    34.028464 
  18.003000    45.835000     0.043268    34.802188    34.019078 
  18.006000    41.594000     0.046003    34.800207    34.009712 
  18.009000    45.212000     0.041909    34.798352    34.000366 
  18.012000    48.865000     0.037725    34.796627    33.991040 
  18.015000    32.600000     0.058667    34.795034    33.981733 
  18.018000    40.018000     0.049859    34.793574    33.972447 
  18.021000    37.070000     0.052490    34.792249    33.963181 
  18.024000    31.427000     0.059836    34.791063    33.953934 
  18.027000    34.015000     0.054583    34.790017    33.944708 
  18.030000    43.597000     0.044024    34.789113    33.935501 
  18.033000    30.793000     0.062514    34.788355    33.926314 
  18.036000    42.556000     0.047302    34.787745    33.917147 
  18.039000    44.909000     0.039312    34.787285    33.908000 
  18.042000    26.480000     0.071702    34.786978    33.898872 
  18.045000    35.332000     0.053802    34.786827    33.889764 
  18.048000    35.135000     0.056060    34.786834    33.880676 
  18.051000    30.881000     0.064450    34.787003    33.871608 
  18.054000    54.291000     0.033885    34.787336    33.862559 
  18.057000    39.103000     0.045629    34.787837    33.853530 
  18.060000    45.248000     0.040248    34.788508    33.844520 
  18.063000    38.465000     0.051585    34.789353    33.835530 
  18.066000    36.310000     0.052988    34.790375    33.826559 
  18.069000    39.179000     0.046685    34.791577    33.817608 
  18.072000    34.978000     0.051263    34.792963    33.808677 
  18.075000    35.389000     0.055225    34.794537    33.799765 
  18.078000    41.759000     0.042574    34.796301    33.790872 
  18.081000    43.918000     0.043315    34.798261    33.781999 
  18.084000    41.047000     0.048970    34.800419    33.773145 
  18.087000    39.783000     0.048962    34.802780    33.764310 
  18.090000    43.163000     0.041790    34.805347    33.755495 
  18.093000    36.104000     0.052600    34.808126    33.746699 
  18.096000    36.755000     0.049399    34.811119    33.737923 
  18.099000    38.618000     0.050296    34.814333    33.729166 
  18.102000    26.396000     0.072998    34.817771    33.720428 
  18.105000    33.207000     0.054997    34.821438    33.711709 
  18.108000    38.599000     0.051724    34.825338    33.703009 
  18.111000    30.189000     0.058889    34.829478    33.694328 
  18.114000    48.078000     0.038962    34.833862    33.685667 
  18.117000    37.673000     0.049125    34.838494    33.677025 
  18.120000    35.303000     0.051072    34.843382    33.668402 
  18.123000    31.410000     0.059444    34.848530    33.659797 
  18.126000    32.825000     0.056861    34.853944    33.651212 
  18.129000    31.699000     0.058483    34.859630    33.642646 
  18.132000    38.148000     0.046984    34.865595    33.634099 
  18.135000    34.894000     0.050223    34.871844    33.625571 
  18.138000    46.557000     0.041304    34.878384    33.617061 
  18.141000    41.303000     0.043760    34.885222    33.608571 
  18.144000    44.114000     0.040332    34.892364    33.600100 
  18.147000    41.494000     0.046319    34.899819    33.591647 
  18.150000    38.272000     0.050125    34.907593    33.583213 
  18.153000    41.031000     0.047882    34.915693    33.574798 
  18.156000    30.994000     0.056673    34.924129    33.566402 
  18.159000    40.553000     0.045135    34.932907    33.558024 
  18.162000    37.606000     0.047375    34.942037    33.549666 
  18.165000    41.163000     0.047100    34.951527    33.541325 
  18.168000    47.590000     0.039575    34.961385    33.533004 
  18.171000    31.683000     0.056987    34.971622    33.524701 
  18.174000    43.516000     0.042395    34.982246    33.516417 
  18.177000    40.369000     0.042489    34.993268    33.508151 
  18.180000    49.398000     0.038086    35.004698    33.499904 
  18.183000    35.119000     0.053449    35.016546    33.491676 
  18.186000    31.380000     0.057058    35.028824    33.483466 
  18.189000    42.710000     0.043213    35.041542    33.475275 
  18.192000    45.432000     0.041625    35.054712    33.467102 
  18.195000    38.046000     0.047387    35.068347    33.458947 
  18.198000    35.461000     0.054120    35.082458    33.450811 
  18.201000    24.704000     0.075914    35.097060    33.442693 
  18.204000    34.337000     0.051785    35.112164    33.434594 
  18.207000    35.840000     0.048941    35.127786    33.426513 
  18.210000    45.151000     0.042234    35.143940    33.418450 
  18.213000    32.436000     0.057055    35.160640    33.410406 
  18.216000    42.166000     0.041060    35.177902    33.402379 
  18.219000    31.816000     0.056708    35.195743    33.394372 
  18.222000    43.275000     0.040878    35.214178    33.386382 
  18.225000    40.928000     0.045311    35.233226    33.378410 
  18.228000    39.655000     0.044237    35.252903    33.370457 
  18.231000    32.881000     0.060496    35.273230    33.362522 
  18.234000    26.914000     0.071766    35.294224    33.354604 
  18.237000    31.224000     0.058648    35.315907    33.346705 
  18.240000    47.776000     0.039489    35.338300    33.338824 
  18.243000    37.054000     0.051361    35.361423    33.330961 
  18.246000    42.981000     0.042727    35.385299    33.323116 
  18.249000    46.483000     0.039623    35.409953    33.315289 
  18.252000    37.159000     0.049353    35.435408    33.307480 
  18.255000    37.320000     0.049457    35.461690    33.299689 
  18.258000    32.186000     0.053003    35.488826    33.291916 
  18.261000    47.904000     0.037518    35.516843    33.284161 
  18.264000    40.159000     0.044709    35.545769    33.276423 
  18.267000    36.789000     0.054233    35.575635    33.268703 
  18.270000    36.349000     0.048475    35.606472    33.261002 
  18.273000    44.460000     0.041732    35.638313    33.253318 
  18.276000    41.331000     0.046409    35.671191    33.245651 
  18.279000    37.019000     0.048351    35.705142    33.238003 
  18.282000    36.777000     0.052800    35.740203    33.230372 
  18.285000    34.341000     0.058491    35.776412    33.222758 
  18.288000    39.183000     0.045797    35.813811    33.215163 
  18.291000    37.340000     0.051973    35.852449    33.207585 
  18.294000    38.599000     0.046440    35.892381    33.200024 
  18.297000    44.622000     0.043866    35.933674    33.192482 
  18.300000    36.103000     0.051896    35.976350    33.184956 
  18.303000    44.165000     0.043447    36.020365    33.177449 
  18.306000    42.865000     0.042697    36.065853    33.169958 
  18.309000    42.248000     0.046446    36.112870    33.162486 
  18.312000    33.047000     0.061614    36.161472    33.155030 
  18.315000    42.402000     0.045584    36.211723    33.147592 
  18.318000    34.562000     0.053232    36.263684    33.140172 
  18.321000    50.149000     0.035671    36.317423    33.132769 
  18.324000    46.113000     0.039836    36.373011    33.125383 
  18.327000    46.273000     0.043544    36.430522    33.118014 
  18.330000    38.073000     0.049905    36.490033    33.110663 
  18.333000    49.130000     0.037417    36.551625    33.103329 
  18.336000    38.938000     0.047719    36.615386    33.096012 
  18.339000    34.944000     0.049865    36.681405    33.088713 
  18.342000    36.121000     0.056053    36.749778    33.081430 
  18.345000    39.202000     0.046526    36.820606    33.074165 
  18.348000    46.270000     0.039256    36.893993    33.066917 
  18.351000    39.002000     0.051196    36.970052    33.059686 
  18.354000    40.629000     0.048694    37.048902    33.052473 
  18.357000    45.269000     0.040235    37.130665    33.045276 
  18.360000    57.341000     0.032324    37.215475    33.038096 
  18.363000    40.080000     0.044656    37.303469    33.030933 
  18.366000    41.789000     0.044185    37.394797    33.023788 
  18.369000    44.064000     0.042287    37.489612    33.016659 
  18.372000    44.556000     0.044721    37.588082    33.009547 
  18.375000    39.808000     0.050488    37.690380    33.002452 
  18.378000    46.336000     0.040834    37.796693    32.995374 
  18.381000    41.303000     0.047635    37.907218    32.988313 
  18.384000    38.233000     0.048107    38.022164    32.981268 
  18.387000    42.152000     0.043127    38.141755    32.974241 
  18.390000    47.257000     0.040471    38.266227    32.967230 
  18.393000    44.307000     0.041541    38.395834    32.960236 
  18.396000    34.261000     0.054832    38.530844    32.953259 
  18.399000    43.220000     0.043523    38.671544    32.946298 
  18.402000    43.111000     0.044375    38.818242    32.939354 
  18.405000    42.707000     0.043122    38.971263    32.932427 
  18.408000    55.473000     0.033627    39.130959    32.925516 
  18.411000    52.893000     0.033144    39.297703    32.918622 
  18.414000    45.311000     0.039618    39.471898    32.911745 
  18.417000    33.480000     0.056061    39.653974    32.904884 
  18.420000    51.383000     0.036705    39.844393    32.898039 
  18.423000    34.808000     0.055867    40.043652    32.891211 
  18.426000    43.212000     0.042787    40.252284    32.884400 
  18.429000    34.248000     0.056658    40.470864    32.877605 
  18.432000    45.896000     0.041553    40.700013    32.870826 
  18.435000    32.244000     0.059923    40.940400    32.864064 
  18.438000    54.905000     0.033128    41.192747    32.857319 
  18.441000    58.415000     0.032658    41.457835    32.850589 
  18.444000    43.071000     0.043078    41.736513    32.843876 
  18.447000    48.560000     0.037251    42.029697    32.837179 
  18.450000    53.223000     0.035536    42.338387    32.830499 
  18.453000    48.916000     0.036991    42.663665    32.823834 
  18.456000    45.432000     0.042030    43.006713    32.817186 
  18.459000    40.161000     0.046724    43.368819    32.810554 
  18.462000    53.121000     0.034072    43.751391    32.803939 
  18.465000    50.726000     0.037004    44.155966    32.797339 
  18.468000    58.876000     0.032283    44.584231    32.790756 
  18.471000    36.626000     0.051365    45.038037    32.784188 
  18.474000    50.073000     0.038645    45.519419    32.777637 
  18.477000    50.184000     0.036529    46.030619    32.771102 
  18.480000    63.381000     0.028504    46.574111    32.764583 
  18.483000    48.123000     0.038266    47.152630    32.758080 
  18.486000    60.859000     0.031399    47.769208    32.751592 
  18.489000    52.406000     0.034700    48.427210    32.745121 
  18.492000    61.462000     0.030565    49.130382    32.738666 
  18.495000    51.828000     0.035169    49.882903    32.732226 
  18.498000    54.218000     0.036659    50.689443    32.725803 
  18.501000    60.419000     0.031740    51.555239    32.719395 
  18.504000    58.057000     0.032881    52.486178    32.713003 
  18.507000    62.242000     0.030318    53.488891    32.706627 
  18.510000    63.071000     0.030854    54.570875    32.700266 
  18.513000    55.478000     0.032250    55.740631    32.693922 
  18.516000    63.989000     0.027972    57.007823    32.687593 
  18.519000    61.387000     0.031617    58.383483    32.681279 
  18.522000    81.645000     0.022365    59.880240    32.674982 
  18.525000    60.338000     0.033361    61.512613    32.668700 
  18.528000    70.101000     0.025151    63.297353    32.662434 
  18.531000    74.227000     0.024161    65.253868    32.656183 
  18.534000    65.412000     0.029015    67.404745    32.649948 
  18.537000    75.915000     0.023889    69.776388    32.643728 
  18.540000    72.694000     0.024468    72.399820    32.637524 
  18.543000    65.032000     0.027975    75.311678    32.631335 
  18.546000    77.353000     0.024188    78.555470    32.625162 
  18.549000    94.474000     0.019978    82.183171    32.619004 
  18.552000    80.940000     0.023701    86.257262    32.612862 
  18.555000    95.740000     0.020126    90.853365    32.606735 
  18.558000    86.308000     0.021095    96.063670    32.600624 
  18.561000    89.020000     0.020130   102.001443    32.594528 
  18.564000   123.195000     0.014870   108.807006    32.588447 
  18.567000   139.324000     0.012895   116.655778    32.582381 
  18.570000   138.979000     0.013001   125.769187    32.576331 
  18.573000   137.134000     0.013385   136.429713    32.570296 
  18.576000   159.669000     0.012281   149.001960    32.564276 
  18.579000   162.514000     0.011874   163.962936    32.558271 
  18.582000   202.245000     0.008883   181.947302    32.552282 
  18.585000   190.153000     0.009741   203.818937    32.546307 
  18.588000   244.097000     0.007424   230.791559    32.540348 
  18.591000   255.940000     0.007432   264.641286    32.534404 
  18.594000   305.600000     0.006229   308.080009    32.528475 
  18.597000   380.561000     0.004813   365.370171    32.522560 
  18.600000   430.249000     0.004253   443.207164    32.516661 
  18.603000   537.351000     0.003347   551.693685    32.510777 
  18.606000   668.409000     0.002743   704.802093    32.504908 
  18.609000   951.609000     0.001925   919.036056    32.499054 
  18.612000  1244.877000     0.001449  1208.187466    32.493215 
  18.615000  1518.000000     0.001158  1571.953632    32.487390 
  18.618000  2149.056000     0.000811  1978.814388    32.481581 
  18.621000  2674.234000     0.000643  2350.779652    32.475786 
  18.624000  2990.169000     0.000588  2569.818813    32.470006 
  18.627000  3018.470000     0.000564  2533.846270    32.464241 
  18.630000  2501.149000     0.000692  2245.804039    32.458491 
  18.633000  1897.444000     0.000943  1826.624153    32.452756 
  18.636000  1384.840000     0.001310  1410.499440    32.447035 
  18.639000   949.658000     0.001941  1066.464498    32.441329 
  18.642000   731.911000     0.002507   807.844305    32.435637 
  18.645000   571.261000     0.003108   622.856486    32.429960 
  18.648000   430.234000     0.004329   493.044572    32.424298 
  18.651000   386.076000     0.004894   401.402415    32.418651 
  18.654000   302.826000     0.006117   335.109583    32.413018 
  18.657000   275.819000     0.006621   285.570592    32.407399 
  18.660000   205.104000     0.008960   247.381245    32.401795 
  18.663000   181.640000     0.010271   217.191679    32.396206 
  18.666000   171.536000     0.010868   192.866115    32.390631 
  18.669000   163.789000     0.011412   172.973256    32.385070 
  18.672000   141.646000     0.012810   156.506221    32.379524 
  18.675000   127.716000     0.013950   142.730697    32.373992 
  18.678000   133.071000     0.013993   131.097956    32.368475 
  18.681000   124.607000     0.015163   121.190824    32.362972 
  18.684000   127.069000     0.015501   112.687766    32.357483 
  18.687000   114.953000     0.016107   105.337989    32.352008 
  18.690000   104.433000     0.018348    98.943747    32.346548 
  18.693000    95.175000     0.019826    93.347556    32.341102 
  18.696000    83.883000     0.022828    88.422830    32.335671 
  18.699000    84.342000     0.022360    84.066937    32.330253 
  18.702000    74.314000     0.025442    80.196003    32.324850 
  18.705000    82.826000     0.021154    76.740963    32.319461 
  18.708000    66.189000     0.029937    73.644558    32.314086 
  18.711000    82.712000     0.021673    70.859001    32.308725 
  18.714000    58.252000     0.030737    68.344168    32.303378 
  18.717000    68.445000     0.026653    66.066180    32.298045 
  18.720000    65.882000     0.027768    63.996272    32.292726 
  18.723000    62.815000     0.029949    62.109901    32.287422 
  18.726000    78.969000     0.022971    60.386025    32.282131 
  18.729000    52.069000     0.036373    58.806523    32.276854 
  18.732000    59.736000     0.031190    57.355724    32.271591 
  18.735000    50.910000     0.036840    56.020020    32.266342 
  18.738000    59.261000     0.030965    54.787551    32.261107 
  18.741000    62.459000     0.031103    53.647940    32.255885 
  18.744000    56.009000     0.035162    52.592082    32.250678 
  18.747000    63.148000     0.029218    51.611955    32.245484 
  18.750000    47.417000     0.039514    50.700475    32.240304 
  18.753000    48.736000     0.039557    49.851365    32.235138 
  18.756000    63.738000     0.029262    49.059049    32.229986 
  18.759000    58.699000     0.031221    48.318558    32.224847 
  18.762000    56.919000     0.030693    47.625455    32.219722 
  18.765000    52.480000     0.033628    46.975766    32.214611 
  18.768000    61.340000     0.031173    46.365925    32.209513 
  18.771000    51.395000     0.036036    45.792724    32.204429 
  18.774000    36.799000     0.047239    45.253272    32.199359 
  18.777000    48.762000     0.038350    44.744957    32.194302 
  18.780000    41.910000     0.043931    44.265413    32.189258 
  18.783000    51.240000     0.035171    43.812496    32.184228 
  18.786000    45.614000     0.041399    43.384258    32.179212 
  18.789000    37.507000     0.046298    42.978924    32.174209 
  18.792000    40.536000     0.043804    42.594878    32.169219 
  18.795000    45.207000     0.042703    42.230643    32.164243 
  18.798000    38.248000     0.049250    41.884867    32.159281 
  18.801000    50.254000     0.035910    41.556312    32.154331 
  18.804000    49.811000     0.038490    41.243843    32.149395 
  18.807000    46.184000     0.041198    40.946416    32.144473 
  18.810000    42.786000     0.043295    40.663069    32.139563 
  18.813000    34.479000     0.058034    40.392919    32.134667 
  18.816000    36.190000     0.051504    40.135149    32.129784 
  18.819000    33.524000     0.054153    39.889003    32.124915 
  18.822000    27.346000     0.067029    39.653786    32.120058 
  18.825000    44.527000     0.043493    39.428849    32.115215 
  18.828000    50.162000     0.037198    39.213595    32.110385 
  18.831000    43.807000     0.043367    39.007468    32.105568 
  18.834000    48.167000     0.038221    38.809950    32.100764 
  18.837000    41.677000     0.044177    38.620562    32.095973 
  18.840000    28.508000     0.065184    38.438856    32.091196 
  18.843000    46.838000     0.042445    38.264414    32.086431 
  18.846000    41.749000     0.046023    38.096848    32.081679 
  18.849000    43.001000     0.041925    37.935795    32.076941 
  18.852000    36.996000     0.051962    37.780915    32.072215 
  18.855000    52.614000     0.034958    37.631889    32.067502 
  18.858000    50.138000     0.040107    37.488422    32.062802 
  18.861000    35.770000     0.053180    37.350234    32.058115 
  18.864000    47.293000     0.037243    37.217063    32.053441 
  18.867000    38.918000     0.046969    37.088664    32.048780 
  18.870000    38.065000     0.051616    36.964807    32.044131 
  18.873000    43.874000     0.042090    36.845274    32.039495 
  18.876000    42.447000     0.042023    36.729863    32.034872 
  18.879000    33.378000     0.054299    36.618380    32.030262 
  18.882000    31.519000     0.060499    36.510645    32.025665 
  18.885000    39.866000     0.045948    36.406488    32.021080 
  18.888000    40.613000     0.045287    36.305747    32.016508 
  18.891000    50.340000     0.036756    36.208271    32.011948 
  18.894000    44.142000     0.042234    36.113915    32.007402 
  18.897000    30.603000     0.056164    36.022545    32.002867 
  18.900000    45.690000     0.040985    35.934032    31.998346 
  18.903000    37.075000     0.049705    35.848254    31.993837 
  18.906000    35.144000     0.052775    35.765097    31.989340 
  18.909000    40.668000     0.045188    35.684451    31.984856 
  18.912000    38.689000     0.050915    35.606213    31.980384 
  18.915000    30.367000     0.064623    35.530285    31.975925 
  18.918000    36.413000     0.051167    35.456573    31.971479 
  18.921000    38.388000     0.047716    35.384990    31.967044 
  18.924000    29.785000     0.060173    35.315452    31.962623 
  18.927000    38.259000     0.046956    35.247877    31.958213 
  18.930000    41.863000     0.042808    35.182192    31.953816 
  18.933000    31.917000     0.057885    35.118322    31.949431 
  18.936000    43.165000     0.043882    35.056200    31.945058 
  18.939000    39.198000     0.048838    34.995760    31.940698 
  18.942000    37.177000     0.053645    34.936939    31.936350 
  18.945000    39.474000     0.049268    34.879678    31.932014 
  18.948000    41.178000     0.044255    34.823920    31.927691 
  18.951000    55.162000     0.036086    34.769611    31.923379 
  18.954000    37.192000     0.052278    34.716698    31.919080 
  18.957000    36.991000     0.051845    34.665133    31.914793 
  18.960000    31.877000     0.063868    34.614869    31.910518 
  18.963000    41.618000     0.042674    34.565859    31.906255 
  18.966000    36.472000     0.050050    34.518062    31.902004 
  18.969000    35.941000     0.055006    34.471435    31.897765 
  18.972000    37.064000     0.049771    34.425939    31.893538 
  18.975000    36.655000     0.054001    34.381537    31.889323 
  18.978000    42.310000     0.046147    34.338191    31.885120 
  18.981000    30.298000     0.062139    34.295868    31.880929 
  18.984000    30.182000     0.059049    34.254534    31.876750 
  18.987000    35.453000     0.053295    34.214157    31.872583 
  18.990000    30.379000     0.065722    34.174707    31.868428 
  18.993000    36.956000     0.049707    34.136154    31.864284 
  18.996000    41.680000     0.042181    34.098469    31.860153 
  18.999000    37.022000     0.049944    34.061627    31.856033 
  19.002000    23.886000     0.082148    34.025601    31.851925 
  19.005000    24.581000     0.073626    33.990366    31.847829 
  19.008000    38.912000     0.046798    33.955899    31.843744 
  19.011000    39.259000     0.048234    33.922175    31.839671 
  19.014000    32.497000     0.058656    33.889173    31.835610 
  19.017000    38.255000     0.049653    33.856872    31.831561 
  19.020000    41.603000     0.042400    33.825251    31.827523 
  19.023000    39.833000     0.046758    33.794290    31.823497 
  19.026000    35.654000     0.051359    33.763971    31.819482 
  19.029000    38.730000     0.048311    33.734275    31.815479 
  19.032000    25.723000     0.074738    33.705185    31.811487 
  19.035000    34.294000     0.053939    33.676683    31.807507 
  19.038000    39.263000     0.046756    33.648754    31.803539 
  19.041000    45.593000     0.039540    33.621381    31.799582 
  19.044000    49.955000     0.036078    33.594549    31.795636 
  19.047000    30.816000     0.058107    33.568244    31.791702 
  19.050000    46.361000     0.038828    33.542452    31.787780 
  19.053000    36.236000     0.048066    33.517158    31.783868 
  19.056000    24.158000     0.070048    33.492350    31.779968 
  19.059000    38.636000     0.046788    33.468016    31.776080 
  19.062000    34.886000     0.051726    33.444142    31.772203 
  19.065000    22.348000     0.080596    33.420718    31.768337 
  19.068000    43.110000     0.043409    33.397731    31.764482 
  19.071000    26.827000     0.072323    33.375170    31.760638 
  19.074000    31.801000     0.055610    33.353026    31.756806 
  19.077000    30.679000     0.063315    33.331287    31.752985 
  19.080000    42.538000     0.043538    33.309943    31.749175 
  19.083000    29.093000     0.069001    33.288986    31.745377 
  19.086000    33.594000     0.056900    33.268406    31.741589 
  19.089000    46.287000     0.039154    33.248193    31.737813 
  19.092000    35.553000     0.051607    33.228339    31.734047 
  19.095000    35.141000     0.055377    33.208836    31.730293 
  19.098000    37.715000     0.048942    33.189675    31.726550 
  19.101000    28.413000     0.062119    33.170848    31.722818 
  19.104000    32.206000     0.059249    33.152349    31.719096 
  19.107000    40.737000     0.046995    33.134169    31.715386 
  19.110000    35.655000     0.052088    33.116301    31.711687 
  19.113000    35.256000     0.053851    33.098738    31.707999 
  19.116000    38.782000     0.047252    33.081475    31.704321 
  19.119000    31.666000     0.057493    33.064503    31.700655 
  19.122000    39.582000     0.049868    33.047929    31.696999 
  19.125000    37.091000     0.054716    33.032604    31.693354 
  19.128000    39.695000     0.045441    33.020488    31.689720 
  19.131000    44.299000     0.039136    33.014493    31.686097 
  19.134000    30.086000     0.060394    33.010888    31.682484 
  19.137000    33.434000     0.061614    32.995587    31.678883 
  19.140000    37.629000     0.049448    32.980539    31.675292 
  19.143000    30.438000     0.061514    32.965737    31.671711 
  19.146000    40.576000     0.042138    32.951178    31.668142 
  19.149000    37.345000     0.048860    32.936856    31.664583 
  19.152000    30.787000     0.062936    32.922766    31.661035 
  19.155000    32.256000     0.062438    32.908905    31.657497 
  19.158000    31.188000     0.055920    32.895268    31.653970 
  19.161000    40.516000     0.042252    32.881850    31.650454 
  19.164000    34.127000     0.056308    32.868648    31.646948 
  19.167000    27.384000     0.072941    32.855657    31.643452 
  19.170000    48.656000     0.041842    32.842875    31.639967 
  19.173000    49.074000     0.037907    32.830296    31.636493 
  19.176000    33.526000     0.053353    32.817918    31.633029 
  19.179000    37.402000     0.049062    32.805736    31.629576 
  19.182000    36.890000     0.049803    32.793748    31.626132 
  19.185000    30.750000     0.060832    32.781950    31.622700 
  19.188000    33.951000     0.053589    32.770340    31.619278 
  19.191000    28.122000     0.066182    32.758913    31.615866 
  19.194000    51.936000     0.035952    32.747667    31.612464 
  19.197000    34.158000     0.059027    32.736599    31.609073 
  19.200000    34.507000     0.052013    32.725706    31.605692 
  19.203000    36.539000     0.050930    32.714985    31.602321 
  19.206000    43.111000     0.043335    32.704434    31.598960 
  19.209000    25.627000     0.074647    32.694051    31.595610 
  19.212000    27.707000     0.067555    32.683831    31.592270 
  19.215000    28.892000     0.059898    32.673774    31.588940 
  19.218000    36.901000     0.050501    32.663877    31.585620 
  19.221000    38.504000     0.048013    32.654138    31.582311 
  19.224000    43.252000     0.042405    32.644553    31.579011 
  19.227000    35.863000     0.054137    32.635122    31.575722 
  19.230000    38.360000     0.050937    32.625842    31.572442 
  19.233000    32.525000     0.057817    32.616711    31.569173 
  19.236000    35.281000     0.054998    32.607728    31.565913 
  19.239000    30.878000     0.061944    32.598889    31.562664 
  19.242000    38.471000     0.050434    32.590194    31.559425 
  19.245000    41.352000     0.043445    32.581641    31.556195 
  19.248000    30.527000     0.059363    32.573228    31.552976 
  19.251000    45.912000     0.040335    32.564953    31.549766 
  19.254000    29.782000     0.063699    32.556815    31.546567 
  19.257000    34.981000     0.056236    32.548812    31.543377 
  19.260000    30.968000     0.058652    32.540943    31.540197 
  19.263000    37.532000     0.050773    32.533206    31.537027 
  19.266000    39.221000     0.047848    32.525600    31.533867 
  19.269000    39.647000     0.050132    32.518124    31.530716 
  19.272000    37.345000     0.052319    32.510776    31.527576 
  19.275000    32.865000     0.061366    32.503556    31.524445 
  19.278000    37.572000     0.048966    32.496461    31.521323 
  19.281000    23.165000     0.072286    32.489491    31.518212 
  19.284000    32.384000     0.056765    32.482646    31.515110 
  19.287000    36.239000     0.052944    32.475922    31.512017 
  19.290000    40.652000     0.045946    32.469321    31.508935 
  19.293000    35.760000     0.053881    32.462840    31.505862 
  19.296000    38.657000     0.049549    32.456480    31.502798 
  19.299000    40.978000     0.046894    32.450238    31.499745 
  19.302000    25.110000     0.081145    32.444114    31.496700 
  19.305000    28.116000     0.068033    32.438109    31.493665 
  19.308000    30.386000     0.059525    32.432219    31.490640 
  19.311000    33.266000     0.052511    32.426446    31.487624 
  19.314000    40.504000     0.050166    32.420789    31.484618 
  19.317000    38.881000     0.046693    32.415246    31.481621 
  19.320000    31.863000     0.057479    32.409817    31.478634 
  19.323000    45.272000     0.040315    32.404503    31.475656 
  19.326000    31.749000     0.055615    32.399301    31.472687 
  19.329000    37.915000     0.053584    32.394212    31.469728 
  19.332000    38.105000     0.047825    32.389236    31.466778 
  19.335000    30.640000     0.057011    32.384372    31.463837 
  19.338000    42.713000     0.044009    32.379619    31.460906 
  19.341000    39.563000     0.046916    32.374978    31.457983 
  19.344000    35.422000     0.053432    32.370449    31.455071 
  19.347000    36.784000     0.049091    32.366030    31.452167 
  19.350000    40.557000     0.046323    32.361722    31.449272 
  19.353000    35.828000     0.047097    32.357525    31.446387 
  19.356000    39.059000     0.051381    32.353438    31.443511 
  19.359000    38.987000     0.047731    32.349462    31.440644 
  19.362000    35.295000     0.051835    32.345597    31.437786 
  19.365000    41.238000     0.044963    32.341842    31.434938 
  19.368000    39.220000     0.046281    32.338198    31.432098 
  19.371000    40.036000     0.047913    32.334665    31.429267 
  19.374000    38.409000     0.050495    32.331243    31.426446 
  19.377000    26.299000     0.073071    32.327932    31.423633 
  19.380000    44.160000     0.044837    32.324733    31.420830 
  19.383000    36.217000     0.051417    32.321645    31.418035 
  19.386000    35.071000     0.055037    32.318669    31.415250 
  19.389000    38.603000     0.047627    32.315806    31.412473 
  19.392000    34.835000     0.048388    32.313055    31.409705 
  19.395000    39.913000     0.046928    32.310418    31.406946 
  19.398000    25.101000     0.077067    32.307894    31.404196 
  19.401000    38.905000     0.046945    32.305485    31.401455 
  19.404000    31.885000     0.058691    32.303191    31.398723 
  19.407000    39.372000     0.043566    32.301012    31.395999 
  19.410000    30.989000     0.060715    32.298950    31.393285 
  19.413000    33.655000     0.059035    32.297004    31.390579 
  19.416000    34.464000     0.057551    32.295176    31.387882 
  19.419000    43.316000     0.041568    32.293467    31.385193 
  19.422000    50.634000     0.036668    32.291877    31.382514 
  19.425000    41.286000     0.045093    32.290408    31.379842 
  19.428000    31.519000     0.058381    32.289060    31.377180 
  19.431000    34.235000     0.052726    32.287834    31.374526 
  19.434000    27.634000     0.066708    32.286732    31.371881 
  19.437000    24.994000     0.071072    32.285755    31.369245 
  19.440000    26.812000     0.069352    32.284903    31.366617 
  19.443000    39.637000     0.046796    32.284179    31.363997 
  19.446000    36.538000     0.053132    32.283583    31.361387 
  19.449000    36.567000     0.051603    32.283117    31.358784 
  19.452000    39.309000     0.045432    32.282782    31.356191 
  19.455000    33.549000     0.054159    32.282580    31.353605 
  19.458000    42.409000     0.043800    32.282513    31.351028 
  19.461000    35.735000     0.055585    32.282581    31.348460 
  19.464000    26.782000     0.072057    32.282788    31.345900 
  19.467000    37.925000     0.046991    32.283134    31.343348 
  19.470000    32.374000     0.055564    32.283621    31.340805 
  19.473000    26.232000     0.076547    32.284252    31.338270 
  19.476000    26.762000     0.068897    32.285029    31.335744 
  19.479000    30.795000     0.060033    32.285953    31.333226 
  19.482000    41.566000     0.042860    32.287027    31.330716 
  19.485000    36.096000     0.049329    32.288253    31.328214 
  19.488000    45.292000     0.041520    32.289633    31.325721 
  19.491000    33.769000     0.054960    32.291171    31.323236 
  19.494000    37.562000     0.055070    32.292868    31.320759 
  19.497000    40.208000     0.047274    32.294727    31.318290 
  19.500000    42.462000     0.045324    32.296751    31.315830 
  19.503000    33.145000     0.059757    32.298943    31.313378 
  19.506000    42.731000     0.043716    32.301306    31.310933 
  19.509000    36.083000     0.049075    32.303842    31.308497 
  19.512000    23.086000     0.081273    32.306556    31.306069 
  19.515000    25.717000     0.070811    32.309450    31.303649 
  19.518000    51.110000     0.035745    32.312528    31.301238 
  19.521000    34.304000     0.054701    32.315794    31.298834 
  19.524000    27.833000     0.068565    32.319251    31.296438 
  19.527000    28.774000     0.062752    32.322903    31.294050 
  19.530000    32.193000     0.058381    32.326754    31.291670 
  19.533000    24.175000     0.075075    32.330808    31.289299 
  19.536000    38.587000     0.048061    32.335070    31.286935 
  19.539000    35.996000     0.049669    32.339544    31.284579 
  19.542000    38.740000     0.047240    32.344235    31.282231 
  19.545000    42.179000     0.044365    32.349147    31.279891 
  19.548000    35.400000     0.057351    32.354286    31.277558 
  19.551000    33.055000     0.054363    32.359657    31.275234 
  19.554000    38.726000     0.045789    32.365265    31.272917 
  19.557000    32.884000     0.055383    32.371116    31.270608 
  19.560000    35.920000     0.050156    32.377216    31.268307 
  19.563000    27.524000     0.067853    32.383570    31.266014 
  19.566000    42.729000     0.042704    32.390185    31.263728 
  19.569000    34.559000     0.052230    32.397068    31.261450 
  19.572000    34.272000     0.056292    32.404226    31.259180 
  19.575000    37.876000     0.050922    32.411664    31.256918 
  19.578000    32.002000     0.054502    32.419391    31.254663 
  19.581000    35.542000     0.049704    32.427415    31.252416 
  19.584000    28.584000     0.063803    32.435743    31.250176 
  19.587000    40.163000     0.048179    32.444383    31.247945 
  19.590000    36.905000     0.047242    32.453345    31.245720 
  19.593000    35.596000     0.048421    32.462636    31.243504 
  19.596000    31.566000     0.062058    32.472267    31.241294 
  19.599000    26.281000     0.073418    32.482246    31.239093 
  19.602000    30.558000     0.057636    32.492585    31.236899 
  19.605000    35.650000     0.046492    32.503292    31.234712 
  19.608000    31.458000     0.063498    32.514381    31.232533 
  19.611000    34.502000     0.054224    32.525860    31.230361 
  19.614000    33.198000     0.054700    32.537744    31.228197 
  19.617000    41.001000     0.042703    32.550043    31.226040 
  19.620000    33.079000     0.052538    32.562771    31.223890 
  19.623000    30.196000     0.062273    32.575941    31.221748 
  19.626000    31.851000     0.054152    32.589567    31.219614 
  19.629000    36.376000     0.050987    32.603664    31.217486 
  19.632000    25.553000     0.070050    32.618246    31.215366 
  19.635000    35.429000     0.053976    32.633331    31.213253 
  19.638000    42.665000     0.043293    32.648934    31.211148 
  19.641000    28.807000     0.063936    32.665073    31.209050 
  19.644000    36.527000     0.050388    32.681766    31.206959 
  19.647000    32.011000     0.057004    32.699032    31.204875 
  19.650000    30.440000     0.058880    32.716891    31.202798 
  19.653000    38.778000     0.044806    32.735364    31.200729 
  19.656000    34.188000     0.053744    32.754472    31.198667 
  19.659000    34.722000     0.053288    32.774238    31.196612 
  19.662000    39.617000     0.046398    32.794687    31.194564 
  19.665000    44.903000     0.041523    32.815843    31.192523 
  19.668000    38.771000     0.046308    32.837732    31.190489 
  19.671000    36.547000     0.052790    32.860383    31.188463 
  19.674000    47.127000     0.038176    32.883823    31.186443 
  19.677000    35.330000     0.054670    32.908083    31.184431 
  19.680000    30.304000     0.058993    32.933196    31.182425 
  19.683000    33.903000     0.055010    32.959194    31.180426 
  19.686000    36.030000     0.051470    32.986113    31.178435 
  19.689000    34.935000     0.050718    33.013990    31.176450 
  19.692000    33.858000     0.059431    33.042864    31.174473 
  19.695000    40.065000     0.051022    33.072775    31.172502 
  19.698000    43.927000     0.044930    33.103768    31.170538 
  19.701000    42.848000     0.044069    33.135887    31.168581 
  19.704000    33.836000     0.052144    33.169181    31.166631 
  19.707000    40.591000     0.044435    33.203701    31.164688 
  19.710000    34.795000     0.056209    33.239499    31.162752 
  19.713000    33.538000     0.053939    33.276633    31.160822 
  19.716000    37.627000     0.049860    33.315162    31.158899 
  19.719000    34.190000     0.054078    33.355149    31.156983 
  19.722000    32.795000     0.055212    33.396662    31.155074 
  19.725000    34.824000     0.053445    33.439771    31.153172 
  19.728000    31.481000     0.054817    33.484552    31.151276 
  19.731000    38.592000     0.045553    33.531083    31.149387 
  19.734000    37.466000     0.051037    33.579450    31.147504 
  19.737000    36.644000     0.049723    33.629741    31.145629 
  19.740000    32.996000     0.061560    33.682054    31.143760 
  19.743000    37.508000     0.053625    33.736488    31.141897 
  19.746000    22.704000     0.082990    33.793151    31.140042 
  19.749000    41.028000     0.042291    33.852159    31.138192 
  19.752000    33.043000     0.054717    33.913635    31.136350 
  19.755000    41.122000     0.044564    33.977707    31.134514 
  19.758000    39.636000     0.046288    34.044517    31.132684 
  19.761000    43.063000     0.043340    34.114212    31.130861 
  19.764000    40.144000     0.045163    34.186953    31.129045 
  19.767000    42.915000     0.041223    34.262910    31.127234 
  19.770000    35.054000     0.053234    34.342265    31.125431 
  19.773000    34.212000     0.050570    34.425215    31.123634 
  19.776000    34.917000     0.052207    34.511970    31.121843 
  19.779000    36.147000     0.051081    34.602756    31.120059 
  19.782000    39.073000     0.044572    34.697816    31.118281 
  19.785000    31.024000     0.061948    34.797412    31.116510 
  19.788000    26.025000     0.071083    34.901827    31.114744 
  19.791000    46.488000     0.038677    35.011365    31.112986 
  19.794000    35.209000     0.057019    35.126356    31.111233 
  19.797000    41.929000     0.046158    35.247156    31.109487 
  19.800000    39.506000     0.047557    35.374150    31.107747 
  19.803000    40.865000     0.043814    35.507758    31.106014 
  19.806000    35.490000     0.054463    35.648433    31.104286 
  19.809000    42.317000     0.045092    35.796670    31.102565 
  19.812000    37.257000     0.054683    35.953008    31.100850 
  19.815000    37.587000     0.049144    36.118033    31.099142 
  19.818000    39.784000     0.044611    36.292388    31.097439 
  19.821000    36.779000     0.049404    36.476773    31.095743 
  19.824000    44.683000     0.041214    36.671958    31.094053 
  19.827000    35.296000     0.056281    36.878787    31.092368 
  19.830000    41.536000     0.049120    37.098189    31.090691 
  19.833000    35.372000     0.051016    37.331185    31.089019 
  19.836000    56.484000     0.033181    37.578906    31.087353 
  19.839000    46.164000     0.039038    37.842598    31.085693 
  19.842000    45.710000     0.041619    38.123645    31.084040 
  19.845000    39.224000     0.050590    38.423584    31.082392 
  19.848000    34.855000     0.055617    38.744124    31.080750 
  19.851000    44.436000     0.041103    39.087172    31.079115 
  19.854000    45.579000     0.041191    39.454862    31.077485 
  19.857000    54.523000     0.036285    39.849584    31.075861 
  19.860000    43.643000     0.042625    40.274027    31.074243 
  19.863000    26.368000     0.068386    40.731220    31.072632 
  19.866000    40.362000     0.045518    41.224588    31.071026 
  19.869000    42.096000     0.044395    41.758014    31.069426 
  19.872000    45.722000     0.043083    42.335916    31.067831 
  19.875000    42.621000     0.044075    42.963335    31.066243 
  19.878000    45.776000     0.039814    43.646044    31.064661 
  19.881000    53.409000     0.033950    44.390681    31.063084 
  19.884000    49.845000     0.036599    45.204906    31.061513 
  19.887000    42.741000     0.046926    46.097596    31.059948 
  19.890000    49.930000     0.037220    47.079082    31.058389 
  19.893000    47.700000     0.040343    48.161447    31.056835 
  19.896000    49.707000     0.036662    49.358887    31.055287 
  19.899000    43.896000     0.041611    50.688172    31.053745 
  19.902000    64.751000     0.029589    52.169220    31.052209 
  19.905000    65.898000     0.028059    53.825832    31.050678 
  19.908000    62.357000     0.030815    55.686626    31.049153 
  19.911000    61.698000     0.030380    57.786245    31.047633 
  19.914000    75.372000     0.024765    60.166934    31.046119 
  19.917000    65.917000     0.027255    62.880604    31.044611 
  19.920000    55.228000     0.034982    65.991584    31.043109 
  19.923000    71.107000     0.025207    69.580304    31.041612 
  19.926000    86.477000     0.020527    73.748314    31.040120 
  19.929000    78.456000     0.023486    78.625186    31.038634 
  19.932000    69.258000     0.026786    84.378189    31.037154 
  19.935000    88.606000     0.020845    91.226205    31.035679 
  19.938000    96.129000     0.018857    99.460535    31.034210 
  19.941000   114.788000     0.015600   109.477843    31.032746 
  19.944000   125.679000     0.014242   121.835731    31.031287 
  19.947000   155.822000     0.012160   137.350620    31.029834 
  19.950000   137.154000     0.013358   157.269215    31.028387 
  19.953000   157.409000     0.011644   183.549073    31.026945 
  19.956000   211.152000     0.008516   219.256266    31.025508 
  19.959000   260.624000     0.007226   268.992139    31.024077 
  19.962000   285.470000     0.006480   339.065243    31.022651 
  19.965000   364.495000     0.005072   436.825270    31.021230 
  19.968000   530.194000     0.003436   568.227174    31.019815 
  19.971000   745.534000     0.002432   732.598027    31.018405 
  19.974000   938.021000     0.001961   914.680350    31.017000 
  19.977000  1218.546000     0.001488  1077.686399    31.015601 
  19.980000  1437.962000     0.001235  1167.599461    31.014206 
  19.983000  1313.104000     0.001342  1141.236474    31.012818 
  19.986000  1069.384000     0.001681  1005.651881    31.011434 
  19.989000   799.581000     0.002320   817.612498    31.010055 
  19.992000   528.512000     0.003521   634.673547    31.008682 
  19.995000   446.190000     0.004110   484.711699    31.007314 
  19.998000   314.264000     0.005706   372.304555    31.005951 
  20.001000   264.283000     0.006882   291.873489    31.004593 
  20.004000   209.523000     0.009169   235.286014    31.003241 
  20.007000   165.461000     0.011655   195.176154    31.001893 
  20.010000   160.577000     0.011808   166.031627    31.000551 
  20.013000   124.677000     0.014724   144.165597    30.999214 
  20.016000    84.776000     0.022511   127.256312    30.997881 
  20.019000   109.277000     0.017992   113.857772    30.996554 
  20.022000    82.917000     0.021953   103.042376    30.995232 
  20.025000    84.953000     0.021844    94.184977    30.993915 
  20.028000    79.258000     0.023454    86.843935    30.992603 
  20.031000    67.734000     0.026411    80.696204    30.991296 
  20.034000    89.472000     0.021382    75.499850    30.989994 
  20.037000    69.662000     0.026342    71.070611    30.988697 
  20.040000    62.023000     0.029166    67.266250    30.987404 
  20.043000    49.000000     0.036244    63.975670    30.986117 
  20.046000    63.106000     0.028594    61.111166    30.984835 
  20.049000    60.429000     0.031627    58.602810    30.983557 
  20.052000    60.205000     0.032423    56.394336    30.982285 
  20.055000    56.020000     0.033866    54.440083    30.981017 
  20.058000    47.745000     0.038312    52.702704    30.979754 
  20.061000    39.031000     0.048276    51.151422    30.978496 
  20.064000    50.119000     0.037741    49.760700    30.977243 
  20.067000    46.881000     0.042209    48.509215    30.975994 
  20.070000    55.652000     0.031510    47.379051    30.974751 
  20.073000    41.709000     0.042861    46.355068    30.973512 
  20.076000    46.018000     0.038891    45.424411    30.972278 
  20.079000    51.627000     0.034591    44.576100    30.971048 
  20.082000    39.553000     0.049253    43.800722    30.969823 
  20.085000    36.841000     0.050939    43.090164    30.968604 
  20.088000    40.439000     0.047214    42.437408    30.967388 
  20.091000    35.061000     0.053162    41.836357    30.966178 
  20.094000    32.316000     0.054379    41.281697    30.964972 
  20.097000    41.898000     0.044411    40.768774    30.963770 
  20.100000    41.163000     0.045018    40.293506    30.962574 
  20.103000    37.556000     0.050349    39.852294    30.961382 
  20.106000    35.260000     0.053227    39.441959    30.960194 
  20.109000    24.600000     0.074149    39.059683    30.959012 
  20.112000    34.684000     0.057653    38.702963    30.957833 
  20.115000    34.205000     0.051191    38.369567    30.956660 
  20.118000    46.147000     0.039171    38.057502    30.955490 
  20.121000    47.488000     0.040379    37.764983    30.954326 
  20.124000    34.961000     0.053643    37.490407    30.953166 
  20.127000    35.098000     0.048645    37.232333    30.952010 
  20.130000    31.572000     0.053761    36.989459    30.950859 
  20.133000    32.472000     0.058081    36.760612    30.949712 
  20.136000    34.540000     0.052685    36.544729    30.948570 
  20.139000    36.322000     0.054807    36.340843    30.947432 
  20.142000    31.863000     0.058870    36.148080    30.946299 
  20.145000    36.550000     0.048597    35.965639    30.945170 
  20.148000    37.746000     0.049998    35.792795    30.944045 
  20.151000    41.174000     0.044625    35.628881    30.942925 
  20.154000    31.425000     0.064250    35.473290    30.941809 
  20.157000    36.139000     0.054083    35.325465    30.940697 
  20.160000    26.966000     0.066333    35.184893    30.939590 
  20.163000    37.469000     0.046204    35.051104    30.938487 
  20.166000    33.007000     0.053544    34.923667    30.937389 
  20.169000    33.769000     0.055457    34.802181    30.936294 
  20.172000    43.176000     0.042830    34.686281    30.935204 
  20.175000    47.989000     0.038968    34.575624    30.934119 
  20.178000    41.712000     0.042041    34.469898    30.933037 
  20.181000    36.709000     0.053849    34.368811    30.931960 
  20.184000    44.523000     0.042372    34.272092    30.930887 
  20.187000    37.321000     0.049032    34.179492    30.929818 
  20.190000    41.512000     0.043057    34.090777    30.928753 
  20.193000    31.947000     0.060024    34.005731    30.927692 
  20.196000    32.104000     0.061280    33.924151    30.926636 
  20.199000    28.011000     0.068308    33.845851    30.925584 
  20.202000    26.693000     0.068901    33.770654    30.924536 
  20.205000    30.963000     0.060496    33.698396    30.923492 
  20.208000    32.846000     0.056491    33.628925    30.922452 
  20.211000    35.408000     0.057090    33.562096    30.921416 
  20.214000    33.071000     0.060065    33.497777    30.920384 
  20.217000    28.713000     0.067073    33.435840    30.919356 
  20.220000    26.933000     0.063757    33.376168    30.918332 
  20.223000    36.995000     0.050133    33.318651    30.917313 
  20.226000    19.670000     0.097273    33.263184    30.916297 
  20.229000    30.708000     0.062663    33.209669    30.915285 
  20.232000    38.945000     0.044993    33.158014    30.914278 
  20.235000    22.584000     0.092006    33.108133    30.913274 
  20.238000    30.770000     0.062218    33.059944    30.912274 
  20.241000    36.644000     0.050174    33.013370    30.911278 
  20.244000    34.278000     0.055136    32.968338    30.910286 
  20.247000    38.513000     0.048803    32.924779    30.909298 
  20.250000    30.444000     0.057400    32.882630    30.908314 
  20.253000    24.932000     0.076113    32.841827    30.907334 
  20.256000    39.363000     0.047440    32.802314    30.906357 
  20.259000    39.454000     0.047397    32.764036    30.905385 
  20.262000    27.219000     0.068428    32.726940    30.904416 
  20.265000    32.005000     0.057557    32.690978    30.903451 
  20.268000    31.497000     0.062266    32.656102    30.902490 
  20.271000    31.623000     0.060792    32.622268    30.901533 
  20.274000    22.482000     0.081737    32.589435    30.900579 
  20.277000    33.629000     0.055983    32.557562    30.899630 
  20.280000    36.142000     0.051609    32.526611    30.898684 
  20.283000    38.385000     0.050116    32.496546    30.897741 
  20.286000    33.265000     0.055519    32.467332    30.896803 
  20.289000    30.767000     0.058958    32.438938    30.895868 
  20.292000    32.045000     0.059781    32.411332    30.894937 
  20.295000    23.876000     0.082081    32.384484    30.894010 
  20.298000    32.124000     0.059622    32.358366    30.893086 
  20.301000    29.935000     0.066054    32.332951    30.892166 
  20.304000    37.469000     0.046790    32.308213    30.891249 
  20.307000    35.370000     0.054032    32.284128    30.890336 
  20.310000    30.938000     0.061777    32.260672    30.889427 
  20.313000    34.070000     0.054077    32.237823    30.888522 
  20.316000    32.207000     0.059341    32.215560    30.887620 
  20.319000    26.829000     0.069313    32.193862    30.886721 
  20.322000    32.667000     0.054231    32.172709    30.885826 
  20.325000    41.804000     0.045226    32.152083    30.884935 
  20.328000    33.122000     0.056490    32.131966    30.884047 
  20.331000    34.441000     0.053174    32.112341    30.883163 
  20.334000    32.592000     0.054450    32.093191    30.882282 
  20.337000    36.104000     0.048352    32.074501    30.881405 
  20.340000    31.370000     0.056678    32.056255    30.880531 
  20.343000    31.695000     0.059486    32.038440    30.879660 
  20.346000    28.278000     0.065389    32.021040    30.878794 
  20.349000    24.712000     0.081260    32.004043    30.877930 
  20.352000    29.057000     0.069930    31.987437    30.877070 
  20.355000    29.852000     0.065335    31.971208    30.876213 
  20.358000    27.644000     0.074593    31.955345    30.875360 
  20.361000    27.864000     0.071075    31.939837    30.874510 
  20.364000    31.866000     0.055706    31.924673    30.873664 
  20.367000    27.501000     0.068063    31.909841    30.872821 
  20.370000    33.902000     0.054513    31.895334    30.871981 
  20.373000    38.390000     0.049477    31.881139    30.871145 
  20.376000    26.548000     0.067922    31.867249    30.870311 
  20.379000    31.044000     0.054431    31.853654    30.869482 
  20.382000    33.718000     0.057275    31.840346    30.868655 
  20.385000    27.967000     0.072422    31.827316    30.867832 
  20.388000    27.414000     0.069726    31.814556    30.867012 
  20.391000    21.894000     0.084454    31.802059    30.866195 
  20.394000    28.411000     0.068820    31.789817    30.865382 
  20.397000    39.128000     0.046500    31.777823    30.864572 
  20.400000    30.052000     0.059371    31.766070    30.863765 
  20.403000    24.942000     0.076697    31.754551    30.862961 
  20.406000    29.992000     0.060862    31.743260    30.862160 
  20.409000    29.663000     0.057378    31.732191    30.861363 
  20.412000    20.807000     0.091268    31.721337    30.860568 
  20.415000    38.434000     0.045837    31.710694    30.859777 
  20.418000    25.670000     0.079018    31.700254    30.858989 
  20.421000    32.127000     0.053589    31.690013    30.858204 
  20.424000    32.244000     0.054638    31.679966    30.857423 
  20.427000    40.798000     0.044264    31.670107    30.856644 
  20.430000    27.786000     0.066986    31.660432    30.855868 
  20.433000    32.134000     0.056195    31.650936    30.855096 
  20.436000    22.909000     0.075370    31.641614    30.854326 
  20.439000    36.453000     0.048003    31.632461    30.853560 
  20.442000    38.571000     0.049321    31.623475    30.852797 
  20.445000    30.926000     0.065920    31.614650    30.852036 
  20.448000    28.564000     0.067482    31.605982    30.851279 
  20.451000    43.515000     0.041431    31.597468    30.850525 
  20.454000    30.828000     0.059143    31.589103    30.849773 
  20.457000    34.907000     0.052504    31.580885    30.849025 
  20.460000    43.592000     0.043453    31.572809    30.848280 
  20.463000    27.174000     0.068437    31.564873    30.847537 
  20.466000    33.865000     0.053980    31.557072    30.846798 
  20.469000    40.398000     0.043630    31.549404    30.846061 
  20.472000    32.060000     0.058877    31.541865    30.845328 
  20.475000    28.378000     0.064044    31.534453    30.844597 
  20.478000    24.257000     0.074438    31.527164    30.843869 
  20.481000    27.160000     0.069515    31.519996    30.843144 
  20.484000    22.245000     0.079889    31.512946    30.842422 
  20.487000    29.735000     0.060307    31.506011    30.841702 
  20.490000    36.291000     0.054165    31.499189    30.840986 
  20.493000    30.186000     0.062339    31.492477    30.840272 
  20.496000    30.508000     0.064325    31.485872    30.839562 
  20.499000    37.495000     0.045998    31.479373    30.838853 
  20.502000    30.507000     0.060887    31.472976    30.838148 
  20.505000    25.904000     0.080749    31.466680    30.837446 
  20.508000    31.385000     0.055821    31.460483    30.836746 
  20.511000    38.158000     0.048621    31.454382    30.836049 
  20.514000    32.446000     0.055682    31.448375    30.835355 
  20.517000    39.378000     0.042738    31.442461    30.834664 
  20.520000    34.956000     0.052629    31.436636    30.833975 
  20.523000    32.950000     0.058796    31.430902    30.833289 
  20.526000    20.709000     0.084883    31.425265    30.832605 
  20.529000    29.058000     0.058787    31.419756    30.831925 
  20.532000    27.320000     0.070136    31.414416    30.831247 
  20.535000    31.446000     0.062264    31.409191    30.830571 
  20.538000    37.324000     0.050243    31.403871    30.829899 
  20.541000    22.261000     0.081806    31.398629    30.829229 
  20.544000    32.746000     0.057122    31.393464    30.828561 
  20.547000    31.892000     0.059543    31.388373    30.827896 
  20.550000    21.174000     0.085523    31.383355    30.827234 
  20.553000    26.783000     0.066070    31.378410    30.826574 
  20.556000    29.175000     0.063952    31.373535    30.825917 
  20.559000    31.313000     0.056476    31.368729    30.825263 
  20.562000    22.791000     0.077442    31.363991    30.824611 
  20.565000    33.024000     0.057516    31.359320    30.823962 
  20.568000    30.461000     0.063890    31.354713    30.823315 
  20.571000    36.117000     0.048089    31.350171    30.822670 
  20.574000    24.590000     0.080002    31.345691    30.822028 
  20.577000    25.066000     0.070934    31.341273    30.821389 
  20.580000    30.738000     0.058711    31.336916    30.820752 
  20.583000    19.353000     0.099148    31.332617    30.820118 
  20.586000    26.324000     0.069500    31.328377    30.819486 
  20.589000    28.067000     0.066496    31.324194    30.818856 
  20.592000    41.584000     0.045267    31.320067    30.818229 
  20.595000    28.898000     0.069211    31.315995    30.817605 
  20.598000    38.088000     0.049998    31.311977    30.816982 
  20.601000    26.452000     0.068319    31.308013    30.816362 
  20.604000    28.121000     0.064210    31.304100    30.815745 
  20.607000    31.970000     0.063629    31.300239    30.815130 
  20.610000    33.253000     0.057258    31.296427    30.814517 
  20.613000    28.575000     0.065578    31.292666    30.813907 
  20.616000    27.053000     0.063261    31.288952    30.813299 
  20.619000    29.215000     0.066804    31.285287    30.812693 
  20.622000    36.952000     0.049012    31.281668    30.812090 
  20.625000    31.157000     0.058954    31.278096    30.811489 
  20.628000    33.088000     0.055010    31.274568    30.810890 
  20.631000    30.169000     0.061159    31.271086    30.810294 
  20.634000    33.759000     0.053473    31.267647    30.809700 
  20.637000    26.812000     0.071281    31.264251    30.809108 
  20.640000    32.309000     0.055574    31.260897    30.808518 
  20.643000    27.052000     0.065593    31.257585    30.807931 
  20.646000    31.206000     0.059843    31.254314    30.807346 
  20.649000    31.434000     0.059061    31.251083    30.806763 
  20.652000    30.749000     0.058950    31.247892    30.806182 
  20.655000    29.183000     0.066831    31.244739    30.805603 
  20.658000    23.406000     0.080001    31.241625    30.805027 
  20.661000    33.011000     0.054391    31.238549    30.804453 
  20.664000    29.771000     0.060948    31.235510    30.803881 
  20.667000    27.920000     0.065539    31.232507    30.803311 
  20.670000    35.176000     0.052373    31.229541    30.802743 
  20.673000    31.184000     0.061499    31.226609    30.802178 
  20.676000    29.746000     0.060198    31.223713    30.801615 
  20.679000    21.002000     0.088973    31.220851    30.801053 
  20.682000    27.391000     0.066544    31.218022    30.800494 
  20.685000    28.126000     0.065506    31.215227    30.799937 
  20.688000    32.509000     0.054574    31.212465    30.799382 
  20.691000    36.025000     0.052034    31.209735    30.798829 
  20.694000    29.311000     0.063205    31.207037    30.798278 
  20.697000    34.797000     0.053597    31.204369    30.797729 
  20.700000    26.865000     0.070144    31.201733    30.797183 
  20.703000    36.147000     0.049972    31.199127    30.796638 
  20.706000    23.562000     0.080022    31.196551    30.796095 
  20.709000    31.681000     0.056840    31.194005    30.795554 
  20.712000    33.716000     0.059869    31.191488    30.795016 
  20.715000    36.663000     0.050752    31.188999    30.794479 
  20.718000    28.173000     0.065554    31.186538    30.793944 
  20.721000    27.455000     0.066612    31.184106    30.793411 
  20.724000    34.759000     0.055002    31.181700    30.792881 
  20.727000    35.449000     0.059095    31.179322    30.792352 
  20.730000    36.707000     0.048523    31.176971    30.791825 
  20.733000    26.653000     0.073633    31.174645    30.791300 
  20.736000    34.579000     0.056322    31.172346    30.790777 
  20.739000    27.855000     0.073690    31.170072    30.790255 
  20.742000    28.293000     0.065288    31.167824    30.789736 
  20.745000    26.665000     0.069314    31.165600    30.789219 
  20.748000    39.351000     0.047991    31.163401    30.788703 
  20.751000    30.516000     0.056564    31.161226    30.788190 
  20.754000    21.055000     0.089920    31.159075    30.787678 
  20.757000    26.888000     0.069480    31.156947    30.787168 
  20.760000    27.893000     0.064251    31.154843    30.786660 
  20.763000    29.826000     0.057794    31.152762    30.786153 
  20.766000    37.242000     0.054568    31.150703    30.785649 
  20.769000    31.511000     0.059469    31.148667    30.785146 
  20.772000    28.561000     0.066863    31.146653    30.784645 
  20.775000    22.344000     0.091745    31.144660    30.784146 
  20.778000    30.236000     0.060521    31.142689    30.783649 
  20.781000    30.111000     0.064986    31.140739    30.783153 
  20.784000    38.562000     0.048491    31.138811    30.782659 
  20.787000    20.958000     0.095324    31.136903    30.782167 
  20.790000    25.170000     0.077270    31.135015    30.781677 
  20.793000    31.865000     0.056229    31.133147    30.781188 
  20.796000    30.760000     0.062150    31.131300    30.780701 
  20.799000    32.040000     0.059744    31.129472    30.780216 
  20.802000    28.906000     0.069811    31.127663    30.779733 
  20.805000    27.690000     0.068292    31.125874    30.779251 
  20.808000    34.561000     0.054380    31.124104    30.778771 
  20.811000    31.023000     0.065183    31.122353    30.778292 
  20.814000    42.427000     0.043820    31.120620    30.777815 
  20.817000    32.895000     0.054048    31.118905    30.777340 
  20.820000    34.671000     0.055514    31.117208    30.776867 
  20.823000    31.455000     0.060351    31.115530    30.776395 
  20.826000    31.222000     0.060074    31.113869    30.775925 
  20.829000    26.684000     0.069170    31.112225    30.775456 
  20.832000    26.567000     0.071864    31.110599    30.774989 
  20.835000    43.833000     0.041509    31.108990    30.774523 
  20.838000    36.384000     0.050916    31.107398    30.774059 
  20.841000    35.094000     0.053228    31.105822    30.773597 
  20.844000    25.296000     0.071130    31.104263    30.773136 
  20.847000    21.630000     0.085660    31.102720    30.772677 
  20.850000    27.297000     0.068709    31.101193    30.772219 
  20.853000    19.177000     0.095167    31.099683    30.771763 
  20.856000    34.516000     0.060256    31.098188    30.771309 
  20.859000    34.481000     0.057558    31.096709    30.770855 
  20.862000    33.087000     0.056680    31.095245    30.770404 
  20.865000    27.888000     0.070248    31.093796    30.769954 
  20.868000    29.788000     0.064094    31.092363    30.769505 
  20.871000    32.155000     0.058561    31.090944    30.769058 
  20.874000    36.107000     0.048833    31.089541    30.768612 
  20.877000    43.049000     0.042361    31.088152    30.768168 
  20.880000    34.620000     0.051695    31.086777    30.767725 
  20.883000    27.808000     0.069416    31.085417    30.767284 
  20.886000    27.139000     0.067735    31.084071    30.766844 
  20.889000    30.194000     0.063092    31.082740    30.766406 
  20.892000    38.531000     0.046379    31.081422    30.765969 
  20.895000    21.564000     0.089254    31.080117    30.765533 
  20.898000    23.106000     0.080243    31.078827    30.765099 
  20.901000    24.818000     0.076245    31.077550    30.764666 
  20.904000    24.108000     0.081563    31.076286    30.764234 
  20.907000    30.039000     0.065449    31.075036    30.763804 
  20.910000    34.274000     0.054146    31.073799    30.763375 
  20.913000    23.629000     0.080557    31.072575    30.762948 
  20.916000    27.623000     0.069480    31.071363    30.762522 
  20.919000    30.911000     0.067038    31.070165    30.762097 
  20.922000    20.110000     0.097914    31.068979    30.761674 
  20.925000    27.647000     0.066130    31.067805    30.761251 
  20.928000    25.268000     0.076260    31.066644    30.760831 
  20.931000    37.591000     0.050794    31.065495    30.760411 
  20.934000    22.697000     0.083657    31.064359    30.759993 
  20.937000    29.771000     0.061596    31.063234    30.759576 
  20.940000    26.248000     0.070340    31.062122    30.759160 
  20.943000    31.696000     0.062863    31.061021    30.758746 
  20.946000    25.756000     0.073886    31.059932    30.758333 
  20.949000    26.706000     0.071286    31.058855    30.757921 
  20.952000    33.419000     0.060569    31.057789    30.757510 
  20.955000    28.687000     0.064813    31.056735    30.757101 
  20.958000    32.973000     0.055413    31.055692    30.756692 
  20.961000    36.859000     0.053872    31.054660    30.756285 
  20.964000    19.859000     0.100940    31.053639    30.755880 
  20.967000    23.159000     0.091373    31.052630    30.755475 
  20.970000    26.444000     0.072139    31.051631    30.755072 
  20.973000    37.123000     0.050762    31.050644    30.754669 
  20.976000    22.265000     0.083046    31.049667    30.754268 
  20.979000    32.244000     0.060271    31.048701    30.753868 
  20.982000    27.578000     0.060656    31.047745    30.753469 
  20.985000    24.624000     0.076379    31.046800    30.753072 
  20.988000    30.239000     0.064407    31.045866    30.752675 
  20.991000    28.123000     0.064064    31.044942    30.752280 
  20.994000    34.740000     0.050521    31.044028    30.751886 
  20.997000    25.735000     0.076069    31.043124    30.751492 
  21.000000    30.080000     0.060068    31.042231    30.751100 
  21.003000    15.780000     0.120967    31.041348    30.750709 
  21.006000    25.539000     0.081530    31.040474    30.750320 
  21.009000    31.272000     0.056958    31.039611    30.749931 
  21.012000    30.082000     0.059606    31.038757    30.749543 
  21.015000    31.232000     0.056655    31.037913    30.749156 
  21.018000    23.412000     0.080022    31.037079    30.748771 
  21.021000    34.399000     0.052486    31.036255    30.748386 
  21.024000    24.855000     0.073940    31.035440    30.748003 
  21.027000    28.136000     0.064337    31.034635    30.747620 
  21.030000    29.622000     0.060270    31.033839    30.747239 
  21.033000    32.806000     0.056105    31.033052    30.746858 
  21.036000    33.930000     0.056001    31.032275    30.746479 
  21.039000    24.810000     0.074948    31.031507    30.746100 
  21.042000    31.380000     0.056936    31.030748    30.745723 
  21.045000    28.296000     0.069745    31.029999    30.745346 
  21.048000    31.289000     0.064269    31.029258    30.744970 
  21.051000    24.600000     0.081413    31.028527    30.744596 
  21.054000    22.701000     0.080334    31.027804    30.744222 
  21.057000    27.385000     0.073352    31.027091    30.743850 
  21.060000    27.550000     0.069267    31.026386    30.743478 
  21.063000    31.037000     0.059426    31.025690    30.743107 
  21.066000    30.890000     0.062534    31.025003    30.742737 
  21.069000    25.131000     0.069314    31.024325    30.742368 
  21.072000    26.199000     0.066897    31.023655    30.742000 
  21.075000    32.228000     0.055346    31.022994    30.741633 
  21.078000    34.579000     0.054929    31.022341    30.741267 
  21.081000    27.402000     0.070686    31.021697    30.740901 
  21.084000    30.977000     0.057604    31.021062    30.740537 
  21.087000    27.956000     0.065016    31.020434    30.740173 
  21.090000    28.593000     0.064057    31.019816    30.739810 
  21.093000    31.353000     0.059236    31.019205    30.739448 
  21.096000    30.687000     0.062116    31.018603    30.739087 
  21.099000    35.278000     0.050230    31.018009    30.738727 
  21.102000    31.502000     0.057041    31.017424    30.738368 
  21.105000    26.399000     0.065836    31.016846    30.738009 
  21.108000    23.533000     0.085821    31.016277    30.737651 
  21.111000    29.216000     0.068633    31.015716    30.737295 
  21.114000    27.827000     0.069324    31.015163    30.736938 
  21.117000    33.640000     0.054583    31.014617    30.736583 
  21.120000    24.883000     0.080816    31.014080    30.736228 
  21.123000    30.674000     0.063773    31.013551    30.735875 
  21.126000    35.219000     0.052645    31.013030    30.735522 
  21.129000    39.849000     0.045471    31.012517    30.735169 
  21.132000    28.771000     0.061217    31.012011    30.734818 
  21.135000    30.237000     0.064349    31.011513    30.734467 
  21.138000    25.102000     0.081965    31.011024    30.734117 
  21.141000    30.958000     0.058004    31.010541    30.733768 
  21.144000    24.325000     0.072366    31.010067    30.733420 
  21.147000    19.614000     0.093917    31.009601    30.733072 
  21.150000    30.666000     0.061072    31.009142    30.732725 
  21.153000    39.529000     0.049956    31.008690    30.732378 
  21.156000    33.573000     0.054776    31.008247    30.732033 
  21.159000    26.104000     0.071032    31.007811    30.731688 
  21.162000    27.293000     0.068355    31.007382    30.731343 
  21.165000    39.697000     0.049099    31.006961    30.731000 
  21.168000    41.358000     0.044815    31.006548    30.730657 
  21.171000    17.875000     0.115820    31.006142    30.730315 
  21.174000    42.225000     0.042317    31.005744    30.729973 
  21.177000    22.898000     0.080018    31.005353    30.729632 
  21.180000    31.024000     0.063498    31.004970    30.729292 
  21.183000    34.168000     0.059667    31.004594    30.728952 
  21.186000    23.939000     0.076803    31.004225    30.728613 
  21.189000    26.502000     0.068605    31.003864    30.728274 
  21.192000    22.641000     0.079326    31.003510    30.727937 
  21.195000    26.930000     0.064368    31.003164    30.727599 
  21.198000    21.100000     0.080892    31.002825    30.727263 
  21.201000    34.714000     0.049506    31.002493    30.726927 
  21.204000    24.075000     0.075519    31.002169    30.726591 
  21.207000    37.951000     0.049647    31.001852    30.726257 
  21.210000    30.486000     0.062127    31.001542    30.725922 
  21.213000    26.204000     0.067928    31.001239    30.725589 
  21.216000    20.595000     0.083460    31.000944    30.725256 
  21.219000    35.711000     0.050431    31.000656    30.724923 
  21.222000    27.138000     0.068188    31.000376    30.724591 
  21.225000    20.573000     0.090902    31.000102    30.724259 
  21.228000    36.384000     0.048074    30.999836    30.723929 
  21.231000    28.437000     0.066725    30.999577    30.723598 
  21.234000    36.323000     0.052963    30.999325    30.723268 
  21.237000    33.723000     0.057196    30.999081    30.722939 
  21.240000    35.191000     0.052305    30.998844    30.722610 
  21.243000    31.793000     0.059284    30.998613    30.722282 
  21.246000    33.629000     0.059475    30.998391    30.721954 
  21.249000    32.538000     0.052740    30.998175    30.721626 
  21.252000    30.495000     0.058822    30.997966    30.721299 
  21.255000    22.546000     0.091308    30.997765    30.720973 
  21.258000    24.686000     0.076811    30.997571    30.720647 
  21.261000    25.748000     0.073901    30.997384    30.720322 
  21.264000    32.283000     0.059021    30.997204    30.719997 
  21.267000    28.490000     0.058423    30.997032    30.719672 
  21.270000    26.702000     0.069638    30.996866    30.719348 
  21.273000    28.572000     0.066882    30.996708    30.719024 
  21.276000    34.593000     0.054774    30.996557    30.718701 
  21.279000    31.647000     0.056976    30.996414    30.718378 
  21.282000    32.799000     0.054529    30.996277    30.718056 
  21.285000    25.605000     0.077771    30.996148    30.717734 
  21.288000    33.898000     0.051551    30.996026    30.717412 
  21.291000    25.482000     0.073590    30.995911    30.717091 
  21.294000    26.234000     0.067024    30.995803    30.716770 
  21.297000    31.100000     0.059598    30.995703    30.716450 
  21.300000    41.824000     0.044746    30.995610    30.716130 
  21.303000    36.735000     0.050263    30.995524    30.715810 
  21.306000    36.443000     0.050686    30.995446    30.715491 
  21.309000    35.137000     0.053169    30.995374    30.715172 
  21.312000    38.184000     0.049229    30.995310    30.714853 
  21.315000    28.089000     0.075427    30.995254    30.714535 
  21.318000    28.074000     0.071799    30.995205    30.714217 
  21.321000    24.350000     0.079623    30.995163    30.713900 
  21.324000    22.791000     0.080455    30.995128    30.713583 
  21.327000    24.594000     0.081095    30.995101    30.713266 
  21.330000    24.939000     0.077442    30.995081    30.712949 
  21.333000    34.728000     0.057075    30.995069    30.712633 
  21.336000    32.719000     0.057444    30.995064    30.712317 
  21.339000    31.756000     0.056981    30.995066    30.712002 
  21.342000    35.013000     0.053168    30.995076    30.711686 
  21.345000    21.580000     0.090397    30.995093    30.711371 
  21.348000    33.611000     0.054367    30.995118    30.711057 
  21.351000    28.296000     0.068903    30.995151    30.710742 
  21.354000    30.738000     0.062566    30.995191    30.710428 
  21.357000    29.391000     0.066612    30.995239    30.710114 
  21.360000    27.191000     0.065050    30.995294    30.709800 
  21.363000    21.880000     0.085275    30.995357    30.709487 
  21.366000    44.566000     0.042128    30.995427    30.709174 
  21.369000    25.659000     0.069034    30.995506    30.708861 
  21.372000    37.226000     0.050970    30.995592    30.708548 
  21.375000    30.462000     0.062900    30.995686    30.708236 
  21.378000    35.113000     0.049444    30.995787    30.707924 
  21.381000    27.926000     0.066424    30.995897    30.707612 
  21.384000    34.240000     0.054738    30.996014    30.707300 
  21.387000    26.612000     0.069460    30.996139    30.706989 
  21.390000    30.168000     0.058675    30.996272    30.706677 
  21.393000    30.307000     0.057247    30.996413    30.706366 
  21.396000    28.922000     0.064505    30.996563    30.706055 
  21.399000    31.409000     0.056544    30.996720    30.705745 
  21.402000    23.500000     0.081820    30.996885    30.705434 
  21.405000    36.191000     0.053198    30.997058    30.705124 
  21.408000    33.383000     0.059436    30.997240    30.704814 
  21.411000    29.463000     0.062502    30.997430    30.704504 
  21.414000    30.409000     0.064709    30.997628    30.704194 
  21.417000    23.443000     0.076624    30.997835    30.703884 
  21.420000    23.630000     0.082524    30.998049    30.703575 
  21.423000    39.626000     0.043083    30.998273    30.703265 
  21.426000    21.009000     0.084426    30.998504    30.702956 
  21.429000    30.411000     0.061017    30.998745    30.702647 
  21.432000    39.707000     0.042055    30.998994    30.702338 
  21.435000    37.724000     0.047238    30.999251    30.702029 
  21.438000    39.432000     0.045924    30.999517    30.701721 
  21.441000    23.623000     0.079691    30.999792    30.701412 
  21.444000    25.935000     0.075163    31.000076    30.701104 
  21.447000    32.320000     0.057579    31.000369    30.700795 
  21.450000    21.469000     0.083053    31.000670    30.700487 
  21.453000    24.548000     0.068646    31.000981    30.700179 
  21.456000    31.579000     0.057662    31.001301    30.699871 
  21.459000    22.312000     0.083122    31.001630    30.699563 
  21.462000    37.772000     0.048233    31.001968    30.699255 
  21.465000    33.557000     0.056691    31.002315    30.698947 
  21.468000    26.511000     0.063581    31.002672    30.698639 
  21.471000    34.776000     0.048803    31.003038    30.698331 
  21.474000    38.261000     0.048095    31.003414    30.698024 
  21.477000    32.928000     0.054414    31.003799    30.697716 
  21.480000    28.327000     0.070189    31.004194    30.697409 
  21.483000    35.074000     0.049255    31.004599    30.697101 
  21.486000    28.265000     0.064775    31.005014    30.696794 
  21.489000    30.115000     0.062140    31.005439    30.696486 
  21.492000    24.947000     0.071340    31.005873    30.696179 
  21.495000    40.575000     0.042946    31.006318    30.695872 
  21.498000    27.012000     0.069594    31.006773    30.695564 
  21.501000    34.168000     0.050168    31.007239    30.695257 
  21.504000    26.209000     0.066532    31.007715    30.694950 
  21.507000    35.583000     0.052619    31.008201    30.694642 
  21.510000    36.270000     0.051729    31.008698    30.694335 
  21.513000    34.884000     0.049843    31.009206    30.694028 
  21.516000    26.966000     0.068539    31.009725    30.693720 
  21.519000    34.252000     0.054403    31.010255    30.693413 
  21.522000    30.646000     0.061196    31.010796    30.693106 
  21.525000    34.156000     0.052373    31.011348    30.692798 
  21.528000    40.494000     0.043210    31.011911    30.692491 
  21.531000    32.222000     0.056663    31.012486    30.692184 
  21.534000    34.712000     0.052518    31.013073    30.691876 
  21.537000    34.525000     0.053506    31.013671    30.691569 
  21.540000    25.658000     0.077495    31.014282    30.691261 
  21.543000    30.709000     0.056726    31.014904    30.690954 
  21.546000    29.611000     0.058344    31.015539    30.690646 
  21.549000    21.384000     0.090830    31.016186    30.690338 
  21.552000    23.824000     0.075845    31.016845    30.690031 
  21.555000    26.773000     0.073467    31.017518    30.689723 
  21.558000    32.014000     0.057032    31.018203    30.689415 
  21.561000    33.347000     0.055130    31.018901    30.689107 
  21.564000    36.309000     0.052579    31.019612    30.688799 
  21.567000    23.232000     0.076779    31.020337    30.688491 
  21.570000    35.342000     0.053471    31.021075    30.688183 
  21.573000    33.546000     0.056184    31.021827    30.687874 
  21.576000    27.395000     0.065787    31.022594    30.687566 
  21.579000    31.566000     0.055993    31.023374    30.687257 
  21.582000    23.763000     0.082588    31.024169    30.686949 
  21.585000    25.906000     0.072075    31.024978    30.686640 
  21.588000    29.077000     0.062464    31.025802    30.686331 
  21.591000    35.448000     0.055920    31.026641    30.686022 
  21.594000    25.995000     0.075204    31.027496    30.685713 
  21.597000    22.452000     0.092352    31.028366    30.685404 
  21.600000    29.618000     0.059799    31.029252    30.685095 
  21.603000    36.292000     0.050414    31.030154    30.684785 
  21.606000    25.754000     0.075847    31.031073    30.684476 
  21.609000    30.356000     0.063155    31.032008    30.684166 
  21.612000    34.309000     0.050543    31.032960    30.683856 
  21.615000    25.536000     0.064608    31.033930    30.683546 
  21.618000    29.691000     0.066733    31.034917    30.683236 
  21.621000    33.161000     0.058880    31.035922    30.682925 
  21.624000    26.985000     0.073488    31.036945    30.682615 
  21.627000    36.064000     0.049167    31.037986    30.682304 
  21.630000    36.121000     0.049087    31.039047    30.681993 
  21.633000    33.922000     0.056040    31.040127    30.681682 
  21.636000    36.344000     0.050507    31.041227    30.681371 
  21.639000    38.097000     0.047492    31.042347    30.681060 
  21.642000    31.036000     0.062478    31.043488    30.680748 
  21.645000    34.870000     0.051794    31.044649    30.680436 
  21.648000    24.966000     0.076922    31.045832    30.680124 
  21.651000    28.852000     0.061878    31.047037    30.679812 
  21.654000    31.777000     0.057438    31.048265    30.679500 
  21.657000    29.267000     0.066159    31.049515    30.679187 
  21.660000    24.525000     0.073924    31.050789    30.678874 
  21.663000    27.781000     0.069075    31.052087    30.678561 
  21.666000    27.853000     0.067520    31.053409    30.678248 
  21.669000    30.886000     0.059203    31.054757    30.677935 
  21.672000    23.885000     0.072154    31.056130    30.677621 
  21.675000    22.732000     0.082441    31.057531    30.677307 
  21.678000    26.695000     0.065940    31.058958    30.676993 
  21.681000    35.054000     0.049484    31.060413    30.676679 
  21.684000    21.603000     0.087635    31.061897    30.676364 
  21.687000    29.305000     0.062629    31.063410    30.676049 
  21.690000    23.035000     0.084793    31.064953    30.675734 
  21.693000    35.586000     0.046587    31.066528    30.675419 
  21.696000    32.235000     0.062478    31.068135    30.675103 
  21.699000    36.244000     0.052305    31.069774    30.674787 
  21.702000    31.904000     0.057784    31.071448    30.674471 
  21.705000    35.656000     0.052229    31.073157    30.674154 
  21.708000    20.022000     0.092954    31.074901    30.673838 
  21.711000    28.461000     0.065846    31.076683    30.673521 
  21.714000    36.423000     0.048975    31.078504    30.673204 
  21.717000    37.653000     0.048551    31.080364    30.672886 
  21.720000    29.584000     0.065040    31.082265    30.672568 
  21.723000    23.429000     0.078678    31.084209    30.672250 
  21.726000    28.390000     0.062847    31.086196    30.671932 
  21.729000    16.842000     0.105912    31.088229    30.671613 
  21.732000    31.571000     0.056145    31.090310    30.671294 
  21.735000    32.424000     0.060758    31.092439    30.670975 
  21.738000    30.109000     0.066327    31.094619    30.670655 
  21.741000    35.599000     0.052232    31.096852    30.670335 
  21.744000    26.180000     0.075164    31.099139    30.670015 
  21.747000    37.035000     0.050473    31.101484    30.669695 
  21.750000    27.723000     0.068518    31.103888    30.669374 
  21.753000    31.927000     0.058903    31.106354    30.669053 
  21.756000    28.474000     0.068651    31.108885    30.668731 
  21.759000    33.533000     0.052229    31.111483    30.668409 
  21.762000    29.423000     0.064906    31.114151    30.668087 
  21.765000    31.495000     0.058047    31.116893    30.667765 
  21.768000    36.620000     0.052571    31.119712    30.667442 
  21.771000    28.735000     0.065994    31.122612    30.667119 
  21.774000    20.365000     0.092580    31.125596    30.666795 
  21.777000    33.014000     0.057832    31.128669    30.666471 
  21.780000    32.034000     0.054800    31.131835    30.666147 
  21.783000    21.655000     0.092278    31.135100    30.665823 
  21.786000    34.860000     0.056094    31.138468    30.665498 
  21.789000    26.363000     0.066336    31.141944    30.665173 
  21.792000    32.101000     0.058506    31.145536    30.664847 
  21.795000    28.108000     0.063647    31.149249    30.664521 
  21.798000    28.875000     0.062232    31.153090    30.664195 
  21.801000    24.044000     0.079726    31.157067    30.663868 
  21.804000    31.349000     0.056197    31.161188    30.663541 
  21.807000    26.635000     0.069685    31.165463    30.663213 
  21.810000    38.319000     0.046388    31.169900    30.662886 
  21.813000    40.077000     0.045730    31.174510    30.662557 
  21.816000    35.845000     0.055620    31.179305    30.662229 
  21.819000    22.219000     0.085617    31.184296    30.661900 
  21.822000    38.898000     0.042638    31.189499    30.661570 
  21.825000    20.768000     0.087692    31.194927    30.661240 
  21.828000    30.305000     0.065044    31.200597    30.660910 
  21.831000    33.067000     0.060062    31.206527    30.660580 
  21.834000    29.463000     0.062002    31.212737    30.660249 
  21.837000    34.892000     0.047771    31.219248    30.659917 
  21.840000    24.185000     0.073169    31.226085    30.659585 
  21.843000    35.217000     0.051590    31.233274    30.659253 
  21.846000    18.333000     0.097479    31.240844    30.658921 
  21.849000    25.519000     0.076118    31.248830    30.658588 
  21.852000    23.442000     0.082998    31.257267    30.658254 
  21.855000    31.440000     0.052835    31.266196    30.657920 
  21.858000    22.898000     0.095302    31.275664    30.657586 
  21.861000    32.490000     0.057978    31.285721    30.657251 
  21.864000    36.716000     0.049131    31.296427    30.656916 
  21.867000    31.819000     0.054526    31.307846    30.656580 
  21.870000    33.243000     0.056200    31.320053    30.656244 
  21.873000    32.175000     0.057899    31.333133    30.655908 
  21.876000    30.895000     0.061570    31.347181    30.655571 
  21.879000    29.725000     0.063212    31.362310    30.655233 
  21.882000    33.660000     0.054794    31.378645    30.654896 
  21.885000    35.872000     0.052461    31.396333    30.654557 
  21.888000    36.252000     0.052924    31.415543    30.654219 
  21.891000    31.443000     0.060185    31.436473    30.653879 
  21.894000    36.875000     0.049638    31.459353    30.653540 
  21.897000    33.220000     0.056366    31.484454    30.653200 
  21.900000    32.885000     0.057264    31.512096    30.652859 
  21.903000    27.850000     0.065943    31.542659    30.652518 
  21.906000    37.388000     0.049484    31.576595    30.652177 
  21.909000    28.929000     0.063354    31.614450    30.651835 
  21.912000    31.914000     0.062519    31.656883    30.651492 
  21.915000    29.164000     0.065917    31.704697    30.651149 
  21.918000    25.572000     0.073335    31.758878    30.650806 
  21.921000    31.116000     0.058682    31.820648    30.650462 
  21.924000    33.765000     0.050239    31.891533    30.650118 
  21.927000    33.492000     0.055344    31.973458    30.649773 
  21.930000    34.561000     0.052232    32.068874    30.649428 
  21.933000    21.453000     0.084710    32.180945    30.649082 
  21.936000    28.802000     0.057587    32.313800    30.648736 
  21.939000    32.169000     0.056103    32.472924    30.648389 
  21.942000    40.127000     0.044918    32.665758    30.648042 
  21.945000    29.394000     0.066878    32.902723    30.647694 
  21.948000    21.874000     0.085907    33.199011    30.647346 
  21.951000    31.428000     0.055660    33.577759    30.646997 
  21.954000    30.143000     0.061219    34.075268    30.646648 
  21.957000    35.601000     0.050929    34.748461    30.646298 
  21.960000    36.370000     0.052898    35.682933    30.645948 
  21.963000    26.524000     0.071637    36.996422    30.645597 
  21.966000    36.523000     0.049463    38.827248    30.645246 
  21.969000    33.593000     0.050663    41.290512    30.644894 
  21.972000    44.639000     0.041283    44.379657    30.644542 
  21.975000    66.549000     0.028568    47.807468    30.644189 
  21.978000    61.356000     0.030869    50.862474    30.643835 
  21.981000    54.976000     0.035837    52.505878    30.643481 
  21.984000    64.993000     0.027827    51.946219    30.643127 
  21.987000    60.201000     0.031047    49.374091    30.642772 
  21.990000    41.565000     0.042925    45.873283    30.642417 
  21.993000    44.821000     0.041166    42.490821    30.642061 
  21.996000    44.370000     0.039564    39.721235    30.641704 
  21.999000    35.537000     0.052401    37.642008    30.641347 
  22.002000    41.258000     0.045393    36.150069    30.640990 
  22.005000    36.421000     0.048897    35.097011    30.640631 
  22.008000    32.282000     0.062127    34.348440    30.640273 
  22.011000    32.723000     0.054881    33.803505    30.639914 
  22.014000    34.043000     0.055511    33.394441    30.639554 
  22.017000    47.674000     0.038721    33.078327    30.639194 
  22.020000    19.862000     0.095469    32.828271    30.638833 
  22.023000    29.321000     0.065002    32.626942    30.638471 
  22.026000    40.149000     0.047661    32.462618    30.638109 
  22.029000    40.347000     0.047322    32.327001    30.637747 
  22.032000    32.281000     0.062634    32.214012    30.637384 
  22.035000    35.591000     0.050835    32.119089    30.637020 
  22.038000    31.111000     0.056657    32.038757    30.636656 
  22.041000    29.529000     0.061913    31.970328    30.636291 
  22.044000    27.792000     0.071020    31.911702    30.635926 
  22.047000    27.636000     0.061465    31.861220    30.635560 
  22.050000    35.680000     0.056923    31.817558    30.635194 
  22.053000    34.089000     0.054585    31.779649    30.634827 
  22.056000    35.619000     0.052416    31.746629    30.634459 
  22.059000    23.092000     0.080933    31.717789    30.634091 
  22.062000    31.023000     0.060769    31.692546    30.633723 
  22.065000    30.974000     0.057142    31.670416    30.633353 
  22.068000    29.459000     0.062847    31.650994    30.632984 
  22.071000    37.964000     0.047554    31.633940    30.632613 
  22.074000    33.004000     0.055856    31.618969    30.632242 
  22.077000    36.770000     0.054069    31.605835    30.631871 
  22.080000    36.745000     0.048570    31.594331    30.631499 
  22.083000    33.735000     0.055314    31.584278    30.631126 
  22.086000    28.219000     0.062957    31.575524    30.630753 
  22.089000    31.316000     0.058282    31.567936    30.630379 
  22.092000    27.774000     0.067165    31.561398    30.630004 
  22.095000    36.815000     0.051876    31.555810    30.629629 
  22.098000    29.727000     0.059373    31.551086    30.629254 
  22.101000    24.259000     0.078558    31.547147    30.628877 
  22.104000    25.839000     0.068691    31.543927    30.628501 
  22.107000    30.891000     0.067488    31.541366    30.628123 
  22.110000    24.068000     0.074534    31.539412    30.627745 
  22.113000    28.439000     0.067130    31.538018    30.627366 
  22.116000    32.075000     0.058835    31.537142    30.626987 
  22.119000    39.304000     0.043354    31.536749    30.626607 
  22.122000    22.950000     0.087459    31.536805    30.626227 
  22.125000    28.032000     0.064353    31.537280    30.625846 
  22.128000    27.928000     0.064653    31.538149    30.625464 
  22.131000    34.934000     0.055092    31.539389    30.625082 
  22.134000    36.968000     0.048608    31.540978    30.624699 
  22.137000    28.377000     0.059171    31.542897    30.624316 
  22.140000    34.698000     0.055011    31.545129    30.623932 
  22.143000    30.425000     0.061365    31.547659    30.623547 
  22.146000    37.762000     0.047153    31.550474    30.623162 
  22.149000    36.280000     0.051052    31.553561    30.622776 
  22.152000    35.305000     0.056355    31.556909    30.622390 
  22.155000    27.029000     0.069202    31.560507    30.622003 
  22.158000    30.112000     0.058587    31.564348    30.621615 
  22.161000    32.853000     0.054680    31.568422    30.621227 
  22.164000    41.361000     0.045295    31.572723    30.620838 
  22.167000    32.263000     0.055739    31.577244    30.620448 
  22.170000    24.206000     0.077781    31.581979    30.620058 
  22.173000    25.571000     0.071533    31.586923    30.619667 
  22.176000    22.773000     0.080454    31.592071    30.619276 
  22.179000    21.299000     0.085190    31.597419    30.618884 
  22.182000    34.638000     0.053862    31.602965    30.618491 
  22.185000    27.683000     0.073208    31.608704    30.618098 
  22.188000    25.766000     0.072121    31.614633    30.617704 
  22.191000    30.712000     0.059463    31.620751    30.617309 
  22.194000    24.549000     0.081308    31.627056    30.616914 
  22.197000    22.594000     0.089537    31.633545    30.616518 
  22.200000    26.274000     0.070241    31.640218    30.616122
[truncated: 10,218,883 more chars]
