# Supplementary material for: pdCIFplotter: visualizing powder diffraction data in pdCIF format
Source: J Appl Crystallogr. 2022 May 25;55(Pt 3):631–7. doi: 10.1107/S1600576722003478 (PMC9172038; doi:10.1107/S1600576722003478)
Supplement: Supplementary file 2 [file j-55-00631-sup2.zip › first/first.inp]

#include "../cif.inc"

macro ciffile { "first.cif" }

/*
Input file and data used with permission from
http://community.dur.ac.uk/john.evans/topas_workshop/tutorial_multitopas.htm

Some slight modification done.
*/

'--------------------------------------------------------------
'Fitting Si + Al2O3 temperature standard
'Data collected with hot air blower so T(actual) < T(set) at high T
'File set up so that either topas v6 #list command or topas <v6 + command file can be used
'--------------------------------------------------------------
r_wp  15.10673 r_exp  9.61183652 r_p  11.5303847 r_wp_dash  27.2349026 r_p_dash  27.5099505 r_exp_dash  17.3285305 weighted_Durbin_Watson  1.44038706 gof  1.57167987

iters 100000
chi2_convergence_criteria 0.001
do_errors

Backup_INP
out_file = Concat(String(INP_File), ".INP");
num_runs 8
#list File_Name Temperature {
xye_files\576460-mac-001_reb_0003.xye	310.49
xye_files\576464-mac-001_reb_0003.xye	383.07
xye_files\576468-mac-001_reb_0003.xye	457.98
xye_files\576472-mac-001_reb_0003.xye	534.38
xye_files\576476-mac-001_reb_0003.xye	611.44
xye_files\576480-mac-001_reb_0003.xye	754.81
xye_files\576484-mac-001_reb_0003.xye	935.48
xye_files\576488-mac-001_reb_0003.xye	1092.2
}

prm !te =Temperature(Run_Number);:1092.2
prm CIF_TEMP = te;
prm CIF_ID = Run_Number;
prm CIF_SCAN_METHOD = "fixed";
macro filename { File_Name(Run_Number) }

#if Run_Number == 0;
system_before_save_OUT { del ciffile }
#endif

xdd filename
	start_X 5
	finish_X 65
	x_calculation_step = Yobs_dx_at(Xo);
	'lambda derived on peak shape derived on 574646-mac-001_offline.xye on 21/4/2017.xye by John 2016
	'Si zero was -1.69258/1000 degrees
	lam ymin_on_ymax 0.00001 la 1.0 lo   0.8257653_8.44468382e-008 lh 0.1
	LP_Factor( 90) 'change the LP correction  or lh value if required
   prm zero  0.769981402`_0.0430020952 th2_offset = (zero/1000);:  0.000769981402`_4.30020952e-05
	bkg @  35.9574249`_0.0684591789 -16.5317195`_0.119266714 -2.16567326`_0.109822047  4.16039706`_0.10782365 -6.48566316`_0.10845255  10.2736942`_0.107811907 -7.79901708`_0.103046587  0.558011518`_0.101594384  4.79527413`_0.0984407296 -5.20787107`_0.0991069387  4.02769943`_0.0956109868 -2.44252112`_0.0949108568 -0.672038744`_0.0929199772  3.5464774`_0.0929937932 -3.35753887`_0.0892988945  2.15559581`_0.0891091262 -1.60050461`_0.0808641582  0.535561777`_0.0788717769


    str
		phase_name "Al2O3"
		local CIF_PHASE_ID  1`
		local !CIF_Z = 6;
		Phase_Density_g_on_cm3( 3.90926479`_2.20591329e-05)
		'Sample size/strain include these lines for your sample
  		LVol_FWHM_CS_G_L(1, 337.82416`_39.1468351, 0.89, 470.9921`_55.1019184, csgc, 9528.46499`_119646.144_LIMIT_MIN_0.3 , cslc, 530.046303`_25.6875454)
  		e0_from_Strain( 7.48420419e-05`_3.85980765e-06, sgc, 0.0337231379`_0.00149746857, slc, 0.00105681057`_0.0018131039_LIMIT_MIN_0.0001)
		scale  scal_1  6.10457241e-05`_2.711e-07
		MVW( 611.768, 259.861`_0.001, 72.325`_0.135)
		Trigonal(lpa_1  4.789100`_0.000011, lpc_1  13.082848`_0.000044)
		space_group "r_-3_c:H"
		site Al1    x 0     y 0 z 0.148 occ Al+3 1 beq bval_1  0.84484`_0.01707
		site O1     x 0.306 y 0 z 0.25  occ O-2  1 beq bval_1  0.84484`_0.01707

	str
		phase_name "Si"
		local CIF_PHASE_ID  2`
		local !CIF_Z = 8;
		Phase_Density_g_on_cm3( 2.30707119`_1.03681128e-05)
		scale  scal_2  0.000102197945`_5.187e-07
		MVW( 224.684, 161.719`_0.001, 27.675`_0.135)
		Cubic(lpa_2  5.448206`_0.000008)
		space_group "Fd-3mS"
		site Si1    x 0 y 0 z 0 occ Si 1 beq bval_2  1.75564`_0.02086

for strs {
		'peak shape derived on 574646-mac-001_offline.xye on 21/4/2017
		'This is a fixed instrumental profile
		'Just use size/strain on your sample
		TCHZ_Peak_Type(!pku,-0.00072_0.00002,!pkv, -0.00008_0.00001,!pkw, -0.00080_0.00002,!pkz, 0.00087_0.00002,!pky, 0.01490_0.00011,!pkx, 0.00175_0.00002)
		Simple_Axial_Model(!axial, 2.12938_0.00228)
}


Out_pdCIF(ciffile, "proc")


C_matrix_normalized
{
                             1   2   3   4   5   6   7   8   9  10  11  12  13  14  15  16  17  18  19  20  21  22  23  24  25  26  27  28  29  30
zero                   1:  100  -1  -0   0  -0  -0  -0  -0  -0  -0  -0  -0   0   0  -0  -0   0   0   0  -0  58  41   1  -1  -2  -6  -2  -3  84  -7
bkg1160906944          2:   -1 100 -18  60  -5  42   3  33  -2  41  -6  37  -3  28   2  20   4  16   2   5  -0  -0  17   3  -9   9 -13  -1  -1   1
bkg1160907160          3:   -0 -18 100 -15  60  -0  45  -1  45  -6  46  -6  39  -1  29   2  24   1  19  13  -0  -0  19   9 -14  10 -15   1  -0   1
bkg1160907376          4:    0  60 -15 100 -14  59  -6  51  -3  44  -5  41  -4  35  -3  27  -0  19   3   8  -0  -0   7   3  -4   0  -2   0   0  -1
bkg1160907592          5:   -0  -5  60 -14 100 -19  65 -10  52  -2  40  -2  40  -5  36  -6  29  -3  20  -3  -0  -0  -2  -6   7  -4   6  -2   0  -2
bkg1160907808          6:   -0  42  -0  59 -19 100 -22  63  -7  45   3  34  -2  38  -8  34  -6  23   2   3  -0  -0   5   3  -5   4  -6  -0   0  -1
bkg1160908024          7:   -0   3  45  -6  65 -22 100 -21  60  -4  42   3  35  -4  39  -9  33  -7  22   2  -0  -0   2   0  -1  -1   0  -0  -0  -1
bkg1160908240          8:   -0  33  -1  51 -10  63 -21 100 -17  56  -3  40   0  34  -6  34  -8  26  -3   0  -0  -0   0  -3   3  -3   3  -1  -0  -1
bkg1160908456          9:   -0  -2  45  -3  52  -7  60 -17 100 -17  57  -4  42   1  34  -4  34  -7  26   4  -0  -0   6   2  -4   3  -4   0  -0  -0
bkg1160908672         10:   -0  41  -6  44  -2  45  -4  56 -17 100 -18  55  -5  39   0  27  -3  25  -2   3  -0  -0   6   1  -3   2  -4  -1  -0  -1
bkg1160908888         11:   -0  -6  46  -5  40   3  42  -3  57 -18 100 -18  55  -4  37   2  27  -2  26   5  -0  -0   7   1  -4   2  -4   0  -0  -0
bkg1160909104         12:   -0  37  -6  41  -2  34   3  40  -4  55 -18 100 -19  51  -4  32   3  19   3   6  -0  -0   8   3  -5   3  -6  -1  -0  -1
bkg1160909320         13:    0  -3  39  -4  40  -2  35   0  42  -5  55 -19 100 -19  51  -5  33   2  20   4  -0  -0   8   2  -4   3  -5  -1   0  -1
bkg1160909536         14:    0  28  -1  35  -5  38  -4  34   1  39  -4  51 -19 100 -20  49  -4  28   6   4  -0   0   7   2  -4   3  -5   0   0  -1
bkg1160909752         15:   -0   2  29  -3  36  -8  39  -6  34   0  37  -4  51 -20 100 -23  49  -8  29   4  -0   0   6   1  -2   1  -2  -1  -0  -1
bkg1160909968         16:   -0  20   2  27  -6  34  -9  34  -4  27   2  32  -5  49 -23 100 -22  42  -4   6  -0   0   8   3  -5   3  -5  -1   0  -1
bkg1160910184         17:    0   4  24  -0  29  -6  33  -8  34  -3  27   3  33  -4  49 -22 100 -24  43   3  -0   0   7   1  -3   3  -4   1   0   0
bkg1160910400         18:    0  16   1  19  -3  23  -7  26  -7  25  -2  19   2  28  -8  42 -24 100 -19   5  -0   0   7   3  -5   4  -6  -2   0  -2
bkg1160910616         19:    0   2  19   3  20   2  22  -3  26  -2  26   3  20   6  29  -4  43 -19 100   4   0  -0   5   2  -4   2  -4   0   0  -0
scal_1                20:   -0   5  13   8  -3   3   2   0   4   3   5   6   4   4   4   6   3   5   4 100   1   0  79  24 -32  19 -29   0   0  -0
lpa_1                 21:   58  -0  -0  -0  -0  -0  -0  -0  -0  -0  -0  -0  -0  -0  -0  -0  -0  -0   0   1 100 -12   2  -1  -1  -7  -1  -2  49  -5
lpc_1                 22:   41  -0  -0  -0  -0  -0  -0  -0  -0  -0  -0  -0  -0   0   0   0   0   0  -0   0 -12 100   1  -2  -0  -4  -1  -1  34  -3
bval_1                23:    1  17  19   7  -2   5   2   0   6   6   7   8   8   7   6   8   7   7   5  79   2   1 100  27 -43  33 -47  -0   1  -1
csgc                  24:   -1   3   9   3  -6   3   0  -3   2   1   1   3   2   2   1   3   1   3   2  24  -1  -2  27 100 -80  81 -71   0  -1  -0
cslc                  25:   -2  -9 -14  -4   7  -5  -1   3  -4  -3  -4  -5  -4  -4  -2  -5  -3  -5  -4 -32  -1  -0 -43 -80 100 -76  95   0  -1   1
sgc                   26:   -6   9  10   0  -4   4  -1  -3   3   2   2   3   3   3   1   3   3   4   2  19  -7  -4  33  81 -76 100 -83   0  -5  -1
slc                   27:   -2 -13 -15  -2   6  -6   0   3  -4  -4  -4  -6  -5  -5  -2  -5  -4  -6  -4 -29  -1  -1 -47 -71  95 -83 100   0  -1   2
scal_2                28:   -3  -1   1   0  -2  -0  -0  -1   0  -1   0  -1  -1   0  -1  -1   1  -2   0   0  -2  -1  -0   0   0   0   0 100  -2  76
lpa_2                 29:   84  -1  -0   0   0   0  -0  -0  -0  -0  -0  -0   0   0  -0   0   0   0   0   0  49  34   1  -1  -1  -5  -1  -2 100  -6
bval_2                30:   -7   1   1  -1  -2  -1  -1  -1  -0  -1  -0  -1  -1  -1  -1  -1   0  -2  -0  -0  -5  -3  -1  -0   1  -1   2  76  -6 100
}
