# Supplementary material for: pdCIFplotter: visualizing powder diffraction data in pdCIF format
Source: J Appl Crystallogr. 2022 May 25;55(Pt 3):631–7. doi: 10.1107/S1600576722003478 (PMC9172038; doi:10.1107/S1600576722003478)
Supplement: Supplementary file 2 [file j-55-00631-sup2.zip › first/xye_files/576460-mac-001_reb_0003.xye]

0.000000 163.060500 9.641018
0.003000 179.067000 9.750202
0.006000 172.569000 9.368304
0.009000 178.231000 9.837453
0.012000 157.278000 9.310098
0.015000 159.984000 9.182523
0.018000 126.619000 8.147728
0.021000 125.036000 7.991845
0.024000 130.855000 8.522195
0.027000 96.652000 7.291721
0.030000 101.133000 7.395190
0.033000 98.084000 7.152606
0.036000 81.563000 6.497783
0.039000 76.847000 6.417992
0.042000 76.291000 6.409385
0.045000 71.382000 6.233619
0.048000 66.406000 5.746431
0.051000 57.753000 5.463857
0.054000 42.693000 4.838923
0.057000 30.742000 4.152914
0.060000 35.256000 4.413836
0.063000 21.476000 3.412774
0.066000 14.444000 2.736331
0.069000 12.942000 2.745928
0.072000 7.788000 2.053699
0.075000 2.289000 1.231948
0.078000 4.175000 1.369554
0.081000 2.815000 1.082925
0.084000 0.739000 0.637272
0.087000 2.963000 1.336887
0.090000 0.833000 0.595000
0.093000 2.293000 1.020595
0.096000 1.819000 0.876838
0.099000 1.378000 0.767536
0.102000 2.859000 1.331948
0.105000 2.975000 1.210746
0.108000 0.000000 0.000000
0.111000 0.000000 0.000000
0.114000 0.707000 0.603664
0.117000 0.846000 0.695656
0.120000 4.607000 1.475000
0.123000 2.455000 1.062239
0.126000 3.527000 1.361619
0.129000 0.503000 0.390000
0.132000 0.703000 0.546000
0.135000 0.727000 0.543812
0.138000 0.966000 0.594784
0.141000 0.374000 0.332000
0.144000 1.055000 0.619233
0.147000 0.859000 0.590859
0.150000 0.635000 0.642000
0.153000 3.137000 1.305705
0.156000 3.565000 1.444500
0.159000 0.504000 0.372000
0.162000 1.697000 0.994132
0.165000 0.000000 0.000000
0.168000 0.719000 0.535004
0.171000 1.464000 0.734605
0.174000 0.000000 0.000000
0.177000 2.221000 1.200042
0.180000 3.904000 1.570091
0.183000 1.690000 0.836603
0.186000 3.933000 1.580368
0.189000 1.212000 0.870660
0.192000 1.156000 0.919000
0.195000 1.187000 0.894000
0.198000 1.276000 0.662011
0.201000 0.731000 0.727000
0.204000 0.722000 0.556720
0.207000 0.945000 0.780000
0.210000 0.126000 0.104000
0.213000 1.182000 0.659898
0.216000 0.710000 0.649462
0.219000 0.000000 0.000000
0.222000 0.000000 0.000000
0.225000 0.650000 0.573000
0.228000 1.320000 0.759888
0.231000 0.000000 0.000000
0.234000 0.000000 0.000000
0.237000 1.379000 0.923647
0.240000 0.835000 0.582388
0.243000 1.314000 0.974000
0.246000 0.000000 0.000000
0.249000 0.000000 0.000000
0.252000 0.748000 0.554185
0.255000 1.053000 0.806000
0.258000 0.188000 0.144000
0.261000 0.000000 0.000000
0.264000 1.720000 0.757486
0.267000 1.974000 0.944475
0.270000 2.478000 0.955997
0.273000 1.929000 1.018824
0.276000 0.000000 0.000000
0.279000 0.000000 0.000000
0.282000 0.017000 0.013000
0.285000 1.639000 0.999685
0.288000 2.662000 1.132195
0.291000 0.000000 0.000000
0.294000 1.265000 0.895362
0.297000 3.339000 1.221296
0.300000 1.283000 0.668934
0.303000 0.890000 0.657000
0.306000 0.000000 0.000000
0.309000 0.737000 0.723034
0.312000 0.000000 0.000000
0.315000 1.969000 0.867551
0.318000 0.000000 0.000000
0.321000 0.000000 0.000000
0.324000 1.000000 0.859000
0.327000 0.000000 0.000000
0.330000 0.964000 0.816270
0.333000 1.256000 0.734431
0.336000 2.410000 1.288055
0.339000 1.463000 0.987952
0.342000 0.000000 0.000000
0.345000 1.454000 0.803105
0.348000 1.465000 0.828407
0.351000 1.795000 0.996067
0.354000 0.000000 0.000000
0.357000 0.000000 0.000000
0.360000 0.000000 0.000000
0.363000 0.000000 0.000000
0.366000 1.324000 0.983000
0.369000 0.000000 0.000000
0.372000 0.000000 0.000000
0.375000 0.000000 0.000000
0.378000 0.000000 0.000000
0.381000 0.000000 0.000000
0.384000 0.972000 0.694381
0.387000 0.000000 0.000000
0.390000 0.000000 0.000000
0.393000 0.922000 0.814022
0.396000 0.252000 0.214000
0.399000 0.757000 0.642000
0.402000 0.953000 0.831000
0.405000 2.319000 1.025049
0.408000 1.168000 0.830000
0.411000 1.130000 0.904000
0.414000 0.000000 0.000000
0.417000 0.000000 0.000000
0.420000 3.996000 1.409071
0.423000 0.000000 0.000000
0.426000 2.676000 1.163217
0.429000 0.723000 0.535829
0.432000 1.177000 0.919000
0.435000 0.000000 0.000000
0.438000 0.000000 0.000000
0.441000 1.843000 1.106345
0.444000 1.370000 0.995289
0.447000 1.488000 1.045000
0.450000 0.673000 0.536000
0.453000 2.214000 1.186183
0.456000 0.000000 0.000000
0.459000 0.840000 0.552939
0.462000 0.000000 0.000000
0.465000 0.913000 0.731557
0.468000 0.000000 0.000000
0.471000 3.357000 1.437078
0.474000 0.415000 0.299000
0.477000 1.294000 0.970000
0.480000 0.000000 0.000000
0.483000 0.000000 0.000000
0.486000 0.000000 0.000000
0.489000 0.000000 0.000000
0.492000 0.000000 0.000000
0.495000 0.315000 0.262000
0.498000 4.089000 1.477843
0.501000 0.326000 0.175069
0.504000 2.197000 1.199272
0.507000 0.099000 0.076000
0.510000 0.649000 0.491000
0.513000 0.624000 0.473000
0.516000 0.000000 0.000000
0.519000 1.003000 0.607673
0.522000 2.323000 1.286827
0.525000 0.943000 0.669425
0.528000 2.605000 1.241864
0.531000 0.000000 0.000000
0.534000 2.261000 1.065012
0.537000 1.219000 0.817228
0.540000 2.615000 1.241614
0.543000 0.000000 0.000000
0.546000 2.121000 1.139000
0.549000 2.025000 0.997867
0.552000 0.000000 0.000000
0.555000 1.025000 0.863000
0.558000 0.000000 0.000000
0.561000 0.000000 0.000000
0.564000 0.000000 0.000000
0.567000 0.000000 0.000000
0.570000 0.963000 0.580273
0.573000 1.830000 1.098051
0.576000 2.700000 1.403000
0.579000 3.152000 1.252036
0.582000 1.355000 0.846920
0.585000 0.000000 0.000000
0.588000 0.988000 0.796189
0.591000 0.733000 0.609902
0.594000 0.000000 0.000000
0.597000 0.560000 0.403000
0.600000 1.489000 0.915000
0.603000 0.991000 0.836000
0.606000 0.738000 0.516257
0.609000 3.094000 1.293891
0.612000 1.917000 0.991776
0.615000 2.022000 1.068354
0.618000 1.300000 0.825126
0.621000 1.007000 0.648300
0.624000 1.422000 0.932194
0.627000 1.868000 0.907261
0.630000 0.000000 0.000000
0.633000 0.225000 0.223000
0.636000 1.622000 0.819120
0.639000 0.404000 0.288000
0.642000 3.410000 1.350909
0.645000 2.066000 0.882510
0.648000 0.166000 0.125000
0.651000 2.427000 1.098525
0.654000 0.000000 0.000000
0.657000 0.000000 0.000000
0.660000 1.863000 1.089951
0.663000 0.974000 0.808000
0.666000 0.000000 0.000000
0.669000 0.917000 0.686000
0.672000 3.434000 1.308179
0.675000 0.643000 0.485000
0.678000 0.000000 0.000000
0.681000 2.315000 1.217000
0.684000 2.411000 1.142098
0.687000 4.943000 1.471417
0.690000 4.437000 1.686562
0.693000 1.941000 0.935604
0.696000 2.087000 0.854715
0.699000 0.994000 0.847000
0.702000 0.517000 0.478000
0.705000 0.333000 0.308000
0.708000 0.829000 0.597000
0.711000 4.051000 1.561243
0.714000 3.994000 1.526029
0.717000 0.000000 0.000000
0.720000 2.519000 1.202360
0.723000 3.286000 1.327589
0.726000 2.262000 1.127763
0.729000 3.084000 1.195134
0.732000 4.898000 1.621139
0.735000 1.203000 0.639904
0.738000 2.759000 1.227469
0.741000 4.737000 1.551596
0.744000 3.379000 1.463843
0.747000 4.438000 1.545574
0.750000 6.757000 1.906155
0.753000 3.207000 1.306229
0.756000 4.127000 1.565174
0.759000 4.640000 1.686742
0.762000 7.089000 1.999168
0.765000 7.276000 2.081004
0.768000 1.093000 0.737000
0.771000 2.747000 1.149766
0.774000 1.180000 0.717068
0.777000 1.638000 0.891267
0.780000 3.434000 1.275745
0.783000 3.992000 1.253823
0.786000 2.144000 1.009812
0.789000 0.000000 0.000000
0.792000 0.943000 0.730873
0.795000 3.233000 1.225120
0.798000 2.095000 0.946722
0.801000 2.689000 1.131353
0.804000 6.658000 2.048799
0.807000 4.249000 1.542112
0.810000 2.838000 1.145245
0.813000 3.390000 1.198416
0.816000 2.394000 1.238122
0.819000 4.370000 1.594795
0.822000 6.860000 1.849154
0.825000 5.558000 1.669253
0.828000 3.500000 1.423093
0.831000 4.304000 1.500956
0.834000 1.359000 0.911055
0.837000 5.313000 1.635125
0.840000 5.460000 1.740276
0.843000 3.196000 1.428768
0.846000 5.395000 1.585307
0.849000 3.536000 1.342476
0.852000 4.525000 1.518326
0.855000 3.758000 1.411575
0.858000 3.960000 1.403355
0.861000 3.646000 1.440664
0.864000 4.968000 1.761220
0.867000 3.936000 1.529362
0.870000 8.741000 2.142633
0.873000 2.744000 1.227580
0.876000 4.523000 1.583423
0.879000 3.785000 1.501920
0.882000 7.711000 1.993781
0.885000 7.894000 2.117668
0.888000 6.209000 1.936125
0.891000 5.313000 1.839543
0.894000 3.199000 1.246676
0.897000 4.849000 1.570693
0.900000 5.042000 1.491068
0.903000 7.421000 2.077803
0.906000 9.728000 2.341004
0.909000 7.682000 1.915873
0.912000 4.848000 1.650043
0.915000 7.998000 2.112298
0.918000 1.355000 0.899085
0.921000 5.191000 1.676901
0.924000 4.066000 1.366149
0.927000 4.083000 1.367240
0.930000 3.816000 1.518697
0.933000 4.945000 1.648182
0.936000 5.705000 1.699436
0.939000 7.884000 1.972034
0.942000 8.188000 2.063757
0.945000 5.251000 1.642930
0.948000 8.759000 2.217753
0.951000 4.623000 1.430422
0.954000 7.006000 2.041271
0.957000 3.243000 1.248794
0.960000 9.191000 2.237656
0.963000 8.117000 2.014623
0.966000 9.883000 2.453646
0.969000 3.633000 1.173998
0.972000 6.300000 1.766420
0.975000 5.575000 1.542705
0.978000 8.963000 2.100930
0.981000 7.136000 2.071501
0.984000 8.188000 2.053844
0.987000 11.653000 2.589986
0.990000 8.824000 2.275486
0.993000 7.515000 2.111406
0.996000 8.061000 2.132299
0.999000 7.319000 1.964955
1.002000 8.089000 2.187428
1.005000 4.210000 1.392032
1.008000 7.148000 2.036206
1.011000 8.069000 2.136816
1.014000 7.831000 2.098804
1.017000 6.949000 2.032570
1.020000 8.383000 1.991116
1.023000 6.029000 1.943549
1.026000 7.188000 1.773191
1.029000 10.183000 2.276040
1.032000 7.717000 2.014291
1.035000 10.874000 2.345123
1.038000 5.810000 1.954473
1.041000 4.132000 1.591789
1.044000 3.100000 1.231903
1.047000 9.425000 2.252973
1.050000 6.896000 1.968626
1.053000 8.215000 2.020013
1.056000 13.763000 2.644307
1.059000 10.352000 2.456122
1.062000 4.455000 1.452491
1.065000 7.715000 2.140692
1.068000 9.233000 2.137209
1.071000 8.089000 2.096794
1.074000 9.607000 2.225506
1.077000 4.705000 1.664563
1.080000 10.491000 2.312635
1.083000 6.224000 1.667669
1.086000 8.601000 2.125832
1.089000 7.291000 1.852747
1.092000 12.234000 2.585613
1.095000 8.233000 2.017479
1.098000 7.266000 1.980005
1.101000 5.735000 1.779926
1.104000 7.635000 2.005258
1.107000 9.294000 2.163031
1.110000 9.726000 2.252459
1.113000 9.718000 2.330733
1.116000 7.134000 1.924936
1.119000 5.077000 1.546534
1.122000 12.202000 2.488304
1.125000 9.601000 2.202499
1.128000 8.588000 2.160807
1.131000 7.113000 2.016327
1.134000 10.181000 2.179380
1.137000 12.422000 2.466408
1.140000 13.578000 2.683952
1.143000 4.674000 1.391944
1.146000 15.350000 2.850177
1.149000 6.964000 1.852229
1.152000 7.622000 2.133126
1.155000 9.669000 2.353983
1.158000 8.356000 2.000407
1.161000 18.229000 3.075133
1.164000 5.995000 1.743862
1.167000 13.589000 2.799139
1.170000 8.369000 1.922298
1.173000 7.013000 2.027504
1.176000 11.287000 2.511353
1.179000 11.356000 2.290558
1.182000 11.943000 2.409189
1.185000 14.644000 2.907418
1.188000 7.307000 1.982841
1.191000 11.459000 2.556707
1.194000 10.156000 2.160729
1.197000 9.189000 2.259005
1.200000 17.375000 3.099504
1.203000 6.716000 1.704167
1.206000 12.781000 2.728702
1.209000 10.816000 2.366187
1.212000 12.645000 2.641862
1.215000 7.948000 2.105722
1.218000 8.955000 2.170923
1.221000 11.688000 2.423395
1.224000 23.539000 3.439367
1.227000 11.403000 2.331325
1.230000 19.035000 3.267003
1.233000 11.087000 2.269144
1.236000 13.630000 2.822153
1.239000 5.899000 1.870380
1.242000 19.471000 3.343562
1.245000 7.376000 2.086684
1.248000 14.776000 2.836214
1.251000 23.488000 3.480123
1.254000 18.947000 3.007456
1.257000 14.690000 3.015577
1.260000 18.263000 3.165103
1.263000 12.903000 2.632392
1.266000 19.672000 3.252961
1.269000 20.366000 3.402116
1.272000 15.395000 2.803116
1.275000 20.815000 3.483776
1.278000 12.346000 2.711807
1.281000 9.069000 2.127739
1.284000 21.035000 3.483028
1.287000 20.161000 3.303952
1.290000 18.671000 3.271493
1.293000 19.734000 3.166346
1.296000 9.458000 2.205758
1.299000 14.034000 2.690757
1.302000 18.262000 3.045233
1.305000 16.899000 2.878222
1.308000 25.160000 3.711503
1.311000 11.690000 2.368962
1.314000 16.695000 2.985393
1.317000 20.992000 3.266684
1.320000 14.623000 2.808553
1.323000 19.657000 3.334592
1.326000 14.423000 2.991318
1.329000 20.994000 3.433463
1.332000 23.894000 3.520186
1.335000 24.724000 3.669865
1.338000 12.051000 2.581086
1.341000 19.486000 3.358888
1.344000 17.168000 3.069934
1.347000 19.589000 3.320799
1.350000 20.281000 3.440073
1.353000 18.833000 3.265701
1.356000 18.476000 3.131742
1.359000 19.037000 3.110221
1.362000 22.487000 3.419369
1.365000 15.407000 3.037686
1.368000 18.601000 3.205673
1.371000 24.440000 3.697759
1.374000 24.043000 3.682959
1.377000 18.330000 3.244195
1.380000 24.536000 3.541320
1.383000 28.448000 4.058013
1.386000 21.471000 3.271092
1.389000 16.812000 3.052315
1.392000 18.882000 3.006774
1.395000 21.975000 3.458523
1.398000 25.937000 3.787062
1.401000 15.646000 2.739772
1.404000 22.516000 3.543663
1.407000 20.690000 3.407102
1.410000 27.381000 3.864628
1.413000 24.601000 3.638716
1.416000 20.337000 3.237568
1.419000 20.325000 3.168990
1.422000 24.798000 3.809022
1.425000 25.919000 3.571367
1.428000 18.101000 3.063062
1.431000 24.447000 3.565347
1.434000 28.571000 4.001686
1.437000 24.271000 3.581655
1.440000 24.097000 3.348185
1.443000 34.786000 4.281042
1.446000 19.231000 3.368111
1.449000 23.879000 3.820652
1.452000 25.529000 3.519322
1.455000 26.043000 3.826613
1.458000 28.253000 3.887477
1.461000 34.449000 4.171041
1.464000 27.153000 3.798002
1.467000 24.156000 3.704789
1.470000 33.490000 4.212585
1.473000 23.470000 3.630441
1.476000 33.708000 4.156391
1.479000 24.064000 3.627623
1.482000 33.617000 4.221234
1.485000 38.761000 4.545740
1.488000 30.323000 4.058968
1.491000 35.117000 4.377590
1.494000 26.148000 3.853801
1.497000 33.453000 4.359063
1.500000 29.185000 3.981498
1.503000 28.537000 3.695241
1.506000 27.791000 3.989448
1.509000 33.647000 4.243803
1.512000 31.581000 4.032102
1.515000 37.210000 4.414588
1.518000 22.821000 3.496746
1.521000 31.880000 3.962783
1.524000 31.736000 4.137987
1.527000 28.494000 3.969749
1.530000 36.225000 4.367816
1.533000 28.846000 3.829047
1.536000 37.538000 4.447406
1.539000 27.734000 3.815522
1.542000 30.216000 3.986955
1.545000 28.471000 3.849428
1.548000 44.806000 4.942053
1.551000 29.080000 4.134950
1.554000 37.079000 4.450544
1.557000 38.453000 4.640515
1.560000 47.657000 5.037496
1.563000 30.707000 4.062640
1.566000 33.160000 3.972922
1.569000 38.252000 4.585453
1.572000 38.735000 4.728726
1.575000 43.034000 4.769561
1.578000 41.044000 4.515165
1.581000 36.902000 4.551960
1.584000 32.648000 4.189895
1.587000 33.798000 4.322394
1.590000 40.865000 4.618157
1.593000 41.779000 4.669110
1.596000 56.568000 5.666424
1.599000 33.430000 4.299976
1.602000 28.763000 3.888727
1.605000 46.310000 4.896753
1.608000 38.514000 4.546442
1.611000 38.414000 4.594354
1.614000 35.547000 4.459942
1.617000 34.623000 4.147835
1.620000 37.368000 4.296840
1.623000 35.289000 4.257763
1.626000 29.655000 4.152924
1.629000 35.428000 4.187216
1.632000 37.530000 4.520360
1.635000 40.319000 4.634265
1.638000 38.500000 4.563555
1.641000 53.524000 5.480099
1.644000 36.498000 4.287391
1.647000 49.031000 5.096174
1.650000 47.998000 4.972044
1.653000 44.101000 4.658336
1.656000 44.532000 5.030105
1.659000 41.414000 4.720308
1.662000 41.036000 4.685552
1.665000 44.103000 4.878420
1.668000 45.069000 5.095983
1.671000 48.836000 5.091043
1.674000 43.994000 5.108614
1.677000 36.045000 4.466966
1.680000 38.422000 4.316793
1.683000 41.458000 4.743548
1.686000 37.743000 4.516679
1.689000 49.037000 5.161969
1.692000 41.833000 4.718170
1.695000 42.234000 4.706666
1.698000 41.146000 4.762468
1.701000 39.472000 4.669514
1.704000 32.408000 4.199710
1.707000 34.298000 4.463300
1.710000 36.270000 4.432001
1.713000 42.545000 4.686724
1.716000 47.288000 4.978593
1.719000 43.852000 4.690606
1.722000 38.593000 4.625109
1.725000 43.109000 4.705286
1.728000 49.861000 5.081031
1.731000 51.295000 5.191241
1.734000 44.815000 4.728680
1.737000 50.886000 5.239561
1.740000 44.195000 4.921510
1.743000 43.015000 4.668468
1.746000 33.923000 4.358806
1.749000 37.036000 4.485370
1.752000 42.663000 4.643047
1.755000 38.685000 4.482708
1.758000 39.039000 4.602199
1.761000 49.511000 5.161544
1.764000 49.263000 5.172037
1.767000 58.706000 5.616915
1.770000 46.536000 5.039322
1.773000 48.545000 5.108598
1.776000 48.382000 5.074244
1.779000 47.530000 5.048478
1.782000 41.558000 4.790643
1.785000 44.638000 4.945867
1.788000 44.060000 4.921025
1.791000 53.997000 5.456074
1.794000 46.832000 5.033526
1.797000 28.454000 3.824512
1.800000 44.748000 4.863251
1.803000 61.287000 5.779190
1.806000 38.522000 4.480759
1.809000 35.225000 4.337464
1.812000 43.035000 4.735031
1.815000 57.758000 5.653038
1.818000 41.564000 4.731267
1.821000 50.086000 5.129523
1.824000 50.915000 5.176660
1.827000 46.432000 4.988406
1.830000 37.677000 4.320588
1.833000 47.426000 5.006844
1.836000 51.600000 5.264609
1.839000 55.061000 5.437857
1.842000 53.415000 5.367513
1.845000 31.685000 3.879864
1.848000 38.126000 4.591972
1.851000 59.401000 5.836675
1.854000 54.938000 5.367822
1.857000 36.892000 4.442986
1.860000 42.778000 4.841371
1.863000 33.684000 4.166916
1.866000 58.973000 5.644494
1.869000 50.492000 5.032028
1.872000 47.126000 5.026694
1.875000 45.604000 4.914348
1.878000 46.349000 5.112060
1.881000 42.693000 4.610200
1.884000 44.152000 4.707595
1.887000 59.256000 5.484068
1.890000 31.942000 4.143696
1.893000 46.835000 4.996117
1.896000 56.814000 5.496036
1.899000 56.276000 5.528744
1.902000 60.417000 5.727455
1.905000 45.926000 4.988978
1.908000 49.524000 5.369874
1.911000 49.076000 5.105165
1.914000 50.764000 5.322756
1.917000 42.815000 4.647286
1.920000 44.355000 4.930583
1.923000 45.321000 4.993817
1.926000 54.783000 5.471758
1.929000 50.922000 5.274478
1.932000 52.811000 5.362506
1.935000 52.283000 5.338432
1.938000 49.388000 5.192360
1.941000 58.488000 5.471226
1.944000 51.208000 5.109663
1.947000 58.787000 5.608548
1.950000 55.206000 5.449243
1.953000 48.413000 5.052581
1.956000 52.010000 5.410339
1.959000 49.126000 4.981883
1.962000 59.133000 5.670968
1.965000 59.544000 5.556756
1.968000 59.994000 5.735976
1.971000 50.416000 5.136574
1.974000 60.371000 5.594298
1.977000 56.886000 5.453647
1.980000 51.548000 5.277671
1.983000 64.571000 5.958791
1.986000 64.108000 5.890508
1.989000 53.598000 5.221180
1.992000 51.719000 5.247481
1.995000 52.306000 5.313952
1.998000 66.751000 5.922409
2.001000 50.928000 5.266256
2.004000 49.071000 5.004699
2.007000 56.681000 5.794786
2.010000 54.932000 5.463878
2.013000 59.581000 5.568498
2.016000 64.146000 5.935441
2.019000 48.798000 5.004529
2.022000 70.080000 6.229534
2.025000 74.782000 6.484252
2.028000 63.555000 5.729500
2.031000 50.457000 5.046681
2.034000 61.513000 5.766572
2.037000 60.840000 5.769158
2.040000 67.553000 6.080497
2.043000 58.440000 5.444606
2.046000 76.290000 6.483622
2.049000 53.126000 5.395812
2.052000 46.991000 4.985712
2.055000 56.927000 5.700335
2.058000 60.663000 5.653082
2.061000 57.580000 5.566235
2.064000 59.769000 5.467202
2.067000 53.695000 5.355785
2.070000 57.459000 5.711128
2.073000 52.339000 5.288527
2.076000 64.295000 5.802444
2.079000 58.067000 5.577113
2.082000 64.951000 6.038169
2.085000 56.686000 5.578203
2.088000 59.008000 5.802025
2.091000 65.203000 5.977938
2.094000 61.856000 5.677883
2.097000 66.502000 6.032922
2.100000 42.782000 4.858490
2.103000 54.099000 5.314715
2.106000 48.161000 5.186375
2.109000 60.977000 5.912731
2.112000 49.371000 5.295984
2.115000 56.895000 5.580649
2.118000 59.111000 5.638063
2.121000 66.815000 6.071079
2.124000 53.888000 5.366019
2.127000 68.202000 6.283896
2.130000 52.500000 5.179267
2.133000 62.839000 5.727685
2.136000 67.455000 6.050682
2.139000 72.931000 6.190148
2.142000 57.923000 5.506238
2.145000 66.805000 5.959665
2.148000 59.810000 5.659882
2.151000 57.493000 5.680893
2.154000 57.676000 5.488709
2.157000 48.550000 5.018479
2.160000 69.647000 6.217249
2.163000 55.413000 5.348557
2.166000 73.729000 6.358338
2.169000 53.223000 5.218975
2.172000 61.040000 5.907989
2.175000 46.188000 5.083157
2.178000 71.540000 6.321888
2.181000 62.606000 5.829038
2.184000 56.119000 5.483287
2.187000 53.409000 5.449689
2.190000 64.804000 5.870418
2.193000 57.929000 5.519731
2.196000 60.166000 5.538038
2.199000 63.017000 5.804124
2.202000 64.084000 5.942962
2.205000 66.696000 5.907007
2.208000 61.327000 5.596709
2.211000 56.508000 5.442062
2.214000 54.748000 5.548414
2.217000 52.373000 5.472345
2.220000 58.352000 5.708163
2.223000 52.451000 5.298215
2.226000 63.377000 5.878411
2.229000 56.806000 5.512441
2.232000 63.738000 5.867274
2.235000 63.303000 5.842359
2.238000 65.765000 5.771329
2.241000 56.228000 5.403506
2.244000 70.546000 6.331153
2.247000 55.782000 5.420995
2.250000 60.337000 5.670396
2.253000 57.176000 5.829679
2.256000 42.766000 4.662763
2.259000 50.009000 5.289890
2.262000 60.111000 5.654928
2.265000 53.597000 5.322928
2.268000 52.811000 5.386393
2.271000 66.550000 5.909167
2.274000 65.568000 5.896546
2.277000 58.324000 5.628458
2.280000 60.838000 5.683441
2.283000 59.652000 5.514954
2.286000 65.956000 5.989655
2.289000 65.076000 5.766282
2.292000 74.768000 6.567566
2.295000 59.538000 5.829208
2.298000 46.846000 4.967737
2.301000 64.915000 5.976934
2.304000 61.712000 5.739254
2.307000 59.448000 5.731183
2.310000 70.991000 6.346202
2.313000 51.933000 5.308507
2.316000 65.976000 6.124256
2.319000 73.211000 6.516223
2.322000 58.303000 5.380073
2.325000 63.977000 5.765205
2.328000 53.855000 5.277081
2.331000 74.673000 6.423097
2.334000 65.575000 6.042539
2.337000 56.242000 5.374309
2.340000 63.074000 5.877388
2.343000 62.821000 5.700949
2.346000 55.982000 5.493325
2.349000 56.489000 5.599096
2.352000 64.386000 5.876906
2.355000 64.030000 5.791521
2.358000 54.508000 5.425643
2.361000 52.322000 5.389185
2.364000 58.313000 5.643547
2.367000 55.907000 5.466896
2.370000 58.948000 5.496473
2.373000 67.373000 6.103972
2.376000 65.489000 5.990914
2.379000 51.932000 5.138429
2.382000 56.844000 5.399570
2.385000 59.000000 5.573763
2.388000 45.805000 4.940921
2.391000 55.704000 5.554855
2.394000 46.423000 4.928967
2.397000 56.354000 5.600728
2.400000 53.925000 5.455037
2.403000 40.589000 4.603139
2.406000 50.339000 5.286623
2.409000 58.764000 5.778422
2.412000 47.726000 4.986414
2.415000 61.812000 5.778771
2.418000 46.865000 4.981413
2.421000 63.869000 5.928999
2.424000 55.720000 5.625660
2.427000 54.391000 5.539698
2.430000 50.506000 4.971210
2.433000 63.134000 5.854192
2.436000 54.149000 5.302546
2.439000 55.184000 5.460597
2.442000 50.899000 5.122686
2.445000 58.652000 5.711133
2.448000 49.693000 5.165689
2.451000 55.817000 5.553456
2.454000 60.458000 5.716671
2.457000 54.001000 5.420462
2.460000 57.359000 5.418017
2.463000 55.282000 5.414115
2.466000 58.391000 5.694922
2.469000 43.161000 4.791980
2.472000 62.369000 5.719823
2.475000 51.827000 5.173609
2.478000 43.696000 4.772067
2.481000 59.310000 5.818992
2.484000 51.157000 5.352966
2.487000 53.485000 5.416559
2.490000 47.148000 5.080671
2.493000 62.753000 5.822940
2.496000 50.124000 5.100223
2.499000 72.436000 6.243175
2.502000 48.616000 5.154858
2.505000 62.524000 5.809414
2.508000 51.405000 5.269783
2.511000 54.612000 5.464863
2.514000 42.583000 4.623162
2.517000 58.659000 5.563452
2.520000 44.670000 4.966519
2.523000 60.318000 5.626783
2.526000 51.243000 5.306963
2.529000 38.230000 4.430879
2.532000 59.181000 5.729972
2.535000 64.265000 5.924230
2.538000 46.718000 4.893531
2.541000 56.955000 5.710197
2.544000 51.947000 5.383137
2.547000 55.060000 5.472188
2.550000 49.582000 5.135783
2.553000 49.214000 5.095903
2.556000 59.152000 5.585741
2.559000 58.011000 5.579609
2.562000 54.809000 5.339586
2.565000 45.117000 4.844191
2.568000 53.817000 5.571144
2.571000 53.955000 5.404371
2.574000 62.340000 6.157248
2.577000 51.316000 5.169660
2.580000 43.664000 4.783377
2.583000 36.338000 4.346886
2.586000 41.797000 4.736379
2.589000 44.486000 4.868517
2.592000 57.569000 5.367717
2.595000 55.099000 5.424881
2.598000 61.341000 5.681510
2.601000 58.065000 5.734402
2.604000 56.240000 5.594718
2.607000 53.803000 5.194040
2.610000 67.037000 6.053945
2.613000 43.911000 4.669535
2.616000 52.142000 5.319082
2.619000 50.638000 5.235178
2.622000 50.224000 5.197281
2.625000 47.652000 5.144397
2.628000 47.508000 5.168728
2.631000 57.828000 5.692797
2.634000 53.812000 5.351895
2.637000 53.653000 5.421659
2.640000 46.667000 4.953095
2.643000 43.981000 4.951641
2.646000 40.486000 4.802695
2.649000 57.229000 5.574772
2.652000 48.083000 5.015445
2.655000 50.795000 5.259331
2.658000 52.031000 5.280187
2.661000 60.635000 5.794116
2.664000 52.973000 5.317595
2.667000 51.557000 5.277641
2.670000 53.539000 5.355690
2.673000 51.061000 5.171361
2.676000 51.269000 5.482325
2.679000 52.103000 5.154559
2.682000 53.301000 5.364091
2.685000 55.286000 5.453566
2.688000 47.138000 4.960040
2.691000 53.938000 5.354327
2.694000 55.057000 5.634619
2.697000 49.202000 5.081261
2.700000 59.065000 5.673963
2.703000 52.938000 5.274179
2.706000 52.837000 5.439055
2.709000 55.531000 5.513952
2.712000 49.840000 5.132874
2.715000 41.973000 4.882124
2.718000 45.831000 4.917484
2.721000 50.816000 5.150589
2.724000 59.745000 5.570729
2.727000 48.831000 5.007088
2.730000 46.953000 4.994880
2.733000 53.596000 5.434879
2.736000 46.479000 4.872658
2.739000 50.300000 5.186634
2.742000 44.052000 4.859787
2.745000 46.164000 4.931106
2.748000 64.176000 5.796912
2.751000 64.919000 5.922074
2.754000 39.278000 4.626978
2.757000 51.353000 5.462181
2.760000 57.499000 5.434631
2.763000 42.892000 4.807583
2.766000 43.566000 4.810196
2.769000 50.261000 5.239269
2.772000 41.817000 4.680765
2.775000 59.226000 5.598783
2.778000 50.406000 5.281889
2.781000 49.765000 5.199019
2.784000 54.498000 5.423358
2.787000 46.553000 5.031221
2.790000 47.055000 5.120715
2.793000 37.122000 4.436769
2.796000 55.435000 5.416062
2.799000 56.896000 5.436768
2.802000 55.032000 5.573413
2.805000 52.116000 5.364497
2.808000 39.918000 4.485942
2.811000 43.355000 4.863227
2.814000 52.675000 5.431741
2.817000 44.118000 4.773715
2.820000 49.841000 5.300368
2.823000 56.133000 5.555860
2.826000 57.758000 5.488842
2.829000 50.076000 5.352482
2.832000 48.924000 5.182380
2.835000 48.801000 5.133891
2.838000 46.593000 5.192061
2.841000 50.493000 5.170407
2.844000 55.289000 5.455117
2.847000 38.282000 4.607173
2.850000 44.507000 5.082835
2.853000 41.491000 4.511110
2.856000 49.217000 5.022952
2.859000 44.626000 4.833550
2.862000 34.630000 4.316094
2.865000 43.979000 4.824212
2.868000 43.454000 4.789155
2.871000 47.396000 4.919200
2.874000 44.874000 4.861846
2.877000 58.230000 5.648279
2.880000 59.597000 5.720425
2.883000 57.969000 5.510404
2.886000 51.591000 5.309173
2.889000 48.379000 5.115902
2.892000 49.066000 5.190782
2.895000 50.721000 5.361706
2.898000 53.412000 5.169357
2.901000 46.301000 4.894331
2.904000 44.083000 4.754059
2.907000 48.176000 5.162430
2.910000 46.617000 4.985539
2.913000 38.215000 4.283353
2.916000 41.481000 4.656357
2.919000 53.875000 5.309048
2.922000 49.771000 5.142174
2.925000 45.433000 4.836333
2.928000 42.310000 4.878642
2.931000 42.757000 4.683240
2.934000 59.240000 5.523435
2.937000 42.525000 4.807055
2.940000 46.030000 5.091472
2.943000 45.441000 5.003608
2.946000 57.007000 5.544427
2.949000 55.395000 5.463245
2.952000 35.638000 4.363031
2.955000 41.679000 4.759034
2.958000 50.415000 5.160919
2.961000 45.114000 4.796223
2.964000 41.457000 4.700702
2.967000 49.152000 5.334715
2.970000 47.692000 4.987074
2.973000 48.545000 5.118721
2.976000 54.168000 5.368378
2.979000 38.759000 4.457749
2.982000 38.237000 4.507855
2.985000 39.608000 4.711577
2.988000 46.895000 4.991078
2.991000 44.649000 4.880433
2.994000 45.895000 4.984268
2.997000 49.000000 5.139849
3.000000 57.382000 5.557953
3.003000 48.454000 5.099289
3.006000 34.337000 4.310169
3.009000 42.389000 4.855155
3.012000 42.034000 4.829277
3.015000 53.242000 5.480141
3.018000 55.720000 5.493953
3.021000 46.021000 4.878992
3.024000 35.411000 4.233210
3.027000 41.920000 4.813224
3.030000 36.168000 4.257001
3.033000 47.912000 5.040773
3.036000 44.402000 4.991537
3.039000 54.796000 5.451281
3.042000 41.936000 4.787857
3.045000 48.310000 4.933911
3.048000 35.520000 4.415372
3.051000 41.462000 4.713073
3.054000 41.245000 4.823854
3.057000 40.065000 4.641814
3.060000 39.716000 4.473369
3.063000 38.471000 4.452640
3.066000 38.778000 4.608696
3.069000 42.724000 4.919544
3.072000 46.639000 5.133045
3.075000 44.894000 4.911017
3.078000 42.849000 4.705300
3.081000 44.716000 4.935269
3.084000 47.700000 5.161991
3.087000 53.585000 5.278068
3.090000 47.660000 4.979732
3.093000 44.778000 4.872409
3.096000 35.705000 4.352258
3.099000 41.808000 4.712996
3.102000 44.657000 4.811334
3.105000 37.826000 4.412475
3.108000 29.103000 3.823300
3.111000 54.221000 5.411434
3.114000 47.341000 5.019411
3.117000 47.429000 5.046029
3.120000 43.745000 4.742562
3.123000 37.934000 4.424594
3.126000 45.349000 4.742463
3.129000 40.967000 4.730130
3.132000 42.199000 4.669565
3.135000 32.224000 4.061362
3.138000 51.257000 5.218471
3.141000 34.684000 4.268172
3.144000 38.201000 4.545029
3.147000 48.037000 5.239996
3.150000 38.579000 4.572578
3.153000 42.012000 4.744255
3.156000 43.188000 4.857571
3.159000 42.920000 4.834781
3.162000 48.467000 5.124707
3.165000 56.504000 5.491470
3.168000 29.887000 3.861996
3.171000 44.703000 5.017287
3.174000 48.190000 5.192411
3.177000 46.191000 5.044774
3.180000 41.903000 4.775112
3.183000 53.197000 5.247613
3.186000 41.022000 4.739965
3.189000 38.732000 4.672678
3.192000 31.264000 3.986105
3.195000 40.203000 4.641127
3.198000 45.617000 4.868082
3.201000 46.995000 4.867722
3.204000 33.294000 4.304864
3.207000 35.045000 4.228585
3.210000 44.610000 4.883108
3.213000 54.291000 5.364046
3.216000 51.671000 5.339613
3.219000 41.662000 4.744446
3.222000 35.326000 4.472276
3.225000 47.571000 5.172605
3.228000 46.259000 5.024941
3.231000 46.892000 5.155340
3.234000 36.494000 4.307808
3.237000 31.334000 3.922374
3.240000 48.444000 4.919277
3.243000 52.514000 5.283376
3.246000 39.252000 4.588072
3.249000 39.173000 4.519127
3.252000 45.992000 4.918996
3.255000 41.244000 4.610856
3.258000 46.112000 5.135536
3.261000 37.746000 4.638714
3.264000 47.853000 4.917508
3.267000 59.849000 5.664742
3.270000 45.534000 5.020481
3.273000 49.743000 5.020279
3.276000 58.086000 5.589190
3.279000 44.362000 4.974959
3.282000 36.716000 4.544065
3.285000 32.898000 4.249936
3.288000 40.752000 4.860979
3.291000 38.280000 4.644100
3.294000 49.703000 5.118458
3.297000 47.353000 4.908067
3.300000 40.666000 4.629128
3.303000 42.992000 4.959116
3.306000 53.470000 5.322937
3.309000 42.952000 4.884677
3.312000 51.271000 5.121115
3.315000 45.223000 4.929931
3.318000 36.608000 4.281206
3.321000 32.525000 4.154390
3.324000 49.304000 5.201039
3.327000 40.764000 4.657189
3.330000 43.661000 4.847378
3.333000 39.277000 4.542688
3.336000 39.307000 4.593937
3.339000 45.636000 5.100528
3.342000 49.583000 5.049854
3.345000 36.732000 4.296047
3.348000 42.874000 4.802428
3.351000 48.397000 5.098152
3.354000 47.093000 4.925336
3.357000 50.116000 5.173505
3.360000 56.745000 5.536944
3.363000 48.113000 5.171407
3.366000 47.009000 4.979643
3.369000 37.883000 4.606444
3.372000 40.631000 4.583920
3.375000 42.134000 4.772816
3.378000 34.026000 4.145273
3.381000 51.493000 5.230814
3.384000 54.721000 5.369574
3.387000 43.962000 4.795834
3.390000 52.757000 5.389115
3.393000 33.553000 4.454738
3.396000 48.069000 5.314007
3.399000 44.492000 4.784613
3.402000 36.617000 4.483225
3.405000 40.161000 4.748147
3.408000 37.649000 4.421434
3.411000 45.786000 4.961806
3.414000 48.721000 5.245519
3.417000 42.379000 4.802641
3.420000 30.623000 3.978411
3.423000 41.332000 4.711116
3.426000 52.728000 5.322943
3.429000 46.315000 4.856953
3.432000 42.803000 4.784315
3.435000 33.445000 4.209466
3.438000 46.907000 5.199433
3.441000 49.513000 5.111017
3.444000 47.260000 5.124799
3.447000 39.823000 4.695683
3.450000 43.934000 4.915749
3.453000 41.424000 4.815428
3.456000 49.734000 5.310460
3.459000 44.855000 4.782572
3.462000 47.075000 5.008114
3.465000 43.294000 4.826294
3.468000 50.052000 5.265059
3.471000 32.680000 4.186886
3.474000 42.717000 4.647976
3.477000 46.168000 5.059167
3.480000 35.104000 4.324504
3.483000 44.204000 4.900704
3.486000 37.689000 4.412912
3.489000 50.412000 5.270243
3.492000 34.331000 4.323128
3.495000 41.724000 4.698902
3.498000 47.020000 5.135388
3.501000 38.091000 4.637125
3.504000 50.914000 5.363577
3.507000 30.225000 3.931397
3.510000 33.114000 4.236151
3.513000 43.024000 4.829089
3.516000 42.593000 4.844342
3.519000 39.597000 4.457613
3.522000 40.020000 4.754797
3.525000 42.529000 4.864022
3.528000 39.191000 4.484138
3.531000 31.384000 4.013388
3.534000 42.020000 4.778958
3.537000 41.285000 4.752601
3.540000 37.749000 4.501289
3.543000 38.467000 4.599947
3.546000 34.427000 4.173918
3.549000 35.428000 4.157567
3.552000 47.657000 5.013415
3.555000 49.970000 5.290094
3.558000 48.310000 5.106648
3.561000 28.894000 3.972392
3.564000 37.129000 4.464042
3.567000 46.493000 4.996790
3.570000 57.188000 5.677681
3.573000 46.562000 5.112493
3.576000 49.376000 5.075567
3.579000 37.611000 4.392445
3.582000 43.912000 4.962988
3.585000 36.400000 4.419278
3.588000 30.847000 4.114783
3.591000 48.158000 5.157311
3.594000 37.284000 4.546466
3.597000 40.769000 4.821495
3.600000 39.517000 4.464226
3.603000 41.201000 4.737302
3.606000 34.362000 4.252126
3.609000 36.595000 4.395280
3.612000 32.210000 4.055898
3.615000 40.397000 4.651305
3.618000 38.149000 4.594131
3.621000 40.319000 4.650820
3.624000 33.343000 4.331918
3.627000 43.453000 4.909348
3.630000 40.193000 4.725795
3.633000 32.062000 4.096784
3.636000 38.199000 4.616712
3.639000 42.641000 4.922355
3.642000 37.857000 4.540641
3.645000 41.826000 4.640166
3.648000 45.978000 4.848664
3.651000 48.330000 5.237259
3.654000 34.248000 4.246461
3.657000 38.980000 4.615225
3.660000 34.260000 4.551094
3.663000 42.955000 4.722497
3.666000 42.965000 4.672781
3.669000 43.021000 4.735931
3.672000 39.560000 4.635216
3.675000 41.223000 4.631057
3.678000 39.368000 4.444704
3.681000 36.281000 4.400817
3.684000 34.584000 4.247581
3.687000 41.806000 4.873736
3.690000 34.617000 4.200796
3.693000 39.245000 4.433836
3.696000 43.520000 4.934156
3.699000 34.895000 4.269812
3.702000 44.208000 4.890169
3.705000 30.034000 4.227700
3.708000 47.158000 4.904237
3.711000 40.988000 4.850544
3.714000 48.714000 5.062584
3.717000 43.926000 4.867705
3.720000 48.525000 5.185369
3.723000 30.116000 3.936209
3.726000 37.669000 4.475347
3.729000 41.236000 4.675791
3.732000 35.723000 4.427068
3.735000 36.423000 4.243726
3.738000 47.294000 5.042869
3.741000 39.337000 4.624718
3.744000 36.644000 4.231131
3.747000 40.145000 4.865807
3.750000 41.355000 4.721936
3.753000 42.096000 4.773837
3.756000 26.449000 3.771387
3.759000 36.704000 4.552825
3.762000 47.005000 5.087569
3.765000 43.734000 4.921542
3.768000 40.661000 4.753020
3.771000 37.384000 4.463410
3.774000 31.721000 4.177326
3.777000 38.385000 4.546685
3.780000 37.505000 4.663646
3.783000 27.969000 3.942905
3.786000 38.379000 4.384547
3.789000 47.713000 5.343920
3.792000 43.553000 4.926397
3.795000 39.759000 4.453950
3.798000 50.639000 5.216126
3.801000 31.549000 4.191618
3.804000 51.946000 5.140351
3.807000 49.182000 5.210943
3.810000 31.569000 4.058941
3.813000 48.359000 5.025136
3.816000 44.218000 4.957120
3.819000 48.249000 5.328840
3.822000 45.743000 5.096444
3.825000 42.741000 4.710364
3.828000 35.495000 4.182379
3.831000 36.198000 4.208094
3.834000 50.255000 5.163111
3.837000 40.828000 4.819924
3.840000 45.116000 4.854285
3.843000 36.959000 4.461728
3.846000 29.568000 3.905916
3.849000 45.510000 5.206498
3.852000 35.141000 4.506926
3.855000 41.511000 4.724708
3.858000 36.174000 4.319228
3.861000 38.334000 4.540790
3.864000 37.904000 4.639836
3.867000 35.920000 4.458709
3.870000 34.713000 4.421787
3.873000 31.161000 3.932420
3.876000 28.711000 4.005735
3.879000 38.955000 4.574431
3.882000 34.564000 4.283779
3.885000 35.144000 4.367467
3.888000 33.565000 4.077844
3.891000 41.812000 4.786514
3.894000 45.409000 5.032898
3.897000 50.169000 5.206417
3.900000 41.817000 4.640477
3.903000 39.112000 4.577016
3.906000 34.883000 4.236409
3.909000 49.580000 5.316087
3.912000 45.314000 4.998839
3.915000 41.919000 4.610098
3.918000 43.503000 4.691564
3.921000 39.987000 4.526740
3.924000 40.459000 4.628596
3.927000 45.889000 5.031437
3.930000 39.568000 4.610198
3.933000 40.759000 4.693307
3.936000 39.344000 4.580509
3.939000 28.806000 3.957360
3.942000 42.734000 4.750850
3.945000 38.435000 4.408157
3.948000 50.603000 5.407298
3.951000 35.848000 4.541134
3.954000 36.688000 4.566170
3.957000 40.360000 4.595634
3.960000 49.468000 5.086678
3.963000 44.273000 5.185610
3.966000 33.234000 4.237634
3.969000 31.947000 4.129913
3.972000 37.416000 4.418079
3.975000 33.599000 4.129657
3.978000 42.602000 4.627684
3.981000 33.875000 4.202521
3.984000 39.746000 4.544766
3.987000 40.518000 4.644637
3.990000 41.809000 4.628003
3.993000 43.534000 4.853943
3.996000 40.624000 4.828233
3.999000 30.971000 4.024083
4.002000 37.595000 4.396117
4.005000 41.838000 4.684505
4.008000 33.578000 4.167524
4.011000 35.159000 4.401940
4.014000 29.828000 3.907333
4.017000 30.488000 4.153134
4.020000 37.462000 4.439417
4.023000 41.008000 4.738355
4.026000 37.424000 4.475313
4.029000 37.503000 4.656183
4.032000 42.413000 4.643072
4.035000 37.937000 4.516606
4.038000 46.254000 5.119750
4.041000 46.080000 5.150139
4.044000 32.906000 4.320498
4.047000 43.088000 4.890003
4.050000 36.337000 4.428985
4.053000 40.013000 4.580279
4.056000 33.473000 4.343656
4.059000 31.059000 4.160672
4.062000 38.303000 4.312565
4.065000 48.244000 5.007119
4.068000 45.398000 4.844102
4.071000 52.335000 5.337889
4.074000 31.100000 3.789108
4.077000 43.108000 4.689817
4.080000 41.039000 4.592579
4.083000 41.984000 4.664684
4.086000 42.514000 4.910288
4.089000 29.192000 4.033312
4.092000 33.722000 4.206816
4.095000 53.145000 5.159519
4.098000 37.577000 4.514815
4.101000 32.474000 4.264877
4.104000 38.350000 4.531983
4.107000 23.969000 3.664118
4.110000 32.666000 4.104077
4.113000 34.313000 4.385618
4.116000 45.691000 4.960310
4.119000 39.584000 4.607026
4.122000 39.805000 4.391342
4.125000 30.138000 4.031136
4.128000 32.378000 4.271487
4.131000 40.093000 4.439954
4.134000 40.957000 4.646998
4.137000 47.426000 5.123273
4.140000 55.460000 5.466098
4.143000 42.279000 4.722846
4.146000 31.516000 4.052627
4.149000 45.618000 4.954469
4.152000 42.911000 4.814068
4.155000 49.478000 5.263152
4.158000 30.564000 3.989535
4.161000 33.391000 4.233545
4.164000 41.804000 4.829524
4.167000 39.472000 4.553526
4.170000 44.227000 4.915012
4.173000 47.020000 5.085343
4.176000 38.817000 4.697692
4.179000 33.762000 4.120608
4.182000 35.082000 4.272470
4.185000 48.837000 5.257532
4.188000 35.786000 4.231326
4.191000 39.091000 4.529243
4.194000 35.406000 4.231300
4.197000 53.764000 5.335325
4.200000 35.247000 4.303993
4.203000 41.430000 4.815859
4.206000 32.221000 4.161776
4.209000 33.925000 4.180949
4.212000 33.569000 4.228836
4.215000 41.790000 4.730080
4.218000 43.264000 4.827565
4.221000 33.099000 4.248527
4.224000 40.586000 4.697636
4.227000 36.148000 4.221959
4.230000 36.275000 4.296094
4.233000 45.216000 4.953748
4.236000 49.581000 5.319884
4.239000 50.786000 5.168385
4.242000 37.676000 4.541732
4.245000 38.736000 4.399665
4.248000 39.065000 4.705415
4.251000 38.306000 4.548844
4.254000 30.226000 3.901721
4.257000 39.122000 4.712327
4.260000 35.845000 4.587100
4.263000 39.107000 4.542129
4.266000 30.838000 4.026849
4.269000 43.843000 4.869798
4.272000 43.565000 4.859675
4.275000 27.036000 3.747551
4.278000 49.421000 5.209726
4.281000 35.564000 4.372182
4.284000 42.714000 4.805359
4.287000 50.561000 5.158628
4.290000 39.065000 4.516310
4.293000 42.217000 4.673930
4.296000 33.485000 4.104804
4.299000 43.157000 4.794982
4.302000 43.011000 4.800629
4.305000 34.056000 4.317612
4.308000 35.753000 4.187784
4.311000 45.675000 4.848534
4.314000 47.236000 5.124682
4.317000 43.501000 5.004478
4.320000 38.538000 4.640013
4.323000 36.438000 4.477164
4.326000 53.738000 5.170358
4.329000 46.963000 4.974478
4.332000 34.574000 4.368776
4.335000 39.456000 4.714994
4.338000 32.719000 4.074891
4.341000 32.400000 4.237299
4.344000 33.846000 4.216877
4.347000 46.408000 5.037526
4.350000 37.211000 4.491522
4.353000 41.125000 4.754254
4.356000 43.263000 4.915700
4.359000 28.375000 3.936649
4.362000 38.349000 4.651565
4.365000 29.816000 4.099927
4.368000 40.217000 4.598077
4.371000 40.061000 4.678025
4.374000 45.240000 4.983296
4.377000 42.875000 4.732799
4.380000 39.787000 4.677197
4.383000 45.238000 4.993149
4.386000 28.930000 3.807858
4.389000 41.346000 4.643608
4.392000 34.799000 4.183790
4.395000 38.556000 4.591670
4.398000 38.454000 4.437950
4.401000 44.393000 5.105161
4.404000 46.228000 4.876147
4.407000 40.714000 4.813798
4.410000 35.072000 4.356649
4.413000 46.754000 4.841217
4.416000 42.711000 4.748784
4.419000 37.538000 4.273209
4.422000 48.595000 5.296112
4.425000 48.390000 5.126444
4.428000 31.828000 4.026956
4.431000 46.984000 5.002081
4.434000 37.558000 4.459888
4.437000 38.194000 4.526029
4.440000 37.704000 4.254060
4.443000 45.381000 5.043898
4.446000 24.744000 3.622311
4.449000 37.406000 4.502777
4.452000 49.499000 5.237186
4.455000 33.186000 4.242125
4.458000 36.252000 4.339361
4.461000 35.387000 4.292169
4.464000 44.636000 5.022750
4.467000 47.671000 5.155537
4.470000 36.207000 4.266986
4.473000 43.343000 4.884073
4.476000 38.292000 4.574999
4.479000 38.093000 4.514804
4.482000 53.836000 5.431434
4.485000 35.335000 4.501246
4.488000 37.192000 4.430238
4.491000 36.940000 4.290148
4.494000 35.659000 4.363320
4.497000 38.305000 4.688683
4.500000 32.173000 4.278984
4.503000 26.080000 3.706636
4.506000 45.525000 4.937589
4.509000 36.476000 4.640641
4.512000 32.056000 4.062263
4.515000 30.067000 4.116055
4.518000 34.972000 4.362238
4.521000 35.458000 4.300028
4.524000 40.164000 4.771879
4.527000 34.775000 4.271939
4.530000 45.562000 5.009327
4.533000 45.367000 4.824778
4.536000 39.927000 4.637891
4.539000 44.495000 4.939898
4.542000 44.073000 4.927886
4.545000 40.705000 4.771114
4.548000 37.509000 4.256124
4.551000 38.089000 4.299617
4.554000 35.918000 4.316029
4.557000 47.564000 4.985101
4.560000 35.291000 4.324535
4.563000 44.226000 4.789007
4.566000 46.259000 5.035460
4.569000 31.217000 3.956953
4.572000 50.937000 5.277382
4.575000 45.175000 4.873694
4.578000 48.184000 5.190238
4.581000 40.782000 4.728310
4.584000 45.266000 4.914468
4.587000 46.124000 4.997052
4.590000 41.368000 4.631467
4.593000 37.821000 4.494145
4.596000 33.448000 4.255674
4.599000 42.787000 4.943274
4.602000 45.715000 5.017109
4.605000 44.703000 4.845383
4.608000 36.051000 4.431695
4.611000 35.185000 4.294591
4.614000 45.379000 5.043100
4.617000 37.111000 4.547953
4.620000 46.277000 5.078113
4.623000 35.029000 4.175171
4.626000 30.369000 4.026089
4.629000 33.137000 4.211058
4.632000 44.878000 4.827395
4.635000 44.733000 4.843043
4.638000 42.456000 4.956831
4.641000 25.599000 3.716350
4.644000 37.866000 4.454343
4.647000 35.373000 4.271044
4.650000 37.320000 4.517801
4.653000 40.185000 4.628237
4.656000 30.380000 3.927836
4.659000 36.642000 4.568411
4.662000 41.677000 4.606431
4.665000 38.832000 4.667453
4.668000 28.941000 3.853099
4.671000 40.975000 4.740145
4.674000 36.825000 4.475288
4.677000 38.971000 4.560830
4.680000 36.962000 4.309312
4.683000 34.954000 4.170038
4.686000 54.262000 5.488149
4.689000 55.531000 5.506170
4.692000 41.025000 4.762256
4.695000 53.660000 5.356042
4.698000 35.905000 4.375198
4.701000 46.404000 5.022494
4.704000 40.659000 4.573025
4.707000 41.537000 4.631121
4.710000 38.675000 4.597968
4.713000 33.924000 4.128934
4.716000 41.392000 4.763461
4.719000 36.534000 4.413925
4.722000 33.003000 4.042336
4.725000 37.821000 4.349578
4.728000 40.079000 4.663095
4.731000 40.358000 4.773296
4.734000 32.738000 4.248832
4.737000 39.366000 4.451527
4.740000 29.721000 3.897257
4.743000 39.244000 4.460196
4.746000 29.825000 4.038679
4.749000 35.648000 4.457587
4.752000 31.094000 3.823413
4.755000 53.352000 5.269955
4.758000 24.205000 3.687991
4.761000 37.690000 4.618275
4.764000 38.790000 4.481479
4.767000 34.112000 4.223567
4.770000 46.872000 5.019763
4.773000 32.383000 4.195266
4.776000 37.313000 4.506456
4.779000 34.221000 4.229914
4.782000 35.103000 4.310117
4.785000 40.408000 4.711276
4.788000 42.352000 4.674465
4.791000 38.616000 4.575915
4.794000 38.076000 4.698295
4.797000 46.512000 4.909699
4.800000 42.893000 4.739900
4.803000 47.793000 5.098070
4.806000 41.627000 4.714304
4.809000 35.367000 4.211775
4.812000 50.573000 5.307599
4.815000 34.978000 4.441747
4.818000 37.642000 4.735780
4.821000 34.785000 4.240298
4.824000 43.925000 4.793148
4.827000 29.846000 4.053361
4.830000 29.366000 3.895854
4.833000 33.203000 4.321443
4.836000 36.505000 4.521842
4.839000 36.038000 4.423676
4.842000 36.456000 4.338941
4.845000 31.096000 3.845106
4.848000 52.816000 5.447960
4.851000 50.329000 5.045539
4.854000 37.325000 4.406098
4.857000 30.869000 4.033657
4.860000 37.884000 4.493821
4.863000 29.842000 4.004359
4.866000 49.938000 5.284112
4.869000 37.615000 4.529787
4.872000 37.510000 4.493194
4.875000 30.426000 4.101544
4.878000 45.346000 5.043042
4.881000 30.125000 3.869044
4.884000 41.213000 4.699645
4.887000 39.646000 4.423736
4.890000 32.766000 4.116683
4.893000 47.048000 4.938349
4.896000 40.391000 4.623012
4.899000 30.224000 3.932911
4.902000 39.916000 4.603218
4.905000 39.099000 4.622158
4.908000 43.186000 4.922030
4.911000 52.465000 5.177425
4.914000 44.185000 4.948966
4.917000 40.659000 4.702029
4.920000 29.097000 3.883040
4.923000 38.659000 4.596777
4.926000 45.911000 4.928805
4.929000 40.498000 4.672351
4.932000 40.753000 4.576299
4.935000 43.897000 4.967047
4.938000 28.969000 3.900192
4.941000 35.194000 4.313861
4.944000 47.850000 5.088444
4.947000 46.867000 5.029406
4.950000 54.030000 5.439979
4.953000 41.002000 4.553478
4.956000 34.089000 4.183706
4.959000 42.810000 4.661325
4.962000 34.255000 4.248942
4.965000 39.671000 4.498601
4.968000 40.011000 4.842158
4.971000 31.660000 4.118430
4.974000 38.871000 4.623299
4.977000 39.268000 4.708647
4.980000 35.742000 4.174138
4.983000 41.413000 4.749472
4.986000 51.629000 5.345302
4.989000 31.210000 3.951052
4.992000 44.128000 4.864861
4.995000 44.437000 4.830855
4.998000 34.297000 4.210014
5.001000 43.364000 4.981559
5.004000 38.007000 4.447895
5.007000 38.318000 4.636377
5.010000 41.877000 4.701723
5.013000 33.797000 4.199612
5.016000 31.897000 4.319697
5.019000 36.467000 4.394914
5.022000 41.427000 4.757771
5.025000 42.021000 4.753747
5.028000 33.910000 4.195479
5.031000 40.409000 4.672977
5.034000 36.553000 4.372581
5.037000 39.670000 4.771795
5.040000 39.212000 4.600581
5.043000 36.411000 4.319762
5.046000 41.760000 4.623905
5.049000 34.928000 4.365934
5.052000 33.336000 4.175324
5.055000 30.599000 4.009983
5.058000 46.273000 4.956296
5.061000 46.732000 4.926060
5.064000 41.701000 4.763848
5.067000 45.395000 4.984369
5.070000 34.753000 4.296055
5.073000 31.102000 3.945865
5.076000 38.592000 4.540976
5.079000 39.787000 4.474615
5.082000 43.937000 4.947058
5.085000 38.514000 4.579023
5.088000 31.524000 4.102200
5.091000 43.124000 4.813765
5.094000 34.611000 4.287423
5.097000 44.292000 4.773585
5.100000 41.082000 4.713493
5.103000 34.586000 4.192872
5.106000 48.361000 5.004617
5.109000 34.281000 4.378833
5.112000 37.792000 4.425456
5.115000 38.776000 4.298944
5.118000 36.137000 4.474885
5.121000 25.266000 3.663357
5.124000 31.691000 4.153639
5.127000 42.095000 4.844534
5.130000 38.380000 4.542747
5.133000 63.414000 5.806245
5.136000 41.992000 4.619583
5.139000 39.327000 4.522585
5.142000 29.533000 3.905322
5.145000 25.818000 3.768045
5.148000 36.921000 4.581805
5.151000 35.328000 4.522956
5.154000 38.129000 4.387537
5.157000 43.505000 4.830209
5.160000 35.164000 4.380378
5.163000 37.926000 4.511783
5.166000 37.738000 4.354633
5.169000 38.473000 4.409420
5.172000 41.239000 4.536955
5.175000 40.466000 4.616566
5.178000 43.503000 4.775053
5.181000 32.170000 4.162677
5.184000 33.173000 4.295056
5.187000 43.106000 4.985381
5.190000 48.902000 5.195713
5.193000 48.313000 4.896809
5.196000 43.157000 4.818700
5.199000 43.805000 4.970710
5.202000 32.764000 4.150179
5.205000 40.911000 4.694709
5.208000 36.270000 4.405866
5.211000 36.095000 4.288948
5.214000 32.585000 4.123284
5.217000 41.875000 4.724224
5.220000 48.181000 4.992948
5.223000 40.491000 4.574436
5.226000 48.383000 5.195423
5.229000 42.275000 4.724157
5.232000 38.061000 4.525908
5.235000 33.467000 4.121371
5.238000 39.705000 4.532924
5.241000 49.683000 5.002345
5.244000 46.243000 4.827103
5.247000 43.423000 4.852263
5.250000 33.921000 4.179986
5.253000 46.103000 5.089726
5.256000 38.573000 4.526149
5.259000 43.009000 4.820641
5.262000 46.334000 5.035543
5.265000 40.843000 4.624737
5.268000 26.675000 3.797075
5.271000 31.593000 4.143368
5.274000 32.308000 4.277725
5.277000 30.979000 4.053743
5.280000 38.800000 4.584847
5.283000 35.448000 4.269821
5.286000 36.406000 4.502521
5.289000 41.425000 4.780626
5.292000 35.899000 4.414646
5.295000 38.352000 4.534501
5.298000 43.673000 4.921834
5.301000 37.551000 4.493415
5.304000 36.705000 4.494484
5.307000 39.217000 4.690674
5.310000 43.151000 4.732967
5.313000 39.571000 4.551925
5.316000 38.253000 4.489517
5.319000 39.812000 4.583601
5.322000 35.890000 4.354116
5.325000 37.851000 4.535166
5.328000 51.438000 5.210968
5.331000 40.149000 4.755416
5.334000 48.077000 5.133276
5.337000 40.688000 4.742250
5.340000 40.159000 4.615501
5.343000 44.398000 4.716534
5.346000 48.313000 4.998094
5.349000 46.969000 5.139416
5.352000 32.942000 4.157832
5.355000 43.697000 4.914776
5.358000 46.996000 5.050759
5.361000 33.495000 4.250448
5.364000 23.094000 3.521273
5.367000 38.187000 4.257064
5.370000 41.830000 4.685238
5.373000 35.581000 4.406385
5.376000 43.216000 4.903314
5.379000 27.942000 3.905341
5.382000 36.386000 4.453919
5.385000 37.820000 4.430992
5.388000 44.162000 4.780398
5.391000 34.123000 4.319091
5.394000 41.323000 4.728503
5.397000 38.956000 4.666570
5.400000 35.217000 4.390592
5.403000 42.143000 4.743351
5.406000 34.105000 4.124688
5.409000 35.183000 4.444201
5.412000 34.026000 4.357465
5.415000 53.032000 5.238472
5.418000 41.532000 4.667813
5.421000 31.746000 3.938898
5.424000 29.279000 4.114523
5.427000 27.243000 3.664290
5.430000 28.906000 3.901512
5.433000 39.232000 4.305634
5.436000 41.836000 4.661972
5.439000 41.571000 4.713490
5.442000 32.363000 3.980664
5.445000 39.594000 4.469131
5.448000 38.983000 4.611331
5.451000 44.360000 5.053443
5.454000 40.007000 4.611488
5.457000 38.364000 4.546445
5.460000 34.477000 4.175688
5.463000 43.706000 4.806351
5.466000 43.872000 4.881936
5.469000 40.263000 4.628794
5.472000 33.326000 4.019124
5.475000 47.441000 5.079179
5.478000 43.229000 4.748162
5.481000 40.591000 4.778509
5.484000 33.213000 4.106461
5.487000 36.281000 4.315984
5.490000 42.351000 4.662185
5.493000 38.185000 4.638055
5.496000 45.909000 4.989615
5.499000 48.851000 5.111839
5.502000 41.298000 4.573108
5.505000 44.859000 4.790296
5.508000 45.024000 4.938566
5.511000 35.486000 4.497113
5.514000 40.085000 4.697519
5.517000 41.924000 4.776422
5.520000 46.846000 5.015804
5.523000 36.299000 4.447756
5.526000 33.602000 4.355025
5.529000 37.070000 4.525926
5.532000 42.679000 4.725882
5.535000 38.844000 4.475893
5.538000 41.282000 4.762051
5.541000 41.024000 4.580231
5.544000 41.131000 4.588732
5.547000 33.707000 4.187883
5.550000 47.478000 4.910572
5.553000 36.902000 4.377644
5.556000 44.221000 4.990958
5.559000 45.729000 5.053691
5.562000 40.494000 4.557902
5.565000 41.921000 4.759195
5.568000 36.351000 4.544229
5.571000 49.515000 5.208528
5.574000 44.996000 4.844374
5.577000 53.510000 5.292959
5.580000 38.084000 4.566137
5.583000 29.386000 3.865734
5.586000 38.667000 4.569707
5.589000 30.528000 4.003244
5.592000 50.186000 5.094812
5.595000 48.649000 5.134956
5.598000 41.931000 4.640625
5.601000 44.627000 4.852878
5.604000 46.611000 5.057411
5.607000 37.642000 4.647156
5.610000 38.112000 4.607121
5.613000 39.372000 4.502858
5.616000 51.692000 5.339579
5.619000 27.976000 3.739642
5.622000 31.920000 4.148200
5.625000 49.910000 5.077302
5.628000 45.100000 5.034164
5.631000 34.952000 4.448156
5.634000 37.497000 4.459375
5.637000 40.158000 4.656582
5.640000 48.093000 5.091462
5.643000 35.891000 4.263383
5.646000 43.056000 4.786120
5.649000 39.136000 4.596597
5.652000 42.612000 4.728536
5.655000 40.123000 4.672668
5.658000 42.150000 4.888991
5.661000 42.023000 4.744283
5.664000 24.044000 3.471020
5.667000 39.704000 4.704400
5.670000 36.156000 4.410338
5.673000 41.854000 4.771243
5.676000 56.785000 5.537953
5.679000 49.618000 5.000066
5.682000 40.538000 4.621643
5.685000 46.173000 5.127057
5.688000 34.870000 4.275681
5.691000 35.496000 4.505860
5.694000 34.573000 4.408042
5.697000 52.318000 5.279012
5.700000 40.571000 4.680443
5.703000 41.694000 4.615406
5.706000 45.768000 4.902582
5.709000 37.484000 4.374364
5.712000 44.678000 4.911916
5.715000 42.378000 4.752366
5.718000 34.706000 4.480606
5.721000 46.826000 5.145047
5.724000 40.043000 4.682893
5.727000 43.956000 4.817825
5.730000 37.680000 4.698452
5.733000 46.797000 4.948403
5.736000 41.054000 4.652939
5.739000 39.225000 4.470296
5.742000 43.329000 4.836615
5.745000 43.851000 4.952322
5.748000 35.134000 4.403375
5.751000 42.086000 4.718371
5.754000 38.957000 4.572731
5.757000 39.347000 4.493986
5.760000 40.936000 4.740736
5.763000 43.584000 4.926627
5.766000 40.669000 4.641937
5.769000 39.450000 4.447502
5.772000 38.768000 4.529321
5.775000 41.996000 4.818812
5.778000 37.606000 4.471633
5.781000 42.915000 4.625461
5.784000 42.646000 4.886865
5.787000 40.887000 4.799721
5.790000 41.753000 4.700615
5.793000 38.675000 4.511931
5.796000 40.635000 4.748576
5.799000 38.645000 4.360497
5.802000 37.996000 4.636521
5.805000 40.813000 4.572930
5.808000 36.405000 4.483795
5.811000 45.127000 4.951137
5.814000 47.812000 4.871362
5.817000 31.963000 4.169228
5.820000 34.591000 4.292285
5.823000 42.792000 4.830028
5.826000 46.104000 4.995188
5.829000 39.518000 4.563694
5.832000 45.089000 5.050194
5.835000 40.957000 4.675784
5.838000 41.490000 4.699491
5.841000 34.646000 4.206651
5.844000 42.262000 4.701291
5.847000 53.092000 5.248240
5.850000 42.247000 4.803150
5.853000 49.909000 5.111641
5.856000 53.026000 5.446974
5.859000 41.151000 4.549981
5.862000 44.528000 4.980446
5.865000 35.084000 4.354011
5.868000 23.821000 3.583433
5.871000 42.461000 4.644733
5.874000 32.442000 4.211757
5.877000 27.292000 3.801452
5.880000 23.447000 3.402476
5.883000 43.027000 4.797726
5.886000 51.734000 5.183760
5.889000 37.308000 4.425335
5.892000 36.468000 4.331127
5.895000 36.936000 4.450769
5.898000 36.157000 4.336953
5.901000 31.214000 3.965390
5.904000 46.978000 5.111519
5.907000 31.795000 4.153145
5.910000 48.106000 5.109006
5.913000 43.442000 4.945527
5.916000 36.351000 4.328539
5.919000 42.537000 4.951207
5.922000 48.692000 5.332068
5.925000 41.348000 4.754453
5.928000 42.017000 4.601339
5.931000 39.931000 4.511655
5.934000 42.268000 4.807066
5.937000 48.753000 5.078200
5.940000 36.641000 4.245448
5.943000 26.939000 3.680632
5.946000 37.834000 4.416291
5.949000 56.151000 5.672669
5.952000 38.673000 4.533561
5.955000 37.084000 4.507411
5.958000 34.739000 4.370571
5.961000 35.268000 4.362338
5.964000 39.114000 4.683597
5.967000 38.486000 4.685922
5.970000 45.453000 5.053022
5.973000 38.281000 4.405171
5.976000 42.983000 4.927017
5.979000 34.417000 4.305336
5.982000 37.228000 4.332323
5.985000 41.593000 4.620562
5.988000 49.378000 5.187377
5.991000 44.913000 4.831516
5.994000 33.866000 4.390658
5.997000 49.866000 5.345704
6.000000 38.285000 4.348835
6.003000 41.086000 4.544528
6.006000 46.413000 4.946923
6.009000 37.495000 4.526118
6.012000 47.739000 5.160688
6.015000 33.008000 4.319399
6.018000 46.873000 4.935106
6.021000 33.444000 4.118726
6.024000 48.042000 5.198805
6.027000 47.589000 4.910707
6.030000 42.853000 4.806983
6.033000 45.553000 4.778188
6.036000 40.203000 4.657343
6.039000 39.940000 4.584955
6.042000 39.559000 4.666723
6.045000 30.944000 4.033837
6.048000 43.679000 4.837841
6.051000 40.327000 4.491962
6.054000 30.252000 3.963309
6.057000 31.407000 4.170119
6.060000 37.249000 4.494825
6.063000 32.394000 4.105388
6.066000 56.429000 5.402548
6.069000 49.381000 5.156568
6.072000 42.753000 4.948154
6.075000 52.558000 5.375769
6.078000 50.167000 5.046228
6.081000 36.471000 4.401729
6.084000 48.598000 5.165226
6.087000 40.552000 4.698494
6.090000 41.236000 4.794150
6.093000 36.687000 4.449432
6.096000 45.601000 4.976744
6.099000 48.437000 5.209332
6.102000 38.994000 4.589387
6.105000 41.310000 4.526045
6.108000 46.756000 5.076256
6.111000 35.654000 4.365799
6.114000 37.429000 4.482809
6.117000 39.456000 4.753664
6.120000 47.456000 5.053821
6.123000 34.733000 4.253280
6.126000 33.472000 4.215760
6.129000 38.836000 4.589894
6.132000 47.378000 4.898147
6.135000 43.747000 4.831703
6.138000 43.717000 4.754264
6.141000 39.692000 4.696198
6.144000 31.195000 4.235458
6.147000 48.341000 4.999148
6.150000 41.669000 4.587133
6.153000 35.320000 4.442856
6.156000 36.503000 4.690784
6.159000 46.377000 5.040093
6.162000 44.943000 4.838762
6.165000 35.394000 4.438188
6.168000 45.100000 4.993881
6.171000 44.513000 4.920517
6.174000 61.935000 5.785951
6.177000 40.513000 4.467343
6.180000 55.546000 5.282181
6.183000 45.545000 4.827773
6.186000 35.498000 4.439692
6.189000 45.629000 4.993968
6.192000 47.132000 5.092563
6.195000 41.213000 4.585813
6.198000 43.384000 4.792156
6.201000 36.929000 4.302814
6.204000 39.970000 4.704876
6.207000 36.045000 4.321295
6.210000 51.441000 5.262837
6.213000 40.748000 4.633122
6.216000 49.405000 5.021325
6.219000 40.399000 4.801284
6.222000 44.078000 4.774027
6.225000 44.345000 4.839667
6.228000 32.054000 4.052956
6.231000 54.516000 5.540039
6.234000 40.931000 4.704954
6.237000 42.698000 4.678252
6.240000 44.500000 4.865839
6.243000 53.432000 5.230516
6.246000 46.816000 5.035360
6.249000 41.641000 4.603102
6.252000 52.654000 5.411302
6.255000 43.889000 4.771056
6.258000 37.475000 4.494684
6.261000 44.829000 4.833994
6.264000 34.872000 4.239875
6.267000 46.803000 5.086657
6.270000 44.518000 4.767280
6.273000 50.767000 5.310579
6.276000 44.091000 4.839240
6.279000 43.545000 4.861251
6.282000 44.368000 4.762407
6.285000 41.863000 4.709416
6.288000 46.050000 5.040095
6.291000 53.021000 5.306541
6.294000 50.284000 5.236032
6.297000 38.289000 4.433937
6.300000 44.825000 4.868395
6.303000 44.106000 4.854136
6.306000 40.653000 4.763685
6.309000 42.078000 4.736374
6.312000 48.948000 5.082832
6.315000 36.281000 4.306400
6.318000 36.947000 4.528375
6.321000 39.339000 4.716623
6.324000 43.661000 4.952381
6.327000 40.271000 4.657567
6.330000 47.991000 5.040506
6.333000 46.613000 4.863086
6.336000 36.036000 4.400090
6.339000 44.750000 4.986343
6.342000 47.900000 5.057010
6.345000 41.323000 4.610605
6.348000 42.277000 4.795481
6.351000 35.190000 4.310257
6.354000 29.527000 3.953323
6.357000 43.475000 4.937526
6.360000 41.848000 4.616213
6.363000 46.390000 5.156488
6.366000 37.610000 4.591591
6.369000 49.428000 5.163777
6.372000 41.642000 4.759349
6.375000 39.092000 4.631845
6.378000 42.829000 4.689028
6.381000 48.327000 5.108383
6.384000 46.483000 4.848311
6.387000 41.478000 4.626567
6.390000 42.156000 4.728209
6.393000 36.030000 4.241719
6.396000 50.387000 5.307394
6.399000 43.511000 4.844656
6.402000 48.647000 5.058477
6.405000 35.305000 4.245458
6.408000 40.982000 4.800901
6.411000 41.177000 4.687746
6.414000 57.374000 5.629000
6.417000 50.982000 4.995628
6.420000 34.213000 4.413429
6.423000 27.158000 3.695337
6.426000 38.850000 4.477982
6.429000 40.375000 4.471361
6.432000 40.040000 4.616226
6.435000 44.304000 4.991774
6.438000 47.815000 5.160641
6.441000 39.333000 4.671598
6.444000 52.612000 5.219232
6.447000 45.366000 4.944109
6.450000 40.768000 4.644797
6.453000 40.382000 4.719741
6.456000 39.938000 4.745204
6.459000 38.209000 4.430643
6.462000 35.374000 4.387073
6.465000 37.922000 4.518081
6.468000 37.378000 4.589784
6.471000 37.513000 4.613105
6.474000 38.318000 4.400314
6.477000 35.643000 4.268669
6.480000 33.566000 4.200575
6.483000 43.503000 4.848303
6.486000 52.245000 5.244997
6.489000 45.915000 4.907442
6.492000 53.362000 5.470969
6.495000 38.941000 4.557548
6.498000 48.650000 5.156919
6.501000 41.317000 4.750695
6.504000 34.216000 4.222409
6.507000 46.556000 5.065635
6.510000 43.039000 4.853043
6.513000 38.490000 4.598374
6.516000 47.689000 5.023358
6.519000 38.497000 4.512758
6.522000 45.281000 5.034435
6.525000 47.160000 5.157386
6.528000 43.619000 4.802786
6.531000 48.642000 5.251526
6.534000 48.430000 5.082590
6.537000 49.868000 5.208339
6.540000 48.298000 4.984346
6.543000 43.070000 4.895115
6.546000 39.832000 4.548232
6.549000 38.315000 4.402705
6.552000 38.800000 4.553257
6.555000 54.396000 5.681860
6.558000 36.175000 4.376416
6.561000 50.435000 5.212967
6.564000 46.243000 4.977016
6.567000 49.301000 5.172228
6.570000 47.451000 5.138472
6.573000 40.841000 4.803560
6.576000 51.621000 5.099932
6.579000 37.997000 4.433312
6.582000 34.552000 4.375158
6.585000 45.314000 4.940633
6.588000 41.009000 4.663489
6.591000 51.757000 5.302897
6.594000 41.111000 4.614742
6.597000 39.257000 4.671946
6.600000 41.902000 4.844800
6.603000 44.894000 4.844182
6.606000 30.241000 3.821434
6.609000 47.223000 5.071877
6.612000 45.547000 4.975844
6.615000 34.568000 4.277115
6.618000 36.183000 4.518051
6.621000 44.000000 4.908362
6.624000 44.570000 4.919834
6.627000 36.237000 4.276758
6.630000 45.288000 4.961669
6.633000 49.564000 5.215356
6.636000 46.317000 4.887729
6.639000 44.896000 4.895917
6.642000 48.353000 5.004310
6.645000 45.144000 4.912211
6.648000 36.975000 4.458600
6.651000 36.312000 4.280555
6.654000 41.623000 4.716258
6.657000 51.718000 5.405252
6.660000 44.575000 4.942828
6.663000 47.772000 4.953627
6.666000 41.488000 4.609234
6.669000 34.506000 4.090654
6.672000 43.786000 4.861948
6.675000 47.887000 5.256576
6.678000 35.585000 4.445153
6.681000 36.690000 4.286856
6.684000 45.596000 4.822357
6.687000 40.932000 4.734793
6.690000 38.743000 4.693310
6.693000 46.175000 4.849769
6.696000 44.830000 4.907208
6.699000 41.410000 4.700893
6.702000 49.814000 5.108460
6.705000 48.892000 5.188320
6.708000 56.736000 5.478355
6.711000 52.606000 5.256024
6.714000 49.096000 5.251290
6.717000 37.374000 4.556755
6.720000 50.283000 5.245424
6.723000 31.257000 4.018746
6.726000 48.463000 5.246359
6.729000 40.900000 4.689685
6.732000 39.259000 4.543093
6.735000 50.981000 5.075419
6.738000 39.636000 4.624511
6.741000 31.635000 3.919477
6.744000 45.178000 4.973737
6.747000 46.510000 5.147395
6.750000 44.538000 4.948676
6.753000 39.400000 4.628917
6.756000 45.278000 4.890750
6.759000 42.409000 4.744677
6.762000 42.474000 4.799969
6.765000 41.628000 4.689812
6.768000 44.361000 4.950621
6.771000 47.430000 5.165940
6.774000 45.746000 4.967460
6.777000 43.320000 4.890460
6.780000 40.586000 4.642616
6.783000 46.346000 5.022169
6.786000 46.985000 4.909516
6.789000 43.993000 4.801252
6.792000 43.963000 4.905829
6.795000 32.241000 4.082540
6.798000 42.361000 4.835261
6.801000 40.184000 4.695235
6.804000 46.882000 5.092614
6.807000 37.174000 4.433709
6.810000 46.784000 5.060697
6.813000 52.594000 5.451014
6.816000 42.493000 4.753944
6.819000 40.491000 4.766446
6.822000 44.916000 4.850546
6.825000 41.983000 4.781986
6.828000 50.523000 5.339480
6.831000 47.433000 4.910120
6.834000 64.866000 6.099633
6.837000 43.507000 4.894457
6.840000 44.748000 4.986544
6.843000 29.557000 3.845258
6.846000 45.684000 5.051357
6.849000 46.009000 5.137387
6.852000 39.156000 4.496959
6.855000 44.081000 4.711586
6.858000 33.247000 4.170767
6.861000 39.711000 4.765398
6.864000 39.904000 4.593782
6.867000 40.405000 4.605933
6.870000 45.559000 4.978256
6.873000 40.099000 4.529055
6.876000 50.496000 5.228641
6.879000 47.822000 5.093145
6.882000 39.451000 4.441438
6.885000 44.021000 4.883341
6.888000 41.885000 4.755864
6.891000 52.313000 5.361197
6.894000 40.687000 4.758067
6.897000 39.818000 4.536263
6.900000 47.502000 4.763145
6.903000 43.814000 4.951719
6.906000 35.517000 4.401827
6.909000 54.141000 5.510477
6.912000 40.993000 4.573602
6.915000 39.754000 4.546539
6.918000 41.886000 4.927968
6.921000 39.157000 4.559646
6.924000 40.488000 4.663083
6.927000 38.674000 4.279677
6.930000 46.710000 4.962847
6.933000 40.752000 4.718724
6.936000 46.688000 4.872457
6.939000 52.404000 5.294540
6.942000 36.555000 4.448629
6.945000 48.504000 5.144101
6.948000 49.528000 5.182009
6.951000 42.179000 4.924081
6.954000 49.242000 5.250443
6.957000 39.884000 4.703695
6.960000 39.489000 4.449166
6.963000 41.013000 4.756008
6.966000 39.577000 4.628416
6.969000 45.732000 4.961781
6.972000 44.096000 4.943690
6.975000 43.508000 4.657065
6.978000 39.816000 4.503041
6.981000 48.037000 4.951261
6.984000 55.146000 5.468198
6.987000 50.990000 5.290494
6.990000 45.258000 4.876193
6.993000 44.755000 5.028669
6.996000 39.572000 4.683488
6.999000 41.909000 4.852854
7.002000 44.774000 4.955919
7.005000 46.846000 4.940202
7.008000 38.124000 4.413498
7.011000 44.740000 5.012906
7.014000 43.319000 4.828526
7.017000 40.827000 4.600528
7.020000 50.032000 5.090294
7.023000 35.932000 4.199932
7.026000 30.947000 3.961997
7.029000 44.979000 4.960060
7.032000 39.944000 4.517297
7.035000 33.932000 4.185553
7.038000 54.302000 5.394358
7.041000 41.945000 4.864048
7.044000 45.567000 4.939377
7.047000 42.286000 4.727289
7.050000 51.147000 5.285010
7.053000 45.475000 4.940434
7.056000 38.409000 4.561774
7.059000 44.087000 4.886523
7.062000 42.554000 4.622599
7.065000 46.676000 4.957303
7.068000 32.500000 4.283632
7.071000 42.854000 4.800561
7.074000 43.240000 5.017639
7.077000 37.083000 4.445257
7.080000 53.461000 5.267059
7.083000 63.686000 5.977057
7.086000 52.436000 5.380191
7.089000 45.338000 4.796122
7.092000 38.184000 4.527568
7.095000 57.310000 5.523814
7.098000 47.650000 5.062939
7.101000 24.751000 3.585233
7.104000 37.094000 4.554800
7.107000 40.190000 4.465920
7.110000 39.630000 4.420352
7.113000 39.914000 4.703654
7.116000 56.597000 5.601259
7.119000 42.794000 4.688963
7.122000 48.457000 5.163749
7.125000 58.730000 5.732752
7.128000 46.729000 5.054301
7.131000 40.474000 4.656690
7.134000 60.836000 5.742309
7.137000 41.270000 4.707478
7.140000 60.223000 5.654761
7.143000 44.114000 4.859936
7.146000 40.984000 4.761089
7.149000 43.952000 4.860428
7.152000 44.464000 4.774885
7.155000 41.595000 4.748424
7.158000 46.381000 5.076451
7.161000 52.154000 5.315358
7.164000 46.489000 4.906127
7.167000 50.770000 5.155539
7.170000 43.300000 4.914923
7.173000 47.790000 5.175298
7.176000 58.381000 5.573393
7.179000 42.023000 4.634626
7.182000 35.892000 4.450538
7.185000 43.791000 4.880842
7.188000 41.006000 4.673180
7.191000 50.213000 5.144742
7.194000 40.522000 4.813948
7.197000 39.094000 4.608261
7.200000 42.137000 4.844672
7.203000 43.779000 5.091418
7.206000 45.953000 5.035355
7.209000 44.830000 4.789025
7.212000 57.663000 5.479986
7.215000 41.372000 4.733263
7.218000 31.160000 4.066231
7.221000 47.955000 5.019120
7.224000 47.939000 5.022928
7.227000 56.237000 5.509040
7.230000 40.604000 4.569587
7.233000 48.958000 4.984287
7.236000 40.048000 4.525907
7.239000 42.418000 4.576382
7.242000 59.433000 5.697253
7.245000 41.420000 4.709358
7.248000 50.332000 5.254923
7.251000 39.903000 4.705338
7.254000 43.488000 5.025539
7.257000 45.243000 5.069628
7.260000 46.102000 5.160752
7.263000 50.666000 5.243182
7.266000 57.096000 5.506036
7.269000 36.395000 4.385529
7.272000 48.426000 5.211314
7.275000 49.359000 5.202881
7.278000 41.299000 4.533994
7.281000 50.257000 5.102648
7.284000 38.977000 4.596683
7.287000 39.451000 4.669169
7.290000 53.339000 5.421259
7.293000 50.706000 5.351535
7.296000 46.503000 5.025945
7.299000 43.264000 4.742047
7.302000 46.540000 5.027032
7.305000 45.966000 4.992288
7.308000 57.506000 5.527274
7.311000 54.451000 5.278217
7.314000 49.790000 5.241649
7.317000 57.378000 5.476175
7.320000 51.915000 5.497239
7.323000 47.116000 5.087873
7.326000 39.036000 4.739560
7.329000 42.557000 4.660980
7.332000 38.240000 4.322774
7.335000 49.841000 5.245887
7.338000 49.802000 5.291289
7.341000 43.800000 4.688478
7.344000 41.731000 4.745303
7.347000 49.817000 5.150301
7.350000 41.240000 4.811496
7.353000 42.116000 4.932334
7.356000 46.632000 5.152904
7.359000 47.828000 5.036408
7.362000 33.150000 4.292083
7.365000 54.199000 5.485161
7.368000 49.223000 5.085454
7.371000 60.089000 5.605162
7.374000 44.985000 4.858080
7.377000 55.863000 5.553249
7.380000 50.355000 5.295212
7.383000 43.810000 4.856000
7.386000 46.642000 4.929534
7.389000 42.454000 4.924596
7.392000 46.097000 4.982670
7.395000 51.573000 5.325731
7.398000 47.770000 5.083774
7.401000 33.903000 4.260738
7.404000 52.805000 5.263332
7.407000 45.479000 4.924027
7.410000 56.324000 5.668688
7.413000 47.778000 5.109580
7.416000 36.554000 4.430736
7.419000 49.172000 5.057852
7.422000 39.459000 4.588264
7.425000 41.762000 4.644284
7.428000 53.409000 5.410298
7.431000 53.857000 5.383815
7.434000 35.294000 4.146041
7.437000 42.770000 4.924040
7.440000 43.038000 4.977219
7.443000 45.138000 4.853790
7.446000 38.814000 4.420637
7.449000 45.766000 5.035707
7.452000 52.749000 5.375598
7.455000 49.504000 5.032667
7.458000 37.415000 4.393443
7.461000 47.114000 5.230642
7.464000 52.669000 5.416763
7.467000 44.576000 4.944163
7.470000 37.784000 4.456466
7.473000 51.499000 5.158959
7.476000 40.099000 4.640492
7.479000 49.017000 5.121751
7.482000 54.787000 5.260298
7.485000 51.334000 4.994722
7.488000 47.372000 5.067004
7.491000 40.899000 4.798220
7.494000 52.568000 5.467208
7.497000 37.299000 4.457623
7.500000 61.857000 5.792034
7.503000 54.236000 5.311252
7.506000 49.913000 5.059255
7.509000 47.711000 5.112652
7.512000 43.488000 4.747372
7.515000 47.282000 5.142611
7.518000 49.038000 5.120102
7.521000 44.413000 4.896655
7.524000 38.968000 4.823805
7.527000 43.745000 4.942013
7.530000 49.696000 4.969361
7.533000 42.303000 4.707898
7.536000 45.464000 5.129433
7.539000 47.911000 5.081255
7.542000 41.413000 4.765851
7.545000 38.301000 4.608172
7.548000 44.113000 4.927355
7.551000 36.518000 4.536788
7.554000 40.879000 4.595024
7.557000 54.382000 5.480300
7.560000 44.949000 4.886317
7.563000 52.539000 5.242301
7.566000 39.661000 4.488148
7.569000 35.265000 4.372298
7.572000 58.071000 5.653282
7.575000 53.730000 5.517225
7.578000 38.906000 4.574336
7.581000 42.855000 4.848619
7.584000 44.887000 5.052165
7.587000 46.431000 5.030855
7.590000 45.424000 4.728442
7.593000 53.773000 5.236539
7.596000 53.132000 5.340899
7.599000 49.091000 5.280218
7.602000 54.184000 5.350008
7.605000 53.055000 5.366034
7.608000 32.326000 4.184786
7.611000 45.886000 4.901009
7.614000 49.983000 5.139300
7.617000 49.249000 4.994652
7.620000 49.082000 5.164372
7.623000 38.366000 4.460307
7.626000 44.933000 4.929146
7.629000 53.561000 5.507189
7.632000 51.812000 5.362278
7.635000 43.279000 4.919736
7.638000 48.067000 4.932618
7.641000 40.816000 4.687394
7.644000 42.698000 4.652231
7.647000 35.467000 4.373998
7.650000 45.220000 4.874580
7.653000 41.813000 4.685869
7.656000 54.783000 5.480921
7.659000 52.044000 5.330204
7.662000 40.039000 4.524009
7.665000 47.419000 5.038396
7.668000 31.677000 4.087711
7.671000 49.401000 5.144692
7.674000 46.495000 5.080329
7.677000 38.032000 4.590162
7.680000 44.299000 4.862267
7.683000 54.658000 5.349115
7.686000 41.624000 4.768685
7.689000 38.398000 4.467099
7.692000 48.688000 5.203081
7.695000 39.687000 4.611284
7.698000 40.729000 4.712379
7.701000 38.298000 4.781231
7.704000 51.433000 5.172663
7.707000 47.152000 5.110664
7.710000 50.920000 5.172080
7.713000 60.043000 5.688804
7.716000 57.773000 5.646709
7.719000 57.189000 5.405669
7.722000 43.646000 4.784378
7.725000 40.925000 4.432647
7.728000 49.402000 5.110877
7.731000 42.870000 4.807050
7.734000 39.568000 4.638610
7.737000 49.646000 4.908833
7.740000 43.281000 4.916599
7.743000 59.497000 5.680447
7.746000 53.353000 5.350734
7.749000 39.132000 4.598600
7.752000 46.733000 4.909504
7.755000 45.345000 4.861863
7.758000 49.458000 5.060247
7.761000 48.653000 5.242565
7.764000 43.515000 4.738670
7.767000 40.382000 4.650962
7.770000 43.534000 4.875177
7.773000 47.841000 5.036666
7.776000 52.204000 5.462377
7.779000 50.688000 5.180260
7.782000 43.063000 4.879392
7.785000 60.105000 5.563127
7.788000 47.727000 5.147161
7.791000 49.183000 5.225115
7.794000 44.208000 4.956795
7.797000 47.927000 5.034359
7.800000 35.642000 4.068292
7.803000 45.162000 4.872876
7.806000 53.420000 5.572719
7.809000 48.087000 4.997998
7.812000 44.815000 4.872907
7.815000 60.206000 5.907029
7.818000 52.167000 5.332820
7.821000 35.058000 4.283511
7.824000 48.985000 5.073437
7.827000 55.922000 5.493060
7.830000 43.036000 4.822684
7.833000 51.758000 5.246810
7.836000 52.205000 5.331800
7.839000 49.847000 5.300404
7.842000 48.001000 4.841517
7.845000 61.333000 5.677627
7.848000 52.780000 5.508024
7.851000 59.508000 5.812758
7.854000 56.370000 5.608531
7.857000 38.544000 4.478186
7.860000 45.029000 4.811731
7.863000 41.235000 4.728337
7.866000 47.444000 4.974391
7.869000 56.134000 5.312556
7.872000 53.758000 5.380040
7.875000 53.062000 5.302160
7.878000 47.119000 5.227724
7.881000 65.110000 6.076552
7.884000 60.449000 5.651554
7.887000 58.034000 5.587043
7.890000 46.391000 4.868657
7.893000 53.280000 5.367959
7.896000 47.846000 5.109076
7.899000 45.771000 4.983759
7.902000 51.687000 5.221478
7.905000 40.902000 4.690957
7.908000 39.847000 4.777235
7.911000 51.489000 5.325566
7.914000 43.578000 4.899044
7.917000 46.084000 4.927649
7.920000 44.512000 4.833492
7.923000 51.704000 5.331582
7.926000 55.371000 5.459467
7.929000 47.561000 4.918157
7.932000 51.555000 5.235532
7.935000 43.684000 4.682166
7.938000 58.914000 5.754536
7.941000 45.901000 4.957740
7.944000 50.318000 5.012845
7.947000 46.716000 4.909086
7.950000 46.033000 5.077274
7.953000 41.616000 4.630021
7.956000 56.912000 5.523027
7.959000 45.303000 4.931204
7.962000 43.059000 4.650337
7.965000 49.983000 5.253545
7.968000 46.879000 5.060427
7.971000 35.450000 4.273747
7.974000 45.382000 4.877397
7.977000 53.755000 5.336106
7.980000 46.634000 4.958510
7.983000 57.635000 5.660567
7.986000 40.983000 4.664609
7.989000 48.720000 5.120752
7.992000 47.757000 5.059816
7.995000 51.755000 5.274831
7.998000 43.673000 4.710001
8.001000 53.442000 5.392014
8.004000 49.641000 5.227362
8.007000 64.049000 5.987151
8.010000 52.200000 5.320836
8.013000 56.123000 5.409646
8.016000 63.023000 5.860276
8.019000 35.065000 4.274290
8.022000 50.774000 5.228214
8.025000 53.795000 5.232709
8.028000 52.661000 5.399691
8.031000 53.936000 5.324977
8.034000 52.283000 5.394593
8.037000 48.499000 5.124154
8.040000 53.018000 5.413254
8.043000 44.292000 4.852002
8.046000 48.504000 4.905039
8.049000 52.159000 5.179588
8.052000 60.709000 5.781720
8.055000 55.190000 5.466057
8.058000 48.753000 4.946093
8.061000 51.922000 5.096868
8.064000 54.561000 5.389437
8.067000 53.879000 5.251873
8.070000 50.341000 5.261035
8.073000 53.576000 5.417077
8.076000 52.524000 5.159200
8.079000 43.913000 4.868833
8.082000 48.641000 5.055866
8.085000 46.969000 5.153168
8.088000 42.526000 4.915990
8.091000 46.178000 4.862653
8.094000 48.808000 5.053469
8.097000 60.460000 5.573739
8.100000 45.353000 4.886984
8.103000 45.839000 4.835513
8.106000 55.022000 5.248414
8.109000 49.169000 5.140264
8.112000 43.621000 4.792780
8.115000 49.851000 5.125888
8.118000 61.870000 5.862184
8.121000 44.448000 4.780447
8.124000 65.106000 5.903570
8.127000 57.410000 5.498467
8.130000 60.511000 5.680012
8.133000 54.065000 5.522628
8.136000 52.492000 5.216100
8.139000 55.330000 5.484128
8.142000 43.156000 4.918341
8.145000 48.859000 5.227487
8.148000 62.872000 5.725504
8.151000 52.752000 5.353078
8.154000 56.931000 5.443383
8.157000 56.290000 5.677465
8.160000 56.806000 5.731833
8.163000 59.069000 5.575359
8.166000 55.980000 5.327692
8.169000 48.015000 4.881505
8.172000 60.861000 5.847822
8.175000 56.115000 5.298136
8.178000 61.916000 5.769586
8.181000 50.052000 5.032014
8.184000 54.133000 5.415911
8.187000 39.565000 4.533813
8.190000 50.458000 5.251727
8.193000 50.009000 5.239811
8.196000 52.564000 5.199470
8.199000 60.713000 5.710713
8.202000 49.372000 5.327550
8.205000 52.278000 5.391442
8.208000 47.433000 4.887915
8.211000 50.475000 5.263815
8.214000 51.111000 5.402159
8.217000 44.749000 4.958873
8.220000 61.592000 5.878156
8.223000 68.314000 6.006655
8.226000 44.959000 4.902380
8.229000 51.012000 5.257951
8.232000 60.540000 5.792032
8.235000 48.250000 5.153604
8.238000 55.041000 5.406858
8.241000 53.790000 5.549175
8.244000 72.984000 6.272161
8.247000 42.344000 4.858724
8.250000 51.876000 5.251123
8.253000 52.831000 5.316919
8.256000 51.707000 4.991473
8.259000 33.220000 4.176405
8.262000 63.753000 5.884469
8.265000 56.788000 5.399045
8.268000 60.921000 5.671100
8.271000 51.164000 5.200555
8.274000 44.465000 4.821280
8.277000 57.991000 5.666794
8.280000 49.188000 5.046827
8.283000 59.065000 5.486992
8.286000 45.416000 5.035691
8.289000 43.991000 4.982206
8.292000 46.970000 5.024587
8.295000 59.066000 5.561125
8.298000 44.454000 4.627855
8.301000 43.149000 4.805806
8.304000 39.292000 4.515720
8.307000 53.553000 5.523540
8.310000 51.934000 5.147536
8.313000 45.777000 5.091314
8.316000 66.741000 6.040731
8.319000 52.185000 5.259261
8.322000 58.969000 5.814539
8.325000 57.943000 5.593734
8.328000 51.414000 5.209633
8.331000 54.979000 5.466140
8.334000 63.314000 6.016430
8.337000 49.832000 5.297404
8.340000 62.365000 6.030461
8.343000 50.162000 5.159595
8.346000 58.965000 5.661994
8.349000 42.614000 4.793578
8.352000 47.393000 4.991181
8.355000 43.357000 4.778748
8.358000 59.699000 5.507975
8.361000 61.801000 5.781788
8.364000 52.953000 5.529027
8.367000 54.929000 5.661982
8.370000 45.536000 4.847470
8.373000 57.736000 5.659041
8.376000 50.191000 5.179716
8.379000 46.397000 5.031691
8.382000 62.276000 5.886407
8.385000 47.281000 5.000426
8.388000 52.622000 5.132618
8.391000 45.281000 4.735081
8.394000 59.719000 5.694330
8.397000 64.180000 6.057813
8.400000 54.032000 5.082362
8.403000 70.069000 6.076697
8.406000 56.267000 5.538916
8.409000 49.966000 5.175760
8.412000 54.897000 5.429852
8.415000 77.888000 6.470015
8.418000 54.889000 5.294093
8.421000 51.151000 5.369633
8.424000 56.406000 5.523468
8.427000 62.597000 5.888925
8.430000 55.080000 5.376506
8.433000 51.613000 5.388139
8.436000 60.739000 5.732529
8.439000 50.712000 5.257898
8.442000 58.567000 5.509420
8.445000 45.296000 5.070121
8.448000 58.182000 5.580934
8.451000 68.802000 6.183570
8.454000 56.626000 5.414422
8.457000 55.912000 5.388382
8.460000 54.824000 5.538917
8.463000 43.744000 4.716330
8.466000 50.305000 5.280187
8.469000 54.186000 5.369206
8.472000 46.811000 5.091229
8.475000 63.530000 5.801471
8.478000 56.864000 5.595961
8.481000 65.743000 6.201577
8.484000 57.386000 5.567207
8.487000 57.363000 5.614472
8.490000 54.946000 5.325422
8.493000 61.150000 5.759532
8.496000 51.283000 5.223377
8.499000 45.194000 5.062192
8.502000 57.116000 5.553247
8.505000 56.428000 5.388977
8.508000 51.005000 5.181801
8.511000 60.206000 5.751728
8.514000 64.737000 5.824118
8.517000 55.117000 5.418956
8.520000 59.893000 5.629911
8.523000 50.090000 5.313531
8.526000 56.769000 5.518671
8.529000 66.613000 5.967031
8.532000 56.119000 5.402477
8.535000 41.439000 4.789111
8.538000 42.962000 4.724575
8.541000 57.345000 5.616440
8.544000 40.646000 4.579593
8.547000 44.618000 4.855160
8.550000 58.930000 5.661359
8.553000 65.784000 5.846386
8.556000 53.169000 5.427975
8.559000 51.343000 5.412408
8.562000 49.064000 5.085645
8.565000 60.897000 5.593794
8.568000 57.352000 5.723169
8.571000 52.586000 5.395451
8.574000 64.773000 5.918191
8.577000 54.912000 5.115617
8.580000 44.431000 4.703660
8.583000 63.728000 5.947209
8.586000 70.527000 6.197959
8.589000 58.938000 5.599164
8.592000 48.381000 4.989166
8.595000 58.574000 5.544717
8.598000 40.394000 4.670180
8.601000 59.074000 5.664902
8.604000 60.707000 5.736461
8.607000 50.235000 5.265746
8.610000 67.013000 6.190211
8.613000 68.102000 6.126701
8.616000 53.080000 5.347310
8.619000 47.096000 4.971679
8.622000 49.547000 4.992561
8.625000 56.121000 5.465123
8.628000 55.997000 5.448522
8.631000 64.159000 5.935543
8.634000 65.937000 5.964039
8.637000 68.928000 6.052449
8.640000 57.319000 5.524538
8.643000 56.198000 5.457733
8.646000 63.964000 5.876539
8.649000 45.182000 4.933351
8.652000 55.983000 5.589973
8.655000 50.681000 5.181633
8.658000 58.170000 5.510266
8.661000 59.413000 5.731050
8.664000 55.461000 5.603107
8.667000 56.010000 5.431035
8.670000 53.807000 5.421089
8.673000 62.319000 5.960047
8.676000 74.669000 6.266586
8.679000 62.140000 5.755352
8.682000 63.611000 5.626300
8.685000 59.877000 5.784708
8.688000 67.436000 6.114306
8.691000 55.091000 5.387372
8.694000 62.428000 5.759412
8.697000 59.762000 5.539151
8.700000 52.377000 5.213363
8.703000 66.115000 6.195880
8.706000 72.331000 6.180905
8.709000 52.221000 5.384294
8.712000 75.372000 6.395014
8.715000 44.981000 4.882748
8.718000 66.307000 6.172568
8.721000 71.795000 6.266038
8.724000 45.864000 4.913338
8.727000 61.441000 5.807570
8.730000 68.491000 6.025633
8.733000 59.575000 5.694407
8.736000 64.517000 5.903610
8.739000 44.391000 4.698901
8.742000 48.491000 5.069264
8.745000 44.330000 4.949126
8.748000 46.450000 5.172581
8.751000 46.531000 5.069118
8.754000 64.378000 5.690855
8.757000 67.936000 6.183975
8.760000 76.123000 6.551266
8.763000 58.662000 5.827399
8.766000 62.082000 5.693486
8.769000 41.472000 4.667226
8.772000 57.778000 5.830467
8.775000 64.606000 6.134004
8.778000 71.613000 6.114170
8.781000 63.117000 5.787428
8.784000 58.913000 5.696509
8.787000 52.242000 5.269460
8.790000 58.577000 5.700392
8.793000 61.664000 5.696884
8.796000 60.008000 5.579810
8.799000 53.309000 5.442841
8.802000 60.500000 5.793957
8.805000 66.425000 6.058329
8.808000 70.349000 6.155559
8.811000 66.259000 5.741990
8.814000 55.281000 5.416450
8.817000 52.276000 5.021930
8.820000 62.477000 5.804409
8.823000 51.546000 5.166418
8.826000 60.665000 5.641877
8.829000 70.189000 5.920035
8.832000 56.178000 5.342399
8.835000 62.272000 5.812258
8.838000 59.609000 5.696687
8.841000 64.788000 5.730661
8.844000 57.627000 5.481952
8.847000 55.083000 5.450137
8.850000 61.246000 5.712947
8.853000 65.616000 5.913832
8.856000 69.430000 6.216604
8.859000 74.342000 6.306653
8.862000 57.512000 5.351765
8.865000 53.677000 5.425788
8.868000 59.486000 5.712976
8.871000 77.875000 6.340980
8.874000 63.241000 5.768387
8.877000 59.155000 5.690409
8.880000 59.888000 5.730617
8.883000 62.458000 5.759540
8.886000 60.427000 5.623800
8.889000 55.030000 5.450984
8.892000 60.666000 5.621323
8.895000 56.999000 5.585378
8.898000 59.275000 5.701390
8.901000 69.590000 5.979911
8.904000 73.815000 6.190997
8.907000 60.989000 5.738546
8.910000 57.586000 5.587134
8.913000 50.963000 5.284012
8.916000 54.875000 5.459727
8.919000 66.752000 5.956330
8.922000 57.774000 5.664319
8.925000 56.499000 5.539041
8.928000 61.046000 5.752392
8.931000 52.470000 5.209211
8.934000 73.395000 6.223849
8.937000 64.932000 5.888172
8.940000 56.447000 5.416016
8.943000 63.286000 5.921554
8.946000 53.118000 5.333838
8.949000 56.912000 5.535136
8.952000 68.333000 6.135945
8.955000 63.795000 5.901858
8.958000 54.043000 5.155229
8.961000 69.739000 6.036968
8.964000 63.209000 5.892021
8.967000 74.323000 6.516860
8.970000 60.504000 5.640496
8.973000 66.269000 6.057386
8.976000 55.877000 5.363265
8.979000 54.476000 5.294552
8.982000 79.266000 6.603025
8.985000 69.616000 6.082627
8.988000 60.594000 5.568458
8.991000 67.163000 6.110395
8.994000 59.041000 5.853518
8.997000 66.885000 6.175607
9.000000 51.913000 5.370538
9.003000 58.850000 5.490242
9.006000 57.773000 5.551137
9.009000 44.899000 5.079972
9.012000 69.532000 6.274669
9.015000 66.278000 5.951456
9.018000 66.043000 5.969363
9.021000 60.521000 5.707494
9.024000 71.477000 6.391152
9.027000 66.506000 6.177680
9.030000 67.382000 6.048145
9.033000 67.222000 5.957778
9.036000 67.313000 5.851081
9.039000 58.192000 5.509498
9.042000 74.359000 6.374713
9.045000 51.094000 5.312226
9.048000 60.107000 5.542161
9.051000 55.823000 5.353070
9.054000 71.207000 6.182922
9.057000 53.868000 5.286050
9.060000 60.876000 5.674177
9.063000 60.057000 5.704378
9.066000 61.455000 5.971781
9.069000 63.104000 5.893654
9.072000 67.967000 6.083819
9.075000 71.628000 6.315647
9.078000 53.601000 5.402994
9.081000 68.483000 6.131857
9.084000 70.025000 6.103523
9.087000 72.739000 6.173753
9.090000 58.125000 5.469256
9.093000 57.421000 5.481909
9.096000 77.829000 6.432067
9.099000 67.269000 6.175794
9.102000 52.278000 5.398768
9.105000 44.375000 4.890067
9.108000 57.063000 5.576600
9.111000 59.475000 5.711510
9.114000 64.753000 5.939799
9.117000 58.952000 5.630036
9.120000 66.249000 5.844302
9.123000 71.512000 6.262227
9.126000 68.255000 6.180223
9.129000 64.120000 5.946747
9.132000 67.197000 5.989065
9.135000 68.961000 6.024299
9.138000 71.332000 6.101627
9.141000 71.025000 6.197086
9.144000 69.879000 6.280813
9.147000 64.784000 5.915083
9.150000 52.025000 5.153596
9.153000 51.477000 5.171622
9.156000 64.039000 5.800430
9.159000 68.706000 6.179008
9.162000 63.617000 5.880731
9.165000 59.715000 5.524395
9.168000 69.600000 6.052827
9.171000 76.498000 6.440933
9.174000 76.580000 6.271699
9.177000 69.371000 5.991107
9.180000 78.567000 6.449004
9.183000 72.159000 6.044160
9.186000 76.730000 6.378540
9.189000 78.108000 6.520749
9.192000 82.065000 6.867046
9.195000 62.270000 5.696038
9.198000 85.131000 6.681823
9.201000 73.226000 6.224849
9.204000 78.704000 6.499356
9.207000 72.288000 6.273292
9.210000 80.979000 6.626843
9.213000 63.331000 5.841966
9.216000 65.684000 5.881625
9.219000 57.903000 5.565322
9.222000 75.474000 6.282712
9.225000 75.598000 6.449690
9.228000 56.049000 5.474205
9.231000 66.297000 5.938786
9.234000 77.850000 6.384155
9.237000 73.368000 6.285766
9.240000 72.678000 6.167519
9.243000 62.151000 5.678165
9.246000 60.125000 5.729341
9.249000 71.922000 6.230480
9.252000 77.587000 6.493972
9.255000 82.695000 6.524480
9.258000 64.666000 6.124862
9.261000 73.654000 6.277574
9.264000 66.298000 5.986904
9.267000 69.101000 6.029338
9.270000 62.783000 5.810694
9.273000 70.944000 6.020509
9.276000 72.831000 6.332067
9.279000 71.009000 6.315582
9.282000 71.004000 6.120207
9.285000 78.177000 6.429741
9.288000 68.485000 6.093712
9.291000 58.861000 5.546784
9.294000 74.090000 6.396025
9.297000 62.454000 5.951536
9.300000 59.603000 5.677161
9.303000 68.085000 5.991775
9.306000 63.601000 6.014037
9.309000 67.421000 5.973654
9.312000 73.898000 6.333526
9.315000 78.697000 6.505162
9.318000 61.689000 5.752544
9.321000 65.236000 6.141126
9.324000 59.103000 5.557939
9.327000 70.275000 6.123851
9.330000 60.632000 5.892983
9.333000 68.132000 6.132191
9.336000 80.506000 6.564561
9.339000 82.986000 6.669288
9.342000 65.833000 5.935045
9.345000 76.727000 6.310777
9.348000 76.246000 6.421163
9.351000 74.419000 6.311828
9.354000 77.685000 6.358358
9.357000 66.583000 5.929384
9.360000 65.761000 5.903823
9.363000 59.245000 5.509853
9.366000 75.277000 6.273308
9.369000 72.667000 6.164008
9.372000 73.634000 6.168674
9.375000 65.897000 6.146520
9.378000 75.035000 6.461140
9.381000 50.299000 5.187041
9.384000 70.609000 6.251345
9.387000 64.929000 5.657785
9.390000 73.806000 6.386643
9.393000 52.431000 5.367929
9.396000 66.032000 6.212100
9.399000 74.938000 6.238818
9.402000 61.601000 5.583400
9.405000 61.981000 5.812563
9.408000 76.543000 6.506994
9.411000 73.074000 6.146444
9.414000 85.306000 6.583087
9.417000 71.077000 6.090265
9.420000 67.428000 6.154153
9.423000 74.319000 6.369258
9.426000 64.125000 5.780013
9.429000 70.054000 6.043867
9.432000 76.260000 6.191173
9.435000 86.442000 6.885259
9.438000 78.128000 6.525771
9.441000 52.809000 5.259670
9.444000 81.192000 6.561538
9.447000 68.921000 5.747963
9.450000 66.445000 5.970041
9.453000 64.947000 5.962180
9.456000 65.906000 5.935872
9.459000 73.571000 6.199932
9.462000 71.884000 6.063950
9.465000 76.085000 6.386495
9.468000 58.996000 5.613870
9.471000 80.195000 6.789271
9.474000 74.150000 6.135672
9.477000 78.127000 6.408239
9.480000 83.026000 6.665591
9.483000 72.035000 6.308199
9.486000 68.049000 6.021184
9.489000 71.413000 6.247774
9.492000 72.146000 6.287577
9.495000 75.091000 6.266243
9.498000 83.975000 6.834485
9.501000 69.280000 6.130681
9.504000 93.409000 7.212613
9.507000 79.085000 6.463675
9.510000 80.962000 6.506665
9.513000 76.546000 6.379946
9.516000 58.628000 5.466961
9.519000 75.934000 6.312016
9.522000 65.038000 5.815226
9.525000 65.527000 6.135155
9.528000 62.830000 5.936588
9.531000 67.189000 5.871430
9.534000 63.944000 5.683609
9.537000 70.002000 6.229304
9.540000 87.664000 6.993402
9.543000 78.180000 6.560045
9.546000 80.911000 6.586093
9.549000 73.453000 6.157579
9.552000 85.255000 6.768218
9.555000 75.267000 6.469816
9.558000 73.945000 6.290265
9.561000 71.083000 6.001849
9.564000 76.729000 6.132198
9.567000 62.530000 5.820399
9.570000 80.185000 6.808405
9.573000 74.728000 6.493625
9.576000 91.757000 7.023292
9.579000 89.496000 6.906810
9.582000 75.850000 6.281170
9.585000 74.088000 6.228993
9.588000 69.973000 6.291727
9.591000 74.554000 6.371293
9.594000 77.023000 6.386851
9.597000 65.787000 5.980298
9.600000 84.588000 6.937504
9.603000 94.410000 7.245463
9.606000 67.720000 6.010588
9.609000 78.715000 6.404621
9.612000 81.589000 6.578403
9.615000 73.003000 6.240695
9.618000 73.766000 6.302967
9.621000 68.046000 5.870045
9.624000 84.012000 6.619910
9.627000 79.326000 6.631450
9.630000 70.366000 6.201967
9.633000 81.496000 6.541842
9.636000 78.657000 6.448859
9.639000 80.814000 6.623412
9.642000 74.299000 6.151411
9.645000 75.549000 6.448351
9.648000 83.854000 6.852261
9.651000 81.049000 6.519915
9.654000 66.885000 5.945322
9.657000 78.344000 6.522140
9.660000 76.561000 6.478872
9.663000 93.468000 7.145432
9.666000 91.925000 7.075982
9.669000 78.705000 6.547955
9.672000 94.965000 7.328208
9.675000 73.564000 6.375127
9.678000 85.167000 6.681194
9.681000 66.140000 5.788109
9.684000 68.356000 5.901367
9.687000 80.139000 6.475503
9.690000 82.852000 6.733428
9.693000 93.422000 7.053312
9.696000 73.776000 5.978846
9.699000 68.836000 6.179095
9.702000 74.222000 6.386270
9.705000 96.885000 7.373919
9.708000 86.083000 6.559506
9.711000 69.593000 6.192057
9.714000 71.986000 6.016273
9.717000 82.823000 6.533629
9.720000 69.141000 5.990490
9.723000 87.961000 6.989294
9.726000 75.921000 6.316257
9.729000 75.512000 6.502091
9.732000 78.583000 6.593152
9.735000 79.293000 6.591940
9.738000 73.002000 6.329224
9.741000 75.362000 6.290323
9.744000 83.362000 6.680303
9.747000 77.456000 6.517524
9.750000 71.847000 6.247208
9.753000 79.530000 6.578299
9.756000 83.499000 6.571294
9.759000 81.790000 6.545422
9.762000 82.148000 6.544749
9.765000 98.475000 7.390684
9.768000 85.515000 6.687341
9.771000 72.835000 6.304921
9.774000 88.272000 7.036347
9.777000 75.888000 6.376194
9.780000 76.624000 6.658872
9.783000 67.060000 5.858108
9.786000 73.893000 6.140027
9.789000 87.024000 6.972413
9.792000 88.312000 6.890972
9.795000 60.769000 5.747248
9.798000 70.815000 6.163090
9.801000 83.977000 6.600757
9.804000 78.113000 6.414495
9.807000 85.432000 6.716587
9.810000 74.314000 6.378189
9.813000 88.140000 6.811055
9.816000 72.877000 6.230257
9.819000 69.942000 6.185605
9.822000 67.825000 6.194826
9.825000 88.383000 6.930442
9.828000 90.192000 6.837461
9.831000 86.201000 6.916108
9.834000 73.219000 6.200303
9.837000 83.316000 6.679961
9.840000 79.702000 6.374374
9.843000 84.894000 6.767486
9.846000 82.532000 6.623333
9.849000 96.644000 7.392635
9.852000 84.426000 6.599967
9.855000 74.048000 6.236135
9.858000 102.186000 7.201959
9.861000 83.208000 6.664280
9.864000 84.739000 6.824838
9.867000 90.907000 6.888623
9.870000 85.036000 6.657743
9.873000 83.395000 6.857766
9.876000 70.320000 6.073857
9.879000 68.497000 6.272407
9.882000 84.417000 6.793018
9.885000 84.222000 6.818204
9.888000 80.243000 6.616899
9.891000 67.809000 5.838944
9.894000 82.541000 6.763751
9.897000 73.936000 6.331475
9.900000 76.611000 6.527926
9.903000 68.333000 6.084442
9.906000 82.455000 6.585545
9.909000 93.149000 7.166471
9.912000 98.883000 7.365994
9.915000 86.616000 6.835450
9.918000 80.480000 6.509213
9.921000 76.481000 6.298979
9.924000 80.160000 6.492933
9.927000 84.190000 6.863464
9.930000 82.545000 6.622526
9.933000 69.657000 6.127696
9.936000 85.519000 6.836774
9.939000 82.259000 6.728714
9.942000 77.122000 6.380080
9.945000 93.566000 7.009159
9.948000 102.455000 7.227521
9.951000 83.157000 6.776247
9.954000 92.392000 6.923984
9.957000 82.393000 6.627594
9.960000 97.225000 7.256845
9.963000 76.009000 6.326994
9.966000 78.746000 6.534684
9.969000 110.630000 7.649229
9.972000 91.530000 6.938238
9.975000 70.849000 6.168523
9.978000 84.442000 6.857808
9.981000 91.005000 6.937335
9.984000 93.294000 7.050050
9.987000 79.715000 6.407742
9.990000 93.755000 6.885557
9.993000 95.383000 7.182814
9.996000 92.460000 7.224708
9.999000 80.582000 6.489690
10.002000 94.978000 7.229068
10.005000 110.447000 7.784144
10.008000 94.933000 7.152213
10.011000 95.668000 7.273832
10.014000 83.089000 6.660703
10.017000 98.556000 7.197829
10.020000 81.394000 6.672103
10.023000 89.862000 6.884106
10.026000 81.549000 6.735498
10.029000 76.769000 6.432497
10.032000 85.437000 6.637796
10.035000 80.964000 6.656084
10.038000 79.702000 6.662871
10.041000 81.081000 6.557060
10.044000 107.429000 7.619933
10.047000 98.944000 7.241826
10.050000 83.983000 6.721070
10.053000 79.486000 6.495768
10.056000 90.678000 6.889137
10.059000 93.727000 7.120981
10.062000 92.805000 7.203617
10.065000 86.501000 6.831301
10.068000 85.004000 6.846423
10.071000 90.615000 7.024520
10.074000 75.155000 6.235037
10.077000 79.509000 6.434194
10.080000 98.357000 7.190872
10.083000 94.072000 7.176504
10.086000 91.018000 7.080162
10.089000 85.128000 6.952732
10.092000 90.435000 6.928391
10.095000 93.419000 6.953843
10.098000 92.242000 7.185628
10.101000 97.256000 7.296950
10.104000 88.867000 6.887897
10.107000 95.172000 7.083888
10.110000 93.788000 7.059947
10.113000 93.047000 7.058085
10.116000 86.248000 6.937212
10.119000 88.878000 6.971887
10.122000 80.866000 6.456038
10.125000 79.066000 6.500246
10.128000 88.156000 6.990751
10.131000 84.238000 6.729793
10.134000 94.912000 7.063324
10.137000 80.262000 6.511358
10.140000 91.217000 7.053396
10.143000 84.174000 6.785282
10.146000 82.636000 6.758197
10.149000 109.987000 7.679583
10.152000 96.127000 7.037926
10.155000 87.808000 6.855283
10.158000 92.045000 7.091950
10.161000 80.256000 6.380177
10.164000 93.322000 7.016934
10.167000 91.376000 6.817724
10.170000 97.328000 7.187807
10.173000 88.355000 6.970508
10.176000 83.753000 6.679663
10.179000 94.953000 7.055496
10.182000 90.084000 6.912003
10.185000 90.978000 6.955379
10.188000 79.321000 6.535236
10.191000 77.412000 6.366595
10.194000 95.336000 7.123789
10.197000 80.246000 6.585763
10.200000 81.851000 6.583684
10.203000 86.946000 6.990296
10.206000 78.187000 6.424390
10.209000 95.631000 7.161859
10.212000 80.517000 6.496822
10.215000 86.225000 6.931651
10.218000 81.275000 6.624582
10.221000 103.247000 7.455381
10.224000 90.354000 7.131487
10.227000 79.059000 6.574934
10.230000 81.129000 6.615518
10.233000 81.698000 6.607025
10.236000 86.349000 6.893881
10.239000 104.357000 7.387634
10.242000 83.791000 6.649321
10.245000 82.339000 6.572323
10.248000 98.562000 7.500586
10.251000 68.694000 5.951768
10.254000 84.158000 6.930926
10.257000 95.825000 7.050055
10.260000 84.409000 6.680213
10.263000 97.929000 7.372205
10.266000 76.825000 6.353484
10.269000 99.746000 7.334662
10.272000 91.310000 7.080607
10.275000 94.923000 6.977320
10.278000 101.164000 7.506689
10.281000 91.369000 6.929376
10.284000 107.701000 7.741376
10.287000 95.720000 7.238502
10.290000 89.539000 6.827176
10.293000 113.265000 7.886631
10.296000 89.011000 6.659558
10.299000 97.855000 7.002998
10.302000 114.509000 7.865001
10.305000 105.248000 7.730673
10.308000 93.824000 7.045418
10.311000 82.121000 6.667040
10.314000 77.903000 6.553952
10.317000 100.854000 7.411893
10.320000 92.617000 7.202760
10.323000 88.683000 6.833850
10.326000 91.785000 6.866672
10.329000 88.759000 6.799343
10.332000 78.988000 6.361379
10.335000 85.454000 6.996691
10.338000 91.815000 6.766794
10.341000 96.678000 7.240690
10.344000 102.943000 7.462098
10.347000 87.831000 6.907020
10.350000 93.085000 6.996982
10.353000 95.189000 7.104751
10.356000 93.909000 7.087962
10.359000 110.886000 7.764674
10.362000 96.255000 7.322751
10.365000 98.848000 7.319086
10.368000 94.852000 6.984588
10.371000 102.974000 7.600614
10.374000 90.702000 6.845114
10.377000 99.897000 7.326439
10.380000 102.735000 7.601416
10.383000 80.791000 6.661299
10.386000 99.282000 7.272831
10.389000 80.499000 6.381077
10.392000 108.149000 7.704767
10.395000 94.780000 7.083186
10.398000 110.517000 7.500710
10.401000 84.605000 6.688358
10.404000 94.929000 7.167302
10.407000 95.074000 7.002649
10.410000 96.596000 7.098736
10.413000 84.853000 6.722491
10.416000 107.809000 7.703247
10.419000 97.748000 7.267884
10.422000 100.543000 7.295857
10.425000 114.229000 7.818676
10.428000 92.800000 6.945007
10.431000 102.653000 7.406183
10.434000 94.275000 6.881825
10.437000 102.196000 7.353534
10.440000 92.084000 7.051916
10.443000 84.414000 6.718978
10.446000 90.774000 6.754963
10.449000 109.425000 7.797216
10.452000 105.034000 7.438612
10.455000 97.687000 7.140523
10.458000 99.475000 7.318614
10.461000 94.402000 7.158297
10.464000 92.478000 7.001476
10.467000 96.431000 7.112951
10.470000 87.678000 6.784176
10.473000 89.573000 7.092791
10.476000 91.859000 6.953753
10.479000 96.224000 7.260949
10.482000 92.778000 7.158747
10.485000 79.877000 6.407327
10.488000 93.896000 6.950484
10.491000 96.018000 7.101694
10.494000 111.947000 7.639029
10.497000 98.152000 7.218557
10.500000 103.993000 7.564734
10.503000 82.107000 6.535455
10.506000 101.330000 7.353850
10.509000 112.058000 7.725881
10.512000 101.318000 7.534276
10.515000 89.170000 7.079359
10.518000 109.753000 7.608348
10.521000 89.390000 6.810379
10.524000 92.870000 6.946244
10.527000 73.575000 6.463558
10.530000 88.917000 6.837771
10.533000 106.277000 7.530882
10.536000 95.426000 7.261328
10.539000 106.050000 7.638679
10.542000 94.694000 7.109946
10.545000 103.707000 7.530875
10.548000 100.346000 7.418265
10.551000 96.923000 7.106054
10.554000 101.708000 7.552017
10.557000 96.682000 7.373989
10.560000 105.078000 7.390061
10.563000 94.915000 7.078159
10.566000 109.460000 7.542564
10.569000 102.233000 7.361638
10.572000 98.324000 7.530196
10.575000 98.241000 7.283073
10.578000 102.918000 7.479201
10.581000 112.141000 7.716204
10.584000 99.286000 7.164376
10.587000 96.565000 7.196874
10.590000 97.632000 7.241505
10.593000 103.352000 7.454261
10.596000 123.386000 8.206845
10.599000 120.513000 8.176382
10.602000 102.933000 7.569260
10.605000 105.612000 7.497987
10.608000 108.229000 7.412883
10.611000 90.834000 7.014170
10.614000 102.377000 7.544760
10.617000 90.884000 6.966546
10.620000 95.944000 7.302644
10.623000 112.350000 7.684046
10.626000 99.931000 7.373101
10.629000 95.178000 7.283085
10.632000 104.038000 7.555864
10.635000 102.366000 7.321107
10.638000 106.530000 7.458208
10.641000 98.178000 7.470325
10.644000 93.588000 6.939656
10.647000 108.109000 7.678713
10.650000 105.889000 7.533738
10.653000 87.095000 6.888777
10.656000 120.239000 8.041494
10.659000 98.545000 7.396785
10.662000 103.398000 7.301047
10.665000 106.653000 7.397000
10.668000 87.067000 6.663115
10.671000 113.503000 7.881491
10.674000 92.791000 7.094492
10.677000 114.691000 8.142213
10.680000 93.339000 7.058953
10.683000 93.082000 6.775340
10.686000 96.500000 7.161761
10.689000 93.714000 7.099016
10.692000 107.040000 7.654640
10.695000 107.750000 7.663714
10.698000 94.973000 6.816911
10.701000 94.341000 7.035540
10.704000 109.961000 7.790137
10.707000 128.489000 8.393906
10.710000 114.330000 7.629526
10.713000 88.852000 6.822654
10.716000 100.342000 7.449730
10.719000 112.741000 7.798987
10.722000 100.260000 7.490652
10.725000 106.766000 7.820956
10.728000 98.136000 7.317158
10.731000 105.395000 7.415458
10.734000 108.269000 7.707908
10.737000 88.470000 6.830952
10.740000 106.276000 7.453807
10.743000 111.282000 7.598205
10.746000 90.634000 6.928489
10.749000 112.489000 7.785179
10.752000 117.324000 7.820621
10.755000 105.753000 7.418049
10.758000 95.339000 7.250252
10.761000 104.697000 7.667256
10.764000 102.304000 7.472062
10.767000 88.671000 6.757713
10.770000 111.844000 7.635254
10.773000 94.650000 7.268025
10.776000 114.810000 7.808242
10.779000 108.498000 7.495907
10.782000 99.531000 7.283834
10.785000 93.990000 7.024676
10.788000 122.464000 8.095685
10.791000 101.738000 7.390645
10.794000 94.466000 7.010380
10.797000 109.419000 7.510155
10.800000 106.601000 7.530720
10.803000 111.536000 7.794716
10.806000 112.967000 7.780409
10.809000 92.898000 7.023659
10.812000 114.715000 7.767234
10.815000 90.566000 6.843244
10.818000 112.944000 7.764031
10.821000 123.429000 8.236227
10.824000 89.981000 7.003388
10.827000 100.206000 7.282271
10.830000 112.431000 7.749707
10.833000 118.865000 7.999597
10.836000 108.455000 7.690925
10.839000 90.112000 6.817413
10.842000 126.723000 8.311355
10.845000 110.127000 7.766266
10.848000 115.497000 7.997081
10.851000 107.783000 7.678222
10.854000 115.056000 7.996693
10.857000 91.547000 6.999418
10.860000 105.499000 7.582756
10.863000 101.216000 7.232487
10.866000 114.966000 8.011874
10.869000 90.316000 6.860414
10.872000 102.950000 7.553278
10.875000 101.619000 7.543730
10.878000 99.498000 7.585887
10.881000 113.365000 7.902803
10.884000 128.728000 8.383677
10.887000 114.224000 7.805417
10.890000 114.807000 7.907499
10.893000 101.839000 7.392609
10.896000 117.869000 8.124942
10.899000 99.936000 7.340039
10.902000 134.762000 8.384792
10.905000 107.555000 7.598777
10.908000 104.725000 7.492139
10.911000 98.730000 7.225507
10.914000 111.829000 7.866592
10.917000 109.438000 7.701448
10.920000 103.999000 7.439593
10.923000 117.834000 8.021877
10.926000 93.432000 7.179833
10.929000 107.539000 7.501636
10.932000 106.298000 7.694582
10.935000 122.962000 8.140489
10.938000 115.863000 7.877362
10.941000 105.826000 7.626039
10.944000 109.309000 7.788193
10.947000 114.294000 7.675073
10.950000 127.257000 8.377583
10.953000 109.988000 7.786569
10.956000 100.476000 7.488732
10.959000 112.212000 7.617465
10.962000 102.130000 7.426973
10.965000 121.437000 8.050915
10.968000 122.789000 8.192752
10.971000 102.431000 7.457116
10.974000 105.902000 7.614417
10.977000 112.659000 7.831525
10.980000 121.464000 8.144426
10.983000 96.502000 7.068063
10.986000 101.252000 7.392766
10.989000 114.779000 7.686124
10.992000 106.841000 7.549558
10.995000 105.827000 7.446610
10.998000 114.934000 7.880775
11.001000 120.772000 7.976434
11.004000 104.890000 7.543017
11.007000 114.379000 7.771484
11.010000 122.631000 8.136939
11.013000 111.167000 7.716282
11.016000 99.414000 7.321816
11.019000 99.294000 7.173091
11.022000 116.602000 8.025617
11.025000 101.711000 7.423700
11.028000 106.101000 7.469328
11.031000 93.579000 7.014818
11.034000 104.848000 7.466605
11.037000 132.077000 8.336783
11.040000 105.792000 7.602872
11.043000 103.322000 7.497862
11.046000 121.019000 8.147676
11.049000 110.320000 7.624758
11.052000 114.325000 7.904772
11.055000 112.893000 7.843696
11.058000 113.753000 7.974041
11.061000 111.974000 7.713258
11.064000 112.396000 7.728130
11.067000 101.713000 7.471052
11.070000 90.477000 7.102219
11.073000 98.236000 7.441142
11.076000 93.317000 7.105052
11.079000 107.041000 7.584119
11.082000 99.630000 7.229190
11.085000 111.755000 7.880921
11.088000 106.733000 7.636096
11.091000 110.035000 7.634242
11.094000 124.046000 8.181122
11.097000 128.884000 8.242694
11.100000 107.764000 7.631215
11.103000 112.127000 7.876176
11.106000 94.547000 7.053510
11.109000 125.604000 8.054104
11.112000 88.354000 6.915145
11.115000 102.064000 7.555006
11.118000 104.472000 7.704750
11.121000 103.892000 7.410380
11.124000 113.098000 7.803506
11.127000 94.482000 7.176836
11.130000 104.721000 7.736181
11.133000 101.582000 7.366811
11.136000 100.190000 7.337211
11.139000 105.413000 7.510335
11.142000 103.102000 7.531775
11.145000 112.613000 7.967264
11.148000 96.894000 7.357241
11.151000 98.436000 7.339788
11.154000 122.053000 8.135755
11.157000 111.459000 7.770091
11.160000 115.147000 7.873769
11.163000 108.625000 7.608007
11.166000 108.655000 7.469206
11.169000 109.472000 7.681897
11.172000 118.643000 8.049920
11.175000 100.695000 7.344835
11.178000 101.067000 7.345611
11.181000 100.260000 7.284437
11.184000 99.244000 7.157455
11.187000 111.932000 7.867595
11.190000 103.062000 7.512444
11.193000 119.250000 7.822091
11.196000 116.276000 7.747552
11.199000 119.283000 7.974797
11.202000 103.407000 7.489253
11.205000 111.638000 7.719705
11.208000 96.466000 7.203523
11.211000 99.745000 7.189299
11.214000 117.282000 8.012857
11.217000 108.983000 7.804475
11.220000 105.424000 7.373652
11.223000 115.787000 7.859841
11.226000 112.598000 7.671938
11.229000 100.001000 7.289179
11.232000 102.956000 7.580213
11.235000 102.601000 7.458148
11.238000 108.331000 7.551247
11.241000 101.695000 7.223289
11.244000 119.862000 8.067824
11.247000 112.640000 7.791304
11.250000 106.639000 7.568099
11.253000 101.872000 7.310420
11.256000 91.547000 6.947546
11.259000 109.280000 7.751020
11.262000 95.481000 7.075478
11.265000 108.631000 7.790530
11.268000 100.169000 7.316158
11.271000 122.935000 7.999024
11.274000 107.578000 7.770032
11.277000 90.028000 7.203463
11.280000 105.251000 7.432288
11.283000 117.409000 7.973560
11.286000 98.742000 7.255329
11.289000 107.623000 7.568561
11.292000 118.993000 8.144134
11.295000 96.228000 7.038452
11.298000 107.741000 7.521291
11.301000 105.265000 7.511537
11.304000 98.025000 7.280958
11.307000 103.160000 7.519949
11.310000 104.117000 7.345422
11.313000 118.643000 8.097899
11.316000 113.697000 7.794982
11.319000 99.959000 7.256615
11.322000 107.700000 7.671800
11.325000 106.665000 7.459639
11.328000 105.952000 7.613726
11.331000 119.349000 7.952545
11.334000 106.755000 7.570744
11.337000 109.475000 7.641732
11.340000 127.106000 8.383835
11.343000 123.333000 8.208770
11.346000 103.677000 7.415788
11.349000 89.188000 6.858510
11.352000 107.138000 7.618976
11.355000 90.649000 6.902536
11.358000 97.445000 7.335901
11.361000 105.287000 7.539380
11.364000 95.570000 7.133036
11.367000 92.363000 7.079907
11.370000 103.084000 7.510127
11.373000 79.811000 6.528038
11.376000 93.649000 6.974760
11.379000 119.642000 8.083968
11.382000 100.188000 7.280600
11.385000 95.919000 7.070738
11.388000 106.103000 7.488160
11.391000 118.190000 8.226233
11.394000 107.495000 7.645385
11.397000 100.117000 7.346152
11.400000 113.433000 7.827011
11.403000 112.712000 7.769405
11.406000 105.153000 7.685723
11.409000 115.714000 8.114104
11.412000 116.289000 8.042843
11.415000 103.877000 7.334222
11.418000 106.619000 7.566622
11.421000 117.374000 8.053796
11.424000 106.926000 7.589302
11.427000 90.681000 6.823285
11.430000 106.692000 7.496299
11.433000 107.558000 7.484329
11.436000 111.205000 7.810651
11.439000 101.761000 7.394015
11.442000 110.091000 7.692560
11.445000 106.086000 7.483819
11.448000 98.134000 7.370765
11.451000 108.024000 7.772256
11.454000 114.632000 8.013724
11.457000 105.264000 7.572050
11.460000 105.346000 7.573123
11.463000 116.237000 7.871924
11.466000 115.864000 7.953109
11.469000 89.536000 7.054673
11.472000 96.870000 7.287190
11.475000 104.015000 7.383138
11.478000 110.336000 7.669347
11.481000 110.921000 7.670670
11.484000 97.288000 7.307659
11.487000 130.005000 8.233973
11.490000 103.988000 7.373862
11.493000 106.634000 7.737940
11.496000 99.751000 7.259600
11.499000 112.793000 7.847519
11.502000 115.502000 7.862011
11.505000 119.917000 7.906971
11.508000 107.069000 7.694820
11.511000 104.355000 7.517053
11.514000 113.272000 7.948251
11.517000 119.469000 7.976122
11.520000 127.867000 8.427839
11.523000 112.428000 7.874897
11.526000 102.679000 7.436728
11.529000 104.009000 7.583925
11.532000 107.580000 7.419085
11.535000 127.051000 8.143919
11.538000 87.987000 6.820816
11.541000 97.274000 7.065996
11.544000 97.465000 7.344668
11.547000 107.360000 7.460074
11.550000 95.474000 7.156073
11.553000 104.621000 7.534577
11.556000 99.785000 7.376242
11.559000 121.159000 8.065282
11.562000 96.505000 7.218380
11.565000 97.591000 7.095578
11.568000 96.457000 7.231103
11.571000 105.794000 7.588326
11.574000 118.074000 8.026078
11.577000 132.270000 8.350517
11.580000 118.785000 7.932591
11.583000 94.811000 7.151570
11.586000 92.964000 7.202406
11.589000 108.433000 7.684057
11.592000 103.944000 7.599212
11.595000 102.684000 7.383858
11.598000 97.036000 7.248116
11.601000 95.674000 7.245446
11.604000 106.398000 7.432774
11.607000 120.378000 8.032530
11.610000 120.449000 8.107543
11.613000 102.345000 7.415147
11.616000 126.403000 8.254590
11.619000 105.540000 7.603271
11.622000 102.626000 7.453537
11.625000 92.254000 7.048196
11.628000 123.567000 8.383307
11.631000 107.961000 7.831212
11.634000 104.224000 7.578994
11.637000 102.662000 7.202483
11.640000 90.863000 6.923765
11.643000 113.053000 7.844860
11.646000 95.294000 7.057229
11.649000 115.009000 7.813104
11.652000 113.061000 7.749831
11.655000 95.026000 7.118216
11.658000 105.726000 7.614364
11.661000 122.167000 8.317022
11.664000 111.225000 7.756251
11.667000 91.484000 6.762763
11.670000 126.870000 8.287754
11.673000 90.051000 6.969439
11.676000 120.335000 7.954335
11.679000 120.275000 8.064965
11.682000 93.776000 6.973389
11.685000 104.981000 7.514422
11.688000 114.952000 7.940678
11.691000 94.959000 6.991480
11.694000 96.200000 6.993472
11.697000 119.215000 7.916370
11.700000 123.305000 8.245444
11.703000 109.376000 7.757563
11.706000 116.714000 8.063473
11.709000 111.723000 7.604279
11.712000 116.210000 7.901706
11.715000 106.571000 7.664627
11.718000 112.701000 7.812524
11.721000 122.177000 8.232748
11.724000 106.062000 7.537265
11.727000 113.572000 7.807821
11.730000 99.482000 7.258169
11.733000 117.911000 8.078999
11.736000 124.375000 8.329866
11.739000 97.303000 7.099142
11.742000 100.373000 7.512148
11.745000 112.454000 7.757446
11.748000 96.022000 7.041377
11.751000 98.899000 7.097171
11.754000 99.064000 7.341406
11.757000 108.976000 7.616578
11.760000 107.173000 7.772633
11.763000 103.493000 7.484080
11.766000 114.140000 7.845294
11.769000 99.705000 7.214188
11.772000 91.393000 7.088498
11.775000 94.707000 7.061710
11.778000 110.867000 7.677746
11.781000 107.979000 7.662157
11.784000 118.395000 7.979779
11.787000 105.185000 7.647360
11.790000 82.488000 6.593599
11.793000 111.345000 7.719253
11.796000 108.819000 7.524927
11.799000 94.876000 7.109011
11.802000 102.404000 7.390144
11.805000 118.192000 8.076410
11.808000 107.848000 7.592300
11.811000 111.050000 7.694091
11.814000 105.288000 7.503430
11.817000 86.605000 6.843567
11.820000 104.534000 7.630401
11.823000 111.192000 7.858173
11.826000 108.554000 7.493224
11.829000 107.053000 7.575538
11.832000 126.990000 8.276788
11.835000 128.305000 8.328535
11.838000 108.553000 7.563979
11.841000 125.014000 8.144834
11.844000 89.948000 6.837156
11.847000 110.304000 7.850691
11.850000 111.420000 7.845004
11.853000 128.220000 8.149039
11.856000 99.355000 7.352986
11.859000 123.499000 8.041207
11.862000 94.548000 7.025704
11.865000 107.883000 7.829799
11.868000 96.869000 7.374275
11.871000 106.120000 7.561848
11.874000 117.599000 7.999851
11.877000 105.868000 7.606034
11.880000 101.801000 7.423593
11.883000 122.865000 8.083430
11.886000 97.475000 7.217387
11.889000 94.266000 7.076400
11.892000 94.405000 7.330172
11.895000 108.923000 7.744431
11.898000 114.883000 7.986013
11.901000 111.149000 7.830265
11.904000 113.104000 7.599311
11.907000 105.632000 7.519512
11.910000 100.877000 7.449987
11.913000 95.812000 7.157209
11.916000 111.626000 7.678083
11.919000 105.471000 7.570308
11.922000 104.783000 7.585135
11.925000 109.382000 7.758379
11.928000 98.321000 7.362745
11.931000 112.522000 7.804008
11.934000 106.693000 7.642171
11.937000 116.817000 7.907510
11.940000 94.932000 7.115909
11.943000 96.974000 7.146418
11.946000 101.956000 7.345879
11.949000 113.231000 7.684306
11.952000 112.783000 7.868647
11.955000 105.438000 7.573899
11.958000 100.490000 7.265343
11.961000 105.976000 7.540470
11.964000 98.575000 7.292817
11.967000 96.906000 7.317771
11.970000 100.745000 7.317877
11.973000 89.003000 6.647161
11.976000 101.952000 7.304024
11.979000 101.668000 7.513994
11.982000 110.053000 7.669025
11.985000 119.583000 8.127075
11.988000 99.667000 7.296729
11.991000 116.837000 7.864029
11.994000 105.284000 7.534368
11.997000 101.515000 7.426049
12.000000 108.899000 7.704848
12.003000 87.419000 6.661178
12.006000 113.011000 7.682773
12.009000 102.820000 7.479525
12.012000 93.497000 6.997701
12.015000 103.474000 7.370714
12.018000 103.285000 7.455489
12.021000 91.148000 6.940957
12.024000 106.694000 7.657236
12.027000 103.760000 7.532830
12.030000 95.639000 7.121380
12.033000 103.331000 7.366229
12.036000 117.152000 7.875893
12.039000 109.810000 7.644604
12.042000 107.203000 7.511484
12.045000 116.090000 7.951524
12.048000 98.540000 7.273766
12.051000 96.564000 7.263892
12.054000 97.791000 7.192946
12.057000 119.831000 8.178804
12.060000 110.859000 7.726331
12.063000 110.953000 7.614239
12.066000 115.760000 7.757272
12.069000 101.669000 7.454602
12.072000 99.871000 7.419919
12.075000 96.343000 7.217145
12.078000 87.873000 6.733687
12.081000 98.822000 7.206684
12.084000 94.014000 7.081489
12.087000 104.837000 7.578292
12.090000 104.600000 7.679651
12.093000 109.243000 7.553819
12.096000 101.711000 7.438496
12.099000 105.687000 7.645861
12.102000 90.667000 7.004491
12.105000 102.038000 7.446076
12.108000 108.225000 7.586471
12.111000 101.376000 7.264463
12.114000 97.798000 7.291058
12.117000 92.419000 7.184893
12.120000 128.554000 8.384050
12.123000 94.703000 7.193846
12.126000 93.038000 7.086525
12.129000 97.031000 7.514334
12.132000 122.934000 8.244053
12.135000 95.503000 7.088996
12.138000 93.729000 6.890121
12.141000 115.246000 7.926077
12.144000 111.064000 7.608409
12.147000 105.726000 7.508575
12.150000 101.870000 7.287970
12.153000 91.145000 6.897167
12.156000 98.357000 7.176895
12.159000 111.429000 7.832701
12.162000 106.621000 7.497338
12.165000 106.012000 7.323523
12.168000 98.276000 7.449263
12.171000 108.137000 7.875510
12.174000 81.334000 6.617048
12.177000 103.990000 7.423473
12.180000 120.202000 8.113423
12.183000 115.209000 7.886381
12.186000 103.139000 7.471225
12.189000 99.660000 7.388845
12.192000 96.365000 7.006063
12.195000 78.494000 6.378025
12.198000 93.723000 7.205444
12.201000 105.626000 7.422700
12.204000 96.284000 7.233694
12.207000 101.411000 7.334719
12.210000 103.650000 7.365463
12.213000 93.495000 7.130230
12.216000 126.096000 8.300033
12.219000 103.129000 7.458462
12.222000 103.822000 7.540907
12.225000 95.124000 7.050332
12.228000 86.678000 6.728697
12.231000 93.313000 7.110184
12.234000 104.058000 7.475595
12.237000 94.737000 7.185208
12.240000 104.377000 7.490952
12.243000 98.901000 7.354861
12.246000 97.876000 7.267369
12.249000 92.102000 6.963880
12.252000 97.362000 7.108489
12.255000 105.297000 7.467818
12.258000 117.949000 7.892004
12.261000 113.053000 7.776090
12.264000 103.492000 7.445840
12.267000 89.809000 6.926851
12.270000 108.326000 7.595823
12.273000 94.510000 7.182327
12.276000 93.727000 7.194174
12.279000 81.201000 6.527355
12.282000 104.322000 7.472651
12.285000 99.309000 7.328085
12.288000 97.164000 7.314342
12.291000 104.013000 7.464037
12.294000 106.760000 7.596157
12.297000 108.190000 7.547197
12.300000 93.652000 6.949328
12.303000 109.364000 7.633008
12.306000 119.830000 7.911324
12.309000 117.655000 7.901361
12.312000 97.773000 6.985552
12.315000 108.561000 7.557626
12.318000 92.196000 7.103316
12.321000 106.867000 7.636738
12.324000 101.125000 7.411483
12.327000 95.478000 7.244611
12.330000 100.197000 7.280811
12.333000 93.390000 7.200914
12.336000 85.530000 6.854025
12.339000 112.661000 7.913169
12.342000 97.007000 7.012214
12.345000 105.663000 7.465348
12.348000 115.241000 7.880939
12.351000 85.730000 6.829770
12.354000 105.920000 7.534669
12.357000 98.234000 7.297042
12.360000 100.315000 7.402812
12.363000 95.061000 7.146771
12.366000 99.014000 7.458862
12.369000 121.473000 8.157220
12.372000 83.337000 6.621724
12.375000 104.884000 7.454294
12.378000 98.182000 7.479028
12.381000 90.854000 7.013702
12.384000 107.203000 7.652752
12.387000 97.298000 7.204527
12.390000 101.215000 7.419909
12.393000 89.354000 7.066149
12.396000 81.801000 6.553376
12.399000 94.335000 7.012844
12.402000 100.779000 7.287551
12.405000 103.906000 7.626732
12.408000 103.538000 7.359757
12.411000 85.011000 6.829233
12.414000 98.106000 7.354548
12.417000 79.444000 6.506662
12.420000 89.546000 6.978303
12.423000 91.462000 7.276434
12.426000 105.784000 7.650081
12.429000 103.752000 7.448959
12.432000 88.641000 6.836618
12.435000 95.089000 7.137438
12.438000 108.491000 7.767214
12.441000 91.162000 6.824604
12.444000 92.062000 7.029519
12.447000 92.016000 7.006984
12.450000 114.203000 7.839384
12.453000 108.529000 7.799088
12.456000 99.564000 7.260934
12.459000 95.227000 7.066439
12.462000 110.912000 7.777026
12.465000 92.498000 7.054695
12.468000 81.449000 6.704290
12.471000 86.543000 6.751560
12.474000 100.811000 7.257157
12.477000 101.846000 7.306791
12.480000 69.755000 5.903496
12.483000 86.763000 6.909935
12.486000 81.851000 6.624090
12.489000 100.698000 7.422211
12.492000 101.018000 7.346935
12.495000 84.064000 6.823898
12.498000 101.048000 7.450886
12.501000 105.191000 7.643751
12.504000 92.049000 6.908690
12.507000 83.999000 6.586338
12.510000 91.342000 7.083884
12.513000 90.022000 6.891329
12.516000 91.791000 7.091843
12.519000 96.054000 7.228738
12.522000 105.744000 7.593879
12.525000 94.904000 7.084920
12.528000 83.252000 6.631169
12.531000 106.172000 7.382618
12.534000 112.086000 7.744732
12.537000 103.572000 7.390354
12.540000 91.249000 7.103134
12.543000 89.060000 6.966460
12.546000 92.258000 7.071991
12.549000 82.570000 6.708434
12.552000 114.717000 8.000907
12.555000 98.026000 7.299358
12.558000 105.740000 7.691695
12.561000 103.678000 7.376001
12.564000 124.912000 8.174700
12.567000 101.544000 7.365218
12.570000 101.144000 7.426951
12.573000 103.635000 7.331067
12.576000 78.624000 6.404643
12.579000 82.301000 6.644920
12.582000 100.864000 7.567694
12.585000 88.017000 6.936471
12.588000 99.324000 7.238410
12.591000 101.058000 7.242374
12.594000 96.109000 7.316942
12.597000 80.761000 6.479386
12.600000 81.719000 6.627118
12.603000 99.978000 7.174311
12.606000 77.915000 6.233033
12.609000 95.130000 7.149565
12.612000 87.182000 6.739017
12.615000 90.852000 6.965697
12.618000 90.542000 7.041784
12.621000 75.913000 6.413339
12.624000 103.824000 7.179336
12.627000 74.890000 6.487609
12.630000 89.512000 6.982451
12.633000 96.143000 7.093183
12.636000 106.708000 7.258012
12.639000 114.337000 7.754693
12.642000 101.885000 7.375750
12.645000 88.399000 6.921689
12.648000 89.025000 6.836071
12.651000 89.359000 6.962755
12.654000 87.689000 6.740927
12.657000 107.279000 7.607949
12.660000 90.823000 6.908049
12.663000 87.848000 6.943589
12.666000 94.373000 7.089881
12.669000 100.682000 7.313909
12.672000 85.917000 6.904338
12.675000 79.355000 6.639022
12.678000 91.289000 7.018861
12.681000 93.467000 7.056409
12.684000 95.065000 7.154022
12.687000 91.604000 7.037285
12.690000 74.904000 6.257730
12.693000 78.060000 6.524639
12.696000 89.041000 6.916812
12.699000 91.175000 6.958781
12.702000 90.519000 7.128235
12.705000 88.640000 7.045626
12.708000 82.379000 6.598348
12.711000 97.706000 7.142811
12.714000 105.569000 7.688841
12.717000 94.527000 7.161145
12.720000 102.075000 7.209720
12.723000 103.898000 7.379034
12.726000 63.912000 5.820621
12.729000 82.261000 6.672461
12.732000 80.269000 6.651481
12.735000 100.646000 7.497022
12.738000 87.284000 6.744136
12.741000 74.213000 6.237000
12.744000 90.058000 7.059794
12.747000 93.953000 7.170324
12.750000 78.258000 6.555828
12.753000 86.745000 6.750196
12.756000 95.034000 7.307215
12.759000 89.460000 7.033971
12.762000 79.213000 6.588824
12.765000 100.752000 7.422739
12.768000 69.773000 6.058779
12.771000 99.805000 7.312009
12.774000 73.183000 6.208400
12.777000 96.819000 7.185195
12.780000 94.828000 7.216770
12.783000 67.685000 6.024379
12.786000 97.771000 7.195804
12.789000 79.081000 6.553765
12.792000 91.220000 7.049288
12.795000 96.468000 7.169609
12.798000 91.963000 6.858902
12.801000 84.020000 6.614217
12.804000 97.891000 7.322787
12.807000 81.530000 6.573046
12.810000 87.076000 6.774092
12.813000 82.853000 6.602942
12.816000 96.132000 7.278069
12.819000 90.885000 7.185762
12.822000 99.536000 7.522843
12.825000 100.890000 7.369679
12.828000 88.260000 6.792994
12.831000 85.507000 6.802806
12.834000 80.633000 6.673362
12.837000 85.963000 6.974478
12.840000 105.364000 7.640493
12.843000 92.601000 6.893024
12.846000 101.684000 7.570598
12.849000 86.757000 6.857095
12.852000 105.069000 7.583724
12.855000 90.604000 7.044971
12.858000 85.773000 6.642947
12.861000 94.091000 7.137501
12.864000 92.252000 7.121056
12.867000 96.487000 7.154505
12.870000 90.489000 6.956234
12.873000 87.225000 6.652746
12.876000 97.412000 7.175889
12.879000 75.116000 6.247316
12.882000 88.854000 7.002698
12.885000 92.011000 7.069941
12.888000 81.487000 6.654109
12.891000 95.247000 7.210699
12.894000 82.483000 6.650277
12.897000 64.393000 5.939180
12.900000 93.795000 7.078922
12.903000 87.498000 6.782278
12.906000 87.508000 6.900484
12.909000 83.122000 6.743080
12.912000 75.831000 6.474681
12.915000 90.632000 6.887510
12.918000 84.297000 6.750321
12.921000 86.543000 6.876163
12.924000 89.933000 6.983801
12.927000 82.295000 6.752179
12.930000 82.959000 6.639743
12.933000 70.157000 5.991341
12.936000 80.603000 6.587591
12.939000 98.339000 7.412800
12.942000 77.214000 6.318330
12.945000 78.770000 6.336245
12.948000 88.949000 6.778399
12.951000 81.419000 6.755158
12.954000 95.661000 7.241799
12.957000 96.947000 7.332086
12.960000 91.831000 7.075560
12.963000 75.016000 6.163227
12.966000 82.747000 6.791420
12.969000 75.771000 6.341392
12.972000 86.918000 6.886135
12.975000 80.321000 6.314366
12.978000 85.350000 6.781211
12.981000 114.135000 8.052162
12.984000 95.242000 7.147285
12.987000 72.673000 6.176442
12.990000 74.656000 6.337508
12.993000 72.335000 6.199640
12.996000 87.048000 6.809885
12.999000 90.844000 7.139151
13.002000 86.951000 6.691257
13.005000 87.615000 6.894945
13.008000 96.370000 7.248771
13.011000 79.565000 6.536157
13.014000 85.665000 6.738115
13.017000 76.546000 6.361920
13.020000 81.721000 6.613816
13.023000 81.189000 6.663550
13.026000 72.806000 6.164779
13.029000 71.259000 6.222528
13.032000 85.112000 6.706429
13.035000 75.781000 6.286492
13.038000 74.733000 6.323446
13.041000 81.993000 6.770003
13.044000 84.355000 6.743391
13.047000 104.567000 7.558429
13.050000 83.461000 6.640222
13.053000 80.228000 6.521035
13.056000 93.712000 7.170290
13.059000 82.328000 6.705834
13.062000 68.213000 5.989405
13.065000 94.734000 7.211722
13.068000 77.495000 6.306095
13.071000 87.414000 6.923644
13.074000 80.606000 6.615615
13.077000 94.400000 7.137079
13.080000 84.891000 6.507843
13.083000 73.642000 6.139943
13.086000 84.105000 6.814170
13.089000 75.964000 6.470730
13.092000 75.017000 6.395361
13.095000 88.038000 6.825870
13.098000 77.024000 6.580938
13.101000 70.512000 6.250937
13.104000 76.529000 6.302446
13.107000 90.326000 6.697624
13.110000 89.768000 6.916236
13.113000 80.322000 6.644668
13.116000 78.821000 6.561425
13.119000 95.607000 7.134492
13.122000 74.554000 6.370206
13.125000 77.770000 6.460426
13.128000 85.851000 6.844018
13.131000 90.538000 7.153320
13.134000 89.698000 7.081314
13.137000 85.043000 6.720707
13.140000 95.964000 7.171991
13.143000 81.501000 6.438254
13.146000 84.343000 6.862761
13.149000 73.094000 6.258631
13.152000 88.376000 6.960245
13.155000 81.932000 6.440503
13.158000 79.860000 6.540185
13.161000 75.152000 6.294918
13.164000 78.290000 6.456025
13.167000 87.600000 6.836015
13.170000 76.505000 6.526931
13.173000 78.497000 6.514569
13.176000 82.523000 6.686429
13.179000 75.703000 6.235685
13.182000 72.512000 6.108015
13.185000 85.569000 6.769802
13.188000 98.556000 7.400542
13.191000 79.027000 6.712108
13.194000 85.759000 6.862480
13.197000 80.518000 6.366404
13.200000 64.188000 5.831174
13.203000 74.735000 6.312954
13.206000 86.952000 6.917498
13.209000 80.517000 6.535998
13.212000 78.397000 6.445616
13.215000 85.187000 6.711923
13.218000 87.854000 6.985757
13.221000 84.554000 6.819486
13.224000 69.789000 5.909816
13.227000 81.091000 6.449292
13.230000 81.269000 6.618594
13.233000 65.518000 6.007100
13.236000 93.639000 7.056665
13.239000 75.297000 6.370266
13.242000 80.979000 6.654579
13.245000 79.052000 6.652908
13.248000 72.782000 6.176384
13.251000 82.529000 6.538821
13.254000 76.000000 6.428550
13.257000 80.843000 6.606478
13.260000 87.674000 7.059325
13.263000 69.643000 6.002983
13.266000 79.027000 6.643944
13.269000 83.304000 6.806418
13.272000 79.420000 6.525845
13.275000 93.162000 7.134176
13.278000 71.926000 6.254604
13.281000 88.331000 6.999223
13.284000 72.963000 6.163759
13.287000 78.555000 6.524043
13.290000 79.120000 6.450649
13.293000 77.353000 6.273664
13.296000 86.151000 6.706105
13.299000 93.866000 7.029043
13.302000 70.152000 6.210717
13.305000 82.669000 6.739989
13.308000 72.385000 6.367580
13.311000 86.651000 6.868328
13.314000 70.724000 5.994829
13.317000 80.403000 6.492858
13.320000 88.877000 6.905582
13.323000 74.127000 6.166251
13.326000 89.902000 6.973723
13.329000 77.118000 6.496752
13.332000 83.331000 6.540418
13.335000 71.395000 6.136476
13.338000 77.230000 6.544485
13.341000 70.646000 6.181469
13.344000 90.058000 6.703373
13.347000 86.935000 6.949351
13.350000 77.684000 6.548790
13.353000 76.581000 6.481030
13.356000 73.832000 6.226803
13.359000 74.248000 6.250559
13.362000 82.939000 6.650949
13.365000 83.132000 6.761806
13.368000 92.628000 7.143673
13.371000 82.990000 6.722104
13.374000 71.552000 6.096752
13.377000 65.354000 5.810284
13.380000 66.427000 5.900148
13.383000 90.360000 7.019255
13.386000 76.462000 6.304712
13.389000 73.962000 6.389096
13.392000 87.890000 6.664673
13.395000 77.956000 6.488609
13.398000 86.671000 6.775530
13.401000 83.717000 6.766508
13.404000 83.132000 6.741821
13.407000 94.877000 7.222054
13.410000 67.826000 6.002212
13.413000 87.929000 6.689673
13.416000 86.441000 6.800003
13.419000 90.890000 6.978721
13.422000 80.374000 6.540825
13.425000 64.829000 5.664880
13.428000 91.885000 6.947032
13.431000 86.183000 6.716230
13.434000 80.501000 6.413352
13.437000 79.437000 6.443151
13.440000 84.231000 6.877322
13.443000 78.385000 6.375752
13.446000 87.662000 6.801978
13.449000 76.844000 6.402841
13.452000 73.663000 6.384089
13.455000 83.474000 6.760814
13.458000 85.471000 6.699511
13.461000 94.365000 7.093157
13.464000 72.396000 6.295277
13.467000 78.996000 6.665384
13.470000 84.602000 6.816259
13.473000 73.519000 6.236161
13.476000 89.716000 6.945567
13.479000 76.511000 6.354598
13.482000 82.388000 6.622612
13.485000 92.838000 6.959785
13.488000 84.437000 6.553326
13.491000 85.143000 6.762663
13.494000 74.727000 6.404618
13.497000 74.147000 6.301066
13.500000 83.608000 6.703207
13.503000 84.652000 6.785710
13.506000 104.491000 7.591397
13.509000 80.975000 6.581199
13.512000 92.504000 7.131975
13.515000 95.140000 7.289298
13.518000 92.765000 7.152085
13.521000 88.946000 6.934032
13.524000 100.757000 7.287424
13.527000 98.545000 7.368474
13.530000 100.165000 7.307442
13.533000 101.506000 7.387397
13.536000 86.783000 6.975859
13.539000 107.255000 7.455851
13.542000 119.367000 8.142247
13.545000 115.111000 7.984503
13.548000 102.031000 7.322899
13.551000 102.386000 7.384929
13.554000 127.221000 8.250820
13.557000 110.659000 7.660037
13.560000 115.391000 8.104390
13.563000 110.127000 7.659296
13.566000 112.444000 7.728120
13.569000 133.701000 8.517116
13.572000 122.756000 8.038577
13.575000 141.148000 8.830763
13.578000 156.813000 9.260863
13.581000 170.686000 9.616319
13.584000 183.640000 9.847896
13.587000 199.063000 10.447636
13.590000 209.037000 10.690458
13.593000 226.343000 11.070810
13.596000 273.385000 12.157942
13.599000 332.248000 13.476861
13.602000 394.608000 14.782297
13.605000 507.914000 16.482539
13.608000 650.691000 18.697041
13.611000 882.021000 21.841760
13.614000 1148.521000 25.395847
13.617000 1494.416000 29.105949
13.620000 1772.266000 31.574737
13.623000 1989.923000 33.266014
13.626000 1835.241000 32.295679
13.629000 1498.733000 29.254581
13.632000 1158.462000 25.354406
13.635000 838.479000 21.276078
13.638000 560.162000 17.437812
13.641000 439.274000 15.605080
13.644000 384.995000 14.422240
13.647000 278.653000 12.185796
13.650000 269.819000 11.830485
13.653000 224.476000 10.834661
13.656000 202.876000 10.349429
13.659000 197.242000 10.398520
13.662000 168.556000 9.564680
13.665000 156.107000 9.200101
13.668000 155.388000 8.951479
13.671000 143.499000 8.727870
13.674000 120.928000 8.111632
13.677000 106.222000 7.441781
13.680000 104.435000 7.637998
13.683000 115.360000 7.911325
13.686000 105.943000 7.800826
13.689000 95.178000 7.171715
13.692000 93.442000 7.257225
13.695000 115.161000 7.626680
13.698000 96.910000 7.162059
13.701000 95.248000 7.228306
13.704000 97.146000 7.384284
13.707000 106.032000 7.789222
13.710000 69.831000 6.066236
13.713000 91.753000 7.079637
13.716000 71.855000 6.209239
13.719000 82.010000 6.680663
13.722000 88.151000 6.868059
13.725000 94.861000 7.091623
13.728000 86.960000 6.805879
13.731000 85.993000 6.876381
13.734000 91.855000 7.137058
13.737000 88.329000 7.057645
13.740000 68.998000 6.006807
13.743000 72.933000 6.168217
13.746000 91.384000 7.022000
13.749000 79.849000 6.757767
13.752000 84.447000 6.924430
13.755000 85.258000 6.521594
13.758000 61.878000 5.656896
13.761000 82.131000 6.527843
13.764000 77.631000 6.277893
13.767000 77.574000 6.459186
13.770000 69.123000 5.877618
13.773000 80.723000 6.615196
13.776000 83.072000 6.696778
13.779000 79.114000 6.577279
13.782000 63.367000 5.646891
13.785000 80.423000 6.288859
13.788000 86.331000 6.731812
13.791000 67.864000 6.032956
13.794000 70.689000 6.255228
13.797000 73.157000 6.341545
13.800000 50.654000 5.044378
13.803000 68.016000 6.080754
13.806000 62.577000 5.781211
13.809000 73.021000 6.343556
13.812000 60.702000 5.562597
13.815000 72.244000 6.117840
13.818000 70.861000 6.218480
13.821000 82.532000 6.724980
13.824000 73.535000 6.406219
13.827000 73.045000 6.260910
13.830000 74.788000 6.185099
13.833000 61.971000 5.944864
13.836000 59.858000 5.729616
13.839000 61.123000 5.812931
13.842000 63.627000 5.604338
13.845000 69.915000 6.239416
13.848000 77.745000 6.476999
13.851000 68.674000 6.122166
13.854000 67.503000 6.004421
13.857000 76.131000 6.227363
13.860000 55.433000 5.360303
13.863000 71.290000 6.253016
13.866000 63.512000 5.875189
13.869000 52.891000 5.289045
13.872000 75.808000 6.360008
13.875000 80.789000 6.738530
13.878000 70.514000 6.351912
13.881000 61.064000 5.676028
13.884000 73.668000 6.358805
13.887000 73.389000 6.156813
13.890000 59.199000 5.601541
13.893000 60.592000 5.771797
13.896000 75.871000 6.554742
13.899000 82.544000 6.521903
13.902000 74.060000 6.412639
13.905000 76.689000 6.528961
13.908000 66.259000 5.946141
13.911000 64.870000 5.949920
13.914000 67.108000 5.844795
13.917000 76.376000 6.417310
13.920000 81.564000 6.934294
13.923000 76.230000 6.587095
13.926000 48.814000 5.009597
13.929000 63.648000 5.711741
13.932000 75.783000 6.361557
13.935000 69.582000 6.184290
13.938000 73.903000 6.297322
13.941000 70.396000 6.146029
13.944000 76.843000 6.211304
13.947000 84.513000 6.776327
13.950000 74.248000 6.023042
13.953000 63.015000 5.685194
13.956000 83.564000 6.710472
13.959000 77.138000 6.379252
13.962000 65.394000 5.972206
13.965000 81.557000 6.667900
13.968000 66.997000 5.946636
13.971000 66.345000 5.855703
13.974000 62.575000 5.687049
13.977000 68.315000 5.844531
13.980000 59.567000 5.621299
13.983000 72.260000 6.229272
13.986000 64.522000 5.745256
13.989000 81.259000 6.614491
13.992000 71.088000 6.239341
13.995000 62.150000 5.731426
13.998000 86.328000 6.898700
14.001000 65.255000 5.866839
14.004000 68.845000 6.035457
14.007000 77.503000 6.477456
14.010000 70.618000 6.354959
14.013000 70.332000 6.205661
14.016000 64.671000 5.893221
14.019000 64.233000 5.703102
14.022000 72.345000 6.222849
14.025000 64.963000 5.972802
14.028000 70.201000 6.154061
14.031000 72.418000 6.279280
14.034000 67.194000 6.132474
14.037000 58.841000 5.592334
14.040000 66.671000 6.086038
14.043000 65.619000 6.057636
14.046000 60.034000 5.556216
14.049000 72.770000 6.380445
14.052000 61.481000 5.669133
14.055000 74.132000 6.402067
14.058000 70.818000 6.324991
14.061000 68.271000 6.083599
14.064000 57.242000 5.522159
14.067000 79.273000 6.432545
14.070000 60.285000 5.553202
14.073000 70.551000 6.057972
14.076000 68.667000 6.100596
14.079000 62.224000 5.611777
14.082000 71.945000 6.466221
14.085000 69.456000 6.380573
14.088000 59.229000 5.562862
14.091000 57.048000 5.529831
14.094000 62.754000 5.734767
14.097000 68.742000 6.276607
14.100000 59.308000 5.699892
14.103000 62.179000 5.746648
14.106000 68.198000 6.220838
14.109000 52.803000 5.419154
14.112000 61.359000 5.676528
14.115000 60.649000 5.720858
14.118000 62.487000 5.867520
14.121000 72.091000 6.088771
14.124000 69.997000 6.032062
14.127000 60.106000 5.563339
14.130000 69.090000 6.091401
14.133000 58.035000 5.682263
14.136000 54.955000 5.292328
14.139000 65.147000 5.947154
14.142000 53.506000 5.281867
14.145000 69.115000 6.265299
14.148000 62.568000 5.736341
14.151000 60.297000 5.528809
14.154000 65.104000 6.038323
14.157000 64.553000 5.857360
14.160000 53.607000 5.502965
14.163000 48.543000 5.084292
14.166000 63.431000 5.770926
14.169000 68.820000 6.096125
14.172000 74.322000 6.340471
14.175000 63.782000 5.695562
14.178000 79.039000 6.257293
14.181000 59.831000 5.705666
14.184000 60.229000 5.677576
14.187000 65.339000 6.095143
14.190000 51.215000 5.350194
14.193000 63.072000 5.870126
14.196000 80.963000 6.576331
14.199000 55.585000 5.339962
14.202000 66.331000 6.012770
14.205000 58.943000 5.656248
14.208000 66.903000 6.050441
14.211000 56.803000 5.666662
14.214000 69.121000 5.986625
14.217000 72.009000 6.243649
14.220000 58.277000 5.670423
14.223000 71.702000 6.353987
14.226000 57.806000 5.580124
14.229000 72.512000 6.053178
14.232000 65.179000 5.932770
14.235000 74.598000 6.498092
14.238000 62.864000 5.816498
14.241000 67.456000 5.995069
14.244000 59.500000 5.627281
14.247000 57.381000 5.693874
14.250000 52.064000 5.366541
14.253000 78.792000 6.457714
14.256000 69.699000 5.975448
14.259000 55.098000 5.324412
14.262000 56.183000 5.374466
14.265000 64.834000 5.768755
14.268000 61.191000 5.656020
14.271000 57.359000 5.493439
14.274000 69.462000 6.074841
14.277000 66.485000 5.965317
14.280000 74.476000 6.339657
14.283000 61.978000 5.635685
14.286000 71.990000 6.235115
14.289000 60.752000 5.626393
14.292000 53.667000 5.383048
14.295000 46.451000 4.893417
14.298000 62.760000 5.750946
14.301000 64.001000 5.756443
14.304000 66.714000 6.097020
14.307000 58.513000 5.696840
14.310000 67.574000 6.113762
14.313000 78.158000 6.515126
14.316000 53.242000 5.246144
14.319000 62.454000 5.828881
14.322000 53.878000 5.443812
14.325000 57.809000 5.553761
14.328000 71.722000 6.082572
14.331000 65.970000 5.968243
14.334000 65.976000 6.033968
14.337000 47.884000 4.904757
14.340000 50.614000 5.082840
14.343000 68.342000 6.087341
14.346000 46.655000 5.053057
14.349000 65.303000 5.821246
14.352000 59.686000 5.800192
14.355000 61.895000 5.682685
14.358000 46.821000 4.900110
14.361000 67.961000 5.971584
14.364000 49.098000 5.119197
14.367000 64.223000 5.949304
14.370000 71.803000 6.397340
14.373000 64.401000 5.901434
14.376000 51.989000 5.104455
14.379000 64.164000 5.917968
14.382000 69.314000 6.072056
14.385000 48.639000 5.107648
14.388000 49.857000 5.123461
14.391000 68.904000 6.321533
14.394000 76.067000 6.401312
14.397000 57.600000 5.341144
14.400000 66.337000 5.995677
14.403000 61.599000 5.726478
14.406000 62.709000 5.710690
14.409000 50.624000 5.169226
14.412000 51.268000 5.270740
14.415000 56.911000 5.504333
14.418000 67.196000 6.022270
14.421000 63.307000 5.904505
14.424000 47.265000 5.144766
14.427000 61.443000 5.629174
14.430000 52.371000 5.113913
14.433000 46.349000 4.896506
14.436000 65.653000 6.266397
14.439000 53.335000 5.367551
14.442000 61.295000 5.666602
14.445000 63.855000 5.781243
14.448000 65.009000 5.752027
14.451000 72.122000 6.267649
14.454000 63.916000 5.838961
14.457000 59.050000 5.729967
14.460000 52.433000 5.294120
14.463000 58.919000 5.586661
14.466000 53.929000 5.429928
14.469000 56.474000 5.728332
14.472000 58.230000 5.629982
14.475000 58.000000 5.579671
14.478000 52.907000 5.432245
14.481000 66.013000 5.978317
14.484000 55.413000 5.415261
14.487000 62.728000 5.760983
14.490000 63.312000 5.771505
14.493000 53.599000 5.355563
14.496000 67.966000 6.050649
14.499000 65.128000 5.968061
14.502000 49.407000 5.169662
14.505000 60.333000 5.694447
14.508000 63.291000 5.797576
14.511000 66.430000 6.122523
14.514000 62.916000 5.727162
14.517000 58.359000 5.523411
14.520000 49.405000 5.082108
14.523000 61.606000 5.664846
14.526000 68.558000 6.226035
14.529000 55.216000 5.439120
14.532000 55.497000 5.355263
14.535000 63.525000 5.859050
14.538000 58.378000 5.642845
14.541000 59.710000 5.756975
14.544000 70.227000 6.150226
14.547000 47.967000 4.998398
14.550000 68.816000 6.067996
14.553000 55.977000 5.584870
14.556000 44.050000 4.842225
14.559000 57.552000 5.700690
14.562000 56.810000 5.586491
14.565000 59.102000 5.599371
14.568000 41.282000 4.642760
14.571000 56.363000 5.831121
14.574000 55.299000 5.378819
14.577000 44.664000 4.745394
14.580000 56.012000 5.510742
14.583000 78.143000 6.611421
14.586000 59.608000 5.793158
14.589000 45.726000 4.831014
14.592000 53.961000 5.172822
14.595000 60.020000 5.569307
14.598000 53.784000 5.324508
14.601000 56.163000 5.524215
14.604000 55.749000 5.524170
14.607000 45.753000 4.762246
14.610000 54.253000 5.464863
14.613000 53.001000 5.240702
14.616000 53.177000 5.372116
14.619000 61.619000 5.776696
14.622000 52.855000 5.354127
14.625000 53.851000 5.481280
14.628000 60.071000 5.665602
14.631000 52.423000 5.452943
14.634000 68.153000 6.248187
14.637000 65.742000 5.966515
14.640000 62.198000 5.699296
14.643000 52.529000 5.236258
14.646000 47.050000 4.926748
14.649000 57.443000 5.564990
14.652000 60.896000 5.787116
14.655000 51.840000 5.266776
14.658000 39.593000 4.644114
14.661000 54.858000 5.387830
14.664000 49.732000 5.108448
14.667000 60.195000 5.609502
14.670000 52.280000 5.342811
14.673000 63.205000 5.855263
14.676000 64.346000 5.917846
14.679000 62.163000 5.973100
14.682000 58.193000 5.632293
14.685000 43.458000 4.809207
14.688000 58.743000 5.657418
14.691000 51.890000 5.206628
14.694000 54.393000 5.194401
14.697000 61.149000 5.691234
14.700000 60.165000 5.523873
14.703000 68.566000 6.241554
14.706000 53.427000 5.312670
14.709000 62.686000 5.868736
14.712000 46.468000 4.926211
14.715000 62.267000 5.840240
14.718000 43.152000 4.750863
14.721000 59.420000 5.726278
14.724000 61.172000 5.703602
14.727000 58.219000 5.484543
14.730000 45.374000 4.850824
14.733000 42.394000 4.914529
14.736000 59.915000 5.761626
14.739000 60.121000 5.816902
14.742000 71.723000 6.239646
14.745000 62.865000 5.766472
14.748000 51.624000 5.203614
14.751000 70.305000 6.110823
14.754000 53.203000 5.302756
14.757000 64.659000 5.957118
14.760000 65.952000 5.907033
14.763000 60.882000 5.707765
14.766000 61.811000 5.754001
14.769000 48.505000 5.056324
14.772000 59.474000 5.575678
14.775000 45.604000 5.015687
14.778000 61.800000 5.958890
14.781000 60.337000 5.657063
14.784000 41.783000 4.771539
14.787000 54.215000 5.321749
14.790000 49.429000 5.212847
14.793000 59.660000 5.854318
14.796000 58.065000 5.628401
14.799000 52.154000 5.217249
14.802000 57.092000 5.530841
14.805000 71.317000 6.204399
14.808000 55.889000 5.580357
14.811000 69.620000 6.017193
14.814000 54.494000 5.381880
14.817000 50.924000 5.167759
14.820000 53.281000 5.445508
14.823000 64.639000 6.289298
14.826000 61.028000 5.926883
14.829000 55.053000 5.404465
14.832000 55.177000 5.554222
14.835000 45.647000 5.038700
14.838000 55.604000 5.574832
14.841000 53.942000 5.278141
14.844000 57.260000 5.544024
14.847000 78.304000 6.554966
14.850000 48.086000 5.157498
14.853000 51.751000 5.143435
14.856000 76.672000 6.295896
14.859000 48.278000 5.092695
14.862000 48.780000 5.129929
14.865000 61.196000 5.793874
14.868000 56.277000 5.674038
14.871000 50.230000 5.200760
14.874000 65.056000 6.063612
14.877000 50.856000 5.057049
14.880000 55.585000 5.479636
14.883000 50.888000 5.161293
14.886000 55.955000 5.331644
14.889000 57.932000 5.685612
14.892000 65.688000 6.023956
14.895000 53.119000 5.299427
14.898000 44.541000 4.796829
14.901000 68.138000 5.983697
14.904000 64.340000 5.769337
14.907000 57.570000 5.533978
14.910000 62.170000 5.706698
14.913000 44.829000 4.834891
14.916000 67.039000 5.935322
14.919000 52.125000 5.345900
14.922000 51.535000 5.501474
14.925000 57.044000 5.478020
14.928000 63.895000 5.993539
14.931000 67.230000 5.968411
14.934000 51.223000 5.306522
14.937000 55.924000 5.292642
14.940000 61.782000 5.884438
14.943000 63.032000 5.865347
14.946000 61.929000 5.705187
14.949000 66.675000 6.068753
14.952000 73.317000 6.418032
14.955000 62.119000 5.952628
14.958000 63.151000 5.937615
14.961000 58.745000 5.651882
14.964000 67.203000 6.192004
14.967000 60.439000 5.731760
14.970000 76.974000 6.640750
14.973000 60.167000 5.725893
14.976000 60.488000 5.730600
14.979000 66.802000 5.928454
14.982000 70.641000 6.233236
14.985000 49.580000 5.235970
14.988000 62.963000 5.719076
14.991000 69.673000 6.161639
14.994000 63.525000 5.653235
14.997000 73.331000 6.415744
15.000000 63.158000 5.630534
15.003000 69.859000 6.061176
15.006000 68.148000 5.955149
15.009000 64.387000 5.840492
15.012000 50.502000 5.254700
15.015000 57.712000 5.722917
15.018000 48.117000 4.970312
15.021000 69.088000 5.921293
15.024000 67.608000 6.095349
15.027000 54.108000 5.338006
15.030000 65.345000 5.793016
15.033000 65.357000 5.847856
15.036000 79.152000 6.464990
15.039000 80.308000 6.576192
15.042000 72.288000 6.233740
15.045000 87.338000 6.928974
15.048000 66.357000 5.851718
15.051000 82.351000 6.562022
15.054000 69.672000 6.107420
15.057000 70.263000 6.191080
15.060000 79.554000 6.488323
15.063000 70.721000 6.069442
15.066000 86.568000 6.641363
15.069000 79.287000 6.544471
15.072000 79.150000 6.631676
15.075000 107.201000 7.641437
15.078000 123.147000 8.022625
15.081000 89.533000 6.835771
15.084000 99.879000 7.258440
15.087000 134.795000 8.494262
15.090000 156.117000 9.366100
15.093000 155.397000 9.185424
15.096000 185.856000 9.897291
15.099000 222.325000 10.987940
15.102000 273.126000 12.270093
15.105000 343.183000 13.630913
15.108000 488.869000 16.286343
15.111000 737.995000 20.056883
15.114000 1031.313000 23.700146
15.117000 1901.122000 33.052434
15.120000 3071.049000 42.374027
15.123000 5078.984000 55.238058
15.126000 7684.028000 70.637974
15.129000 10816.233000 87.588293
15.132000 11161.557000 88.973097
15.135000 6184.679000 61.907389
15.138000 3289.471000 43.665604
15.141000 1787.182000 32.002886
15.144000 1105.434000 25.080759
15.147000 733.468000 19.965054
15.150000 514.966000 16.559906
15.153000 391.531000 14.680869
15.156000 312.561000 13.196107
15.159000 255.580000 12.015864
15.162000 200.351000 10.527283
15.165000 151.115000 9.073863
15.168000 138.750000 8.502665
15.171000 140.521000 8.809923
15.174000 105.179000 7.551642
15.177000 97.807000 7.330207
15.180000 100.049000 7.223685
15.183000 110.679000 7.707240
15.186000 84.807000 6.667684
15.189000 78.490000 6.641761
15.192000 86.529000 6.834173
15.195000 77.093000 6.409003
15.198000 76.928000 6.357174
15.201000 74.993000 6.560267
15.204000 69.570000 6.024529
15.207000 79.983000 6.597805
15.210000 65.320000 5.916694
15.213000 76.072000 6.336761
15.216000 64.649000 5.910713
15.219000 81.134000 6.745570
15.222000 58.768000 5.530589
15.225000 60.395000 5.669618
15.228000 48.854000 5.123082
15.231000 51.643000 5.320667
15.234000 62.470000 5.809774
15.237000 68.454000 5.975065
15.240000 43.599000 4.809819
15.243000 60.645000 5.583644
15.246000 60.202000 5.581252
15.249000 50.510000 5.278012
15.252000 59.059000 5.568751
15.255000 55.958000 5.668658
15.258000 63.735000 5.835044
15.261000 53.991000 5.431373
15.264000 43.680000 4.681013
15.267000 57.131000 5.455255
15.270000 48.553000 5.021577
15.273000 63.732000 5.908248
15.276000 53.424000 5.425128
15.279000 63.358000 6.062818
15.282000 60.245000 5.638429
15.285000 59.618000 5.578340
15.288000 60.062000 5.693009
15.291000 58.241000 5.653175
15.294000 54.433000 5.409102
15.297000 50.485000 5.036885
15.300000 54.905000 5.390784
15.303000 53.055000 5.484254
15.306000 53.465000 5.518363
15.309000 43.574000 5.038363
15.312000 47.415000 5.149875
15.315000 63.616000 5.781237
15.318000 67.719000 6.227735
15.321000 58.747000 5.586425
15.324000 54.471000 5.554331
15.327000 42.953000 4.812223
15.330000 57.522000 5.411091
15.333000 59.568000 5.690519
15.336000 60.520000 5.792129
15.339000 49.086000 5.190632
15.342000 55.320000 5.401291
15.345000 58.246000 5.464541
15.348000 49.747000 5.241681
15.351000 52.515000 5.474308
15.354000 64.437000 5.877727
15.357000 56.139000 5.415404
15.360000 51.916000 5.281099
15.363000 44.760000 4.962962
15.366000 42.737000 4.814261
15.369000 43.699000 4.934998
15.372000 51.663000 5.325233
15.375000 50.545000 5.040720
15.378000 51.781000 5.268930
15.381000 53.134000 5.395634
15.384000 54.816000 5.536816
15.387000 52.815000 5.259025
15.390000 56.620000 5.516537
15.393000 41.345000 4.768594
15.396000 47.897000 5.157632
15.399000 53.894000 5.534383
15.402000 51.571000 5.217046
15.405000 44.244000 4.741702
15.408000 43.715000 4.907637
15.411000 53.732000 5.393643
15.414000 43.622000 4.892959
15.417000 47.776000 4.855000
15.420000 50.370000 5.297939
15.423000 47.855000 5.085566
15.426000 59.371000 5.680928
15.429000 42.562000 4.802970
15.432000 42.481000 4.720763
15.435000 48.445000 5.161720
15.438000 49.648000 5.111185
15.441000 61.263000 5.823052
15.444000 48.446000 5.070357
15.447000 52.860000 5.273261
15.450000 49.101000 5.221863
15.453000 47.926000 5.098045
15.456000 43.901000 4.804772
15.459000 58.903000 5.580577
15.462000 51.531000 5.028886
15.465000 54.831000 5.377643
15.468000 49.842000 5.248321
15.471000 44.070000 4.903555
15.474000 39.862000 4.666146
15.477000 50.944000 5.259607
15.480000 47.347000 5.009539
15.483000 61.631000 5.815625
15.486000 54.992000 5.407231
15.489000 56.307000 5.404615
15.492000 55.786000 5.321475
15.495000 58.573000 5.714958
15.498000 51.687000 5.396923
15.501000 55.799000 5.652842
15.504000 56.654000 5.411388
15.507000 36.110000 4.346516
15.510000 54.799000 5.561809
15.513000 51.654000 5.168042
15.516000 45.242000 4.841772
15.519000 55.535000 5.449141
15.522000 53.407000 5.399458
15.525000 42.025000 4.768160
15.528000 34.828000 4.203233
15.531000 33.366000 4.093648
15.534000 52.432000 5.225990
15.537000 59.910000 5.630342
15.540000 57.068000 5.607452
15.543000 47.911000 5.154030
15.546000 58.319000 5.532401
15.549000 35.641000 4.430803
15.552000 57.574000 5.494372
15.555000 56.445000 5.658344
15.558000 52.452000 5.288456
15.561000 41.599000 4.554507
15.564000 51.469000 5.278443
15.567000 50.303000 5.197634
15.570000 44.452000 5.031099
15.573000 43.241000 4.845993
15.576000 55.085000 5.466719
15.579000 35.856000 4.412724
15.582000 42.458000 4.804699
15.585000 43.896000 4.829816
15.588000 48.002000 5.024155
15.591000 52.574000 5.429193
15.594000 48.722000 5.128843
15.597000 46.414000 4.969028
15.600000 44.452000 4.916546
15.603000 45.687000 4.993858
15.606000 45.804000 4.954996
15.609000 50.370000 5.184224
15.612000 48.932000 4.990477
15.615000 49.198000 5.319736
15.618000 50.363000 5.308645
15.621000 38.907000 4.538703
15.624000 49.373000 5.172275
15.627000 38.284000 4.432722
15.630000 39.741000 4.573765
15.633000 47.202000 5.008529
15.636000 39.644000 4.317194
15.639000 51.195000 5.445462
15.642000 50.438000 5.170154
15.645000 51.199000 5.269169
15.648000 53.677000 5.346326
15.651000 44.626000 4.746654
15.654000 47.764000 5.013851
15.657000 45.261000 4.927624
15.660000 41.943000 4.691755
15.663000 41.323000 4.580926
15.666000 43.393000 4.715046
15.669000 47.430000 5.001952
15.672000 39.672000 4.507450
15.675000 45.287000 4.893572
15.678000 45.136000 4.932533
15.681000 47.808000 5.148267
15.684000 46.837000 4.892421
15.687000 45.072000 4.923327
15.690000 46.440000 5.048904
15.693000 55.210000 5.317420
15.696000 53.925000 5.474927
15.699000 41.111000 4.634859
15.702000 51.869000 5.481743
15.705000 46.469000 4.959415
15.708000 41.574000 4.810390
15.711000 52.953000 5.303631
15.714000 51.112000 5.247278
15.717000 46.538000 5.064862
15.720000 48.666000 5.327502
15.723000 48.581000 5.129999
15.726000 46.209000 4.954902
15.729000 53.597000 5.291036
15.732000 47.569000 5.061024
15.735000 46.820000 5.121186
15.738000 39.313000 4.541216
15.741000 45.944000 5.134057
15.744000 45.607000 5.012345
15.747000 49.308000 5.040863
15.750000 47.807000 5.068470
15.753000 46.331000 4.956412
15.756000 49.610000 5.296828
15.759000 35.786000 4.550954
15.762000 47.861000 5.154972
15.765000 49.035000 5.081505
15.768000 49.421000 5.195684
15.771000 53.190000 5.268217
15.774000 42.298000 4.784217
15.777000 50.368000 5.195937
15.780000 50.351000 5.159094
15.783000 58.543000 5.577280
15.786000 48.541000 5.063332
15.789000 58.750000 5.397191
15.792000 42.935000 4.703338
15.795000 39.216000 4.732020
15.798000 48.384000 5.217912
15.801000 40.660000 4.736904
15.804000 49.693000 5.043758
15.807000 54.506000 5.343992
15.810000 53.019000 5.345448
15.813000 55.624000 5.694835
15.816000 48.188000 4.867550
15.819000 56.086000 5.541019
15.822000 51.134000 5.266061
15.825000 45.226000 4.816389
15.828000 47.381000 4.913254
15.831000 48.293000 5.081494
15.834000 40.792000 4.698637
15.837000 52.567000 5.392422
15.840000 43.936000 4.784229
15.843000 48.078000 5.121598
15.846000 46.603000 4.986246
15.849000 57.987000 5.596123
15.852000 47.725000 5.139123
15.855000 52.313000 5.267958
15.858000 38.227000 4.531056
15.861000 44.187000 4.897381
15.864000 47.272000 5.142765
15.867000 48.142000 5.255003
15.870000 35.496000 4.311070
15.873000 40.113000 4.688890
15.876000 40.408000 4.612337
15.879000 46.107000 5.051735
15.882000 44.762000 4.873100
15.885000 53.201000 5.225812
15.888000 46.199000 4.857426
15.891000 52.279000 5.378249
15.894000 44.638000 4.901227
15.897000 49.129000 5.267994
15.900000 32.581000 4.154405
15.903000 45.131000 5.002308
15.906000 33.870000 4.097454
15.909000 58.488000 5.797702
15.912000 53.287000 5.395417
15.915000 55.306000 5.446432
15.918000 39.935000 4.568201
15.921000 48.318000 5.059071
15.924000 46.233000 5.276696
15.927000 40.454000 4.625867
15.930000 51.768000 5.243403
15.933000 34.711000 4.200456
15.936000 46.692000 5.057695
15.939000 53.331000 5.214227
15.942000 42.649000 4.701332
15.945000 39.041000 4.549614
15.948000 40.658000 4.568616
15.951000 39.269000 4.619940
15.954000 43.387000 4.855723
15.957000 66.287000 6.144055
15.960000 46.219000 4.845784
15.963000 40.600000 4.637424
15.966000 52.577000 5.259262
15.969000 36.788000 4.397053
15.972000 45.344000 4.892864
15.975000 45.184000 4.851580
15.978000 47.348000 5.186218
15.981000 45.570000 5.055807
15.984000 42.215000 4.701387
15.987000 29.854000 3.940027
15.990000 43.575000 4.719393
15.993000 54.886000 5.590829
15.996000 50.687000 5.447931
15.999000 48.687000 5.239708
16.002000 45.159000 4.897975
16.005000 37.144000 4.267299
16.008000 50.146000 5.286207
16.011000 48.547000 5.130296
16.014000 44.903000 4.891116
16.017000 42.312000 4.735409
16.020000 32.027000 4.234323
16.023000 49.238000 5.166599
16.026000 50.911000 5.321982
16.029000 42.059000 4.708879
16.032000 58.536000 5.562113
16.035000 37.545000 4.549775
16.038000 38.902000 4.519273
16.041000 44.317000 4.650674
16.044000 60.770000 5.721949
16.047000 45.252000 4.775790
16.050000 43.756000 4.891755
16.053000 52.499000 5.318900
16.056000 40.656000 4.532761
16.059000 49.324000 5.077511
16.062000 37.993000 4.435619
16.065000 47.152000 5.016495
16.068000 46.398000 4.733457
16.071000 43.712000 4.840452
16.074000 41.845000 4.870006
16.077000 37.953000 4.606241
16.080000 49.885000 5.162579
16.083000 37.165000 4.503378
16.086000 51.934000 5.159977
16.089000 39.559000 4.615466
16.092000 41.025000 4.561282
16.095000 35.121000 4.388864
16.098000 44.795000 4.779706
16.101000 52.615000 5.394487
16.104000 50.180000 5.244503
16.107000 44.957000 4.948613
16.110000 39.890000 4.555998
16.113000 45.594000 5.117887
16.116000 46.401000 5.001832
16.119000 45.273000 4.914524
16.122000 54.780000 5.309943
16.125000 31.293000 4.069113
16.128000 40.646000 4.604996
16.131000 40.392000 4.628669
16.134000 48.441000 5.107223
16.137000 38.092000 4.619548
16.140000 32.951000 4.179149
16.143000 45.083000 4.979901
16.146000 42.635000 4.728753
16.149000 48.472000 5.090115
16.152000 43.868000 4.844081
16.155000 53.114000 5.401548
16.158000 48.178000 5.013608
16.161000 43.532000 4.809957
16.164000 38.528000 4.494278
16.167000 58.510000 5.626398
16.170000 42.938000 4.800801
16.173000 48.258000 4.978117
16.176000 43.127000 4.908815
16.179000 52.029000 5.133380
16.182000 40.629000 4.648415
16.185000 45.076000 4.826200
16.188000 56.239000 5.657744
16.191000 45.379000 4.856125
16.194000 50.900000 4.984004
16.197000 40.843000 4.882949
16.200000 44.326000 5.071344
16.203000 42.396000 4.730176
16.206000 47.514000 5.147661
16.209000 50.128000 5.124106
16.212000 37.637000 4.408407
16.215000 44.800000 4.813709
16.218000 43.224000 4.850276
16.221000 44.358000 4.898883
16.224000 52.638000 5.312750
16.227000 47.845000 4.959494
16.230000 45.112000 4.772597
16.233000 49.461000 5.216907
16.236000 35.926000 4.495348
16.239000 54.170000 5.520198
16.242000 42.167000 4.633155
16.245000 44.823000 4.804439
16.248000 53.650000 5.382946
16.251000 43.911000 5.059657
16.254000 45.686000 4.998272
16.257000 44.770000 4.749837
16.260000 46.839000 4.968772
16.263000 56.781000 5.598998
16.266000 53.487000 5.452805
16.269000 36.924000 4.442195
16.272000 44.846000 5.079957
16.275000 46.617000 4.966851
16.278000 37.655000 4.551201
16.281000 50.282000 5.308896
16.284000 35.902000 4.511732
16.287000 49.533000 5.147342
16.290000 51.771000 5.443759
16.293000 44.040000 4.980634
16.296000 42.120000 4.710439
16.299000 38.559000 4.467410
16.302000 44.680000 4.906677
16.305000 48.774000 4.965342
16.308000 43.808000 4.989751
16.311000 51.318000 5.252969
16.314000 35.777000 4.269442
16.317000 54.552000 5.522301
16.320000 37.015000 4.499381
16.323000 39.015000 4.428001
16.326000 41.019000 4.799555
16.329000 47.571000 4.879392
16.332000 30.639000 3.874378
16.335000 42.850000 4.775827
16.338000 44.636000 4.902312
16.341000 44.345000 4.851684
16.344000 54.450000 5.217535
16.347000 34.266000 4.275552
16.350000 36.182000 4.330376
16.353000 43.571000 4.900487
16.356000 48.066000 4.984593
16.359000 39.905000 4.636676
16.362000 43.116000 4.773472
16.365000 49.177000 5.146171
16.368000 45.323000 4.733478
16.371000 48.556000 4.955430
16.374000 36.062000 4.252072
16.377000 40.569000 4.562706
16.380000 45.331000 5.086548
16.383000 36.308000 4.381505
16.386000 36.555000 4.364192
16.389000 43.387000 4.905780
16.392000 43.662000 4.801501
16.395000 44.646000 5.048850
16.398000 45.321000 5.003030
16.401000 44.079000 4.787587
16.404000 43.957000 4.815230
16.407000 48.264000 5.153823
16.410000 45.878000 5.067858
16.413000 42.602000 4.806105
16.416000 42.965000 4.668862
16.419000 48.063000 5.014045
16.422000 36.788000 4.497965
16.425000 49.118000 5.226172
16.428000 43.297000 4.781160
16.431000 40.045000 4.503759
16.434000 45.057000 4.884392
16.437000 34.371000 4.325511
16.440000 32.858000 4.379674
16.443000 39.757000 4.568458
16.446000 39.440000 4.556212
16.449000 39.807000 4.549521
16.452000 46.812000 5.045865
16.455000 35.627000 4.313229
16.458000 38.046000 4.519948
16.461000 28.759000 4.072586
16.464000 51.111000 5.345654
16.467000 34.572000 4.202281
16.470000 40.392000 4.506191
16.473000 49.354000 5.125796
16.476000 38.828000 4.573822
16.479000 45.160000 4.923024
16.482000 31.601000 4.242953
16.485000 41.118000 4.906282
16.488000 35.550000 4.261504
16.491000 41.138000 4.647346
16.494000 46.215000 5.018839
16.497000 36.705000 4.533096
16.500000 46.606000 4.982114
16.503000 48.275000 5.087391
16.506000 29.732000 3.816028
16.509000 51.644000 5.125594
16.512000 47.506000 5.101845
16.515000 55.414000 5.711016
16.518000 32.040000 4.171432
16.521000 41.235000 4.719492
16.524000 44.792000 4.921127
16.527000 44.168000 4.873348
16.530000 41.927000 4.689376
16.533000 40.665000 4.431400
16.536000 49.953000 5.180533
16.539000 53.786000 5.362486
16.542000 47.731000 5.170132
16.545000 45.014000 5.060223
16.548000 38.886000 4.416767
16.551000 34.844000 4.291874
16.554000 45.437000 5.044383
16.557000 34.837000 4.376211
16.560000 47.191000 5.042708
16.563000 48.790000 5.049231
16.566000 33.074000 4.248471
16.569000 39.850000 4.646137
16.572000 36.196000 4.376466
16.575000 45.319000 5.036886
16.578000 45.887000 4.791635
16.581000 48.134000 5.050081
16.584000 46.481000 5.092556
16.587000 40.080000 4.561100
16.590000 36.562000 4.264625
16.593000 35.925000 4.359556
16.596000 42.422000 4.834188
16.599000 40.407000 4.580514
16.602000 40.134000 4.666920
16.605000 36.191000 4.396857
16.608000 49.936000 5.105943
16.611000 46.162000 4.828025
16.614000 51.041000 5.363735
16.617000 45.384000 4.883639
16.620000 38.044000 4.573997
16.623000 37.373000 4.634300
16.626000 51.375000 5.206146
16.629000 42.165000 4.642634
16.632000 49.566000 5.325265
16.635000 35.580000 4.259781
16.638000 43.881000 4.844702
16.641000 45.605000 5.007284
16.644000 46.338000 5.116309
16.647000 39.999000 4.743856
16.650000 36.942000 4.316744
16.653000 41.471000 4.533053
16.656000 46.174000 4.927045
16.659000 42.172000 4.806961
16.662000 35.347000 4.397693
16.665000 39.442000 4.589394
16.668000 38.879000 4.381226
16.671000 45.893000 4.990725
16.674000 45.122000 5.170240
16.677000 30.626000 3.906818
16.680000 48.422000 5.120565
16.683000 46.658000 4.921469
16.686000 38.821000 4.534612
16.689000 35.609000 4.490238
16.692000 41.829000 4.755657
16.695000 42.908000 4.637693
16.698000 36.457000 4.483858
16.701000 32.303000 4.204332
16.704000 37.960000 4.674477
16.707000 39.312000 4.500057
16.710000 41.899000 4.717383
16.713000 44.934000 4.743205
16.716000 46.252000 4.866670
16.719000 37.266000 4.512169
16.722000 53.495000 5.357289
16.725000 39.531000 4.472796
16.728000 47.452000 5.040200
16.731000 37.595000 4.551479
16.734000 43.467000 4.752983
16.737000 48.531000 5.047838
16.740000 44.121000 4.815301
16.743000 53.750000 5.225918
16.746000 31.846000 4.163342
16.749000 38.982000 4.633065
16.752000 39.919000 4.573777
16.755000 40.421000 4.680431
16.758000 30.405000 4.005274
16.761000 39.040000 4.656564
16.764000 37.386000 4.507458
16.767000 37.603000 4.348422
16.770000 49.788000 5.152034
16.773000 45.720000 4.998292
16.776000 35.099000 4.178911
16.779000 42.555000 4.783109
16.782000 44.510000 4.886588
16.785000 52.554000 5.365421
16.788000 47.422000 4.939795
16.791000 47.720000 4.949992
16.794000 47.225000 5.024164
16.797000 42.731000 4.757199
16.800000 46.717000 4.894540
16.803000 37.445000 4.490435
16.806000 37.851000 4.456720
16.809000 36.780000 4.354400
16.812000 42.563000 4.686516
16.815000 46.426000 4.985780
16.818000 33.517000 4.107113
16.821000 31.473000 4.268412
16.824000 47.711000 5.110955
16.827000 38.011000 4.332202
16.830000 43.868000 4.988972
16.833000 35.815000 4.366267
16.836000 40.203000 4.782738
16.839000 33.743000 4.360272
16.842000 40.835000 4.615772
16.845000 33.703000 4.235623
16.848000 46.428000 5.107595
16.851000 38.503000 4.581158
16.854000 38.752000 4.518760
16.857000 36.572000 4.384137
16.860000 40.015000 4.482321
16.863000 47.130000 4.936531
16.866000 48.101000 5.202551
16.869000 35.091000 4.224206
16.872000 47.136000 5.002129
16.875000 40.414000 4.752721
16.878000 33.102000 4.249805
16.881000 48.584000 5.265021
16.884000 41.759000 4.713292
16.887000 38.113000 4.710691
16.890000 37.301000 4.555399
16.893000 42.588000 4.860968
16.896000 40.381000 4.734132
16.899000 34.668000 4.363570
16.902000 36.814000 4.389781
16.905000 46.000000 4.925680
16.908000 36.325000 4.262664
16.911000 44.738000 4.938004
16.914000 52.263000 5.318329
16.917000 34.346000 4.144507
16.920000 37.462000 4.606464
16.923000 38.300000 4.605409
16.926000 42.994000 4.849409
16.929000 51.411000 5.199464
16.932000 36.763000 4.554517
16.935000 43.518000 4.788703
16.938000 41.220000 4.610357
16.941000 37.793000 4.443140
16.944000 42.615000 4.874390
16.947000 52.101000 5.187169
16.950000 47.077000 4.953823
16.953000 40.130000 4.612692
16.956000 46.923000 5.164759
16.959000 27.209000 3.690419
16.962000 41.008000 4.749809
16.965000 42.195000 4.750101
16.968000 45.960000 5.076785
16.971000 46.393000 4.998264
16.974000 44.659000 4.763316
16.977000 42.193000 4.642391
16.980000 39.233000 4.608135
16.983000 32.715000 4.248024
16.986000 26.581000 3.765300
16.989000 43.316000 4.763811
16.992000 42.060000 4.764966
16.995000 37.489000 4.469759
16.998000 35.853000 4.247589
17.001000 40.539000 4.672511
17.004000 37.134000 4.369286
17.007000 31.497000 4.022303
17.010000 51.440000 5.436559
17.013000 45.447000 4.993481
17.016000 37.394000 4.555172
17.019000 33.918000 4.355674
17.022000 30.474000 4.060634
17.025000 52.130000 5.440348
17.028000 47.596000 5.001013
17.031000 41.317000 4.625452
17.034000 39.441000 4.584711
17.037000 34.641000 4.162827
17.040000 35.449000 4.490353
17.043000 38.476000 4.688571
17.046000 44.502000 4.962510
17.049000 38.613000 4.380293
17.052000 28.433000 3.838293
17.055000 40.010000 4.773155
17.058000 37.972000 4.582593
17.061000 34.187000 4.220594
17.064000 31.280000 4.079126
17.067000 44.517000 4.804212
17.070000 41.984000 4.747829
17.073000 50.095000 5.288019
17.076000 36.756000 4.447430
17.079000 38.074000 4.471830
17.082000 36.814000 4.452280
17.085000 44.295000 4.773536
17.088000 42.413000 4.766436
17.091000 46.780000 4.886807
17.094000 34.939000 4.277348
17.097000 36.982000 4.450556
17.100000 37.847000 4.528858
17.103000 38.976000 4.732227
17.106000 32.920000 4.196400
17.109000 43.855000 4.624052
17.112000 39.121000 4.615415
17.115000 31.242000 3.957351
17.118000 32.758000 4.186014
17.121000 46.120000 5.066365
17.124000 36.359000 4.360706
17.127000 38.657000 4.631610
17.130000 42.063000 4.857770
17.133000 41.044000 4.671982
17.136000 39.626000 4.635129
17.139000 36.423000 4.333779
17.142000 42.392000 4.643495
17.145000 35.208000 4.297546
17.148000 36.372000 4.521215
17.151000 30.394000 4.026585
17.154000 30.590000 4.086805
17.157000 44.989000 4.884610
17.160000 49.288000 5.288302
17.163000 54.295000 5.509375
17.166000 39.585000 4.755090
17.169000 42.282000 4.894773
17.172000 44.740000 5.057988
17.175000 38.653000 4.521584
17.178000 44.389000 4.971488
17.181000 36.477000 4.505220
17.184000 45.247000 4.991676
17.187000 42.015000 4.978702
17.190000 41.099000 4.675963
17.193000 40.665000 4.742996
17.196000 38.780000 4.523155
17.199000 37.045000 4.411397
17.202000 40.400000 4.605884
17.205000 37.356000 4.479021
17.208000 45.315000 5.047128
17.211000 28.834000 3.879071
17.214000 38.060000 4.526340
17.217000 43.028000 4.789581
17.220000 44.749000 5.059027
17.223000 27.450000 3.810659
17.226000 37.539000 4.525602
17.229000 39.317000 4.450770
17.232000 41.406000 4.818121
17.235000 45.277000 4.781716
17.238000 48.590000 4.981206
17.241000 40.223000 4.681831
17.244000 38.706000 4.473328
17.247000 45.680000 5.127578
17.250000 35.535000 4.519684
17.253000 39.539000 4.656116
17.256000 42.184000 4.621219
17.259000 46.146000 4.896547
17.262000 40.816000 4.688437
17.265000 40.691000 4.761152
17.268000 35.204000 4.445000
17.271000 33.050000 4.216697
17.274000 43.762000 4.860132
17.277000 43.073000 4.769378
17.280000 37.735000 4.564669
17.283000 32.145000 4.108083
17.286000 46.624000 5.090795
17.289000 30.849000 4.153851
17.292000 33.016000 4.350621
17.295000 43.137000 5.013974
17.298000 57.428000 5.356747
17.301000 39.722000 4.650135
17.304000 40.796000 4.598437
17.307000 36.481000 4.434639
17.310000 49.324000 5.318880
17.313000 39.180000 4.801904
17.316000 43.176000 4.916416
17.319000 34.760000 4.341948
17.322000 32.776000 4.309206
17.325000 32.719000 4.185447
17.328000 37.097000 4.491101
17.331000 33.303000 4.294847
17.334000 37.704000 4.507916
17.337000 38.845000 4.457773
17.340000 34.730000 4.273339
17.343000 28.896000 3.878977
17.346000 32.400000 4.123544
17.349000 39.276000 4.527318
17.352000 42.685000 4.705573
17.355000 35.987000 4.569341
17.358000 34.085000 4.199176
17.361000 41.020000 4.666170
17.364000 38.294000 4.554535
17.367000 36.260000 4.214069
17.370000 42.288000 4.634905
17.373000 37.540000 4.520996
17.376000 42.900000 4.750350
17.379000 46.341000 5.005623
17.382000 39.870000 4.544520
17.385000 49.987000 5.083374
17.388000 35.791000 4.271386
17.391000 38.121000 4.535446
17.394000 27.090000 3.783909
17.397000 41.717000 4.671815
17.400000 42.807000 4.684735
17.403000 25.876000 3.703138
17.406000 39.028000 4.671540
17.409000 39.877000 4.856718
17.412000 33.456000 4.320730
17.415000 40.733000 4.553953
17.418000 39.382000 4.516532
17.421000 42.595000 4.681770
17.424000 47.314000 4.947203
17.427000 47.163000 5.040908
17.430000 36.355000 4.497983
17.433000 42.461000 4.670715
17.436000 40.354000 4.520204
17.439000 29.680000 3.880982
17.442000 41.888000 4.705971
17.445000 40.137000 4.648351
17.448000 39.093000 4.640182
17.451000 48.439000 5.267606
17.454000 44.677000 4.978113
17.457000 43.201000 4.952087
17.460000 38.356000 4.561195
17.463000 40.318000 4.660580
17.466000 38.973000 4.625760
17.469000 41.368000 4.760757
17.472000 42.945000 4.736855
17.475000 42.234000 4.789438
17.478000 34.331000 4.051656
17.481000 40.081000 4.638590
17.484000 46.406000 5.001656
17.487000 44.233000 4.994906
17.490000 45.561000 4.955306
17.493000 44.630000 5.081843
17.496000 37.817000 4.380161
17.499000 41.339000 4.595313
17.502000 40.678000 4.681075
17.505000 30.029000 4.127269
17.508000 31.012000 4.151564
17.511000 43.211000 4.938203
17.514000 39.369000 4.618309
17.517000 36.062000 4.464726
17.520000 38.919000 4.444660
17.523000 40.142000 4.824634
17.526000 45.489000 5.053896
17.529000 41.799000 4.630433
17.532000 41.081000 4.494998
17.535000 44.608000 4.937606
17.538000 53.809000 5.381587
17.541000 39.119000 4.495977
17.544000 39.885000 4.684250
17.547000 32.943000 4.099389
17.550000 45.204000 4.960316
17.553000 37.985000 4.561258
17.556000 40.087000 4.690668
17.559000 42.142000 4.768235
17.562000 35.969000 4.415583
17.565000 46.077000 5.018569
17.568000 38.785000 4.478677
17.571000 45.327000 4.943629
17.574000 41.420000 4.810555
17.577000 32.740000 4.080124
17.580000 39.665000 4.518253
17.583000 39.220000 4.555042
17.586000 42.297000 4.837584
17.589000 45.658000 4.841653
17.592000 39.589000 4.729168
17.595000 40.247000 4.674087
17.598000 38.959000 4.539160
17.601000 32.898000 3.956925
17.604000 52.556000 5.216608
17.607000 32.205000 4.169910
17.610000 35.818000 4.378162
17.613000 41.305000 4.687653
17.616000 46.938000 5.238578
17.619000 40.473000 4.743617
17.622000 35.812000 4.351417
17.625000 30.762000 4.009830
17.628000 51.177000 5.148284
17.631000 38.465000 4.472277
17.634000 42.481000 4.711442
17.637000 32.924000 4.071148
17.640000 40.782000 4.752829
17.643000 37.620000 4.527329
17.646000 25.882000 3.732137
17.649000 41.146000 4.711189
17.652000 44.272000 4.923862
17.655000 40.841000 4.547687
17.658000 44.097000 4.943308
17.661000 39.285000 4.707568
17.664000 46.592000 5.000041
17.667000 44.403000 4.966590
17.670000 45.605000 4.859565
17.673000 40.019000 4.686029
17.676000 34.157000 4.168833
17.679000 30.046000 4.105962
17.682000 38.933000 4.699646
17.685000 41.288000 4.719980
17.688000 34.822000 4.245918
17.691000 36.546000 4.533386
17.694000 40.380000 4.745373
17.697000 49.661000 4.891428
17.700000 43.360000 4.882685
17.703000 39.673000 4.564653
17.706000 38.420000 4.683142
17.709000 43.749000 4.938744
17.712000 41.773000 4.708721
17.715000 44.769000 4.999909
17.718000 46.713000 5.006846
17.721000 41.554000 4.772777
17.724000 33.839000 4.286289
17.727000 33.065000 4.179625
17.730000 36.823000 4.418743
17.733000 38.632000 4.566047
17.736000 35.494000 4.463051
17.739000 48.830000 5.171208
17.742000 46.681000 4.834605
17.745000 40.536000 4.648371
17.748000 39.037000 4.754711
17.751000 38.727000 4.801381
17.754000 42.495000 4.745079
17.757000 47.208000 5.062767
17.760000 36.674000 4.352713
17.763000 42.210000 4.853580
17.766000 41.580000 4.805735
17.769000 32.898000 4.245431
17.772000 46.489000 4.863234
17.775000 38.664000 4.391376
17.778000 50.165000 5.091878
17.781000 50.910000 5.326771
17.784000 34.760000 4.162771
17.787000 31.297000 4.085590
17.790000 36.987000 4.436551
17.793000 41.475000 4.892947
17.796000 31.254000 4.032521
17.799000 30.747000 4.034553
17.802000 26.970000 3.849847
17.805000 34.055000 4.283682
17.808000 36.857000 4.501338
17.811000 38.653000 4.495474
17.814000 36.860000 4.397059
17.817000 35.013000 4.337740
17.820000 35.508000 4.435424
17.823000 35.272000 4.452473
17.826000 39.136000 4.490362
17.829000 34.201000 4.106863
17.832000 34.280000 4.320394
17.835000 47.828000 5.128020
17.838000 38.384000 4.514973
17.841000 43.545000 4.742167
17.844000 36.489000 4.223354
17.847000 44.897000 4.842547
17.850000 38.079000 4.463064
17.853000 36.422000 4.416469
17.856000 34.890000 4.408680
17.859000 23.285000 3.465502
17.862000 39.372000 4.657254
17.865000 36.996000 4.539528
17.868000 35.678000 4.306766
17.871000 43.692000 4.838428
17.874000 27.650000 3.693291
17.877000 34.553000 4.367116
17.880000 46.183000 5.083941
17.883000 46.758000 5.057463
17.886000 50.026000 5.113924
17.889000 27.351000 3.801760
17.892000 33.423000 4.361722
17.895000 36.042000 4.433778
17.898000 32.977000 4.137604
17.901000 29.783000 3.928609
17.904000 46.093000 4.923690
17.907000 34.848000 4.306759
17.910000 34.623000 4.329521
17.913000 37.958000 4.529133
17.916000 30.874000 3.951437
17.919000 41.451000 4.843232
17.922000 41.710000 4.816707
17.925000 40.731000 4.682437
17.928000 43.088000 4.858521
17.931000 38.342000 4.521336
17.934000 39.525000 4.628975
17.937000 50.896000 5.145189
17.940000 44.184000 4.871940
17.943000 36.719000 4.492918
17.946000 48.901000 5.154446
17.949000 40.026000 4.672426
17.952000 36.534000 4.491032
17.955000 44.162000 5.032165
17.958000 28.450000 4.001183
17.961000 37.728000 4.521273
17.964000 34.810000 4.475232
17.967000 35.634000 4.345705
17.970000 46.179000 4.847590
17.973000 38.819000 4.567879
17.976000 43.478000 4.712425
17.979000 33.957000 4.139103
17.982000 27.419000 3.863744
17.985000 44.284000 5.010563
17.988000 32.457000 4.156098
17.991000 39.275000 4.421396
17.994000 28.499000 4.023151
17.997000 39.133000 4.627840
18.000000 37.583000 4.556432
18.003000 45.835000 4.807469
18.006000 41.594000 4.662391
18.009000 45.212000 4.884801
18.012000 48.865000 5.148551
18.015000 32.600000 4.128586
18.018000 40.018000 4.478452
18.021000 37.070000 4.364755
18.024000 31.427000 4.088073
18.027000 34.015000 4.280255
18.030000 43.597000 4.766040
18.033000 30.793000 3.999547
18.036000 42.556000 4.597915
18.039000 44.909000 5.043537
18.042000 26.480000 3.734521
18.045000 35.332000 4.311234
18.048000 35.135000 4.223503
18.051000 30.881000 3.939014
18.054000 54.291000 5.432427
18.057000 39.103000 4.681445
18.060000 45.248000 4.984602
18.063000 38.465000 4.402905
18.066000 36.310000 4.344212
18.069000 39.179000 4.628170
18.072000 34.978000 4.416714
18.075000 35.389000 4.255324
18.078000 41.759000 4.846468
18.081000 43.918000 4.804864
18.084000 41.047000 4.518912
18.087000 39.783000 4.519274
18.090000 43.163000 4.891770
18.093000 36.104000 4.360218
18.096000 36.755000 4.499276
18.099000 38.618000 4.458942
18.102000 26.396000 3.701225
18.105000 33.207000 4.264121
18.108000 38.599000 4.396957
18.111000 30.189000 4.120817
18.114000 48.078000 5.066151
18.117000 37.673000 4.511773
18.120000 35.303000 4.424952
18.123000 31.410000 4.101539
18.126000 32.825000 4.193650
18.129000 31.699000 4.135100
18.132000 38.148000 4.613464
18.135000 34.894000 4.462184
18.138000 46.557000 4.920439
18.141000 41.303000 4.780366
18.144000 44.114000 4.979357
18.147000 41.494000 4.646434
18.150000 38.272000 4.466564
18.153000 41.031000 4.569990
18.156000 30.994000 4.200610
18.159000 40.553000 4.706973
18.162000 37.606000 4.594371
18.165000 41.163000 4.607747
18.168000 47.590000 5.026765
18.171000 31.683000 4.189012
18.174000 43.516000 4.856717
18.177000 40.369000 4.851334
18.180000 49.398000 5.124079
18.183000 35.119000 4.325450
18.186000 31.380000 4.186400
18.189000 42.710000 4.810545
18.192000 45.432000 4.901433
18.195000 38.046000 4.593763
18.198000 35.461000 4.298561
18.201000 24.704000 3.629434
18.204000 34.337000 4.394379
18.207000 35.840000 4.520251
18.210000 45.151000 4.865970
18.213000 32.436000 4.186511
18.216000 42.166000 4.935059
18.219000 31.816000 4.199314
18.222000 43.275000 4.946022
18.225000 40.928000 4.697840
18.228000 39.655000 4.754542
18.231000 32.881000 4.065726
18.234000 26.914000 3.732856
18.237000 31.224000 4.129279
18.240000 47.776000 5.032225
18.243000 37.054000 4.412497
18.246000 42.981000 4.837819
18.249000 46.483000 5.023726
18.252000 37.159000 4.501369
18.255000 37.320000 4.496609
18.258000 32.186000 4.343581
18.261000 47.904000 5.162767
18.264000 40.159000 4.729371
18.267000 36.789000 4.294074
18.270000 36.349000 4.541922
18.273000 44.460000 4.895121
18.276000 41.331000 4.641916
18.279000 37.019000 4.547753
18.282000 36.777000 4.351925
18.285000 34.341000 4.134795
18.288000 39.183000 4.672867
18.291000 37.340000 4.386416
18.294000 38.599000 4.640395
18.297000 44.622000 4.774608
18.300000 36.103000 4.389673
18.303000 44.165000 4.797580
18.306000 42.865000 4.839486
18.309000 42.248000 4.640066
18.312000 33.047000 4.028648
18.315000 42.402000 4.683762
18.318000 34.562000 4.334230
18.321000 50.149000 5.294748
18.324000 46.113000 5.010279
18.327000 46.273000 4.792190
18.330000 38.073000 4.476393
18.333000 49.130000 5.169668
18.336000 38.938000 4.577764
18.339000 34.944000 4.478186
18.342000 36.121000 4.223781
18.345000 39.202000 4.636108
18.348000 46.270000 5.047167
18.351000 39.002000 4.419583
18.354000 40.629000 4.531694
18.357000 45.269000 4.985369
18.360000 57.341000 5.562105
18.363000 40.080000 4.732163
18.366000 41.789000 4.757312
18.369000 44.064000 4.862921
18.372000 44.556000 4.728706
18.375000 39.808000 4.450467
18.378000 46.336000 4.948683
18.381000 41.303000 4.581824
18.384000 38.233000 4.559256
18.387000 42.152000 4.815337
18.390000 47.257000 4.970821
18.393000 44.307000 4.906356
18.396000 34.261000 4.270557
18.399000 43.220000 4.793360
18.402000 43.111000 4.747139
18.405000 42.707000 4.815627
18.408000 55.473000 5.453218
18.411000 52.893000 5.492823
18.414000 45.311000 5.024061
18.417000 33.480000 4.223483
18.420000 51.383000 5.219614
18.423000 34.808000 4.230785
18.426000 43.212000 4.834421
18.429000 34.248000 4.201149
18.432000 45.896000 4.905704
18.435000 32.244000 4.085113
18.438000 54.905000 5.494158
18.441000 58.415000 5.533567
18.444000 43.071000 4.818040
18.447000 48.560000 5.181216
18.450000 53.223000 5.304768
18.453000 48.916000 5.199403
18.456000 45.432000 4.877770
18.459000 40.161000 4.626279
18.462000 53.121000 5.417508
18.465000 50.726000 5.198499
18.468000 58.876000 5.565600
18.471000 36.626000 4.412325
18.474000 50.073000 5.086933
18.477000 50.184000 5.232160
18.480000 63.381000 5.923027
18.483000 48.123000 5.112051
18.486000 60.859000 5.643415
18.489000 52.406000 5.368292
18.492000 61.462000 5.719871
18.495000 51.828000 5.332334
18.498000 54.218000 5.222893
18.501000 60.419000 5.613007
18.504000 58.057000 5.514802
18.507000 62.242000 5.743159
18.510000 63.071000 5.693001
18.513000 55.478000 5.568426
18.516000 63.989000 5.979174
18.519000 61.387000 5.623909
18.522000 81.645000 6.686736
18.525000 60.338000 5.474966
18.528000 70.101000 6.305576
18.531000 74.227000 6.433373
18.534000 65.412000 5.870641
18.537000 75.915000 6.469945
18.540000 72.694000 6.392939
18.543000 65.032000 5.978820
18.546000 77.353000 6.429827
18.549000 94.474000 7.074993
18.552000 80.940000 6.495598
18.555000 95.740000 7.048876
18.558000 86.308000 6.885028
18.561000 89.020000 7.048139
18.564000 123.195000 8.200559
18.567000 139.324000 8.806257
18.570000 138.979000 8.770082
18.573000 137.134000 8.643626
18.576000 159.669000 9.023577
18.579000 162.514000 9.177110
18.582000 202.245000 10.610341
18.585000 190.153000 10.132329
18.588000 244.097000 11.606239
18.591000 255.940000 11.600069
18.594000 305.600000 12.670615
18.597000 380.561000 14.414405
18.600000 430.249000 15.333782
18.603000 537.351000 17.284567
18.606000 668.409000 19.093078
18.609000 951.609000 22.793901
18.612000 1244.877000 26.266635
18.615000 1518.000000 29.386312
18.618000 2149.056000 35.110465
18.621000 2674.234000 39.443925
18.624000 2990.169000 41.244755
18.627000 3018.470000 42.104380
18.630000 2501.149000 38.015592
18.633000 1897.444000 32.559818
18.636000 1384.840000 27.627604
18.639000 949.658000 22.700415
18.642000 731.911000 19.974011
18.645000 571.261000 17.936014
18.648000 430.234000 15.198736
18.651000 386.076000 14.294458
18.654000 302.826000 12.785868
18.657000 275.819000 12.289767
18.660000 205.104000 10.564548
18.663000 181.640000 9.867191
18.666000 171.536000 9.592410
18.669000 163.789000 9.361099
18.672000 141.646000 8.835300
18.675000 127.716000 8.466686
18.678000 133.071000 8.453671
18.681000 124.607000 8.121087
18.684000 127.069000 8.031881
18.687000 114.953000 7.879299
18.690000 104.433000 7.382477
18.693000 95.175000 7.102007
18.696000 83.883000 6.618577
18.699000 84.342000 6.687481
18.702000 74.314000 6.269344
18.705000 82.826000 6.875461
18.708000 66.189000 5.779606
18.711000 82.712000 6.792628
18.714000 58.252000 5.703892
18.717000 68.445000 6.125243
18.720000 65.882000 6.001022
18.723000 62.815000 5.778463
18.726000 78.969000 6.597939
18.729000 52.069000 5.243352
18.732000 59.736000 5.662265
18.735000 50.910000 5.210025
18.738000 59.261000 5.682791
18.741000 62.459000 5.670248
18.744000 56.009000 5.332901
18.747000 63.148000 5.850271
18.750000 47.417000 5.030685
18.753000 48.736000 5.027936
18.756000 63.738000 5.845883
18.759000 58.699000 5.659450
18.762000 56.919000 5.707906
18.765000 52.480000 5.453181
18.768000 61.340000 5.663832
18.771000 51.395000 5.267863
18.774000 36.799000 4.600977
18.777000 48.762000 5.106403
18.780000 41.910000 4.771040
18.783000 51.240000 5.332216
18.786000 45.614000 4.914780
18.789000 37.507000 4.647499
18.792000 40.536000 4.777951
18.795000 45.207000 4.839157
18.798000 38.248000 4.506060
18.801000 50.254000 5.277055
18.804000 49.811000 5.097106
18.807000 46.184000 4.926757
18.810000 42.786000 4.805950
18.813000 34.479000 4.151041
18.816000 36.190000 4.406334
18.819000 33.524000 4.297230
18.822000 27.346000 3.862490
18.825000 44.527000 4.795033
18.828000 50.162000 5.184874
18.831000 43.807000 4.801966
18.834000 48.167000 5.115059
18.837000 41.677000 4.757743
18.840000 28.508000 3.916774
18.843000 46.838000 4.853845
18.846000 41.749000 4.661361
18.849000 43.001000 4.883883
18.852000 36.996000 4.386875
18.855000 52.614000 5.348400
18.858000 50.138000 4.993296
18.861000 35.770000 4.336366
18.864000 47.293000 5.181748
18.867000 38.918000 4.614191
18.870000 38.065000 4.401589
18.873000 43.874000 4.874254
18.876000 42.447000 4.878160
18.879000 33.378000 4.291448
18.882000 31.519000 4.065606
18.885000 39.866000 4.665183
18.888000 40.613000 4.699086
18.891000 50.340000 5.216010
18.894000 44.142000 4.865976
18.897000 30.603000 4.219602
18.900000 45.690000 4.939526
18.903000 37.075000 4.485385
18.906000 35.144000 4.352981
18.909000 40.668000 4.704214
18.912000 38.689000 4.431756
18.915000 30.367000 3.933759
18.918000 36.413000 4.420839
18.921000 38.388000 4.577936
18.924000 29.785000 4.076597
18.927000 38.259000 4.614802
18.930000 41.863000 4.833254
18.933000 31.917000 4.156384
18.936000 43.165000 4.773736
18.939000 39.198000 4.525005
18.942000 37.177000 4.317523
18.945000 39.474000 4.505220
18.948000 41.178000 4.753547
18.951000 55.162000 5.264198
18.954000 37.192000 4.373606
18.957000 36.991000 4.391821
18.960000 31.877000 3.956942
18.963000 41.618000 4.840837
18.966000 36.472000 4.469907
18.969000 35.941000 4.263776
18.972000 37.064000 4.482434
18.975000 36.655000 4.303265
18.978000 42.310000 4.655104
18.981000 30.298000 4.011612
18.984000 30.182000 4.115209
18.987000 35.453000 4.331674
18.990000 30.379000 3.900732
18.993000 36.956000 4.485296
18.996000 41.680000 4.868995
18.999000 37.022000 4.474634
19.002000 23.886000 3.488998
19.005000 24.581000 3.685388
19.008000 38.912000 4.622587
19.011000 39.259000 4.553264
19.014000 32.497000 4.129002
19.017000 38.255000 4.487747
19.020000 41.603000 4.856437
19.023000 39.833000 4.624573
19.026000 35.654000 4.412590
19.029000 38.730000 4.549619
19.032000 25.723000 3.657875
19.035000 34.294000 4.305734
19.038000 39.263000 4.624680
19.041000 45.593000 5.028983
19.044000 49.955000 5.264746
19.047000 30.816000 4.148461
19.050000 46.361000 5.074897
19.053000 36.236000 4.561236
19.056000 24.158000 3.778358
19.059000 38.636000 4.623078
19.062000 34.886000 4.396909
19.065000 22.348000 3.522434
19.068000 43.110000 4.799678
19.071000 26.827000 3.718440
19.074000 31.801000 4.240573
19.077000 30.679000 3.974185
19.080000 42.538000 4.792551
19.083000 29.093000 3.806897
19.086000 33.594000 4.192216
19.089000 46.287000 5.053751
19.092000 35.553000 4.401977
19.095000 35.141000 4.249486
19.098000 37.715000 4.520218
19.101000 28.413000 4.012242
19.104000 32.206000 4.108267
19.107000 40.737000 4.612912
19.110000 35.655000 4.381596
19.113000 35.256000 4.309267
19.116000 38.782000 4.600334
19.119000 31.666000 4.170537
19.122000 39.582000 4.478071
19.125000 37.091000 4.275056
19.128000 39.695000 4.691102
19.131000 44.299000 5.054888
19.134000 30.086000 4.069159
19.137000 33.434000 4.028646
19.140000 37.629000 4.497015
19.143000 30.438000 4.031931
19.146000 40.576000 4.871532
19.149000 37.345000 4.523992
19.152000 30.787000 3.986106
19.155000 32.256000 4.001970
19.158000 31.188000 4.228805
19.161000 40.516000 4.864916
19.164000 34.127000 4.214192
19.167000 27.384000 3.702657
19.170000 48.656000 4.888697
19.173000 49.074000 5.136162
19.176000 33.526000 4.329347
19.179000 37.402000 4.514667
19.182000 36.890000 4.480977
19.185000 30.750000 4.054472
19.188000 33.951000 4.319771
19.191000 28.122000 3.887143
19.194000 51.936000 5.273949
19.197000 34.158000 4.116008
19.200000 34.507000 4.384749
19.203000 36.539000 4.431133
19.206000 43.111000 4.803731
19.209000 25.627000 3.660115
19.212000 27.707000 3.847436
19.215000 28.892000 4.085964
19.218000 36.901000 4.449916
19.221000 38.504000 4.563741
19.224000 43.252000 4.856168
19.227000 35.863000 4.297855
19.230000 38.360000 4.430799
19.233000 32.525000 4.158836
19.236000 35.281000 4.264096
19.239000 30.878000 4.017914
19.242000 38.471000 4.452869
19.245000 41.352000 4.797669
19.248000 30.527000 4.104343
19.251000 45.912000 4.979179
19.254000 29.782000 3.962180
19.257000 34.981000 4.216896
19.260000 30.968000 4.129143
19.263000 37.532000 4.437945
19.266000 39.221000 4.571593
19.269000 39.647000 4.466226
19.272000 37.345000 4.371906
19.275000 32.865000 4.036788
19.278000 37.572000 4.519107
19.281000 23.165000 3.719396
19.284000 32.384000 4.197203
19.287000 36.239000 4.346026
19.290000 40.652000 4.665249
19.293000 35.760000 4.308048
19.296000 38.657000 4.492429
19.299000 40.978000 4.617851
19.302000 25.110000 3.510505
19.305000 28.116000 3.833887
19.308000 30.386000 4.098724
19.311000 33.266000 4.363915
19.314000 40.504000 4.464712
19.317000 38.881000 4.627799
19.320000 31.863000 4.171036
19.323000 45.272000 4.980458
19.326000 31.749000 4.240360
19.329000 37.915000 4.319970
19.332000 38.105000 4.572719
19.335000 30.640000 4.188139
19.338000 42.713000 4.766803
19.341000 39.563000 4.616802
19.344000 35.422000 4.326134
19.347000 36.784000 4.513362
19.350000 40.557000 4.646260
19.353000 35.828000 4.607899
19.356000 39.059000 4.411642
19.359000 38.987000 4.577198
19.362000 35.295000 4.392279
19.365000 41.238000 4.715993
19.368000 39.220000 4.648357
19.371000 40.036000 4.568497
19.374000 38.409000 4.450177
19.377000 26.299000 3.699363
19.380000 44.160000 4.722596
19.383000 36.217000 4.410067
19.386000 35.071000 4.262584
19.389000 38.603000 4.582201
19.392000 34.835000 4.546031
19.395000 39.913000 4.616176
19.398000 25.101000 3.602187
19.401000 38.905000 4.615354
19.404000 31.885000 4.127752
19.407000 39.372000 4.791000
19.410000 30.989000 4.058361
19.413000 33.655000 4.115717
19.416000 34.464000 4.168449
19.419000 43.316000 4.904808
19.422000 50.634000 5.222259
19.425000 41.286000 4.709161
19.428000 31.519000 4.138715
19.431000 34.235000 4.354983
19.434000 27.634000 3.871776
19.437000 24.994000 3.751031
19.440000 26.812000 3.797268
19.443000 39.637000 4.622684
19.446000 36.538000 4.338325
19.449000 36.567000 4.402115
19.452000 39.309000 4.691581
19.455000 33.549000 4.296998
19.458000 42.409000 4.778187
19.461000 35.735000 4.241512
19.464000 26.782000 3.725303
19.467000 37.925000 4.613087
19.470000 32.374000 4.242331
19.473000 26.232000 3.614387
19.476000 26.762000 3.809782
19.479000 30.795000 4.081368
19.482000 41.566000 4.830313
19.485000 36.096000 4.502429
19.488000 45.292000 4.907595
19.491000 33.769000 4.265585
19.494000 37.562000 4.261294
19.497000 40.208000 4.599285
19.500000 42.462000 4.697189
19.503000 33.145000 4.090761
19.506000 42.731000 4.782774
19.509000 36.083000 4.514105
19.512000 23.086000 3.507726
19.515000 25.717000 3.757943
19.518000 51.110000 5.289204
19.521000 34.304000 4.275656
19.524000 27.833000 3.818996
19.527000 28.774000 3.991974
19.530000 32.193000 4.138704
19.533000 24.175000 3.649667
19.536000 38.587000 4.561476
19.539000 35.996000 4.487009
19.542000 38.740000 4.600900
19.545000 42.179000 4.747662
19.548000 35.400000 4.175709
19.551000 33.055000 4.288918
19.554000 38.726000 4.673247
19.557000 32.884000 4.249264
19.560000 35.920000 4.465163
19.563000 27.524000 3.838982
19.566000 42.729000 4.839136
19.569000 34.559000 4.375628
19.572000 34.272000 4.214793
19.575000 37.876000 4.431458
19.578000 32.002000 4.283435
19.581000 35.542000 4.485410
19.584000 28.584000 3.958934
19.587000 40.163000 4.555887
19.590000 36.905000 4.600810
19.593000 35.596000 4.544481
19.596000 31.566000 4.014208
19.599000 26.281000 3.690627
19.602000 30.558000 4.165374
19.605000 35.650000 4.637785
19.608000 31.458000 3.968428
19.611000 34.502000 4.294422
19.614000 33.198000 4.275710
19.617000 41.001000 4.839171
19.620000 33.079000 4.362763
19.623000 30.196000 4.007289
19.626000 31.851000 4.297284
19.629000 36.376000 4.428641
19.632000 25.553000 3.778305
19.635000 35.429000 4.304261
19.638000 42.665000 4.806093
19.641000 28.807000 3.954834
19.644000 36.527000 4.454881
19.647000 32.011000 4.188400
19.650000 30.440000 4.121127
19.653000 38.778000 4.724255
19.656000 34.188000 4.313539
19.659000 34.722000 4.331984
19.662000 39.617000 4.642471
19.665000 44.903000 4.907424
19.668000 38.771000 4.647010
19.671000 36.547000 4.352350
19.674000 47.127000 5.118030
19.677000 35.330000 4.276858
19.680000 30.304000 4.117182
19.683000 33.903000 4.263646
19.686000 36.030000 4.407806
19.689000 34.935000 4.440361
19.692000 33.858000 4.101977
19.695000 40.065000 4.427131
19.698000 43.927000 4.717735
19.701000 42.848000 4.763553
19.704000 33.836000 4.379250
19.707000 40.591000 4.743903
19.710000 34.795000 4.217912
19.713000 33.538000 4.305761
19.716000 37.627000 4.478416
19.719000 34.190000 4.300229
19.722000 32.795000 4.255822
19.725000 34.824000 4.325609
19.728000 31.481000 4.271111
19.731000 38.592000 4.685329
19.734000 37.466000 4.426452
19.737000 36.644000 4.484557
19.740000 32.996000 4.030410
19.743000 37.508000 4.318340
19.746000 22.704000 3.471255
19.749000 41.028000 4.862701
19.752000 33.043000 4.275011
19.755000 41.122000 4.737076
19.758000 39.636000 4.648009
19.761000 43.063000 4.803461
19.764000 40.144000 4.705552
19.767000 42.915000 4.925267
19.770000 35.054000 4.334152
19.773000 34.212000 4.446870
19.776000 34.917000 4.376578
19.779000 36.147000 4.424544
19.782000 39.073000 4.736642
19.785000 31.024000 4.017795
19.788000 26.025000 3.750731
19.791000 46.488000 5.084803
19.794000 35.209000 4.187857
19.797000 41.929000 4.654561
19.800000 39.506000 4.585542
19.803000 40.865000 4.777401
19.806000 35.490000 4.284999
19.809000 42.317000 4.709253
19.812000 37.257000 4.276374
19.815000 37.587000 4.510922
19.818000 39.784000 4.734534
19.821000 36.779000 4.499031
19.824000 44.683000 4.925800
19.827000 35.296000 4.215212
19.830000 41.536000 4.511997
19.833000 35.372000 4.427391
19.836000 56.484000 5.489825
19.839000 46.164000 5.061205
19.842000 45.710000 4.901780
19.845000 39.224000 4.445968
19.848000 34.855000 4.240297
19.851000 44.436000 4.932476
19.854000 45.579000 4.927176
19.857000 54.523000 5.249729
19.860000 43.643000 4.843598
19.863000 26.368000 3.823996
19.866000 40.362000 4.687148
19.869000 42.096000 4.746041
19.872000 45.722000 4.817805
19.875000 42.621000 4.763243
19.878000 45.776000 5.011660
19.881000 53.409000 5.427247
19.884000 49.845000 5.227139
19.887000 42.741000 4.616284
19.890000 49.930000 5.183387
19.893000 47.700000 4.978673
19.896000 49.707000 5.222641
19.899000 43.896000 4.902235
19.902000 64.751000 5.813430
19.905000 65.898000 5.969904
19.908000 62.357000 5.696627
19.911000 61.698000 5.737244
19.914000 75.372000 6.354544
19.917000 65.917000 6.057291
19.920000 55.228000 5.346566
19.923000 71.107000 6.298536
19.926000 86.477000 6.979675
19.929000 78.456000 6.525283
19.932000 69.258000 6.110088
19.935000 88.606000 6.926216
19.938000 96.129000 7.282296
19.941000 114.788000 8.006413
19.944000 125.679000 8.379492
19.947000 155.822000 9.068397
19.950000 137.154000 8.652258
19.953000 157.409000 9.267210
19.956000 211.152000 10.836528
19.959000 260.624000 11.763750
19.962000 285.470000 12.422535
19.965000 364.495000 14.040795
19.968000 530.194000 17.059461
19.971000 745.534000 20.276274
19.974000 938.021000 22.580121
19.977000 1218.546000 25.921036
19.980000 1437.962000 28.454153
19.983000 1313.104000 27.296291
19.986000 1069.384000 24.389721
19.989000 799.581000 20.763493
19.992000 528.512000 16.852000
19.995000 446.190000 15.598043
19.998000 314.264000 13.238233
20.001000 264.283000 12.054295
20.004000 209.523000 10.443426
20.007000 165.461000 9.262891
20.010000 160.577000 9.202527
20.013000 124.677000 8.241017
20.016000 84.776000 6.665110
20.019000 109.277000 7.455119
20.022000 82.917000 6.749261
20.025000 84.953000 6.766012
20.028000 79.258000 6.529707
20.031000 67.734000 6.153318
20.034000 89.472000 6.838678
20.037000 69.662000 6.161385
20.040000 62.023000 5.855429
20.043000 49.000000 5.252704
20.046000 63.106000 5.913742
20.049000 60.429000 5.623060
20.052000 60.205000 5.553624
20.055000 56.020000 5.433973
20.058000 47.745000 5.108962
20.061000 39.031000 4.551310
20.064000 50.119000 5.147497
20.067000 46.881000 4.867428
20.070000 55.652000 5.633492
20.073000 41.709000 4.830222
20.076000 46.018000 5.070761
20.079000 51.627000 5.376744
20.082000 39.553000 4.505936
20.085000 36.841000 4.430732
20.088000 40.439000 4.602210
20.091000 35.061000 4.337113
20.094000 32.316000 4.288298
20.097000 41.898000 4.745192
20.100000 41.163000 4.713099
20.103000 37.556000 4.456598
20.106000 35.260000 4.334450
20.109000 24.600000 3.672386
20.112000 34.684000 4.164751
20.115000 34.205000 4.419806
20.118000 46.147000 5.052658
20.121000 47.488000 4.976484
20.124000 34.961000 4.317596
20.127000 35.098000 4.534016
20.130000 31.572000 4.312887
20.133000 32.472000 4.149385
20.136000 34.540000 4.356695
20.139000 36.322000 4.271517
20.142000 31.863000 4.121471
20.145000 36.550000 4.536226
20.148000 37.746000 4.472233
20.151000 41.174000 4.733834
20.154000 31.425000 3.945147
20.157000 36.139000 4.300000
20.160000 26.966000 3.882711
20.163000 37.469000 4.652231
20.166000 33.007000 4.321603
20.169000 33.769000 4.246394
20.172000 43.176000 4.831969
20.175000 47.989000 5.065772
20.178000 41.712000 4.877117
20.181000 36.709000 4.309341
20.184000 44.523000 4.858010
20.187000 37.321000 4.516062
20.190000 41.512000 4.819249
20.193000 31.947000 4.081664
20.196000 32.104000 4.039636
20.199000 28.011000 3.826156
20.202000 26.693000 3.809673
20.205000 30.963000 4.065704
20.208000 32.846000 4.207359
20.211000 35.408000 4.185243
20.214000 33.071000 4.080283
20.217000 28.713000 3.861232
20.220000 26.933000 3.960385
20.223000 36.995000 4.466214
20.226000 19.670000 3.206301
20.229000 30.708000 3.994795
20.232000 38.945000 4.714390
20.235000 22.584000 3.296797
20.238000 30.770000 4.009051
20.241000 36.644000 4.464390
20.244000 34.278000 4.258742
20.247000 38.513000 4.526659
20.250000 30.444000 4.173920
20.253000 24.932000 3.624681
20.256000 39.363000 4.591212
20.259000 39.454000 4.593313
20.262000 27.219000 3.822819
20.265000 32.005000 4.168236
20.268000 31.497000 4.007525
20.271000 31.623000 4.055807
20.274000 22.482000 3.497766
20.277000 33.629000 4.226400
20.280000 36.142000 4.401877
20.283000 38.385000 4.466965
20.286000 33.265000 4.244052
20.289000 30.767000 4.118389
20.292000 32.045000 4.089951
20.295000 23.876000 3.490421
20.298000 32.124000 4.095399
20.301000 29.935000 3.890889
20.304000 37.469000 4.623016
20.307000 35.370000 4.302053
20.310000 30.938000 4.023337
20.313000 34.070000 4.300236
20.316000 32.207000 4.105085
20.319000 26.829000 3.798319
20.322000 32.667000 4.294136
20.325000 41.804000 4.702250
20.328000 33.122000 4.207418
20.331000 34.441000 4.336602
20.334000 32.592000 4.285507
20.337000 36.104000 4.547719
20.340000 31.370000 4.200429
20.343000 31.695000 4.100099
20.346000 28.278000 3.910624
20.349000 24.712000 3.508022
20.352000 29.057000 3.781549
20.355000 29.852000 3.912248
20.358000 27.644000 3.661424
20.361000 27.864000 3.750950
20.364000 31.866000 4.236918
20.367000 27.501000 3.833059
20.370000 33.902000 4.283024
20.373000 38.390000 4.495721
20.376000 26.548000 3.837016
20.379000 31.044000 4.286244
20.382000 33.718000 4.178475
20.385000 27.967000 3.715901
20.388000 27.414000 3.787059
20.391000 21.894000 3.441044
20.394000 28.411000 3.811912
20.397000 39.128000 4.637369
20.400000 30.052000 4.104049
20.403000 24.942000 3.610854
20.406000 29.992000 4.053485
20.409000 29.663000 4.174711
20.412000 20.807000 3.310089
20.415000 38.434000 4.670819
20.418000 25.670000 3.557440
20.421000 32.127000 4.319777
20.424000 32.244000 4.278117
20.427000 40.798000 4.753085
20.430000 27.786000 3.863753
20.433000 32.134000 4.218439
20.436000 22.909000 3.642500
20.439000 36.453000 4.564231
20.442000 38.571000 4.502813
20.445000 30.926000 3.894857
20.448000 28.564000 3.849528
20.451000 43.515000 4.912879
20.454000 30.828000 4.111963
20.457000 34.907000 4.364206
20.460000 43.592000 4.797207
20.463000 27.174000 3.822554
20.466000 33.865000 4.304101
20.469000 40.398000 4.787495
20.472000 32.060000 4.121230
20.475000 28.378000 3.951482
20.478000 24.257000 3.665236
20.481000 27.160000 3.792816
20.484000 22.245000 3.537999
20.487000 29.735000 4.072073
20.490000 36.291000 4.296765
20.493000 30.186000 4.005149
20.496000 30.508000 3.942850
20.499000 37.495000 4.662611
20.502000 30.507000 4.052649
20.505000 25.904000 3.519106
20.508000 31.385000 4.232546
20.511000 38.158000 4.535103
20.514000 32.446000 4.237811
20.517000 39.378000 4.837186
20.520000 34.956000 4.358990
20.523000 32.950000 4.124057
20.526000 20.709000 3.432329
20.529000 29.058000 4.124380
20.532000 27.320000 3.775985
20.535000 31.446000 4.007589
20.538000 37.324000 4.461292
20.541000 22.261000 3.496286
20.544000 32.746000 4.184075
20.547000 31.892000 4.098109
20.550000 21.174000 3.419461
20.553000 26.783000 3.890444
20.556000 29.175000 3.954338
20.559000 31.313000 4.207939
20.562000 22.791000 3.593454
20.565000 33.024000 4.169704
20.568000 30.461000 3.956234
20.571000 36.117000 4.560142
20.574000 24.590000 3.535483
20.577000 25.066000 3.754688
20.580000 30.738000 4.127052
20.583000 19.353000 3.175832
20.586000 26.324000 3.793212
20.589000 28.067000 3.877961
20.592000 41.584000 4.700108
20.595000 28.898000 3.801123
20.598000 38.088000 4.472232
20.601000 26.452000 3.825872
20.604000 28.121000 3.946364
20.607000 31.970000 3.964355
20.610000 33.253000 4.179092
20.613000 28.575000 3.905008
20.616000 27.053000 3.975882
20.619000 29.215000 3.868992
20.622000 36.952000 4.516985
20.625000 31.157000 4.118554
20.628000 33.088000 4.263630
20.631000 30.169000 4.043604
20.634000 33.759000 4.324472
20.637000 26.812000 3.745528
20.640000 32.309000 4.241938
20.643000 27.052000 3.904560
20.646000 31.206000 4.087818
20.649000 31.434000 4.114815
20.652000 30.749000 4.118677
20.655000 29.183000 3.868207
20.658000 23.406000 3.535516
20.661000 33.011000 4.287827
20.664000 29.771000 4.050610
20.667000 27.920000 3.906168
20.670000 35.176000 4.369626
20.673000 31.184000 4.032427
20.676000 29.746000 4.075773
20.679000 21.002000 3.352510
20.682000 27.391000 3.876547
20.685000 28.126000 3.907132
20.688000 32.509000 4.280610
20.691000 36.025000 4.383878
20.694000 29.311000 3.977638
20.697000 34.797000 4.319482
20.700000 26.865000 3.775760
20.703000 36.147000 4.473382
20.706000 23.562000 3.535041
20.709000 31.681000 4.194430
20.712000 33.716000 4.086946
20.715000 36.663000 4.438870
20.718000 28.173000 3.905709
20.721000 27.455000 3.874570
20.724000 34.759000 4.263930
20.727000 35.449000 4.113611
20.730000 36.707000 4.539706
20.733000 26.653000 3.685226
20.736000 34.579000 4.213685
20.739000 27.855000 3.683795
20.742000 28.293000 3.913665
20.745000 26.665000 3.798297
20.748000 39.351000 4.564794
20.751000 30.516000 4.204642
20.754000 21.055000 3.334813
20.757000 26.888000 3.793761
20.760000 27.893000 3.945132
20.763000 29.826000 4.159661
20.766000 37.242000 4.280854
20.769000 31.511000 4.100679
20.772000 28.561000 3.867297
20.775000 22.344000 3.301473
20.778000 30.236000 4.064874
20.781000 30.111000 3.922754
20.784000 38.562000 4.541202
20.787000 20.958000 3.238905
20.790000 25.170000 3.597442
20.793000 31.865000 4.217154
20.796000 30.760000 4.011235
20.799000 32.040000 4.091212
20.802000 28.906000 3.784755
20.805000 27.690000 3.826606
20.808000 34.561000 4.288258
20.811000 31.023000 3.916811
20.814000 42.427000 4.777104
20.817000 32.895000 4.301414
20.820000 34.671000 4.244244
20.823000 31.455000 4.070598
20.826000 31.222000 4.079973
20.829000 26.684000 3.802266
20.832000 26.567000 3.730308
20.835000 43.833000 4.908289
20.838000 36.384000 4.431718
20.841000 35.094000 4.334396
20.844000 25.296000 3.749490
20.847000 21.630000 3.416724
20.850000 27.297000 3.814984
20.853000 19.177000 3.241580
20.856000 34.516000 4.073804
20.859000 34.481000 4.168179
20.862000 33.087000 4.200343
20.865000 27.888000 3.772972
20.868000 29.788000 3.949942
20.871000 32.155000 4.132325
20.874000 36.107000 4.525247
20.877000 43.049000 4.858639
20.880000 34.620000 4.398213
20.883000 27.808000 3.795512
20.886000 27.139000 3.842317
20.889000 30.194000 3.981182
20.892000 38.531000 4.643441
20.895000 21.564000 3.347230
20.898000 23.106000 3.530171
20.901000 24.818000 3.621542
20.904000 24.108000 3.501491
20.907000 30.039000 3.908859
20.910000 34.274000 4.297490
20.913000 23.629000 3.523300
20.916000 27.623000 3.793756
20.919000 30.911000 3.862232
20.922000 20.110000 3.195779
20.925000 27.647000 3.888653
20.928000 25.268000 3.621189
20.931000 37.591000 4.437036
20.934000 22.697000 3.457385
20.937000 29.771000 4.029255
20.940000 26.248000 3.770498
20.943000 31.696000 3.988441
20.946000 25.756000 3.678909
20.949000 26.706000 3.745398
20.952000 33.419000 4.063248
20.955000 28.687000 3.927991
20.958000 32.973000 4.248080
20.961000 36.859000 4.308443
20.964000 19.859000 3.147519
20.967000 23.159000 3.308195
20.970000 26.444000 3.723183
20.973000 37.123000 4.438433
20.976000 22.265000 3.470092
20.979000 32.244000 4.073289
20.982000 27.578000 4.060356
20.985000 24.624000 3.618366
20.988000 30.239000 3.940349
20.991000 28.123000 3.950877
20.994000 34.740000 4.449023
20.997000 25.735000 3.625727
21.000000 30.080000 4.080167
21.003000 15.780000 2.875191
21.006000 25.539000 3.502198
21.009000 31.272000 4.190089
21.012000 30.082000 4.095958
21.015000 31.232000 4.201274
21.018000 23.412000 3.535038
21.021000 34.399000 4.364928
21.024000 24.855000 3.677571
21.027000 28.136000 3.942496
21.030000 29.622000 4.073335
21.033000 32.806000 4.221823
21.036000 33.930000 4.225724
21.039000 24.810000 3.652744
21.042000 31.380000 4.190910
21.045000 28.296000 3.786544
21.048000 31.289000 3.944562
21.051000 24.600000 3.504718
21.054000 22.701000 3.528177
21.057000 27.385000 3.692264
21.060000 27.550000 3.799598
21.063000 31.037000 4.102169
21.066000 30.890000 3.998909
21.069000 25.131000 3.798302
21.072000 26.199000 3.866308
21.075000 32.228000 4.250653
21.078000 34.579000 4.266767
21.081000 27.402000 3.761250
21.084000 30.977000 4.166505
21.087000 27.956000 3.921827
21.090000 28.593000 3.951097
21.093000 31.353000 4.108718
21.096000 30.687000 4.012344
21.099000 35.278000 4.461871
21.102000 31.502000 4.187050
21.105000 26.399000 3.897345
21.108000 23.533000 3.413535
21.111000 29.216000 3.817093
21.114000 27.827000 3.798019
21.117000 33.640000 4.280281
21.120000 24.883000 3.517638
21.123000 30.674000 3.959879
21.126000 35.219000 4.358335
21.129000 39.849000 4.689549
21.132000 28.771000 4.041695
21.135000 30.237000 3.942100
21.138000 25.102000 3.492897
21.141000 30.958000 4.152140
21.144000 24.325000 3.717334
21.147000 19.614000 3.263084
21.150000 30.666000 4.046481
21.153000 39.529000 4.474119
21.156000 33.573000 4.272710
21.159000 26.104000 3.752086
21.162000 27.293000 3.824847
21.165000 39.697000 4.512967
21.168000 41.358000 4.723752
21.171000 17.875000 2.938385
21.174000 42.225000 4.861188
21.177000 22.898000 3.535143
21.180000 31.024000 3.968453
21.183000 34.168000 4.093867
21.186000 23.939000 3.608363
21.189000 26.502000 3.817882
21.192000 22.641000 3.550521
21.195000 26.930000 3.941526
21.198000 21.100000 3.515997
21.201000 34.714000 4.494399
21.204000 24.075000 3.638903
21.207000 37.951000 4.488013
21.210000 30.486000 4.011993
21.213000 26.204000 3.836849
21.216000 20.595000 3.461464
21.219000 35.711000 4.453000
21.222000 27.138000 3.829530
21.225000 20.573000 3.316754
21.228000 36.384000 4.560830
21.231000 28.437000 3.871296
21.234000 36.323000 4.345241
21.237000 33.723000 4.181344
21.240000 35.191000 4.372472
21.243000 31.793000 4.107065
21.246000 33.629000 4.100479
21.249000 32.538000 4.354402
21.252000 30.495000 4.123149
21.255000 22.546000 3.309364
21.258000 24.686000 3.608190
21.261000 25.748000 3.678526
21.264000 32.283000 4.116213
21.267000 28.490000 4.137225
21.270000 26.702000 3.789462
21.273000 28.572000 3.866746
21.276000 34.593000 4.272818
21.279000 31.647000 4.189405
21.282000 32.799000 4.282406
21.285000 25.605000 3.585837
21.288000 33.898000 4.404362
21.291000 25.482000 3.686310
21.294000 26.234000 3.862649
21.297000 31.100000 4.096217
21.300000 41.824000 4.727427
21.303000 36.735000 4.460441
21.306000 36.443000 4.441766
21.309000 35.137000 4.336805
21.312000 38.184000 4.507018
21.315000 28.089000 3.641141
21.318000 28.074000 3.732004
21.321000 24.350000 3.543902
21.324000 22.791000 3.525512
21.327000 24.594000 3.511591
21.330000 24.939000 3.593448
21.333000 34.728000 4.185801
21.336000 32.719000 4.172313
21.339000 31.756000 4.189251
21.342000 35.013000 4.336862
21.345000 21.580000 3.326007
21.348000 33.611000 4.288750
21.351000 28.296000 3.809607
21.354000 30.738000 3.997904
21.357000 29.391000 3.874562
21.360000 27.191000 3.920800
21.363000 21.880000 3.424429
21.366000 44.566000 4.872082
21.369000 25.659000 3.805994
21.372000 37.226000 4.429357
21.375000 30.462000 3.987251
21.378000 35.113000 4.497225
21.381000 27.926000 3.880066
21.384000 34.240000 4.274217
21.387000 26.612000 3.794307
21.390000 30.168000 4.128332
21.393000 30.307000 4.179492
21.396000 28.922000 3.937336
21.399000 31.409000 4.205384
21.402000 23.500000 3.495993
21.405000 36.191000 4.335636
21.408000 33.383000 4.101794
21.411000 29.463000 3.999935
21.414000 30.409000 3.931133
21.417000 23.443000 3.612589
21.420000 23.630000 3.481049
21.423000 39.626000 4.817760
21.426000 21.009000 3.441605
21.429000 30.411000 4.048302
21.432000 39.707000 4.876325
21.435000 37.724000 4.600999
21.438000 39.432000 4.666383
21.441000 23.623000 3.542388
21.444000 25.935000 3.647533
21.447000 32.320000 4.167431
21.450000 21.469000 3.469936
21.453000 24.548000 3.816735
21.456000 31.579000 4.164427
21.459000 22.312000 3.468493
21.462000 37.772000 4.553316
21.465000 33.557000 4.199950
21.468000 26.511000 3.965845
21.471000 34.776000 4.526638
21.474000 38.261000 4.559855
21.477000 32.928000 4.286897
21.480000 28.327000 3.774559
21.483000 35.074000 4.505834
21.486000 28.265000 3.929143
21.489000 30.115000 4.011562
21.492000 24.947000 3.743974
21.495000 40.575000 4.825465
21.498000 27.012000 3.790649
21.501000 34.168000 4.464640
21.504000 26.209000 3.876910
21.507000 35.583000 4.359402
21.510000 36.270000 4.396770
21.513000 34.884000 4.479172
21.516000 26.966000 3.819718
21.519000 34.252000 4.287347
21.522000 30.646000 4.042388
21.525000 34.156000 4.369632
21.528000 40.494000 4.810668
21.531000 32.222000 4.200978
21.534000 34.712000 4.363611
21.537000 34.525000 4.323144
21.540000 25.658000 3.592231
21.543000 30.709000 4.198644
21.546000 29.611000 4.140021
21.549000 21.384000 3.318067
21.552000 23.824000 3.631074
21.555000 26.773000 3.689385
21.558000 32.014000 4.187350
21.561000 33.347000 4.258975
21.564000 36.309000 4.361085
21.567000 23.232000 3.608935
21.570000 35.342000 4.324538
21.573000 33.546000 4.218854
21.576000 27.395000 3.898783
21.579000 31.566000 4.226033
21.582000 23.763000 3.479697
21.585000 25.906000 3.724853
21.588000 29.077000 4.001153
21.591000 35.448000 4.228779
21.594000 25.995000 3.646532
21.597000 22.452000 3.290620
21.600000 29.618000 4.089340
21.603000 36.292000 4.453741
21.606000 25.754000 3.631048
21.609000 30.356000 3.979202
21.612000 34.309000 4.448063
21.615000 25.536000 3.934200
21.618000 29.691000 3.871069
21.621000 33.161000 4.121112
21.624000 26.985000 3.688857
21.627000 36.064000 4.509874
21.630000 36.121000 4.513546
21.633000 33.922000 4.224266
21.636000 36.344000 4.449649
21.639000 38.097000 4.588704
21.642000 31.036000 4.000699
21.645000 34.870000 4.394004
21.648000 24.966000 3.605587
21.651000 28.852000 4.020059
21.654000 31.777000 4.172539
21.657000 29.267000 3.887805
21.660000 24.525000 3.677952
21.663000 27.781000 3.804874
21.666000 27.853000 3.848442
21.669000 30.886000 4.109877
21.672000 23.885000 3.722788
21.675000 22.732000 3.482791
21.678000 26.695000 3.894262
21.681000 35.054000 4.495373
21.684000 21.603000 3.378012
21.687000 29.305000 3.995875
21.690000 23.035000 3.434161
21.693000 35.586000 4.633051
21.696000 32.235000 4.000708
21.699000 36.244000 4.372479
21.702000 31.904000 4.160015
21.705000 35.656000 4.375671
21.708000 20.022000 3.279933
21.711000 28.461000 3.897040
21.714000 36.423000 4.518692
21.717000 37.653000 4.538358
21.720000 29.584000 3.921109
21.723000 23.429000 3.565107
21.726000 28.390000 3.988937
21.729000 16.842000 3.072758
21.732000 31.571000 4.220302
21.735000 32.424000 4.056935
21.738000 30.109000 3.882878
21.741000 35.599000 4.375556
21.744000 26.180000 3.647491
21.747000 37.035000 4.451123
21.750000 27.723000 3.820297
21.753000 31.927000 4.120320
21.756000 28.474000 3.816587
21.759000 33.533000 4.375659
21.762000 29.423000 3.925153
21.765000 31.495000 4.150605
21.768000 36.620000 4.361399
21.771000 28.735000 3.892665
21.774000 20.365000 3.286551
21.777000 33.014000 4.158301
21.780000 32.034000 4.271798
21.783000 21.655000 3.291930
21.786000 34.860000 4.222216
21.789000 26.363000 3.882629
21.792000 32.101000 4.134281
21.795000 28.108000 3.963783
21.798000 28.875000 4.008590
21.801000 24.044000 3.541596
21.804000 31.349000 4.218340
21.807000 26.635000 3.788173
21.810000 38.319000 4.643002
21.813000 40.077000 4.676254
21.816000 35.845000 4.240169
21.819000 22.219000 3.417589
21.822000 38.898000 4.842830
21.825000 20.768000 3.376911
21.828000 30.305000 3.920984
21.831000 33.067000 4.080383
21.834000 29.463000 4.016046
21.837000 34.892000 4.575303
21.840000 24.185000 3.696879
21.843000 35.217000 4.402675
21.846000 18.333000 3.202913
21.849000 25.519000 3.624568
21.852000 23.442000 3.471088
21.855000 31.440000 4.350495
21.858000 22.898000 3.239276
21.861000 32.490000 4.153074
21.864000 36.716000 4.511522
21.867000 31.819000 4.282510
21.870000 33.243000 4.218242
21.873000 32.175000 4.155897
21.876000 30.895000 4.030111
21.879000 29.725000 3.977401
21.882000 33.660000 4.272013
21.885000 35.872000 4.365974
21.888000 36.252000 4.346826
21.891000 31.443000 4.076205
21.894000 36.875000 4.488391
21.897000 33.220000 4.212029
21.900000 32.885000 4.178860
21.903000 27.850000 3.894186
21.906000 37.388000 4.495414
21.909000 28.929000 3.972935
21.912000 31.914000 3.999400
21.915000 29.164000 3.894932
21.918000 25.572000 3.692701
21.921000 31.116000 4.128091
21.924000 33.765000 4.461491
21.927000 33.492000 4.250730
21.930000 34.561000 4.375544
21.933000 21.453000 3.435846
21.936000 28.802000 4.167141
21.939000 32.169000 4.221881
21.942000 40.127000 4.718327
21.945000 29.394000 3.866852
21.948000 21.874000 3.411823
21.951000 31.428000 4.238640
21.954000 30.143000 4.041644
21.957000 35.601000 4.431144
21.960000 36.370000 4.347894
21.963000 26.524000 3.736199
21.966000 36.523000 4.496340
21.969000 33.593000 4.442776
21.972000 44.639000 4.921721
21.975000 66.549000 5.916420
21.978000 61.356000 5.691626
21.981000 54.976000 5.282431
21.984000 64.993000 5.994709
21.987000 60.201000 5.675280
21.990000 41.565000 4.826614
21.993000 44.821000 4.928658
21.996000 44.370000 5.027481
21.999000 35.537000 4.368498
22.002000 41.258000 4.693610
22.005000 36.421000 4.522291
22.008000 32.282000 4.011978
22.011000 32.723000 4.268651
22.014000 34.043000 4.244342
22.017000 47.674000 5.081938
22.020000 19.862000 3.236449
22.023000 29.321000 3.922259
22.026000 40.149000 4.580579
22.029000 40.347000 4.596934
22.032000 32.281000 3.995731
22.035000 35.591000 4.435263
22.038000 31.111000 4.201183
22.041000 29.529000 4.018933
22.044000 27.792000 3.752396
22.047000 27.636000 4.033528
22.050000 35.680000 4.191389
22.053000 34.089000 4.280198
22.056000 35.619000 4.367864
22.059000 23.092000 3.515089
22.062000 31.023000 4.056557
22.065000 30.974000 4.183349
22.068000 29.459000 3.988957
22.071000 37.964000 4.585706
22.074000 33.004000 4.231219
22.077000 36.770000 4.300588
22.080000 36.745000 4.537496
22.083000 33.735000 4.251888
22.086000 28.219000 3.985464
22.089000 31.316000 4.142215
22.092000 27.774000 3.858580
22.095000 36.815000 4.390515
22.098000 29.727000 4.103979
22.101000 24.259000 3.567831
22.104000 25.839000 3.815477
22.107000 30.891000 3.849355
22.110000 24.068000 3.662892
22.113000 28.439000 3.859592
22.116000 32.075000 4.122712
22.119000 39.304000 4.802727
22.122000 22.950000 3.381409
22.125000 28.032000 3.942000
22.128000 27.928000 3.932830
22.131000 34.934000 4.260470
22.134000 36.968000 4.535724
22.137000 28.377000 4.110977
22.140000 34.698000 4.263571
22.143000 30.425000 4.036835
22.146000 37.762000 4.605165
22.149000 36.280000 4.425825
22.152000 35.305000 4.212437
22.155000 27.029000 3.801382
22.158000 30.112000 4.131429
22.161000 32.853000 4.276475
22.164000 41.361000 4.698668
22.167000 32.263000 4.235644
22.170000 24.206000 3.585622
22.173000 25.571000 3.738929
22.176000 22.773000 3.525548
22.179000 21.299000 3.426135
22.182000 34.638000 4.308808
22.185000 27.683000 3.695907
22.188000 25.766000 3.723663
22.191000 30.712000 4.100879
22.194000 24.549000 3.506984
22.197000 22.594000 3.341940
22.200000 26.274000 3.773161
22.203000 30.110000 4.152146
22.206000 29.679000 3.936805
22.209000 36.727000 4.495315
22.212000 34.233000 4.304795
22.215000 33.369000 4.192289
22.218000 29.110000 4.046584
22.221000 31.287000 4.126416
22.224000 44.687000 4.781458
22.227000 34.346000 4.179828
22.230000 42.259000 4.941705
22.233000 32.851000 4.207987
22.236000 26.239000 3.602907
22.239000 42.081000 4.822162
22.242000 30.110000 3.944265
22.245000 24.636000 3.499040
22.248000 38.930000 4.706069
22.251000 30.124000 3.910743
22.254000 32.237000 3.957934
22.257000 35.756000 4.272921
22.260000 37.167000 4.557321
22.263000 35.050000 4.396346
22.266000 21.296000 3.383222
22.269000 38.702000 4.541843
22.272000 40.854000 4.682978
22.275000 31.896000 4.282709
22.278000 32.177000 4.302779
22.281000 38.533000 4.550649
22.284000 32.110000 4.152870
22.287000 28.028000 3.981910
22.290000 25.085000 3.723013
22.293000 41.928000 4.676003
22.296000 32.216000 4.218978
22.299000 29.568000 4.082194
22.302000 28.523000 3.927892
22.305000 24.397000 3.613100
22.308000 30.049000 4.141252
22.311000 24.518000 3.816703
22.314000 24.480000 3.483858
22.317000 35.564000 4.391101
22.320000 24.312000 3.793793
22.323000 36.252000 4.443394
22.326000 28.345000 3.835883
22.329000 29.197000 3.894978
22.332000 33.565000 4.035021
22.335000 30.353000 4.105381
22.338000 28.530000 3.962283
22.341000 27.400000 3.813197
22.344000 23.180000 3.559597
22.347000 23.572000 3.534602
22.350000 36.325000 4.493919
22.353000 27.842000 3.899744
22.356000 31.246000 4.132821
22.359000 31.159000 4.102079
22.362000 22.771000 3.512877
22.365000 37.653000 4.556119
22.368000 28.354000 3.992751
22.371000 28.931000 3.970366
22.374000 32.272000 4.044580
22.377000 46.748000 5.313937
22.380000 28.623000 3.809775
22.383000 29.507000 4.038246
22.386000 33.661000 4.259884
22.389000 40.865000 4.708062
22.392000 33.255000 4.289547
22.395000 26.186000 3.685394
22.398000 25.250000 3.590443
22.401000 38.386000 4.579969
22.404000 39.548000 4.605481
22.407000 28.378000 3.877149
22.410000 30.363000 3.999830
22.413000 28.279000 3.965498
22.416000 26.190000 3.838954
22.419000 39.147000 4.467300
22.422000 32.185000 4.145278
22.425000 32.847000 4.349814
22.428000 35.985000 4.401647
22.431000 42.221000 4.810634
22.434000 35.474000 4.518058
22.437000 35.890000 4.415874
22.440000 40.583000 4.903253
22.443000 28.546000 4.092741
22.446000 30.491000 3.949433
22.449000 37.169000 4.372876
22.452000 28.748000 3.923056
22.455000 29.064000 4.037333
22.458000 34.474000 4.134803
22.461000 36.440000 4.505133
22.464000 35.651000 4.333252
22.467000 28.615000 3.985993
22.470000 27.264000 3.811440
22.473000 26.742000 3.668222
22.476000 33.389000 4.082984
22.479000 38.763000 4.664159
22.482000 33.623000 4.095371
22.485000 39.967000 4.772435
22.488000 39.737000 4.623916
22.491000 32.958000 3.994422
22.494000 37.394000 4.345191
22.497000 37.484000 4.582207
22.500000 34.015000 4.311485
22.503000 33.814000 4.286500
22.506000 28.433000 3.816267
22.509000 45.308000 4.878353
22.512000 29.770000 4.026525
22.515000 29.142000 4.094488
22.518000 24.451000 3.574805
22.521000 39.546000 4.596230
22.524000 34.305000 4.261522
22.527000 38.792000 4.664452
22.530000 37.827000 4.318411
22.533000 35.514000 4.243657
22.536000 33.435000 4.157952
22.539000 38.113000 4.515146
22.542000 29.117000 3.864185
22.545000 37.647000 4.563147
22.548000 39.063000 4.491362
22.551000 28.361000 3.864839
22.554000 39.756000 4.696941
22.557000 41.689000 4.713719
22.560000 45.064000 4.954410
22.563000 29.242000 3.958557
22.566000 36.060000 4.333084
22.569000 42.671000 4.796764
22.572000 30.498000 4.115685
22.575000 34.123000 4.246173
22.578000 38.472000 4.508037
22.581000 37.922000 4.626677
22.584000 29.366000 3.992244
22.587000 29.768000 4.130892
22.590000 44.318000 4.771299
22.593000 34.638000 4.319131
22.596000 37.066000 4.343342
22.599000 34.904000 4.395068
22.602000 29.091000 3.819879
22.605000 36.471000 4.282263
22.608000 37.494000 4.468638
22.611000 40.073000 4.593295
22.614000 45.835000 5.140877
22.617000 47.278000 5.027211
22.620000 46.809000 5.100748
22.623000 32.357000 4.244007
22.626000 32.924000 4.145121
22.629000 38.977000 4.490344
22.632000 30.244000 4.047773
22.635000 40.357000 4.545368
22.638000 46.756000 5.105921
22.641000 46.305000 5.000876
22.644000 50.266000 5.232478
22.647000 43.912000 4.824712
22.650000 46.277000 4.907324
22.653000 39.046000 4.314967
22.656000 47.983000 5.051552
22.659000 46.779000 4.862306
22.662000 46.935000 4.964021
22.665000 62.651000 5.814369
22.668000 43.644000 4.859980
22.671000 48.247000 5.233943
22.674000 44.996000 4.999610
22.677000 53.739000 5.524891
22.680000 57.033000 5.504448
22.683000 51.750000 5.215578
22.686000 56.193000 5.449117
22.689000 53.478000 5.354005
22.692000 61.825000 5.841249
22.695000 59.898000 5.514968
22.698000 65.091000 5.920565
22.701000 64.589000 5.977338
22.704000 62.124000 5.810876
22.707000 49.467000 5.146968
22.710000 65.158000 5.791910
22.713000 72.966000 6.181065
22.716000 56.189000 5.543743
22.719000 89.247000 7.001595
22.722000 59.763000 5.693679
22.725000 66.424000 5.875308
22.728000 64.201000 5.749796
22.731000 65.911000 6.086274
22.734000 78.390000 6.496982
22.737000 90.654000 6.878669
22.740000 92.653000 6.833474
22.743000 83.422000 6.690341
22.746000 95.453000 7.031179
22.749000 95.161000 7.326739
22.752000 101.826000 7.316061
22.755000 86.637000 6.958349
22.758000 102.048000 7.312752
22.761000 114.821000 8.006898
22.764000 116.750000 8.042687
22.767000 126.217000 8.176122
22.770000 138.973000 8.756035
22.773000 129.939000 8.348073
22.776000 160.053000 9.368785
22.779000 158.576000 9.260124
22.782000 154.243000 9.039565
22.785000 200.983000 10.438527
22.788000 182.109000 9.962864
22.791000 242.639000 11.454041
22.794000 248.948000 11.618650
22.797000 284.831000 12.595162
22.800000 317.443000 13.228468
22.803000 342.492000 13.623581
22.806000 432.811000 15.345359
22.809000 526.726000 17.046162
22.812000 628.474000 18.296893
22.815000 765.427000 20.465913
22.818000 962.074000 22.984644
22.821000 1394.047000 28.138780
22.824000 1821.896000 32.293990
22.827000 2387.667000 36.975882
22.830000 3190.450000 42.766563
22.833000 3562.566000 45.872354
22.836000 3657.125000 47.109588
22.839000 3118.193000 42.654098
22.842000 2360.629000 36.397434
22.845000 1675.323000 30.558212
22.848000 1231.190000 26.108277
22.851000 913.639000 22.653379
22.854000 689.365000 19.663849
22.857000 615.262000 18.406695
22.860000 463.933000 15.707809
22.863000 414.161000 15.063930
22.866000 377.290000 14.270441
22.869000 298.115000 12.741025
22.872000 212.793000 10.462293
22.875000 226.715000 10.903310
22.878000 187.418000 10.046942
22.881000 182.022000 10.129585
22.884000 151.337000 9.154693
22.887000 135.168000 8.458125
22.890000 130.757000 8.355356
22.893000 131.444000 8.369156
22.896000 122.624000 8.115582
22.899000 119.312000 8.113138
22.902000 102.544000 7.446786
22.905000 104.143000 7.463948
22.908000 103.400000 7.485300
22.911000 89.790000 6.921649
22.914000 85.355000 6.897358
22.917000 89.850000 6.603302
22.920000 100.294000 7.269746
22.923000 89.274000 6.969723
22.926000 76.463000 6.504769
22.929000 89.406000 6.942657
22.932000 71.957000 6.105538
22.935000 72.047000 6.272426
22.938000 70.988000 6.115194
22.941000 69.706000 6.077577
22.944000 66.774000 5.895377
22.947000 78.797000 6.491847
22.950000 65.360000 6.018855
22.953000 62.679000 5.888748
22.956000 69.904000 6.207582
22.959000 61.804000 5.878385
22.962000 51.877000 5.252797
22.965000 57.658000 5.720038
22.968000 52.695000 5.376773
22.971000 65.224000 5.909718
22.974000 54.598000 5.264186
22.977000 52.520000 5.278733
22.980000 40.338000 4.525911
22.983000 53.709000 5.430555
22.986000 40.750000 4.729886
22.989000 51.389000 5.351291
22.992000 54.399000 5.355427
22.995000 59.329000 5.645513
22.998000 44.534000 4.839369
23.001000 40.081000 4.582691
23.004000 48.939000 5.181389
23.007000 56.116000 5.401870
23.010000 38.054000 4.500367
23.013000 37.009000 4.465929
23.016000 41.244000 4.550743
23.019000 42.956000 4.832603
23.022000 43.808000 4.680510
23.025000 43.698000 4.837111
23.028000 60.108000 5.711348
23.031000 60.026000 5.557469
23.034000 41.433000 4.633988
23.037000 49.066000 5.240453
23.040000 46.772000 4.848773
23.043000 34.344000 4.419798
23.046000 50.253000 5.389309
23.049000 45.322000 4.904519
23.052000 38.062000 4.380538
23.055000 38.439000 4.426826
23.058000 40.750000 4.767536
23.061000 32.132000 4.155042
23.064000 36.490000 4.415635
23.067000 40.217000 4.644843
23.070000 40.145000 4.670278
23.073000 40.119000 4.637119
23.076000 41.116000 4.746278
23.079000 39.596000 4.641631
23.082000 33.409000 4.225029
23.085000 35.787000 4.394901
23.088000 46.595000 5.152880
23.091000 37.775000 4.518871
23.094000 23.658000 3.653899
23.097000 36.976000 4.473657
23.100000 38.507000 4.481054
23.103000 26.597000 3.760977
23.106000 22.381000 3.492631
23.109000 39.509000 4.500907
23.112000 35.898000 4.294482
23.115000 36.281000 4.510388
23.118000 40.070000 4.812471
23.121000 36.811000 4.436218
23.124000 25.533000 3.669930
23.127000 45.233000 5.118586
23.130000 39.477000 4.598071
23.133000 32.262000 4.134615
23.136000 33.334000 4.393873
23.139000 25.143000 3.718770
23.142000 38.529000 4.759406
23.145000 30.812000 4.065008
23.148000 38.249000 4.828143
23.151000 41.423000 4.595173
23.154000 36.506000 4.457191
23.157000 34.913000 4.290300
23.160000 31.004000 4.272221
23.163000 26.354000 3.936950
23.166000 26.121000 3.617533
23.169000 37.287000 4.437592
23.172000 40.508000 4.644178
23.175000 31.869000 4.139663
23.178000 25.893000 3.747688
23.181000 35.726000 4.488932
23.184000 29.756000 3.992065
23.187000 34.673000 4.153629
23.190000 49.495000 5.236484
23.193000 37.651000 4.335010
23.196000 32.531000 4.280862
23.199000 38.955000 4.495145
23.202000 33.621000 4.241921
23.205000 32.530000 4.089688
23.208000 42.831000 4.816433
23.211000 31.879000 4.185385
23.214000 37.251000 4.433584
23.217000 29.541000 4.161598
23.220000 33.847000 4.329641
23.223000 25.225000 3.900669
23.226000 32.050000 4.137677
23.229000 39.534000 4.564247
23.232000 42.429000 4.876199
23.235000 31.228000 4.164944
23.238000 32.936000 4.266968
23.241000 20.244000 3.216866
23.244000 41.040000 4.783125
23.247000 37.029000 4.460151
23.250000 40.011000 4.572789
23.253000 38.692000 4.577741
23.256000 38.180000 4.372206
23.259000 34.043000 4.227515
23.262000 31.396000 3.923282
23.265000 29.841000 3.859813
23.268000 38.208000 4.495272
23.271000 32.414000 4.182817
23.274000 27.991000 3.849259
23.277000 32.141000 4.265018
23.280000 21.635000 3.450322
23.283000 30.006000 4.016633
23.286000 40.066000 4.723404
23.289000 24.159000 3.482084
23.292000 38.092000 4.462792
23.295000 28.101000 4.120322
23.298000 31.040000 3.985996
23.301000 33.077000 4.253719
23.304000 28.675000 4.036773
23.307000 28.707000 4.072214
23.310000 32.766000 4.284669
23.313000 34.865000 4.289479
23.316000 29.726000 3.882152
23.319000 29.570000 3.949379
23.322000 32.334000 4.213100
23.325000 30.058000 3.956974
23.328000 35.278000 4.338526
23.331000 37.080000 4.329515
23.334000 31.948000 4.230558
23.337000 31.328000 4.215393
23.340000 29.301000 3.901956
23.343000 32.996000 4.081851
23.346000 38.868000 4.541147
23.349000 32.040000 3.971839
23.352000 36.902000 4.492240
23.355000 33.730000 4.128547
23.358000 37.659000 4.480565
23.361000 31.715000 4.059884
23.364000 24.509000 3.646798
23.367000 30.101000 3.967517
23.370000 36.984000 4.506773
23.373000 27.291000 3.757910
23.376000 33.928000 4.164937
23.379000 34.551000 4.581774
23.382000 21.667000 3.434668
23.385000 28.610000 3.725843
23.388000 31.209000 4.031527
23.391000 35.222000 4.523355
23.394000 40.069000 4.797063
23.397000 24.311000 3.569850
23.400000 32.463000 4.196842
23.403000 33.712000 4.217147
23.406000 37.151000 4.644644
23.409000 41.825000 4.755733
23.412000 33.091000 4.154415
23.415000 28.401000 3.817626
23.418000 37.281000 4.508353
23.421000 31.455000 4.019923
23.424000 30.628000 4.098961
23.427000 36.674000 4.342177
23.430000 39.277000 4.595286
23.433000 19.715000 3.086203
23.436000 43.045000 4.922085
23.439000 26.223000 3.666110
23.442000 29.925000 4.006006
23.445000 37.469000 4.466790
23.448000 33.986000 4.171611
23.451000 31.948000 4.179562
23.454000 31.916000 4.064395
23.457000 41.051000 4.665835
23.460000 38.295000 4.646908
23.463000 39.273000 4.568405
23.466000 32.517000 4.160729
23.469000 27.759000 3.823714
23.472000 36.923000 4.463290
23.475000 31.103000 4.088989
23.478000 34.089000 4.298406
23.481000 26.578000 3.824037
23.484000 29.446000 4.099514
23.487000 30.415000 4.144503
23.490000 32.886000 4.215403
23.493000 31.167000 4.157436
23.496000 32.257000 4.318155
23.499000 38.945000 4.496752
23.502000 31.794000 4.076037
23.505000 28.656000 3.874039
23.508000 47.705000 5.066045
23.511000 31.311000 4.098176
23.514000 25.954000 3.673639
23.517000 36.314000 4.459651
23.520000 37.028000 4.278631
23.523000 34.414000 4.426006
23.526000 34.487000 4.237519
23.529000 31.380000 4.187128
23.532000 30.296000 4.054008
23.535000 24.598000 3.624620
23.538000 32.490000 4.174582
23.541000 32.600000 4.138512
23.544000 27.818000 3.847054
23.547000 27.422000 3.806742
23.550000 27.544000 3.883449
23.553000 37.139000 4.526943
23.556000 45.464000 5.067046
23.559000 30.740000 4.141778
23.562000 31.103000 4.032409
23.565000 35.684000 4.418076
23.568000 25.881000 3.743726
23.571000 25.956000 3.816093
23.574000 39.321000 4.471381
23.577000 34.751000 4.149241
23.580000 35.882000 4.399582
23.583000 37.149000 4.424822
23.586000 37.538000 4.417731
23.589000 28.796000 3.809668
23.592000 31.326000 4.109775
23.595000 39.818000 4.600875
23.598000 41.104000 4.809410
23.601000 30.730000 4.073984
23.604000 33.383000 4.231719
23.607000 36.244000 4.391647
23.610000 44.634000 4.763039
23.613000 33.039000 4.199194
23.616000 25.876000 3.639280
23.619000 19.036000 3.253854
23.622000 28.800000 3.891470
23.625000 29.631000 3.854296
23.628000 40.702000 4.680753
23.631000 31.691000 4.261920
23.634000 29.249000 3.983280
23.637000 32.993000 4.060916
23.640000 26.225000 3.573292
23.643000 33.299000 4.165854
23.646000 38.405000 4.573070
23.649000 35.117000 4.228487
23.652000 32.132000 4.158286
23.655000 35.972000 4.381702
23.658000 30.931000 3.886521
23.661000 44.554000 4.981018
23.664000 39.933000 4.695833
23.667000 34.973000 4.435805
23.670000 38.859000 4.681211
23.673000 26.928000 3.526572
23.676000 28.166000 3.929779
23.679000 41.525000 4.835139
23.682000 45.762000 5.031197
23.685000 23.661000 3.568460
23.688000 27.638000 3.987934
23.691000 32.077000 4.203820
23.694000 24.954000 3.666126
23.697000 35.556000 4.359857
23.700000 32.015000 4.209265
23.703000 34.928000 4.316198
23.706000 30.258000 3.970938
23.709000 42.717000 4.747213
23.712000 34.307000 4.315771
23.715000 37.945000 4.461005
23.718000 42.466000 4.887593
23.721000 38.080000 4.627109
23.724000 32.316000 3.960760
23.727000 27.736000 3.912498
23.730000 31.131000 3.997156
23.733000 37.201000 4.533890
23.736000 38.302000 4.564873
23.739000 28.642000 3.783335
23.742000 19.574000 3.186153
23.745000 40.184000 4.742053
23.748000 24.148000 3.553052
23.751000 42.352000 4.837992
23.754000 33.719000 4.147038
23.757000 38.842000 4.573742
23.760000 33.024000 4.106404
23.763000 31.858000 4.195933
23.766000 37.887000 4.442690
23.769000 33.547000 4.194105
23.772000 22.814000 3.370810
23.775000 38.460000 4.669132
23.778000 33.467000 4.182011
23.781000 34.366000 4.432696
23.784000 20.548000 3.281407
23.787000 33.103000 4.231791
23.790000 43.095000 4.816055
23.793000 30.923000 4.203632
23.796000 19.861000 3.216115
23.799000 30.853000 3.861200
23.802000 40.084000 4.718742
23.805000 37.938000 4.657092
23.808000 35.185000 4.457615
23.811000 24.567000 3.558345
23.814000 30.548000 3.904828
23.817000 26.416000 3.621234
23.820000 28.127000 3.815005
23.823000 36.815000 4.418151
23.826000 26.773000 3.960023
23.829000 25.523000 3.774249
23.832000 29.768000 3.931144
23.835000 38.800000 4.470834
23.838000 26.192000 3.656666
23.841000 25.885000 3.611048
23.844000 37.020000 4.399228
23.847000 34.905000 4.342911
23.850000 31.799000 4.031519
23.853000 25.541000 3.778008
23.856000 28.797000 3.964003
23.859000 29.900000 4.006459
23.862000 30.135000 3.908474
23.865000 26.710000 3.763246
23.868000 40.855000 4.861460
23.871000 25.781000 3.625635
23.874000 21.047000 3.404544
23.877000 25.528000 3.890527
23.880000 36.978000 4.476643
23.883000 37.487000 4.515014
23.886000 36.502000 4.438236
23.889000 27.526000 3.994287
23.892000 30.328000 4.048331
23.895000 40.991000 4.786301
23.898000 39.792000 4.649758
23.901000 33.057000 4.377213
23.904000 31.857000 4.148869
23.907000 41.062000 4.771923
23.910000 32.682000 4.138361
23.913000 31.108000 4.201142
23.916000 32.455000 4.044713
23.919000 34.460000 4.288515
23.922000 35.019000 4.309351
23.925000 14.173000 2.757833
23.928000 29.501000 3.900870
23.931000 32.694000 4.107183
23.934000 32.421000 3.949295
23.937000 33.848000 4.216890
23.940000 37.654000 4.473173
23.943000 43.294000 4.901233
23.946000 34.147000 4.127753
23.949000 26.383000 3.598052
23.952000 27.587000 3.940894
23.955000 29.457000 3.870981
23.958000 24.787000 3.698083
23.961000 24.460000 3.548928
23.964000 36.327000 4.334324
23.967000 27.677000 4.114758
23.970000 32.525000 4.386401
23.973000 28.338000 3.952587
23.976000 24.377000 3.622429
23.979000 35.170000 4.178870
23.982000 27.862000 3.959154
23.985000 35.079000 4.366668
23.988000 29.570000 3.849543
23.991000 25.241000 3.681271
23.994000 30.620000 3.957737
23.997000 33.389000 4.233486
24.000000 18.203000 3.124727
24.003000 25.496000 3.855184
24.006000 38.078000 4.560350
24.009000 33.453000 4.077965
24.012000 37.729000 4.459074
24.015000 36.338000 4.419906
24.018000 34.432000 3.931636
24.021000 30.743000 4.065959
24.024000 33.287000 4.177585
24.027000 27.450000 3.846169
24.030000 33.049000 4.178596
24.033000 24.128000 3.482604
24.036000 32.344000 4.060076
24.039000 26.575000 3.607804
24.042000 20.590000 3.382560
24.045000 24.226000 3.615082
24.048000 26.719000 3.671596
24.051000 38.562000 4.481382
24.054000 31.459000 4.178076
24.057000 35.172000 4.443468
24.060000 30.443000 4.209541
24.063000 28.195000 3.750223
24.066000 27.866000 4.045557
24.069000 43.297000 4.823895
24.072000 32.720000 4.117194
24.075000 28.656000 3.990269
24.078000 38.421000 4.439878
24.081000 32.516000 4.178030
24.084000 27.227000 3.759944
24.087000 35.142000 4.280420
24.090000 35.998000 4.543719
24.093000 37.931000 4.428258
24.096000 24.340000 3.593815
24.099000 35.610000 4.421680
24.102000 24.808000 3.714160
24.105000 38.156000 4.602500
24.108000 27.369000 3.750630
24.111000 36.639000 4.410612
24.114000 26.436000 3.741951
24.117000 32.655000 4.196977
24.120000 36.721000 4.384188
24.123000 43.234000 4.640323
24.126000 29.163000 3.988905
24.129000 30.560000 4.103966
24.132000 44.206000 5.118251
24.135000 27.349000 3.874524
24.138000 33.647000 4.318089
24.141000 37.308000 4.270114
24.144000 30.510000 4.034605
24.147000 31.073000 3.929283
24.150000 34.433000 4.470411
24.153000 25.208000 3.577056
24.156000 36.385000 4.513725
24.159000 30.974000 4.182078
24.162000 37.829000 4.485203
24.165000 39.193000 4.609975
24.168000 34.094000 4.291028
24.171000 28.072000 3.922721
24.174000 28.381000 3.754328
24.177000 31.489000 3.989636
24.180000 28.094000 3.852457
24.183000 28.426000 3.834434
24.186000 30.173000 4.246591
24.189000 28.250000 3.905145
24.192000 33.228000 4.286016
24.195000 32.374000 4.091216
24.198000 29.105000 4.002669
24.201000 32.951000 4.197376
24.204000 39.377000 4.529708
24.207000 37.557000 4.643617
24.210000 31.415000 4.017584
24.213000 42.847000 4.803718
24.216000 31.781000 4.213580
24.219000 41.212000 4.694542
24.222000 30.125000 3.930241
24.225000 43.301000 4.743319
24.228000 31.899000 4.018410
24.231000 30.218000 3.942997
24.234000 30.437000 4.078341
24.237000 49.218000 5.255861
24.240000 30.478000 4.058043
24.243000 34.306000 4.342266
24.246000 48.106000 5.186652
24.249000 45.571000 5.087439
24.252000 45.248000 4.901806
24.255000 58.141000 5.472257
24.258000 63.442000 5.743573
24.261000 64.162000 5.707429
24.264000 94.828000 7.227624
24.267000 80.364000 6.676868
24.270000 71.892000 6.131527
24.273000 57.278000 5.508860
24.276000 61.304000 5.681226
24.279000 36.125000 4.534269
24.282000 43.023000 4.771147
24.285000 47.718000 5.051734
24.288000 49.614000 5.014471
24.291000 40.160000 4.645294
24.294000 37.231000 4.333793
24.297000 33.589000 4.203296
24.300000 36.904000 4.636064
24.303000 37.116000 4.466657
24.306000 39.870000 4.688396
24.309000 49.443000 5.297440
24.312000 35.625000 4.274927
24.315000 38.111000 4.530265
24.318000 28.589000 3.843730
24.321000 34.813000 4.408679
24.324000 35.482000 4.436083
24.327000 26.626000 3.714551
24.330000 40.560000 4.711421
24.333000 26.252000 3.806586
24.336000 33.067000 4.224410
24.339000 23.570000 3.532677
24.342000 25.872000 3.623346
24.345000 38.440000 4.598853
24.348000 31.831000 4.237962
24.351000 32.196000 4.278953
24.354000 38.854000 4.591117
24.357000 41.215000 4.777106
24.360000 32.415000 4.153856
24.363000 27.897000 3.819046
24.366000 30.266000 4.140232
24.369000 39.572000 4.604046
24.372000 29.856000 3.915080
24.375000 29.967000 4.053322
24.378000 32.738000 4.161437
24.381000 20.132000 3.295892
24.384000 30.427000 4.064235
24.387000 23.444000 3.457867
24.390000 29.233000 4.178126
24.393000 25.474000 3.641740
24.396000 40.974000 4.823967
24.399000 27.981000 4.025829
24.402000 31.445000 4.159043
24.405000 36.347000 4.255831
24.408000 23.627000 3.480376
24.411000 26.580000 3.789171
24.414000 32.733000 3.928507
24.417000 40.588000 4.566830
24.420000 35.321000 4.340864
24.423000 36.409000 4.360217
24.426000 31.635000 4.199608
24.429000 36.072000 4.491826
24.432000 33.230000 4.247918
24.435000 35.322000 4.308376
24.438000 35.025000 4.295406
24.441000 30.251000 4.122001
24.444000 30.705000 4.051036
24.447000 29.704000 4.052692
24.450000 39.985000 4.824986
24.453000 33.924000 4.233685
24.456000 33.382000 4.236317
24.459000 29.426000 4.088702
24.462000 23.669000 3.510423
24.465000 31.336000 4.122165
24.468000 31.874000 4.180021
24.471000 34.229000 4.360975
24.474000 27.290000 3.855467
24.477000 34.200000 4.167113
24.480000 30.578000 4.023854
24.483000 30.661000 4.127821
24.486000 40.390000 4.818222
24.489000 37.442000 4.510989
24.492000 38.809000 4.574885
24.495000 28.297000 3.953471
24.498000 32.831000 4.139493
24.501000 25.182000 3.634639
24.504000 30.760000 4.098850
24.507000 30.901000 4.117868
24.510000 31.761000 4.164684
24.513000 30.394000 4.041517
24.516000 24.682000 3.720590
24.519000 24.706000 3.674477
24.522000 30.111000 3.972950
24.525000 34.680000 4.484523
24.528000 43.694000 4.920159
24.531000 35.087000 4.440142
24.534000 30.117000 3.813556
24.537000 33.900000 4.406647
24.540000 29.153000 3.874146
24.543000 26.763000 3.663881
24.546000 41.728000 4.793901
24.549000 39.742000 4.518182
24.552000 43.891000 4.779498
24.555000 28.100000 3.851182
24.558000 32.194000 4.318005
24.561000 46.126000 5.085343
24.564000 28.364000 3.954695
24.567000 36.927000 4.359171
24.570000 31.124000 4.094127
24.573000 41.878000 4.737718
24.576000 22.891000 3.612548
24.579000 35.421000 4.345117
24.582000 36.904000 4.424668
24.585000 38.338000 4.451192
24.588000 33.782000 4.210720
24.591000 39.133000 4.585985
24.594000 31.675000 4.069667
24.597000 27.445000 3.795553
24.600000 29.318000 3.973779
24.603000 31.633000 3.982038
24.606000 43.912000 4.923257
24.609000 45.323000 4.766278
24.612000 30.277000 3.893470
24.615000 29.838000 4.216354
24.618000 27.288000 3.830678
24.621000 33.340000 4.294497
24.624000 39.692000 4.630092
24.627000 33.682000 4.266343
24.630000 30.876000 4.071498
24.633000 39.532000 4.579939
24.636000 44.025000 5.027008
24.639000 36.535000 4.402886
24.642000 34.542000 4.170408
24.645000 36.538000 4.507780
24.648000 26.336000 3.673308
24.651000 19.111000 3.184767
24.654000 42.817000 4.839492
24.657000 37.750000 4.471595
24.660000 35.805000 4.587710
24.663000 45.540000 5.111161
24.666000 40.247000 4.612103
24.669000 45.496000 4.889487
24.672000 38.950000 4.698065
24.675000 36.685000 4.635772
24.678000 30.691000 4.024414
24.681000 42.950000 4.634216
24.684000 45.033000 4.863085
24.687000 27.549000 3.978165
24.690000 33.052000 4.220330
24.693000 33.258000 4.286010
24.696000 27.549000 3.702341
24.699000 40.710000 4.702264
24.702000 29.816000 3.952092
24.705000 39.323000 4.831954
24.708000 40.077000 4.763641
24.711000 41.153000 4.608813
24.714000 43.707000 4.830445
24.717000 41.949000 4.747050
24.720000 44.120000 4.951840
24.723000 32.055000 4.104797
24.726000 42.399000 4.641520
24.729000 43.322000 4.680083
24.732000 42.805000 4.848613
24.735000 44.165000 5.018831
24.738000 58.871000 5.570243
24.741000 39.963000 4.642393
24.744000 53.850000 5.200791
24.747000 45.242000 5.019953
24.750000 43.416000 4.716021
24.753000 38.852000 4.563860
24.756000 53.695000 5.365694
24.759000 52.291000 5.225520
24.762000 51.511000 5.129760
24.765000 57.066000 5.437785
24.768000 69.033000 5.956644
24.771000 69.059000 6.176994
24.774000 77.674000 6.470615
24.777000 81.649000 6.771171
24.780000 80.162000 6.716798
24.783000 80.860000 6.672262
24.786000 78.803000 6.360336
24.789000 85.918000 6.792345
24.792000 107.971000 7.715844
24.795000 108.246000 7.642318
24.798000 152.218000 8.994160
24.801000 170.366000 9.544873
24.804000 207.222000 10.469716
24.807000 272.038000 12.212998
24.810000 347.560000 13.596824
24.813000 522.503000 16.842050
24.816000 780.658000 20.563122
24.819000 1210.472000 25.926533
24.822000 1885.456000 32.733465
24.825000 3440.236000 45.336714
24.828000 5547.949000 58.489133
24.831000 8052.322000 72.189555
24.834000 7290.860000 68.988800
24.837000 4406.269000 52.123237
24.840000 2383.280000 36.885240
24.843000 1386.263000 27.463651
24.846000 883.221000 22.096328
24.849000 629.369000 18.630066
24.852000 428.342000 15.402642
24.855000 324.817000 13.218831
24.858000 238.775000 11.163044
24.861000 175.543000 9.727955
24.864000 151.617000 9.045339
24.867000 134.710000 8.592255
24.870000 110.928000 7.787629
24.873000 105.357000 7.578366
24.876000 102.976000 7.419566
24.879000 73.236000 6.519851
24.882000 72.217000 6.309376
24.885000 68.976000 6.133505
24.888000 82.645000 6.518718
24.891000 68.314000 6.112307
24.894000 64.870000 5.973192
24.897000 63.520000 5.993884
24.900000 54.119000 5.434616
24.903000 52.772000 5.286316
24.906000 45.122000 4.871321
24.909000 53.371000 5.465432
24.912000 46.888000 4.952209
24.915000 48.909000 4.882563
24.918000 46.853000 5.122198
24.921000 35.815000 4.235556
24.924000 40.931000 4.622870
24.927000 49.789000 5.097803
24.930000 40.798000 4.804339
24.933000 39.451000 4.475733
24.936000 43.582000 4.883535
24.939000 42.154000 4.850788
24.942000 40.341000 4.574453
24.945000 54.117000 5.470232
24.948000 40.095000 4.605162
24.951000 46.651000 5.012637
24.954000 35.578000 4.389324
24.957000 34.329000 4.404231
24.960000 34.467000 4.359374
24.963000 26.782000 3.908402
24.966000 32.844000 4.208018
24.969000 42.159000 4.721213
24.972000 49.663000 5.191268
24.975000 45.794000 4.984535
24.978000 30.678000 3.930217
24.981000 25.580000 3.599698
24.984000 32.691000 4.347723
24.987000 37.787000 4.401932
24.990000 46.083000 4.768527
24.993000 37.513000 4.492324
24.996000 35.447000 4.377926
24.999000 31.525000 4.160894
25.002000 30.930000 4.082336
25.005000 34.864000 4.203620
25.008000 31.085000 4.071406
25.011000 36.135000 4.483704
25.014000 43.197000 4.922762
25.017000 31.297000 4.043196
25.020000 29.788000 3.936841
25.023000 32.384000 4.111495
25.026000 44.010000 4.926267
25.029000 32.641000 4.238691
25.032000 32.948000 4.135892
25.035000 35.847000 4.266811
25.038000 33.992000 4.341802
25.041000 27.744000 3.779945
25.044000 33.626000 4.211417
25.047000 38.859000 4.894566
25.050000 32.042000 4.244303
25.053000 40.398000 4.787347
25.056000 32.477000 4.085424
25.059000 39.747000 4.662573
25.062000 36.022000 4.267122
25.065000 31.517000 4.112538
25.068000 37.103000 4.390676
25.071000 41.305000 4.692995
25.074000 30.638000 4.107025
25.077000 21.959000 3.387720
25.080000 48.886000 5.233911
25.083000 31.059000 4.088522
25.086000 30.604000 4.069171
25.089000 37.973000 4.589493
25.092000 27.967000 3.854253
25.095000 36.403000 4.365763
25.098000 33.493000 4.124926
25.101000 33.208000 4.333553
25.104000 32.087000 4.124541
25.107000 39.493000 4.568441
25.110000 45.902000 5.111411
25.113000 46.632000 4.879843
25.116000 26.094000 3.766790
25.119000 28.698000 3.947588
25.122000 37.573000 4.395047
25.125000 26.276000 3.760870
25.128000 30.323000 4.097506
25.131000 32.830000 4.288713
25.134000 40.161000 4.662412
25.137000 30.572000 3.973009
25.140000 40.639000 4.699525
25.143000 30.863000 4.173238
25.146000 31.699000 4.285755
25.149000 33.645000 4.371185
25.152000 31.346000 4.011488
25.155000 36.489000 4.443989
25.158000 21.746000 3.363324
25.161000 37.423000 4.483179
25.164000 36.403000 4.525440
25.167000 31.584000 4.078291
25.170000 37.404000 4.323051
25.173000 25.306000 3.646334
25.176000 29.361000 4.073158
25.179000 35.945000 4.427524
25.182000 35.557000 4.574833
25.185000 24.980000 3.667932
25.188000 29.754000 4.061929
25.191000 33.280000 4.202991
25.194000 25.454000 3.712110
25.197000 27.654000 3.745468
25.200000 31.287000 4.123794
25.203000 23.118000 3.607226
25.206000 26.861000 3.861024
25.209000 28.760000 3.891914
25.212000 42.167000 4.650616
25.215000 30.689000 3.988580
25.218000 26.510000 3.610299
25.221000 31.761000 4.231800
25.224000 30.138000 4.023902
25.227000 22.768000 3.444401
25.230000 23.221000 3.363922
25.233000 25.684000 3.748581
25.236000 30.796000 4.119634
25.239000 26.013000 3.566322
25.242000 32.348000 4.048436
25.245000 35.267000 4.365196
25.248000 25.639000 3.650864
25.251000 33.615000 4.349903
25.254000 33.159000 4.344172
25.257000 24.912000 3.615484
25.260000 28.875000 4.032353
25.263000 34.477000 4.280239
25.266000 40.550000 4.593123
25.269000 31.847000 4.080463
25.272000 34.212000 4.403676
25.275000 32.433000 4.304416
25.278000 29.922000 4.158516
25.281000 22.153000 3.476400
25.284000 44.025000 4.970764
25.287000 29.311000 4.000521
25.290000 24.327000 3.601086
25.293000 28.587000 4.039439
25.296000 30.955000 4.047570
25.299000 27.917000 3.932066
25.302000 37.360000 4.298023
25.305000 30.360000 4.002210
25.308000 31.838000 4.155844
25.311000 34.508000 4.248589
25.314000 32.456000 4.066691
25.317000 19.810000 3.093735
25.320000 34.096000 4.259249
25.323000 20.871000 3.136717
25.326000 27.711000 3.907869
25.329000 37.551000 4.475108
25.332000 38.253000 4.581532
25.335000 32.763000 4.166163
25.338000 27.793000 3.859030
25.341000 34.627000 4.362177
25.344000 22.988000 3.390160
25.347000 33.929000 4.314738
25.350000 28.189000 3.872340
25.353000 35.607000 4.485032
25.356000 36.325000 4.393161
25.359000 29.191000 3.992935
25.362000 38.140000 4.314256
25.365000 31.735000 4.174789
25.368000 27.979000 3.842944
25.371000 38.314000 4.525424
25.374000 39.422000 4.776365
25.377000 41.797000 4.655456
25.380000 41.524000 4.705628
25.383000 28.817000 3.977585
25.386000 29.416000 4.042840
25.389000 39.895000 4.712612
25.392000 37.457000 4.554209
25.395000 23.331000 3.449049
25.398000 33.436000 4.228409
25.401000 45.852000 4.751856
25.404000 31.574000 4.147632
25.407000 33.596000 4.213251
25.410000 26.311000 3.859671
25.413000 36.762000 4.631787
25.416000 32.222000 4.228165
25.419000 30.009000 4.179983
25.422000 27.372000 3.753946
25.425000 31.774000 4.204711
25.428000 29.023000 3.858821
25.431000 34.207000 4.296280
25.434000 32.814000 4.184677
25.437000 28.989000 3.968817
25.440000 30.592000 4.224626
25.443000 35.850000 4.455986
25.446000 36.347000 4.292658
25.449000 33.639000 4.222622
25.452000 32.593000 4.131358
25.455000 31.806000 4.276420
25.458000 31.528000 3.970815
25.461000 28.751000 3.956832
25.464000 38.003000 4.477209
25.467000 36.558000 4.389150
25.470000 25.364000 3.688204
25.473000 39.958000 4.645038
25.476000 23.950000 3.184506
25.479000 39.458000 4.502094
25.482000 45.251000 5.094451
25.485000 31.183000 4.035330
25.488000 31.049000 3.974849
25.491000 34.496000 4.413863
25.494000 41.099000 4.721860
25.497000 25.317000 3.576302
25.500000 28.045000 4.000084
25.503000 30.040000 4.098676
25.506000 29.674000 4.033316
25.509000 33.397000 4.120512
25.512000 30.847000 3.986623
25.515000 29.918000 4.008347
25.518000 35.687000 4.346266
25.521000 34.892000 4.197998
25.524000 37.854000 4.542180
25.527000 32.272000 4.182365
25.530000 34.553000 4.274943
25.533000 29.438000 4.031145
25.536000 26.345000 3.714226
25.539000 33.555000 4.390315
25.542000 32.770000 4.251220
25.545000 39.669000 4.674187
25.548000 32.016000 4.245334
25.551000 37.523000 4.438459
25.554000 35.571000 4.283103
25.557000 26.858000 3.849612
25.560000 23.232000 3.482476
25.563000 31.715000 4.127387
25.566000 32.456000 4.143870
25.569000 35.651000 4.277518
25.572000 32.218000 4.370993
25.575000 29.004000 3.921558
25.578000 38.157000 4.435999
25.581000 38.970000 4.518323
25.584000 28.207000 3.930702
25.587000 21.748000 3.507205
25.590000 34.867000 4.442915
25.593000 31.292000 3.936961
25.596000 25.127000 3.460874
25.599000 27.577000 3.768735
25.602000 30.165000 4.158328
25.605000 37.914000 4.593408
25.608000 35.378000 4.424966
25.611000 37.976000 4.597367
25.614000 40.212000 4.652341
25.617000 24.957000 3.718445
25.620000 27.310000 3.916506
25.623000 42.568000 4.860258
25.626000 36.031000 4.471927
25.629000 34.252000 4.166236
25.632000 34.268000 4.066690
25.635000 42.112000 4.836190
25.638000 34.383000 4.249748
25.641000 27.094000 3.787207
25.644000 38.684000 4.654881
25.647000 36.235000 4.473739
25.650000 24.852000 3.642803
25.653000 28.264000 3.984450
25.656000 26.709000 3.676410
25.659000 35.538000 4.597513
25.662000 23.769000 3.403326
25.665000 48.340000 5.180774
25.668000 29.887000 3.987160
25.671000 32.290000 4.103809
25.674000 25.993000 3.707368
25.677000 23.739000 3.622424
25.680000 29.608000 3.959202
25.683000 31.834000 4.084780
25.686000 28.505000 4.039632
25.689000 28.313000 4.000146
25.692000 19.899000 3.196019
25.695000 36.405000 4.447732
25.698000 30.490000 3.957437
25.701000 21.618000 3.540335
25.704000 35.856000 4.519246
25.707000 27.776000 3.783960
25.710000 36.581000 4.378681
25.713000 26.085000 3.729108
25.716000 31.315000 4.277379
25.719000 26.497000 3.769929
25.722000 28.949000 3.937497
25.725000 27.992000 3.904806
25.728000 36.812000 4.660292
25.731000 30.378000 3.856466
25.734000 26.515000 3.705337
25.737000 29.576000 4.100780
25.740000 36.308000 4.475798
25.743000 25.288000 3.631721
25.746000 34.634000 4.553613
25.749000 31.800000 4.209202
25.752000 36.886000 4.382905
25.755000 31.665000 4.071278
25.758000 27.238000 3.660648
25.761000 32.615000 4.283869
25.764000 24.371000 3.629726
25.767000 25.533000 3.761752
25.770000 24.579000 3.641051
25.773000 35.890000 4.341688
25.776000 36.160000 4.484538
25.779000 25.882000 3.813678
25.782000 34.550000 4.381477
25.785000 25.435000 3.655759
25.788000 26.794000 3.788395
25.791000 28.072000 3.828840
25.794000 35.705000 4.366762
25.797000 39.070000 4.602012
25.800000 24.936000 3.611676
25.803000 32.623000 4.210113
25.806000 25.409000 3.735041
25.809000 37.822000 4.512032
25.812000 42.323000 4.714080
25.815000 33.418000 4.113245
25.818000 37.408000 4.484984
25.821000 27.051000 3.844525
25.824000 29.255000 4.078121
25.827000 27.571000 3.972310
25.830000 38.904000 4.579107
25.833000 26.691000 3.813227
25.836000 21.338000 3.221954
25.839000 27.742000 3.877680
25.842000 27.910000 3.966732
25.845000 27.057000 3.777393
25.848000 33.104000 4.256207
25.851000 28.413000 3.916555
25.854000 33.071000 4.290783
25.857000 32.264000 4.115488
25.860000 34.450000 4.226586
25.863000 26.771000 3.600988
25.866000 29.044000 4.034488
25.869000 22.483000 3.557560
25.872000 35.738000 4.470252
25.875000 36.316000 4.523449
25.878000 26.364000 3.701813
25.881000 25.199000 3.689846
25.884000 36.404000 4.367200
25.887000 38.674000 4.572875
25.890000 32.641000 4.165556
25.893000 41.521000 4.942832
25.896000 33.598000 4.334743
25.899000 37.329000 4.301954
25.902000 32.844000 4.169156
25.905000 33.322000 4.169861
25.908000 33.743000 4.246022
25.911000 31.067000 4.134777
25.914000 34.755000 4.363684
25.917000 32.745000 4.158725
25.920000 40.888000 4.754149
25.923000 36.833000 4.430343
25.926000 37.897000 4.447869
25.929000 38.682000 4.657047
25.932000 34.872000 4.342045
25.935000 30.643000 3.988139
25.938000 33.635000 4.240210
25.941000 32.058000 4.089458
25.944000 32.393000 4.193311
25.947000 36.910000 4.344386
25.950000 24.109000 3.592187
25.953000 30.659000 4.053567
25.956000 24.984000 3.550450
25.959000 35.788000 4.465836
25.962000 26.350000 3.574197
25.965000 28.453000 3.843829
25.968000 40.276000 4.635045
25.971000 27.741000 3.838689
25.974000 29.266000 3.863353
25.977000 31.685000 4.133883
25.980000 37.503000 4.383231
25.983000 39.179000 4.680972
25.986000 29.582000 3.992828
25.989000 30.816000 3.868278
25.992000 43.353000 4.910999
25.995000 36.894000 4.526903
25.998000 30.937000 4.168760
26.001000 25.590000 3.881258
26.004000 31.290000 4.075991
26.007000 36.578000 4.312636
26.010000 25.462000 3.669745
26.013000 27.521000 3.896323
26.016000 26.690000 3.794544
26.019000 31.212000 4.011271
26.022000 22.910000 3.504393
26.025000 30.952000 4.114786
26.028000 25.481000 3.622895
26.031000 33.498000 4.263947
26.034000 29.490000 4.027071
26.037000 27.474000 3.668969
26.040000 38.301000 4.579144
26.043000 32.148000 4.066819
26.046000 21.829000 3.371998
26.049000 25.496000 3.678161
26.052000 29.922000 3.982990
26.055000 33.272000 4.242028
26.058000 43.170000 4.817029
26.061000 25.497000 3.651695
26.064000 33.655000 4.189360
26.067000 22.762000 3.356617
26.070000 27.465000 3.970672
26.073000 39.828000 4.695335
26.076000 27.783000 3.695990
26.079000 34.407000 4.277164
26.082000 27.408000 3.777383
26.085000 31.684000 4.040985
26.088000 30.863000 4.281151
26.091000 29.896000 4.046180
26.094000 29.581000 4.023874
26.097000 35.086000 4.338655
26.100000 29.466000 4.007500
26.103000 28.956000 4.042303
26.106000 24.238000 3.437824
26.109000 31.953000 3.947360
26.112000 26.679000 3.943282
26.115000 39.725000 4.640385
26.118000 38.264000 4.488897
26.121000 26.548000 3.777815
26.124000 34.602000 4.281707
26.127000 28.572000 3.964993
26.130000 35.972000 4.381461
26.133000 26.714000 3.930274
26.136000 21.436000 3.400463
26.139000 33.934000 4.196031
26.142000 21.152000 3.272833
26.145000 39.315000 4.665417
26.148000 26.447000 3.901781
26.151000 32.195000 4.079562
26.154000 29.011000 3.868204
26.157000 32.535000 4.264852
26.160000 29.058000 4.038818
26.163000 36.237000 4.379947
26.166000 26.617000 3.810277
26.169000 24.129000 3.620030
26.172000 31.845000 4.243213
26.175000 30.236000 4.093876
26.178000 28.094000 3.968695
26.181000 40.265000 4.614349
26.184000 28.586000 3.753761
26.187000 39.966000 4.589608
26.190000 29.072000 3.996674
26.193000 23.675000 3.503297
26.196000 33.010000 4.178641
26.199000 32.398000 4.209329
26.202000 21.889000 3.366930
26.205000 23.533000 3.441583
26.208000 28.363000 3.947529
26.211000 35.929000 4.212239
26.214000 34.728000 4.319559
26.217000 29.519000 4.082686
26.220000 23.224000 3.583876
26.223000 48.305000 5.219566
26.226000 34.614000 4.308561
26.229000 34.335000 4.238273
26.232000 38.482000 4.582703
26.235000 29.564000 4.145583
26.238000 22.138000 3.610881
26.241000 38.516000 4.456860
26.244000 34.213000 4.276870
26.247000 25.925000 3.731354
26.250000 33.440000 4.193576
26.253000 36.988000 4.524972
26.256000 36.815000 4.448032
26.259000 31.458000 4.070741
26.262000 26.253000 3.763183
26.265000 35.060000 4.390753
26.268000 17.673000 2.884824
26.271000 27.261000 3.889919
26.274000 28.306000 3.751629
26.277000 27.416000 3.773025
26.280000 24.019000 3.675716
26.283000 29.935000 3.795801
26.286000 29.089000 4.015292
26.289000 33.081000 4.087887
26.292000 29.078000 3.909351
26.295000 27.522000 3.790548
26.298000 25.590000 3.683384
26.301000 38.242000 4.428925
26.304000 31.942000 4.098748
26.307000 19.489000 3.141443
26.310000 38.039000 4.638459
26.313000 25.949000 3.782882
26.316000 28.647000 3.778498
26.319000 30.788000 3.912881
26.322000 28.210000 3.827244
26.325000 31.951000 4.163638
26.328000 35.920000 4.361609
26.331000 30.692000 3.937546
26.334000 28.721000 3.917402
26.337000 26.346000 3.785904
26.340000 24.112000 3.537483
26.343000 35.622000 4.384611
26.346000 29.991000 4.118513
26.349000 41.667000 4.653192
26.352000 35.260000 4.444754
26.355000 31.214000 4.003386
26.358000 36.496000 4.424245
26.361000 25.908000 3.698737
26.364000 31.043000 4.047140
26.367000 39.214000 4.574259
26.370000 32.916000 4.343353
26.373000 27.312000 3.716881
26.376000 30.284000 3.893809
26.379000 30.935000 4.126968
26.382000 37.061000 4.552731
26.385000 23.622000 3.611366
26.388000 29.799000 3.908859
26.391000 33.449000 4.077460
26.394000 43.859000 4.810149
26.397000 30.151000 3.992266
26.400000 33.083000 4.275513
26.403000 26.399000 3.765394
26.406000 34.786000 4.475773
26.409000 33.132000 4.115378
26.412000 28.683000 3.968165
26.415000 31.136000 4.022354
26.418000 38.529000 4.375745
26.421000 34.247000 4.321106
26.424000 31.137000 4.054663
26.427000 28.023000 3.890427
26.430000 28.035000 4.012569
26.433000 35.005000 4.312518
26.436000 34.314000 4.243355
26.439000 31.145000 3.891589
26.442000 23.562000 3.636737
26.445000 27.445000 3.847682
26.448000 37.814000 4.444096
26.451000 27.397000 3.868966
26.454000 39.058000 4.699598
26.457000 28.264000 3.842854
26.460000 30.994000 4.108282
26.463000 30.028000 3.917696
26.466000 18.021000 2.991065
26.469000 30.867000 4.100562
26.472000 30.203000 3.972822
26.475000 35.126000 4.261464
26.478000 29.195000 3.964096
26.481000 20.877000 3.327051
26.484000 29.075000 3.895579
26.487000 35.004000 4.410876
26.490000 29.469000 4.035372
26.493000 25.564000 3.589539
26.496000 29.069000 3.956928
26.499000 24.785000 3.814524
26.502000 34.030000 4.263030
26.505000 27.817000 3.912896
26.508000 31.693000 4.002452
26.511000 28.356000 3.831521
26.514000 37.843000 4.565335
26.517000 24.625000 3.760985
26.520000 36.352000 4.380212
26.523000 27.684000 3.919956
26.526000 30.401000 4.074619
26.529000 26.877000 4.024179
26.532000 31.652000 4.074342
26.535000 32.407000 4.219372
26.538000 28.893000 3.899871
26.541000 38.331000 4.384087
26.544000 25.097000 3.540145
26.547000 33.706000 4.342763
26.550000 36.678000 4.429829
26.553000 30.124000 3.808941
26.556000 28.937000 3.872368
26.559000 26.431000 3.707588
26.562000 36.532000 4.392761
26.565000 31.915000 3.908944
26.568000 24.888000 3.596779
26.571000 27.909000 3.884861
26.574000 35.141000 4.369739
26.577000 34.349000 4.374407
26.580000 30.324000 3.906329
26.583000 30.262000 4.129775
26.586000 23.844000 3.609641
26.589000 31.018000 4.000596
26.592000 35.601000 4.469783
26.595000 28.028000 3.780833
26.598000 31.148000 4.071524
26.601000 20.748000 3.306751
26.604000 28.653000 3.854030
26.607000 30.961000 4.050310
26.610000 37.494000 4.288142
26.613000 28.228000 3.689243
26.616000 31.678000 4.110084
26.619000 26.027000 3.646870
26.622000 37.689000 4.454890
26.625000 30.727000 3.984487
26.628000 19.973000 3.168184
26.631000 34.506000 4.373504
26.634000 29.352000 3.930712
26.637000 28.371000 4.011797
26.640000 29.112000 4.162572
26.643000 22.481000 3.474898
26.646000 34.132000 4.306185
26.649000 27.465000 3.668313
26.652000 29.776000 3.975838
26.655000 31.458000 4.187124
26.658000 30.941000 4.165012
26.661000 37.403000 4.492093
26.664000 34.921000 4.305089
26.667000 35.387000 4.519608
26.670000 29.171000 4.031961
26.673000 28.683000 3.998185
26.676000 30.613000 4.144494
26.679000 29.242000 3.872154
26.682000 26.976000 3.880230
26.685000 36.818000 4.376554
26.688000 28.075000 3.833917
26.691000 34.567000 4.394110
26.694000 30.346000 3.986333
26.697000 38.214000 4.362515
26.700000 33.288000 4.171983
26.703000 31.043000 4.036609
26.706000 28.751000 4.073446
26.709000 26.654000 3.765165
26.712000 35.334000 4.259241
26.715000 36.381000 4.314097
26.718000 44.277000 5.013844
26.721000 36.387000 4.317474
26.724000 24.024000 3.512889
26.727000 36.280000 4.275321
26.730000 32.395000 4.074230
26.733000 35.948000 4.408081
26.736000 31.862000 4.191569
26.739000 36.252000 4.309008
26.742000 32.504000 4.267761
26.745000 32.446000 4.239266
26.748000 35.102000 4.398274
26.751000 35.436000 4.251688
26.754000 34.195000 4.350436
26.757000 21.764000 3.472115
26.760000 36.222000 4.581695
26.763000 34.878000 4.238951
26.766000 38.762000 4.553665
26.769000 28.022000 3.671946
26.772000 29.142000 3.929612
26.775000 21.153000 3.356562
26.778000 28.576000 4.104285
26.781000 23.636000 3.565613
26.784000 35.351000 4.215450
26.787000 29.998000 3.931157
26.790000 32.402000 4.175250
26.793000 42.158000 4.942243
26.796000 35.308000 4.270775
26.799000 24.744000 3.703377
26.802000 30.679000 3.961226
26.805000 29.515000 3.932050
26.808000 30.014000 3.980495
26.811000 32.705000 4.062659
26.814000 26.737000 3.731680
26.817000 24.549000 3.577297
26.820000 32.434000 4.077672
26.823000 33.544000 4.257294
26.826000 28.841000 3.942565
26.829000 29.065000 3.954078
26.832000 28.073000 3.802430
26.835000 28.280000 3.898940
26.838000 37.243000 4.638042
26.841000 26.513000 3.828762
26.844000 40.363000 4.634266
26.847000 32.574000 4.169790
26.850000 29.648000 3.864989
26.853000 28.670000 3.851914
26.856000 28.725000 3.883327
26.859000 34.406000 4.267198
26.862000 34.927000 4.257004
26.865000 28.948000 4.000443
26.868000 35.896000 4.417939
26.871000 29.703000 3.895621
26.874000 33.618000 4.098747
26.877000 31.455000 4.050214
26.880000 21.076000 3.257395
26.883000 40.631000 4.601872
26.886000 31.911000 4.026835
26.889000 26.531000 3.885607
26.892000 27.994000 3.878095
26.895000 36.564000 4.404263
26.898000 38.712000 4.574730
26.901000 30.722000 4.112693
26.904000 26.097000 3.765245
26.907000 45.318000 4.892326
26.910000 25.001000 3.631129
26.913000 32.127000 4.290845
26.916000 26.876000 3.876785
26.919000 40.165000 4.655272
26.922000 36.024000 4.426183
26.925000 34.531000 4.235098
26.928000 32.615000 4.131264
26.931000 39.341000 4.597738
26.934000 42.823000 4.668726
26.937000 33.352000 4.329398
26.940000 33.585000 4.354724
26.943000 31.492000 4.048116
26.946000 32.240000 4.125452
26.949000 33.750000 4.237554
26.952000 35.365000 4.186867
26.955000 29.777000 4.153980
26.958000 34.460000 4.367465
26.961000 33.749000 4.237659
26.964000 37.922000 4.491806
26.967000 29.456000 3.932421
26.970000 32.669000 4.176418
26.973000 43.613000 4.727157
26.976000 32.914000 4.136553
26.979000 29.536000 3.914791
26.982000 33.379000 4.189888
26.985000 34.704000 4.467143
26.988000 33.325000 4.171005
26.991000 20.449000 3.385173
26.994000 23.045000 3.396744
26.997000 27.939000 3.898273
27.000000 33.879000 4.426893
27.003000 38.338000 4.420651
27.006000 34.583000 4.306343
27.009000 23.574000 3.737366
27.012000 28.957000 3.952641
27.015000 33.001000 4.308843
27.018000 28.870000 3.961528
27.021000 26.559000 3.767068
27.024000 27.315000 3.728003
27.027000 29.892000 4.121919
27.030000 25.783000 3.771438
27.033000 28.738000 3.813485
27.036000 41.283000 4.598752
27.039000 38.915000 4.599083
27.042000 31.326000 4.153354
27.045000 31.174000 4.179563
27.048000 19.320000 3.307906
27.051000 30.480000 4.043146
27.054000 32.287000 4.120220
27.057000 22.436000 3.270901
27.060000 29.106000 3.884485
27.063000 34.794000 4.330950
27.066000 28.710000 3.915386
27.069000 29.503000 4.076252
27.072000 32.654000 4.256828
27.075000 34.202000 4.237178
27.078000 37.354000 4.405921
27.081000 28.838000 3.808911
27.084000 32.998000 4.316365
27.087000 40.801000 4.642746
27.090000 32.339000 3.970203
27.093000 40.854000 4.705534
27.096000 36.888000 4.354720
27.099000 40.637000 4.700370
27.102000 38.923000 4.702025
27.105000 34.076000 4.327748
27.108000 26.085000 3.566243
27.111000 25.385000 3.801396
27.114000 24.665000 3.711012
27.117000 43.421000 4.796420
27.120000 29.240000 3.911445
27.123000 36.619000 4.402207
27.126000 27.760000 3.942056
27.129000 38.431000 4.824964
27.132000 29.167000 3.901615
27.135000 25.568000 3.920684
27.138000 43.904000 4.794128
27.141000 30.164000 3.978972
27.144000 27.133000 3.964789
27.147000 36.311000 4.582750
27.150000 42.106000 4.917329
27.153000 36.056000 4.487998
27.156000 40.787000 4.638296
27.159000 24.626000 3.599751
27.162000 32.079000 4.219696
27.165000 41.294000 4.665268
27.168000 35.927000 4.469806
27.171000 53.316000 5.398334
27.174000 39.979000 4.721159
27.177000 32.633000 4.209222
27.180000 46.858000 5.010908
27.183000 31.398000 4.257341
27.186000 29.963000 4.064836
27.189000 36.859000 4.284137
27.192000 42.393000 4.588808
27.195000 36.866000 4.517975
27.198000 31.269000 4.063902
27.201000 34.371000 4.220841
27.204000 35.840000 4.172300
27.207000 28.048000 3.761152
27.210000 30.581000 3.895946
27.213000 40.268000 4.588022
27.216000 47.002000 5.036514
27.219000 36.596000 4.527621
27.222000 27.538000 3.941850
27.225000 38.592000 4.602048
27.228000 42.701000 4.583032
27.231000 29.419000 3.929099
27.234000 41.225000 4.788614
27.237000 31.931000 4.183665
27.240000 37.986000 4.705979
27.243000 40.906000 4.650760
27.246000 47.215000 5.233926
27.249000 32.105000 4.143233
27.252000 40.853000 4.771786
27.255000 27.513000 3.691748
27.258000 36.526000 4.320698
27.261000 39.403000 4.536083
27.264000 47.027000 4.940771
27.267000 44.214000 4.997475
27.270000 28.544000 3.835952
27.273000 35.679000 4.413041
27.276000 29.668000 3.968278
27.279000 34.660000 4.351428
27.282000 41.368000 4.623238
27.285000 44.452000 4.966556
27.288000 40.162000 4.572828
27.291000 51.785000 5.161305
27.294000 40.965000 4.738911
27.297000 37.735000 4.406689
27.300000 53.320000 5.306692
27.303000 53.144000 5.215911
27.306000 40.001000 4.698295
27.309000 42.185000 4.800740
27.312000 47.970000 5.019126
27.315000 48.835000 5.018317
27.318000 44.403000 4.720653
27.321000 54.306000 5.513247
27.324000 42.339000 4.715166
27.327000 55.840000 5.544706
27.330000 49.461000 5.210511
27.333000 48.805000 5.120139
27.336000 54.813000 5.331717
27.339000 62.351000 5.754415
27.342000 56.641000 5.429065
27.345000 65.095000 5.814372
27.348000 73.470000 6.187215
27.351000 62.704000 5.790149
27.354000 65.459000 5.889806
27.357000 57.106000 5.331776
27.360000 62.660000 5.775121
27.363000 64.791000 5.824680
27.366000 68.404000 6.164794
27.369000 72.875000 6.250217
27.372000 76.217000 6.517494
27.375000 68.122000 5.886575
27.378000 89.439000 6.986318
27.381000 82.477000 6.694434
27.384000 86.310000 6.975815
27.387000 87.240000 6.900112
27.390000 90.361000 6.774636
27.393000 94.963000 7.081231
27.396000 112.153000 7.801463
27.399000 101.586000 7.353547
27.402000 136.597000 8.578804
27.405000 143.293000 8.813112
27.408000 154.073000 9.192228
27.411000 153.321000 9.083690
27.414000 177.219000 9.736254
27.417000 187.439000 9.816195
27.420000 225.641000 10.804827
27.423000 292.014000 12.656654
27.426000 307.190000 12.862182
27.429000 407.886000 14.904241
27.432000 503.227000 16.412377
27.435000 626.704000 18.204824
27.438000 840.921000 21.635577
27.441000 1153.397000 25.455508
27.444000 1428.641000 28.226296
27.447000 1674.274000 30.312533
27.450000 1696.028000 30.762973
27.453000 1536.063000 29.426055
27.456000 1210.098000 26.072138
27.459000 853.374000 21.506336
27.462000 671.121000 19.028252
27.465000 525.614000 16.900118
27.468000 396.261000 14.664333
27.471000 341.360000 13.729358
27.474000 267.796000 12.133183
27.477000 195.980000 10.238443
27.480000 204.300000 10.373825
27.483000 173.363000 9.793139
27.486000 156.660000 9.144789
27.489000 152.498000 9.049288
27.492000 139.859000 8.559487
27.495000 142.108000 8.815128
27.498000 109.818000 7.683571
27.501000 99.863000 7.346260
27.504000 86.560000 6.855548
27.507000 82.494000 6.735613
27.510000 84.480000 6.903632
27.513000 77.071000 6.483060
27.516000 80.974000 6.654826
27.519000 85.659000 6.613308
27.522000 62.521000 5.816411
27.525000 58.115000 5.592366
27.528000 66.525000 5.938111
27.531000 66.211000 5.804842
27.534000 63.068000 5.807091
27.537000 66.354000 5.876331
27.540000 56.881000 5.534082
27.543000 52.472000 5.367318
27.546000 64.627000 5.828341
27.549000 54.097000 5.321609
27.552000 52.867000 5.505040
27.555000 41.506000 4.906323
27.558000 42.335000 4.916492
27.561000 49.456000 5.058934
27.564000 58.872000 5.449771
27.567000 49.262000 5.173743
27.570000 43.701000 5.087201
27.573000 45.062000 4.918516
27.576000 37.482000 4.542008
27.579000 37.875000 4.393528
27.582000 45.948000 4.874463
27.585000 43.998000 4.987010
27.588000 45.109000 5.057558
27.591000 55.754000 5.640714
27.594000 67.412000 6.054903
27.597000 42.222000 4.702451
27.600000 43.579000 4.737623
27.603000 50.448000 5.053941
27.606000 52.184000 5.370887
27.609000 34.079000 4.306437
27.612000 52.088000 5.417417
27.615000 43.331000 4.900284
27.618000 37.727000 4.393741
27.621000 55.939000 5.413575
27.624000 50.630000 5.091714
27.627000 41.224000 4.743133
27.630000 39.643000 4.619921
27.633000 27.091000 3.802817
27.636000 42.656000 4.679464
27.639000 46.926000 4.995757
27.642000 38.451000 4.480595
27.645000 33.404000 4.121271
27.648000 41.827000 4.831335
27.651000 36.958000 4.413219
27.654000 32.006000 4.167835
27.657000 43.369000 4.784316
27.660000 36.614000 4.382822
27.663000 34.938000 4.286356
27.666000 35.391000 4.354908
27.669000 32.057000 4.163558
27.672000 35.719000 4.306991
27.675000 34.429000 4.351565
27.678000 34.704000 4.375394
27.681000 35.266000 4.431813
27.684000 37.799000 4.350044
27.687000 26.659000 3.648208
27.690000 42.486000 4.654078
27.693000 37.226000 4.749535
27.696000 35.311000 4.323226
27.699000 44.376000 4.932590
27.702000 28.243000 3.897390
27.705000 40.781000 4.755643
27.708000 40.612000 4.602732
27.711000 35.499000 4.377149
27.714000 46.881000 5.178590
27.717000 39.729000 4.649306
27.720000 28.891000 3.744133
27.723000 35.247000 4.165457
27.726000 31.164000 4.160927
27.729000 28.142000 3.576442
27.732000 22.459000 3.545167
27.735000 22.263000 3.334804
27.738000 35.578000 4.458436
27.741000 33.166000 4.164532
27.744000 35.813000 4.298741
27.747000 32.321000 4.206363
27.750000 31.281000 4.162189
27.753000 38.724000 4.770824
27.756000 33.725000 4.164042
27.759000 30.553000 3.899827
27.762000 34.922000 4.400815
27.765000 20.868000 3.453212
27.768000 39.111000 4.577644
27.771000 24.789000 3.639252
27.774000 32.689000 4.188940
27.777000 34.838000 4.333168
27.780000 38.428000 4.499558
27.783000 42.725000 4.942615
27.786000 28.649000 4.099227
27.789000 38.782000 4.491065
27.792000 31.944000 4.121954
27.795000 34.144000 4.268762
27.798000 32.644000 4.034033
27.801000 28.077000 4.002924
27.804000 41.810000 4.790772
27.807000 35.091000 4.224306
27.810000 47.683000 5.104761
27.813000 34.253000 4.263291
27.816000 36.843000 4.419153
27.819000 29.081000 3.784370
27.822000 29.316000 4.125596
27.825000 33.415000 4.144184
27.828000 37.222000 4.408633
27.831000 38.028000 4.362983
27.834000 33.353000 4.197603
27.837000 30.919000 4.191619
27.840000 29.717000 3.970391
27.843000 31.625000 4.072448
27.846000 35.877000 4.322569
27.849000 41.386000 4.623233
27.852000 30.755000 4.056542
27.855000 34.095000 4.386204
27.858000 26.872000 3.843764
27.861000 32.495000 4.089309
27.864000 27.537000 3.818011
27.867000 41.790000 4.729484
27.870000 32.408000 4.196735
27.873000 35.811000 4.343031
27.876000 36.199000 4.364125
27.879000 35.653000 4.370156
27.882000 32.139000 4.269164
27.885000 29.017000 3.849942
27.888000 37.304000 4.578454
27.891000 40.528000 4.593079
27.894000 29.466000 3.884530
27.897000 44.942000 4.914699
27.900000 38.159000 4.607507
27.903000 25.694000 3.688217
27.906000 36.296000 4.520855
27.909000 27.234000 3.820096
27.912000 26.039000 3.732024
27.915000 27.265000 3.859477
27.918000 25.717000 3.597170
27.921000 31.924000 4.197514
27.924000 31.484000 3.985557
27.927000 34.745000 4.296831
27.930000 30.822000 3.895736
27.933000 27.247000 3.864049
27.936000 32.022000 4.322264
27.939000 27.714000 3.723141
27.942000 33.436000 4.386315
27.945000 35.393000 4.489040
27.948000 23.867000 3.522504
27.951000 33.873000 4.223501
27.954000 34.579000 4.241060
27.957000 32.197000 4.232633
27.960000 29.962000 4.094911
27.963000 29.674000 4.028638
27.966000 34.737000 4.367522
27.969000 37.751000 4.574299
27.972000 34.930000 4.257276
27.975000 28.383000 3.878433
27.978000 23.327000 3.519911
27.981000 31.250000 4.186160
27.984000 31.791000 4.053729
27.987000 32.860000 4.186896
27.990000 33.243000 4.125764
27.993000 32.197000 4.119064
27.996000 26.593000 3.681995
27.999000 30.985000 4.141080
28.002000 30.548000 3.933682
28.005000 23.627000 3.670580
28.008000 33.109000 4.257166
28.011000 39.442000 4.642992
28.014000 25.300000 3.956738
28.017000 28.348000 3.912363
28.020000 31.562000 3.958123
28.023000 25.752000 3.522510
28.026000 25.549000 3.751154
28.029000 29.564000 4.050871
28.032000 33.535000 4.178801
28.035000 36.809000 4.256111
28.038000 29.082000 3.940801
28.041000 30.861000 4.110309
28.044000 34.070000 4.139097
28.047000 27.957000 3.734694
28.050000 42.997000 4.885170
28.053000 26.773000 3.781432
28.056000 28.416000 3.824436
28.059000 36.103000 4.508741
28.062000 36.596000 4.538741
28.065000 39.401000 4.619434
28.068000 34.071000 4.395044
28.071000 31.135000 4.161063
28.074000 30.774000 4.093369
28.077000 36.896000 4.648673
28.080000 21.937000 3.403839
28.083000 28.900000 3.984045
28.086000 29.011000 3.847473
28.089000 29.800000 4.042578
28.092000 37.238000 4.500009
28.095000 25.429000 3.601853
28.098000 28.766000 3.910749
28.101000 29.790000 3.872060
28.104000 27.861000 3.789603
28.107000 33.083000 4.278986
28.110000 27.089000 3.779958
28.113000 36.715000 4.340152
28.116000 33.190000 4.305377
28.119000 35.781000 4.316664
28.122000 32.007000 4.004272
28.125000 41.913000 4.861860
28.128000 36.744000 4.441171
28.131000 26.652000 3.754448
28.134000 25.400000 3.705938
28.137000 26.301000 3.701700
28.140000 29.863000 3.870485
28.143000 32.701000 4.237122
28.146000 25.036000 3.549375
28.149000 40.784000 4.740357
28.152000 34.217000 4.121469
28.155000 28.210000 3.876228
28.158000 28.350000 3.777472
28.161000 25.495000 3.765338
28.164000 27.455000 3.908675
28.167000 33.312000 4.217371
28.170000 32.000000 4.045111
28.173000 33.878000 4.213940
28.176000 39.985000 4.760542
28.179000 30.102000 4.093353
28.182000 30.168000 4.007593
28.185000 40.841000 4.601066
28.188000 24.719000 3.658872
28.191000 25.355000 3.611921
28.194000 31.286000 4.071556
28.197000 38.142000 4.583355
28.200000 27.260000 3.744878
28.203000 28.990000 4.031291
28.206000 33.549000 4.352461
28.209000 37.252000 4.392592
28.212000 37.990000 4.413885
28.215000 43.059000 4.697181
28.218000 30.915000 4.060175
28.221000 36.314000 4.339375
28.224000 28.656000 3.959463
28.227000 24.715000 3.579975
28.230000 28.151000 3.871068
28.233000 31.825000 4.096731
28.236000 29.988000 4.136209
28.239000 31.910000 4.107936
28.242000 27.947000 3.857789
28.245000 23.555000 3.642204
28.248000 35.868000 4.538122
28.251000 33.238000 4.313157
28.254000 36.854000 4.475715
28.257000 29.842000 4.058836
28.260000 24.022000 3.548680
28.263000 33.335000 4.341186
28.266000 27.877000 3.975401
28.269000 29.802000 3.916914
28.272000 28.032000 3.886517
28.275000 18.098000 3.273609
28.278000 33.131000 4.317534
28.281000 26.285000 3.725394
28.284000 34.220000 4.361767
28.287000 38.521000 4.437427
28.290000 29.388000 3.887983
28.293000 30.891000 3.952524
28.296000 35.624000 4.482682
28.299000 25.757000 3.670209
28.302000 37.178000 4.464030
28.305000 32.084000 4.045292
28.308000 28.077000 3.853269
28.311000 40.749000 4.579529
28.314000 26.838000 3.802421
28.317000 30.609000 4.256794
28.320000 33.181000 4.278575
28.323000 26.546000 3.650693
28.326000 27.543000 3.705044
28.329000 27.553000 3.904387
28.332000 25.962000 3.686134
28.335000 40.695000 4.815214
28.338000 36.213000 4.437908
28.341000 39.274000 4.709019
28.344000 33.211000 4.336980
28.347000 31.580000 3.942841
28.350000 33.637000 4.300216
28.353000 21.294000 3.228063
28.356000 41.376000 4.776205
28.359000 27.698000 3.601605
28.362000 24.826000 3.720734
28.365000 33.926000 4.450646
28.368000 24.163000 3.689617
28.371000 29.820000 3.921261
28.374000 30.015000 4.155156
28.377000 26.977000 3.846192
28.380000 33.319000 4.284666
28.383000 34.151000 4.265961
28.386000 39.451000 4.609034
28.389000 32.890000 4.274095
28.392000 27.838000 3.662741
28.395000 31.378000 4.064852
28.398000 30.358000 4.027704
28.401000 30.735000 4.129492
28.404000 34.317000 4.271914
28.407000 40.261000 4.578815
28.410000 19.960000 3.236020
28.413000 39.460000 4.782300
28.416000 31.443000 4.237963
28.419000 36.163000 4.362877
28.422000 25.928000 3.671437
28.425000 31.043000 4.187496
28.428000 30.524000 4.079330
28.431000 32.659000 4.135938
28.434000 32.615000 4.212512
28.437000 42.243000 4.973735
28.440000 31.081000 4.136070
28.443000 28.755000 4.079305
28.446000 30.121000 3.957542
28.449000 27.618000 3.786444
28.452000 21.959000 3.419098
28.455000 28.733000 3.968109
28.458000 24.975000 3.670514
28.461000 35.207000 4.217094
28.464000 40.291000 4.628094
28.467000 27.317000 3.920746
28.470000 21.549000 3.446357
28.473000 33.412000 4.303554
28.476000 21.887000 3.501641
28.479000 28.273000 3.817084
28.482000 37.032000 4.591196
28.485000 32.517000 4.193629
28.488000 33.167000 4.094838
28.491000 36.575000 4.352216
28.494000 35.561000 4.284742
28.497000 30.269000 4.125228
28.500000 23.333000 3.469908
28.503000 27.802000 3.826830
28.506000 26.402000 3.702813
28.509000 34.616000 4.288660
28.512000 32.308000 4.466181
28.515000 31.460000 4.177467
28.518000 29.544000 3.985875
28.521000 31.659000 4.159596
28.524000 37.685000 4.334887
28.527000 32.835000 4.255687
28.530000 32.423000 4.205056
28.533000 36.515000 4.484022
28.536000 33.310000 4.287892
28.539000 23.698000 3.267526
28.542000 34.835000 4.536197
28.545000 24.326000 3.646287
28.548000 28.192000 3.914219
28.551000 35.160000 4.392616
28.554000 31.809000 4.113324
28.557000 28.829000 4.075240
28.560000 35.122000 4.476070
28.563000 25.377000 3.670806
28.566000 24.653000 3.474878
28.569000 30.425000 4.114320
28.572000 42.894000 4.800070
28.575000 40.792000 4.698886
28.578000 28.534000 3.939986
28.581000 34.561000 4.315570
28.584000 38.351000 4.714036
28.587000 32.754000 4.327428
28.590000 41.342000 4.654810
28.593000 37.095000 4.379794
28.596000 42.604000 4.812060
28.599000 28.185000 3.889665
28.602000 32.990000 4.115322
28.605000 28.658000 3.916869
28.608000 23.897000 3.590613
28.611000 32.770000 4.033920
28.614000 37.220000 4.541291
28.617000 30.468000 4.102460
28.620000 26.536000 3.838157
28.623000 38.534000 4.560148
28.626000 30.795000 4.127458
28.629000 27.962000 3.934238
28.632000 35.456000 4.357845
28.635000 23.444000 3.451166
28.638000 29.302000 3.916060
28.641000 37.289000 4.407429
28.644000 38.888000 4.600261
28.647000 30.173000 3.976577
28.650000 30.621000 4.090706
28.653000 40.217000 4.679741
28.656000 28.742000 3.679052
28.659000 35.257000 4.299862
28.662000 30.296000 4.016388
28.665000 30.781000 4.139949
28.668000 28.432000 3.780562
28.671000 29.017000 4.043300
28.674000 24.538000 3.737992
28.677000 31.411000 4.258505
28.680000 37.615000 4.322109
28.683000 42.559000 4.760703
28.686000 21.752000 3.336626
28.689000 30.178000 4.122893
28.692000 22.042000 3.415088
28.695000 32.032000 4.223291
28.698000 28.045000 3.916638
28.701000 26.949000 3.810805
28.704000 27.346000 3.773615
28.707000 38.387000 4.549189
28.710000 31.462000 4.201492
28.713000 30.982000 4.081550
28.716000 28.146000 3.857195
28.719000 24.475000 3.698888
28.722000 24.095000 3.555216
28.725000 24.596000 3.578893
28.728000 30.967000 4.094012
28.731000 31.903000 4.204838
28.734000 26.658000 3.662193
28.737000 39.928000 4.722928
28.740000 37.538000 4.697556
28.743000 28.780000 3.875451
28.746000 39.592000 4.732029
28.749000 38.381000 4.508514
28.752000 24.509000 3.659172
28.755000 27.097000 3.599027
28.758000 33.810000 4.240157
28.761000 26.343000 3.787452
28.764000 36.925000 4.581867
28.767000 37.321000 4.542142
28.770000 28.304000 3.956045
28.773000 39.601000 4.702543
28.776000 34.629000 4.351661
28.779000 33.193000 4.166365
28.782000 29.821000 4.073578
28.785000 27.571000 3.763295
28.788000 33.165000 4.242350
28.791000 25.254000 3.829037
28.794000 22.524000 3.529817
28.797000 33.132000 4.421270
28.800000 31.529000 4.204681
28.803000 38.042000 4.609190
28.806000 34.596000 4.412269
28.809000 36.464000 4.539495
28.812000 23.896000 3.689562
28.815000 42.486000 4.736900
28.818000 27.616000 3.792753
28.821000 33.533000 4.074464
28.824000 37.367000 4.439498
28.827000 34.418000 4.419972
28.830000 24.468000 3.569056
28.833000 38.806000 4.553202
28.836000 36.040000 4.508040
28.839000 31.326000 4.115581
28.842000 22.323000 3.553431
28.845000 34.679000 4.475300
28.848000 35.597000 4.296153
28.851000 31.458000 4.137927
28.854000 31.569000 4.111339
28.857000 37.807000 4.376542
28.860000 30.244000 3.863241
28.863000 30.639000 3.936213
28.866000 30.694000 4.219872
28.869000 26.739000 3.783092
28.872000 31.543000 4.149944
28.875000 37.819000 4.441660
28.878000 37.781000 4.735415
28.881000 36.360000 4.491021
28.884000 34.331000 4.292416
28.887000 39.655000 4.478917
28.890000 37.415000 4.383263
28.893000 33.964000 4.205023
28.896000 31.692000 4.263153
28.899000 36.017000 4.366529
28.902000 32.243000 4.102858
28.905000 29.854000 3.920887
28.908000 24.669000 3.561591
28.911000 43.613000 4.956147
28.914000 41.281000 4.420951
28.917000 41.012000 4.617005
28.920000 28.525000 3.675217
28.923000 33.818000 4.052792
28.926000 27.630000 3.890348
28.929000 33.271000 4.363377
28.932000 33.301000 4.214844
28.935000 29.238000 3.909928
28.938000 42.722000 4.857651
28.941000 27.167000 3.877129
28.944000 29.261000 3.934514
28.947000 40.814000 4.555635
28.950000 31.712000 4.080762
28.953000 36.104000 4.288471
28.956000 32.173000 4.352368
28.959000 31.774000 4.287014
28.962000 36.211000 4.173745
28.965000 33.794000 4.275632
28.968000 39.288000 4.600653
28.971000 49.196000 5.199333
28.974000 32.966000 4.173941
28.977000 35.322000 4.567113
28.980000 39.397000 4.488719
28.983000 34.600000 4.250139
28.986000 28.908000 3.929698
28.989000 38.309000 4.616400
28.992000 21.036000 3.335160
28.995000 24.199000 3.554814
28.998000 51.574000 5.354898
29.001000 39.149000 4.567005
29.004000 37.847000 4.592001
29.007000 36.819000 4.552076
29.010000 38.799000 4.477642
29.013000 36.725000 4.396607
29.016000 33.771000 4.149882
29.019000 29.555000 3.896083
29.022000 38.442000 4.381202
29.025000 35.043000 4.236001
29.028000 30.213000 4.044513
29.031000 37.424000 4.733068
29.034000 33.790000 4.174479
29.037000 34.364000 4.307085
29.040000 38.522000 4.604021
29.043000 36.343000 4.584980
29.046000 20.550000 3.056715
29.049000 44.945000 5.030651
29.052000 50.721000 5.071131
29.055000 34.758000 4.207304
29.058000 32.846000 4.134970
29.061000 39.961000 4.696929
29.064000 34.799000 4.274745
29.067000 34.342000 4.380542
29.070000 38.157000 4.675649
29.073000 33.271000 4.050955
29.076000 36.370000 4.381577
29.079000 34.240000 4.104319
29.082000 38.791000 4.593058
29.085000 41.772000 4.842702
29.088000 47.211000 5.196549
29.091000 35.934000 4.511656
29.094000 38.270000 4.359492
29.097000 43.644000 4.948454
29.100000 40.528000 4.952462
29.103000 33.668000 4.386911
29.106000 34.628000 4.102999
29.109000 40.653000 4.571313
29.112000 42.504000 4.813474
29.115000 46.100000 5.014624
29.118000 33.629000 4.277618
29.121000 42.169000 4.655413
29.124000 44.146000 4.746897
29.127000 47.321000 5.152119
29.130000 42.381000 4.783507
29.133000 54.987000 5.445558
29.136000 38.507000 4.653154
29.139000 56.601000 5.401785
29.142000 52.972000 5.412479
29.145000 54.528000 5.358988
29.148000 49.542000 5.280902
29.151000 60.531000 5.745456
29.154000 65.873000 5.864624
29.157000 64.962000 5.943920
29.160000 61.264000 5.644028
29.163000 84.649000 6.857432
29.166000 73.781000 6.178036
29.169000 97.756000 7.209461
29.172000 117.122000 8.162312
29.175000 144.504000 8.987227
29.178000 150.247000 9.011138
29.181000 201.427000 10.363699
29.184000 259.712000 11.726884
29.187000 328.811000 13.321126
29.190000 466.517000 16.038814
29.193000 769.346000 20.886262
29.196000 1198.656000 25.561594
29.199000 1943.075000 32.801794
29.202000 3240.277000 43.405406
29.205000 4806.231000 54.656188
29.208000 4678.071000 53.362570
29.211000 2978.004000 41.146299
29.214000 1727.043000 30.903360
29.217000 1090.844000 24.575661
29.220000 686.964000 19.817371
29.223000 452.604000 15.804317
29.226000 323.936000 13.128248
29.229000 249.861000 11.559342
29.232000 206.306000 10.668369
29.235000 152.492000 9.000366
29.238000 125.346000 8.159185
29.241000 114.988000 7.862470
29.244000 91.625000 6.998108
29.247000 83.997000 6.715164
29.250000 79.910000 6.545274
29.253000 82.067000 6.756057
29.256000 73.297000 6.235469
29.259000 56.468000 5.462609
29.262000 37.008000 4.452891
29.265000 41.272000 4.741300
29.268000 46.653000 4.955003
29.271000 58.301000 5.554978
29.274000 46.859000 4.907066
29.277000 37.827000 4.662437
29.280000 52.587000 5.341728
29.283000 59.387000 5.675904
29.286000 44.356000 4.680763
29.289000 49.478000 5.151476
29.292000 61.599000 5.889893
29.295000 40.912000 4.812050
29.298000 43.799000 4.815231
29.301000 44.948000 4.879060
29.304000 44.504000 4.955529
29.307000 40.027000 4.457899
29.310000 36.293000 4.355748
29.313000 46.432000 5.126474
29.316000 39.749000 4.567285
29.319000 38.207000 4.742751
29.322000 41.646000 4.758338
29.325000 36.516000 4.499385
29.328000 43.753000 4.695300
29.331000 44.225000 4.844016
29.334000 52.747000 5.239279
29.337000 43.918000 4.754762
29.340000 55.165000 5.314317
29.343000 36.927000 4.541003
29.346000 25.804000 3.696535
29.349000 34.553000 4.371913
29.352000 25.727000 3.644886
29.355000 43.601000 5.043360
29.358000 42.615000 4.540507
29.361000 28.576000 3.858677
29.364000 42.843000 4.837984
29.367000 43.045000 4.899014
29.370000 44.986000 5.050778
29.373000 32.245000 3.866902
29.376000 37.011000 4.334043
29.379000 46.289000 5.133549
29.382000 39.765000 4.620713
29.385000 38.230000 4.420255
29.388000 38.090000 4.597750
29.391000 32.471000 4.161787
29.394000 32.945000 4.276253
29.397000 39.288000 4.614009
29.400000 32.942000 4.251119
29.403000 39.330000 4.624418
29.406000 35.440000 4.439222
29.409000 36.074000 4.366421
29.412000 34.359000 4.138635
29.415000 48.421000 5.216335
29.418000 37.460000 4.579330
29.421000 25.454000 3.527685
29.424000 33.825000 4.360767
29.427000 39.911000 4.465092
29.430000 38.678000 4.687779
29.433000 33.833000 4.264987
29.436000 35.220000 4.405744
29.439000 32.733000 4.217668
29.442000 44.476000 4.812378
29.445000 34.351000 4.394915
29.448000 31.433000 3.943196
29.451000 41.789000 4.802067
29.454000 39.403000 4.650526
29.457000 38.006000 4.514535
29.460000 42.464000 4.722885
29.463000 32.874000 4.280461
29.466000 33.933000 4.144986
29.469000 39.627000 4.724997
29.472000 36.275000 4.389412
29.475000 52.280000 5.162204
29.478000 34.943000 4.657512
29.481000 34.019000 4.266678
29.484000 48.752000 5.274673
29.487000 32.177000 4.144470
29.490000 41.101000 4.721474
29.493000 34.191000 4.126332
29.496000 39.061000 4.567197
29.499000 38.133000 4.508823
29.502000 35.944000 4.483612
29.505000 34.341000 4.129762
29.508000 40.226000 4.550466
29.511000 35.352000 4.316266
29.514000 29.145000 3.843345
29.517000 27.515000 3.789266
29.520000 41.228000 4.685396
29.523000 37.592000 4.579428
29.526000 41.318000 4.703027
29.529000 38.520000 4.512203
29.532000 55.892000 5.312841
29.535000 44.150000 5.039852
29.538000 27.579000 3.849485
29.541000 35.696000 4.481697
29.544000 40.777000 4.871439
29.547000 62.932000 5.888243
29.550000 31.014000 3.992719
29.553000 28.470000 3.873559
29.556000 35.721000 4.230760
29.559000 42.593000 4.811586
29.562000 37.616000 4.408217
29.565000 42.832000 4.863427
29.568000 30.078000 3.936328
29.571000 43.151000 4.772043
29.574000 47.477000 5.039825
29.577000 36.871000 4.502908
29.580000 46.783000 5.101146
29.583000 37.969000 4.424929
29.586000 38.154000 4.727575
29.589000 36.517000 4.472160
29.592000 39.428000 4.758065
29.595000 36.550000 4.397927
29.598000 39.799000 4.641203
29.601000 50.214000 5.264775
29.604000 39.888000 4.669667
29.607000 45.637000 4.957766
29.610000 42.492000 4.881365
29.613000 31.901000 4.138804
29.616000 42.055000 4.869638
29.619000 32.138000 4.070644
29.622000 45.386000 4.948038
29.625000 28.017000 3.950207
29.628000 36.045000 4.435624
29.631000 43.487000 4.905988
29.634000 42.264000 4.939100
29.637000 38.065000 4.418931
29.640000 45.928000 4.987020
29.643000 45.273000 4.865302
29.646000 37.781000 4.480240
29.649000 36.562000 4.432671
29.652000 42.513000 4.684985
29.655000 51.603000 5.248617
29.658000 38.647000 4.393827
29.661000 44.377000 4.839505
29.664000 49.126000 5.222531
29.667000 54.975000 5.379754
29.670000 56.818000 5.482024
29.673000 44.065000 4.856075
29.676000 44.064000 4.882474
29.679000 46.442000 4.912007
29.682000 54.272000 5.349985
29.685000 52.997000 5.263429
29.688000 55.217000 5.340228
29.691000 47.204000 4.840986
29.694000 59.658000 5.602361
29.697000 61.537000 5.581538
29.700000 51.545000 5.208500
29.703000 45.443000 4.991959
29.706000 74.083000 6.465337
29.709000 57.444000 5.565851
29.712000 58.725000 5.529671
29.715000 54.663000 5.568645
29.718000 58.576000 5.691317
29.721000 64.561000 5.920258
29.724000 66.556000 5.969739
29.727000 67.997000 5.967703
29.730000 56.232000 5.400682
29.733000 64.487000 5.818080
29.736000 67.352000 5.978579
29.739000 61.832000 5.720979
29.742000 64.129000 5.818219
29.745000 65.279000 6.090671
29.748000 71.541000 6.153601
29.751000 89.209000 6.832939
29.754000 80.998000 6.529704
29.757000 88.550000 6.806192
29.760000 80.787000 6.586480
29.763000 83.113000 6.838921
29.766000 83.197000 6.755775
29.769000 87.844000 6.727337
29.772000 78.421000 6.378320
29.775000 91.221000 7.092133
29.778000 82.292000 6.720581
29.781000 109.298000 7.741030
29.784000 84.701000 6.705744
29.787000 101.202000 7.296802
29.790000 118.913000 8.073303
29.793000 112.308000 7.776969
29.796000 137.628000 8.655652
29.799000 115.826000 7.793642
29.802000 137.317000 8.499916
29.805000 147.992000 8.967243
29.808000 141.271000 8.948946
29.811000 146.136000 9.037515
29.814000 169.357000 9.491619
29.817000 175.132000 9.735804
29.820000 171.238000 9.579007
29.823000 188.842000 10.341412
29.826000 213.965000 10.664219
29.829000 226.758000 10.997079
29.832000 232.208000 11.035086
29.835000 290.537000 12.689864
29.838000 318.318000 13.096899
29.841000 330.066000 13.434248
29.844000 359.994000 13.781741
29.847000 405.071000 14.542135
29.850000 481.606000 16.130911
29.853000 635.691000 18.640070
29.856000 721.982000 19.946762
29.859000 927.513000 22.220220
29.862000 1206.654000 25.684833
29.865000 1487.355000 28.875077
29.868000 2002.308000 33.931486
29.871000 2708.401000 39.635728
29.874000 3238.742000 43.234827
29.877000 3556.658000 45.833230
29.880000 3218.238000 43.729287
29.883000 2613.744000 39.040013
29.886000 2072.648000 34.109398
29.889000 1580.940000 29.733430
29.892000 1157.837000 25.240282
29.895000 933.722000 22.949141
29.898000 714.460000 19.711229
29.901000 582.951000 17.663838
29.904000 466.706000 15.803566
29.907000 421.412000 15.129912
29.910000 306.801000 12.865807
29.913000 309.930000 13.195766
29.916000 262.610000 11.907114
29.919000 230.196000 10.966002
29.922000 223.657000 11.163578
29.925000 215.979000 10.662759
29.928000 193.440000 10.329902
29.931000 162.793000 9.474145
29.934000 143.394000 8.754674
29.937000 144.641000 8.911798
29.940000 136.705000 8.555968
29.943000 130.026000 8.379157
29.946000 120.766000 8.022165
29.949000 113.670000 7.936710
29.952000 97.858000 7.236895
29.955000 101.251000 7.317814
29.958000 129.772000 8.406831
29.961000 108.135000 7.681945
29.964000 111.819000 7.600426
29.967000 92.899000 7.059076
29.970000 92.144000 7.012807
29.973000 70.065000 6.065699
29.976000 79.654000 6.464605
29.979000 75.139000 6.335740
29.982000 85.568000 6.832809
29.985000 73.791000 6.352168
29.988000 76.503000 6.406391
29.991000 76.019000 6.361085
29.994000 68.193000 6.079242
29.997000 68.753000 6.154262
30.000000 59.305000 5.706151
30.003000 62.151000 5.603236
30.006000 86.503000 6.770139
30.009000 68.427000 6.071334
30.012000 85.991000 6.762433
30.015000 55.258000 5.487558
30.018000 54.105000 5.233474
30.021000 62.328000 5.640753
30.024000 62.516000 5.721845
30.027000 56.069000 5.615347
30.030000 52.526000 5.471133
30.033000 50.933000 5.171122
30.036000 53.176000 5.331822
30.039000 49.850000 5.231648
30.042000 44.320000 4.815155
30.045000 52.101000 5.379843
30.048000 46.884000 5.159312
30.051000 51.849000 5.402615
30.054000 35.636000 4.425564
30.057000 59.338000 5.755439
30.060000 60.175000 5.691638
30.063000 58.710000 5.746283
30.066000 70.663000 6.234319
30.069000 48.489000 4.924042
30.072000 49.035000 5.292190
30.075000 42.856000 4.823911
30.078000 48.689000 5.082288
30.081000 41.378000 4.729929
30.084000 43.346000 4.812716
30.087000 45.073000 4.810827
30.090000 48.714000 5.216534
30.093000 47.708000 4.984390
30.096000 46.500000 5.074085
30.099000 51.616000 5.204543
30.102000 46.595000 5.003027
30.105000 55.164000 5.434708
30.108000 44.661000 4.974393
30.111000 36.726000 4.206584
30.114000 55.722000 5.449262
30.117000 53.641000 5.523667
30.120000 35.465000 4.189357
30.123000 49.886000 5.131572
30.126000 45.759000 4.932462
30.129000 35.820000 4.493778
30.132000 38.519000 4.623006
30.135000 45.051000 4.853268
30.138000 49.847000 5.198869
30.141000 44.153000 5.003403
30.144000 45.584000 4.979371
30.147000 39.973000 4.611091
30.150000 39.048000 4.595245
30.153000 34.244000 4.159959
30.156000 42.686000 4.614656
30.159000 46.502000 5.035432
30.162000 42.512000 4.869731
30.165000 43.613000 5.022678
30.168000 36.619000 4.470563
30.171000 40.834000 4.565615
30.174000 32.471000 4.125811
30.177000 34.294000 4.277117
30.180000 38.275000 4.488092
30.183000 41.688000 4.723421
30.186000 50.733000 5.234989
30.189000 38.015000 4.471943
30.192000 42.784000 4.778800
30.195000 46.286000 5.046843
30.198000 34.358000 4.250410
30.201000 45.106000 4.984939
30.204000 51.129000 5.528404
30.207000 39.472000 4.628712
30.210000 23.745000 3.515540
30.213000 32.497000 4.033462
30.216000 30.075000 3.969492
30.219000 31.047000 4.095050
30.222000 37.170000 4.512981
30.225000 35.714000 4.383647
30.228000 42.700000 5.001669
30.231000 34.757000 4.173044
30.234000 40.122000 4.632533
30.237000 36.562000 4.361212
30.240000 39.050000 4.544590
30.243000 35.539000 4.478425
30.246000 49.732000 5.152594
30.249000 39.801000 4.860542
30.252000 34.469000 4.309364
30.255000 35.786000 4.256687
30.258000 42.293000 4.911302
30.261000 42.972000 4.824594
30.264000 38.377000 4.557493
30.267000 36.875000 4.331854
30.270000 29.650000 3.948437
30.273000 42.076000 4.815809
30.276000 24.461000 3.616274
30.279000 32.393000 4.107675
30.282000 33.332000 4.329244
30.285000 40.593000 4.730978
30.288000 39.290000 4.539326
30.291000 45.132000 4.880912
30.294000 42.952000 4.839761
30.297000 38.205000 4.556711
30.300000 41.499000 4.730066
30.303000 41.514000 4.742281
30.306000 36.121000 4.284911
30.309000 27.491000 3.753661
30.312000 42.363000 4.764813
30.315000 41.294000 4.734349
30.318000 43.130000 4.798019
30.321000 43.662000 4.922668
30.324000 41.690000 4.819023
30.327000 30.644000 4.172563
30.330000 26.686000 3.661174
30.333000 37.976000 4.643264
30.336000 33.838000 4.229064
30.339000 41.071000 4.789762
30.342000 28.331000 3.923380
30.345000 41.608000 4.811685
30.348000 44.886000 4.966923
30.351000 24.271000 3.536652
30.354000 34.897000 4.395526
30.357000 40.536000 4.701251
30.360000 33.579000 4.278563
30.363000 44.671000 5.010248
30.366000 33.971000 4.243005
30.369000 31.003000 4.036711
30.372000 31.516000 4.253552
30.375000 36.031000 4.288369
30.378000 47.268000 4.988832
30.381000 34.811000 4.236137
30.384000 32.919000 4.112324
30.387000 33.675000 4.329348
30.390000 23.599000 3.325807
30.393000 42.914000 4.905877
30.396000 33.372000 4.054984
30.399000 24.033000 3.530695
30.402000 30.967000 4.128098
30.405000 36.234000 4.405840
30.408000 39.340000 4.336177
30.411000 30.564000 3.972009
30.414000 44.507000 4.870504
30.417000 41.255000 4.448180
30.420000 36.881000 4.342211
30.423000 45.988000 5.067266
30.426000 44.269000 4.958343
30.429000 32.935000 4.180588
30.432000 29.408000 3.843856
30.435000 32.158000 4.364691
30.438000 37.436000 4.497607
30.441000 38.775000 4.488562
30.444000 26.699000 3.803834
30.447000 50.355000 5.193789
30.450000 43.246000 4.803383
30.453000 44.548000 4.868199
30.456000 47.521000 5.182710
30.459000 29.282000 3.862021
30.462000 36.697000 4.478666
30.465000 29.349000 3.991186
30.468000 44.503000 4.991445
30.471000 27.667000 3.909939
30.474000 28.257000 4.015972
30.477000 24.972000 3.631284
30.480000 22.469000 3.586474
30.483000 41.021000 4.786948
30.486000 36.328000 4.544096
30.489000 32.099000 4.006258
30.492000 31.202000 4.002037
30.495000 27.995000 3.596311
30.498000 34.641000 4.264520
30.501000 35.371000 4.288524
30.504000 36.851000 4.460698
30.507000 35.646000 4.496584
30.510000 32.040000 4.081057
30.513000 37.155000 4.396388
30.516000 41.900000 4.842199
30.519000 29.623000 3.990889
30.522000 34.166000 4.324471
30.525000 28.712000 3.929137
30.528000 30.962000 4.163287
30.531000 26.412000 3.813921
30.534000 37.231000 4.515198
30.537000 34.074000 4.317235
30.540000 32.147000 4.065315
30.543000 26.742000 3.582599
30.546000 32.787000 4.218816
30.549000 26.722000 3.590114
30.552000 49.186000 5.135129
30.555000 37.276000 4.374063
30.558000 34.047000 4.209715
30.561000 29.086000 3.787552
30.564000 26.936000 3.832201
30.567000 43.578000 4.763627
30.570000 31.978000 4.052281
30.573000 30.213000 4.135057
30.576000 31.434000 4.044063
30.579000 31.496000 3.974845
30.582000 24.616000 3.431532
30.585000 39.778000 4.631231
30.588000 25.567000 3.781800
30.591000 28.581000 4.123239
30.594000 33.459000 4.185315
30.597000 37.856000 4.510888
30.600000 34.831000 4.270501
30.603000 44.450000 5.022586
30.606000 24.899000 3.745647
30.609000 30.498000 4.095459
30.612000 32.723000 4.396134
30.615000 37.301000 4.408829
30.618000 43.128000 4.919760
30.621000 40.973000 4.605372
30.624000 28.465000 3.979530
30.627000 39.548000 4.611874
30.630000 32.595000 4.142759
30.633000 38.922000 4.526762
30.636000 33.894000 4.217002
30.639000 34.014000 4.272813
30.642000 36.580000 4.554812
30.645000 45.517000 4.830703
30.648000 27.744000 3.761678
30.651000 23.077000 3.390605
30.654000 31.694000 4.172956
30.657000 34.422000 4.251879
30.660000 32.445000 4.273735
30.663000 27.226000 3.856355
30.666000 18.421000 3.147139
30.669000 30.741000 3.906951
30.672000 34.558000 4.297814
30.675000 38.612000 4.683337
30.678000 36.606000 4.586540
30.681000 30.525000 4.106715
30.684000 35.828000 4.343296
30.687000 33.734000 4.297681
30.690000 43.903000 4.869637
30.693000 31.050000 3.992869
30.696000 42.482000 4.809971
30.699000 30.911000 4.137902
30.702000 24.347000 3.723351
30.705000 24.872000 3.645648
30.708000 27.289000 3.715584
30.711000 30.273000 3.992051
30.714000 31.582000 4.048938
30.717000 30.933000 4.217917
30.720000 36.309000 4.454351
30.723000 35.679000 4.510672
30.726000 28.819000 3.838694
30.729000 44.071000 4.758366
30.732000 46.012000 5.067474
30.735000 38.464000 4.633640
30.738000 29.891000 3.878052
30.741000 39.315000 4.571225
30.744000 32.961000 4.202511
30.747000 29.649000 3.953810
30.750000 32.422000 4.309215
30.753000 31.198000 3.988823
30.756000 41.777000 4.821147
30.759000 28.041000 3.857953
30.762000 35.875000 4.444696
30.765000 36.872000 4.536001
30.768000 31.411000 3.958143
30.771000 31.536000 4.135560
30.774000 29.161000 3.825238
30.777000 37.019000 4.476084
30.780000 45.675000 4.877639
30.783000 30.242000 4.005720
30.786000 27.224000 3.883896
30.789000 35.832000 4.385328
30.792000 36.221000 4.239786
30.795000 40.824000 4.518543
30.798000 32.434000 4.071008
30.801000 42.027000 4.843558
30.804000 41.018000 4.706407
30.807000 43.844000 4.942667
30.810000 36.086000 4.224867
30.813000 41.297000 4.584822
30.816000 41.035000 4.749645
30.819000 29.973000 4.158730
30.822000 43.767000 4.873958
30.825000 36.619000 4.430374
30.828000 43.063000 4.896612
30.831000 32.829000 4.237942
30.834000 33.137000 4.098005
30.837000 31.652000 4.253771
30.840000 33.936000 4.204867
30.843000 39.845000 4.483022
30.846000 35.856000 4.470227
30.849000 31.867000 4.161800
30.852000 35.310000 4.468155
30.855000 33.451000 4.066996
30.858000 33.081000 4.327161
30.861000 42.556000 4.776234
30.864000 36.208000 4.341745
30.867000 33.714000 4.400057
30.870000 31.161000 4.148990
30.873000 39.840000 4.459784
30.876000 32.812000 4.237237
30.879000 33.506000 4.216943
30.882000 31.729000 4.036303
30.885000 34.921000 4.461779
30.888000 45.463000 4.947437
30.891000 29.676000 4.004725
30.894000 49.080000 5.134581
30.897000 39.493000 4.697525
30.900000 44.027000 4.928083
30.903000 33.635000 4.147927
30.906000 34.656000 4.204988
30.909000 46.529000 5.151687
30.912000 37.863000 4.537544
30.915000 40.134000 4.658095
30.918000 40.301000 4.660513
30.921000 40.340000 4.698580
30.924000 36.555000 4.227232
30.927000 52.331000 5.477754
30.930000 28.075000 3.911026
30.933000 54.469000 5.558356
30.936000 50.997000 5.142010
30.939000 54.892000 5.433491
30.942000 71.465000 6.434396
30.945000 65.841000 5.992352
30.948000 61.873000 5.712780
30.951000 73.928000 6.250064
30.954000 116.306000 7.851708
30.957000 135.791000 8.435491
30.960000 131.553000 8.371025
30.963000 131.311000 8.331457
30.966000 121.661000 8.115314
30.969000 88.878000 6.887255
30.972000 75.417000 6.304912
30.975000 59.261000 5.486581
30.978000 54.161000 5.407472
30.981000 57.121000 5.389835
30.984000 42.387000 4.697728
30.987000 41.553000 4.606804
30.990000 39.161000 4.648510
30.993000 35.753000 4.361575
30.996000 38.284000 4.623528
30.999000 41.291000 4.838440
31.002000 48.118000 5.070112
31.005000 44.312000 4.807443
31.008000 29.611000 3.951438
31.011000 36.017000 4.345633
31.014000 31.338000 4.180738
31.017000 37.431000 4.447893
31.020000 40.647000 4.655214
31.023000 47.275000 5.192988
31.026000 30.901000 4.082793
31.029000 31.048000 4.244548
31.032000 28.561000 3.945532
31.035000 30.120000 3.855073
31.038000 35.684000 4.429611
31.041000 38.206000 4.643409
31.044000 33.788000 4.443460
31.047000 39.480000 4.416735
31.050000 29.715000 4.017604
31.053000 35.473000 4.413658
31.056000 41.431000 4.846951
31.059000 35.029000 4.172217
31.062000 43.530000 4.838342
31.065000 35.765000 4.287447
31.068000 39.690000 4.634895
31.071000 41.292000 4.814638
31.074000 45.654000 5.025202
31.077000 32.274000 4.211052
31.080000 28.093000 3.986682
31.083000 37.120000 4.531614
31.086000 32.975000 4.213390
31.089000 17.130000 2.812676
31.092000 31.111000 4.149102
31.095000 36.329000 4.436118
31.098000 28.435000 3.885515
31.101000 32.102000 4.141250
31.104000 36.601000 4.302001
31.107000 34.044000 4.156945
31.110000 28.679000 4.059330
31.113000 40.038000 4.733664
31.116000 31.570000 4.189968
31.119000 27.269000 3.823114
31.122000 22.460000 3.633537
31.125000 25.997000 3.656174
31.128000 25.365000 3.666272
31.131000 37.048000 4.545561
31.134000 34.267000 4.524978
31.137000 34.637000 4.335243
31.140000 34.029000 4.219868
31.143000 40.722000 4.760182
31.146000 30.366000 4.125968
31.149000 30.574000 4.140478
31.152000 31.645000 4.215959
31.155000 31.922000 4.103623
31.158000 43.660000 4.943373
31.161000 42.664000 4.635558
31.164000 40.323000 4.531595
31.167000 32.491000 4.289950
31.170000 31.670000 4.063001
31.173000 34.733000 4.334478
31.176000 37.105000 4.609410
31.179000 42.146000 4.633628
31.182000 35.185000 4.210587
31.185000 31.811000 4.097510
31.188000 31.463000 4.127050
31.191000 35.340000 4.199337
31.194000 39.677000 4.792047
31.197000 36.767000 4.320780
31.200000 32.997000 4.106047
31.203000 45.859000 4.941041
31.206000 27.967000 3.850944
31.209000 33.917000 4.339060
31.212000 26.928000 3.658352
31.215000 41.648000 4.883343
31.218000 30.437000 3.976018
31.221000 39.627000 4.565932
31.224000 40.412000 4.562414
31.227000 33.521000 4.371010
31.230000 25.801000 3.834508
31.233000 29.205000 3.894178
31.236000 36.018000 4.505260
31.239000 30.293000 4.081788
31.242000 30.564000 4.052117
31.245000 39.365000 4.563860
31.248000 36.158000 4.453149
31.251000 33.527000 4.306541
31.254000 38.801000 4.509464
31.257000 41.229000 4.885413
31.260000 39.249000 4.662280
31.263000 33.437000 4.206307
31.266000 31.399000 4.263756
31.269000 40.920000 4.575683
31.272000 30.940000 4.184750
31.275000 37.227000 4.597589
31.278000 28.207000 3.849800
31.281000 39.550000 4.577619
31.284000 33.330000 4.188626
31.287000 32.481000 4.065908
31.290000 36.031000 4.387901
31.293000 28.809000 3.897253
31.296000 29.634000 4.041764
31.299000 42.179000 4.686858
31.302000 25.488000 3.640442
31.305000 49.422000 5.156766
31.308000 36.258000 4.439981
31.311000 40.412000 4.592951
31.314000 37.770000 4.430332
31.317000 34.215000 4.311801
31.320000 34.254000 4.302030
31.323000 31.534000 4.148297
31.326000 42.696000 4.826420
31.329000 32.001000 4.056187
31.332000 37.458000 4.364033
31.335000 44.030000 4.834594
31.338000 32.172000 3.998069
31.341000 34.979000 4.547800
31.344000 23.865000 3.582212
31.347000 41.894000 4.670168
31.350000 38.532000 4.538591
31.353000 38.805000 4.485908
31.356000 44.398000 4.814017
31.359000 42.653000 4.662365
31.362000 28.628000 3.803201
31.365000 37.592000 4.711873
31.368000 26.437000 3.726291
31.371000 32.966000 4.051329
31.374000 39.217000 4.553576
31.377000 34.865000 4.342175
31.380000 42.878000 4.894637
31.383000 37.928000 4.609977
31.386000 39.607000 4.754618
31.389000 33.748000 4.205751
31.392000 35.301000 4.263724
31.395000 42.092000 4.700325
31.398000 34.641000 4.332697
31.401000 32.558000 4.014144
31.404000 43.759000 4.886566
31.407000 41.582000 4.805576
31.410000 46.608000 4.988341
31.413000 32.017000 4.249394
31.416000 26.329000 3.887256
31.419000 37.898000 4.506154
31.422000 32.863000 4.353518
31.425000 29.679000 3.707685
31.428000 37.436000 4.537899
31.431000 29.436000 3.880395
31.434000 32.994000 4.159382
31.437000 33.521000 4.241364
31.440000 31.043000 4.095730
31.443000 31.772000 4.115104
31.446000 23.842000 3.507336
31.449000 37.903000 4.398884
31.452000 29.831000 3.925897
31.455000 33.871000 4.239142
31.458000 37.088000 4.497937
31.461000 42.932000 4.725895
31.464000 31.029000 4.019004
31.467000 38.260000 4.698269
31.470000 27.456000 3.668789
31.473000 29.065000 4.016116
31.476000 36.386000 4.563237
31.479000 34.228000 4.261321
31.482000 40.559000 4.626015
31.485000 40.875000 4.730715
31.488000 38.229000 4.550168
31.491000 35.889000 4.302934
31.494000 38.197000 4.613784
31.497000 34.868000 4.371703
31.500000 36.357000 4.251772
31.503000 33.460000 4.302352
31.506000 35.830000 4.441344
31.509000 38.413000 4.540770
31.512000 36.290000 4.288432
31.515000 42.382000 4.666634
31.518000 38.805000 4.531579
31.521000 36.095000 4.408206
31.524000 50.903000 5.288040
31.527000 45.041000 4.951511
31.530000 37.839000 4.566802
31.533000 44.899000 4.956249
31.536000 42.326000 4.775065
31.539000 42.717000 4.855772
31.542000 38.988000 4.698089
31.545000 43.134000 4.699643
31.548000 40.561000 4.818725
31.551000 32.042000 4.238072
31.554000 35.768000 4.511454
31.557000 36.273000 4.459046
31.560000 43.647000 4.946372
31.563000 40.089000 4.664662
31.566000 46.334000 4.890565
31.569000 39.402000 4.601016
31.572000 44.079000 5.007015
31.575000 35.159000 4.204366
31.578000 43.333000 4.852313
31.581000 46.264000 4.928424
31.584000 43.335000 4.840881
31.587000 58.577000 5.588613
31.590000 51.672000 5.392146
31.593000 40.389000 4.639064
31.596000 37.733000 4.582070
31.599000 56.985000 5.494166
31.602000 64.542000 5.771988
31.605000 57.580000 5.565783
31.608000 43.341000 4.814742
31.611000 68.357000 6.149364
31.614000 81.156000 6.678119
31.617000 86.964000 6.979967
31.620000 99.717000 7.422330
31.623000 118.989000 7.818431
31.626000 158.321000 9.167644
31.629000 176.356000 9.826045
31.632000 146.261000 8.970238
31.635000 142.888000 8.820298
31.638000 109.457000 7.584485
31.641000 97.417000 7.233085
31.644000 99.976000 7.405169
31.647000 79.086000 6.686441
31.650000 71.046000 5.930101
31.653000 64.036000 5.810126
31.656000 60.680000 5.689651
31.659000 58.187000 5.657072
31.662000 57.189000 5.498131
31.665000 56.457000 5.559172
31.668000 61.014000 5.760504
31.671000 66.991000 6.010559
31.674000 53.101000 5.261544
31.677000 77.390000 6.624692
31.680000 49.864000 5.178108
31.683000 69.668000 6.179648
31.686000 65.777000 5.901236
31.689000 65.860000 6.065633
31.692000 89.639000 6.984905
31.695000 88.268000 6.608459
31.698000 133.436000 8.525084
31.701000 160.209000 9.198356
31.704000 204.286000 10.524421
31.707000 191.055000 10.200185
31.710000 279.521000 12.356655
31.713000 294.127000 12.642398
31.716000 305.604000 12.975786
31.719000 252.654000 11.533360
31.722000 196.963000 10.200707
31.725000 182.543000 9.971038
31.728000 144.840000 8.906125
31.731000 122.385000 8.092378
31.734000 102.726000 7.433570
31.737000 87.993000 6.968831
31.740000 64.857000 6.085254
31.743000 53.408000 5.444193
31.746000 54.292000 5.503485
31.749000 63.451000 5.889588
31.752000 58.109000 5.681211
31.755000 51.658000 5.088711
31.758000 58.212000 5.596821
31.761000 57.510000 5.726714
31.764000 56.541000 5.540163
31.767000 54.260000 5.588006
31.770000 46.242000 4.966404
31.773000 50.071000 5.340405
31.776000 41.910000 4.686761
31.779000 43.456000 4.935506
31.782000 37.800000 4.434428
31.785000 47.446000 5.170526
31.788000 47.972000 5.174359
31.791000 40.420000 4.845553
31.794000 42.458000 4.788838
31.797000 45.243000 4.911786
31.800000 39.114000 4.555535
31.803000 41.583000 4.890351
31.806000 51.533000 5.292263
31.809000 29.654000 3.851119
31.812000 44.798000 4.946146
31.815000 42.024000 4.663223
31.818000 36.558000 4.291098
31.821000 41.993000 4.693866
31.824000 38.700000 4.566044
31.827000 35.529000 4.480053
31.830000 44.676000 4.781741
31.833000 41.246000 4.730108
31.836000 41.388000 4.604718
31.839000 32.380000 4.312370
31.842000 34.469000 4.249074
31.845000 20.124000 3.320625
31.848000 42.184000 4.752028
31.851000 42.208000 4.486670
31.854000 35.419000 4.386237
31.857000 45.249000 5.037475
31.860000 33.396000 4.133829
31.863000 42.065000 4.854543
31.866000 47.540000 5.255778
31.869000 22.149000 3.368040
31.872000 35.168000 4.458973
31.875000 49.382000 5.089996
31.878000 34.538000 4.137789
31.881000 31.967000 4.247631
31.884000 31.957000 4.112751
31.887000 38.798000 4.767856
31.890000 33.830000 4.311464
31.893000 37.767000 4.521314
31.896000 36.455000 4.489120
31.899000 44.561000 4.877299
31.902000 40.111000 4.503562
31.905000 40.048000 4.579994
31.908000 49.367000 5.052638
31.911000 32.919000 4.122336
31.914000 34.565000 4.289662
31.917000 29.764000 4.062897
31.920000 26.314000 3.616581
31.923000 29.031000 4.013915
31.926000 48.431000 5.141486
31.929000 38.249000 4.474490
31.932000 48.660000 5.108237
31.935000 39.936000 4.593885
31.938000 40.252000 4.551434
31.941000 32.856000 4.176811
31.944000 50.786000 5.200164
31.947000 38.569000 4.465025
31.950000 31.482000 4.029057
31.953000 36.939000 4.560878
31.956000 38.949000 4.697299
31.959000 46.734000 5.037386
31.962000 34.837000 4.376486
31.965000 42.093000 4.735714
31.968000 27.371000 3.871373
31.971000 38.827000 4.572599
31.974000 52.649000 5.281406
31.977000 29.349000 3.883175
31.980000 30.343000 3.938776
31.983000 32.315000 4.103509
31.986000 45.456000 4.798089
31.989000 39.856000 4.568083
31.992000 27.491000 3.783400
31.995000 30.563000 4.080337
31.998000 36.047000 4.186749
32.001000 35.995000 4.229809
32.004000 38.808000 4.606736
32.007000 48.475000 5.134963
32.010000 38.928000 4.617303
32.013000 37.951000 4.430913
32.016000 21.930000 3.455069
32.019000 39.075000 4.577614
32.022000 34.535000 4.287726
32.025000 36.880000 4.381489
32.028000 39.143000 4.618227
32.031000 31.109000 3.998223
32.034000 31.966000 4.158274
32.037000 39.380000 4.586363
32.040000 44.625000 4.976127
32.043000 38.813000 4.687205
32.046000 44.707000 4.956709
32.049000 43.207000 4.804346
32.052000 31.249000 4.116919
32.055000 39.512000 4.576490
32.058000 23.566000 3.525979
32.061000 33.021000 3.988845
32.064000 35.084000 4.213117
32.067000 31.229000 4.157122
32.070000 34.066000 4.482503
32.073000 39.077000 4.669279
32.076000 32.611000 4.286555
32.079000 24.796000 3.673638
32.082000 26.472000 3.698568
32.085000 32.755000 4.349074
32.088000 27.624000 3.759943
32.091000 33.643000 4.207103
32.094000 39.533000 4.374176
32.097000 33.441000 4.154227
32.100000 33.155000 4.279974
32.103000 31.409000 4.145163
32.106000 28.768000 3.683021
32.109000 32.311000 4.284300
32.112000 35.531000 4.632477
32.115000 37.969000 4.573009
32.118000 47.937000 5.358836
32.121000 40.717000 4.833077
32.124000 37.064000 4.364355
32.127000 34.134000 4.101828
32.130000 41.801000 4.752803
32.133000 42.648000 4.862662
32.136000 40.103000 4.702034
32.139000 34.038000 4.285406
32.142000 36.071000 4.483670
32.145000 38.841000 4.465187
32.148000 31.667000 4.247195
32.151000 47.989000 5.194843
32.154000 39.743000 4.419977
32.157000 32.411000 4.281034
32.160000 36.330000 4.412734
32.163000 30.193000 4.107745
32.166000 39.930000 4.668199
32.169000 42.735000 4.647664
32.172000 37.031000 4.526786
32.175000 36.385000 4.379591
32.178000 36.431000 4.334894
32.181000 33.696000 4.479188
32.184000 32.368000 4.149273
32.187000 30.624000 3.986042
32.190000 29.694000 3.949279
32.193000 41.347000 4.754802
32.196000 34.909000 4.327748
32.199000 36.857000 4.409472
32.202000 29.438000 3.947994
32.205000 39.739000 4.668437
32.208000 34.222000 4.268167
32.211000 39.428000 4.447222
32.214000 43.206000 4.875226
32.217000 30.152000 3.981296
32.220000 31.985000 4.185975
32.223000 34.044000 4.206672
32.226000 26.681000 3.671326
32.229000 45.439000 4.996493
32.232000 32.284000 4.324941
32.235000 43.512000 5.034010
32.238000 26.729000 3.766318
32.241000 44.585000 4.951668
32.244000 35.329000 4.231218
32.247000 38.262000 4.444910
32.250000 30.953000 4.021936
32.253000 35.630000 4.518300
32.256000 38.773000 4.444488
32.259000 42.483000 4.653122
32.262000 29.585000 3.981767
32.265000 33.152000 4.395957
32.268000 30.960000 4.096574
32.271000 39.036000 4.655639
32.274000 25.629000 3.670374
32.277000 38.755000 4.481021
32.280000 42.785000 4.850701
32.283000 31.675000 4.115545
32.286000 34.102000 4.311644
32.289000 37.026000 4.358771
32.292000 28.586000 3.938931
32.295000 41.355000 4.951663
32.298000 32.473000 4.269331
32.301000 33.225000 4.123613
32.304000 40.710000 4.711164
32.307000 28.746000 3.845252
32.310000 37.727000 4.602833
32.313000 31.202000 4.158525
32.316000 28.312000 3.741995
32.319000 34.412000 4.302114
32.322000 33.728000 4.309762
32.325000 48.062000 5.128396
32.328000 36.108000 4.429667
32.331000 47.666000 4.987362
32.334000 42.509000 4.759319
32.337000 35.139000 4.378289
32.340000 25.283000 3.733120
32.343000 31.047000 4.116502
32.346000 32.875000 4.192166
32.349000 38.170000 4.568531
32.352000 33.885000 4.388686
32.355000 41.803000 4.801636
32.358000 32.813000 4.136611
32.361000 38.808000 4.472980
32.364000 29.252000 4.008612
32.367000 33.256000 4.245263
32.370000 36.136000 4.410157
32.373000 37.540000 4.617187
32.376000 38.959000 4.500257
32.379000 37.514000 4.432626
32.382000 27.933000 3.942394
32.385000 32.288000 4.123263
32.388000 37.103000 4.580132
32.391000 42.026000 4.789212
32.394000 34.540000 4.308399
32.397000 42.570000 4.921888
32.400000 33.971000 4.411049
32.403000 38.543000 4.453944
32.406000 40.584000 4.745181
32.409000 34.443000 4.295786
32.412000 37.871000 4.744523
32.415000 31.878000 4.070051
32.418000 34.503000 4.215375
32.421000 40.841000 4.691616
32.424000 32.068000 4.113671
32.427000 38.677000 4.546150
32.430000 35.562000 4.331295
32.433000 22.972000 3.418173
32.436000 46.507000 4.942009
32.439000 36.012000 4.333610
32.442000 30.303000 4.151245
32.445000 28.694000 3.929272
32.448000 45.109000 5.074913
32.451000 35.713000 4.362735
32.454000 41.346000 4.570560
32.457000 52.659000 5.451567
32.460000 31.978000 4.019877
32.463000 37.055000 4.382750
32.466000 30.899000 4.070770
32.469000 33.840000 4.495503
32.472000 46.799000 5.081013
32.475000 31.674000 4.071563
32.478000 36.697000 4.472899
32.481000 51.338000 5.409671
32.484000 44.012000 4.739111
32.487000 32.470000 4.194169
32.490000 42.343000 4.980898
32.493000 30.150000 3.971206
32.496000 29.786000 3.930116
32.499000 47.963000 5.266168
32.502000 34.802000 4.265375
32.505000 34.391000 4.420627
32.508000 27.486000 4.020680
32.511000 33.816000 4.326857
32.514000 40.100000 4.773742
32.517000 40.037000 4.714949
32.520000 34.589000 4.275665
32.523000 29.894000 3.896405
32.526000 41.178000 4.946835
32.529000 33.233000 4.320586
32.532000 32.614000 4.169102
32.535000 28.802000 3.936778
32.538000 35.013000 4.333033
32.541000 41.333000 4.869341
32.544000 42.363000 4.710228
32.547000 33.891000 4.121109
32.550000 30.460000 4.051305
32.553000 44.258000 4.754663
32.556000 29.663000 3.886579
32.559000 41.585000 4.727925
32.562000 45.838000 4.946985
32.565000 37.316000 4.581272
32.568000 37.995000 4.578974
32.571000 30.116000 4.088963
32.574000 38.174000 4.579220
32.577000 35.052000 4.327148
32.580000 35.289000 4.347773
32.583000 35.064000 4.382509
32.586000 39.417000 4.577352
32.589000 38.130000 4.423478
32.592000 43.591000 4.765509
32.595000 33.279000 4.243043
32.598000 45.638000 4.962907
32.601000 31.967000 4.027856
32.604000 36.464000 4.268466
32.607000 41.955000 4.769450
32.610000 31.135000 3.927080
32.613000 35.483000 4.245486
32.616000 35.070000 4.378460
32.619000 47.063000 5.080264
32.622000 34.806000 4.210725
32.625000 40.449000 4.610195
32.628000 35.390000 4.392785
32.631000 34.354000 4.160903
32.634000 31.010000 4.151480
32.637000 37.146000 4.351595
32.640000 37.338000 4.463900
32.643000 36.978000 4.497266
32.646000 37.833000 4.483543
32.649000 43.509000 4.831455
32.652000 38.895000 4.562629
32.655000 32.703000 4.061675
32.658000 42.258000 4.924083
32.661000 49.564000 5.329813
32.664000 40.469000 4.598852
32.667000 44.007000 4.862536
32.670000 35.064000 4.412081
32.673000 30.581000 4.040528
32.676000 36.336000 4.272577
32.679000 33.569000 4.308332
32.682000 30.861000 4.038924
32.685000 33.507000 4.208704
32.688000 36.025000 4.531698
32.691000 41.289000 4.666001
32.694000 39.069000 4.577020
32.697000 36.248000 4.252094
32.700000 43.794000 4.846760
32.703000 48.777000 5.075745
32.706000 38.947000 4.677288
32.709000 33.678000 4.198770
32.712000 37.445000 4.321513
32.715000 36.186000 4.478746
32.718000 38.067000 4.632429
32.721000 23.156000 3.608216
32.724000 46.000000 4.955809
32.727000 51.338000 5.188667
32.730000 35.150000 4.400295
32.733000 41.413000 4.692474
32.736000 42.922000 4.916577
32.739000 33.761000 4.153782
32.742000 44.237000 4.834651
32.745000 37.788000 4.394434
32.748000 37.302000 4.378496
32.751000 42.036000 4.897972
32.754000 30.868000 4.229071
32.757000 29.908000 3.907757
32.760000 36.110000 4.384143
32.763000 33.749000 4.279563
32.766000 28.041000 3.780738
32.769000 28.343000 3.889752
32.772000 41.077000 4.807524
32.775000 44.220000 4.848608
32.778000 43.420000 4.901418
32.781000 31.447000 4.092108
32.784000 33.421000 4.088235
32.787000 40.048000 4.760925
32.790000 33.123000 4.313931
32.793000 44.802000 4.875834
32.796000 48.558000 5.175966
32.799000 34.547000 4.207671
32.802000 40.463000 4.893817
32.805000 30.634000 4.036661
32.808000 34.182000 4.253473
32.811000 40.628000 4.809799
32.814000 38.290000 4.562268
32.817000 50.550000 5.161317
32.820000 35.561000 4.565257
32.823000 36.994000 4.675618
32.826000 31.242000 4.172245
32.829000 35.691000 4.230117
32.832000 52.106000 5.397930
32.835000 38.247000 4.559772
32.838000 32.198000 4.175909
32.841000 42.798000 4.891131
32.844000 36.582000 4.304569
32.847000 27.567000 3.666330
32.850000 43.379000 4.838731
32.853000 26.497000 3.713292
32.856000 29.039000 4.012005
32.859000 35.693000 4.412171
32.862000 29.931000 4.088856
32.865000 42.090000 4.793319
32.868000 36.427000 4.337000
32.871000 32.509000 4.143776
32.874000 34.840000 4.332166
32.877000 38.330000 4.546199
32.880000 36.456000 4.520004
32.883000 33.411000 4.380638
32.886000 32.567000 4.386584
32.889000 43.671000 4.872077
32.892000 34.329000 3.936748
32.895000 33.186000 4.358438
32.898000 32.940000 4.352916
32.901000 41.790000 4.830713
32.904000 35.559000 4.462932
32.907000 52.027000 5.265073
32.910000 43.726000 4.714340
32.913000 33.758000 4.187603
32.916000 42.549000 4.824284
32.919000 48.359000 5.108322
32.922000 32.183000 4.227059
32.925000 38.156000 4.604321
32.928000 35.936000 4.522738
32.931000 36.942000 4.560943
32.934000 41.312000 4.547370
32.937000 35.941000 4.526275
32.940000 46.875000 5.078275
32.943000 36.125000 4.378587
32.946000 40.426000 4.547323
32.949000 42.067000 4.532487
32.952000 35.045000 4.062345
32.955000 44.811000 4.915846
32.958000 44.540000 4.925442
32.961000 35.202000 4.260835
32.964000 39.632000 4.665581
32.967000 42.056000 4.800529
32.970000 34.693000 4.329945
32.973000 44.289000 4.687640
32.976000 40.471000 4.510608
32.979000 39.615000 4.689175
32.982000 31.881000 4.227076
32.985000 31.844000 4.121723
32.988000 39.663000 4.593093
32.991000 31.826000 3.906743
32.994000 32.955000 4.267032
32.997000 28.361000 3.857895
33.000000 35.248000 4.484011
33.003000 39.868000 4.575809
33.006000 35.755000 4.364285
33.009000 35.877000 4.272421
33.012000 33.357000 4.312735
33.015000 30.454000 4.036296
33.018000 31.104000 4.072392
33.021000 35.475000 4.453896
33.024000 28.416000 3.902636
33.027000 40.676000 4.702366
33.030000 35.467000 4.382152
33.033000 35.614000 4.579338
33.036000 33.682000 4.159010
33.039000 32.030000 4.083941
33.042000 42.937000 4.853338
33.045000 35.566000 4.332303
33.048000 45.151000 4.989886
33.051000 37.476000 4.531833
33.054000 41.714000 4.600853
33.057000 47.642000 5.093151
33.060000 48.211000 5.001550
33.063000 45.146000 4.890144
33.066000 37.466000 4.608086
33.069000 28.111000 3.855603
33.072000 31.856000 4.135103
33.075000 36.248000 4.580443
33.078000 34.683000 4.323228
33.081000 44.039000 4.855996
33.084000 31.594000 4.184207
33.087000 34.587000 4.472359
33.090000 43.593000 4.964697
33.093000 35.953000 4.410470
33.096000 30.119000 3.945533
33.099000 48.466000 5.266822
33.102000 43.086000 4.975770
33.105000 36.482000 4.481868
33.108000 28.397000 3.874741
33.111000 35.150000 4.540504
33.114000 37.763000 4.571059
33.117000 39.869000 4.535585
33.120000 30.487000 3.900860
33.123000 33.762000 4.196642
33.126000 26.716000 3.784068
33.129000 40.907000 4.858826
33.132000 37.490000 4.722555
33.135000 43.174000 4.876372
33.138000 36.163000 4.446247
33.141000 32.789000 4.217067
33.144000 46.602000 4.931677
33.147000 39.429000 4.603591
33.150000 42.701000 4.623458
33.153000 39.001000 4.348274
33.156000 43.377000 4.935321
33.159000 50.481000 5.050572
33.162000 28.599000 3.993199
33.165000 30.846000 4.089051
33.168000 33.312000 4.389696
33.171000 26.688000 3.801297
33.174000 31.651000 3.960223
33.177000 30.879000 4.027699
33.180000 41.329000 4.836664
33.183000 29.638000 4.023957
33.186000 33.288000 4.202093
33.189000 38.302000 4.615735
33.192000 39.824000 4.686968
33.195000 29.226000 3.926848
33.198000 37.938000 4.292570
33.201000 33.902000 4.085756
33.204000 42.151000 4.649053
33.207000 36.843000 4.361168
33.210000 36.653000 4.495821
33.213000 29.950000 3.989615
33.216000 31.330000 4.073491
33.219000 31.612000 3.895932
33.222000 35.259000 4.165628
33.225000 41.336000 4.599128
33.228000 47.171000 5.071421
33.231000 32.521000 4.246786
33.234000 26.713000 3.746734
33.237000 28.826000 3.990889
33.240000 40.522000 4.712482
33.243000 32.399000 3.942227
33.246000 40.352000 4.699715
33.249000 38.027000 4.452128
33.252000 35.980000 4.306719
33.255000 41.890000 4.709470
33.258000 38.176000 4.759889
33.261000 32.273000 4.252191
33.264000 33.025000 4.187937
33.267000 49.551000 5.118093
33.270000 35.978000 4.239074
33.273000 46.111000 5.043824
33.276000 31.889000 4.118006
33.279000 30.930000 4.200146
33.282000 36.354000 4.383953
33.285000 34.181000 4.256599
33.288000 34.311000 4.297771
33.291000 37.127000 4.407904
33.294000 45.578000 4.987179
33.297000 38.764000 4.432193
33.300000 39.578000 4.677845
33.303000 33.439000 4.401119
33.306000 30.454000 4.153001
33.309000 50.884000 5.324367
33.312000 48.745000 5.120449
33.315000 44.639000 4.740292
33.318000 31.524000 4.043982
33.321000 44.477000 4.932659
33.324000 31.107000 4.169936
33.327000 27.709000 3.777083
33.330000 33.240000 4.190562
33.333000 34.043000 4.290072
33.336000 35.265000 4.473522
33.339000 25.636000 3.663116
33.342000 33.306000 4.294966
33.345000 37.545000 4.351893
33.348000 44.098000 4.754881
33.351000 37.663000 4.527080
33.354000 34.332000 4.406873
33.357000 32.069000 4.124067
33.360000 30.647000 4.034550
33.363000 36.422000 4.348350
33.366000 33.903000 4.214282
33.369000 34.558000 4.406909
33.372000 28.048000 3.763445
33.375000 41.783000 4.551238
33.378000 29.696000 4.059598
33.381000 39.375000 4.760336
33.384000 40.265000 4.614828
33.387000 31.137000 4.063640
33.390000 38.860000 4.622249
33.393000 39.807000 4.502387
33.396000 47.058000 4.926081
33.399000 26.221000 3.615090
33.402000 35.459000 4.480503
33.405000 46.673000 4.957504
33.408000 27.484000 3.963054
33.411000 35.197000 4.521596
33.414000 38.672000 4.540632
33.417000 42.868000 4.785269
33.420000 33.795000 4.172197
33.423000 39.277000 4.736594
33.426000 42.571000 4.825395
33.429000 43.800000 4.915563
33.432000 36.538000 4.396247
33.435000 32.155000 4.012075
33.438000 40.807000 4.720538
33.441000 39.032000 4.634415
33.444000 36.652000 4.380872
33.447000 37.943000 4.595689
33.450000 38.668000 4.532668
33.453000 35.011000 4.204146
33.456000 45.309000 4.891831
33.459000 49.853000 5.222721
33.462000 41.274000 4.699384
33.465000 34.506000 4.029902
33.468000 42.540000 4.850894
33.471000 25.996000 3.601318
33.474000 32.917000 4.157422
33.477000 43.590000 4.796402
33.480000 43.660000 4.938623
33.483000 33.066000 4.135238
33.486000 33.952000 4.294185
33.489000 32.836000 4.139188
33.492000 33.069000 4.070539
33.495000 40.815000 4.619129
33.498000 40.858000 4.704233
33.501000 29.509000 3.859549
33.504000 40.012000 4.807338
33.507000 33.354000 4.016006
33.510000 38.620000 4.530237
33.513000 36.982000 4.462362
33.516000 38.740000 4.583537
33.519000 31.356000 4.159027
33.522000 26.440000 3.813370
33.525000 23.593000 3.403783
33.528000 36.010000 4.510757
33.531000 53.008000 5.223677
33.534000 36.266000 4.547673
33.537000 33.454000 4.316914
33.540000 30.565000 4.039045
33.543000 24.894000 3.630078
33.546000 28.200000 3.881822
33.549000 29.770000 4.034595
33.552000 28.861000 3.910704
33.555000 42.235000 4.756854
33.558000 42.540000 4.823909
33.561000 37.681000 4.427021
33.564000 40.626000 4.668366
33.567000 37.889000 4.484177
33.570000 43.081000 4.872769
33.573000 42.570000 4.895938
33.576000 32.990000 4.175808
33.579000 33.232000 4.222389
33.582000 31.977000 4.113371
33.585000 40.167000 4.542486
33.588000 40.575000 4.844426
33.591000 33.665000 4.337311
33.594000 18.980000 2.986829
33.597000 40.432000 4.515624
33.600000 45.828000 5.100413
33.603000 35.179000 4.414498
33.606000 32.909000 4.131686
33.609000 39.838000 4.522224
33.612000 37.201000 4.445104
33.615000 38.933000 4.650174
33.618000 42.922000 4.752742
33.621000 27.763000 3.887444
33.624000 37.409000 4.377669
33.627000 39.656000 4.784607
33.630000 34.490000 4.150016
33.633000 37.526000 4.471552
33.636000 34.907000 4.403777
33.639000 40.604000 4.590802
33.642000 42.544000 4.777486
33.645000 35.400000 4.396499
33.648000 45.705000 5.126657
33.651000 32.259000 4.151101
33.654000 35.344000 4.252389
33.657000 41.660000 4.696243
33.660000 35.441000 4.370071
33.663000 30.933000 4.051782
33.666000 34.585000 4.507859
33.669000 34.546000 4.344064
33.672000 33.492000 4.275753
33.675000 37.748000 4.344763
33.678000 50.748000 5.171776
33.681000 27.525000 3.681206
33.684000 42.596000 4.666476
33.687000 38.784000 4.557791
33.690000 39.076000 4.534371
33.693000 45.416000 4.950846
33.696000 37.563000 4.574820
33.699000 36.427000 4.370485
33.702000 41.451000 4.679532
33.705000 42.751000 4.848203
33.708000 39.961000 4.678831
33.711000 45.158000 4.851943
33.714000 34.762000 4.193719
33.717000 39.297000 4.668712
33.720000 39.746000 4.668546
33.723000 35.635000 4.277794
33.726000 44.373000 4.946928
33.729000 40.093000 4.528723
33.732000 44.415000 4.820387
33.735000 36.224000 4.417302
33.738000 34.614000 4.343677
33.741000 33.985000 4.226517
33.744000 32.858000 4.134358
33.747000 44.745000 4.895069
33.750000 40.890000 4.653668
33.753000 44.021000 4.899823
33.756000 34.228000 4.137312
33.759000 34.655000 4.313499
33.762000 40.369000 4.616214
33.765000 33.417000 4.162028
33.768000 35.054000 4.369472
33.771000 36.452000 4.514857
33.774000 29.934000 4.096025
33.777000 32.827000 4.253170
33.780000 42.029000 4.780078
33.783000 38.289000 4.646256
33.786000 30.193000 4.018992
33.789000 45.073000 4.828735
33.792000 38.598000 4.287604
33.795000 38.437000 4.569426
33.798000 38.713000 4.727132
33.801000 34.625000 4.199046
33.804000 40.108000 4.658835
33.807000 44.629000 4.955339
33.810000 45.798000 4.838852
33.813000 42.167000 4.727787
33.816000 49.627000 5.153019
33.819000 39.808000 4.330983
33.822000 49.199000 5.083459
33.825000 49.286000 5.198778
33.828000 35.021000 4.456492
33.831000 43.011000 4.940796
33.834000 49.343000 5.297517
33.837000 39.370000 4.544021
33.840000 35.342000 4.454864
33.843000 41.272000 4.645699
33.846000 41.164000 4.732949
33.849000 37.752000 4.465592
33.852000 40.128000 4.650113
33.855000 35.200000 4.282214
33.858000 39.354000 4.418697
33.861000 57.666000 5.668901
33.864000 41.304000 4.712662
33.867000 35.146000 4.237251
33.870000 47.999000 5.196086
33.873000 37.267000 4.579093
33.876000 41.439000 4.765694
33.879000 40.442000 4.722369
33.882000 30.455000 4.155028
33.885000 41.235000 4.541516
33.888000 33.294000 4.322243
33.891000 42.825000 4.950010
33.894000 36.500000 4.411132
33.897000 44.952000 4.907119
33.900000 34.051000 4.230401
33.903000 46.546000 4.975634
33.906000 34.427000 4.140643
33.909000 39.964000 4.657075
33.912000 40.482000 4.756302
33.915000 41.563000 4.692563
33.918000 47.525000 5.124362
33.921000 44.831000 4.973220
33.924000 38.858000 4.701401
33.927000 39.308000 4.674004
33.930000 48.529000 5.155485
33.933000 35.989000 4.342153
33.936000 47.371000 5.148138
33.939000 40.835000 4.622768
33.942000 40.688000 4.625650
33.945000 27.249000 3.866858
33.948000 36.863000 4.561103
33.951000 39.752000 4.456100
33.954000 45.268000 5.035340
33.957000 51.188000 5.384917
33.960000 38.211000 4.560432
33.963000 37.072000 4.365121
33.966000 41.542000 4.667000
33.969000 34.241000 4.236935
33.972000 50.193000 5.216038
33.975000 58.050000 5.492977
33.978000 34.411000 4.262319
33.981000 38.355000 4.511805
33.984000 42.080000 4.814006
33.987000 59.409000 5.839201
33.990000 48.607000 5.048181
33.993000 45.705000 4.990143
33.996000 41.944000 4.751425
33.999000 54.781000 5.458260
34.002000 49.680000 5.175884
34.005000 39.286000 4.620498
34.008000 51.990000 5.330653
34.011000 35.113000 4.324508
34.014000 49.749000 5.226435
34.017000 48.344000 5.058375
34.020000 51.870000 5.256782
34.023000 48.276000 5.012884
34.026000 52.034000 5.401330
34.029000 48.080000 5.053026
34.032000 53.791000 5.169854
34.035000 50.133000 5.002695
34.038000 56.486000 5.537075
34.041000 41.524000 4.773957
34.044000 39.862000 4.597439
34.047000 67.517000 5.980747
34.050000 51.842000 5.317728
34.053000 35.492000 4.377426
34.056000 50.783000 5.218213
34.059000 59.502000 5.736115
34.062000 61.084000 5.819260
34.065000 52.321000 5.324602
34.068000 54.507000 5.450921
34.071000 60.441000 5.666787
34.074000 65.957000 5.875922
34.077000 69.151000 6.400335
34.080000 47.621000 4.970528
34.083000 50.003000 5.198293
34.086000 54.196000 5.385546
34.089000 56.210000 5.411748
34.092000 78.417000 6.676502
34.095000 66.059000 5.735914
34.098000 61.907000 5.705195
34.101000 76.836000 6.462136
34.104000 80.010000 6.590887
34.107000 64.476000 5.899766
34.110000 68.794000 6.060044
34.113000 88.371000 6.910556
34.116000 81.390000 6.575977
34.119000 85.172000 6.917564
34.122000 79.187000 6.502703
34.125000 96.736000 7.184767
34.128000 117.953000 8.091787
34.131000 101.192000 7.405074
34.134000 110.623000 7.616337
34.137000 106.259000 7.588243
34.140000 120.625000 8.142630
34.143000 144.769000 8.795570
34.146000 152.927000 8.885337
34.149000 162.700000 9.360503
34.152000 177.855000 9.906380
34.155000 186.831000 9.737988
34.158000 243.805000 11.472698
34.161000 267.939000 11.935611
34.164000 314.573000 13.049662
34.167000 359.856000 13.831817
34.170000 501.205000 16.328571
34.173000 597.127000 18.230342
34.176000 743.550000 20.217245
34.179000 984.740000 23.117445
34.182000 1273.185000 26.533315
34.185000 1472.353000 28.504192
34.188000 1526.802000 29.352837
34.191000 1338.296000 27.463525
34.194000 1058.037000 24.260633
34.197000 796.291000 20.839999
34.200000 622.432000 18.356628
34.203000 506.716000 16.555091
34.206000 384.876000 14.624016
34.209000 301.215000 12.508106
34.212000 266.926000 11.906153
34.215000 204.912000 10.555988
34.218000 183.374000 10.181978
34.221000 156.303000 9.199841
34.224000 136.688000 8.628222
34.227000 137.363000 8.759760
34.230000 108.653000 7.516792
34.233000 111.537000 7.879918
34.236000 101.723000 7.431368
34.239000 101.842000 7.249474
34.242000 108.800000 7.657776
34.245000 83.397000 6.820393
34.248000 77.587000 6.329968
34.251000 85.568000 6.964997
34.254000 71.228000 6.107775
34.257000 76.828000 6.196021
34.260000 62.902000 5.806534
34.263000 79.565000 6.570261
34.266000 74.850000 6.489934
34.269000 83.500000 6.847813
34.272000 64.774000 5.609027
34.275000 58.394000 5.542556
34.278000 58.960000 5.755831
34.281000 70.358000 6.311630
34.284000 51.469000 4.992664
34.287000 56.940000 5.471147
34.290000 62.455000 5.801057
34.293000 63.092000 5.921192
34.296000 59.522000 5.748695
34.299000 64.837000 5.858177
34.302000 71.767000 6.133011
34.305000 57.743000 5.697149
34.308000 65.149000 5.886763
34.311000 57.901000 5.607589
34.314000 52.969000 5.374420
34.317000 54.550000 5.424119
34.320000 59.517000 5.696754
34.323000 64.396000 5.863174
34.326000 41.811000 4.535144
34.329000 59.470000 5.756243
34.332000 29.389000 3.972843
34.335000 52.852000 5.377541
34.338000 42.806000 4.692614
34.341000 43.625000 4.948274
34.344000 53.074000 5.463888
34.347000 48.247000 5.229652
34.350000 46.673000 5.057430
34.353000 36.500000 4.376473
34.356000 44.652000 4.954741
34.359000 48.591000 5.172034
34.362000 55.489000 5.505120
34.365000 39.200000 4.470815
34.368000 54.867000 5.527943
34.371000 52.951000 5.425162
34.374000 52.131000 5.309657
34.377000 53.161000 5.354100
34.380000 47.486000 5.043209
34.383000 49.121000 5.280973
34.386000 41.863000 4.781208
34.389000 33.257000 4.234664
34.392000 42.922000 4.743908
34.395000 56.394000 5.456340
34.398000 39.672000 4.584173
34.401000 47.190000 5.080780
34.404000 40.373000 4.701607
34.407000 40.848000 4.764181
34.410000 34.750000 4.352219
34.413000 46.267000 5.138175
34.416000 47.482000 5.187246
34.419000 34.990000 4.387224
34.422000 45.651000 4.867963
34.425000 47.296000 5.099445
34.428000 36.138000 4.356304
34.431000 35.594000 4.278969
34.434000 47.943000 4.947873
34.437000 51.662000 5.330884
34.440000 43.478000 4.942444
34.443000 35.392000 4.356838
34.446000 48.899000 5.239212
34.449000 41.325000 4.685275
34.452000 47.672000 5.181890
34.455000 44.377000 4.777087
34.458000 34.117000 4.223268
34.461000 38.544000 4.648424
34.464000 47.237000 5.035814
34.467000 35.115000 4.331912
34.470000 41.987000 4.858677
34.473000 33.982000 4.416535
34.476000 51.770000 5.250024
34.479000 41.465000 4.711058
34.482000 49.992000 5.316354
34.485000 39.404000 4.537373
34.488000 36.643000 4.470032
34.491000 44.287000 4.917402
34.494000 46.349000 4.993474
34.497000 40.456000 4.647093
34.500000 52.843000 5.245407
34.503000 45.917000 4.874751
34.506000 46.162000 4.911856
34.509000 53.781000 5.330895
34.512000 42.545000 4.911844
34.515000 46.072000 4.953167
34.518000 37.224000 4.363811
34.521000 40.827000 4.845121
34.524000 31.658000 4.178859
34.527000 30.621000 4.065388
34.530000 30.075000 3.980317
34.533000 52.613000 5.473710
34.536000 36.321000 4.285038
34.539000 31.107000 4.061567
34.542000 37.414000 4.350180
34.545000 36.078000 4.385851
34.548000 39.409000 4.741770
34.551000 53.725000 5.256000
34.554000 43.232000 4.888142
34.557000 34.003000 4.049278
34.560000 43.076000 4.885303
34.563000 41.918000 4.796746
34.566000 44.357000 4.704239
34.569000 40.583000 4.875785
34.572000 37.498000 4.653310
34.575000 47.282000 5.124800
34.578000 47.762000 4.999523
34.581000 50.239000 5.125143
34.584000 43.671000 4.805884
34.587000 63.978000 6.086537
34.590000 43.584000 4.830677
34.593000 46.559000 4.910401
34.596000 43.385000 4.814769
34.599000 53.542000 5.324666
34.602000 47.496000 5.020844
34.605000 46.510000 4.823979
34.608000 44.816000 4.863815
34.611000 46.386000 4.971576
34.614000 44.413000 4.817384
34.617000 49.380000 5.169445
34.620000 34.321000 4.360886
34.623000 43.597000 4.908782
34.626000 35.978000 4.358062
34.629000 42.880000 4.758510
34.632000 36.002000 4.254713
34.635000 52.510000 5.256207
34.638000 45.692000 4.971910
34.641000 49.880000 5.315341
34.644000 43.286000 4.801340
34.647000 48.730000 5.092721
34.650000 55.521000 5.585651
34.653000 42.653000 4.652171
34.656000 40.030000 4.579695
34.659000 41.612000 4.729815
34.662000 37.829000 4.644979
34.665000 32.786000 4.179004
34.668000 42.010000 4.695542
34.671000 49.137000 4.985682
34.674000 44.622000 4.781887
34.677000 40.170000 4.767747
34.680000 53.750000 5.333873
34.683000 44.251000 4.792586
34.686000 38.692000 4.638590
34.689000 54.620000 5.456098
34.692000 51.894000 5.414822
34.695000 46.726000 5.149437
34.698000 36.229000 4.429115
34.701000 34.505000 4.385316
34.704000 60.214000 5.870944
34.707000 39.874000 4.609759
34.710000 38.992000 4.606661
34.713000 49.496000 5.071645
34.716000 57.154000 5.538118
34.719000 35.726000 4.389769
34.722000 37.584000 4.569174
34.725000 45.628000 5.062943
34.728000 45.453000 4.976956
34.731000 48.871000 5.038078
34.734000 51.453000 5.267640
34.737000 52.225000 5.374287
34.740000 47.671000 5.077476
34.743000 61.435000 5.745006
34.746000 62.188000 5.854870
34.749000 58.278000 5.459600
34.752000 44.272000 4.856238
34.755000 43.147000 4.797025
34.758000 37.872000 4.332893
34.761000 42.863000 4.748346
34.764000 57.326000 5.551854
34.767000 51.581000 5.181723
34.770000 54.072000 5.365330
34.773000 47.368000 4.900053
34.776000 39.316000 4.589166
34.779000 53.044000 5.204947
34.782000 48.507000 5.196695
34.785000 54.464000 5.330677
34.788000 46.809000 5.093269
34.791000 54.063000 5.294197
34.794000 67.635000 6.140741
34.797000 53.006000 5.324852
34.800000 48.202000 4.926442
34.803000 53.690000 5.391145
34.806000 44.497000 4.910886
34.809000 62.738000 5.914664
34.812000 71.305000 6.201923
34.815000 57.778000 5.502246
34.818000 54.612000 5.499587
34.821000 61.653000 5.664146
34.824000 54.969000 5.633768
34.827000 52.857000 5.415337
34.830000 61.408000 5.750131
34.833000 60.927000 5.573416
34.836000 59.140000 5.594009
34.839000 83.966000 6.823772
34.842000 65.113000 6.040236
34.845000 56.896000 5.509735
34.848000 71.105000 6.058599
34.851000 69.723000 6.327202
34.854000 65.126000 5.753837
34.857000 75.672000 6.360112
34.860000 75.529000 6.451863
34.863000 75.309000 6.466674
34.866000 74.586000 6.486294
34.869000 80.794000 6.625320
34.872000 71.984000 6.112194
34.875000 51.843000 5.261262
34.878000 84.781000 6.733071
34.881000 75.698000 6.220437
34.884000 78.781000 6.499996
34.887000 80.511000 6.660908
34.890000 86.384000 6.771893
34.893000 87.483000 6.878686
34.896000 83.242000 6.520927
34.899000 90.920000 6.851574
34.902000 97.599000 7.242184
34.905000 87.346000 6.778645
34.908000 120.533000 7.909283
34.911000 109.471000 7.555841
34.914000 130.868000 8.372564
34.917000 133.889000 8.476318
34.920000 114.709000 7.819114
34.923000 156.321000 9.351406
34.926000 152.550000 9.101210
34.929000 204.675000 10.576658
34.932000 222.821000 11.004505
34.935000 209.817000 10.695868
34.938000 232.497000 11.321037
34.941000 221.721000 10.875550
34.944000 262.098000 11.813816
34.947000 311.332000 12.897152
34.950000 356.209000 13.635164
34.953000 431.294000 15.276766
34.956000 545.857000 17.398052
34.959000 653.158000 18.768330
34.962000 860.626000 21.547569
34.965000 1117.992000 24.622982
34.968000 1478.707000 28.765442
34.971000 1860.324000 32.588692
34.974000 2299.011000 36.410460
34.977000 2242.072000 35.367296
34.980000 2025.739000 33.685069
34.983000 1612.696000 30.118353
34.986000 1247.830000 26.630648
34.989000 941.287000 22.616925
34.992000 715.183000 19.795040
34.995000 555.840000 17.298251
34.998000 460.220000 15.788803
35.001000 371.995000 14.033996
35.004000 332.632000 13.411525
35.007000 259.347000 11.512497
35.010000 235.816000 11.121708
35.013000 207.962000 10.560301
35.016000 186.820000 10.126065
35.019000 174.726000 9.868518
35.022000 146.230000 8.915381
35.025000 140.815000 8.712612
35.028000 149.561000 9.093256
35.031000 147.525000 8.791559
35.034000 130.219000 8.553146
35.037000 111.941000 7.846579
35.040000 83.080000 6.630293
35.043000 104.725000 7.681637
35.046000 87.153000 6.783628
35.049000 105.818000 7.737796
35.052000 82.987000 6.747820
35.055000 77.787000 6.359942
35.058000 90.247000 6.994240
35.061000 81.398000 6.744722
35.064000 64.012000 5.941354
35.067000 71.338000 6.303448
35.070000 56.821000 5.581447
35.073000 78.583000 6.239436
35.076000 104.379000 7.498322
35.079000 65.928000 5.738360
35.082000 74.903000 6.314830
35.085000 79.440000 6.485177
35.088000 53.839000 5.299114
35.091000 81.528000 6.555884
35.094000 63.518000 5.611568
35.097000 58.001000 5.568720
35.100000 70.145000 6.226083
35.103000 66.966000 5.994755
35.106000 52.950000 5.167786
35.109000 53.005000 5.262405
35.112000 53.685000 5.432733
35.115000 51.479000 5.170776
35.118000 53.245000 5.458769
35.121000 48.527000 4.981935
35.124000 47.608000 5.074703
35.127000 68.723000 6.064236
35.130000 55.970000 5.399254
35.133000 50.369000 5.257940
35.136000 62.600000 5.998984
35.139000 53.877000 5.311333
35.142000 43.379000 4.719448
35.145000 47.158000 5.062695
35.148000 43.215000 4.774406
35.151000 48.841000 5.092622
35.154000 53.566000 5.289532
35.157000 46.101000 4.961692
35.160000 56.951000 5.448845
35.163000 62.902000 5.791714
35.166000 53.624000 5.273763
35.169000 51.621000 5.292284
35.172000 42.625000 4.649561
35.175000 46.163000 5.009129
35.178000 51.023000 5.271770
35.181000 40.802000 4.530569
35.184000 49.151000 5.143593
35.187000 46.846000 5.056774
35.190000 34.146000 4.194003
35.193000 59.283000 5.685486
35.196000 57.597000 5.387058
35.199000 45.355000 5.102296
35.202000 54.272000 5.443615
35.205000 55.225000 5.645445
35.208000 51.082000 5.299349
35.211000 46.123000 4.926627
35.214000 48.005000 5.002823
35.217000 41.657000 4.747022
35.220000 50.262000 5.220985
35.223000 50.053000 5.283177
35.226000 56.505000 5.654246
35.229000 41.869000 4.693646
35.232000 39.273000 4.529629
35.235000 41.111000 4.761785
35.238000 50.988000 5.181612
35.241000 60.404000 5.668354
35.244000 58.587000 5.496926
35.247000 35.434000 4.413559
35.250000 40.806000 4.797645
35.253000 36.237000 4.320283
35.256000 58.899000 5.889035
35.259000 50.339000 5.158852
35.262000 42.218000 4.607949
35.265000 54.211000 5.189085
35.268000 40.260000 4.788935
35.271000 45.614000 4.763833
35.274000 46.601000 5.010233
35.277000 55.757000 5.427944
35.280000 47.730000 5.009624
35.283000 46.749000 5.047528
35.286000 39.550000 4.574507
35.289000 42.882000 4.873579
35.292000 48.106000 5.169063
35.295000 51.565000 5.333352
35.298000 48.386000 5.135403
35.301000 48.075000 5.107675
35.304000 30.152000 3.966526
35.307000 45.146000 4.861502
35.310000 48.169000 4.861371
35.313000 45.246000 5.024407
35.316000 45.555000 5.011489
35.319000 39.391000 4.590302
35.322000 42.961000 4.898880
35.325000 49.821000 5.244343
35.328000 33.178000 4.241494
35.331000 33.953000 4.369583
35.334000 48.780000 5.182110
35.337000 49.668000 5.140683
35.340000 55.209000 5.466200
35.343000 50.301000 5.181486
35.346000 47.191000 4.794424
35.349000 47.093000 4.934917
35.352000 46.973000 5.071187
35.355000 48.756000 5.187519
35.358000 43.744000 4.776958
35.361000 54.853000 5.527168
35.364000 61.356000 5.750746
35.367000 54.152000 5.325265
35.370000 65.927000 5.848516
35.373000 66.074000 6.002897
35.376000 95.045000 7.093724
35.379000 94.054000 6.808201
35.382000 98.565000 7.275793
35.385000 115.414000 7.967886
35.388000 214.659000 10.713163
35.391000 226.994000 10.960092
35.394000 288.070000 12.302460
35.397000 478.372000 16.203576
35.400000 783.417000 20.709883
35.403000 1219.032000 25.927802
35.406000 1407.226000 28.156466
35.409000 1032.406000 24.014334
35.412000 627.870000 18.643151
35.415000 432.909000 15.303613
35.418000 291.086000 12.434959
35.421000 196.166000 10.187026
35.424000 138.551000 8.768201
35.427000 115.273000 8.040217
35.430000 89.049000 7.001794
35.433000 91.970000 6.837129
35.436000 58.543000 5.526278
35.439000 60.960000 5.644449
35.442000 72.822000 6.429210
35.445000 44.112000 4.908323
35.448000 51.936000 5.101789
35.451000 44.019000 4.574771
35.454000 68.379000 6.047948
35.457000 68.140000 6.208627
35.460000 45.541000 4.929416
35.463000 41.101000 4.657760
35.466000 38.717000 4.407669
35.469000 39.264000 4.555875
35.472000 47.105000 4.777395
35.475000 37.865000 4.571422
35.478000 30.449000 3.880678
35.481000 44.171000 4.733465
35.484000 36.083000 4.522231
35.487000 39.771000 4.558372
35.490000 43.140000 4.908800
35.493000 34.266000 4.341652
35.496000 37.243000 4.483193
35.499000 44.020000 4.844658
35.502000 36.897000 4.623937
35.505000 41.363000 4.617273
35.508000 45.454000 5.067839
35.511000 37.496000 4.383520
35.514000 48.671000 5.094966
35.517000 40.196000 4.690202
35.520000 34.791000 4.367256
35.523000 38.726000 4.542306
35.526000 48.674000 5.144528
35.529000 39.137000 4.601921
35.532000 53.532000 5.292164
35.535000 38.827000 4.535411
35.538000 39.696000 4.685667
35.541000 38.095000 4.403788
35.544000 40.132000 4.760172
35.547000 32.560000 4.090314
35.550000 48.426000 5.200103
35.553000 37.213000 4.624931
35.556000 38.693000 4.520688
35.559000 44.319000 4.806120
35.562000 40.872000 4.830103
35.565000 39.449000 4.611641
35.568000 34.568000 4.275056
35.571000 43.809000 4.944901
35.574000 40.309000 4.707957
35.577000 29.791000 3.858352
35.580000 40.848000 4.719457
35.583000 37.782000 4.383972
35.586000 29.959000 3.964569
35.589000 52.204000 5.290092
35.592000 39.439000 4.661245
35.595000 36.997000 4.276697
35.598000 35.176000 4.442881
35.601000 35.923000 4.449579
35.604000 45.202000 4.972676
35.607000 35.038000 4.413664
35.610000 46.679000 5.052505
35.613000 51.148000 5.330201
35.616000 20.285000 3.325430
35.619000 33.068000 4.193716
35.622000 41.918000 4.724934
35.625000 28.815000 3.771557
35.628000 44.637000 4.996221
35.631000 38.648000 4.481065
35.634000 41.396000 4.871483
35.637000 31.045000 3.927140
35.640000 46.232000 5.147313
35.643000 33.255000 4.390587
35.646000 30.578000 4.006276
35.649000 36.389000 4.418536
35.652000 45.631000 5.106408
35.655000 32.767000 4.182791
35.658000 31.969000 4.202280
35.661000 33.718000 4.160465
35.664000 41.424000 4.533983
35.667000 37.016000 4.503793
35.670000 27.939000 3.798162
35.673000 38.581000 4.587422
35.676000 26.288000 3.932280
35.679000 39.863000 4.766190
35.682000 32.116000 4.287481
35.685000 34.866000 4.547770
35.688000 35.454000 4.236310
35.691000 41.072000 4.757103
35.694000 32.666000 4.018540
35.697000 35.533000 4.427433
35.700000 37.508000 4.522069
35.703000 39.582000 4.671340
35.706000 37.119000 4.626798
35.709000 44.990000 4.995351
35.712000 42.581000 4.494033
35.715000 35.778000 4.656893
35.718000 38.265000 4.580703
35.721000 46.436000 5.107582
35.724000 35.873000 4.373150
35.727000 37.708000 4.502110
35.730000 29.143000 3.906611
35.733000 56.584000 5.473053
35.736000 47.870000 5.101871
35.739000 42.382000 4.833158
35.742000 40.775000 4.769196
35.745000 45.349000 4.935806
35.748000 46.097000 5.042766
35.751000 33.939000 4.211172
35.754000 37.416000 4.428868
35.757000 34.457000 4.298666
35.760000 37.326000 4.589473
35.763000 35.929000 4.312414
35.766000 36.552000 4.372026
35.769000 51.652000 5.245294
35.772000 43.612000 4.611480
35.775000 48.759000 5.184927
35.778000 28.346000 3.913385
35.781000 39.352000 4.744032
35.784000 37.903000 4.440019
35.787000 31.545000 3.982333
35.790000 30.162000 3.986319
35.793000 38.380000 4.419328
35.796000 47.950000 5.019641
35.799000 38.952000 4.741044
35.802000 35.998000 4.424906
35.805000 47.599000 5.112195
35.808000 44.728000 5.002499
35.811000 23.969000 3.455881
35.814000 28.887000 3.964211
35.817000 38.727000 4.659111
35.820000 38.514000 4.508305
35.823000 37.819000 4.318268
35.826000 36.343000 4.539436
35.829000 42.375000 4.802473
35.832000 37.746000 4.349550
35.835000 38.455000 4.657953
35.838000 49.817000 5.216828
35.841000 51.641000 5.301965
35.844000 51.942000 5.273400
35.847000 39.247000 4.571059
35.850000 35.260000 4.490931
35.853000 29.023000 3.879047
35.856000 39.818000 4.737648
35.859000 50.884000 5.231847
35.862000 28.285000 3.862106
35.865000 38.910000 4.577208
35.868000 30.573000 4.015332
35.871000 33.027000 4.146281
35.874000 44.698000 4.898297
35.877000 37.748000 4.368384
35.880000 42.130000 4.678842
35.883000 35.627000 4.333973
35.886000 46.215000 4.906229
35.889000 39.342000 4.644839
35.892000 35.670000 4.430108
35.895000 34.621000 4.155518
35.898000 48.482000 5.199841
35.901000 47.450000 5.086944
35.904000 30.334000 4.076044
35.907000 39.704000 4.703110
35.910000 47.263000 5.095448
35.913000 35.698000 4.444791
35.916000 28.987000 3.898516
35.919000 27.765000 3.762697
35.922000 33.716000 4.174377
35.925000 45.484000 4.965262
35.928000 33.888000 4.362367
35.931000 32.999000 4.100636
35.934000 30.052000 4.086374
35.937000 33.123000 4.144655
35.940000 35.507000 4.500054
35.943000 47.093000 4.991967
35.946000 30.365000 4.024561
35.949000 37.879000 4.412394
35.952000 41.472000 4.585534
35.955000 38.949000 4.529402
35.958000 42.978000 4.840735
35.961000 31.777000 4.061677
35.964000 40.288000 4.731378
35.967000 39.581000 4.544313
35.970000 40.970000 4.747628
35.973000 43.401000 4.754579
35.976000 36.951000 4.567427
35.979000 45.726000 4.974580
35.982000 44.135000 4.830813
35.985000 59.272000 5.697021
35.988000 70.630000 6.108806
35.991000 59.712000 5.620768
35.994000 74.999000 6.357473
35.997000 74.000000 6.403149
36.000000 75.935000 6.412953
36.003000 84.687000 6.851687
36.006000 75.303000 6.272350
36.009000 51.892000 5.051221
36.012000 45.509000 5.003006
36.015000 52.961000 5.465404
36.018000 40.084000 4.410697
36.021000 53.403000 5.213497
36.024000 53.618000 5.391780
36.027000 38.522000 4.514986
36.030000 34.582000 4.332125
36.033000 48.624000 5.190142
36.036000 38.914000 4.532080
36.039000 34.270000 4.054516
36.042000 41.752000 4.793607
36.045000 43.465000 4.965691
36.048000 37.238000 4.441459
36.051000 40.118000 4.573470
36.054000 42.427000 4.849740
36.057000 33.112000 4.044499
36.060000 54.269000 5.314353
36.063000 41.190000 4.791385
36.066000 35.683000 4.339555
36.069000 38.218000 4.465020
36.072000 48.038000 5.102174
36.075000 39.890000 4.560702
36.078000 41.888000 4.770777
36.081000 40.702000 4.762528
36.084000 29.598000 3.794585
36.087000 45.542000 4.975499
36.090000 27.668000 3.881166
36.093000 30.223000 3.993220
36.096000 42.597000 4.946738
36.099000 50.737000 5.096586
36.102000 39.880000 4.598992
36.105000 32.471000 4.275415
36.108000 40.888000 4.747911
36.111000 26.516000 3.875052
36.114000 39.736000 4.595208
36.117000 38.382000 4.371518
36.120000 41.154000 4.756236
36.123000 39.041000 4.420986
36.126000 24.962000 3.553194
36.129000 31.088000 3.882623
36.132000 37.687000 4.402127
36.135000 39.536000 4.565077
36.138000 35.997000 4.344910
36.141000 44.095000 4.776468
36.144000 41.782000 4.835891
36.147000 42.445000 4.898543
36.150000 39.847000 4.671796
36.153000 39.527000 4.502072
36.156000 38.974000 4.577423
36.159000 37.317000 4.321100
36.162000 36.016000 4.413168
36.165000 31.311000 4.081928
36.168000 30.235000 4.034809
36.171000 30.312000 4.065111
36.174000 40.163000 4.829604
36.177000 33.278000 4.281145
36.180000 37.293000 4.476838
36.183000 33.063000 4.130194
36.186000 38.600000 4.478960
36.189000 33.061000 4.315632
36.192000 41.996000 4.843715
36.195000 39.129000 4.486501
36.198000 42.763000 4.925477
36.201000 27.678000 3.682778
36.204000 43.783000 4.855231
36.207000 33.728000 4.227708
36.210000 34.142000 4.184179
36.213000 32.445000 4.042699
36.216000 39.821000 4.640946
36.219000 39.631000 4.721043
36.222000 35.827000 4.389211
36.225000 40.113000 4.626264
36.228000 30.596000 3.920793
36.231000 36.022000 4.524912
36.234000 37.526000 4.511892
36.237000 38.387000 4.639733
36.240000 36.487000 4.405354
36.243000 32.687000 4.143612
36.246000 39.944000 4.678968
36.249000 38.436000 4.665730
36.252000 34.498000 4.314223
36.255000 31.662000 4.184702
36.258000 43.827000 4.745745
36.261000 39.215000 4.457695
36.264000 43.780000 4.904688
36.267000 39.478000 4.486591
36.270000 49.525000 5.016005
36.273000 45.857000 4.994692
36.276000 33.814000 4.188983
36.279000 30.941000 4.083405
36.282000 40.755000 4.495506
36.285000 33.996000 4.159000
36.288000 30.756000 4.010086
36.291000 25.229000 3.807177
36.294000 32.292000 4.293909
36.297000 36.624000 4.363612
36.300000 44.794000 4.885294
36.303000 30.258000 3.831874
36.306000 38.679000 4.539354
36.309000 30.773000 3.956873
36.312000 35.872000 4.335363
36.315000 32.751000 4.216811
36.318000 43.118000 4.797650
36.321000 42.892000 4.809008
36.324000 28.975000 3.891012
36.327000 41.595000 4.909984
36.330000 42.277000 4.706564
36.333000 44.480000 4.935327
36.336000 32.979000 4.300845
36.339000 40.380000 4.714845
36.342000 34.684000 4.450745
36.345000 26.671000 3.781670
36.348000 33.216000 4.261113
36.351000 46.591000 5.051724
36.354000 47.761000 5.050159
36.357000 42.104000 4.664181
36.360000 27.286000 3.689618
36.363000 34.704000 4.451401
36.366000 38.837000 4.686842
36.369000 37.849000 4.578687
36.372000 39.094000 4.620754
36.375000 33.498000 4.230847
36.378000 33.665000 4.107949
36.381000 31.532000 3.957000
36.384000 36.195000 4.476413
36.387000 37.469000 4.505099
36.390000 32.515000 4.335405
36.393000 44.273000 4.754959
36.396000 43.168000 4.690565
36.399000 32.491000 4.169447
36.402000 27.593000 3.893878
36.405000 46.014000 4.875959
36.408000 41.712000 4.817214
36.411000 48.163000 5.025450
36.414000 42.615000 4.861537
36.417000 30.042000 4.044870
36.420000 36.738000 4.408316
36.423000 34.949000 4.452539
36.426000 38.140000 4.497374
36.429000 32.640000 4.118162
36.432000 39.273000 4.554521
36.435000 37.233000 4.288598
36.438000 46.438000 5.025076
36.441000 45.242000 4.919345
36.444000 33.420000 4.178076
36.447000 33.197000 4.107664
36.450000 31.502000 4.062601
36.453000 35.725000 4.365758
36.456000 27.879000 3.830657
36.459000 47.199000 5.169105
36.462000 34.361000 4.280437
36.465000 42.853000 4.835679
36.468000 47.450000 4.959153
36.471000 40.289000 4.473590
36.474000 50.209000 5.087975
36.477000 38.641000 4.472322
36.480000 30.370000 4.085518
36.483000 45.190000 5.104327
36.486000 40.568000 4.777303
36.489000 40.016000 4.575331
36.492000 35.805000 4.361169
36.495000 40.387000 4.522222
36.498000 40.583000 4.785109
36.501000 51.771000 5.316035
36.504000 29.775000 3.969082
36.507000 31.032000 4.067525
36.510000 35.523000 4.423696
36.513000 30.737000 3.844201
36.516000 35.747000 4.532787
36.519000 42.054000 4.882834
36.522000 35.115000 4.305109
36.525000 37.163000 4.414274
36.528000 35.424000 4.242920
36.531000 46.337000 5.018875
36.534000 37.481000 4.663013
36.537000 28.924000 3.981292
36.540000 39.476000 4.595865
36.543000 23.410000 3.500906
36.546000 30.395000 4.048043
36.549000 46.358000 5.070209
36.552000 35.945000 4.351349
36.555000 31.847000 4.245523
36.558000 32.840000 4.287096
36.561000 34.808000 4.311825
36.564000 40.472000 4.762839
36.567000 32.942000 4.137558
36.570000 30.044000 3.902595
36.573000 37.807000 4.414362
36.576000 44.806000 4.951261
36.579000 45.791000 5.115786
36.582000 39.634000 4.605905
36.585000 33.358000 4.314132
36.588000 38.907000 4.642126
36.591000 42.620000 4.771327
36.594000 41.614000 4.663105
36.597000 36.566000 4.284606
36.600000 32.874000 4.177350
36.603000 40.589000 4.783946
36.606000 43.682000 4.962145
36.609000 35.345000 4.535067
36.612000 40.876000 4.726477
36.615000 29.876000 3.946996
36.618000 40.122000 4.726833
36.621000 40.708000 4.782723
36.624000 37.170000 4.470331
36.627000 36.711000 4.345278
36.630000 23.876000 3.452129
36.633000 42.603000 4.841131
36.636000 25.074000 3.696679
36.639000 35.679000 4.222220
36.642000 51.773000 5.301288
36.645000 41.426000 4.905769
36.648000 31.247000 3.902005
36.651000 42.955000 4.953769
36.654000 42.797000 4.670242
36.657000 40.182000 4.546552
36.660000 35.631000 4.429873
36.663000 28.491000 3.744169
36.666000 35.803000 4.427591
36.669000 42.388000 4.858607
36.672000 37.443000 4.553340
36.675000 31.002000 4.208057
36.678000 35.543000 4.340138
36.681000 28.878000 4.093724
36.684000 27.705000 3.882352
36.687000 46.989000 4.906772
36.690000 45.478000 4.892185
36.693000 39.312000 4.613250
36.696000 42.636000 4.861019
36.699000 35.314000 4.349083
36.702000 38.915000 4.613577
36.705000 27.350000 3.919315
36.708000 32.937000 4.246301
36.711000 43.299000 4.851173
36.714000 36.706000 4.250416
36.717000 47.166000 4.777102
36.720000 37.054000 4.487778
36.723000 36.150000 4.392143
36.726000 43.305000 4.909575
36.729000 24.814000 3.631960
36.732000 42.103000 4.862042
36.735000 33.767000 4.349440
36.738000 24.946000 3.524083
36.741000 37.354000 4.454476
36.744000 34.617000 4.279844
36.747000 31.492000 4.077953
36.750000 34.160000 4.285502
36.753000 34.433000 4.313414
36.756000 40.639000 4.650388
36.759000 39.185000 4.601763
36.762000 33.347000 4.233745
36.765000 32.869000 4.249460
36.768000 35.881000 4.336003
36.771000 38.267000 4.495978
36.774000 35.670000 4.308098
36.777000 38.778000 4.528112
36.780000 39.263000 4.589861
36.783000 31.534000 3.965498
36.786000 39.283000 4.567766
36.789000 52.934000 5.311031
36.792000 37.166000 4.408571
36.795000 36.313000 4.414607
36.798000 52.525000 5.502765
36.801000 37.103000 4.238473
36.804000 32.241000 4.321444
36.807000 46.132000 4.953305
36.810000 42.196000 4.616416
36.813000 47.942000 5.055909
36.816000 42.059000 4.548607
36.819000 25.884000 3.598712
36.822000 34.845000 4.263795
36.825000 38.608000 4.594500
36.828000 46.355000 5.006981
36.831000 35.837000 4.377195
36.834000 33.701000 4.279587
36.837000 41.283000 4.718928
36.840000 46.350000 5.057414
36.843000 33.386000 4.212795
36.846000 37.201000 4.335066
36.849000 32.302000 4.228941
36.852000 33.817000 4.311869
36.855000 39.336000 4.472012
36.858000 32.118000 4.152659
36.861000 29.391000 3.859445
36.864000 33.346000 4.202576
36.867000 30.271000 4.082369
36.870000 27.396000 3.717405
36.873000 34.135000 4.340902
36.876000 37.165000 4.574595
36.879000 41.446000 4.674501
36.882000 45.894000 4.952975
36.885000 47.010000 4.931331
36.888000 30.979000 3.880323
36.891000 41.589000 4.709365
36.894000 36.376000 4.349280
36.897000 47.636000 4.999641
36.900000 41.471000 4.668898
36.903000 34.849000 4.247900
36.906000 38.492000 4.436631
36.909000 28.902000 3.904638
36.912000 47.778000 5.082793
36.915000 37.268000 4.529579
36.918000 37.565000 4.360243
36.921000 41.190000 4.899961
36.924000 32.478000 4.218416
36.927000 36.451000 4.243535
36.930000 39.049000 4.569276
36.933000 47.871000 5.240802
36.936000 37.657000 4.494211
36.939000 41.456000 4.615687
36.942000 38.983000 4.583434
36.945000 36.706000 4.585485
36.948000 26.157000 3.774742
36.951000 38.086000 4.495408
36.954000 40.065000 4.743640
36.957000 40.340000 4.655487
36.960000 29.601000 3.625717
36.963000 36.466000 4.471151
36.966000 46.554000 4.910295
36.969000 33.928000 4.320658
36.972000 45.906000 4.758191
36.975000 44.373000 4.950577
36.978000 38.164000 4.452730
36.981000 27.542000 3.826313
36.984000 31.327000 4.103675
36.987000 34.472000 4.441870
36.990000 31.369000 4.185493
36.993000 37.227000 4.577990
36.996000 35.935000 4.485760
36.999000 31.184000 3.989912
37.002000 34.995000 4.356489
37.005000 34.863000 4.239135
37.008000 31.967000 4.174577
37.011000 33.917000 4.322727
37.014000 36.961000 4.323716
37.017000 45.716000 5.030265
37.020000 31.572000 4.172818
37.023000 50.403000 5.175207
37.026000 36.722000 4.419990
37.029000 33.609000 4.290871
37.032000 46.543000 5.037148
37.035000 32.253000 4.095357
37.038000 30.375000 4.209154
37.041000 31.205000 4.119821
37.044000 32.413000 4.154963
37.047000 33.578000 4.287155
37.050000 30.032000 4.072255
37.053000 38.461000 4.507363
37.056000 37.084000 4.271516
37.059000 37.598000 4.352435
37.062000 43.114000 4.518244
37.065000 46.588000 4.942965
37.068000 49.233000 5.173539
37.071000 38.303000 4.710649
37.074000 38.364000 4.660395
37.077000 41.108000 4.718030
37.080000 45.144000 4.965132
37.083000 41.428000 4.561051
37.086000 38.768000 4.726247
37.089000 41.326000 4.793603
37.092000 30.234000 3.961025
37.095000 31.297000 4.048141
37.098000 46.783000 4.989764
37.101000 35.723000 4.258377
37.104000 37.887000 4.474177
37.107000 45.123000 4.971389
37.110000 47.209000 4.950780
37.113000 31.095000 4.149299
37.116000 32.773000 4.195157
37.119000 41.415000 4.832268
37.122000 30.100000 3.794269
37.125000 34.581000 4.373723
37.128000 43.682000 4.737881
37.131000 37.684000 4.423835
37.134000 36.201000 4.383630
37.137000 38.416000 4.689933
37.140000 44.959000 4.959569
37.143000 47.321000 4.784562
37.146000 45.526000 4.827986
37.149000 37.248000 4.415156
37.152000 45.485000 4.877970
37.155000 39.062000 4.554256
37.158000 33.601000 4.090156
37.161000 37.524000 4.485989
37.164000 41.490000 4.707945
37.167000 36.500000 4.567768
37.170000 34.273000 4.391762
37.173000 36.097000 4.465134
37.176000 32.906000 4.326253
37.179000 26.556000 3.932594
37.182000 34.257000 4.351815
37.185000 50.837000 5.306506
37.188000 32.643000 4.155153
37.191000 42.184000 4.644780
37.194000 32.903000 4.085547
37.197000 35.134000 4.303560
37.200000 38.250000 4.418457
37.203000 42.357000 4.785159
37.206000 41.578000 4.783954
37.209000 43.261000 4.850162
37.212000 43.814000 4.713948
37.215000 42.174000 4.686170
37.218000 41.213000 4.838466
37.221000 40.785000 4.631683
37.224000 40.648000 4.560633
37.227000 37.369000 4.381307
37.230000 31.679000 4.089766
37.233000 38.807000 4.474812
37.236000 45.595000 4.961423
37.239000 47.994000 5.184397
37.242000 33.449000 4.185278
37.245000 51.718000 5.240490
37.248000 52.307000 5.357496
37.251000 36.633000 4.278617
37.254000 31.403000 3.969068
37.257000 40.505000 4.756955
37.260000 40.809000 4.548380
37.263000 35.111000 4.265579
37.266000 39.476000 4.633421
37.269000 44.481000 4.832778
37.272000 33.840000 4.137519
37.275000 32.495000 4.093864
37.278000 33.535000 4.310624
37.281000 34.851000 4.446916
37.284000 33.097000 4.390444
37.287000 36.104000 4.393789
37.290000 44.945000 4.945726
37.293000 34.651000 4.324357
37.296000 28.578000 3.808324
37.299000 39.856000 4.553899
37.302000 44.399000 4.784371
37.305000 36.496000 4.288863
37.308000 32.192000 4.337050
37.311000 39.375000 4.593469
37.314000 32.798000 4.252933
37.317000 30.688000 4.022006
37.320000 35.127000 4.350678
37.323000 35.096000 4.148339
37.326000 39.790000 4.473574
37.329000 36.598000 4.462071
37.332000 41.245000 4.768571
37.335000 41.931000 4.733356
37.338000 44.820000 5.169458
37.341000 51.536000 5.085043
37.344000 49.037000 5.025186
37.347000 37.388000 4.456011
37.350000 31.521000 3.997353
37.353000 35.154000 4.337479
37.356000 37.664000 4.327134
37.359000 45.191000 4.999655
37.362000 22.704000 3.554331
37.365000 29.901000 4.031750
37.368000 42.714000 4.891281
37.371000 29.639000 4.066362
37.374000 36.563000 4.288187
37.377000 20.930000 3.258934
37.380000 28.562000 3.950400
37.383000 35.771000 4.418037
37.386000 46.180000 4.887458
37.389000 34.978000 4.407032
37.392000 32.728000 4.138330
37.395000 33.322000 4.340033
37.398000 45.423000 4.960151
37.401000 39.970000 4.596511
37.404000 37.173000 4.518750
37.407000 32.952000 4.261203
37.410000 37.053000 4.359381
37.413000 34.956000 4.355264
37.416000 50.378000 5.324243
37.419000 30.302000 4.038145
37.422000 39.082000 4.444833
37.425000 47.399000 5.059541
37.428000 28.789000 3.822863
37.431000 38.658000 4.568715
37.434000 40.089000 4.737615
37.437000 32.955000 4.015083
37.440000 47.041000 5.111264
37.443000 26.543000 3.747116
37.446000 39.054000 4.435417
37.449000 35.509000 4.314511
37.452000 32.171000 4.096399
37.455000 39.455000 4.592288
37.458000 31.325000 4.130930
37.461000 35.442000 4.363795
37.464000 43.552000 4.849562
37.467000 29.005000 3.960816
37.470000 32.152000 4.188313
37.473000 39.754000 4.523660
37.476000 34.504000 4.250892
37.479000 39.865000 4.501583
37.482000 43.434000 4.915218
37.485000 44.485000 4.794471
37.488000 34.868000 4.079618
37.491000 36.869000 4.563127
37.494000 44.908000 5.036573
37.497000 33.574000 4.094338
37.500000 31.221000 4.236377
37.503000 54.218000 5.359924
37.506000 38.246000 4.530619
37.509000 36.315000 4.496193
37.512000 37.784000 4.526797
37.515000 33.129000 4.354192
37.518000 39.477000 4.572334
37.521000 38.591000 4.449926
37.524000 35.167000 4.285425
37.527000 43.881000 4.851573
37.530000 29.964000 4.023825
37.533000 54.077000 5.451704
37.536000 34.839000 4.327037
37.539000 43.747000 4.805796
37.542000 34.175000 4.020509
37.545000 44.824000 5.000881
37.548000 35.023000 4.466512
37.551000 32.549000 4.143980
37.554000 35.103000 4.447603
37.557000 45.967000 4.980905
37.560000 33.544000 4.425018
37.563000 33.184000 4.134762
37.566000 39.554000 4.557982
37.569000 53.496000 5.388827
37.572000 38.700000 4.460329
37.575000 43.155000 4.649339
37.578000 36.643000 4.414135
37.581000 37.276000 4.308205
37.584000 46.856000 4.924945
37.587000 32.901000 4.344747
37.590000 44.164000 4.935455
37.593000 44.095000 4.977974
37.596000 47.340000 5.040666
37.599000 48.832000 5.034264
37.602000 41.527000 4.722461
37.605000 41.319000 4.782693
37.608000 43.535000 4.920474
37.611000 51.562000 5.139544
37.614000 54.201000 5.212550
37.617000 30.600000 4.140426
37.620000 35.383000 4.416324
37.623000 35.552000 4.404838
37.626000 43.939000 4.884539
37.629000 38.111000 4.430438
37.632000 31.585000 4.279684
37.635000 39.451000 4.611921
37.638000 32.685000 4.310919
37.641000 33.229000 4.224744
37.644000 52.847000 5.192459
37.647000 30.166000 4.038949
37.650000 44.664000 4.862988
37.653000 36.658000 4.386284
37.656000 42.161000 4.778153
37.659000 31.821000 4.193095
37.662000 31.174000 4.143357
37.665000 39.278000 4.727146
37.668000 41.171000 4.644718
37.671000 43.623000 4.927039
37.674000 31.522000 4.244205
37.677000 40.556000 4.818665
37.680000 37.641000 4.687067
37.683000 31.365000 4.080803
37.686000 46.858000 5.025586
37.689000 34.935000 4.255739
37.692000 28.568000 3.904889
37.695000 36.904000 4.389789
37.698000 35.137000 4.277682
37.701000 37.786000 4.424412
37.704000 49.334000 5.192107
37.707000 45.191000 5.023440
37.710000 47.571000 5.319619
37.713000 23.013000 3.671687
37.716000 34.782000 4.283551
37.719000 32.262000 4.082765
37.722000 41.560000 4.841890
37.725000 37.861000 4.529243
37.728000 41.252000 4.542804
37.731000 30.127000 4.112879
37.734000 42.509000 4.687610
37.737000 37.484000 4.465701
37.740000 41.513000 4.653012
37.743000 48.142000 5.020115
37.746000 37.124000 4.420416
37.749000 61.389000 5.899515
37.752000 53.430000 5.542826
37.755000 47.928000 5.070963
37.758000 75.205000 6.342200
37.761000 71.437000 6.135948
37.764000 69.758000 6.063136
37.767000 99.752000 7.101890
37.770000 115.557000 7.835752
37.773000 80.108000 6.596925
37.776000 92.093000 6.928438
37.779000 82.548000 6.468410
37.782000 80.232000 6.618354
37.785000 72.614000 6.020834
37.788000 61.080000 5.804651
37.791000 50.090000 5.329776
37.794000 52.686000 5.179444
37.797000 52.635000 5.335059
37.800000 37.599000 4.584256
37.803000 35.912000 4.305359
37.806000 41.345000 4.780385
37.809000 41.568000 4.804039
37.812000 41.073000 4.715795
37.815000 45.916000 4.945050
37.818000 45.674000 4.978563
37.821000 41.997000 4.860080
37.824000 51.253000 5.283662
37.827000 39.009000 4.592254
37.830000 42.983000 4.803388
37.833000 41.430000 4.908951
37.836000 41.107000 4.883942
37.839000 27.935000 3.929669
37.842000 44.606000 4.857776
37.845000 47.844000 5.254036
37.848000 48.544000 5.107551
37.851000 40.591000 4.667656
37.854000 34.336000 4.291004
37.857000 34.985000 4.300289
37.860000 35.467000 4.245512
37.863000 41.797000 4.728853
37.866000 36.470000 4.361462
37.869000 53.512000 5.228671
37.872000 42.206000 4.954447
37.875000 47.002000 4.941353
37.878000 42.906000 4.658262
37.881000 35.830000 4.444423
37.884000 39.401000 4.685847
37.887000 34.133000 4.417859
37.890000 39.534000 4.679801
37.893000 38.019000 4.458756
37.896000 39.037000 4.433737
37.899000 37.004000 4.369813
37.902000 43.876000 4.807638
37.905000 42.557000 4.755024
37.908000 39.578000 4.469720
37.911000 40.848000 4.693256
37.914000 39.362000 4.720363
37.917000 35.116000 4.433617
37.920000 36.439000 4.401136
37.923000 40.009000 4.862589
37.926000 34.081000 4.429131
37.929000 40.258000 4.527824
37.932000 38.835000 4.547531
37.935000 33.572000 4.072307
37.938000 35.653000 4.403131
37.941000 33.441000 4.029459
37.944000 30.963000 3.982705
37.947000 31.283000 3.899013
37.950000 35.764000 4.469625
37.953000 37.265000 4.509201
37.956000 32.564000 4.132294
37.959000 40.298000 4.740168
37.962000 26.530000 3.763195
37.965000 34.355000 4.331774
37.968000 34.792000 4.340455
37.971000 26.421000 3.566368
37.974000 31.565000 4.050172
37.977000 38.178000 4.440007
37.980000 41.959000 4.579624
37.983000 30.742000 4.060986
37.986000 39.370000 4.464420
37.989000 34.197000 4.180029
37.992000 42.153000 4.654911
37.995000 37.742000 4.587791
37.998000 40.738000 4.551756
38.001000 34.078000 4.286108
38.004000 37.152000 4.633484
38.007000 32.515000 4.117304
38.010000 43.270000 4.885953
38.013000 27.262000 3.816413
38.016000 42.619000 4.791523
38.019000 33.892000 4.419806
38.022000 37.051000 4.485397
38.025000 44.013000 4.772758
38.028000 44.249000 4.854321
38.031000 36.960000 4.296587
38.034000 29.013000 3.899562
38.037000 39.747000 4.643023
38.040000 44.097000 4.781167
38.043000 39.948000 4.795370
38.046000 40.361000 4.673136
38.049000 37.984000 4.528937
38.052000 43.387000 4.655795
38.055000 33.671000 4.180203
38.058000 44.562000 5.214780
38.061000 40.131000 4.666796
38.064000 44.444000 4.717446
38.067000 37.436000 4.615084
38.070000 20.924000 3.391483
38.073000 40.026000 4.663239
38.076000 30.859000 3.963996
38.079000 30.628000 3.888517
38.082000 25.815000 3.743924
38.085000 34.096000 4.148336
38.088000 33.099000 4.191021
38.091000 47.775000 5.133686
38.094000 29.442000 3.902561
38.097000 35.534000 4.394607
38.100000 36.023000 4.419637
38.103000 32.232000 4.233638
38.106000 28.165000 3.846757
38.109000 45.395000 4.976291
38.112000 34.566000 4.275489
38.115000 39.740000 4.659446
38.118000 34.166000 4.210359
38.121000 41.388000 4.497572
38.124000 43.543000 4.884845
38.127000 50.934000 5.116379
38.130000 39.286000 4.545498
38.133000 40.814000 4.731261
38.136000 32.856000 4.146407
38.139000 28.388000 3.659427
38.142000 39.347000 4.686534
38.145000 37.651000 4.505464
38.148000 34.629000 4.281707
38.151000 36.585000 4.457362
38.154000 46.040000 5.050590
38.157000 31.365000 4.094786
38.160000 51.082000 5.292437
38.163000 40.496000 4.706912
38.166000 42.869000 4.727500
38.169000 43.416000 4.760026
38.172000 37.664000 4.420875
38.175000 45.789000 5.009717
38.178000 34.919000 4.276273
38.181000 38.074000 4.453295
38.184000 30.875000 4.019634
38.187000 32.826000 4.151676
38.190000 33.565000 4.122772
38.193000 53.220000 5.422676
38.196000 37.633000 4.432364
38.199000 41.388000 4.713569
38.202000 38.106000 4.456520
38.205000 30.737000 4.016481
38.208000 33.975000 4.147163
38.211000 33.190000 4.236825
38.214000 38.861000 4.536429
38.217000 34.733000 4.277285
38.220000 40.602000 4.612282
38.223000 41.596000 4.826563
38.226000 41.348000 4.661298
38.229000 45.758000 4.959290
38.232000 41.854000 4.781170
38.235000 38.846000 4.474506
38.238000 46.192000 4.951614
38.241000 35.173000 4.347494
38.244000 45.060000 4.878063
38.247000 43.594000 4.743751
38.250000 43.237000 4.779354
38.253000 41.279000 4.667722
38.256000 36.156000 4.359206
38.259000 38.675000 4.469364
38.262000 34.012000 4.282500
38.265000 43.628000 4.925310
38.268000 48.900000 5.003947
38.271000 46.312000 4.861065
38.274000 42.221000 4.753969
38.277000 41.548000 4.789702
38.280000 45.650000 4.999845
38.283000 35.905000 4.410646
38.286000 39.532000 4.377346
38.289000 29.445000 4.021742
38.292000 34.448000 4.215185
38.295000 31.192000 4.069799
38.298000 34.638000 4.245376
38.301000 39.637000 4.707368
38.304000 38.759000 4.427951
38.307000 36.742000 4.509997
38.310000 43.767000 4.932353
38.313000 47.596000 4.993849
38.316000 36.550000 4.454186
38.319000 38.037000 4.504225
38.322000 30.632000 3.943799
38.325000 25.301000 3.745438
38.328000 27.481000 3.996850
38.331000 35.150000 4.315174
38.334000 28.955000 3.927990
38.337000 38.902000 4.572979
38.340000 42.229000 4.773613
38.343000 31.621000 4.233572
38.346000 37.782000 4.424124
38.349000 28.164000 3.646690
38.352000 36.732000 4.432848
38.355000 45.444000 4.920514
38.358000 36.966000 4.391676
38.361000 54.364000 5.558510
38.364000 46.114000 5.043730
38.367000 32.045000 4.205186
38.370000 29.127000 4.068485
38.373000 40.746000 4.630711
38.376000 29.593000 3.718453
38.379000 38.666000 4.498230
38.382000 30.595000 3.999472
38.385000 49.458000 5.312146
38.388000 44.922000 5.038305
38.391000 31.990000 4.007452
38.394000 48.010000 5.121741
38.397000 27.500000 3.946533
38.400000 36.546000 4.601416
38.403000 35.016000 4.215175
38.406000 48.274000 5.118259
38.409000 55.133000 5.298359
38.412000 37.936000 4.438228
38.415000 43.167000 4.884691
38.418000 34.938000 4.422172
38.421000 23.139000 3.345028
38.424000 43.066000 4.902708
38.427000 40.784000 4.621846
38.430000 43.309000 4.855968
38.433000 40.085000 4.565771
38.436000 43.596000 4.883692
38.439000 35.952000 4.367829
38.442000 47.458000 5.136460
38.445000 35.957000 4.456688
38.448000 24.428000 3.540620
38.451000 34.872000 4.274263
38.454000 35.706000 4.505721
38.457000 31.549000 4.095757
38.460000 39.289000 4.445624
38.463000 41.794000 4.682997
38.466000 39.290000 4.507277
38.469000 35.843000 4.362794
38.472000 46.618000 5.029170
38.475000 40.086000 4.656145
38.478000 35.478000 4.397757
38.481000 33.396000 4.249000
38.484000 32.581000 4.258520
38.487000 49.036000 5.078376
38.490000 50.749000 5.264543
38.493000 39.391000 4.568576
38.496000 46.239000 4.927443
38.499000 48.478000 5.104454
38.502000 42.622000 4.722961
38.505000 40.217000 4.556901
38.508000 49.904000 5.319468
38.511000 36.907000 4.453924
38.514000 50.773000 5.335776
38.517000 26.883000 3.719685
38.520000 45.032000 4.848737
38.523000 47.665000 5.088251
38.526000 47.727000 5.156153
38.529000 40.467000 4.601934
38.532000 46.556000 4.811630
38.535000 45.052000 4.840270
38.538000 41.660000 4.696933
38.541000 46.616000 5.240818
38.544000 44.786000 4.810373
38.547000 42.666000 4.625640
38.550000 52.440000 5.319476
38.553000 42.155000 4.672220
38.556000 52.498000 5.329320
38.559000 39.128000 4.604140
38.562000 46.397000 4.871354
38.565000 46.189000 4.905444
38.568000 34.046000 4.261289
38.571000 42.979000 4.911800
38.574000 39.138000 4.611706
38.577000 45.086000 4.951039
38.580000 47.368000 5.003321
38.583000 47.792000 4.947713
38.586000 40.565000 4.759464
38.589000 41.813000 4.925124
38.592000 40.957000 4.530584
38.595000 46.216000 5.010186
38.598000 51.450000 5.300516
38.601000 38.297000 4.608101
38.604000 42.016000 4.770026
38.607000 53.404000 5.227344
38.610000 49.471000 5.087505
38.613000 46.361000 5.044305
38.616000 52.504000 5.380071
38.619000 36.289000 4.356256
38.622000 46.098000 4.904426
38.625000 51.047000 5.137062
38.628000 53.963000 5.323469
38.631000 49.668000 5.134068
38.634000 51.960000 5.378312
38.637000 46.017000 4.946836
38.640000 56.187000 5.588323
38.643000 45.235000 4.938937
38.646000 48.937000 5.228274
38.649000 57.779000 5.632213
38.652000 68.807000 6.046013
38.655000 50.204000 5.248887
38.658000 64.980000 5.988907
38.661000 87.275000 6.781716
38.664000 75.484000 6.464840
38.667000 79.814000 6.611770
38.670000 80.257000 6.465672
38.673000 104.506000 7.575336
38.676000 110.028000 7.691658
38.679000 151.151000 8.905091
38.682000 178.882000 9.725171
38.685000 214.366000 10.685130
38.688000 286.674000 12.268427
38.691000 455.005000 15.741750
38.694000 614.086000 18.150808
38.697000 1050.664000 24.217228
38.700000 1703.833000 30.920355
38.703000 2155.696000 35.362647
38.706000 1821.230000 32.245154
38.709000 1206.960000 25.768630
38.712000 676.028000 18.971194
38.715000 478.113000 16.116098
38.718000 315.540000 13.029098
38.721000 254.746000 11.672208
38.724000 177.189000 9.778586
38.727000 142.654000 8.695660
38.730000 112.599000 7.805058
38.733000 106.250000 7.587365
38.736000 96.403000 7.265585
38.739000 74.157000 6.402269
38.742000 77.496000 6.574144
38.745000 57.019000 5.654202
38.748000 68.093000 6.060788
38.751000 59.602000 5.636831
38.754000 80.826000 6.487153
38.757000 67.942000 5.854287
38.760000 54.750000 5.352723
38.763000 56.185000 5.597877
38.766000 64.813000 5.962530
38.769000 80.071000 6.539538
38.772000 45.052000 4.830130
38.775000 46.479000 5.025640
38.778000 62.187000 5.829211
38.781000 52.399000 5.213328
38.784000 55.708000 5.484019
38.787000 52.493000 5.264644
38.790000 53.772000 5.341035
38.793000 47.937000 5.052502
38.796000 43.935000 4.826509
38.799000 51.902000 5.328326
38.802000 47.042000 4.947101
38.805000 57.450000 5.535771
38.808000 47.712000 5.104928
38.811000 58.222000 5.595468
38.814000 60.543000 5.832822
38.817000 59.024000 5.509792
38.820000 40.226000 4.638943
38.823000 41.675000 4.711109
38.826000 52.757000 5.300554
38.829000 53.646000 5.255812
38.832000 55.243000 5.431855
38.835000 62.961000 5.729684
38.838000 47.194000 5.047789
38.841000 76.745000 6.446330
38.844000 56.911000 5.378019
38.847000 47.774000 5.007713
38.850000 66.873000 6.149954
38.853000 61.342000 5.574529
38.856000 78.452000 6.786060
38.859000 75.993000 6.457924
38.862000 50.426000 5.062294
38.865000 72.231000 6.432673
38.868000 64.392000 6.016412
38.871000 71.364000 6.284423
38.874000 68.717000 6.115077
38.877000 85.186000 6.556568
38.880000 79.410000 6.609322
38.883000 99.072000 7.324911
38.886000 115.026000 7.973512
38.889000 98.976000 7.209394
38.892000 101.711000 7.311119
38.895000 108.710000 7.607497
38.898000 147.184000 9.024524
38.901000 160.200000 9.345120
38.904000 179.976000 9.798143
38.907000 205.620000 10.489553
38.910000 256.648000 11.915156
38.913000 319.195000 13.153716
38.916000 455.741000 15.695077
38.919000 555.544000 17.301130
38.922000 644.023000 18.840231
38.925000 658.725000 18.941986
38.928000 664.527000 19.213585
38.931000 561.369000 17.731902
38.934000 427.111000 15.295942
38.937000 355.070000 13.908231
38.940000 262.964000 11.774411
38.943000 234.653000 11.551158
38.946000 178.850000 9.838917
38.949000 173.834000 9.605627
38.952000 112.253000 7.524982
38.955000 96.505000 7.106432
38.958000 104.034000 7.688026
38.961000 110.159000 7.747766
38.964000 90.959000 7.061622
38.967000 107.494000 7.479335
38.970000 82.837000 6.699559
38.973000 73.429000 6.184374
38.976000 77.410000 6.437898
38.979000 79.494000 6.524916
38.982000 72.243000 6.156598
38.985000 85.353000 6.906654
38.988000 63.763000 5.820769
38.991000 52.853000 5.392248
38.994000 72.891000 6.315621
38.997000 52.337000 5.439558
39.000000 59.340000 5.598616
39.003000 60.974000 5.744539
39.006000 56.356000 5.419513
39.009000 48.531000 5.291234
39.012000 60.981000 5.761641
39.015000 59.439000 5.709907
39.018000 74.322000 6.194219
39.021000 64.410000 5.816247
39.024000 55.220000 5.384506
39.027000 66.233000 5.948866
39.030000 56.237000 5.477133
39.033000 70.006000 6.171698
39.036000 73.534000 6.233833
39.039000 84.137000 6.733944
39.042000 65.855000 5.960290
39.045000 77.439000 6.516462
39.048000 87.093000 6.886570
39.051000 96.162000 7.268895
39.054000 92.302000 7.038710
39.057000 87.320000 6.694509
39.060000 103.954000 7.414680
39.063000 115.933000 8.048007
39.066000 142.159000 8.657851
39.069000 155.561000 9.103973
39.072000 166.932000 9.444856
39.075000 235.806000 11.227568
39.078000 256.672000 11.802636
39.081000 289.324000 12.315382
39.084000 338.125000 13.457742
39.087000 369.938000 13.964852
39.090000 317.216000 13.057180
39.093000 274.003000 12.227550
39.096000 213.786000 10.610652
39.099000 179.889000 9.769320
39.102000 152.283000 8.965033
39.105000 129.795000 8.342070
39.108000 126.165000 8.077379
39.111000 98.077000 7.358262
39.114000 96.009000 7.248728
39.117000 77.203000 6.417916
39.120000 74.201000 6.341784
39.123000 74.627000 6.485894
39.126000 82.078000 6.608203
39.129000 80.932000 6.735063
39.132000 62.201000 5.818922
39.135000 46.210000 4.969613
39.138000 51.263000 5.225678
39.141000 61.780000 5.673065
39.144000 62.325000 5.769800
39.147000 53.053000 5.245843
39.150000 55.301000 5.564461
39.153000 44.600000 5.034638
39.156000 47.358000 4.832679
39.159000 64.024000 5.894860
39.162000 42.022000 4.728364
39.165000 52.629000 5.404760
39.168000 41.149000 4.774373
39.171000 52.441000 5.215682
39.174000 55.021000 5.388989
39.177000 43.035000 4.867056
39.180000 47.058000 4.851407
39.183000 54.289000 5.333943
39.186000 35.051000 4.446845
39.189000 48.031000 5.180133
39.192000 42.206000 4.703529
39.195000 41.838000 4.737122
39.198000 38.590000 4.479572
39.201000 30.873000 4.214199
39.204000 46.977000 5.016148
39.207000 33.832000 4.379884
39.210000 47.115000 5.176137
39.213000 55.192000 5.467348
39.216000 45.784000 4.974305
39.219000 45.098000 5.026727
39.222000 42.283000 4.907326
39.225000 43.702000 4.807938
39.228000 34.932000 4.436914
39.231000 52.509000 5.226640
39.234000 53.232000 5.433587
39.237000 43.370000 4.842891
39.240000 35.574000 4.254700
39.243000 45.024000 4.945498
39.246000 38.390000 4.468526
39.249000 45.505000 5.028535
39.252000 42.931000 4.759442
39.255000 43.318000 4.902973
39.258000 29.710000 3.925672
39.261000 44.607000 4.845754
39.264000 39.110000 4.576183
39.267000 51.439000 5.164983
39.270000 45.801000 4.867149
39.273000 46.054000 4.867587
39.276000 40.188000 4.556789
39.279000 29.570000 3.973745
39.282000 44.654000 4.976400
39.285000 48.932000 5.276864
39.288000 41.968000 4.529543
39.291000 46.599000 4.810959
39.294000 40.452000 4.464591
39.297000 42.542000 4.748635
39.300000 51.714000 5.416676
39.303000 40.652000 4.568581
39.306000 40.205000 4.691687
39.309000 43.399000 4.670321
39.312000 42.653000 4.704927
39.315000 39.141000 4.668427
39.318000 33.117000 4.123650
39.321000 37.671000 4.530115
39.324000 41.058000 4.715412
39.327000 50.195000 5.250063
39.330000 58.170000 5.552095
39.333000 38.910000 4.518624
39.336000 41.261000 4.748058
39.339000 50.619000 5.393551
39.342000 37.783000 4.446435
39.345000 41.596000 4.738110
39.348000 40.751000 4.586875
39.351000 49.528000 5.039361
39.354000 47.647000 5.102347
39.357000 36.762000 4.199845
39.360000 41.659000 4.728185
39.363000 46.161000 4.913232
39.366000 39.087000 4.677676
39.369000 42.930000 4.741008
39.372000 42.112000 4.570138
39.375000 35.792000 4.328986
39.378000 40.215000 4.605953
39.381000 34.488000 4.228727
39.384000 35.651000 4.389867
39.387000 46.778000 5.215769
39.390000 47.857000 4.987621
39.393000 22.732000 3.574101
39.396000 43.321000 4.699878
39.399000 30.227000 4.050449
39.402000 38.200000 4.615481
39.405000 33.248000 4.345162
39.408000 42.349000 4.798616
39.411000 28.795000 3.941788
39.414000 40.013000 4.665870
39.417000 43.064000 4.753638
39.420000 25.660000 3.754711
39.423000 45.992000 4.992132
39.426000 40.329000 4.467942
39.429000 39.174000 4.575709
39.432000 38.913000 4.543018
39.435000 38.598000 4.536076
39.438000 50.867000 5.226307
39.441000 40.971000 4.730765
39.444000 37.447000 4.517522
39.447000 45.647000 5.162083
39.450000 40.331000 4.709780
39.453000 33.056000 4.168022
39.456000 32.303000 4.253822
39.459000 42.846000 4.794079
39.462000 45.313000 4.939225
39.465000 31.754000 4.066254
39.468000 45.383000 5.056268
39.471000 38.049000 4.481811
39.474000 33.693000 4.259071
39.477000 32.233000 4.100818
39.480000 38.440000 4.486641
39.483000 44.396000 4.818102
39.486000 31.956000 4.094023
39.489000 44.279000 4.841395
39.492000 39.005000 4.580011
39.495000 39.240000 4.622975
39.498000 36.978000 4.415870
39.501000 37.017000 4.535010
39.504000 36.305000 4.130212
39.507000 38.238000 4.479920
39.510000 39.299000 4.495026
39.513000 24.908000 3.601474
39.516000 45.204000 4.890496
39.519000 51.612000 5.271361
39.522000 43.043000 4.812898
39.525000 39.813000 4.778044
39.528000 40.889000 4.572835
39.531000 34.088000 4.303374
39.534000 49.241000 5.344653
39.537000 42.504000 4.732442
39.540000 41.381000 4.701119
39.543000 36.988000 4.433982
39.546000 30.671000 4.009949
39.549000 36.704000 4.349965
39.552000 33.272000 4.064784
39.555000 47.196000 5.039294
39.558000 28.591000 3.778478
39.561000 36.659000 4.507845
39.564000 43.256000 5.003444
39.567000 40.359000 4.765786
39.570000 35.652000 4.365557
39.573000 40.262000 4.521959
39.576000 35.212000 4.270655
39.579000 44.396000 4.714013
39.582000 42.905000 4.678458
39.585000 35.113000 4.340662
39.588000 27.678000 3.897381
39.591000 37.497000 4.641225
39.594000 37.370000 4.427244
39.597000 45.132000 4.937457
39.600000 26.962000 3.725462
39.603000 31.898000 4.244682
39.606000 40.705000 4.664393
39.609000 33.285000 4.177051
39.612000 31.813000 4.158897
39.615000 37.427000 4.602555
39.618000 36.969000 4.433877
39.621000 40.893000 4.754279
39.624000 47.963000 4.928969
39.627000 50.393000 5.282379
39.630000 50.586000 5.133627
39.633000 38.749000 4.604023
39.636000 31.550000 4.039230
39.639000 38.988000 4.562288
39.642000 42.287000 4.984548
39.645000 42.126000 4.666235
39.648000 31.967000 3.989512
39.651000 52.570000 5.238132
39.654000 35.039000 4.105877
39.657000 35.414000 4.347988
39.660000 39.524000 4.920801
39.663000 41.603000 4.798633
39.666000 47.725000 5.174884
39.669000 31.196000 4.007825
39.672000 31.527000 4.094574
39.675000 39.399000 4.672342
39.678000 46.207000 5.047182
39.681000 38.035000 4.349536
39.684000 50.205000 5.227943
39.687000 39.221000 4.558568
39.690000 39.277000 4.653015
39.693000 34.026000 4.423315
39.696000 35.300000 4.264458
39.699000 41.970000 4.606699
39.702000 46.903000 4.909122
39.705000 36.623000 4.435565
39.708000 40.875000 4.851384
39.711000 36.555000 4.464217
39.714000 39.491000 4.520077
39.717000 43.912000 4.681629
39.720000 43.487000 4.711144
39.723000 49.405000 5.126622
39.726000 49.797000 5.090164
39.729000 37.735000 4.356229
39.732000 37.339000 4.669294
39.735000 36.581000 4.460146
39.738000 36.194000 4.333155
39.741000 38.735000 4.641147
39.744000 31.436000 4.009611
39.747000 46.195000 5.069909
39.750000 36.081000 4.479391
39.753000 39.723000 4.677761
39.756000 35.036000 4.263384
39.759000 38.927000 4.671755
39.762000 36.664000 4.607404
39.765000 37.792000 4.545353
39.768000 35.265000 4.251142
39.771000 43.370000 4.840172
39.774000 41.761000 4.729617
39.777000 47.803000 5.176253
39.780000 42.332000 4.729361
39.783000 35.007000 4.479726
39.786000 39.309000 4.572847
39.789000 36.715000 4.585934
39.792000 28.963000 3.830087
39.795000 32.914000 4.234072
39.798000 30.643000 4.013031
39.801000 39.050000 4.706172
39.804000 39.078000 4.688572
39.807000 51.032000 5.304939
39.810000 46.779000 5.092570
39.813000 36.567000 4.323672
39.816000 47.308000 5.103612
39.819000 30.748000 4.037884
39.822000 43.431000 4.921569
39.825000 30.321000 4.143112
39.828000 38.235000 4.514498
39.831000 39.508000 4.573557
39.834000 36.839000 4.367046
39.837000 44.151000 4.886907
39.840000 31.348000 4.011684
39.843000 44.473000 4.918908
39.846000 41.750000 4.840471
39.849000 44.907000 4.886847
39.852000 39.109000 4.447165
39.855000 36.624000 4.335871
39.858000 41.475000 4.695176
39.861000 45.407000 4.999462
39.864000 36.030000 4.250867
39.867000 38.601000 4.619441
39.870000 42.126000 4.783713
39.873000 34.633000 4.208339
39.876000 35.815000 4.314209
39.879000 36.671000 4.515509
39.882000 39.346000 4.482110
39.885000 36.489000 4.509135
39.888000 49.963000 5.227051
39.891000 36.218000 4.478847
39.894000 42.648000 4.842445
39.897000 44.871000 4.897159
39.900000 41.386000 4.721311
39.903000 39.832000 4.564783
39.906000 47.103000 5.163790
39.909000 48.055000 5.093158
39.912000 27.974000 3.898822
39.915000 28.927000 3.790357
39.918000 35.929000 4.392561
39.921000 33.063000 4.099491
39.924000 47.194000 5.333380
39.927000 31.351000 3.970140
39.930000 34.008000 4.238848
39.933000 41.729000 4.651797
39.936000 43.199000 4.717181
39.939000 48.495000 5.175649
39.942000 28.115000 3.789927
39.945000 35.057000 4.335499
39.948000 34.166000 4.263998
39.951000 47.501000 4.938369
39.954000 41.059000 4.528431
39.957000 36.670000 4.528333
39.960000 39.256000 4.606379
39.963000 40.809000 4.663661
39.966000 32.865000 4.322684
39.969000 26.875000 3.840101
39.972000 57.507000 5.589564
39.975000 36.906000 4.577354
39.978000 38.369000 4.592164
39.981000 44.266000 4.843288
39.984000 30.741000 3.979503
39.987000 35.413000 4.462295
39.990000 40.768000 4.631194
39.993000 47.068000 4.897464
39.996000 31.427000 3.996976
39.999000 29.941000 4.006629
40.002000 31.560000 4.082900
40.005000 43.222000 4.869723
40.008000 38.411000 4.636315
40.011000 50.706000 5.055449
40.014000 42.255000 4.541756
40.017000 25.978000 3.735125
40.020000 46.686000 5.046009
40.023000 40.411000 4.751104
40.026000 43.464000 4.752455
40.029000 46.205000 4.890340
40.032000 40.559000 4.691764
40.035000 30.197000 3.993440
40.038000 34.502000 4.279944
40.041000 37.407000 4.388990
40.044000 33.572000 4.330607
40.047000 33.068000 4.211127
40.050000 39.179000 4.496547
40.053000 30.062000 3.931018
40.056000 54.883000 5.454879
40.059000 41.255000 4.750533
40.062000 35.259000 4.393917
40.065000 32.934000 4.276523
40.068000 38.605000 4.530758
40.071000 37.021000 4.384649
40.074000 33.423000 4.286614
40.077000 34.771000 4.385877
40.080000 32.824000 4.126979
40.083000 31.703000 4.106877
40.086000 36.743000 4.380246
40.089000 30.728000 4.038928
40.092000 35.841000 4.401744
40.095000 37.380000 4.391450
40.098000 47.282000 5.001986
40.101000 30.799000 4.129497
40.104000 43.466000 4.777275
40.107000 31.273000 4.173836
40.110000 41.025000 4.577345
40.113000 41.377000 4.524508
40.116000 48.543000 5.162648
40.119000 46.598000 5.080088
40.122000 38.169000 4.573696
40.125000 33.236000 4.114398
40.128000 38.322000 4.555154
40.131000 33.038000 4.221305
40.134000 38.645000 4.718809
40.137000 32.690000 4.343864
40.140000 31.879000 4.056287
40.143000 31.740000 4.269756
40.146000 34.216000 4.377360
40.149000 45.351000 4.922199
40.152000 28.103000 4.051221
40.155000 37.081000 4.343722
40.158000 39.519000 4.487769
40.161000 38.842000 4.645743
40.164000 27.452000 3.970376
40.167000 39.212000 4.609190
40.170000 48.521000 5.145935
40.173000 41.032000 4.724249
40.176000 34.114000 4.322594
40.179000 39.678000 4.805526
40.182000 41.897000 4.713237
40.185000 48.007000 5.171875
40.188000 24.740000 3.629669
40.191000 52.544000 5.231730
40.194000 52.835000 5.371360
40.197000 28.741000 3.837059
40.200000 34.668000 4.378629
40.203000 46.686000 5.089819
40.206000 40.038000 4.432694
40.209000 34.553000 4.157500
40.212000 27.779000 3.826408
40.215000 42.517000 4.834174
40.218000 39.896000 4.740340
40.221000 29.688000 4.008525
40.224000 32.427000 4.075125
40.227000 39.565000 4.609909
40.230000 43.634000 4.945922
40.233000 32.221000 4.125279
40.236000 37.192000 4.508627
40.239000 32.817000 4.099415
40.242000 29.431000 3.884080
40.245000 38.529000 4.546157
40.248000 37.432000 4.354297
40.251000 35.139000 4.414897
40.254000 37.828000 4.559359
40.257000 27.986000 3.820001
40.260000 40.495000 4.938600
40.263000 25.763000 3.694513
40.266000 37.298000 4.267690
40.269000 37.478000 4.292189
40.272000 46.653000 4.976713
40.275000 41.210000 4.668795
40.278000 32.802000 4.295244
40.281000 33.407000 4.072251
40.284000 36.400000 4.366017
40.287000 43.985000 4.850309
40.290000 31.257000 4.049269
40.293000 36.603000 4.578175
40.296000 36.059000 4.507150
40.299000 51.014000 5.294870
40.302000 43.819000 4.898199
40.305000 39.439000 4.607700
40.308000 35.630000 4.220068
40.311000 36.549000 4.306024
40.314000 44.351000 4.962673
40.317000 27.187000 3.542146
40.320000 39.629000 4.861154
40.323000 32.436000 4.018759
40.326000 34.398000 4.357797
40.329000 42.324000 4.773535
40.332000 39.734000 4.699503
40.335000 49.358000 5.064170
40.338000 42.442000 4.803451
40.341000 46.543000 5.070370
40.344000 42.469000 4.936633
40.347000 37.875000 4.529623
40.350000 29.739000 4.073853
40.353000 35.201000 4.374299
40.356000 44.497000 4.915049
40.359000 44.146000 4.762919
40.362000 37.282000 4.516802
40.365000 44.206000 4.975911
40.368000 37.595000 4.493578
40.371000 35.291000 4.348206
40.374000 24.060000 3.480889
40.377000 33.407000 4.353128
40.380000 45.032000 4.863001
40.383000 33.854000 4.278638
40.386000 43.441000 4.756709
40.389000 33.043000 4.180986
40.392000 38.036000 4.527693
40.395000 45.951000 4.911576
40.398000 47.368000 5.320436
40.401000 27.936000 3.710121
40.404000 50.238000 5.309179
40.407000 35.783000 4.338157
40.410000 40.023000 4.594750
40.413000 39.140000 4.575495
40.416000 37.034000 4.508201
40.419000 37.272000 4.368017
40.422000 39.692000 4.805023
40.425000 41.289000 4.800437
40.428000 36.378000 4.305027
40.431000 37.597000 4.705988
40.434000 34.739000 4.431766
40.437000 48.116000 5.013367
40.440000 40.728000 4.783329
40.443000 33.292000 4.220354
40.446000 41.438000 4.806446
40.449000 47.928000 5.051623
40.452000 56.218000 5.526613
40.455000 32.435000 3.923193
40.458000 29.120000 3.944682
40.461000 44.677000 4.974598
40.464000 42.906000 4.656873
40.467000 34.660000 4.121370
40.470000 44.285000 4.866179
40.473000 53.737000 5.432463
40.476000 43.296000 4.738216
40.479000 57.269000 5.564423
40.482000 51.493000 5.132204
40.485000 60.437000 5.722874
40.488000 57.417000 5.435024
40.491000 58.510000 5.530415
40.494000 64.332000 5.767023
40.497000 49.258000 5.163052
40.500000 52.957000 5.161354
40.503000 63.045000 5.742502
40.506000 49.522000 5.159878
40.509000 42.153000 4.781490
40.512000 54.683000 5.486799
40.515000 36.994000 4.301822
40.518000 51.695000 5.194028
40.521000 37.909000 4.585814
40.524000 53.884000 5.352248
40.527000 43.936000 5.025298
40.530000 43.345000 4.948914
40.533000 42.760000 4.790387
40.536000 45.078000 4.788749
40.539000 42.138000 4.468911
40.542000 36.978000 4.380882
40.545000 45.590000 5.066883
40.548000 44.934000 4.922173
40.551000 54.099000 5.418243
40.554000 43.034000 4.762539
40.557000 54.940000 5.478504
40.560000 61.599000 5.802878
40.563000 52.409000 5.293365
40.566000 68.358000 6.110550
40.569000 65.212000 5.974464
40.572000 59.568000 5.665928
40.575000 59.467000 5.666930
40.578000 69.704000 6.088920
40.581000 76.877000 6.497520
40.584000 85.440000 6.622188
40.587000 100.568000 7.473606
40.590000 100.609000 7.439674
40.593000 118.515000 8.064384
40.596000 159.211000 9.138495
40.599000 183.307000 9.901083
40.602000 224.465000 11.064128
40.605000 238.160000 11.385770
40.608000 300.030000 12.710242
40.611000 310.792000 12.879192
40.614000 229.859000 11.001772
40.617000 187.333000 9.921261
40.620000 160.405000 9.189553
40.623000 135.019000 8.439132
40.626000 109.463000 7.739202
40.629000 87.967000 7.096690
40.632000 69.843000 6.140156
40.635000 77.636000 6.375153
40.638000 53.790000 5.382044
40.641000 63.035000 5.788582
40.644000 58.014000 5.357539
40.647000 47.760000 5.104635
40.650000 61.628000 5.721469
40.653000 62.148000 5.894505
40.656000 50.012000 5.341423
40.659000 49.080000 5.042549
40.662000 43.946000 4.911968
40.665000 48.555000 4.996819
40.668000 39.163000 4.642198
40.671000 44.740000 4.811246
40.674000 38.022000 4.558601
40.677000 43.681000 4.764545
40.680000 50.724000 5.196392
40.683000 40.994000 4.562557
40.686000 34.363000 4.170363
40.689000 42.709000 4.781272
40.692000 46.675000 5.058968
40.695000 46.948000 4.988767
40.698000 42.397000 4.802802
40.701000 39.962000 4.725359
40.704000 41.668000 4.744599
40.707000 43.266000 4.847394
40.710000 39.536000 4.410752
40.713000 51.010000 5.216945
40.716000 31.646000 4.119134
40.719000 44.037000 4.933405
40.722000 39.232000 4.628802
40.725000 39.447000 4.665919
40.728000 32.377000 4.237789
40.731000 36.709000 4.466702
40.734000 29.972000 4.072723
40.737000 25.136000 3.846441
40.740000 28.076000 3.829748
40.743000 39.801000 4.771227
40.746000 58.964000 5.606753
40.749000 33.016000 4.090835
40.752000 33.103000 4.225451
40.755000 39.418000 4.791088
40.758000 38.904000 4.426585
40.761000 37.980000 4.611480
40.764000 32.556000 4.209973
40.767000 40.120000 4.738377
40.770000 28.891000 3.895139
40.773000 37.619000 4.724474
40.776000 32.690000 4.290058
40.779000 29.731000 4.033889
40.782000 37.728000 4.600344
40.785000 36.443000 4.390889
40.788000 42.840000 4.534173
40.791000 31.036000 3.769328
40.794000 31.518000 4.043189
40.797000 46.937000 5.029078
40.800000 32.625000 3.992435
40.803000 25.135000 3.760091
40.806000 29.862000 4.133015
40.809000 26.646000 3.851530
40.812000 37.011000 4.395254
40.815000 24.652000 3.509612
40.818000 35.238000 4.147018
40.821000 40.994000 4.883276
40.824000 36.855000 4.667740
40.827000 41.309000 4.665598
40.830000 33.855000 4.285627
40.833000 33.419000 4.314766
40.836000 43.054000 4.900558
40.839000 31.720000 4.176816
40.842000 36.175000 4.562105
40.845000 26.750000 3.793157
40.848000 35.413000 4.354061
40.851000 35.317000 4.373564
40.854000 38.811000 4.613611
40.857000 39.997000 4.624889
40.860000 34.956000 4.455874
40.863000 44.058000 4.926696
40.866000 34.722000 4.324788
40.869000 29.655000 3.921797
40.872000 38.893000 4.750992
40.875000 31.196000 4.193791
40.878000 26.438000 3.716551
40.881000 23.881000 3.546968
40.884000 32.535000 4.158957
40.887000 41.434000 4.856623
40.890000 34.911000 4.364998
40.893000 34.033000 4.217854
40.896000 32.198000 4.127161
40.899000 29.308000 4.022108
40.902000 35.682000 4.351540
40.905000 33.750000 4.147311
40.908000 44.409000 4.824996
40.911000 19.649000 3.381587
40.914000 31.016000 4.095889
40.917000 44.093000 4.924274
40.920000 26.886000 3.882267
40.923000 40.280000 4.599940
40.926000 24.233000 3.571767
40.929000 39.271000 4.594576
40.932000 27.944000 3.923401
40.935000 35.536000 4.387440
40.938000 35.616000 4.341710
40.941000 34.830000 4.354434
40.944000 37.224000 4.409913
40.947000 32.223000 4.209602
40.950000 34.676000 4.424605
40.953000 21.865000 3.553315
40.956000 24.569000 3.580828
40.959000 35.853000 4.285237
40.962000 38.276000 4.386599
40.965000 34.441000 4.409591
40.968000 52.305000 5.356297
40.971000 40.469000 4.680921
40.974000 32.614000 4.152441
40.977000 37.387000 4.363983
40.980000 33.363000 4.267759
40.983000 31.715000 4.084958
40.986000 34.298000 4.423762
40.989000 30.428000 3.991840
40.992000 34.471000 4.106347
40.995000 41.490000 4.538625
40.998000 27.238000 3.793847
41.001000 30.452000 4.046715
41.004000 44.424000 5.074812
41.007000 35.387000 4.343516
41.010000 30.689000 4.128093
41.013000 42.366000 4.902714
41.016000 35.814000 4.454853
41.019000 26.702000 3.785659
41.022000 37.689000 4.225420
41.025000 40.863000 4.696328
41.028000 25.083000 3.647544
41.031000 40.939000 4.981873
41.034000 30.370000 4.023352
41.037000 30.985000 4.069878
41.040000 37.422000 4.507582
41.043000 41.367000 4.722258
41.046000 44.195000 4.941606
41.049000 27.629000 3.869074
41.052000 38.800000 4.474802
41.055000 35.786000 4.373865
41.058000 39.128000 4.423959
41.061000 40.276000 4.684017
41.064000 25.956000 3.833969
41.067000 32.704000 4.068831
41.070000 25.043000 3.546759
41.073000 43.856000 4.792337
41.076000 35.314000 4.287861
41.079000 24.568000 3.651155
41.082000 42.397000 4.803422
41.085000 25.302000 3.715837
41.088000 37.442000 4.607571
41.091000 35.966000 4.625603
41.094000 39.499000 4.521995
41.097000 36.466000 4.368485
41.100000 25.599000 3.656836
41.103000 31.960000 4.278784
41.106000 29.586000 3.962887
41.109000 36.963000 4.534147
41.112000 43.541000 5.104468
41.115000 41.812000 4.842494
41.118000 45.440000 5.058811
41.121000 29.253000 3.899812
41.124000 42.040000 4.772932
41.127000 37.449000 4.554214
41.130000 24.559000 3.601290
41.133000 36.422000 4.520293
41.136000 26.782000 3.692008
41.139000 40.351000 4.709665
41.142000 38.656000 4.775158
41.145000 32.250000 4.151680
41.148000 36.832000 4.645276
41.151000 32.480000 4.155532
41.154000 32.910000 4.091991
41.157000 32.683000 4.146399
41.160000 34.406000 4.196189
41.163000 26.016000 3.766670
41.166000 42.025000 4.763992
41.169000 39.526000 4.453862
41.172000 44.279000 4.764722
41.175000 32.102000 3.937297
41.178000 46.132000 4.947779
41.181000 30.946000 4.116430
41.184000 33.121000 4.032795
41.187000 29.530000 3.880203
41.190000 35.154000 4.453583
41.193000 27.514000 3.740188
41.196000 33.589000 4.303756
41.199000 30.754000 3.918235
41.202000 42.105000 4.596634
41.205000 32.228000 4.202527
41.208000 46.652000 5.307636
41.211000 33.040000 4.240262
41.214000 39.127000 4.621407
41.217000 37.416000 4.285438
41.220000 41.303000 4.802852
41.223000 25.085000 3.529928
41.226000 39.149000 4.649029
41.229000 27.440000 3.720614
41.232000 34.928000 4.359810
41.235000 38.812000 4.716118
41.238000 45.971000 4.853953
41.241000 40.908000 4.726095
41.244000 38.712000 4.573432
41.247000 35.911000 4.361648
41.250000 23.767000 3.477596
41.253000 29.878000 3.976687
41.256000 33.591000 4.337781
41.259000 35.460000 4.209852
41.262000 24.975000 3.593759
41.265000 28.760000 4.010708
41.268000 39.441000 4.708706
41.271000 27.064000 3.722771
41.274000 40.255000 4.797767
41.277000 32.673000 4.337229
41.280000 25.986000 3.725487
41.283000 26.778000 3.773468
41.286000 34.245000 4.320482
41.289000 31.089000 4.112533
41.292000 30.205000 4.193825
41.295000 28.504000 3.911739
41.298000 30.965000 4.040689
41.301000 36.973000 4.638644
41.304000 28.652000 3.966377
41.307000 34.269000 4.292406
41.310000 35.002000 4.360288
41.313000 28.031000 3.796120
41.316000 39.447000 4.563119
41.319000 35.269000 4.354480
41.322000 31.447000 4.204522
41.325000 37.758000 4.611274
41.328000 23.567000 3.590784
41.331000 33.131000 4.198247
41.334000 33.701000 4.269617
41.337000 28.889000 3.906097
41.340000 35.055000 4.327168
41.343000 46.700000 5.030103
41.346000 31.493000 4.009941
41.349000 35.346000 4.432988
41.352000 34.406000 4.200133
41.355000 40.133000 4.564505
41.358000 39.302000 4.598056
41.361000 31.361000 4.098755
41.364000 26.895000 3.695090
41.367000 41.567000 4.773606
41.370000 25.589000 3.763844
41.373000 27.523000 3.893394
41.376000 24.749000 3.695976
41.379000 33.187000 4.117197
41.382000 32.658000 4.247113
41.385000 40.528000 4.604538
41.388000 29.191000 3.802307
41.391000 38.726000 4.622913
41.394000 30.193000 4.049640
41.397000 47.783000 5.054830
41.400000 42.398000 4.823290
41.403000 31.248000 4.222941
41.406000 29.507000 3.978932
41.409000 26.074000 3.879218
41.412000 25.812000 3.910609
41.415000 32.037000 4.199578
41.418000 28.921000 3.756226
41.421000 28.462000 3.832379
41.424000 26.083000 3.763394
41.427000 32.488000 4.171108
41.430000 31.239000 4.019198
41.433000 46.851000 5.126083
41.436000 22.154000 3.341988
41.439000 29.573000 4.029418
41.442000 34.310000 4.345590
41.445000 39.689000 4.708254
41.448000 29.989000 4.009609
41.451000 41.610000 4.722097
41.454000 36.321000 4.424676
41.457000 28.058000 4.017584
41.460000 39.852000 4.507561
41.463000 31.755000 4.087518
41.466000 25.712000 3.577851
41.469000 20.991000 3.261588
41.472000 30.227000 4.097158
41.475000 41.049000 4.791896
41.478000 40.761000 4.790704
41.481000 37.103000 4.436924
41.484000 48.820000 5.246014
41.487000 39.943000 4.671726
41.490000 31.240000 4.170044
41.493000 38.665000 4.715118
41.496000 32.380000 4.186580
41.499000 40.787000 4.597383
41.502000 23.932000 3.430426
41.505000 27.119000 3.708327
41.508000 26.135000 3.711113
41.511000 20.851000 3.183613
41.514000 27.515000 3.806782
41.517000 24.888000 3.581761
41.520000 30.741000 4.180492
41.523000 39.719000 4.442159
41.526000 42.236000 4.627756
41.529000 39.280000 4.508008
41.532000 30.989000 4.098314
41.535000 24.980000 3.721526
41.538000 30.326000 4.038378
41.541000 28.781000 3.967494
41.544000 25.993000 3.698356
41.547000 21.771000 3.256232
41.550000 27.004000 3.751862
41.553000 39.236000 4.576455
41.556000 39.594000 4.797902
41.559000 32.541000 4.119977
41.562000 33.440000 4.191892
41.565000 28.880000 3.961700
41.568000 37.719000 4.526960
41.571000 28.516000 3.909868
41.574000 35.054000 4.435763
41.577000 34.006000 4.278401
41.580000 37.413000 4.475021
41.583000 35.952000 4.249074
41.586000 39.596000 4.778630
41.589000 25.505000 3.804168
41.592000 22.793000 3.422516
41.595000 29.788000 3.901245
41.598000 28.313000 3.904283
41.601000 30.077000 4.003916
[truncated: 1,046,599 more chars]
