# Supplementary material for: pdCIFplotter: visualizing powder diffraction data in pdCIF format
Source: J Appl Crystallogr. 2022 May 25;55(Pt 3):631–7. doi: 10.1107/S1600576722003478 (PMC9172038; doi:10.1107/S1600576722003478)
Supplement: Supplementary file 2 [file j-55-00631-sup2.zip › first/xye_files/576464-mac-001_reb_0003.xye]

0.000000 140.193000 8.944796
0.003000 152.832000 8.863737
0.006000 162.083000 9.377147
0.009000 202.200000 10.593708
0.012000 175.719000 9.828059
0.015000 166.082000 9.484683
0.018000 128.649000 8.278989
0.021000 139.264000 8.737006
0.024000 103.322000 7.548813
0.027000 107.678000 7.733239
0.030000 87.634000 6.819766
0.033000 89.491000 6.707112
0.036000 94.870000 7.188569
0.039000 81.986000 6.720494
0.042000 76.216000 6.448626
0.045000 70.998000 6.174779
0.048000 73.910000 6.211754
0.051000 57.550000 5.413413
0.054000 57.133000 5.551211
0.057000 41.665000 4.764083
0.060000 29.986000 4.071223
0.063000 18.620000 2.980672
0.066000 6.790000 1.935145
0.069000 6.495000 1.817184
0.072000 9.194000 2.156900
0.075000 5.055000 1.524552
0.078000 3.161000 1.167046
0.081000 1.231000 0.880550
0.084000 1.494000 0.779208
0.087000 4.377000 1.522846
0.090000 1.162000 0.741321
0.093000 2.853000 1.315669
0.096000 0.831000 0.775000
0.099000 2.562000 1.250810
0.102000 2.368000 1.098541
0.105000 3.291000 1.270040
0.108000 0.000000 0.000000
0.111000 1.772000 0.995107
0.114000 0.000000 0.000000
0.117000 2.280000 0.933596
0.120000 1.509000 0.755811
0.123000 5.281000 1.636600
0.126000 1.293000 0.689775
0.129000 0.822000 0.698000
0.132000 1.944000 1.108946
0.135000 0.812000 0.752449
0.138000 4.766000 1.632290
0.141000 0.704000 0.673250
0.144000 2.095000 1.179038
0.147000 0.746000 0.713371
0.150000 2.080000 1.116886
0.153000 2.008000 0.915592
0.156000 4.056000 1.589569
0.159000 1.523000 0.855460
0.162000 1.474000 0.791346
0.165000 3.454000 1.272590
0.168000 2.928000 1.396021
0.171000 0.333000 0.262000
0.174000 0.824000 0.719031
0.177000 0.000000 0.000000
0.180000 0.000000 0.000000
0.183000 1.578000 1.015374
0.186000 2.932000 1.157151
0.189000 1.887000 1.177975
0.192000 1.967000 0.854310
0.195000 4.333000 1.521836
0.198000 2.269000 1.061221
0.201000 4.483000 1.569909
0.204000 2.196000 1.071821
0.207000 2.379000 1.132811
0.210000 0.000000 0.000000
0.213000 0.000000 0.000000
0.216000 0.451000 0.417000
0.219000 3.106000 1.380901
0.222000 1.822000 1.054000
0.225000 2.656000 1.254040
0.228000 0.000000 0.000000
0.231000 0.630000 0.403000
0.234000 1.399000 0.853000
0.237000 0.951000 0.633948
0.240000 0.000000 0.000000
0.243000 0.000000 0.000000
0.246000 1.913000 1.120648
0.249000 1.153000 0.917000
0.252000 1.257000 0.676993
0.255000 1.289000 0.688137
0.258000 1.034000 0.784837
0.261000 0.000000 0.000000
0.264000 0.688000 0.507080
0.267000 0.000000 0.000000
0.270000 0.000000 0.000000
0.273000 1.093000 0.888000
0.276000 0.609000 0.373000
0.279000 5.279000 1.704384
0.282000 0.026000 0.022000
0.285000 0.000000 0.000000
0.288000 0.000000 0.000000
0.291000 3.303000 1.288517
0.294000 0.055000 0.053000
0.297000 3.177000 1.360825
0.300000 0.074000 0.055000
0.303000 0.000000 0.000000
0.306000 1.051000 0.662608
0.309000 0.479000 0.454000
0.312000 1.182000 0.687913
0.315000 0.000000 0.000000
0.318000 2.761000 1.081382
0.321000 0.607000 0.461000
0.324000 0.000000 0.000000
0.327000 0.000000 0.000000
0.330000 3.178000 1.367959
0.333000 1.495000 0.680254
0.336000 2.650000 1.323830
0.339000 1.281000 0.876945
0.342000 0.789000 0.744000
0.345000 0.738000 0.671685
0.348000 1.433000 0.953681
0.351000 0.584000 0.395835
0.354000 0.690000 0.607000
0.357000 0.000000 0.000000
0.360000 0.000000 0.000000
0.363000 0.940000 0.676202
0.366000 0.000000 0.000000
0.369000 0.000000 0.000000
0.372000 0.818000 0.557281
0.375000 0.000000 0.000000
0.378000 1.415000 0.763215
0.381000 2.768000 1.024626
0.384000 0.000000 0.000000
0.387000 1.228000 0.673763
0.390000 0.000000 0.000000
0.393000 0.000000 0.000000
0.396000 1.020000 0.861000
0.399000 2.013000 1.008585
0.402000 0.000000 0.000000
0.405000 0.000000 0.000000
0.408000 1.219000 0.824682
0.411000 0.000000 0.000000
0.414000 1.058000 0.876000
0.417000 0.000000 0.000000
0.420000 1.358000 0.996000
0.423000 2.269000 1.032671
0.426000 0.945000 0.582828
0.429000 0.961000 0.836000
0.432000 1.969000 1.080001
0.435000 0.131000 0.098000
0.438000 2.185000 1.127697
0.441000 1.288000 0.963000
0.444000 0.000000 0.000000
0.447000 0.975000 0.729000
0.450000 0.331000 0.247000
0.453000 0.000000 0.000000
0.456000 0.000000 0.000000
0.459000 2.595000 1.304058
0.462000 1.437000 0.991000
0.465000 0.000000 0.000000
0.468000 0.952000 0.722862
0.471000 0.000000 0.000000
0.474000 0.000000 0.000000
0.477000 2.103000 1.125354
0.480000 0.490000 0.456000
0.483000 1.520000 0.906221
0.486000 0.229000 0.166000
0.489000 0.000000 0.000000
0.492000 2.007000 1.123428
0.495000 1.273000 0.595739
0.498000 1.607000 0.839272
0.501000 1.896000 0.902505
0.504000 2.678000 1.011442
0.507000 0.866000 0.612000
0.510000 0.477000 0.461000
0.513000 0.298000 0.288000
0.516000 0.835000 0.707000
0.519000 2.387000 0.941198
0.522000 1.014000 0.557207
0.525000 4.546000 1.698627
0.528000 0.323000 0.304000
0.531000 0.495000 0.466000
0.534000 1.169000 0.660210
0.537000 1.507000 0.929536
0.540000 0.000000 0.000000
0.543000 0.022000 0.020000
0.546000 2.140000 1.044648
0.549000 0.000000 0.000000
0.552000 0.638000 0.595000
0.555000 0.972000 0.733984
0.558000 0.000000 0.000000
0.561000 0.774000 0.751000
0.564000 1.850000 0.863209
0.567000 3.808000 1.399736
0.570000 0.000000 0.000000
0.573000 0.000000 0.000000
0.576000 0.000000 0.000000
0.579000 2.655000 1.119449
0.582000 0.000000 0.000000
0.585000 1.785000 0.881513
0.588000 0.987000 0.751815
0.591000 1.257000 0.683832
0.594000 0.000000 0.000000
0.597000 0.490000 0.471000
0.600000 3.255000 1.396648
0.603000 0.950000 0.621000
0.606000 0.670000 0.599000
0.609000 0.764000 0.486174
0.612000 2.085000 0.904239
0.615000 2.061000 1.151606
0.618000 0.000000 0.000000
0.621000 0.000000 0.000000
0.624000 0.000000 0.000000
0.627000 1.324000 0.980000
0.630000 0.000000 0.000000
0.633000 1.073000 0.784000
0.636000 1.695000 1.035000
0.639000 0.000000 0.000000
0.642000 1.094000 0.895000
0.645000 0.000000 0.000000
0.648000 0.000000 0.000000
0.651000 0.000000 0.000000
0.654000 1.048000 0.737055
0.657000 2.592000 1.193748
0.660000 0.927000 0.790000
0.663000 0.107000 0.103000
0.666000 0.673000 0.647000
0.669000 2.224000 1.217449
0.672000 0.246000 0.212000
0.675000 0.728000 0.628000
0.678000 1.942000 0.906515
0.681000 1.105000 0.819000
0.684000 2.575000 1.154160
0.687000 1.264000 0.820769
0.690000 2.385000 1.089196
0.693000 0.952000 0.738000
0.696000 0.000000 0.000000
0.699000 0.423000 0.342000
0.702000 1.696000 1.018207
0.705000 2.807000 1.304173
0.708000 0.030000 0.024000
0.711000 2.121000 1.131961
0.714000 1.285000 0.970000
0.717000 1.043000 0.614678
0.720000 2.200000 0.930341
0.723000 2.112000 1.231000
0.726000 0.970000 0.614737
0.729000 1.283000 0.892551
0.732000 2.257000 1.134496
0.735000 3.598000 1.382894
0.738000 2.706000 1.077677
0.741000 0.703000 0.506000
0.744000 1.553000 0.967613
0.747000 1.327000 0.879889
0.750000 6.329000 2.025600
0.753000 0.976000 0.653129
0.756000 5.315000 1.762520
0.759000 2.955000 1.326443
0.762000 1.142000 0.709189
0.765000 2.035000 1.083201
0.768000 2.681000 1.036283
0.771000 2.120000 1.065383
0.774000 0.159000 0.155000
0.777000 2.516000 1.192007
0.780000 2.123000 1.212419
0.783000 4.136000 1.432906
0.786000 8.152000 1.991058
0.789000 8.064000 2.193332
0.792000 1.664000 0.941000
0.795000 3.701000 1.392825
0.798000 4.466000 1.678899
0.801000 4.259000 1.530125
0.804000 2.521000 1.266524
0.807000 1.062000 0.876000
0.810000 0.821000 0.690566
0.813000 6.501000 1.942047
0.816000 0.272000 0.196000
0.819000 3.444000 1.404684
0.822000 2.209000 0.936996
0.825000 8.154000 2.062903
0.828000 4.481000 1.396459
0.831000 1.898000 0.840809
0.834000 4.615000 1.593479
0.837000 4.849000 1.400293
0.840000 5.354000 1.614091
0.843000 7.160000 1.850892
0.846000 1.620000 0.809854
0.849000 3.996000 1.448374
0.852000 5.861000 1.720085
0.855000 8.269000 2.244296
0.858000 8.426000 2.113221
0.861000 0.954000 0.568160
0.864000 2.824000 1.274398
0.867000 1.684000 1.108876
0.870000 1.936000 1.015591
0.873000 3.160000 1.374780
0.876000 5.419000 1.737333
0.879000 2.965000 1.328548
0.882000 7.187000 1.965701
0.885000 2.570000 1.223544
0.888000 3.785000 1.229625
0.891000 6.344000 1.854849
0.894000 6.129000 1.868398
0.897000 7.020000 1.835495
0.900000 4.548000 1.490483
0.903000 3.814000 1.467770
0.906000 3.120000 1.253522
0.909000 2.942000 1.361946
0.912000 3.806000 1.512623
0.915000 4.758000 1.702997
0.918000 4.839000 1.566317
0.921000 4.979000 1.660426
0.924000 2.914000 1.258781
0.927000 6.356000 1.884714
0.930000 3.660000 1.465729
0.933000 7.340000 2.118653
0.936000 2.788000 1.049018
0.939000 7.107000 2.013856
0.942000 2.213000 1.117663
0.945000 6.415000 1.868482
0.948000 6.035000 1.782792
0.951000 6.727000 1.885956
0.954000 3.062000 1.417937
0.957000 7.364000 2.124485
0.960000 6.866000 1.826059
0.963000 7.056000 1.899149
0.966000 5.718000 1.705547
0.969000 5.031000 1.609480
0.972000 6.159000 1.772175
0.975000 7.766000 2.009461
0.978000 8.565000 1.992293
0.981000 5.413000 1.758425
0.984000 9.234000 2.381053
0.987000 6.238000 1.863482
0.990000 5.525000 1.766915
0.993000 5.044000 1.776025
0.996000 9.038000 2.101165
0.999000 2.037000 1.059027
1.002000 10.987000 2.404470
1.005000 3.935000 1.352250
1.008000 5.191000 1.701549
1.011000 6.536000 1.806293
1.014000 6.879000 1.822527
1.017000 3.551000 1.284622
1.020000 2.750000 1.228766
1.023000 7.922000 2.181016
1.026000 7.614000 1.949249
1.029000 7.504000 2.072342
1.032000 4.501000 1.287903
1.035000 8.187000 2.088856
1.038000 11.882000 2.744173
1.041000 9.109000 2.286905
1.044000 14.172000 2.783369
1.047000 4.464000 1.370331
1.050000 11.575000 2.349790
1.053000 15.286000 2.944893
1.056000 3.895000 1.425758
1.059000 10.619000 2.255632
1.062000 5.793000 1.674049
1.065000 6.133000 1.784454
1.068000 6.970000 2.046118
1.071000 8.608000 2.268161
1.074000 4.812000 1.625772
1.077000 10.112000 2.441337
1.080000 8.271000 2.165353
1.083000 8.398000 2.225588
1.086000 6.613000 1.880776
1.089000 9.060000 1.998182
1.092000 11.036000 2.302268
1.095000 6.304000 1.768146
1.098000 13.228000 2.872054
1.101000 8.485000 2.131995
1.104000 6.446000 1.741141
1.107000 4.140000 1.395660
1.110000 10.487000 2.290641
1.113000 13.995000 2.884068
1.116000 6.472000 1.787260
1.119000 7.769000 2.127267
1.122000 8.873000 2.164887
1.125000 9.822000 2.306233
1.128000 10.749000 2.392566
1.131000 8.479000 2.281908
1.134000 7.397000 2.151353
1.137000 9.667000 2.270529
1.140000 9.311000 2.180405
1.143000 7.469000 1.946164
1.146000 14.441000 2.562539
1.149000 9.331000 2.330113
1.152000 11.240000 2.560054
1.155000 9.956000 2.271759
1.158000 12.083000 2.366389
1.161000 13.090000 2.707927
1.164000 11.117000 2.343922
1.167000 10.621000 2.376628
1.170000 6.595000 1.829779
1.173000 9.460000 2.363468
1.176000 8.126000 2.121873
1.179000 9.157000 2.086485
1.182000 13.348000 2.644678
1.185000 10.574000 2.465470
1.188000 15.278000 3.054432
1.191000 8.354000 2.053832
1.194000 8.989000 2.099153
1.197000 12.003000 2.628727
1.200000 9.222000 2.285539
1.203000 8.437000 2.168790
1.206000 17.491000 2.926035
1.209000 16.998000 3.011822
1.212000 14.375000 2.581758
1.215000 10.703000 2.409978
1.218000 21.395000 3.340564
1.221000 12.901000 2.574346
1.224000 11.899000 2.532346
1.227000 15.762000 2.949060
1.230000 17.023000 3.025074
1.233000 16.254000 2.953171
1.236000 13.515000 2.840003
1.239000 12.394000 2.552727
1.242000 10.725000 2.313480
1.245000 13.899000 2.681339
1.248000 8.680000 2.078936
1.251000 13.375000 2.667036
1.254000 13.013000 2.606354
1.257000 7.445000 1.928208
1.260000 21.171000 3.525053
1.263000 13.455000 2.753538
1.266000 14.237000 2.730839
1.269000 14.007000 2.770309
1.272000 13.135000 2.473859
1.275000 18.125000 2.975334
1.278000 17.267000 3.068912
1.281000 18.021000 2.940965
1.284000 14.082000 2.627510
1.287000 19.067000 3.160947
1.290000 16.556000 3.020418
1.293000 21.027000 3.496188
1.296000 20.720000 3.246402
1.299000 24.343000 3.678841
1.302000 18.612000 3.123850
1.305000 17.361000 2.985690
1.308000 23.875000 3.336371
1.311000 21.406000 3.327629
1.314000 16.658000 2.970678
1.317000 15.762000 2.911780
1.320000 20.539000 3.504746
1.323000 18.078000 3.321140
1.326000 18.758000 3.264332
1.329000 14.274000 2.654815
1.332000 22.584000 3.492374
1.335000 18.632000 3.258435
1.338000 25.625000 3.753058
1.341000 33.536000 4.283224
1.344000 14.222000 2.872026
1.347000 16.664000 2.867237
1.350000 15.409000 2.840976
1.353000 20.379000 3.294141
1.356000 23.554000 3.608093
1.359000 20.294000 3.234542
1.362000 22.822000 3.467451
1.365000 20.721000 3.338651
1.368000 20.876000 3.372991
1.371000 18.321000 2.921651
1.374000 24.501000 3.594266
1.377000 11.784000 2.464814
1.380000 14.863000 2.821772
1.383000 20.833000 3.277311
1.386000 16.739000 2.800174
1.389000 27.251000 3.787498
1.392000 24.191000 3.606152
1.395000 21.570000 3.368093
1.398000 23.594000 3.481025
1.401000 17.052000 2.961088
1.404000 24.656000 3.723147
1.407000 28.053000 3.859356
1.410000 27.554000 3.938101
1.413000 29.183000 3.890667
1.416000 25.039000 3.755044
1.419000 24.667000 3.752742
1.422000 20.330000 3.277417
1.425000 17.223000 3.161635
1.428000 27.290000 3.784216
1.431000 21.187000 3.179248
1.434000 15.903000 2.890271
1.437000 24.018000 3.610102
1.440000 21.840000 3.452762
1.443000 27.507000 3.778119
1.446000 25.256000 3.696270
1.449000 25.356000 3.582781
1.452000 32.426000 4.203694
1.455000 22.567000 3.633612
1.458000 22.210000 3.495818
1.461000 22.109000 3.442017
1.464000 28.575000 3.816726
1.467000 18.993000 3.112164
1.470000 23.404000 3.522429
1.473000 24.132000 3.602859
1.476000 31.535000 4.080657
1.479000 28.151000 3.881888
1.482000 28.034000 4.120171
1.485000 24.187000 3.444709
1.488000 22.392000 3.396529
1.491000 38.089000 4.533084
1.494000 36.521000 4.531919
1.497000 30.744000 4.214194
1.500000 30.494000 4.089269
1.503000 28.705000 3.989715
1.506000 21.914000 3.443896
1.509000 38.445000 4.620228
1.512000 33.851000 4.295461
1.515000 25.873000 3.852491
1.518000 33.384000 4.295407
1.521000 33.092000 4.090206
1.524000 39.045000 4.631999
1.527000 38.397000 4.560397
1.530000 45.102000 4.828095
1.533000 34.464000 4.253124
1.536000 31.783000 4.256657
1.539000 36.382000 4.366343
1.542000 32.685000 4.353067
1.545000 25.849000 3.848612
1.548000 36.259000 4.348885
1.551000 33.067000 4.128189
1.554000 26.151000 3.789853
1.557000 35.456000 4.314418
1.560000 37.727000 4.453434
1.563000 39.240000 4.564984
1.566000 36.718000 4.416169
1.569000 26.723000 3.717307
1.572000 47.732000 5.051508
1.575000 32.969000 3.985201
1.578000 33.093000 4.188000
1.581000 31.938000 4.012903
1.584000 34.737000 4.278453
1.587000 35.416000 4.398930
1.590000 32.782000 4.087815
1.593000 39.644000 4.570225
1.596000 38.487000 4.359945
1.599000 42.598000 4.859429
1.602000 40.412000 4.595235
1.605000 45.274000 5.014596
1.608000 39.996000 4.738040
1.611000 35.457000 4.451834
1.614000 38.711000 4.664315
1.617000 40.478000 4.687339
1.620000 35.330000 4.243753
1.623000 38.343000 4.647323
1.626000 45.956000 4.946536
1.629000 27.710000 3.849688
1.632000 40.786000 4.660511
1.635000 42.615000 4.822829
1.638000 43.356000 4.838641
1.641000 39.355000 4.597258
1.644000 42.728000 4.848506
1.647000 27.627000 3.899984
1.650000 39.282000 4.490680
1.653000 36.950000 4.726880
1.656000 48.716000 5.112825
1.659000 40.225000 4.733653
1.662000 34.300000 4.335215
1.665000 38.332000 4.409034
1.668000 47.402000 5.116120
1.671000 52.520000 5.216844
1.674000 45.670000 4.962986
1.677000 45.863000 4.921340
1.680000 34.182000 4.157078
1.683000 53.932000 5.424810
1.686000 45.087000 5.047753
1.689000 34.741000 4.129060
1.692000 44.731000 5.042151
1.695000 35.870000 4.549012
1.698000 41.042000 4.735737
1.701000 41.039000 4.755287
1.704000 46.964000 5.108012
1.707000 40.251000 4.790747
1.710000 56.991000 5.467596
1.713000 51.461000 5.240517
1.716000 53.654000 5.483458
1.719000 45.601000 5.002349
1.722000 55.443000 5.388098
1.725000 43.164000 4.807848
1.728000 53.775000 5.571846
1.731000 39.462000 4.574200
1.734000 52.155000 5.371759
1.737000 44.478000 4.917290
1.740000 48.669000 5.106011
1.743000 38.249000 4.636048
1.746000 49.619000 5.237886
1.749000 47.292000 4.989778
1.752000 49.862000 4.988055
1.755000 53.686000 5.450577
1.758000 42.380000 4.850889
1.761000 48.134000 5.175713
1.764000 55.537000 5.257412
1.767000 47.020000 5.134734
1.770000 38.153000 4.475006
1.773000 35.584000 4.449812
1.776000 53.285000 5.336900
1.779000 37.935000 4.482007
1.782000 41.216000 4.654877
1.785000 44.543000 4.881502
1.788000 45.052000 4.939697
1.791000 50.638000 5.293974
1.794000 43.874000 4.889251
1.797000 34.003000 4.289360
1.800000 31.657000 4.033329
1.803000 40.806000 4.737917
1.806000 37.271000 4.486564
1.809000 44.936000 4.884545
1.812000 57.745000 5.484958
1.815000 33.366000 4.139475
1.818000 45.748000 4.905051
1.821000 44.075000 4.861528
1.824000 37.258000 4.410430
1.827000 40.928000 4.765355
1.830000 40.905000 4.586631
1.833000 47.033000 4.921205
1.836000 47.862000 5.048084
1.839000 47.111000 4.976438
1.842000 45.794000 4.792728
1.845000 39.101000 4.452505
1.848000 39.496000 4.636306
1.851000 51.606000 5.423461
1.854000 48.074000 5.046570
1.857000 57.705000 5.575235
1.860000 50.251000 5.211800
1.863000 45.754000 5.119091
1.866000 39.768000 4.658032
1.869000 58.934000 5.560675
1.872000 58.515000 5.436854
1.875000 40.615000 4.736472
1.878000 33.937000 4.288900
1.881000 47.908000 5.153386
1.884000 67.002000 5.856313
1.887000 48.418000 5.295910
1.890000 48.960000 5.015142
1.893000 41.821000 4.879896
1.896000 47.079000 4.991506
1.899000 54.214000 5.415546
1.902000 42.437000 4.671200
1.905000 44.098000 4.751973
1.908000 49.174000 5.006915
1.911000 46.844000 5.059164
1.914000 59.823000 5.489297
1.917000 59.330000 5.616875
1.920000 42.656000 4.802251
1.923000 51.998000 5.361317
1.926000 53.149000 5.352148
1.929000 55.469000 5.388288
1.932000 47.102000 4.945510
1.935000 45.727000 4.932297
1.938000 62.058000 5.718810
1.941000 59.196000 5.623700
1.944000 40.484000 4.652378
1.947000 50.798000 5.255951
1.950000 47.246000 5.124331
1.953000 41.533000 4.664700
1.956000 42.421000 4.789467
1.959000 48.880000 5.128433
1.962000 64.755000 5.945564
1.965000 54.152000 5.291544
1.968000 60.868000 5.567123
1.971000 60.834000 5.554848
1.974000 59.010000 5.716401
1.977000 58.361000 5.734316
1.980000 55.982000 5.491292
1.983000 53.023000 5.187264
1.986000 46.099000 4.980711
1.989000 63.546000 5.806677
1.992000 58.057000 5.594728
1.995000 55.784000 5.431142
1.998000 46.930000 4.899248
2.001000 65.410000 5.869889
2.004000 67.150000 5.855829
2.007000 51.968000 5.207563
2.010000 60.089000 5.743889
2.013000 43.575000 4.749809
2.016000 54.828000 5.526526
2.019000 61.299000 5.660862
2.022000 46.008000 5.008977
2.025000 51.193000 5.370945
2.028000 52.113000 5.191895
2.031000 52.542000 5.400006
2.034000 65.701000 5.916530
2.037000 61.014000 5.833664
2.040000 64.983000 6.066551
2.043000 60.029000 5.530912
2.046000 69.518000 6.124940
2.049000 74.172000 6.364170
2.052000 48.765000 5.083598
2.055000 48.503000 5.130551
2.058000 53.292000 5.472640
2.061000 59.805000 5.747328
2.064000 61.291000 5.800011
2.067000 54.970000 5.389486
2.070000 62.285000 5.786652
2.073000 64.860000 5.703972
2.076000 73.679000 6.393746
2.079000 63.014000 5.978091
2.082000 68.225000 6.096112
2.085000 56.008000 5.467003
2.088000 58.879000 5.385104
2.091000 74.617000 6.335420
2.094000 58.349000 5.522397
2.097000 48.589000 5.040080
2.100000 63.819000 5.928592
2.103000 59.060000 5.466798
2.106000 50.062000 5.279710
2.109000 50.769000 5.153966
2.112000 64.106000 5.998451
2.115000 52.017000 5.253354
2.118000 60.696000 5.863016
2.121000 56.210000 5.457994
2.124000 51.644000 5.334555
2.127000 56.458000 5.629039
2.130000 43.649000 4.938588
2.133000 63.919000 5.882139
2.136000 58.125000 5.682986
2.139000 73.400000 6.332703
2.142000 63.974000 5.984551
2.145000 57.832000 5.486455
2.148000 70.743000 6.143169
2.151000 51.551000 5.104470
2.154000 50.707000 5.272710
2.157000 58.376000 5.789935
2.160000 73.753000 6.222383
2.163000 64.952000 5.792464
2.166000 68.810000 6.154842
2.169000 53.303000 5.284938
2.172000 70.900000 6.312224
2.175000 69.016000 6.112427
2.178000 73.498000 6.399670
2.181000 53.809000 5.412185
2.184000 54.358000 5.339929
2.187000 59.229000 5.707025
2.190000 64.588000 5.926645
2.193000 51.291000 5.411056
2.196000 71.173000 6.135936
2.199000 50.219000 5.173186
2.202000 64.607000 5.961315
2.205000 60.615000 5.627214
2.208000 65.407000 5.745021
2.211000 54.170000 5.322590
2.214000 55.537000 5.389631
2.217000 58.816000 5.718099
2.220000 64.185000 5.783755
2.223000 51.365000 5.230244
2.226000 72.398000 6.170025
2.229000 58.394000 5.648571
2.232000 68.876000 6.277808
2.235000 70.596000 6.234312
2.238000 69.006000 5.977622
2.241000 71.487000 6.226170
2.244000 62.095000 5.818578
2.247000 65.514000 5.796417
2.250000 53.515000 5.366314
2.253000 54.503000 5.577845
2.256000 54.151000 5.346120
2.259000 70.999000 6.320024
2.262000 58.660000 5.799778
2.265000 59.791000 5.558500
2.268000 57.426000 5.458355
2.271000 54.842000 5.452950
2.274000 41.840000 4.910586
2.277000 65.725000 5.993444
2.280000 62.517000 5.711682
2.283000 60.478000 5.731547
2.286000 63.253000 5.924695
2.289000 54.638000 5.657215
2.292000 62.771000 5.865643
2.295000 75.225000 6.492641
2.298000 57.499000 5.374321
2.301000 55.062000 5.517473
2.304000 75.272000 6.437086
2.307000 56.789000 5.310129
2.310000 65.125000 5.928879
2.313000 56.917000 5.524695
2.316000 61.614000 5.802888
2.319000 63.547000 5.919220
2.322000 59.529000 5.746964
2.325000 53.062000 5.154082
2.328000 57.681000 5.389095
2.331000 75.141000 6.392955
2.334000 64.892000 5.911788
2.337000 61.431000 5.741355
2.340000 62.751000 5.698697
2.343000 45.101000 4.959800
2.346000 59.393000 5.605667
2.349000 45.153000 4.865219
2.352000 67.728000 6.005478
2.355000 57.867000 5.597866
2.358000 55.993000 5.468590
2.361000 70.697000 6.223602
2.364000 55.686000 5.449868
2.367000 59.928000 5.634607
2.370000 54.911000 5.329573
2.373000 52.541000 5.569002
2.376000 52.874000 5.465879
2.379000 70.596000 6.274138
2.382000 53.366000 5.094907
2.385000 58.204000 5.691818
2.388000 47.715000 4.977628
2.391000 48.646000 5.116041
2.394000 53.065000 5.393822
2.397000 57.555000 5.362155
2.400000 38.921000 4.576424
2.403000 57.652000 5.487530
2.406000 53.647000 5.367245
2.409000 64.352000 5.853789
2.412000 63.561000 5.990756
2.415000 68.073000 6.013068
2.418000 53.925000 5.548353
2.421000 50.172000 5.156416
2.424000 55.969000 5.410191
2.427000 41.612000 4.699043
2.430000 53.152000 5.198507
2.433000 66.466000 6.154163
2.436000 50.262000 5.197811
2.439000 53.268000 5.344835
2.442000 51.341000 5.268639
2.445000 52.781000 5.377162
2.448000 62.270000 5.661399
2.451000 52.459000 5.380597
2.454000 50.271000 5.130977
2.457000 47.364000 5.056506
2.460000 65.991000 5.947222
2.463000 52.747000 5.315302
2.466000 55.466000 5.537711
2.469000 48.573000 4.994650
2.472000 54.752000 5.324999
2.475000 55.509000 5.502465
2.478000 54.727000 5.579045
2.481000 53.269000 5.390493
2.484000 61.262000 5.663199
2.487000 61.266000 5.748138
2.490000 59.176000 5.570903
2.493000 56.783000 5.668022
2.496000 60.957000 5.755804
2.499000 57.203000 5.472498
2.502000 32.915000 4.182138
2.505000 49.750000 5.309186
2.508000 63.961000 5.975079
2.511000 60.601000 5.829714
2.514000 47.929000 5.039075
2.517000 63.984000 5.913025
2.520000 62.697000 5.693847
2.523000 53.412000 5.166126
2.526000 52.520000 5.239601
2.529000 59.894000 5.749726
2.532000 46.241000 4.977323
2.535000 59.292000 5.626686
2.538000 58.734000 5.681740
2.541000 38.603000 4.609069
2.544000 55.574000 5.319215
2.547000 56.813000 5.306842
2.550000 49.811000 5.145609
2.553000 42.125000 4.757124
2.556000 52.925000 5.293404
2.559000 55.640000 5.361253
2.562000 46.157000 4.872508
2.565000 46.374000 4.994784
2.568000 53.687000 5.459893
2.571000 53.848000 5.321478
2.574000 53.952000 5.274126
2.577000 63.828000 5.750810
2.580000 47.365000 5.075025
2.583000 56.000000 5.508404
2.586000 40.203000 4.470192
2.589000 45.297000 4.992756
2.592000 52.367000 5.202684
2.595000 45.767000 4.886635
2.598000 61.261000 5.974605
2.601000 50.096000 5.004995
2.604000 48.297000 5.070635
2.607000 56.780000 5.468093
2.610000 45.669000 5.103360
2.613000 47.827000 5.122866
2.616000 45.338000 4.885830
2.619000 54.318000 5.303605
2.622000 55.684000 5.359130
2.625000 56.430000 5.409563
2.628000 56.503000 5.481609
2.631000 45.097000 4.906940
2.634000 49.420000 5.171918
2.637000 56.454000 5.534192
2.640000 51.909000 5.303648
2.643000 49.539000 5.165827
2.646000 53.416000 5.244362
2.649000 42.469000 4.806449
2.652000 56.472000 5.382079
2.655000 46.891000 4.937743
2.658000 62.193000 6.002382
2.661000 58.362000 5.518294
2.664000 46.007000 5.005207
2.667000 59.932000 5.644799
2.670000 42.946000 4.725552
2.673000 47.080000 5.011191
2.676000 61.514000 5.603967
2.679000 55.129000 5.337210
2.682000 58.381000 5.534996
2.685000 56.770000 5.632499
2.688000 49.821000 5.108294
2.691000 51.846000 5.314019
2.694000 36.557000 4.136540
2.697000 40.801000 4.685258
2.700000 54.275000 5.413606
2.703000 52.694000 5.268541
2.706000 61.214000 5.691369
2.709000 47.338000 4.972937
2.712000 54.653000 5.534945
2.715000 52.460000 5.311115
2.718000 50.857000 5.270996
2.721000 73.903000 6.252111
2.724000 46.198000 4.930682
2.727000 44.604000 4.980130
2.730000 57.726000 5.668050
2.733000 59.678000 5.658733
2.736000 60.506000 5.719179
2.739000 43.855000 4.914266
2.742000 51.945000 5.276212
2.745000 55.595000 5.514791
2.748000 41.767000 4.715043
2.751000 48.449000 4.817235
2.754000 49.444000 5.135449
2.757000 40.326000 4.572714
2.760000 50.467000 5.231493
2.763000 43.841000 4.763247
2.766000 47.144000 5.003668
2.769000 45.055000 4.797194
2.772000 47.877000 5.107415
2.775000 46.254000 5.118203
2.778000 51.830000 5.291406
2.781000 59.124000 5.605010
2.784000 43.767000 4.588704
2.787000 46.433000 4.938764
2.790000 57.752000 5.729896
2.793000 46.922000 5.040925
2.796000 56.680000 5.437597
2.799000 54.016000 5.217770
2.802000 40.735000 4.606165
2.805000 56.166000 5.634364
2.808000 48.160000 5.125740
2.811000 44.985000 4.948909
2.814000 42.034000 4.913072
2.817000 49.839000 5.316313
2.820000 54.572000 5.452710
2.823000 45.113000 5.001516
2.826000 43.785000 4.792272
2.829000 46.815000 4.859367
2.832000 62.068000 5.864779
2.835000 36.690000 4.601328
2.838000 41.874000 4.843675
2.841000 44.422000 4.894997
2.844000 36.597000 4.457021
2.847000 40.104000 4.771966
2.850000 38.089000 4.442305
2.853000 51.709000 5.275250
2.856000 46.625000 4.842701
2.859000 55.219000 5.454266
2.862000 53.519000 5.371557
2.865000 56.835000 5.370529
2.868000 50.600000 5.217798
2.871000 46.100000 5.069121
2.874000 50.024000 5.266679
2.877000 33.783000 4.334863
2.880000 44.958000 4.975091
2.883000 53.881000 5.395492
2.886000 50.707000 5.110022
2.889000 47.104000 5.022375
2.892000 59.273000 5.701828
2.895000 47.330000 5.072588
2.898000 49.172000 4.877318
2.901000 47.002000 4.955311
2.904000 44.982000 4.945321
2.907000 56.405000 5.715904
2.910000 47.836000 5.010094
2.913000 48.791000 5.086508
2.916000 54.084000 5.400705
2.919000 46.595000 5.001908
2.922000 46.348000 5.070206
2.925000 45.677000 4.862961
2.928000 40.027000 4.607786
2.931000 43.996000 4.668669
2.934000 48.732000 5.253813
2.937000 46.539000 4.825401
2.940000 53.642000 5.418322
2.943000 55.483000 5.385812
2.946000 47.522000 5.109955
2.949000 37.225000 4.414690
2.952000 54.537000 5.484138
2.955000 44.334000 4.782266
2.958000 49.561000 4.936217
2.961000 47.389000 5.039362
2.964000 42.779000 4.896722
2.967000 58.511000 5.680864
2.970000 45.254000 4.825810
2.973000 52.083000 5.198112
2.976000 45.639000 5.036381
2.979000 38.608000 4.613442
2.982000 49.185000 5.201898
2.985000 44.025000 4.897440
2.988000 42.664000 4.714188
2.991000 52.375000 5.333158
2.994000 48.867000 5.180700
2.997000 33.711000 4.249944
3.000000 47.893000 5.057366
3.003000 46.419000 4.861633
3.006000 40.985000 4.684861
3.009000 45.571000 4.929286
3.012000 38.529000 4.575396
3.015000 40.418000 4.559182
3.018000 40.045000 4.653631
3.021000 55.048000 5.463050
3.024000 41.831000 4.677409
3.027000 48.425000 4.998059
3.030000 38.273000 4.481848
3.033000 35.233000 4.264405
3.036000 40.343000 4.861604
3.039000 45.007000 4.908397
3.042000 41.634000 4.964647
3.045000 45.259000 4.893422
3.048000 42.716000 4.731610
3.051000 49.356000 5.196376
3.054000 38.598000 4.544047
3.057000 44.795000 4.761639
3.060000 48.884000 4.891177
3.063000 41.440000 4.703979
3.066000 49.267000 5.360859
3.069000 40.210000 4.520962
3.072000 40.991000 4.792745
3.075000 39.838000 4.694080
3.078000 47.303000 4.989313
3.081000 38.335000 4.552755
3.084000 41.720000 4.835805
3.087000 27.891000 3.809931
3.090000 44.445000 4.633550
3.093000 37.195000 4.507951
3.096000 41.458000 4.725402
3.099000 43.941000 4.834102
3.102000 43.107000 4.905119
3.105000 36.598000 4.279633
3.108000 48.535000 5.116247
3.111000 49.400000 5.183359
3.114000 38.702000 4.638449
3.117000 48.128000 4.902646
3.120000 42.605000 4.744638
3.123000 51.325000 5.308316
3.126000 45.283000 4.912936
3.129000 39.511000 4.562437
3.132000 56.959000 5.626964
3.135000 51.730000 5.286417
3.138000 35.852000 4.421593
3.141000 34.063000 4.325956
3.144000 32.711000 4.045698
3.147000 48.780000 4.991783
3.150000 50.352000 5.023147
3.153000 49.565000 4.947263
3.156000 36.029000 4.420168
3.159000 48.461000 5.326269
3.162000 40.468000 4.646578
3.165000 45.815000 4.867165
3.168000 50.801000 5.170654
3.171000 47.776000 5.153021
3.174000 42.745000 4.827311
3.177000 43.090000 4.872604
3.180000 46.508000 5.005101
3.183000 48.395000 5.097167
3.186000 40.222000 4.582472
3.189000 42.431000 4.793047
3.192000 42.199000 4.660652
3.195000 42.036000 4.630071
3.198000 51.474000 5.322297
3.201000 36.573000 4.451161
3.204000 49.577000 5.340655
3.207000 40.266000 4.650631
3.210000 29.076000 3.717059
3.213000 43.396000 4.882704
3.216000 42.902000 4.943758
3.219000 46.481000 5.037102
3.222000 41.439000 4.704461
3.225000 29.772000 3.996061
3.228000 43.921000 4.614037
3.231000 41.646000 4.847953
3.234000 35.861000 4.366235
3.237000 42.925000 4.841830
3.240000 49.416000 5.125524
3.243000 48.798000 4.935310
3.246000 33.884000 4.280916
3.249000 41.277000 4.664621
3.252000 46.713000 5.030571
3.255000 48.292000 4.866403
3.258000 47.890000 4.995023
3.261000 36.739000 4.493452
3.264000 48.116000 5.220696
3.267000 38.210000 4.445011
3.270000 32.483000 4.163044
3.273000 42.966000 4.709547
3.276000 45.962000 4.940480
3.279000 45.934000 5.031362
3.282000 44.658000 4.998223
3.285000 51.506000 5.242539
3.288000 32.937000 4.202819
3.291000 38.667000 4.515910
3.294000 39.245000 4.709001
3.297000 37.407000 4.318313
3.300000 43.715000 4.772593
3.303000 43.436000 4.954621
3.306000 34.438000 4.332880
3.309000 41.194000 4.654932
3.312000 48.510000 5.128521
3.315000 43.725000 4.729391
3.318000 44.951000 5.038580
3.321000 43.620000 4.802486
3.324000 38.166000 4.404283
3.327000 46.760000 4.916350
3.330000 31.932000 4.138674
3.333000 51.706000 5.345804
3.336000 55.808000 5.392975
3.339000 35.135000 4.378713
3.342000 47.399000 4.900461
3.345000 49.663000 5.118690
3.348000 37.988000 4.560127
3.351000 53.747000 5.273071
3.354000 53.842000 5.228020
3.357000 34.230000 3.968769
3.360000 40.070000 4.844230
3.363000 36.194000 4.522014
3.366000 44.440000 4.991154
3.369000 51.502000 5.177004
3.372000 32.064000 4.054794
3.375000 47.408000 5.052381
3.378000 45.212000 4.901121
3.381000 31.044000 4.148245
3.384000 35.455000 4.417522
3.387000 43.376000 4.770060
3.390000 34.668000 4.382121
3.393000 41.247000 4.713178
3.396000 58.216000 5.700346
3.399000 47.618000 5.041121
3.402000 42.776000 4.598784
3.405000 50.911000 5.245640
3.408000 43.265000 4.911385
3.411000 41.243000 4.596801
3.414000 42.414000 4.674026
3.417000 48.356000 5.136113
3.420000 35.526000 4.247390
3.423000 53.350000 5.432514
3.426000 41.116000 4.648245
3.429000 47.950000 5.106323
3.432000 48.339000 5.226091
3.435000 40.151000 4.752284
3.438000 36.048000 4.332100
3.441000 43.426000 4.901202
3.444000 52.040000 5.343205
3.447000 32.392000 4.130585
3.450000 45.604000 5.107172
3.453000 40.277000 4.603684
3.456000 51.754000 5.332406
3.459000 39.051000 4.495636
3.462000 41.049000 4.727373
3.465000 43.270000 4.794616
3.468000 32.075000 4.217060
3.471000 48.178000 4.848753
3.474000 40.194000 4.698304
3.477000 44.725000 4.711150
3.480000 39.268000 4.494999
3.483000 43.993000 5.022179
3.486000 45.735000 4.830569
3.489000 40.222000 4.639866
3.492000 36.931000 4.443455
3.495000 37.967000 4.591336
3.498000 28.938000 3.907038
3.501000 46.772000 4.947160
3.504000 41.642000 4.734380
3.507000 31.110000 4.140279
3.510000 31.218000 4.262887
3.513000 33.470000 4.196969
3.516000 42.154000 4.782510
3.519000 49.202000 5.309384
3.522000 36.286000 4.516769
3.525000 49.909000 5.164750
3.528000 41.194000 4.492614
3.531000 45.324000 4.861045
3.534000 37.221000 4.367575
3.537000 33.412000 4.178035
3.540000 36.850000 4.552166
3.543000 49.154000 5.057191
3.546000 41.208000 4.627000
3.549000 43.698000 4.846082
3.552000 44.003000 4.781254
3.555000 43.905000 4.884923
3.558000 38.970000 4.388539
3.561000 24.127000 3.504283
3.564000 45.576000 4.863607
3.567000 49.536000 5.287017
3.570000 42.216000 4.766199
3.573000 41.898000 4.781440
3.576000 42.507000 4.753276
3.579000 39.563000 4.611177
3.582000 36.455000 4.341717
3.585000 25.669000 3.744944
3.588000 39.811000 4.564497
3.591000 38.509000 4.613138
3.594000 39.739000 4.558081
3.597000 25.638000 3.648310
3.600000 34.376000 4.325125
3.603000 36.920000 4.525888
3.606000 45.015000 4.812435
3.609000 47.809000 5.091072
3.612000 43.399000 4.889182
3.615000 37.522000 4.410130
3.618000 41.282000 4.681248
3.621000 40.526000 4.611027
3.624000 49.282000 5.140667
3.627000 39.842000 4.597657
3.630000 50.797000 5.270281
3.633000 31.304000 4.090823
3.636000 50.734000 5.324029
3.639000 42.061000 4.909411
3.642000 43.831000 4.871849
3.645000 48.239000 5.039151
3.648000 48.861000 5.011532
3.651000 41.518000 4.572860
3.654000 37.907000 4.467895
3.657000 37.540000 4.585875
3.660000 43.782000 4.834235
3.663000 48.868000 5.042101
3.666000 35.617000 4.161723
3.669000 40.935000 4.660031
3.672000 45.119000 4.977965
3.675000 45.802000 5.032125
3.678000 47.012000 5.047090
3.681000 47.721000 4.876670
3.684000 39.087000 4.748201
3.687000 39.996000 4.663463
3.690000 48.173000 5.055469
3.693000 28.535000 3.840414
3.696000 36.026000 4.335656
3.699000 42.145000 4.776929
3.702000 36.180000 4.428186
3.705000 35.300000 4.389838
3.708000 42.598000 4.540230
3.711000 34.566000 4.230870
3.714000 42.421000 4.860783
3.717000 38.436000 4.510955
3.720000 46.465000 4.950683
3.723000 48.163000 5.055539
3.726000 48.063000 5.089175
3.729000 42.418000 4.860680
3.732000 27.745000 3.834296
3.735000 45.831000 4.987664
3.738000 39.992000 4.624994
3.741000 43.345000 4.816480
3.744000 49.320000 5.244711
3.747000 34.328000 4.232713
3.750000 43.097000 4.968132
3.753000 54.229000 5.244951
3.756000 36.283000 4.510488
3.759000 43.311000 5.069466
3.762000 44.380000 5.038807
3.765000 38.511000 4.382337
3.768000 37.556000 4.503223
3.771000 49.333000 5.121611
3.774000 31.093000 4.072489
3.777000 49.062000 5.290863
3.780000 47.504000 4.938223
3.783000 43.375000 4.720908
3.786000 54.242000 5.505412
3.789000 42.150000 4.675355
3.792000 46.348000 5.086625
3.795000 37.210000 4.424263
3.798000 44.462000 4.872358
3.801000 42.323000 4.779983
3.804000 40.762000 4.785283
3.807000 41.681000 4.823797
3.810000 40.039000 4.585770
3.813000 44.399000 4.919822
3.816000 46.991000 4.917413
3.819000 43.640000 4.889238
3.822000 33.503000 4.337898
3.825000 38.806000 4.465996
3.828000 48.407000 5.104950
3.831000 53.129000 5.366948
3.834000 37.382000 4.420470
3.837000 26.901000 3.735747
3.840000 52.832000 5.201975
3.843000 42.167000 4.770508
3.846000 40.860000 4.668133
3.849000 43.027000 4.747666
3.852000 31.038000 3.958259
3.855000 55.123000 5.513412
3.858000 42.588000 4.759803
3.861000 41.800000 4.555708
3.864000 42.531000 4.822639
3.867000 30.871000 4.086403
3.870000 43.716000 4.820777
3.873000 34.156000 4.247795
3.876000 40.451000 4.519146
3.879000 30.109000 3.836627
3.882000 35.445000 4.168100
3.885000 31.034000 3.931881
3.888000 40.589000 4.719417
3.891000 42.296000 4.892037
3.894000 37.555000 4.526685
3.897000 39.264000 4.663453
3.900000 38.223000 4.522292
3.903000 42.460000 4.812350
3.906000 33.335000 4.172255
3.909000 39.529000 4.601553
3.912000 38.556000 4.325874
3.915000 45.033000 4.827940
3.918000 34.322000 4.125744
3.921000 54.883000 5.475407
3.924000 49.176000 5.133248
3.927000 35.664000 4.219226
3.930000 37.785000 4.762508
3.933000 45.796000 4.967835
3.936000 46.615000 5.105760
3.939000 36.718000 4.618548
3.942000 53.581000 5.183825
3.945000 35.714000 4.172698
3.948000 38.312000 4.642165
3.951000 48.699000 5.055230
3.954000 39.930000 4.548382
3.957000 34.448000 4.360228
3.960000 37.537000 4.367257
3.963000 38.512000 4.456449
3.966000 30.254000 4.111133
3.969000 48.469000 5.129583
3.972000 33.800000 4.290863
3.975000 43.691000 4.702606
3.978000 36.722000 4.323869
3.981000 37.379000 4.394303
3.984000 36.833000 4.167439
3.987000 36.486000 4.419583
3.990000 52.545000 5.274734
3.993000 42.124000 4.770821
3.996000 42.901000 4.909949
3.999000 38.141000 4.523333
4.002000 42.493000 4.641716
4.005000 43.923000 4.950573
4.008000 46.653000 5.151076
4.011000 50.247000 5.224506
4.014000 57.506000 5.643451
4.017000 38.032000 4.420862
4.020000 47.314000 5.079035
4.023000 34.253000 4.299606
4.026000 33.829000 4.184449
4.029000 43.965000 4.599407
4.032000 48.712000 5.109987
4.035000 39.333000 4.650439
4.038000 41.897000 4.680120
4.041000 36.925000 4.390810
4.044000 35.601000 4.486498
4.047000 33.998000 4.299302
4.050000 38.120000 4.346689
4.053000 38.251000 4.461965
4.056000 45.917000 4.959388
4.059000 40.802000 4.565006
4.062000 34.457000 4.205752
4.065000 36.599000 4.419720
4.068000 35.015000 4.384113
4.071000 33.446000 4.201669
4.074000 32.616000 4.139374
4.077000 36.017000 4.371248
4.080000 35.794000 4.533897
4.083000 24.738000 3.786910
4.086000 40.842000 4.697751
4.089000 37.433000 4.450355
4.092000 43.163000 4.696240
4.095000 46.929000 4.916552
4.098000 35.962000 4.555969
4.101000 28.325000 3.800058
4.104000 29.073000 3.901872
4.107000 44.687000 4.736522
4.110000 37.742000 4.379765
4.113000 36.568000 4.432147
4.116000 38.672000 4.600770
4.119000 41.434000 4.695956
4.122000 36.789000 4.393814
4.125000 34.051000 4.438791
4.128000 31.605000 3.923142
4.131000 28.710000 3.713514
4.134000 40.220000 4.523123
4.137000 49.458000 5.137350
4.140000 38.424000 4.444016
4.143000 41.547000 4.797035
4.146000 32.977000 3.921472
4.149000 48.520000 4.981853
4.152000 44.474000 5.045714
4.155000 42.203000 4.609637
4.158000 41.861000 4.774270
4.161000 36.127000 4.527984
4.164000 35.157000 4.282128
4.167000 42.399000 4.705000
4.170000 47.147000 5.002009
4.173000 45.995000 5.036905
4.176000 39.094000 4.530096
4.179000 46.028000 4.845994
4.182000 42.191000 4.851624
4.185000 32.035000 4.128669
4.188000 34.465000 4.219219
4.191000 35.505000 4.383846
4.194000 37.059000 4.410124
4.197000 35.686000 4.330428
4.200000 34.998000 4.333077
4.203000 34.081000 4.337307
4.206000 37.934000 4.368072
4.209000 45.385000 4.892430
4.212000 36.303000 4.521868
4.215000 33.795000 4.254222
4.218000 28.499000 4.032072
4.221000 33.885000 4.153218
4.224000 40.962000 4.698089
4.227000 38.411000 4.567494
4.230000 45.782000 4.959885
4.233000 42.565000 4.753325
4.236000 32.081000 4.169301
4.239000 51.127000 5.062759
4.242000 41.418000 4.736837
4.245000 44.058000 4.902692
4.248000 41.292000 4.667248
4.251000 31.867000 4.071358
4.254000 35.627000 4.388963
4.257000 32.818000 4.212444
4.260000 40.862000 4.734663
4.263000 55.302000 5.521517
4.266000 41.320000 4.635671
4.269000 35.268000 4.246479
4.272000 39.591000 4.720004
4.275000 42.189000 4.783857
4.278000 30.936000 4.167644
4.281000 40.996000 4.579019
4.284000 48.053000 5.124100
4.287000 37.448000 4.514503
4.290000 36.277000 4.506975
4.293000 39.773000 4.511856
4.296000 35.460000 4.282749
4.299000 35.974000 4.550850
4.302000 17.128000 2.900480
4.305000 36.136000 4.433158
4.308000 33.951000 4.353483
4.311000 30.394000 4.101657
4.314000 49.548000 5.250303
4.317000 36.348000 4.340675
4.320000 33.340000 4.097575
4.323000 44.084000 4.815397
4.326000 30.090000 3.735814
4.329000 42.478000 4.833919
4.332000 36.581000 4.429595
4.335000 40.092000 4.668650
4.338000 42.213000 4.550227
4.341000 33.475000 4.104961
4.344000 28.738000 3.796438
4.347000 43.426000 4.726500
4.350000 44.911000 4.973955
4.353000 41.308000 4.802441
4.356000 48.324000 5.089802
4.359000 35.613000 4.332958
4.362000 44.006000 4.888340
4.365000 41.264000 4.907108
4.368000 41.697000 4.792063
4.371000 53.241000 5.286624
4.374000 44.335000 4.798297
4.377000 53.788000 5.400798
4.380000 32.988000 4.074198
4.383000 32.890000 4.120420
4.386000 32.726000 4.120681
4.389000 29.330000 3.941099
4.392000 30.837000 4.090874
4.395000 42.033000 4.803964
4.398000 35.901000 4.230883
4.401000 43.534000 4.834927
4.404000 45.935000 5.107442
4.407000 44.216000 4.896906
4.410000 37.957000 4.501256
4.413000 46.955000 5.099748
4.416000 37.566000 4.440880
4.419000 42.214000 4.746944
4.422000 35.707000 4.266495
4.425000 45.911000 5.086726
4.428000 27.231000 3.649331
4.431000 32.191000 4.196921
4.434000 45.578000 4.836061
4.437000 36.922000 4.415083
4.440000 46.952000 5.176228
4.443000 42.309000 4.794665
4.446000 41.720000 4.756263
4.449000 35.838000 4.430275
4.452000 32.560000 4.069214
4.455000 34.967000 4.345292
4.458000 28.343000 3.823065
4.461000 37.206000 4.656360
4.464000 42.826000 4.870713
4.467000 38.922000 4.679367
4.470000 34.854000 4.311032
4.473000 26.851000 3.805057
4.476000 43.798000 4.916873
4.479000 37.694000 4.487208
4.482000 53.732000 5.229566
4.485000 49.485000 5.151526
4.488000 43.612000 4.665009
4.491000 36.609000 4.253906
4.494000 27.984000 3.846413
4.497000 39.888000 4.772952
4.500000 39.558000 4.516075
4.503000 27.309000 3.761155
4.506000 44.067000 4.998222
4.509000 42.954000 4.871982
4.512000 30.616000 4.019080
4.515000 43.673000 4.973858
4.518000 44.824000 4.894449
4.521000 26.175000 3.725130
4.524000 37.251000 4.443872
4.527000 31.168000 4.044178
4.530000 40.133000 4.645462
4.533000 48.228000 5.020473
4.536000 42.471000 4.776837
4.539000 31.984000 4.212815
4.542000 38.345000 4.523777
4.545000 33.332000 4.232848
4.548000 41.885000 4.622953
4.551000 41.361000 4.733155
4.554000 50.192000 5.193104
4.557000 35.599000 4.349070
4.560000 33.394000 4.277086
4.563000 36.030000 4.287265
4.566000 38.061000 4.542072
4.569000 41.160000 4.838419
4.572000 27.514000 3.796818
4.575000 40.846000 4.597205
4.578000 46.548000 4.933490
4.581000 40.092000 4.689418
4.584000 50.441000 5.341394
4.587000 35.713000 4.213456
4.590000 37.736000 4.346201
4.593000 35.110000 4.332629
4.596000 33.824000 4.247712
4.599000 35.940000 4.384917
4.602000 37.882000 4.462019
4.605000 37.226000 4.403125
4.608000 48.110000 5.103393
4.611000 44.805000 4.969654
4.614000 43.062000 4.821113
4.617000 34.484000 4.354638
4.620000 45.413000 4.991486
4.623000 38.830000 4.629080
4.626000 40.459000 4.757636
4.629000 43.650000 4.986312
4.632000 28.799000 3.835032
4.635000 42.618000 4.819818
4.638000 36.731000 4.373257
4.641000 41.096000 4.733790
4.644000 32.096000 4.079059
4.647000 30.976000 3.979758
4.650000 31.273000 4.011791
4.653000 40.951000 4.733732
4.656000 24.577000 3.627731
4.659000 42.293000 4.611827
4.662000 42.610000 4.782016
4.665000 31.112000 4.073285
4.668000 29.182000 3.839203
4.671000 35.793000 4.426605
4.674000 33.137000 4.279625
4.677000 44.924000 4.978097
4.680000 29.620000 3.862554
4.683000 37.088000 4.464133
4.686000 30.482000 3.966134
4.689000 48.709000 5.233474
4.692000 44.079000 5.021069
4.695000 31.706000 4.266302
4.698000 34.410000 4.468630
4.701000 36.522000 4.534551
4.704000 31.676000 4.342866
4.707000 37.183000 4.372120
4.710000 29.755000 3.915997
4.713000 37.084000 4.341307
4.716000 31.052000 4.064991
4.719000 48.524000 5.130645
4.722000 47.772000 4.964371
4.725000 36.887000 4.414883
4.728000 35.394000 4.210349
4.731000 34.395000 4.215477
4.734000 40.058000 4.589411
4.737000 36.291000 4.308406
4.740000 38.592000 4.539747
4.743000 32.415000 4.300183
4.746000 31.098000 3.989155
4.749000 46.249000 5.117154
4.752000 38.083000 4.579282
4.755000 40.817000 4.822806
4.758000 28.984000 4.005018
4.761000 33.931000 4.265238
4.764000 41.560000 4.648016
4.767000 34.846000 4.274298
4.770000 38.561000 4.605476
4.773000 30.262000 4.018093
4.776000 35.404000 4.415033
4.779000 46.265000 5.101857
4.782000 37.922000 4.563030
4.785000 39.209000 4.504457
4.788000 49.032000 5.072456
4.791000 43.518000 4.920614
4.794000 35.746000 4.372682
4.797000 40.373000 4.686653
4.800000 43.024000 4.702679
4.803000 37.603000 4.564214
4.806000 27.334000 3.795822
4.809000 37.254000 4.566735
4.812000 44.261000 4.854258
4.815000 36.159000 4.423713
4.818000 30.518000 4.061475
4.821000 32.073000 4.136088
4.824000 32.254000 4.154917
4.827000 39.657000 4.617616
4.830000 36.823000 4.393820
4.833000 33.656000 4.353277
4.836000 39.413000 4.636064
4.839000 33.688000 4.198737
4.842000 32.959000 4.317034
4.845000 49.459000 5.338916
4.848000 46.004000 5.056423
4.851000 51.645000 5.366659
4.854000 31.710000 3.994726
4.857000 42.444000 4.754799
4.860000 33.745000 4.391761
4.863000 27.812000 3.852349
4.866000 45.684000 5.037217
4.869000 40.742000 4.751989
4.872000 39.220000 4.354128
4.875000 40.068000 4.598289
4.878000 39.008000 4.529839
4.881000 33.010000 4.354563
4.884000 41.660000 4.787118
4.887000 34.874000 4.162147
4.890000 37.885000 4.679746
4.893000 41.285000 4.713196
4.896000 43.334000 4.956516
4.899000 32.849000 4.182692
4.902000 39.925000 4.485380
4.905000 33.779000 4.268135
4.908000 36.864000 4.365206
4.911000 47.336000 5.216589
4.914000 30.644000 3.997749
4.917000 41.727000 4.802238
4.920000 43.774000 4.932390
4.923000 39.626000 4.640110
4.926000 35.344000 4.242827
4.929000 37.270000 4.362286
4.932000 35.884000 4.448930
4.935000 30.688000 3.976405
4.938000 26.632000 3.764460
4.941000 30.553000 4.109672
4.944000 33.794000 4.189811
4.947000 35.957000 4.363807
4.950000 30.985000 3.934429
4.953000 36.034000 4.403084
4.956000 25.486000 3.534354
4.959000 38.777000 4.366135
4.962000 40.316000 4.650591
4.965000 47.979000 5.133415
4.968000 45.523000 4.962141
4.971000 41.147000 4.606153
4.974000 42.350000 4.594028
4.977000 36.914000 4.438335
4.980000 28.500000 3.997516
4.983000 40.257000 4.720103
4.986000 40.923000 4.669720
4.989000 54.490000 5.415452
4.992000 42.553000 4.823794
4.995000 49.924000 5.375187
4.998000 38.278000 4.553311
5.001000 40.456000 4.627048
5.004000 42.398000 4.646385
5.007000 42.877000 4.813926
5.010000 32.905000 4.201221
5.013000 32.927000 4.048736
5.016000 46.935000 4.939782
5.019000 22.199000 3.304759
5.022000 42.406000 4.913189
5.025000 35.188000 4.374274
5.028000 34.345000 4.494583
5.031000 43.802000 4.736004
5.034000 40.572000 4.656351
5.037000 38.910000 4.439328
5.040000 44.382000 5.052518
5.043000 43.380000 4.850665
5.046000 40.000000 4.534435
5.049000 39.764000 4.650657
5.052000 35.099000 4.434819
5.055000 28.914000 3.922591
5.058000 43.836000 4.899503
5.061000 55.239000 5.492512
5.064000 34.574000 4.281161
5.067000 46.567000 5.096976
5.070000 43.891000 4.692527
5.073000 35.407000 4.299147
5.076000 36.978000 4.527875
5.079000 43.156000 4.687610
5.082000 29.840000 3.982448
5.085000 31.655000 4.266790
5.088000 35.793000 4.235619
5.091000 35.249000 4.078373
5.094000 31.484000 4.110591
5.097000 34.623000 4.311655
5.100000 38.246000 4.455358
5.103000 38.409000 4.452353
5.106000 28.621000 3.913014
5.109000 43.299000 4.881914
5.112000 39.350000 4.686220
5.115000 49.882000 5.183536
5.118000 25.519000 3.565966
5.121000 44.034000 4.783855
5.124000 33.587000 4.338022
5.127000 39.200000 4.689795
5.130000 42.953000 4.991746
5.133000 43.927000 4.783490
5.136000 47.585000 5.124911
5.139000 33.615000 4.127137
5.142000 30.492000 4.115990
5.145000 38.805000 4.617448
5.148000 33.147000 3.912395
5.151000 43.213000 4.692931
5.154000 37.897000 4.559801
5.157000 52.392000 5.485447
5.160000 37.948000 4.550496
5.163000 43.452000 4.801042
5.166000 39.750000 4.579199
5.169000 46.136000 5.119932
5.172000 50.224000 5.307375
5.175000 45.930000 5.106380
5.178000 41.272000 4.660844
5.181000 34.581000 4.128923
5.184000 38.849000 4.577580
5.187000 43.188000 4.994104
5.190000 44.188000 4.989253
5.193000 30.478000 3.983218
5.196000 42.037000 4.687104
5.199000 40.803000 4.824110
5.202000 40.226000 4.772859
5.205000 40.512000 4.604326
5.208000 40.035000 4.398749
5.211000 31.369000 4.310921
5.214000 34.166000 4.320187
5.217000 31.396000 4.073023
5.220000 38.240000 4.638450
5.223000 32.246000 3.959561
5.226000 42.513000 4.730937
5.229000 37.883000 4.410978
5.232000 42.110000 4.872433
5.235000 42.279000 4.870535
5.238000 35.626000 4.525804
5.241000 32.767000 3.955085
5.244000 57.702000 5.682761
5.247000 31.999000 4.168110
5.250000 43.107000 4.743296
5.253000 34.815000 4.357048
5.256000 42.660000 4.732358
5.259000 35.353000 4.425624
5.262000 38.332000 4.702986
5.265000 38.015000 4.507480
5.268000 34.152000 4.234977
5.271000 43.101000 4.695953
5.274000 49.092000 5.070557
5.277000 43.101000 4.795705
5.280000 42.896000 4.826333
5.283000 43.898000 4.662575
5.286000 37.514000 4.515590
5.289000 39.601000 4.684535
5.292000 43.412000 5.026367
5.295000 39.220000 4.649918
5.298000 38.572000 4.552017
5.301000 43.212000 4.799511
5.304000 39.243000 4.418433
5.307000 35.563000 4.283612
5.310000 48.102000 5.135303
5.313000 35.827000 4.555414
5.316000 33.707000 4.332348
5.319000 46.623000 5.275436
5.322000 40.073000 4.763484
5.325000 33.977000 4.056781
5.328000 36.837000 4.462305
5.331000 31.434000 4.011620
5.334000 37.133000 4.417798
5.337000 41.990000 4.771143
5.340000 48.492000 5.021811
5.343000 37.421000 4.524101
5.346000 47.306000 5.105226
5.349000 39.526000 4.516857
5.352000 49.873000 5.380390
5.355000 42.690000 4.880282
5.358000 29.765000 3.834720
5.361000 32.011000 4.128292
5.364000 40.247000 4.781425
5.367000 41.623000 4.806422
5.370000 40.712000 4.558731
5.373000 34.262000 4.143712
5.376000 40.089000 4.713485
5.379000 39.592000 4.621929
5.382000 34.884000 4.216862
5.385000 39.283000 4.579645
5.388000 41.339000 4.723927
5.391000 34.651000 4.216275
5.394000 40.760000 4.570320
5.397000 44.809000 5.024980
5.400000 45.197000 4.953294
5.403000 40.924000 4.753607
5.406000 36.891000 4.461728
5.409000 29.994000 4.049335
5.412000 38.464000 4.608836
5.415000 35.649000 4.313504
5.418000 46.254000 5.081768
5.421000 37.310000 4.814297
5.424000 38.424000 4.652028
5.427000 52.350000 5.428664
5.430000 35.718000 4.212228
5.433000 45.613000 5.148481
5.436000 31.642000 4.124968
5.439000 41.329000 4.725595
5.442000 49.821000 5.084151
5.445000 36.149000 4.278623
5.448000 42.849000 4.869220
5.451000 41.091000 4.964822
5.454000 43.092000 4.770534
5.457000 35.281000 4.236266
5.460000 41.399000 4.762324
5.463000 30.931000 4.107663
5.466000 38.565000 4.624729
5.469000 33.441000 4.130886
5.472000 40.765000 4.748262
5.475000 49.004000 5.144349
5.478000 28.512000 4.041143
5.481000 24.397000 3.700253
5.484000 41.476000 4.809712
5.487000 34.220000 4.189977
5.490000 35.299000 4.350100
5.493000 30.503000 4.078751
5.496000 37.124000 4.390326
5.499000 50.170000 5.126365
5.502000 44.689000 4.917075
5.505000 34.263000 4.285961
5.508000 46.195000 4.856272
5.511000 38.675000 4.764184
5.514000 35.360000 4.232857
5.517000 30.777000 4.050572
5.520000 36.215000 4.456320
5.523000 47.503000 5.015860
5.526000 35.565000 4.480611
5.529000 22.199000 3.443076
5.532000 49.698000 5.212511
5.535000 42.909000 4.772461
5.538000 32.743000 4.357559
5.541000 39.215000 4.688062
5.544000 42.490000 4.747579
5.547000 45.790000 4.991730
5.550000 38.614000 4.376532
5.553000 36.972000 4.424387
5.556000 39.715000 4.750693
5.559000 42.813000 4.863125
5.562000 43.946000 4.898465
5.565000 47.728000 5.069025
5.568000 38.074000 4.579462
5.571000 39.873000 4.811146
5.574000 35.427000 4.356479
5.577000 34.949000 4.360690
5.580000 32.331000 4.079516
5.583000 43.886000 5.094814
5.586000 45.780000 5.030118
5.589000 43.684000 4.756034
5.592000 35.410000 4.405728
5.595000 38.776000 4.589423
5.598000 29.079000 3.918116
5.601000 36.385000 4.555675
5.604000 48.902000 5.233777
5.607000 36.629000 4.405662
5.610000 49.323000 5.150135
5.613000 36.372000 4.553345
5.616000 43.990000 4.840810
5.619000 39.626000 4.481420
5.622000 38.329000 4.632541
5.625000 42.267000 4.622657
5.628000 38.325000 4.537669
5.631000 28.127000 4.048006
5.634000 28.497000 3.689625
5.637000 38.312000 4.473913
5.640000 30.282000 4.043299
5.643000 29.792000 3.937635
5.646000 30.355000 4.018003
5.649000 38.292000 4.580297
5.652000 32.890000 4.217666
5.655000 45.319000 4.880442
5.658000 26.227000 3.684621
5.661000 43.638000 4.990158
5.664000 40.985000 4.609429
5.667000 49.381000 5.103520
5.670000 47.634000 5.125329
5.673000 46.118000 4.971086
5.676000 35.739000 4.101980
5.679000 31.807000 4.005275
5.682000 33.440000 4.310747
5.685000 45.151000 4.950722
5.688000 37.995000 4.580481
5.691000 33.367000 4.306413
5.694000 42.957000 4.691082
5.697000 27.449000 3.830044
5.700000 38.158000 4.545117
5.703000 37.818000 4.578466
5.706000 44.517000 4.857745
5.709000 38.310000 4.488710
5.712000 47.827000 5.165162
5.715000 43.187000 4.881909
5.718000 46.728000 5.079788
5.721000 34.359000 4.338596
5.724000 36.394000 4.307408
5.727000 33.732000 4.174887
5.730000 50.452000 5.366462
5.733000 42.655000 4.760371
5.736000 42.859000 4.961399
5.739000 37.726000 4.366758
5.742000 53.476000 5.466351
5.745000 48.350000 5.165915
5.748000 36.209000 4.433458
5.751000 32.211000 4.118687
5.754000 40.797000 4.615351
5.757000 62.421000 5.853905
5.760000 54.182000 5.403298
5.763000 38.990000 4.885942
5.766000 42.028000 4.687617
5.769000 35.554000 4.393882
5.772000 38.580000 4.323496
5.775000 42.002000 4.800308
5.778000 34.155000 4.356693
5.781000 39.710000 4.535388
5.784000 38.175000 4.457296
5.787000 35.435000 4.415180
5.790000 40.254000 4.622963
5.793000 43.686000 4.846134
5.796000 35.577000 4.192445
5.799000 31.725000 4.109128
5.802000 36.933000 4.351628
5.805000 36.200000 4.570924
5.808000 50.981000 5.206574
5.811000 39.099000 4.359987
5.814000 42.679000 4.689492
5.817000 38.977000 4.442680
5.820000 64.176000 6.023678
5.823000 40.117000 4.488960
5.826000 43.313000 4.883919
5.829000 44.987000 5.120212
5.832000 32.151000 4.305585
5.835000 37.265000 4.477509
5.838000 34.119000 4.311938
5.841000 26.133000 3.671167
5.844000 37.863000 4.473226
5.847000 53.542000 5.374949
5.850000 37.320000 4.397124
5.853000 39.458000 4.790583
5.856000 47.217000 4.935817
5.859000 31.923000 4.132169
5.862000 41.270000 4.676762
5.865000 33.487000 4.235290
5.868000 44.703000 4.791088
5.871000 43.960000 4.739772
5.874000 41.344000 4.751093
5.877000 36.773000 4.403992
5.880000 43.337000 4.840293
5.883000 29.424000 3.827891
5.886000 39.683000 4.562003
5.889000 37.424000 4.546233
5.892000 37.739000 4.532210
5.895000 36.110000 4.451916
5.898000 51.050000 5.072008
5.901000 55.194000 5.462705
5.904000 44.343000 4.805503
5.907000 36.144000 4.440107
5.910000 38.595000 4.534838
5.913000 43.184000 4.802145
5.916000 42.360000 4.775116
5.919000 34.342000 4.317664
5.922000 36.657000 4.421295
5.925000 47.802000 5.048600
5.928000 41.994000 4.671971
5.931000 47.249000 4.914968
5.934000 41.869000 4.797490
5.937000 41.764000 4.721893
5.940000 46.988000 5.027860
5.943000 32.128000 4.121387
5.946000 34.621000 4.027037
5.949000 38.772000 4.639926
5.952000 34.249000 4.297133
5.955000 44.144000 4.781255
5.958000 48.027000 5.149724
5.961000 49.036000 5.049625
5.964000 37.998000 4.412075
5.967000 46.026000 5.016891
5.970000 48.266000 4.977768
5.973000 39.279000 4.591156
5.976000 47.546000 5.072565
5.979000 52.762000 5.441649
5.982000 40.474000 4.643345
5.985000 32.814000 4.154532
5.988000 43.296000 4.675707
5.991000 45.418000 4.887951
5.994000 33.820000 4.272824
5.997000 34.307000 4.351737
6.000000 42.779000 4.830619
6.003000 33.907000 3.882302
6.006000 33.314000 4.113691
6.009000 38.959000 4.598714
6.012000 32.560000 4.162488
6.015000 45.786000 4.939360
6.018000 33.761000 4.163588
6.021000 44.443000 4.949978
6.024000 47.360000 5.078092
6.027000 53.615000 5.411772
6.030000 40.974000 4.399930
6.033000 34.533000 4.254497
6.036000 45.894000 5.093441
6.039000 33.035000 4.298736
6.042000 51.012000 5.145680
6.045000 47.328000 4.974004
6.048000 45.206000 4.863653
6.051000 47.849000 4.971254
6.054000 48.186000 5.029949
6.057000 47.743000 5.101046
6.060000 37.926000 4.334929
6.063000 45.202000 4.933584
6.066000 46.399000 4.903842
6.069000 44.247000 4.854634
6.072000 33.127000 4.088308
6.075000 38.546000 4.456455
6.078000 50.645000 5.115131
6.081000 37.482000 4.534211
6.084000 37.689000 4.548971
6.087000 52.188000 5.335881
6.090000 52.687000 5.347255
6.093000 33.829000 4.145860
6.096000 29.028000 4.052101
6.099000 25.567000 3.788555
6.102000 42.438000 4.821987
6.105000 42.497000 4.534149
6.108000 30.798000 3.974043
6.111000 34.345000 4.318867
6.114000 39.258000 4.501759
6.117000 36.059000 4.388125
6.120000 37.969000 4.464622
6.123000 47.033000 5.033896
6.126000 34.285000 4.264886
6.129000 42.742000 4.878579
6.132000 37.750000 4.554510
6.135000 32.864000 4.058691
6.138000 41.329000 4.706769
6.141000 44.045000 4.862099
6.144000 43.801000 4.882047
6.147000 34.931000 4.299242
6.150000 41.373000 4.726324
6.153000 46.636000 5.035021
6.156000 43.417000 4.917419
6.159000 30.130000 4.022646
6.162000 42.602000 4.784803
6.165000 35.901000 4.448416
6.168000 44.564000 4.984546
6.171000 37.669000 4.447299
6.174000 45.576000 4.920202
6.177000 32.603000 4.137565
6.180000 35.217000 4.411498
6.183000 34.699000 4.367107
6.186000 42.982000 4.921548
6.189000 42.172000 4.880060
6.192000 42.874000 4.755890
6.195000 44.227000 4.846265
6.198000 39.827000 4.751940
6.201000 41.296000 4.738115
6.204000 49.343000 5.052809
6.207000 38.369000 4.608503
6.210000 43.350000 4.774020
6.213000 36.424000 4.375586
6.216000 51.615000 5.470322
6.219000 50.466000 5.193745
6.222000 39.948000 4.545954
6.225000 31.561000 3.989524
6.228000 40.395000 4.688172
6.231000 42.394000 5.043121
6.234000 38.602000 4.639893
6.237000 56.496000 5.520862
6.240000 45.715000 4.927194
6.243000 54.012000 5.550592
6.246000 51.704000 5.157042
6.249000 42.810000 4.730144
6.252000 41.072000 4.717228
6.255000 46.418000 4.930052
6.258000 48.629000 5.128488
6.261000 37.269000 4.546732
6.264000 45.672000 4.953164
6.267000 31.800000 4.079077
6.270000 36.206000 4.369590
6.273000 44.218000 5.006515
6.276000 34.121000 4.132253
6.279000 46.173000 4.896386
6.282000 41.435000 4.576833
6.285000 52.323000 5.296891
6.288000 41.981000 4.735276
6.291000 45.910000 4.898640
6.294000 50.572000 5.250958
6.297000 42.714000 4.906654
6.300000 38.432000 4.577665
6.303000 39.263000 4.576518
6.306000 36.681000 4.497339
6.309000 33.594000 4.116209
6.312000 42.191000 4.697033
6.315000 47.593000 5.154599
6.318000 34.815000 4.432482
6.321000 45.343000 4.882258
6.324000 30.565000 3.907913
6.327000 38.351000 4.687866
6.330000 56.381000 5.580920
6.333000 60.081000 6.003861
6.336000 35.867000 4.341534
6.339000 41.516000 4.679205
6.342000 53.272000 5.319032
6.345000 38.142000 4.436805
6.348000 47.984000 5.097959
6.351000 47.617000 5.174647
6.354000 41.065000 4.607110
6.357000 51.364000 5.180586
6.360000 46.008000 4.944629
6.363000 41.230000 4.735954
6.366000 48.358000 5.037601
6.369000 49.678000 5.156922
6.372000 37.994000 4.341309
6.375000 36.962000 4.542403
6.378000 34.238000 4.234394
6.381000 45.103000 4.959950
6.384000 40.602000 4.826337
6.387000 51.683000 5.291201
6.390000 30.848000 4.006797
6.393000 37.659000 4.506656
6.396000 44.772000 4.935945
6.399000 45.139000 5.092211
6.402000 30.786000 4.117951
6.405000 43.770000 4.913061
6.408000 44.446000 4.939797
6.411000 43.702000 4.863329
6.414000 44.849000 4.877136
6.417000 37.320000 4.489351
6.420000 40.761000 4.798688
6.423000 38.999000 4.584015
6.426000 39.008000 4.462822
6.429000 42.062000 4.600622
6.432000 41.888000 4.670096
6.435000 38.466000 4.596296
6.438000 42.909000 4.864688
6.441000 49.829000 5.204380
6.444000 38.013000 4.531940
6.447000 47.279000 4.995091
6.450000 47.071000 5.029320
6.453000 35.634000 4.286175
6.456000 49.053000 5.273259
6.459000 43.701000 4.741122
6.462000 40.236000 4.556924
6.465000 49.716000 5.179622
6.468000 40.036000 4.703463
6.471000 45.151000 4.978904
6.474000 51.348000 5.282989
6.477000 46.520000 5.223028
6.480000 50.144000 5.284612
6.483000 41.251000 4.675005
6.486000 35.689000 4.102644
6.489000 47.991000 5.009666
6.492000 47.508000 5.105629
6.495000 48.708000 5.100812
6.498000 34.874000 4.338553
6.501000 35.467000 4.172835
6.504000 48.442000 5.161263
6.507000 49.976000 5.114576
6.510000 31.287000 4.043745
6.513000 39.634000 4.665754
6.516000 41.765000 4.642948
6.519000 42.549000 4.835877
6.522000 41.487000 4.725961
6.525000 42.722000 4.765769
6.528000 40.893000 4.771925
6.531000 32.149000 4.085427
6.534000 39.990000 4.602065
6.537000 32.577000 4.219214
6.540000 47.305000 5.182192
6.543000 46.655000 5.191783
6.546000 44.438000 4.887226
6.549000 39.730000 4.625594
6.552000 36.318000 4.410590
6.555000 41.961000 4.809774
6.558000 52.491000 5.175955
6.561000 32.679000 4.227350
6.564000 43.658000 4.911404
6.567000 48.405000 5.189864
6.570000 50.986000 5.356466
6.573000 40.209000 4.558384
6.576000 38.777000 4.437631
6.579000 41.225000 4.429397
6.582000 44.697000 4.866963
6.585000 42.853000 4.865193
6.588000 41.249000 4.708316
6.591000 40.781000 4.665417
6.594000 42.697000 4.866179
6.597000 30.357000 3.961795
6.600000 42.332000 4.831474
6.603000 45.099000 4.953709
6.606000 56.018000 5.501552
6.609000 42.074000 4.709565
6.612000 48.843000 5.001589
6.615000 49.530000 5.220712
6.618000 60.481000 5.524501
6.621000 42.557000 4.708819
6.624000 42.862000 4.879884
6.627000 39.488000 4.641750
6.630000 43.727000 4.830546
6.633000 31.825000 3.942717
6.636000 42.286000 4.661718
6.639000 41.978000 4.898953
6.642000 35.366000 4.488964
6.645000 42.054000 4.832978
6.648000 35.676000 4.445530
6.651000 36.485000 4.505287
6.654000 44.274000 4.991261
6.657000 32.864000 4.061244
6.660000 37.228000 4.279617
6.663000 42.677000 4.840716
6.666000 38.705000 4.363561
6.669000 38.599000 4.451711
6.672000 44.878000 4.990626
6.675000 38.966000 4.618634
6.678000 41.778000 4.826113
6.681000 43.905000 4.690944
6.684000 44.999000 4.891849
6.687000 44.916000 4.953936
6.690000 42.391000 4.731408
6.693000 41.999000 4.662049
6.696000 57.202000 5.689117
6.699000 47.089000 4.991318
6.702000 44.561000 4.959521
6.705000 41.893000 4.845923
6.708000 32.865000 4.149608
6.711000 50.996000 5.125379
6.714000 39.667000 4.705603
6.717000 47.683000 4.937650
6.720000 38.263000 4.594187
6.723000 34.387000 4.143999
6.726000 46.337000 4.970346
6.729000 36.947000 4.557085
6.732000 38.381000 4.476575
6.735000 46.243000 4.832072
6.738000 39.945000 4.453849
6.741000 42.385000 4.846585
6.744000 41.666000 4.780424
6.747000 48.787000 5.198729
6.750000 41.875000 4.810621
6.753000 52.887000 5.224252
6.756000 36.291000 4.293814
6.759000 55.433000 5.553036
6.762000 52.368000 5.478666
6.765000 41.586000 4.742595
6.768000 49.344000 5.037862
6.771000 51.319000 5.212175
6.774000 47.006000 5.102373
6.777000 34.424000 4.433402
6.780000 42.516000 4.887938
6.783000 50.982000 4.953606
6.786000 51.580000 5.239107
6.789000 53.545000 5.518061
6.792000 45.366000 4.963728
6.795000 50.426000 5.431136
6.798000 36.784000 4.514608
6.801000 41.733000 4.743633
6.804000 44.810000 4.965364
6.807000 37.180000 4.491094
6.810000 39.128000 4.543709
6.813000 45.364000 4.938145
6.816000 45.017000 4.905630
6.819000 40.162000 4.623450
6.822000 38.779000 4.506997
6.825000 50.402000 5.100758
6.828000 41.108000 4.677961
6.831000 48.200000 5.116998
6.834000 49.603000 5.256550
6.837000 40.120000 4.596749
6.840000 36.123000 4.440764
6.843000 43.176000 4.813791
6.846000 40.475000 4.769734
6.849000 51.795000 5.340512
6.852000 51.307000 5.205611
6.855000 49.173000 5.015692
6.858000 43.988000 4.868241
6.861000 42.632000 4.843297
6.864000 47.279000 5.274244
6.867000 41.323000 4.729188
6.870000 44.299000 4.906657
6.873000 47.390000 5.109980
6.876000 39.770000 4.641319
6.879000 47.727000 5.126903
6.882000 50.951000 5.251927
6.885000 50.357000 5.265155
6.888000 56.285000 5.460119
6.891000 42.599000 4.723482
6.894000 41.423000 4.825953
6.897000 39.470000 4.686642
6.900000 35.754000 4.386788
6.903000 44.540000 4.949883
6.906000 35.069000 4.305993
6.909000 36.878000 4.450161
6.912000 45.984000 4.948682
6.915000 55.994000 5.544528
6.918000 45.413000 4.933393
6.921000 48.354000 5.147191
6.924000 36.405000 4.323168
6.927000 39.027000 4.586663
6.930000 41.374000 4.650260
6.933000 43.620000 4.794049
6.936000 43.712000 4.799788
6.939000 39.744000 4.764534
6.942000 47.106000 4.999455
6.945000 36.908000 4.355999
6.948000 49.671000 5.239211
6.951000 42.963000 4.719653
6.954000 52.418000 5.275666
6.957000 48.712000 4.934738
6.960000 40.907000 4.572245
6.963000 48.553000 5.249764
6.966000 45.795000 5.023785
6.969000 47.248000 5.047021
6.972000 43.624000 4.743425
6.975000 48.595000 5.043107
6.978000 46.776000 5.095866
6.981000 36.701000 4.432898
6.984000 32.705000 4.257814
6.987000 41.943000 4.541086
6.990000 38.692000 4.611993
6.993000 46.011000 4.947462
6.996000 43.590000 4.916624
6.999000 45.704000 4.904402
7.002000 45.566000 4.913925
7.005000 42.775000 4.789994
7.008000 44.038000 5.003465
7.011000 44.306000 5.014806
7.014000 39.788000 4.582984
7.017000 43.200000 4.768560
7.020000 54.694000 5.366253
7.023000 48.213000 5.132992
7.026000 46.458000 5.118111
7.029000 42.580000 4.844859
7.032000 45.579000 4.687992
7.035000 33.159000 4.180507
7.038000 35.277000 4.305032
7.041000 39.539000 4.726953
7.044000 42.529000 4.861267
7.047000 42.610000 4.749297
7.050000 37.364000 4.350535
7.053000 49.166000 5.158741
7.056000 50.718000 5.123852
7.059000 49.645000 5.072670
7.062000 61.535000 5.865858
7.065000 39.166000 4.671580
7.068000 45.084000 4.906983
7.071000 41.802000 4.750304
7.074000 54.420000 5.250755
7.077000 48.315000 5.073557
7.080000 51.350000 5.221612
7.083000 42.972000 4.721086
7.086000 40.354000 4.671254
7.089000 42.303000 4.764624
7.092000 44.070000 4.907740
7.095000 42.530000 4.884217
7.098000 57.048000 5.539348
7.101000 50.324000 5.322270
7.104000 37.931000 4.400807
7.107000 47.981000 5.165783
7.110000 47.240000 5.133842
7.113000 43.256000 4.806100
7.116000 42.269000 4.916895
7.119000 40.263000 4.393847
7.122000 45.024000 4.987048
7.125000 48.651000 5.261740
7.128000 41.768000 4.684962
7.131000 48.511000 5.110238
7.134000 39.433000 4.733171
7.137000 53.560000 5.301664
7.140000 48.869000 5.008175
7.143000 45.585000 5.058806
7.146000 38.061000 4.584647
7.149000 43.553000 4.812195
7.152000 40.287000 4.573612
7.155000 50.987000 5.233227
7.158000 45.416000 4.854389
7.161000 49.322000 5.201435
7.164000 38.407000 4.514268
7.167000 42.760000 4.633489
7.170000 35.762000 4.500785
7.173000 47.281000 5.067899
7.176000 38.477000 4.435170
7.179000 40.824000 4.850220
7.182000 39.851000 4.630413
7.185000 46.752000 5.030701
7.188000 51.726000 5.296727
7.191000 54.014000 5.267596
7.194000 40.917000 4.537639
7.197000 48.165000 4.955426
7.200000 36.993000 4.397571
7.203000 47.000000 5.093187
7.206000 39.453000 4.498143
7.209000 46.639000 5.018013
7.212000 47.129000 4.955383
7.215000 31.221000 4.150122
7.218000 34.898000 4.421259
7.221000 45.923000 4.851497
7.224000 47.350000 5.008815
7.227000 42.660000 4.707369
7.230000 53.695000 5.457254
7.233000 41.553000 4.591811
7.236000 40.596000 4.648929
7.239000 34.033000 4.254078
7.242000 41.850000 4.704695
7.245000 42.883000 4.944330
7.248000 44.889000 4.872508
7.251000 51.091000 5.199772
7.254000 41.092000 4.670152
7.257000 52.824000 5.521720
7.260000 46.290000 4.958452
7.263000 42.445000 4.786710
7.266000 56.761000 5.544745
7.269000 50.855000 5.227054
7.272000 43.357000 4.774298
7.275000 41.438000 4.657351
7.278000 59.212000 5.683589
7.281000 50.045000 5.173622
7.284000 42.712000 4.875411
7.287000 54.462000 5.427101
7.290000 49.887000 5.080569
7.293000 48.517000 4.885577
7.296000 39.932000 4.671576
7.299000 38.995000 4.466251
7.302000 48.688000 5.293133
7.305000 59.560000 5.736215
7.308000 49.596000 5.218431
7.311000 44.574000 4.861024
7.314000 42.418000 4.580621
7.317000 36.696000 4.556058
7.320000 40.867000 4.632378
7.323000 54.689000 5.469824
7.326000 40.712000 4.701360
7.329000 39.998000 4.562748
7.332000 43.411000 4.918709
7.335000 64.478000 6.044999
7.338000 36.646000 4.463378
7.341000 49.437000 5.152361
7.344000 46.160000 4.947279
7.347000 48.548000 5.029063
7.350000 53.699000 5.510620
7.353000 45.655000 5.061065
7.356000 43.291000 4.718325
7.359000 44.493000 4.871887
7.362000 54.014000 5.360279
7.365000 51.277000 5.157470
7.368000 50.141000 5.171870
7.371000 50.090000 5.055505
7.374000 45.808000 5.025663
7.377000 44.910000 5.176622
7.380000 41.867000 4.827133
7.383000 40.463000 4.447386
7.386000 36.222000 4.360744
7.389000 35.379000 4.337231
7.392000 45.721000 5.006058
7.395000 42.464000 4.771403
7.398000 48.263000 5.077537
7.401000 39.859000 4.528010
7.404000 45.789000 4.970948
7.407000 44.813000 4.958660
7.410000 57.038000 5.497274
7.413000 44.475000 4.809605
7.416000 34.122000 4.152138
7.419000 42.684000 4.861260
7.422000 53.531000 5.281021
7.425000 41.696000 4.602603
7.428000 39.228000 4.524486
7.431000 42.142000 4.571629
7.434000 42.037000 4.703933
7.437000 54.164000 5.597304
7.440000 35.560000 4.600342
7.443000 41.588000 4.751232
7.446000 42.189000 4.744294
7.449000 34.691000 4.278472
7.452000 50.114000 5.113738
7.455000 60.241000 5.784438
7.458000 42.687000 4.732996
7.461000 48.232000 4.972995
7.464000 52.602000 5.188780
7.467000 57.030000 5.549876
7.470000 53.928000 5.600120
7.473000 53.406000 5.209235
7.476000 41.486000 4.755356
7.479000 49.301000 5.186702
7.482000 43.428000 4.826104
7.485000 56.952000 5.628370
7.488000 33.704000 4.278020
7.491000 51.986000 5.253118
7.494000 39.546000 4.441874
7.497000 43.165000 4.812919
7.500000 50.415000 5.130488
7.503000 45.894000 5.035793
7.506000 43.353000 4.788876
7.509000 42.840000 4.933089
7.512000 39.569000 4.553992
7.515000 37.477000 4.543261
7.518000 44.051000 4.720703
7.521000 41.254000 4.538440
7.524000 40.596000 4.819037
7.527000 44.599000 4.973856
7.530000 50.735000 5.070424
7.533000 50.333000 5.221516
7.536000 51.011000 5.206034
7.539000 43.875000 4.821305
7.542000 41.302000 4.857376
7.545000 44.707000 4.798872
7.548000 37.681000 4.386917
7.551000 51.808000 5.295740
7.554000 35.333000 4.168262
7.557000 49.534000 5.222284
7.560000 53.731000 5.323148
7.563000 48.111000 5.014890
7.566000 48.899000 5.233097
7.569000 51.246000 5.430307
7.572000 51.224000 5.238775
7.575000 47.973000 5.061283
7.578000 41.570000 4.703451
7.581000 57.163000 5.328632
7.584000 39.665000 4.770651
7.587000 48.137000 4.979944
7.590000 66.041000 5.844811
7.593000 38.703000 4.568541
7.596000 44.772000 4.778056
7.599000 55.410000 5.482399
7.602000 38.085000 4.693206
7.605000 43.985000 4.748775
7.608000 47.659000 5.112861
7.611000 41.848000 4.711664
7.614000 45.768000 5.119133
7.617000 52.952000 5.353876
7.620000 45.418000 4.925219
7.623000 35.542000 4.349329
7.626000 47.865000 5.031179
7.629000 47.065000 4.956081
7.632000 53.261000 5.272445
7.635000 39.167000 4.555811
7.638000 46.356000 5.030020
7.641000 52.609000 5.546789
7.644000 38.376000 4.472849
7.647000 44.959000 4.946155
7.650000 54.495000 5.305804
7.653000 43.275000 4.732240
7.656000 44.642000 4.873701
7.659000 55.923000 5.626276
7.662000 38.260000 4.525593
7.665000 59.733000 5.830239
7.668000 40.456000 4.662446
7.671000 55.298000 5.658649
7.674000 48.490000 5.201517
7.677000 51.330000 5.257053
7.680000 45.787000 4.771779
7.683000 46.269000 5.042449
7.686000 45.046000 4.891394
7.689000 39.862000 4.647309
7.692000 57.815000 5.675064
7.695000 50.373000 5.212697
7.698000 51.912000 5.067596
7.701000 58.733000 5.627150
7.704000 41.060000 4.688111
7.707000 58.313000 5.594875
7.710000 59.033000 5.733050
7.713000 50.354000 5.163914
7.716000 37.121000 4.429043
7.719000 44.536000 4.799415
7.722000 52.883000 5.277961
7.725000 50.938000 5.210981
7.728000 45.242000 4.810380
7.731000 43.795000 4.765467
7.734000 49.822000 5.242742
7.737000 52.224000 5.254745
7.740000 52.225000 5.243254
7.743000 62.555000 5.877567
7.746000 47.669000 4.939805
7.749000 47.965000 5.280009
7.752000 46.376000 4.854944
7.755000 45.960000 5.087040
7.758000 42.842000 4.618085
7.761000 64.139000 5.894065
7.764000 39.380000 4.514445
7.767000 52.781000 5.220514
7.770000 47.881000 5.113089
7.773000 51.702000 5.304863
7.776000 53.219000 5.505520
7.779000 50.896000 5.260109
7.782000 58.316000 5.602767
7.785000 53.949000 5.442421
7.788000 44.586000 4.826227
7.791000 59.255000 5.678738
7.794000 46.374000 4.911169
7.797000 47.275000 5.159257
7.800000 43.246000 4.807224
7.803000 52.762000 5.439937
7.806000 45.249000 5.001037
7.809000 59.130000 5.762189
7.812000 59.787000 5.820171
7.815000 39.638000 4.604969
7.818000 44.550000 4.898942
7.821000 59.660000 5.740558
7.824000 49.411000 5.152874
7.827000 37.581000 4.496684
7.830000 47.940000 4.981323
7.833000 46.641000 5.069709
7.836000 47.217000 5.132735
7.839000 40.165000 4.595852
7.842000 43.108000 4.786799
7.845000 44.430000 4.960168
7.848000 57.866000 5.716524
7.851000 42.622000 4.890359
7.854000 47.379000 5.015570
7.857000 46.782000 5.002169
7.860000 45.061000 4.797962
7.863000 62.570000 5.877129
7.866000 37.087000 4.458010
7.869000 45.672000 4.957735
7.872000 53.483000 5.277737
7.875000 48.836000 5.190899
7.878000 45.264000 4.881001
7.881000 46.750000 4.951252
7.884000 41.476000 4.577453
7.887000 44.479000 4.800648
7.890000 47.952000 5.178689
7.893000 54.089000 5.501327
7.896000 48.713000 5.178796
7.899000 52.520000 5.170674
7.902000 60.388000 5.800428
7.905000 51.371000 5.214508
7.908000 50.626000 5.352940
7.911000 54.634000 5.272394
7.914000 48.405000 4.928385
7.917000 48.452000 5.015498
7.920000 46.190000 4.817245
7.923000 55.630000 5.595361
7.926000 42.080000 4.633109
7.929000 52.737000 5.164397
7.932000 58.987000 5.767991
7.935000 45.547000 5.152181
7.938000 65.679000 5.958714
7.941000 46.019000 4.998408
7.944000 55.423000 5.509769
7.947000 54.343000 5.273476
7.950000 74.045000 6.477269
7.953000 53.016000 5.383161
7.956000 44.670000 5.065567
7.959000 36.099000 4.466715
7.962000 55.724000 5.512451
7.965000 49.195000 5.232845
7.968000 30.660000 4.038446
7.971000 39.538000 4.526902
7.974000 53.735000 5.319392
7.977000 54.224000 5.370703
7.980000 44.950000 4.742449
7.983000 48.942000 5.073661
7.986000 37.365000 4.367319
7.989000 51.993000 5.299373
7.992000 50.253000 5.286891
7.995000 49.326000 5.260746
7.998000 39.361000 4.634456
8.001000 41.672000 4.675299
8.004000 60.439000 5.649292
8.007000 57.917000 5.419901
8.010000 54.186000 5.290377
8.013000 44.278000 4.760696
8.016000 45.366000 4.934741
8.019000 43.576000 4.794617
8.022000 46.274000 5.064142
8.025000 46.847000 5.037480
8.028000 39.085000 4.563388
8.031000 55.287000 5.346933
8.034000 52.225000 5.313015
8.037000 51.630000 5.186386
8.040000 32.993000 4.190491
8.043000 58.025000 5.745053
8.046000 46.633000 4.991819
8.049000 54.101000 5.367775
8.052000 50.292000 5.346591
8.055000 52.861000 5.270181
8.058000 53.070000 5.380965
8.061000 55.285000 5.565319
8.064000 43.452000 4.939721
8.067000 44.549000 4.964438
8.070000 52.435000 5.449846
8.073000 32.233000 4.210217
8.076000 58.248000 5.476492
8.079000 52.408000 5.162405
8.082000 52.904000 5.685824
8.085000 43.337000 4.756587
8.088000 53.772000 5.254541
8.091000 60.190000 5.661549
8.094000 54.365000 5.474393
8.097000 45.813000 5.017231
8.100000 59.395000 5.683047
8.103000 62.765000 5.854008
8.106000 45.305000 4.871766
8.109000 48.464000 5.098189
8.112000 49.234000 5.127279
8.115000 45.835000 4.992900
8.118000 59.832000 5.849795
8.121000 53.283000 5.232035
8.124000 55.097000 5.387889
8.127000 44.076000 4.831896
8.130000 53.644000 5.371982
8.133000 48.049000 5.175592
8.136000 51.658000 5.219788
8.139000 43.405000 4.854568
8.142000 41.647000 4.630112
8.145000 52.438000 5.313246
8.148000 42.650000 4.622922
8.151000 45.182000 4.861402
8.154000 55.597000 5.471346
8.157000 67.179000 6.005615
8.160000 55.467000 5.575381
8.163000 61.383000 5.765597
8.166000 46.578000 4.753325
8.169000 49.460000 5.167168
8.172000 71.929000 6.402445
8.175000 51.754000 5.227564
8.178000 63.830000 5.744027
8.181000 46.854000 4.961344
8.184000 46.960000 4.979584
8.187000 68.601000 6.024957
8.190000 56.337000 5.544441
8.193000 56.782000 5.584749
8.196000 49.490000 5.022392
8.199000 53.348000 5.490858
8.202000 41.424000 4.591240
8.205000 50.369000 5.177935
8.208000 68.668000 5.832589
8.211000 54.624000 5.356764
8.214000 51.636000 4.996286
8.217000 61.650000 5.834815
8.220000 40.751000 4.602943
8.223000 53.230000 5.436300
8.226000 50.377000 5.016957
8.229000 58.106000 5.660351
8.232000 50.534000 5.245353
8.235000 62.381000 5.766340
8.238000 36.933000 4.531327
8.241000 46.376000 4.869515
8.244000 48.046000 4.954441
8.247000 55.190000 5.542176
8.250000 51.435000 5.501048
8.253000 51.840000 5.281904
8.256000 60.310000 5.777075
8.259000 43.612000 4.754528
8.262000 53.911000 5.337270
8.265000 45.874000 4.848119
8.268000 50.264000 5.144893
8.271000 49.671000 5.161080
8.274000 54.672000 5.362111
8.277000 55.976000 5.525981
8.280000 57.615000 5.509429
8.283000 45.611000 4.923102
8.286000 51.884000 5.246587
8.289000 50.802000 5.265307
8.292000 46.630000 4.987271
8.295000 53.796000 5.608582
8.298000 51.641000 5.177822
8.301000 53.459000 5.401790
8.304000 69.703000 6.329718
8.307000 51.676000 5.230560
8.310000 51.183000 5.206615
8.313000 49.064000 5.047542
8.316000 38.798000 4.628942
8.319000 55.139000 5.430562
8.322000 44.736000 4.784922
8.325000 49.160000 5.262271
8.328000 48.125000 5.094110
8.331000 54.972000 5.565149
8.334000 59.147000 5.693181
8.337000 63.918000 5.963719
8.340000 62.720000 5.798257
8.343000 61.094000 5.733271
8.346000 49.310000 5.069199
8.349000 55.089000 5.482304
8.352000 58.752000 5.701144
8.355000 52.070000 5.202471
8.358000 53.500000 5.187424
8.361000 51.992000 5.172932
8.364000 56.552000 5.521824
8.367000 51.798000 5.175903
8.370000 54.804000 5.483520
8.373000 56.391000 5.580985
8.376000 53.534000 5.328093
8.379000 46.402000 4.997870
8.382000 50.004000 5.176828
8.385000 62.616000 5.800424
8.388000 55.465000 5.470846
8.391000 57.045000 5.671947
8.394000 51.710000 5.250746
8.397000 54.098000 5.540293
8.400000 47.892000 4.950582
8.403000 52.435000 5.394960
8.406000 44.946000 4.929187
8.409000 64.239000 5.951281
8.412000 46.228000 4.751051
8.415000 54.350000 5.471594
8.418000 59.328000 5.670520
8.421000 49.850000 5.179690
8.424000 53.437000 5.274919
8.427000 49.161000 5.076951
8.430000 54.453000 5.485442
8.433000 51.645000 5.171439
8.436000 55.065000 5.585123
8.439000 55.486000 5.553345
8.442000 46.264000 4.995077
8.445000 55.144000 5.333478
8.448000 58.094000 5.644946
8.451000 66.769000 5.968507
8.454000 54.707000 5.410082
8.457000 58.488000 5.688907
8.460000 41.916000 4.569661
8.463000 46.412000 5.038873
8.466000 55.879000 5.598663
8.469000 53.172000 5.301775
8.472000 50.748000 5.106423
8.475000 41.172000 4.657267
8.478000 58.291000 5.483887
8.481000 58.865000 5.889018
8.484000 48.034000 5.131682
8.487000 48.152000 5.123268
8.490000 61.826000 5.812808
8.493000 60.195000 5.761314
8.496000 54.409000 5.320525
8.499000 48.048000 4.984125
8.502000 59.055000 5.377555
8.505000 54.000000 5.371445
8.508000 58.212000 5.573143
8.511000 72.529000 6.212267
8.514000 53.071000 5.368306
8.517000 65.447000 5.746598
8.520000 59.718000 5.552953
8.523000 69.980000 6.135205
8.526000 60.974000 5.735727
8.529000 61.431000 5.735811
8.532000 63.793000 5.754519
8.535000 52.465000 5.275645
8.538000 61.895000 5.814443
8.541000 51.830000 5.340347
8.544000 62.912000 5.945488
8.547000 55.183000 5.158094
8.550000 55.589000 5.577564
8.553000 55.691000 5.318103
8.556000 60.127000 5.794332
8.559000 74.904000 6.437592
8.562000 66.638000 5.925745
8.565000 53.061000 5.296230
8.568000 63.777000 5.733870
8.571000 59.494000 5.661108
8.574000 62.008000 5.722525
8.577000 49.509000 5.364192
8.580000 47.631000 5.189718
8.583000 59.032000 5.754828
8.586000 67.385000 6.147768
8.589000 64.726000 6.010923
8.592000 52.097000 5.053598
8.595000 65.342000 5.963418
8.598000 56.687000 5.432534
8.601000 69.984000 6.171762
8.604000 59.789000 5.571167
8.607000 53.892000 5.376986
8.610000 57.179000 5.562950
8.613000 64.497000 5.873431
8.616000 72.090000 6.310912
8.619000 58.528000 5.385800
8.622000 59.541000 5.623876
8.625000 66.720000 5.848113
8.628000 57.339000 5.562346
8.631000 62.118000 5.930666
8.634000 67.355000 6.039177
8.637000 59.427000 5.697281
8.640000 57.349000 5.602378
8.643000 56.676000 5.624028
8.646000 50.405000 5.238016
8.649000 60.281000 5.698795
8.652000 59.829000 5.751774
8.655000 49.283000 5.073487
8.658000 56.720000 5.502187
8.661000 60.769000 5.727840
8.664000 69.937000 6.207777
8.667000 67.627000 6.056559
8.670000 45.937000 4.893139
8.673000 58.110000 5.703112
8.676000 57.060000 5.482614
8.679000 56.377000 5.356767
8.682000 64.281000 5.896481
8.685000 44.917000 4.917231
8.688000 60.811000 5.783218
8.691000 68.247000 5.905587
8.694000 57.016000 5.495243
8.697000 50.286000 5.355850
8.700000 62.779000 5.901622
8.703000 41.165000 4.720189
8.706000 55.850000 5.515929
8.709000 64.659000 5.917903
8.712000 54.837000 5.272610
8.715000 56.931000 5.595300
8.718000 54.494000 5.405084
8.721000 50.889000 5.298456
8.724000 45.082000 4.950570
8.727000 66.805000 6.060888
8.730000 62.806000 5.921476
8.733000 51.321000 5.298646
8.736000 59.030000 5.554804
8.739000 44.856000 4.763234
8.742000 63.096000 5.817646
8.745000 57.808000 5.565108
8.748000 65.810000 5.937701
8.751000 64.042000 5.923823
8.754000 70.674000 5.998986
8.757000 59.912000 5.893876
8.760000 69.819000 6.441660
8.763000 54.032000 5.525866
8.766000 56.088000 5.438825
8.769000 47.648000 5.098532
8.772000 54.844000 5.443550
8.775000 71.239000 6.134603
8.778000 74.763000 6.365470
8.781000 53.163000 5.395132
8.784000 49.913000 5.270490
8.787000 54.492000 5.300761
8.790000 47.387000 4.966545
8.793000 58.945000 5.630972
8.796000 69.509000 5.901412
8.799000 61.816000 5.720524
8.802000 46.416000 4.993067
8.805000 60.581000 5.625471
8.808000 54.895000 5.363128
8.811000 52.715000 5.328993
8.814000 67.586000 6.060749
8.817000 75.106000 6.379827
8.820000 61.077000 5.837799
8.823000 60.440000 5.685442
8.826000 68.515000 6.078914
8.829000 53.154000 5.258750
8.832000 57.185000 5.492235
8.835000 58.053000 5.735344
8.838000 62.708000 5.867960
8.841000 69.432000 6.147300
8.844000 50.141000 5.158818
8.847000 51.030000 5.250415
8.850000 64.607000 6.065036
8.853000 59.159000 5.437847
8.856000 68.071000 5.905839
8.859000 61.100000 5.618391
8.862000 54.962000 5.524628
8.865000 53.643000 5.293790
8.868000 60.045000 5.676176
8.871000 55.714000 5.402258
8.874000 61.391000 5.797102
8.877000 69.882000 6.121003
8.880000 69.345000 6.273916
8.883000 60.670000 5.771265
8.886000 58.054000 5.616440
8.889000 61.820000 5.715565
8.892000 60.003000 5.649380
8.895000 67.346000 6.139678
8.898000 67.643000 6.114690
8.901000 51.243000 5.150595
8.904000 69.684000 6.187360
8.907000 58.464000 5.653331
8.910000 63.655000 5.998722
8.913000 76.121000 6.239550
8.916000 64.384000 5.853539
8.919000 64.103000 5.729311
8.922000 63.078000 6.019950
8.925000 58.395000 5.632792
8.928000 50.187000 4.985986
8.931000 54.729000 5.174884
8.934000 65.696000 5.852361
8.937000 68.784000 6.227595
8.940000 57.809000 5.507253
8.943000 70.312000 6.321503
8.946000 65.003000 5.747021
8.949000 57.964000 5.534384
8.952000 64.080000 5.864984
8.955000 57.652000 5.717466
8.958000 53.599000 5.208754
8.961000 64.878000 5.814483
8.964000 67.062000 6.057706
8.967000 74.096000 6.508626
8.970000 58.477000 5.546250
8.973000 65.373000 5.883292
8.976000 58.017000 5.499287
8.979000 60.594000 5.805978
8.982000 67.324000 6.143035
8.985000 61.208000 5.911549
8.988000 68.786000 5.995122
8.991000 61.368000 5.623057
8.994000 70.202000 6.149113
8.997000 75.244000 6.597480
9.000000 63.585000 5.945954
9.003000 67.031000 5.909107
9.006000 51.966000 5.305964
9.009000 55.659000 5.469565
9.012000 66.215000 5.946512
9.015000 65.041000 5.867152
9.018000 70.084000 6.056658
9.021000 80.415000 6.659527
9.024000 72.178000 6.147565
9.027000 66.815000 6.031582
9.030000 71.294000 6.123098
9.033000 49.348000 5.025257
9.036000 64.111000 6.006680
9.039000 44.608000 4.921095
9.042000 65.601000 5.962367
9.045000 62.746000 5.819380
9.048000 59.314000 5.563406
9.051000 68.460000 6.042449
9.054000 76.444000 6.359935
9.057000 70.268000 6.189299
9.060000 55.953000 5.324239
9.063000 69.283000 6.143115
9.066000 48.064000 5.058249
9.069000 70.053000 6.179313
9.072000 71.301000 6.283385
9.075000 61.030000 5.799171
9.078000 70.183000 5.951736
9.081000 71.151000 6.307933
9.084000 64.981000 5.882449
9.087000 62.397000 5.699125
9.090000 58.842000 5.606555
9.093000 66.505000 5.894158
9.096000 58.280000 5.661239
9.099000 69.932000 6.123490
9.102000 62.243000 5.762363
9.105000 60.957000 5.633797
9.108000 72.345000 6.221810
9.111000 72.512000 6.416256
9.114000 79.451000 6.768322
9.117000 59.770000 5.758202
9.120000 60.383000 5.712637
9.123000 67.814000 5.904904
9.126000 66.360000 6.112174
9.129000 61.606000 5.789137
9.132000 60.876000 5.621924
9.135000 78.855000 6.548792
9.138000 62.406000 5.623924
9.141000 60.968000 5.607796
9.144000 73.170000 6.363704
9.147000 70.848000 6.098961
9.150000 61.768000 5.761042
9.153000 70.138000 6.130928
9.156000 64.222000 6.022569
9.159000 66.581000 6.127737
9.162000 65.762000 5.888146
9.165000 72.489000 6.382366
9.168000 69.070000 5.913279
9.171000 81.782000 6.531053
9.174000 78.540000 6.441816
9.177000 73.549000 6.256787
9.180000 61.233000 5.545079
9.183000 67.529000 5.902928
9.186000 71.934000 6.209314
9.189000 60.372000 5.689832
9.192000 75.479000 6.434861
9.195000 73.739000 6.194912
9.198000 77.498000 6.526189
9.201000 66.447000 6.005207
9.204000 64.784000 5.964656
9.207000 66.041000 5.850089
9.210000 60.657000 5.639237
9.213000 75.570000 6.521619
9.216000 86.194000 6.818922
9.219000 80.650000 6.702613
9.222000 76.068000 6.333819
9.225000 70.688000 6.146177
9.228000 61.660000 5.877930
9.231000 72.222000 6.426345
9.234000 80.183000 6.675721
9.237000 76.323000 6.340991
9.240000 70.247000 6.220019
9.243000 51.702000 5.279001
9.246000 68.493000 6.086333
9.249000 68.914000 6.085378
9.252000 68.054000 5.892529
9.255000 65.968000 5.991288
9.258000 63.339000 5.900158
9.261000 73.757000 6.301510
9.264000 67.376000 6.121221
9.267000 66.987000 5.885734
9.270000 58.631000 5.635864
9.273000 72.032000 6.294294
9.276000 82.452000 6.754051
9.279000 60.005000 5.512898
9.282000 82.995000 6.627159
9.285000 78.567000 6.516604
9.288000 68.711000 6.262159
9.291000 65.438000 6.033622
9.294000 74.720000 6.334628
9.297000 87.466000 6.959639
9.300000 71.170000 6.227130
9.303000 63.515000 5.906605
9.306000 60.311000 5.825642
9.309000 70.517000 5.986314
9.312000 55.273000 5.312985
9.315000 63.191000 5.768137
9.318000 71.775000 6.179652
9.321000 63.334000 5.803856
9.324000 85.291000 6.652607
9.327000 70.516000 5.985855
9.330000 72.190000 6.203788
9.333000 70.218000 6.257331
9.336000 70.030000 6.138404
9.339000 69.858000 6.173036
9.342000 67.658000 5.991020
9.345000 62.831000 5.743828
9.348000 64.988000 5.899966
9.351000 72.820000 6.352098
9.354000 72.532000 6.132914
9.357000 64.733000 5.992090
9.360000 71.387000 6.282355
9.363000 56.531000 5.541335
9.366000 68.883000 5.944233
9.369000 78.792000 6.532070
9.372000 60.950000 5.472740
9.375000 81.128000 6.699611
9.378000 90.259000 7.056471
9.381000 62.331000 5.657892
9.384000 55.669000 5.534442
9.387000 66.482000 5.774100
9.390000 66.173000 5.975795
9.393000 71.641000 6.333210
9.396000 62.232000 5.790726
9.399000 75.235000 6.425614
9.402000 69.351000 6.092420
9.405000 71.417000 6.260502
9.408000 71.218000 6.378415
9.411000 71.557000 6.310574
9.414000 69.070000 5.959144
9.417000 69.875000 6.180523
9.420000 74.882000 6.303658
9.423000 79.172000 6.614080
9.426000 65.721000 6.054193
9.429000 85.344000 6.748251
9.432000 84.874000 6.731925
9.435000 77.150000 6.423899
9.438000 77.426000 6.586078
9.441000 59.886000 5.594582
9.444000 77.531000 6.440104
9.447000 71.268000 6.172139
9.450000 71.978000 6.406049
9.453000 77.435000 6.590418
9.456000 64.845000 5.841872
9.459000 70.780000 6.117739
9.462000 69.663000 6.007695
9.465000 61.562000 5.660561
9.468000 64.789000 5.869636
9.471000 73.587000 6.115841
9.474000 67.343000 6.124709
9.477000 77.280000 6.504342
9.480000 77.137000 6.485893
9.483000 78.934000 6.484775
9.486000 76.713000 6.565949
9.489000 77.259000 6.365633
9.492000 85.616000 6.732093
9.495000 82.194000 6.733806
9.498000 77.516000 6.545181
9.501000 82.893000 6.760068
9.504000 92.352000 7.035501
9.507000 72.237000 6.401253
9.510000 70.495000 6.087068
9.513000 78.092000 6.556916
9.516000 70.789000 6.094391
9.519000 63.398000 5.713740
9.522000 81.784000 6.776296
9.525000 76.218000 6.449657
9.528000 73.067000 6.378539
9.531000 77.273000 6.479491
9.534000 82.596000 6.552974
9.537000 61.051000 5.682595
9.540000 72.438000 6.276653
9.543000 80.181000 6.560913
9.546000 76.545000 6.412328
9.549000 75.896000 6.364839
9.552000 78.126000 6.663043
9.555000 64.125000 5.870893
9.558000 66.479000 5.897486
9.561000 68.208000 6.022295
9.564000 68.809000 6.146536
9.567000 95.084000 7.129928
9.570000 64.900000 5.864783
9.573000 64.664000 5.720846
9.576000 76.069000 6.282542
9.579000 75.552000 6.308454
9.582000 77.404000 6.502264
9.585000 68.914000 6.231898
9.588000 66.688000 6.055188
9.591000 90.681000 7.025270
9.594000 67.432000 5.828758
9.597000 70.208000 6.071854
9.600000 74.238000 6.264936
9.603000 80.939000 6.693901
9.606000 88.190000 6.978112
9.609000 84.993000 6.709826
9.612000 68.233000 6.097227
9.615000 68.136000 6.192615
9.618000 76.515000 6.390009
9.621000 72.894000 6.147619
9.624000 85.393000 6.638452
9.627000 71.992000 6.195812
9.630000 79.813000 6.619102
9.633000 76.461000 6.500383
9.636000 78.550000 6.451297
9.639000 80.940000 6.578547
9.642000 71.297000 6.305226
9.645000 56.703000 5.633240
9.648000 85.119000 6.767679
9.651000 65.176000 5.907360
9.654000 66.998000 6.028879
9.657000 73.671000 6.462034
9.660000 80.709000 6.683862
9.663000 84.861000 6.657776
9.666000 80.402000 6.460169
9.669000 93.123000 6.821121
9.672000 82.334000 6.672390
9.675000 71.791000 6.181822
9.678000 71.308000 6.125926
9.681000 78.665000 6.446323
9.684000 67.202000 5.827344
9.687000 95.905000 7.197261
9.690000 63.956000 5.863076
9.693000 79.326000 6.405384
9.696000 84.045000 6.702865
9.699000 66.653000 5.767021
9.702000 65.435000 5.936324
9.705000 80.772000 6.820422
9.708000 67.025000 5.774708
9.711000 81.703000 6.668140
9.714000 86.687000 6.839099
9.717000 74.454000 6.294264
9.720000 90.467000 7.053284
9.723000 79.355000 6.473238
9.726000 87.647000 6.668819
9.729000 81.959000 6.709986
9.732000 75.374000 6.651284
9.735000 71.283000 6.255578
9.738000 82.397000 6.642671
9.741000 76.698000 6.372043
9.744000 80.238000 6.612256
9.747000 83.643000 6.767319
9.750000 83.443000 6.869452
9.753000 84.921000 6.700248
9.756000 77.375000 6.275531
9.759000 78.283000 6.534257
9.762000 66.988000 6.137051
9.765000 81.225000 6.771866
9.768000 80.474000 6.636867
9.771000 73.057000 6.332902
9.774000 90.074000 6.833619
9.777000 79.151000 6.589627
9.780000 86.242000 6.765815
9.783000 77.541000 6.544908
9.786000 84.656000 6.602675
9.789000 75.918000 6.413222
9.792000 83.032000 6.678916
9.795000 82.729000 6.594344
9.798000 88.883000 6.894313
9.801000 70.228000 6.072217
9.804000 89.123000 6.923010
9.807000 90.436000 7.039498
9.810000 81.285000 6.452816
9.813000 80.972000 6.444883
9.816000 97.200000 7.250063
9.819000 61.115000 5.853324
9.822000 77.586000 6.418170
9.825000 72.923000 6.120547
9.828000 77.549000 6.497169
9.831000 82.589000 6.777451
9.834000 83.241000 6.806624
9.837000 70.223000 6.178297
9.840000 86.694000 6.721977
9.843000 78.965000 6.420250
9.846000 80.537000 6.802616
9.849000 76.253000 6.482676
9.852000 70.435000 6.079496
9.855000 85.166000 6.553117
9.858000 94.357000 6.951740
9.861000 93.756000 7.080204
9.864000 84.479000 6.895612
9.867000 84.336000 6.839119
9.870000 92.228000 6.858288
9.873000 83.234000 6.502645
9.876000 80.176000 6.588194
9.879000 93.889000 7.382817
9.882000 80.736000 6.634745
9.885000 88.386000 6.986624
9.888000 83.924000 6.742952
9.891000 85.058000 6.755899
9.894000 83.109000 6.733700
9.897000 87.265000 6.732826
9.900000 78.674000 6.472405
9.903000 76.661000 6.518194
9.906000 73.230000 6.298301
9.909000 87.592000 6.729718
9.912000 85.045000 6.654061
9.915000 87.578000 6.923211
9.918000 72.656000 6.220804
9.921000 94.218000 6.975940
9.924000 85.130000 6.882746
9.927000 87.712000 6.754609
9.930000 82.829000 6.617003
9.933000 87.968000 6.746993
9.936000 85.004000 6.745860
9.939000 75.207000 6.329462
9.942000 88.266000 6.932934
9.945000 83.410000 6.617190
9.948000 87.691000 6.859530
9.951000 83.055000 6.752766
9.954000 77.059000 6.364990
9.957000 71.307000 6.209335
9.960000 78.465000 6.520313
9.963000 95.707000 7.279158
9.966000 80.541000 6.561409
9.969000 99.221000 7.550264
9.972000 75.396000 6.385164
9.975000 88.677000 6.703410
9.978000 83.405000 6.571360
9.981000 80.300000 6.568973
9.984000 89.715000 7.064345
9.987000 84.298000 6.752593
9.990000 88.382000 6.870164
9.993000 107.771000 7.670769
9.996000 74.879000 6.257328
9.999000 85.343000 6.684382
10.002000 95.210000 7.048492
10.005000 75.429000 6.144847
10.008000 86.309000 6.602753
10.011000 86.147000 6.887357
10.014000 78.048000 6.529135
10.017000 81.140000 6.505012
10.020000 93.208000 7.178617
10.023000 80.191000 6.704659
10.026000 81.285000 6.818077
10.029000 87.810000 7.000662
10.032000 84.937000 6.536731
10.035000 70.905000 6.136186
10.038000 89.377000 7.108379
10.041000 89.963000 6.937192
10.044000 90.892000 6.861514
10.047000 94.151000 7.082418
10.050000 78.562000 6.460654
10.053000 95.198000 7.259344
10.056000 92.659000 7.042060
10.059000 90.945000 6.902429
10.062000 83.889000 6.647408
10.065000 85.105000 6.930598
10.068000 78.834000 6.576274
10.071000 87.235000 6.855022
10.074000 76.606000 6.382107
10.077000 87.773000 6.899678
10.080000 95.956000 7.085411
10.083000 80.649000 6.526683
10.086000 86.259000 6.820776
10.089000 90.898000 6.937747
10.092000 99.273000 7.270545
10.095000 79.801000 6.633931
10.098000 90.723000 7.100572
10.101000 86.613000 6.977023
10.104000 70.096000 6.071736
10.107000 79.321000 6.503882
10.110000 100.874000 7.359286
10.113000 86.318000 6.927851
10.116000 90.644000 7.045533
10.119000 90.128000 6.974509
10.122000 91.807000 7.001497
10.125000 87.371000 6.966883
10.128000 97.947000 7.490054
10.131000 77.273000 6.501693
10.134000 86.433000 6.731365
10.137000 82.419000 6.488486
10.140000 85.378000 6.910205
10.143000 91.382000 7.141687
10.146000 96.702000 7.208171
10.149000 79.230000 6.521838
10.152000 103.024000 7.388955
10.155000 68.964000 6.248969
10.158000 93.884000 7.350258
10.161000 100.749000 7.266756
10.164000 91.039000 6.873581
10.167000 87.426000 6.780005
10.170000 95.323000 7.184646
10.173000 90.395000 7.182357
10.176000 96.401000 7.291675
10.179000 83.399000 6.462881
10.182000 99.112000 7.222930
10.185000 89.820000 6.878539
10.188000 72.473000 6.263432
10.191000 96.916000 7.208955
10.194000 104.603000 7.419723
10.197000 98.425000 7.355751
10.200000 90.526000 6.942834
10.203000 91.749000 7.037703
10.206000 102.850000 7.441886
10.209000 92.853000 6.852880
10.212000 76.897000 6.305725
10.215000 90.476000 6.900255
10.218000 90.794000 7.085328
10.221000 83.031000 6.492474
10.224000 81.639000 6.593515
10.227000 78.724000 6.506754
10.230000 88.658000 6.969117
10.233000 89.281000 6.951471
10.236000 90.978000 6.826132
10.239000 88.264000 6.849551
10.242000 104.577000 7.300529
10.245000 97.284000 7.262879
10.248000 90.432000 7.073452
10.251000 107.987000 7.687220
10.254000 96.642000 7.171582
10.257000 91.898000 7.044672
10.260000 95.657000 7.309141
10.263000 102.716000 7.360299
10.266000 88.185000 6.758111
10.269000 94.488000 7.137422
10.272000 82.348000 6.810037
10.275000 80.302000 6.537520
10.278000 82.523000 6.752014
10.281000 93.603000 7.230175
10.284000 87.274000 6.846144
10.287000 95.837000 7.391422
10.290000 98.110000 7.221383
10.293000 100.506000 7.417695
10.296000 86.489000 6.765133
10.299000 115.532000 7.826074
10.302000 72.561000 6.018165
10.305000 84.086000 6.832339
10.308000 84.908000 6.790342
10.311000 94.080000 7.203517
10.314000 88.730000 6.848365
10.317000 96.493000 7.165783
10.320000 96.832000 7.393872
10.323000 82.048000 6.672912
10.326000 92.799000 7.026719
10.329000 90.548000 6.967492
10.332000 105.378000 7.578246
10.335000 94.781000 7.165034
10.338000 100.831000 7.451458
10.341000 96.800000 7.213550
10.344000 88.605000 6.899335
10.347000 80.419000 6.601894
10.350000 95.699000 7.408566
10.353000 95.333000 7.130263
10.356000 96.222000 7.090010
10.359000 99.926000 7.404786
10.362000 83.535000 6.547887
10.365000 112.045000 7.810689
10.368000 73.576000 6.126754
10.371000 92.230000 6.993899
10.374000 101.991000 7.218280
10.377000 91.774000 6.973050
10.380000 99.338000 7.256671
10.383000 103.242000 7.405698
10.386000 104.770000 7.452686
10.389000 90.959000 6.987746
10.392000 94.748000 7.152250
10.395000 90.485000 7.010762
10.398000 97.790000 7.289003
10.401000 95.981000 7.031569
10.404000 104.221000 7.617640
10.407000 97.301000 7.317010
10.410000 84.107000 6.687773
10.413000 87.935000 6.723625
10.416000 95.512000 7.074939
10.419000 92.593000 7.105523
10.422000 113.309000 7.901941
10.425000 109.766000 7.635592
10.428000 76.307000 6.446481
10.431000 98.757000 7.188432
10.434000 100.577000 7.278078
10.437000 94.820000 7.436493
10.440000 97.593000 7.331991
10.443000 70.321000 6.022237
10.446000 85.251000 6.650730
10.449000 87.370000 6.765798
10.452000 88.303000 6.922652
10.455000 92.263000 7.074335
10.458000 100.648000 7.189387
10.461000 83.448000 6.495841
10.464000 97.995000 7.369263
10.467000 97.475000 7.355438
10.470000 98.009000 7.428765
10.473000 109.252000 7.675882
10.476000 100.134000 7.247679
10.479000 89.543000 6.997851
10.482000 90.073000 7.121496
10.485000 80.721000 6.575555
10.488000 103.762000 7.412761
10.491000 89.728000 6.987697
10.494000 95.219000 7.152987
10.497000 94.823000 7.181930
10.500000 109.666000 7.771099
10.503000 98.178000 7.195701
10.506000 112.772000 7.770830
10.509000 88.181000 6.934107
10.512000 95.868000 7.379116
10.515000 74.400000 6.513594
10.518000 75.761000 6.402839
10.521000 100.385000 7.321242
10.524000 129.012000 8.355641
10.527000 90.178000 6.951572
10.530000 95.357000 7.078797
10.533000 98.141000 7.251898
10.536000 108.380000 7.707643
10.539000 100.615000 7.333415
10.542000 114.176000 8.076287
10.545000 76.846000 6.324748
10.548000 93.240000 6.994919
10.551000 104.009000 7.511495
10.554000 111.111000 7.831191
10.557000 80.133000 6.542859
10.560000 85.721000 6.861382
10.563000 89.853000 6.847779
10.566000 83.371000 6.703408
10.569000 101.102000 7.358419
10.572000 104.650000 7.520407
10.575000 99.564000 7.258559
10.578000 94.653000 7.092622
10.581000 111.134000 8.004061
10.584000 88.543000 6.759816
10.587000 89.495000 7.113291
10.590000 106.346000 7.657022
10.593000 100.781000 7.320035
10.596000 105.574000 7.476347
10.599000 101.825000 7.607905
10.602000 93.791000 6.963379
10.605000 107.090000 7.619203
10.608000 109.739000 7.517593
10.611000 117.443000 7.884913
10.614000 98.850000 7.385295
10.617000 112.662000 7.997586
10.620000 117.113000 7.998349
10.623000 105.469000 7.627322
10.626000 98.771000 7.388367
10.629000 99.527000 7.405239
10.632000 86.303000 6.817749
10.635000 90.770000 6.738873
10.638000 116.213000 7.833560
10.641000 86.109000 6.664159
10.644000 98.293000 7.294723
10.647000 92.396000 6.976514
10.650000 108.741000 7.622545
10.653000 105.404000 7.501401
10.656000 102.517000 7.518013
10.659000 99.042000 7.399417
10.662000 84.965000 6.762784
10.665000 112.787000 7.886198
10.668000 107.416000 7.483045
10.671000 91.486000 7.143765
10.674000 95.277000 7.205364
10.677000 102.942000 7.397354
10.680000 105.230000 7.452718
10.683000 110.520000 7.773280
10.686000 98.686000 7.269441
10.689000 95.443000 7.136647
10.692000 105.643000 7.522008
10.695000 105.447000 7.582666
10.698000 83.345000 6.579625
10.701000 87.185000 6.946978
10.704000 104.711000 7.707805
10.707000 110.889000 7.623649
10.710000 95.449000 7.089687
10.713000 106.271000 7.532353
10.716000 92.378000 6.995169
10.719000 103.184000 7.364269
10.722000 106.949000 7.564518
10.725000 108.268000 7.722844
10.728000 105.908000 7.581660
10.731000 120.956000 8.190061
10.734000 101.501000 7.421945
10.737000 102.861000 7.397702
10.740000 107.268000 7.581130
10.743000 105.921000 7.746954
10.746000 99.906000 7.306245
10.749000 99.196000 7.337733
10.752000 103.099000 7.336573
10.755000 96.234000 7.099261
10.758000 94.193000 7.071329
10.761000 106.214000 7.560021
10.764000 102.602000 7.458641
10.767000 104.664000 7.555385
10.770000 85.691000 6.725229
10.773000 109.429000 7.807856
10.776000 99.539000 7.431235
10.779000 110.245000 7.754525
10.782000 94.598000 7.108410
10.785000 111.247000 7.726511
10.788000 101.659000 7.552487
10.791000 89.244000 6.852367
10.794000 96.027000 7.262878
10.797000 97.977000 7.434212
10.800000 114.226000 7.742819
10.803000 101.972000 7.391869
10.806000 94.279000 7.151648
10.809000 112.862000 7.758935
10.812000 112.618000 7.691296
10.815000 104.180000 7.665182
10.818000 117.938000 8.039040
10.821000 103.281000 7.474624
10.824000 84.405000 6.863184
10.827000 106.097000 7.598253
10.830000 82.538000 6.645136
10.833000 96.282000 7.276167
10.836000 101.273000 7.383800
10.839000 102.918000 7.451831
10.842000 102.372000 7.513934
10.845000 103.813000 7.577453
10.848000 95.814000 7.299548
10.851000 100.963000 7.400898
10.854000 126.481000 8.224978
10.857000 119.545000 7.853347
10.860000 102.787000 7.631085
10.863000 112.706000 7.771698
10.866000 106.218000 7.617436
10.869000 100.984000 7.217088
10.872000 115.983000 7.886786
10.875000 90.720000 6.975151
10.878000 81.551000 6.804454
10.881000 103.809000 7.488955
10.884000 105.455000 7.447914
10.887000 118.838000 7.983773
10.890000 91.403000 7.073608
10.893000 103.547000 7.319193
10.896000 107.943000 7.752743
10.899000 118.999000 7.954470
10.902000 106.600000 7.703443
10.905000 100.087000 7.371980
10.908000 113.744000 7.959417
10.911000 100.850000 7.309529
10.914000 106.088000 7.538522
10.917000 114.517000 7.890727
10.920000 97.995000 7.493437
10.923000 107.849000 7.788941
10.926000 102.129000 7.309458
10.929000 106.887000 7.526104
10.932000 105.812000 7.429764
10.935000 120.481000 8.220288
10.938000 116.204000 7.913832
10.941000 93.846000 6.961527
10.944000 104.238000 7.591870
10.947000 113.788000 7.960490
10.950000 110.572000 7.691515
10.953000 91.956000 7.150430
10.956000 112.253000 7.830710
10.959000 103.995000 7.395502
10.962000 119.503000 8.036909
10.965000 98.119000 7.223496
10.968000 118.586000 8.087146
10.971000 105.831000 7.491525
10.974000 106.321000 7.616089
10.977000 95.367000 7.126365
10.980000 95.086000 7.054560
10.983000 108.282000 7.835005
10.986000 96.143000 7.059891
10.989000 103.343000 7.357897
10.992000 117.425000 7.910772
10.995000 111.760000 7.717697
10.998000 111.075000 7.638003
11.001000 116.083000 7.869815
11.004000 96.886000 7.267493
11.007000 111.265000 7.652597
11.010000 105.417000 7.587585
11.013000 106.512000 7.726098
11.016000 104.683000 7.342563
11.019000 105.496000 7.633887
11.022000 113.270000 7.839295
11.025000 101.276000 7.431585
11.028000 102.389000 7.333461
11.031000 102.379000 7.543745
11.034000 88.452000 6.902147
11.037000 92.327000 6.982231
11.040000 101.184000 7.315693
11.043000 114.756000 8.003005
11.046000 110.192000 7.770344
11.049000 82.041000 6.482022
11.052000 111.488000 7.720499
11.055000 112.374000 7.925597
11.058000 111.377000 7.714358
11.061000 93.299000 7.094238
11.064000 128.086000 8.368328
11.067000 128.692000 8.334519
11.070000 127.483000 8.254508
11.073000 115.730000 7.936905
11.076000 113.815000 7.780632
11.079000 121.467000 8.109361
11.082000 97.137000 7.382611
11.085000 117.949000 7.870538
11.088000 122.480000 8.172091
11.091000 118.817000 7.788657
11.094000 111.849000 7.618545
11.097000 108.967000 7.624124
11.100000 104.030000 7.599426
11.103000 115.233000 7.942187
11.106000 104.410000 7.354093
11.109000 108.090000 7.617108
11.112000 105.269000 7.559614
11.115000 110.415000 7.656807
11.118000 106.258000 7.538588
11.121000 115.561000 7.791184
11.124000 83.096000 6.565214
11.127000 107.570000 7.751721
11.130000 99.484000 7.412518
11.133000 114.280000 7.655364
11.136000 126.795000 8.245138
11.139000 109.163000 7.653886
11.142000 119.334000 8.038931
11.145000 110.862000 7.698846
11.148000 104.035000 7.446536
11.151000 123.304000 8.342067
11.154000 120.761000 8.093997
11.157000 112.214000 7.815652
11.160000 106.884000 7.653038
11.163000 126.053000 8.266328
11.166000 122.024000 7.947451
11.169000 110.727000 7.713446
11.172000 112.879000 7.927735
11.175000 109.779000 7.806978
11.178000 102.257000 7.209867
11.181000 106.817000 7.521984
11.184000 94.621000 7.251705
11.187000 102.350000 7.561118
11.190000 99.779000 7.496163
11.193000 91.841000 7.021931
11.196000 91.433000 7.003949
11.199000 125.278000 8.170259
11.202000 112.021000 7.948408
11.205000 99.807000 7.511992
11.208000 107.549000 7.627961
11.211000 115.543000 7.882343
11.214000 114.157000 7.872478
11.217000 109.949000 7.680390
11.220000 106.475000 7.636843
11.223000 99.770000 7.211734
11.226000 92.688000 7.003084
11.229000 110.210000 7.868629
11.232000 108.784000 7.660176
11.235000 102.715000 7.520952
11.238000 113.790000 7.674016
11.241000 103.304000 7.329661
11.244000 101.824000 7.324109
11.247000 111.771000 7.834303
11.250000 98.844000 7.462627
11.253000 117.716000 7.760351
11.256000 93.937000 7.079529
11.259000 128.117000 8.572261
11.262000 109.743000 7.669826
11.265000 121.241000 7.970765
11.268000 105.232000 7.478766
11.271000 106.421000 7.559094
11.274000 107.224000 7.728509
11.277000 104.418000 7.443119
11.280000 104.918000 7.676774
11.283000 100.404000 7.306259
11.286000 103.866000 7.455956
11.289000 103.265000 7.583307
11.292000 122.794000 8.212993
11.295000 98.095000 7.151903
11.298000 105.844000 7.231461
11.301000 100.202000 7.280524
11.304000 102.703000 7.506565
11.307000 100.888000 7.487752
11.310000 123.160000 8.115874
11.313000 113.654000 7.765289
11.316000 108.229000 7.754367
11.319000 110.862000 7.860063
11.322000 117.215000 8.155196
11.325000 96.424000 7.175259
11.328000 112.703000 7.841301
11.331000 99.686000 7.425236
11.334000 94.654000 7.141365
11.337000 102.661000 7.518576
11.340000 104.063000 7.444938
11.343000 109.308000 7.475503
11.346000 112.759000 7.613384
11.349000 118.756000 8.040609
11.352000 110.754000 7.760759
11.355000 99.630000 7.250108
11.358000 107.592000 7.562715
11.361000 95.774000 7.161534
11.364000 126.878000 8.398417
11.367000 90.680000 7.070466
11.370000 105.706000 7.601677
11.373000 100.728000 7.446346
11.376000 105.394000 7.502079
11.379000 103.364000 7.485042
11.382000 104.986000 7.535952
11.385000 108.273000 7.739629
11.388000 115.901000 7.849895
11.391000 113.976000 8.003439
11.394000 113.598000 7.950537
11.397000 107.298000 7.733635
11.400000 100.018000 7.393042
11.403000 111.983000 7.671901
11.406000 104.226000 7.518548
11.409000 114.241000 7.914309
11.412000 101.146000 7.500036
11.415000 102.537000 7.292315
11.418000 105.459000 7.474575
11.421000 107.814000 7.476577
11.424000 97.071000 7.132893
11.427000 114.063000 7.883200
11.430000 107.763000 7.523146
11.433000 113.697000 7.832050
11.436000 117.947000 8.044379
11.439000 97.317000 7.256185
11.442000 105.061000 7.511866
11.445000 102.945000 7.391679
11.448000 90.108000 6.878497
11.451000 113.893000 7.957944
11.454000 110.954000 7.725580
11.457000 90.538000 6.886197
11.460000 123.512000 8.244723
11.463000 94.647000 7.115448
11.466000 114.926000 7.938920
11.469000 92.214000 7.141863
11.472000 113.928000 7.953537
11.475000 100.766000 7.448247
11.478000 112.003000 7.690828
11.481000 111.429000 7.873063
11.484000 104.730000 7.515574
11.487000 101.562000 7.214228
11.490000 104.633000 7.426768
11.493000 116.474000 7.954146
11.496000 112.879000 7.925498
11.499000 113.175000 7.823455
11.502000 101.220000 7.207317
11.505000 110.764000 7.698808
11.508000 111.474000 7.666069
11.511000 109.106000 7.813075
11.514000 127.918000 8.297007
11.517000 119.086000 8.012932
11.520000 113.278000 7.829824
11.523000 122.634000 8.061113
11.526000 113.806000 7.991663
11.529000 92.470000 7.027248
11.532000 108.291000 7.648846
11.535000 118.577000 7.903293
11.538000 119.249000 8.174130
11.541000 111.077000 7.859658
11.544000 116.288000 7.922871
11.547000 118.097000 7.964761
11.550000 109.780000 7.526326
11.553000 111.614000 7.680086
11.556000 115.674000 7.874135
11.559000 112.549000 7.716291
11.562000 102.245000 7.454667
11.565000 94.197000 6.944888
11.568000 101.184000 7.347138
11.571000 98.574000 7.337027
11.574000 90.876000 6.874475
11.577000 116.565000 7.903855
11.580000 103.776000 7.284974
11.583000 105.184000 7.443417
11.586000 106.515000 7.638105
11.589000 106.559000 7.573925
11.592000 123.479000 8.042919
11.595000 115.917000 7.903287
11.598000 114.279000 7.869609
11.601000 135.688000 8.508732
11.604000 96.236000 7.206099
11.607000 93.846000 6.878658
11.610000 104.872000 7.603728
11.613000 103.718000 7.405421
11.616000 95.275000 7.080952
11.619000 106.275000 7.436550
11.622000 129.387000 8.366379
11.625000 140.905000 8.947814
11.628000 112.184000 7.775692
11.631000 96.758000 7.119886
11.634000 111.746000 7.858859
11.637000 126.918000 8.109350
11.640000 112.440000 7.810335
11.643000 103.910000 7.460596
11.646000 107.602000 7.634967
11.649000 112.541000 7.937301
11.652000 110.990000 7.641005
11.655000 95.273000 7.057204
11.658000 96.513000 7.265744
11.661000 106.509000 7.501014
11.664000 122.879000 7.985461
11.667000 90.440000 6.906125
11.670000 108.957000 7.613210
11.673000 116.562000 7.918570
11.676000 118.665000 7.987449
11.679000 109.609000 7.660901
11.682000 92.445000 6.864411
11.685000 99.167000 7.145431
11.688000 120.729000 8.050092
11.691000 121.887000 8.035030
11.694000 105.614000 7.434997
11.697000 105.466000 7.537481
11.700000 103.608000 7.551578
11.703000 107.003000 7.695348
11.706000 117.246000 7.916015
11.709000 114.000000 7.900926
11.712000 89.647000 6.821859
11.715000 121.888000 8.203383
11.718000 98.389000 7.102004
11.721000 116.532000 7.863391
11.724000 124.803000 8.110206
11.727000 110.736000 7.577809
11.730000 117.025000 8.018926
11.733000 107.503000 7.654416
11.736000 104.659000 7.391709
11.739000 108.858000 7.659680
11.742000 95.077000 7.068842
11.745000 105.221000 7.685477
11.748000 109.832000 7.653864
11.751000 116.188000 8.038594
11.754000 111.548000 7.675332
11.757000 123.330000 8.194154
11.760000 106.646000 7.617330
11.763000 111.444000 7.855724
11.766000 101.640000 7.413039
11.769000 121.041000 8.147138
11.772000 91.557000 6.986902
11.775000 117.325000 8.055510
11.778000 100.609000 7.363320
11.781000 106.442000 7.418191
11.784000 100.809000 7.361646
11.787000 96.701000 7.260672
11.790000 96.047000 7.231975
11.793000 121.744000 8.151522
11.796000 119.231000 7.946159
11.799000 128.032000 8.261485
11.802000 124.344000 8.211445
11.805000 95.419000 7.144196
11.808000 108.797000 7.702890
11.811000 114.567000 7.863592
11.814000 111.676000 7.533400
11.817000 102.987000 7.563805
11.820000 93.132000 7.084878
11.823000 89.780000 6.993038
11.826000 100.511000 7.286515
11.829000 124.040000 8.111871
11.832000 113.971000 7.736448
11.835000 107.850000 7.747849
11.838000 107.787000 7.541757
11.841000 96.604000 7.310519
11.844000 99.243000 7.244102
11.847000 106.961000 7.642367
11.850000 93.863000 7.202190
11.853000 92.273000 6.983681
11.856000 114.232000 7.905473
11.859000 112.460000 7.669223
11.862000 112.296000 7.789852
11.865000 109.167000 7.704010
11.868000 100.339000 7.213653
11.871000 110.080000 7.699697
11.874000 108.323000 7.705833
11.877000 107.235000 7.534703
11.880000 104.969000 7.538756
11.883000 113.586000 7.861725
11.886000 98.906000 7.352873
11.889000 105.628000 7.722260
11.892000 113.201000 7.868752
11.895000 98.286000 7.328703
11.898000 114.876000 7.815642
11.901000 101.508000 7.443747
11.904000 116.967000 8.054272
11.907000 105.114000 7.448403
11.910000 98.340000 7.555486
11.913000 93.757000 7.006006
11.916000 118.144000 7.640632
11.919000 104.602000 7.426771
11.922000 105.708000 7.666678
11.925000 103.943000 7.560754
11.928000 105.780000 7.496008
11.931000 111.492000 7.732039
11.934000 99.646000 7.278745
11.937000 102.158000 7.436246
11.940000 101.189000 7.367779
11.943000 115.166000 8.014289
11.946000 99.223000 7.326781
11.949000 102.276000 7.628170
11.952000 105.691000 7.487372
11.955000 112.641000 7.745940
11.958000 94.136000 6.891935
11.961000 105.063000 7.514697
11.964000 103.050000 7.517345
11.967000 103.040000 7.418053
11.970000 106.389000 7.412143
11.973000 99.724000 7.304784
11.976000 85.929000 6.997704
11.979000 116.229000 7.962596
11.982000 87.428000 6.956848
11.985000 104.792000 7.624111
11.988000 107.626000 7.497736
11.991000 123.431000 8.226489
11.994000 102.440000 7.436734
11.997000 92.024000 7.067760
12.000000 92.333000 7.026744
12.003000 109.413000 7.418331
12.006000 107.437000 7.651701
12.009000 110.622000 7.797598
12.012000 88.385000 6.913294
12.015000 107.194000 7.674510
12.018000 87.260000 6.823339
12.021000 104.751000 7.298755
12.024000 115.341000 7.936967
12.027000 109.860000 7.587076
12.030000 118.923000 7.959991
12.033000 88.631000 6.836072
12.036000 104.094000 7.291164
12.039000 95.598000 7.048763
12.042000 117.853000 8.088470
12.045000 82.418000 6.431171
12.048000 98.180000 7.211350
12.051000 81.828000 6.674189
12.054000 100.444000 7.415692
12.057000 103.713000 7.544522
12.060000 101.017000 7.513177
12.063000 88.928000 6.933406
12.066000 83.179000 6.913364
12.069000 107.714000 7.712251
12.072000 91.506000 7.052102
12.075000 122.694000 8.127710
12.078000 115.680000 7.839148
12.081000 100.501000 7.297632
12.084000 121.652000 8.141657
12.087000 129.499000 8.306772
12.090000 112.556000 7.734612
12.093000 96.534000 6.986169
12.096000 101.893000 7.470200
12.099000 96.777000 7.250488
12.102000 95.845000 7.230798
12.105000 99.306000 7.230269
12.108000 110.762000 7.511946
12.111000 107.173000 7.673265
12.114000 90.966000 7.067892
12.117000 100.900000 7.399256
12.120000 102.005000 7.305681
12.123000 119.828000 7.957842
12.126000 109.915000 7.677466
12.129000 112.165000 7.968701
12.132000 102.424000 7.354165
12.135000 89.396000 7.016176
12.138000 109.217000 7.830240
12.141000 104.323000 7.440573
12.144000 126.419000 8.348369
12.147000 95.140000 7.019726
12.150000 98.787000 7.138793
12.153000 107.579000 7.489291
12.156000 95.838000 7.270356
12.159000 77.485000 6.547608
12.162000 98.051000 7.401202
12.165000 90.356000 6.753284
12.168000 105.086000 7.419609
12.171000 103.848000 7.629747
12.174000 108.068000 7.821266
12.177000 103.734000 7.372244
12.180000 102.316000 7.279227
12.183000 110.747000 7.827013
12.186000 96.768000 7.265205
12.189000 106.054000 7.659704
12.192000 98.731000 7.161276
12.195000 117.969000 7.861749
12.198000 112.363000 7.843738
12.201000 96.494000 7.356330
12.204000 99.024000 7.486091
12.207000 100.971000 7.356909
12.210000 101.739000 7.364378
12.213000 102.347000 7.347652
12.216000 96.348000 7.154179
12.219000 91.825000 7.102908
12.222000 97.134000 7.208311
12.225000 99.284000 7.248036
12.228000 110.584000 7.747677
12.231000 120.195000 8.026796
12.234000 118.243000 7.925642
12.237000 96.664000 7.144433
12.240000 103.484000 7.322326
12.243000 91.922000 7.104652
12.246000 87.918000 6.826812
12.249000 109.240000 7.729959
12.252000 100.846000 7.462506
12.255000 100.540000 7.223716
12.258000 105.639000 7.702373
12.261000 94.040000 7.188806
12.264000 95.714000 7.291846
12.267000 98.084000 7.356241
12.270000 96.146000 7.038805
12.273000 118.495000 8.256057
12.276000 103.968000 7.405107
12.279000 99.044000 7.176598
12.282000 82.637000 6.654485
12.285000 96.821000 6.999371
12.288000 103.099000 7.319192
12.291000 112.877000 8.108643
12.294000 99.999000 7.510191
12.297000 90.260000 6.927994
12.300000 81.522000 6.588745
12.303000 98.940000 7.332316
12.306000 99.997000 7.355820
12.309000 91.152000 6.990598
12.312000 86.597000 6.726115
12.315000 111.714000 7.705519
12.318000 91.344000 7.013841
12.321000 107.163000 7.654222
12.324000 104.621000 7.502278
12.327000 92.676000 6.913064
12.330000 91.813000 7.080280
12.333000 102.427000 7.398216
12.336000 98.191000 7.198741
12.339000 88.891000 6.989883
12.342000 113.206000 7.859858
12.345000 118.530000 7.934087
12.348000 94.535000 7.055932
12.351000 104.798000 7.642563
12.354000 90.724000 6.990886
12.357000 107.945000 7.531121
12.360000 103.786000 7.362735
12.363000 106.118000 7.617478
12.366000 113.200000 7.942587
12.369000 82.886000 6.778519
12.372000 98.199000 7.144749
12.375000 98.835000 7.297326
12.378000 82.348000 6.503380
12.381000 87.606000 6.842623
12.384000 91.524000 6.951784
12.387000 84.287000 6.697563
12.390000 102.094000 7.534540
12.393000 110.902000 7.770203
12.396000 102.058000 7.310008
12.399000 101.612000 7.364478
12.402000 86.247000 6.830632
12.405000 99.431000 7.347331
12.408000 91.151000 7.044472
12.411000 99.325000 7.437435
12.414000 88.180000 6.968370
12.417000 85.025000 6.636558
12.420000 102.447000 7.384008
12.423000 95.268000 7.229109
12.426000 102.096000 7.574318
12.429000 97.151000 7.213639
12.432000 95.048000 7.131537
12.435000 109.725000 7.675872
12.438000 93.635000 7.218625
12.441000 90.086000 7.015558
12.444000 96.017000 7.094816
12.447000 81.067000 6.638520
12.450000 97.814000 7.291858
12.453000 81.440000 6.615620
12.456000 79.183000 6.455104
12.459000 103.461000 7.304643
12.462000 107.260000 7.618760
12.465000 90.762000 7.046245
12.468000 95.634000 7.341436
12.471000 99.838000 7.290646
12.474000 96.578000 7.097832
12.477000 93.750000 7.101700
12.480000 94.205000 6.982126
12.483000 100.928000 7.449919
12.486000 95.573000 7.208054
12.489000 99.025000 7.292458
12.492000 107.076000 7.660263
12.495000 95.328000 7.056124
12.498000 109.906000 7.705537
12.501000 89.342000 6.902373
12.504000 102.047000 7.300270
12.507000 94.926000 7.211466
12.510000 85.753000 6.781669
12.513000 96.237000 7.156934
12.516000 91.110000 6.859478
12.519000 79.735000 6.498293
12.522000 107.407000 7.726771
12.525000 102.390000 7.242369
12.528000 98.086000 7.354322
12.531000 85.240000 6.818623
12.534000 94.574000 6.871975
12.537000 96.492000 7.156857
12.540000 95.515000 7.253342
12.543000 85.050000 6.687375
12.546000 84.264000 6.740862
12.549000 98.255000 7.212544
12.552000 90.649000 7.094615
12.555000 100.706000 7.448743
12.558000 91.313000 7.048258
12.561000 105.492000 7.535425
12.564000 88.547000 6.700621
12.567000 92.628000 7.258772
12.570000 92.742000 7.093814
12.573000 83.686000 6.689339
12.576000 93.684000 6.979481
12.579000 104.668000 7.419870
12.582000 109.207000 7.783284
12.585000 111.075000 7.857367
12.588000 110.288000 7.759098
12.591000 90.839000 6.886894
12.594000 84.266000 6.691702
12.597000 106.105000 7.765595
12.600000 94.904000 7.237581
12.603000 105.649000 7.671604
12.606000 96.724000 7.168316
12.609000 86.381000 6.556095
12.612000 101.190000 7.399331
12.615000 81.362000 6.528185
12.618000 89.180000 6.813911
12.621000 99.603000 7.206837
12.624000 96.492000 7.139883
12.627000 104.228000 7.581473
12.630000 88.178000 6.825147
12.633000 76.505000 6.346450
12.636000 86.700000 6.813308
12.639000 88.215000 6.947651
12.642000 93.381000 6.905934
12.645000 84.172000 6.730491
12.648000 93.964000 6.945327
12.651000 105.779000 7.503594
12.654000 75.811000 6.287404
12.657000 85.988000 6.916357
12.660000 77.254000 6.481446
12.663000 82.898000 6.657518
12.666000 85.295000 6.671823
12.669000 74.622000 6.382025
12.672000 94.062000 7.126873
12.675000 75.485000 6.302121
12.678000 103.604000 7.397015
12.681000 99.254000 7.261164
12.684000 99.859000 7.225982
12.687000 100.730000 7.463530
12.690000 88.543000 7.112302
12.693000 78.148000 6.498784
12.696000 90.079000 7.063583
12.699000 96.386000 7.257984
12.702000 92.874000 7.157281
12.705000 91.155000 7.123122
12.708000 96.301000 7.180278
12.711000 100.433000 7.263522
12.714000 85.014000 6.827370
12.717000 85.165000 6.734864
12.720000 90.657000 6.908779
12.723000 91.385000 7.091008
12.726000 91.104000 6.920197
12.729000 94.892000 7.178246
12.732000 86.552000 7.003274
12.735000 87.257000 6.845953
12.738000 83.864000 6.706586
12.741000 87.167000 6.916789
12.744000 91.319000 6.924313
12.747000 82.811000 6.596804
12.750000 95.121000 7.216883
12.753000 93.206000 7.007893
12.756000 96.904000 7.300193
12.759000 98.246000 7.253924
12.762000 86.804000 7.088134
12.765000 87.917000 6.970769
12.768000 83.442000 6.784713
12.771000 85.802000 6.707302
12.774000 94.903000 7.247317
12.777000 99.405000 7.419892
12.780000 88.255000 6.924012
12.783000 87.811000 6.919330
12.786000 90.042000 6.971745
12.789000 78.718000 6.617608
12.792000 71.504000 6.205210
12.795000 91.126000 6.900688
12.798000 80.829000 6.493937
12.801000 92.762000 7.026854
12.804000 101.900000 7.593793
12.807000 102.403000 7.598138
12.810000 84.281000 6.784896
12.813000 101.014000 7.338312
12.816000 115.047000 7.852110
12.819000 93.954000 7.099417
12.822000 87.052000 6.981652
12.825000 90.540000 7.031573
12.828000 81.830000 6.588761
12.831000 85.796000 6.807902
12.834000 102.395000 7.515408
12.837000 90.375000 7.058044
12.840000 90.380000 6.924441
12.843000 90.755000 6.876695
12.846000 86.508000 6.916171
12.849000 95.293000 7.223087
12.852000 106.303000 7.660893
12.855000 106.144000 7.572443
12.858000 69.152000 5.996078
12.861000 95.730000 6.973174
12.864000 87.824000 6.885216
12.867000 108.405000 7.789657
12.870000 85.710000 6.789200
12.873000 100.710000 7.398331
12.876000 93.097000 7.194480
12.879000 100.580000 7.521551
12.882000 82.568000 6.681141
12.885000 91.284000 7.095384
12.888000 89.336000 6.713161
12.891000 92.135000 7.136066
12.894000 70.641000 6.351811
12.897000 80.493000 6.502985
12.900000 91.088000 6.924168
12.903000 90.358000 6.998380
12.906000 83.738000 6.734824
12.909000 72.030000 6.129033
12.912000 84.489000 6.820617
12.915000 79.990000 6.393802
12.918000 83.807000 6.651970
12.921000 85.773000 6.781052
12.924000 80.765000 6.641973
12.927000 87.136000 6.814281
12.930000 72.111000 6.182249
12.933000 75.616000 6.381640
12.936000 87.759000 6.992300
12.939000 84.303000 6.776150
12.942000 93.366000 7.062604
12.945000 68.267000 5.993213
12.948000 77.359000 6.443118
12.951000 82.823000 6.730493
12.954000 84.452000 6.821869
12.957000 90.363000 6.910905
12.960000 72.271000 6.081096
12.963000 104.568000 7.610374
12.966000 83.932000 6.786575
12.969000 88.062000 6.917072
12.972000 106.350000 7.582011
12.975000 91.893000 6.838641
12.978000 89.765000 6.953123
12.981000 79.888000 6.558923
12.984000 88.187000 6.884672
12.987000 91.156000 6.992825
12.990000 93.664000 6.812763
12.993000 77.379000 6.271728
12.996000 82.085000 6.508987
12.999000 76.338000 6.576950
13.002000 57.793000 5.568864
13.005000 83.727000 6.761224
13.008000 73.545000 6.250858
13.011000 99.220000 7.431289
13.014000 85.926000 6.757704
13.017000 81.521000 6.531342
13.020000 93.896000 7.077058
13.023000 72.613000 6.358009
13.026000 81.195000 6.754359
13.029000 79.089000 6.606707
13.032000 83.519000 6.615293
13.035000 82.281000 6.810097
13.038000 79.413000 6.570365
13.041000 84.592000 6.946353
13.044000 79.242000 6.667043
13.047000 95.196000 7.052877
13.050000 103.958000 7.479635
13.053000 86.762000 6.747822
13.056000 76.416000 6.570971
13.059000 74.635000 6.297912
13.062000 89.623000 6.830107
13.065000 73.987000 6.196559
13.068000 80.985000 6.672943
13.071000 96.122000 7.316997
13.074000 82.743000 6.658152
13.077000 97.671000 7.241566
13.080000 80.855000 6.378703
13.083000 73.163000 6.346066
13.086000 75.860000 6.447369
13.089000 81.556000 6.629148
13.092000 87.581000 7.003079
13.095000 90.247000 6.911806
13.098000 83.778000 6.601903
13.101000 98.708000 7.373783
13.104000 70.732000 5.945290
13.107000 87.354000 6.755722
13.110000 59.012000 5.852422
13.113000 98.312000 7.479035
13.116000 81.055000 6.700074
13.119000 90.931000 6.902399
13.122000 73.913000 6.269381
13.125000 93.906000 7.124345
13.128000 91.840000 7.064502
13.131000 87.670000 6.851882
13.134000 89.022000 6.802339
13.137000 76.249000 6.330229
13.140000 83.459000 6.773875
13.143000 90.943000 7.234575
13.146000 71.886000 6.280379
13.149000 94.073000 7.144925
13.152000 83.068000 6.677049
13.155000 78.027000 6.468737
13.158000 107.586000 7.772808
13.161000 66.151000 5.908489
13.164000 85.580000 6.701764
13.167000 83.616000 6.631756
13.170000 80.814000 6.630471
13.173000 67.346000 5.959775
13.176000 92.002000 7.021502
13.179000 90.833000 6.960131
13.182000 80.885000 6.619429
13.185000 86.876000 7.058853
13.188000 86.816000 6.937577
13.191000 88.659000 7.053931
13.194000 84.702000 6.627239
13.197000 86.902000 6.742485
13.200000 86.404000 6.893755
13.203000 78.827000 6.455949
13.206000 81.259000 6.564097
13.209000 80.714000 6.562768
13.212000 66.781000 5.765060
13.215000 71.476000 6.270776
13.218000 104.516000 7.579068
13.221000 86.078000 6.687793
13.224000 84.625000 6.626269
13.227000 75.276000 6.267762
13.230000 77.796000 6.402840
13.233000 74.895000 6.059885
13.236000 81.960000 6.535209
13.239000 86.516000 6.737428
13.242000 93.484000 7.034479
13.245000 74.160000 6.303728
13.248000 85.589000 7.074018
13.251000 103.225000 7.425660
13.254000 81.211000 6.583308
13.257000 71.611000 6.198553
13.260000 70.548000 6.280029
13.263000 86.642000 6.880003
13.266000 95.809000 7.282606
13.269000 106.581000 7.469210
13.272000 90.031000 7.073727
13.275000 84.258000 6.733846
13.278000 72.651000 6.262242
13.281000 85.678000 6.684939
13.284000 72.203000 6.017333
13.287000 95.641000 7.168706
13.290000 74.421000 6.172829
13.293000 82.874000 6.685779
13.296000 80.019000 6.630874
13.299000 72.919000 6.147664
13.302000 71.793000 6.213274
13.305000 101.801000 7.462770
13.308000 94.357000 7.265179
13.311000 87.986000 6.836023
13.314000 82.343000 6.681931
13.317000 74.566000 6.424196
13.320000 76.546000 6.456673
13.323000 79.338000 6.422294
13.326000 91.189000 6.945280
13.329000 73.147000 6.238371
13.332000 94.030000 7.110245
13.335000 75.371000 6.362596
13.338000 82.540000 6.621826
13.341000 85.502000 6.621788
13.344000 94.553000 7.093648
13.347000 75.083000 6.321804
13.350000 69.058000 6.144191
13.353000 89.109000 7.093504
13.356000 90.588000 6.901772
13.359000 63.273000 5.849700
13.362000 88.948000 7.054246
13.365000 63.661000 5.885591
13.368000 84.314000 6.954509
13.371000 85.230000 6.701598
13.374000 83.414000 6.763450
13.377000 80.685000 6.697932
13.380000 72.928000 6.313161
13.383000 83.441000 6.681666
13.386000 85.407000 6.693078
13.389000 80.280000 6.499600
13.392000 81.786000 6.718486
13.395000 81.042000 6.523694
13.398000 84.665000 6.696750
13.401000 74.005000 6.376780
13.404000 70.123000 6.175389
13.407000 75.944000 6.571809
13.410000 78.977000 6.697924
13.413000 86.328000 6.860103
13.416000 76.452000 6.277021
13.419000 62.494000 5.704036
13.422000 78.885000 6.471360
13.425000 80.492000 6.568912
13.428000 85.326000 6.711198
13.431000 66.619000 5.991543
13.434000 73.575000 6.285835
13.437000 78.688000 6.611389
13.440000 76.684000 6.468742
13.443000 69.663000 6.036706
13.446000 83.567000 6.527326
13.449000 97.835000 7.392508
13.452000 70.111000 6.287146
13.455000 69.596000 6.043040
13.458000 92.835000 6.942223
13.461000 77.238000 6.171683
13.464000 70.073000 6.089970
13.467000 76.658000 6.466383
13.470000 80.317000 6.523989
13.473000 88.662000 6.922205
13.476000 80.321000 6.478679
13.479000 84.117000 6.724510
13.482000 73.607000 6.307917
13.485000 91.682000 6.847144
13.488000 91.200000 6.879025
13.491000 97.010000 7.093893
13.494000 68.089000 6.141630
13.497000 90.272000 7.196589
13.500000 78.374000 6.385492
13.503000 92.041000 6.959611
13.506000 86.926000 6.807431
13.509000 92.427000 6.992327
13.512000 69.748000 6.327288
13.515000 94.940000 7.135957
13.518000 81.691000 6.667837
13.521000 96.478000 7.039929
13.524000 86.969000 6.975206
13.527000 80.331000 6.687355
13.530000 93.788000 7.235769
13.533000 82.347000 6.637115
13.536000 100.575000 7.306545
13.539000 106.001000 7.662939
13.542000 100.254000 7.349618
13.545000 101.947000 7.429834
13.548000 96.322000 7.211656
13.551000 125.501000 8.209505
13.554000 107.010000 7.482981
13.557000 116.557000 7.998011
13.560000 128.070000 8.336047
13.563000 134.175000 8.460333
13.566000 118.185000 7.924891
13.569000 139.309000 8.785732
13.572000 165.158000 9.494842
13.575000 174.373000 9.607730
13.578000 160.421000 9.064144
13.581000 200.198000 10.381681
13.584000 197.852000 10.472345
13.587000 253.051000 11.811789
13.590000 262.503000 11.875081
13.593000 335.173000 13.477862
13.596000 415.988000 14.915086
13.599000 530.459000 17.189198
13.602000 683.124000 19.544374
13.605000 887.433000 22.116350
13.608000 1174.721000 25.255411
13.611000 1487.409000 28.913185
13.614000 1937.962000 33.677850
13.617000 2005.195000 33.712407
13.620000 1800.077000 31.638194
13.623000 1437.307000 28.049858
13.626000 1039.792000 24.263835
13.629000 753.156000 20.730764
13.632000 603.267000 18.283617
13.635000 432.991000 15.211219
13.638000 354.857000 13.554513
13.641000 285.283000 12.492196
13.644000 253.514000 11.679599
13.647000 205.646000 10.551705
13.650000 176.964000 9.868409
13.653000 180.501000 9.812997
13.656000 157.962000 9.389263
13.659000 155.962000 9.420533
13.662000 143.028000 8.938843
13.665000 146.763000 8.777508
13.668000 124.807000 8.170305
13.671000 106.792000 7.396206
13.674000 112.615000 7.901295
13.677000 110.132000 7.652880
13.680000 129.153000 8.400587
13.683000 106.427000 7.441081
13.686000 107.519000 7.531533
13.689000 100.463000 7.385205
13.692000 94.017000 7.029242
13.695000 115.493000 7.867630
13.698000 80.872000 6.623562
13.701000 104.011000 7.384855
13.704000 77.328000 6.401502
13.707000 97.197000 7.198075
13.710000 84.856000 6.670601
13.713000 95.938000 7.176002
13.716000 89.464000 6.799770
13.719000 72.846000 6.295202
13.722000 88.866000 7.020530
13.725000 83.924000 6.645999
13.728000 91.584000 7.006635
13.731000 83.637000 6.708499
13.734000 95.631000 7.385380
13.737000 79.752000 6.684455
13.740000 75.058000 6.220601
13.743000 73.345000 6.326112
13.746000 93.552000 7.207948
13.749000 77.299000 6.521970
13.752000 88.409000 6.828989
13.755000 77.081000 6.370318
13.758000 60.901000 5.773631
13.761000 65.791000 6.134479
13.764000 74.893000 6.559436
13.767000 76.923000 6.463764
13.770000 70.565000 6.020829
13.773000 75.067000 6.385456
13.776000 67.295000 5.829902
13.779000 74.367000 6.216980
13.782000 67.878000 5.911106
13.785000 71.482000 6.061709
13.788000 78.193000 6.667013
13.791000 65.193000 5.790262
13.794000 74.326000 6.338549
13.797000 79.232000 6.481395
13.800000 62.330000 5.671555
13.803000 71.502000 6.400636
13.806000 75.641000 6.490476
13.809000 80.475000 6.568200
13.812000 69.251000 6.084396
13.815000 71.393000 6.185662
13.818000 62.546000 5.814705
13.821000 74.583000 6.550582
13.824000 59.112000 5.708617
13.827000 67.764000 6.083190
13.830000 93.714000 7.121058
13.833000 70.238000 6.196316
13.836000 78.945000 6.678228
13.839000 70.590000 6.251651
13.842000 66.645000 6.043467
13.845000 72.591000 6.306260
13.848000 78.878000 6.543982
13.851000 72.011000 6.292572
13.854000 66.652000 6.019650
13.857000 68.419000 6.162269
13.860000 61.353000 5.789440
13.863000 62.394000 5.868002
13.866000 80.681000 6.697151
13.869000 63.386000 5.647469
13.872000 74.583000 6.299603
13.875000 61.720000 5.662713
13.878000 66.832000 6.139595
13.881000 70.880000 6.268257
13.884000 70.089000 6.170955
13.887000 66.511000 5.933279
13.890000 80.778000 6.589484
13.893000 63.379000 5.841390
13.896000 76.862000 6.506049
13.899000 62.644000 5.844864
13.902000 62.886000 5.881693
13.905000 66.739000 5.999361
13.908000 68.817000 5.987163
13.911000 81.463000 6.604908
13.914000 59.252000 5.548336
13.917000 64.020000 5.815773
13.920000 67.428000 6.162007
13.923000 75.164000 6.314828
13.926000 68.282000 6.131215
13.929000 51.918000 5.261234
13.932000 67.632000 6.038308
13.935000 67.299000 6.119841
13.938000 57.741000 5.484801
13.941000 63.847000 5.839455
13.944000 74.651000 6.302983
13.947000 83.256000 6.739692
13.950000 60.967000 5.705738
13.953000 53.121000 5.331322
13.956000 67.821000 6.058791
13.959000 67.326000 6.013396
13.962000 78.165000 6.413427
13.965000 69.396000 5.929164
13.968000 59.790000 5.731104
13.971000 76.009000 6.436947
13.974000 76.333000 6.514850
13.977000 59.776000 5.695788
13.980000 61.580000 5.751101
13.983000 76.880000 6.394425
13.986000 62.887000 5.763754
13.989000 74.674000 6.446750
13.992000 66.633000 5.926775
13.995000 64.398000 5.947431
13.998000 67.881000 5.898658
14.001000 59.367000 5.691263
14.004000 66.110000 5.992780
14.007000 66.715000 5.917325
14.010000 61.456000 5.815723
14.013000 74.012000 6.395885
14.016000 81.049000 6.639303
14.019000 75.340000 6.193351
14.022000 64.963000 5.686381
14.025000 73.385000 6.249774
14.028000 68.771000 6.254973
14.031000 74.244000 6.276593
14.034000 59.166000 5.508602
14.037000 63.266000 5.713187
14.040000 62.283000 5.823542
14.043000 63.242000 5.788108
14.046000 68.967000 6.117007
14.049000 80.986000 6.527795
14.052000 76.745000 6.371576
14.055000 69.265000 6.128965
14.058000 61.560000 5.743306
14.061000 60.270000 5.658134
14.064000 61.806000 5.632255
14.067000 60.984000 5.775797
14.070000 72.190000 6.176699
14.073000 76.547000 6.331284
14.076000 61.960000 5.710937
14.079000 67.963000 6.085781
14.082000 62.599000 5.940200
14.085000 59.675000 5.749887
14.088000 57.531000 5.656319
14.091000 60.555000 5.690922
14.094000 71.488000 6.153861
14.097000 58.960000 5.629811
14.100000 62.911000 5.842983
14.103000 67.277000 6.217901
14.106000 70.290000 5.999880
14.109000 70.388000 6.045060
14.112000 60.475000 5.749632
14.115000 58.358000 5.509484
14.118000 67.089000 6.030238
14.121000 67.244000 5.931110
14.124000 64.535000 5.759731
14.127000 65.524000 5.881302
14.130000 69.639000 6.201462
14.133000 59.906000 5.773195
14.136000 58.970000 5.504719
14.139000 63.370000 5.801952
14.142000 68.313000 6.124368
14.145000 54.010000 5.329360
14.148000 59.220000 5.493342
14.151000 61.466000 5.591856
14.154000 68.726000 5.906050
14.157000 64.126000 5.950779
14.160000 61.904000 5.762667
14.163000 73.227000 6.359903
14.166000 58.211000 5.601858
14.169000 61.731000 5.572296
14.172000 61.082000 5.727660
14.175000 67.211000 6.077452
14.178000 54.022000 5.494655
14.181000 63.654000 5.737272
14.184000 65.767000 5.993833
14.187000 48.761000 5.113661
14.190000 52.471000 5.391970
14.193000 61.466000 5.780965
14.196000 72.802000 6.219785
14.199000 64.536000 5.869862
14.202000 52.844000 5.367727
14.205000 70.443000 6.343128
14.208000 54.051000 5.333408
14.211000 60.341000 5.653184
14.214000 55.744000 5.520667
14.217000 61.038000 5.808602
14.220000 71.708000 6.199978
14.223000 78.389000 6.407379
14.226000 61.671000 5.693854
14.229000 49.244000 5.074629
14.232000 83.832000 6.810805
14.235000 79.574000 6.462767
14.238000 61.571000 5.605127
14.241000 66.766000 5.970417
14.244000 41.497000 4.597459
14.247000 62.788000 5.878202
14.250000 60.270000 5.605572
14.253000 61.505000 5.842460
14.256000 54.189000 5.437319
14.259000 58.186000 5.686574
14.262000 55.760000 5.457161
14.265000 63.224000 5.854981
14.268000 51.588000 5.171461
14.271000 66.278000 5.898168
14.274000 57.947000 5.542443
14.277000 63.416000 5.874291
14.280000 71.545000 6.026567
14.283000 61.241000 5.875078
14.286000 67.898000 6.301026
14.289000 58.789000 5.655365
14.292000 57.663000 5.500688
14.295000 58.537000 5.729508
14.298000 65.434000 5.950871
14.301000 68.039000 5.961433
14.304000 57.966000 5.692545
14.307000 66.302000 5.905288
14.310000 71.116000 6.149705
14.313000 78.866000 6.555767
14.316000 68.080000 5.995999
14.319000 78.162000 6.535686
14.322000 67.132000 5.942615
14.325000 53.474000 5.384514
14.328000 64.339000 5.819424
14.331000 70.406000 6.263892
14.334000 62.625000 5.814349
14.337000 52.484000 5.167733
14.340000 53.797000 5.366809
14.343000 50.713000 5.421147
14.346000 57.096000 5.693024
14.349000 65.091000 6.006219
14.352000 69.162000 6.104466
14.355000 44.774000 4.861179
14.358000 62.948000 5.710213
14.361000 51.175000 5.166411
14.364000 63.671000 6.026050
14.367000 51.520000 5.287497
14.370000 65.967000 5.739998
14.373000 54.313000 5.536472
14.376000 69.572000 6.166898
14.379000 60.268000 5.693067
14.382000 54.178000 5.365945
14.385000 49.936000 5.164918
14.388000 57.130000 5.570561
14.391000 54.490000 5.495499
14.394000 61.958000 5.768667
14.397000 58.856000 5.737140
14.400000 61.815000 5.731933
14.403000 63.711000 5.898811
14.406000 64.870000 5.828764
14.409000 58.994000 5.769229
14.412000 71.351000 6.095147
14.415000 61.708000 5.763045
14.418000 74.331000 6.217554
14.421000 64.340000 5.815778
14.424000 50.795000 5.066875
14.427000 59.832000 5.685449
14.430000 66.244000 5.893709
14.433000 51.751000 5.291249
14.436000 54.205000 5.562550
14.439000 49.906000 5.215293
14.442000 50.047000 5.209081
14.445000 51.331000 5.150150
14.448000 50.752000 5.219722
14.451000 58.717000 5.788882
14.454000 52.990000 5.389779
14.457000 54.435000 5.334906
14.460000 66.852000 6.050760
14.463000 55.931000 5.332064
14.466000 68.612000 5.930269
14.469000 66.376000 6.047592
14.472000 66.609000 5.877253
14.475000 62.123000 5.787699
14.478000 65.723000 6.010118
14.481000 47.503000 4.928890
14.484000 55.801000 5.491996
14.487000 66.398000 5.925552
14.490000 57.691000 5.631720
14.493000 65.029000 6.049031
14.496000 58.309000 5.781229
14.499000 55.971000 5.379967
14.502000 55.774000 5.630530
14.505000 58.792000 5.524862
14.508000 50.577000 5.108410
14.511000 56.684000 5.479774
14.514000 53.254000 5.435813
14.517000 53.255000 5.348361
14.520000 64.293000 5.906203
14.523000 64.666000 6.049606
14.526000 64.619000 6.079871
14.529000 59.444000 5.642932
14.532000 70.331000 6.016246
14.535000 76.038000 6.397847
14.538000 66.704000 6.100198
14.541000 61.938000 5.751578
14.544000 59.503000 5.589499
14.547000 59.512000 5.706637
14.550000 65.637000 5.929023
14.553000 56.229000 5.475954
14.556000 77.013000 6.431708
14.559000 54.676000 5.456318
14.562000 55.426000 5.310323
14.565000 49.553000 5.168258
14.568000 62.292000 5.760006
14.571000 69.407000 6.281761
14.574000 56.063000 5.305003
14.577000 49.207000 5.168687
14.580000 55.674000 5.343047
14.583000 61.843000 5.716687
14.586000 55.387000 5.378017
14.589000 62.649000 5.906497
14.592000 43.956000 4.762038
14.595000 57.801000 5.618076
14.598000 55.413000 5.522549
14.601000 56.935000 5.486255
14.604000 73.480000 6.283846
14.607000 69.268000 6.102720
14.610000 49.764000 5.059498
14.613000 67.588000 6.202482
14.616000 51.775000 5.212517
14.619000 61.265000 6.010266
14.622000 59.868000 5.791671
14.625000 55.564000 5.371661
14.628000 74.760000 6.291708
14.631000 56.555000 5.490113
14.634000 63.091000 5.835808
14.637000 53.401000 5.318353
14.640000 65.440000 6.067244
14.643000 57.986000 5.591031
14.646000 44.893000 4.964460
14.649000 67.877000 6.160354
14.652000 56.848000 5.436607
14.655000 55.605000 5.520354
14.658000 44.552000 4.979806
14.661000 61.063000 5.838229
14.664000 56.812000 5.412760
14.667000 71.798000 6.062746
14.670000 57.463000 5.466826
14.673000 50.903000 5.267677
14.676000 63.878000 5.892075
14.679000 58.454000 5.594580
14.682000 46.466000 4.947585
14.685000 63.763000 5.834197
14.688000 44.624000 4.796187
14.691000 48.867000 5.114948
14.694000 66.677000 6.006059
14.697000 62.872000 5.677930
14.700000 60.774000 5.888642
14.703000 52.453000 5.517977
14.706000 61.742000 5.826575
14.709000 51.738000 5.193368
14.712000 62.713000 5.834528
14.715000 63.825000 5.897279
14.718000 64.850000 5.884893
14.721000 67.291000 5.958096
14.724000 70.892000 6.103909
14.727000 63.563000 5.905043
14.730000 50.968000 5.248921
14.733000 65.554000 6.113472
14.736000 63.357000 5.911338
14.739000 55.822000 5.351569
14.742000 51.217000 5.255435
14.745000 62.089000 5.747521
14.748000 54.273000 5.639482
14.751000 49.102000 4.985618
14.754000 56.467000 5.466048
14.757000 49.481000 5.101051
14.760000 45.291000 5.117945
14.763000 54.494000 5.519907
14.766000 64.078000 5.762328
14.769000 64.627000 5.953409
14.772000 63.253000 5.940775
14.775000 60.257000 5.699809
14.778000 51.325000 5.470686
14.781000 52.411000 5.323586
14.784000 61.507000 5.820953
14.787000 64.209000 5.948533
14.790000 69.784000 6.018862
14.793000 56.714000 5.406190
14.796000 56.706000 5.404462
14.799000 50.709000 5.288362
14.802000 61.089000 5.621235
14.805000 50.126000 5.199425
14.808000 58.120000 5.527693
14.811000 61.525000 5.721146
14.814000 63.998000 5.827728
14.817000 47.894000 5.174956
14.820000 55.918000 5.551826
14.823000 69.454000 6.389142
14.826000 63.790000 5.804461
14.829000 70.301000 6.026136
14.832000 49.046000 5.211207
14.835000 49.404000 5.244209
14.838000 56.487000 5.741813
14.841000 49.038000 5.020932
14.844000 64.972000 5.804145
14.847000 57.368000 5.478899
14.850000 58.731000 5.797699
14.853000 66.629000 6.157133
14.856000 64.751000 6.004026
14.859000 59.038000 5.730393
14.862000 54.666000 5.399826
14.865000 50.342000 5.219427
14.868000 65.565000 5.817367
14.871000 63.376000 5.864549
14.874000 55.377000 5.560084
14.877000 58.523000 5.611997
14.880000 48.693000 4.947279
14.883000 57.197000 5.610717
14.886000 60.284000 5.637045
14.889000 52.484000 5.402420
14.892000 61.895000 5.849394
14.895000 61.727000 5.873260
14.898000 62.363000 5.872784
14.901000 61.910000 5.776709
14.904000 66.487000 6.018866
14.907000 49.241000 5.374281
14.910000 53.176000 5.440344
14.913000 66.034000 5.835764
14.916000 71.731000 6.096579
14.919000 60.082000 5.754091
14.922000 55.771000 5.657095
14.925000 49.253000 5.252227
14.928000 37.435000 4.351765
14.931000 64.141000 5.677764
14.934000 64.975000 5.910462
14.937000 58.151000 5.592010
14.940000 65.798000 6.062037
14.943000 50.037000 5.108904
14.946000 57.101000 5.460342
14.949000 50.930000 5.161873
14.952000 60.859000 5.782724
14.955000 66.178000 5.939532
14.958000 62.685000 5.737781
14.961000 70.660000 6.083787
14.964000 51.403000 5.223570
14.967000 71.424000 6.437931
14.970000 51.675000 5.266688
14.973000 72.991000 6.354197
14.976000 56.508000 5.502779
14.979000 60.648000 5.862246
14.982000 63.493000 5.916570
14.985000 68.923000 6.135194
14.988000 57.607000 5.467142
14.991000 56.255000 5.456021
14.994000 66.835000 6.108089
14.997000 50.267000 5.234122
15.000000 59.661000 5.623322
15.003000 79.889000 6.472153
15.006000 57.338000 5.502065
15.009000 55.542000 5.613670
15.012000 63.349000 5.867813
15.015000 64.087000 5.820293
15.018000 60.923000 5.652084
15.021000 66.120000 6.050785
15.024000 64.444000 6.081306
15.027000 61.256000 5.828511
15.030000 67.008000 6.156598
15.033000 65.577000 5.853987
15.036000 61.455000 5.794098
15.039000 66.481000 6.095530
15.042000 58.325000 5.616558
15.045000 76.714000 6.389295
15.048000 61.105000 5.561884
15.051000 77.963000 6.388152
15.054000 77.577000 6.454937
15.057000 84.264000 6.885238
15.060000 79.581000 6.542469
15.063000 91.704000 6.896254
15.066000 75.479000 6.164582
15.069000 96.696000 7.131878
15.072000 88.620000 6.878604
15.075000 98.882000 7.190449
15.078000 111.104000 7.773249
15.081000 111.046000 7.542983
15.084000 132.121000 8.512177
15.087000 137.855000 8.853294
15.090000 148.659000 8.935487
15.093000 180.538000 9.761745
15.096000 222.176000 10.799235
15.099000 281.809000 12.398779
15.102000 341.389000 13.698031
15.105000 490.352000 16.169908
15.108000 740.411000 19.918992
15.111000 1196.111000 25.626630
15.114000 1978.448000 33.726926
15.117000 3285.888000 44.288316
15.120000 5250.306000 56.541909
15.123000 8222.244000 73.231899
15.126000 11193.554000 89.080968
15.129000 10182.325000 84.472945
15.132000 5539.043000 58.359591
15.135000 2911.698000 40.881206
15.138000 1653.163000 30.295493
15.141000 1035.332000 24.028768
15.144000 670.908000 19.245343
15.147000 476.508000 15.956708
15.150000 368.900000 14.054605
15.153000 265.003000 11.750214
15.156000 212.247000 10.703095
15.159000 184.793000 10.026399
15.162000 155.765000 9.272835
15.165000 147.361000 8.779736
15.168000 122.828000 8.055794
15.171000 82.554000 6.619483
15.174000 105.487000 7.552041
15.177000 102.966000 7.471706
15.180000 84.022000 6.820931
15.183000 82.867000 6.674257
15.186000 89.584000 7.001738
15.189000 70.944000 6.245892
15.192000 73.558000 6.301176
15.195000 85.359000 6.868557
15.198000 69.718000 5.914699
15.201000 92.238000 6.945364
15.204000 76.196000 6.492439
15.207000 84.829000 6.641517
15.210000 66.608000 5.963559
15.213000 57.020000 5.550008
15.216000 62.197000 5.679435
15.219000 71.266000 6.122959
15.222000 50.961000 5.130728
15.225000 63.280000 5.859322
15.228000 60.363000 5.527686
15.231000 49.901000 5.151058
15.234000 65.627000 6.032040
15.237000 54.274000 5.256487
15.240000 58.612000 5.416143
15.243000 58.567000 5.566082
15.246000 66.715000 6.018562
15.249000 59.248000 5.593503
15.252000 56.151000 5.385528
15.255000 65.018000 5.755680
15.258000 57.448000 5.514418
15.261000 47.651000 5.055851
15.264000 53.120000 5.531775
15.267000 50.462000 5.248898
15.270000 55.973000 5.539715
15.273000 46.885000 5.114408
15.276000 52.257000 5.517511
15.279000 60.321000 5.835503
15.282000 60.306000 5.464640
15.285000 43.504000 4.804166
15.288000 70.728000 6.285429
15.291000 43.539000 4.828582
15.294000 58.358000 5.598525
15.297000 71.333000 6.246801
15.300000 61.205000 5.966138
15.303000 62.364000 5.719817
15.306000 51.947000 5.255195
15.309000 50.206000 5.081597
15.312000 65.889000 5.758423
15.315000 57.378000 5.576332
15.318000 61.311000 5.978324
15.321000 52.300000 5.427773
15.324000 52.452000 5.428697
15.327000 45.667000 4.930631
15.330000 56.643000 5.650516
15.333000 60.454000 5.723859
15.336000 54.661000 5.530332
15.339000 48.581000 4.985120
15.342000 75.023000 6.237105
15.345000 46.660000 5.027474
15.348000 65.390000 5.942141
15.351000 52.045000 5.173751
15.354000 55.314000 5.435676
15.357000 55.790000 5.497653
15.360000 45.681000 4.994340
15.363000 38.849000 4.538123
15.366000 46.936000 5.091923
15.369000 49.435000 5.186326
15.372000 63.573000 6.014396
15.375000 60.838000 5.739801
15.378000 52.818000 5.317064
15.381000 41.837000 4.816052
15.384000 55.668000 5.407456
15.387000 36.282000 4.436979
15.390000 48.921000 5.039929
15.393000 45.047000 5.047948
15.396000 42.800000 4.891903
15.399000 59.842000 5.709919
15.402000 56.422000 5.505734
15.405000 55.893000 5.514210
15.408000 54.186000 5.583048
15.411000 57.431000 5.766424
15.414000 53.532000 5.244962
15.417000 54.122000 5.438200
15.420000 51.294000 5.170161
15.423000 41.380000 4.662819
15.426000 39.106000 4.652254
15.429000 60.422000 5.676655
15.432000 55.704000 5.520212
15.435000 47.874000 5.075795
15.438000 46.025000 4.835571
15.441000 52.671000 5.404849
15.444000 50.589000 5.162739
15.447000 47.514000 4.960847
15.450000 46.038000 4.958511
15.453000 49.986000 5.066563
15.456000 58.900000 5.504516
15.459000 57.259000 5.383313
15.462000 42.395000 4.577964
15.465000 45.244000 4.906650
15.468000 37.087000 4.491676
15.471000 49.838000 5.050469
15.474000 49.268000 5.112590
15.477000 57.363000 5.359520
15.480000 41.685000 4.601973
15.483000 50.197000 5.272938
15.486000 40.266000 4.689900
15.489000 56.868000 5.587851
15.492000 42.051000 4.758131
15.495000 47.407000 5.019425
15.498000 58.226000 5.629839
15.501000 52.376000 5.116088
15.504000 36.194000 4.352936
15.507000 56.427000 5.571183
15.510000 45.996000 5.148287
15.513000 43.813000 4.900007
15.516000 44.778000 4.952341
15.519000 57.192000 5.342738
15.522000 62.203000 5.835279
15.525000 49.247000 5.112703
15.528000 49.774000 5.178176
15.531000 37.779000 4.581286
15.534000 57.015000 5.460229
15.537000 44.061000 4.945330
15.540000 44.084000 5.051182
15.543000 41.746000 4.761734
15.546000 42.985000 4.792408
15.549000 51.793000 5.268992
15.552000 57.456000 5.572660
15.555000 51.536000 5.297198
15.558000 48.848000 5.054694
15.561000 51.626000 5.235278
15.564000 44.900000 4.748199
15.567000 48.408000 4.943341
15.570000 57.972000 5.623270
15.573000 51.346000 5.296243
15.576000 43.041000 4.816193
15.579000 53.482000 5.384626
15.582000 45.901000 4.973693
15.585000 66.594000 6.078848
15.588000 47.040000 5.219982
15.591000 51.031000 5.019293
15.594000 48.371000 5.241762
15.597000 50.842000 5.220155
15.600000 55.971000 5.474220
15.603000 48.735000 5.079317
15.606000 46.166000 5.004609
15.609000 47.018000 4.906378
15.612000 47.871000 5.074991
15.615000 47.378000 5.081139
15.618000 43.017000 4.724504
15.621000 43.325000 4.772216
15.624000 52.758000 5.233983
15.627000 51.371000 5.167152
15.630000 44.384000 4.774980
15.633000 47.707000 5.075964
15.636000 37.491000 4.353912
15.639000 54.388000 5.525785
15.642000 47.450000 5.042445
15.645000 38.735000 4.598472
15.648000 41.353000 4.561621
15.651000 49.313000 5.208930
15.654000 46.952000 5.110309
15.657000 50.194000 5.224093
15.660000 43.800000 4.992768
15.663000 56.201000 5.573905
15.666000 35.117000 4.281573
15.669000 46.820000 4.829506
15.672000 56.167000 5.615442
15.675000 55.421000 5.761893
15.678000 61.755000 5.771601
15.681000 47.086000 5.038045
15.684000 51.710000 5.091355
15.687000 42.843000 4.723206
15.690000 44.053000 4.824808
15.693000 43.123000 4.725111
15.696000 42.746000 4.506753
15.699000 38.039000 4.525638
15.702000 57.029000 5.669600
15.705000 43.371000 4.751258
15.708000 39.519000 4.713687
15.711000 47.830000 4.896325
15.714000 60.455000 5.713201
15.717000 44.088000 4.866733
15.720000 47.306000 5.125453
15.723000 40.236000 4.471156
15.726000 40.645000 4.541582
15.729000 41.426000 4.774661
15.732000 40.805000 4.770822
15.735000 48.854000 5.101715
15.738000 41.834000 4.666426
15.741000 39.920000 4.549665
15.744000 35.429000 4.369178
15.747000 48.868000 5.345987
15.750000 50.253000 5.292257
15.753000 51.095000 5.219529
15.756000 52.900000 5.383179
15.759000 44.609000 4.852076
15.762000 56.330000 5.600166
15.765000 45.807000 5.126481
15.768000 46.462000 4.895096
15.771000 56.073000 5.304224
15.774000 47.018000 4.984206
15.777000 51.581000 5.369153
15.780000 40.204000 4.513134
15.783000 46.707000 4.959798
15.786000 43.046000 4.698294
15.789000 57.150000 5.662082
15.792000 47.119000 5.033463
15.795000 40.593000 4.736235
15.798000 50.934000 5.121223
15.801000 45.793000 4.781298
15.804000 59.722000 5.627948
15.807000 48.742000 5.196467
15.810000 44.474000 4.868241
15.813000 50.409000 5.150115
15.816000 42.786000 4.887107
15.819000 52.388000 5.213529
15.822000 47.961000 5.174103
15.825000 46.902000 5.189922
15.828000 40.353000 4.452564
15.831000 42.919000 4.712724
15.834000 43.872000 4.884411
15.837000 43.488000 4.959537
15.840000 56.197000 5.447206
15.843000 50.723000 5.129023
15.846000 50.637000 5.045605
15.849000 49.785000 5.154429
15.852000 46.640000 5.034995
15.855000 50.194000 5.138888
15.858000 51.975000 5.145978
15.861000 46.928000 4.899397
15.864000 38.728000 4.622636
15.867000 52.284000 5.129169
15.870000 51.395000 5.365226
15.873000 47.186000 4.980538
15.876000 42.275000 4.758751
15.879000 47.643000 5.225657
15.882000 50.416000 5.310078
15.885000 50.877000 5.397418
15.888000 46.411000 5.047965
15.891000 52.979000 5.454178
15.894000 48.275000 5.160021
15.897000 43.592000 4.905937
15.900000 46.722000 4.876034
15.903000 35.327000 4.161330
15.906000 49.176000 5.024065
15.909000 45.516000 4.902774
15.912000 36.136000 4.413130
15.915000 47.277000 4.836566
15.918000 43.339000 4.802152
15.921000 47.734000 5.133994
15.924000 42.866000 4.680766
15.927000 47.635000 5.068171
15.930000 39.392000 4.582492
15.933000 37.662000 4.576721
15.936000 43.239000 4.814500
15.939000 40.265000 4.674814
15.942000 44.623000 4.932148
15.945000 51.769000 5.249245
15.948000 46.211000 4.991639
15.951000 44.630000 4.850180
15.954000 39.958000 4.600759
15.957000 41.451000 4.593291
15.960000 50.501000 5.340990
15.963000 45.698000 4.858412
15.966000 47.466000 5.045742
15.969000 37.907000 4.564405
15.972000 47.271000 5.047787
15.975000 49.654000 5.092754
15.978000 48.894000 4.965460
15.981000 56.191000 5.524577
15.984000 36.574000 4.437191
15.987000 53.482000 5.517748
15.990000 41.107000 4.701936
15.993000 50.494000 5.246140
15.996000 44.870000 4.831848
15.999000 39.993000 4.718023
16.002000 40.867000 4.782324
16.005000 55.603000 5.467707
16.008000 44.404000 4.929107
16.011000 46.946000 5.070335
16.014000 40.084000 4.708743
16.017000 42.863000 4.775285
16.020000 38.193000 4.433958
16.023000 43.921000 4.876421
16.026000 46.491000 5.001254
16.029000 37.982000 4.336578
16.032000 37.511000 4.350807
16.035000 57.448000 5.509873
16.038000 43.354000 4.771790
16.041000 54.434000 5.299246
16.044000 60.689000 5.612049
16.047000 59.412000 5.771516
16.050000 46.743000 4.980668
16.053000 37.347000 4.490315
16.056000 51.477000 5.294039
16.059000 44.518000 4.828855
16.062000 47.208000 5.159206
16.065000 44.886000 4.897600
16.068000 38.769000 4.556532
16.071000 61.608000 5.946218
16.074000 37.580000 4.531757
16.077000 44.335000 4.855446
16.080000 51.550000 5.223542
16.083000 55.219000 5.642721
16.086000 38.993000 4.451152
16.089000 49.195000 5.049307
16.092000 45.851000 4.856352
16.095000 47.562000 5.014106
16.098000 41.760000 4.739046
16.101000 48.465000 5.140890
16.104000 50.810000 5.323840
16.107000 49.159000 5.238537
16.110000 47.398000 5.080367
16.113000 43.888000 4.984913
16.116000 47.142000 4.875989
16.119000 41.088000 4.403115
16.122000 47.561000 5.022498
16.125000 41.911000 4.961752
16.128000 48.518000 5.204771
16.131000 32.696000 4.150253
16.134000 51.660000 5.116793
16.137000 57.254000 5.579212
16.140000 54.065000 5.479528
16.143000 54.236000 5.461306
16.146000 48.449000 5.136952
16.149000 45.254000 4.959590
16.152000 46.232000 5.014513
16.155000 42.844000 4.583477
16.158000 39.980000 4.729561
16.161000 42.215000 4.804519
16.164000 43.814000 4.686665
16.167000 55.089000 5.495464
16.170000 37.142000 4.455819
16.173000 48.285000 5.182134
16.176000 50.403000 5.068080
16.179000 43.994000 4.722711
16.182000 47.956000 5.081267
16.185000 50.745000 5.175960
16.188000 30.668000 3.877319
16.191000 39.727000 4.538477
16.194000 45.755000 4.948128
16.197000 44.979000 5.049699
16.200000 47.026000 5.007829
16.203000 50.215000 5.343794
16.206000 46.717000 4.948433
16.209000 40.522000 4.649499
16.212000 48.360000 5.040728
16.215000 51.304000 5.420501
16.218000 37.730000 4.481528
16.221000 50.428000 5.229297
16.224000 51.283000 5.233924
16.227000 37.621000 4.441362
16.230000 40.862000 4.853356
16.233000 40.432000 4.641645
16.236000 43.055000 4.828826
16.239000 50.308000 5.343879
16.242000 50.064000 5.225955
16.245000 41.233000 4.665204
16.248000 37.653000 4.584469
16.251000 43.991000 4.766063
16.254000 48.741000 5.134201
16.257000 38.600000 4.530738
16.260000 46.417000 4.934781
16.263000 45.527000 5.045548
16.266000 46.098000 4.924392
16.269000 46.829000 4.852435
16.272000 33.981000 4.140168
16.275000 57.979000 5.634596
16.278000 50.627000 5.286064
16.281000 49.712000 5.163202
16.284000 50.131000 5.262688
16.287000 38.060000 4.474164
16.290000 37.021000 4.411290
16.293000 55.934000 5.535801
16.296000 50.176000 5.234310
16.299000 39.367000 4.576617
16.302000 42.891000 4.927039
16.305000 41.068000 4.731336
16.308000 45.234000 5.035686
16.311000 41.509000 4.748051
16.314000 37.219000 4.444899
16.317000 46.310000 4.997686
16.320000 36.662000 4.360291
16.323000 36.421000 4.416712
16.326000 41.410000 4.564656
16.329000 48.383000 5.097973
16.332000 48.517000 5.084858
16.335000 41.069000 4.736228
16.338000 46.155000 5.077642
16.341000 53.302000 5.307747
16.344000 42.878000 4.696688
16.347000 61.663000 5.786461
16.350000 46.805000 5.096420
16.353000 47.892000 4.843981
16.356000 43.576000 4.696303
16.359000 44.990000 4.804731
16.362000 42.660000 4.762569
16.365000 56.446000 5.601196
16.368000 45.826000 5.025258
16.371000 51.245000 5.176960
16.374000 38.199000 4.416107
16.377000 44.339000 4.974110
16.380000 45.608000 4.888086
16.383000 50.369000 5.106030
16.386000 48.343000 4.904965
16.389000 33.189000 4.124246
16.392000 48.635000 5.131647
16.395000 43.998000 4.984429
16.398000 54.009000 5.550898
16.401000 45.303000 4.980781
16.404000 37.086000 4.459653
16.407000 53.881000 5.422827
16.410000 37.655000 4.556900
16.413000 47.807000 5.055420
16.416000 39.676000 4.648408
16.419000 34.459000 4.354921
16.422000 48.165000 5.267684
16.425000 38.415000 4.475692
16.428000 50.192000 5.157795
16.431000 36.483000 4.343758
16.434000 41.945000 4.818441
16.437000 57.034000 5.615019
16.440000 51.001000 5.195681
16.443000 47.463000 4.902894
16.446000 46.885000 4.964492
16.449000 41.290000 4.686798
16.452000 42.057000 4.702166
16.455000 54.118000 5.282936
16.458000 41.570000 4.874393
16.461000 42.648000 4.764283
16.464000 40.036000 4.522715
16.467000 49.507000 5.214072
16.470000 49.961000 5.254210
16.473000 54.372000 5.202231
16.476000 53.069000 5.240697
16.479000 50.214000 5.196764
16.482000 48.919000 5.281115
16.485000 40.746000 4.789131
16.488000 54.323000 5.310092
16.491000 39.052000 4.574555
16.494000 39.984000 4.492102
16.497000 40.655000 4.808288
16.500000 41.103000 4.760239
16.503000 40.727000 4.634540
16.506000 38.606000 4.412606
16.509000 37.623000 4.507198
16.512000 46.043000 5.053765
16.515000 39.239000 4.636610
16.518000 46.009000 4.941343
16.521000 41.029000 4.551602
16.524000 48.166000 5.146358
16.527000 39.823000 4.682625
16.530000 38.736000 4.644855
16.533000 49.201000 5.075112
16.536000 46.743000 5.121766
16.539000 49.044000 5.120917
16.542000 38.195000 4.587684
16.545000 35.738000 4.497431
16.548000 45.312000 4.764113
16.551000 40.780000 4.501988
16.554000 36.636000 4.456225
16.557000 48.156000 5.054102
16.560000 35.887000 4.365553
16.563000 40.956000 4.719643
16.566000 47.152000 4.923026
16.569000 37.013000 4.481440
16.572000 36.011000 4.579223
16.575000 43.109000 4.815684
16.578000 39.984000 4.651275
16.581000 54.625000 5.566440
16.584000 42.629000 4.817282
16.587000 36.825000 4.541051
16.590000 60.596000 5.598125
16.593000 38.725000 4.518831
16.596000 43.094000 4.723369
16.599000 46.897000 5.131534
16.602000 38.219000 4.451996
16.605000 46.413000 4.977520
16.608000 46.035000 5.002464
16.611000 39.914000 4.621156
16.614000 33.717000 4.381416
16.617000 40.297000 4.678172
16.620000 35.463000 4.348738
16.623000 34.858000 4.392766
16.626000 47.770000 5.083212
16.629000 39.977000 4.576084
16.632000 35.619000 4.431425
16.635000 34.177000 4.056093
16.638000 43.956000 4.950174
16.641000 30.730000 4.153572
16.644000 45.123000 5.144344
16.647000 31.507000 4.039477
16.650000 37.404000 4.243339
16.653000 50.293000 5.277551
16.656000 38.348000 4.561412
16.659000 40.425000 4.608733
16.662000 40.196000 4.757082
16.665000 45.561000 4.906668
16.668000 52.971000 5.319737
16.671000 53.178000 5.434624
16.674000 43.734000 4.821646
16.677000 36.049000 4.221703
16.680000 44.857000 4.766041
16.683000 53.448000 5.238012
16.686000 41.541000 4.798379
16.689000 53.238000 5.273592
16.692000 44.735000 4.648652
16.695000 44.772000 4.874492
16.698000 52.742000 5.295709
16.701000 38.441000 4.600213
16.704000 40.289000 4.556844
16.707000 56.618000 5.394335
16.710000 35.209000 4.251421
16.713000 41.594000 4.673323
16.716000 46.508000 4.993997
16.719000 40.392000 4.763847
16.722000 44.580000 4.906080
16.725000 32.763000 4.179595
16.728000 41.166000 4.626750
16.731000 48.520000 5.074646
16.734000 41.431000 4.861720
16.737000 32.084000 4.258381
16.740000 49.500000 5.217138
16.743000 39.762000 4.641556
16.746000 40.283000 4.740097
16.749000 32.418000 4.091573
16.752000 38.733000 4.472734
16.755000 45.047000 4.932733
16.758000 56.354000 5.454865
16.761000 40.473000 4.764855
16.764000 47.833000 5.082798
16.767000 35.790000 4.247917
16.770000 40.943000 4.494710
16.773000 47.258000 5.063219
16.776000 38.269000 4.664214
16.779000 37.396000 4.529549
16.782000 48.849000 4.910548
16.785000 51.237000 5.021682
16.788000 49.796000 5.091608
16.791000 38.869000 4.355751
16.794000 45.443000 5.099135
16.797000 29.992000 4.014611
16.800000 33.663000 4.168694
16.803000 41.278000 4.673437
16.806000 31.697000 4.269555
16.809000 37.437000 4.410193
16.812000 48.147000 5.026484
16.815000 45.139000 4.884887
16.818000 40.916000 4.727007
16.821000 39.125000 4.564299
16.824000 44.891000 4.900867
16.827000 44.105000 4.892657
16.830000 24.163000 3.587925
16.833000 34.057000 4.409627
16.836000 32.872000 4.146571
16.839000 27.083000 3.879774
16.842000 40.816000 4.755550
16.845000 49.004000 5.298680
16.848000 57.993000 5.502265
16.851000 33.947000 4.358760
16.854000 36.003000 4.543199
16.857000 36.615000 4.334856
16.860000 41.981000 4.748830
16.863000 49.872000 5.208641
16.866000 34.741000 4.376631
16.869000 40.881000 4.589806
16.872000 48.866000 5.150569
16.875000 42.997000 4.850522
16.878000 38.506000 4.543411
16.881000 32.377000 4.301270
16.884000 40.643000 4.653530
16.887000 43.297000 4.905130
16.890000 40.283000 4.639859
16.893000 49.754000 5.238750
16.896000 48.610000 5.112680
16.899000 42.589000 4.870693
16.902000 47.448000 5.057033
16.905000 33.796000 4.111325
16.908000 32.588000 4.131298
16.911000 40.232000 4.656510
16.914000 52.188000 5.261751
16.917000 32.835000 4.214186
16.920000 54.244000 5.403777
16.923000 40.489000 4.834339
16.926000 34.154000 4.309925
16.929000 41.943000 4.632315
16.932000 48.476000 5.103655
16.935000 33.773000 4.229094
16.938000 41.754000 4.954279
16.941000 38.389000 4.562682
16.944000 50.334000 4.994074
16.947000 48.311000 4.988719
16.950000 44.937000 5.083398
16.953000 43.009000 4.800196
16.956000 41.027000 4.696047
16.959000 40.694000 4.530524
16.962000 43.184000 4.751238
16.965000 37.439000 4.465489
16.968000 40.027000 4.663468
16.971000 37.234000 4.501513
16.974000 35.966000 4.356208
16.977000 40.500000 4.533101
16.980000 47.481000 5.050796
16.983000 41.040000 4.647006
16.986000 30.698000 4.041496
16.989000 32.722000 4.215655
16.992000 42.567000 4.887983
16.995000 51.468000 5.342525
16.998000 46.858000 5.015991
17.001000 29.494000 4.173105
17.004000 41.263000 4.753288
17.007000 41.457000 4.763447
17.010000 41.924000 4.783760
17.013000 42.033000 4.585866
17.016000 40.717000 4.633350
17.019000 49.630000 5.076987
17.022000 47.451000 5.033994
17.025000 37.213000 4.419484
17.028000 44.040000 4.956265
17.031000 36.588000 4.485778
17.034000 36.386000 4.414456
17.037000 44.827000 4.935473
17.040000 40.851000 4.751084
17.043000 38.878000 4.516331
17.046000 48.841000 4.988062
17.049000 36.665000 4.476750
17.052000 43.941000 4.925474
17.055000 29.392000 3.818149
17.058000 40.466000 4.757577
17.061000 33.272000 4.179279
17.064000 38.310000 4.395618
17.067000 32.925000 4.210407
17.070000 46.537000 4.878109
17.073000 39.014000 4.688019
17.076000 35.461000 4.216680
17.079000 36.327000 4.252755
17.082000 46.068000 5.068099
17.085000 50.383000 5.380108
17.088000 44.656000 4.905848
17.091000 41.964000 4.710283
17.094000 33.105000 4.175687
17.097000 51.976000 5.343297
17.100000 40.308000 4.795458
17.103000 39.498000 4.500014
17.106000 37.139000 4.375328
17.109000 35.798000 4.419081
17.112000 49.276000 5.389413
17.115000 40.516000 4.670360
17.118000 33.966000 4.311775
17.121000 43.076000 4.854789
17.124000 37.426000 4.412295
17.127000 55.951000 5.621808
17.130000 45.230000 4.976677
17.133000 33.480000 4.124448
17.136000 53.246000 5.414040
17.139000 40.134000 4.569181
17.142000 37.053000 4.459109
17.145000 56.682000 5.626559
17.148000 33.586000 4.177752
17.151000 49.986000 5.286749
17.154000 42.540000 4.722325
17.157000 37.610000 4.665048
17.160000 26.055000 3.905506
17.163000 22.278000 3.561874
17.166000 40.086000 4.620708
17.169000 41.327000 4.564071
17.172000 39.016000 4.610217
17.175000 42.151000 4.574592
17.178000 41.282000 4.820045
17.181000 49.146000 4.940104
17.184000 40.999000 4.785648
17.187000 40.490000 4.740690
17.190000 43.712000 4.891267
17.193000 28.716000 3.875494
17.196000 42.992000 4.728813
17.199000 33.535000 4.209219
17.202000 50.943000 5.174438
17.205000 46.896000 5.052979
17.208000 38.130000 4.671593
17.211000 44.155000 4.783855
17.214000 37.912000 4.395498
17.217000 39.486000 4.588343
17.220000 37.149000 4.646889
17.223000 31.995000 4.013884
17.226000 35.907000 4.545543
17.229000 43.850000 4.832419
17.232000 47.483000 5.149629
17.235000 34.573000 4.380171
17.238000 37.089000 4.498667
17.241000 37.864000 4.482666
17.244000 31.612000 4.070323
17.247000 39.121000 4.638990
17.250000 36.815000 4.313888
17.253000 41.005000 4.791734
17.256000 36.775000 4.388336
17.259000 39.960000 4.678547
17.262000 57.951000 5.741615
17.265000 40.666000 4.565765
17.268000 44.600000 4.871866
17.271000 45.660000 4.999026
17.274000 31.683000 4.122068
17.277000 30.396000 4.269062
17.280000 39.161000 4.686772
17.283000 40.414000 4.658967
17.286000 34.182000 4.313705
17.289000 42.961000 4.823212
17.292000 39.629000 4.564117
17.295000 41.128000 4.655603
17.298000 52.283000 5.228450
17.301000 36.615000 4.463399
17.304000 33.009000 4.158787
17.307000 30.622000 3.910933
17.310000 37.056000 4.299218
17.313000 42.209000 4.718272
17.316000 36.115000 4.375727
17.319000 31.708000 4.200524
17.322000 41.368000 4.681036
17.325000 33.162000 4.125283
17.328000 39.444000 4.443146
17.331000 41.130000 4.837108
17.334000 45.775000 4.885051
17.337000 42.795000 4.868663
17.340000 49.214000 5.320830
17.343000 48.503000 5.125845
17.346000 35.526000 4.297336
17.349000 47.209000 5.009942
17.352000 48.745000 5.154767
17.355000 47.088000 5.157845
17.358000 39.360000 4.409584
17.361000 42.769000 4.806260
17.364000 31.634000 4.163446
17.367000 33.412000 4.104637
17.370000 42.415000 4.781183
17.373000 36.151000 4.307122
17.376000 39.292000 4.519567
17.379000 35.757000 4.385430
17.382000 47.173000 5.169043
17.385000 39.930000 4.627622
17.388000 36.797000 4.612857
17.391000 30.887000 4.221189
17.394000 49.224000 5.181148
17.397000 44.635000 4.830365
17.400000 34.203000 4.234242
17.403000 34.148000 4.122676
17.406000 43.253000 4.885431
17.409000 39.676000 4.687281
17.412000 44.212000 4.832644
17.415000 41.631000 4.783799
17.418000 48.621000 5.187811
17.421000 39.112000 4.531634
17.424000 32.251000 4.332497
17.427000 44.146000 4.898742
17.430000 34.737000 4.096683
17.433000 39.498000 4.502873
17.436000 48.864000 5.101750
17.439000 40.748000 4.901032
17.442000 30.998000 3.876435
17.445000 44.238000 4.989265
17.448000 49.220000 5.059025
17.451000 30.786000 3.938299
17.454000 44.144000 5.040048
17.457000 47.254000 5.170950
17.460000 44.673000 4.728263
17.463000 39.270000 4.496420
17.466000 30.991000 3.991447
17.469000 40.955000 4.823699
17.472000 43.894000 4.792238
17.475000 46.643000 4.955403
17.478000 47.581000 4.967469
17.481000 34.615000 4.274896
17.484000 39.183000 4.670751
17.487000 28.043000 3.914512
17.490000 47.556000 4.846737
17.493000 45.967000 5.130197
17.496000 39.369000 4.691118
17.499000 31.768000 4.058407
17.502000 39.193000 4.579743
17.505000 38.462000 4.501562
17.508000 37.908000 4.539083
17.511000 36.270000 4.491603
17.514000 29.778000 3.961837
17.517000 41.677000 4.615962
17.520000 38.839000 4.339413
17.523000 40.107000 4.678084
17.526000 48.072000 5.162770
17.529000 30.077000 3.891371
17.532000 42.623000 4.640531
17.535000 36.085000 4.180127
17.538000 40.767000 4.780817
17.541000 27.561000 3.834173
17.544000 44.500000 5.022269
17.547000 39.459000 4.646467
17.550000 47.048000 5.130149
17.553000 39.000000 4.701471
17.556000 40.781000 4.954347
17.559000 36.713000 4.484090
17.562000 30.011000 3.932193
17.565000 31.476000 4.138099
17.568000 28.742000 3.763537
17.571000 40.191000 4.748879
17.574000 46.367000 5.038251
17.577000 37.834000 4.264424
17.580000 33.701000 3.958720
17.583000 52.766000 5.405336
17.586000 44.588000 4.843415
17.589000 45.217000 4.905055
17.592000 45.780000 5.025555
17.595000 46.299000 5.067899
17.598000 37.754000 4.577957
17.601000 33.130000 4.258778
17.604000 36.635000 4.527670
17.607000 36.089000 4.400661
17.610000 41.126000 4.732354
17.613000 35.173000 4.324598
17.616000 45.745000 5.066703
17.619000 38.965000 4.581208
17.622000 36.436000 4.327951
17.625000 32.268000 4.039562
17.628000 46.427000 5.111020
17.631000 37.743000 4.534415
17.634000 27.877000 3.918337
17.637000 40.698000 4.507049
17.640000 43.542000 4.943632
17.643000 44.499000 4.974854
17.646000 44.676000 4.942120
17.649000 42.179000 4.769466
17.652000 36.241000 4.442355
17.655000 42.608000 4.840497
17.658000 33.198000 4.230818
17.661000 30.864000 4.120400
17.664000 35.229000 4.383107
17.667000 33.896000 4.338412
17.670000 47.382000 4.971337
17.673000 45.316000 5.002488
17.676000 40.127000 4.798363
17.679000 38.971000 4.449882
17.682000 33.622000 4.277457
17.685000 45.103000 4.979772
17.688000 44.135000 4.945039
17.691000 32.671000 4.011410
17.694000 44.640000 4.796944
17.697000 31.102000 3.876583
17.700000 36.738000 4.380142
17.703000 47.823000 5.025637
17.706000 39.723000 4.582144
17.709000 43.165000 4.828510
17.712000 36.647000 4.327014
17.715000 35.913000 4.515686
17.718000 42.518000 4.819726
17.721000 34.153000 4.203621
17.724000 34.727000 4.368260
17.727000 36.196000 4.383340
17.730000 44.441000 4.863426
17.733000 47.189000 5.024794
17.736000 40.633000 4.642086
17.739000 49.021000 5.201012
17.742000 28.694000 3.882149
17.745000 50.579000 5.325309
17.748000 39.021000 4.690054
17.751000 44.533000 4.949244
17.754000 27.265000 3.728205
17.757000 36.784000 4.315655
17.760000 38.572000 4.602328
17.763000 44.449000 4.975997
17.766000 45.094000 4.780149
17.769000 46.603000 4.840098
17.772000 50.384000 5.195255
17.775000 37.789000 4.536401
17.778000 36.328000 4.412108
17.781000 46.555000 5.047074
17.784000 39.943000 4.554271
17.787000 35.405000 4.145022
17.790000 39.893000 4.663164
17.793000 37.560000 4.565915
17.796000 41.071000 4.590725
17.799000 48.836000 5.065016
17.802000 61.492000 5.529041
17.805000 40.306000 4.764504
17.808000 36.961000 4.364774
17.811000 35.816000 4.490551
17.814000 37.471000 4.311928
17.817000 39.426000 4.498952
17.820000 42.170000 4.616209
17.823000 44.901000 5.051211
17.826000 39.975000 4.663110
17.829000 41.355000 4.788750
17.832000 38.769000 4.644824
17.835000 40.062000 4.618802
17.838000 34.836000 4.280746
17.841000 41.342000 4.657224
17.844000 33.245000 4.178424
17.847000 39.538000 4.608725
17.850000 43.143000 4.841107
17.853000 32.999000 4.355178
17.856000 34.953000 4.381154
17.859000 43.204000 4.803492
17.862000 40.924000 4.611634
17.865000 38.460000 4.356109
17.868000 53.495000 5.424581
17.871000 48.592000 5.058896
17.874000 26.841000 3.794829
17.877000 51.373000 5.364639
17.880000 39.137000 4.666922
17.883000 44.881000 5.031156
17.886000 36.465000 4.309829
17.889000 34.999000 4.214448
17.892000 32.206000 4.342365
17.895000 41.541000 4.832751
17.898000 42.836000 4.682459
17.901000 31.847000 4.288040
17.904000 31.343000 4.244230
17.907000 42.367000 4.984548
17.910000 40.173000 4.692103
17.913000 32.497000 4.232086
17.916000 43.079000 4.913372
17.919000 51.299000 5.199819
17.922000 46.962000 4.864471
17.925000 49.398000 5.041722
17.928000 34.630000 4.222324
17.931000 42.307000 4.684615
17.934000 37.035000 4.389299
17.937000 42.409000 4.729679
17.940000 35.766000 4.263805
17.943000 33.114000 4.098377
17.946000 46.510000 5.057597
17.949000 40.714000 4.554144
17.952000 40.400000 4.826262
17.955000 34.185000 4.111792
17.958000 44.825000 4.771089
17.961000 54.213000 5.381911
17.964000 40.751000 4.589572
17.967000 31.628000 4.232050
17.970000 41.100000 4.776580
17.973000 39.740000 4.496116
17.976000 38.888000 4.558392
17.979000 41.650000 4.739915
17.982000 34.825000 4.323506
17.985000 52.687000 5.236912
17.988000 36.273000 4.371275
17.991000 37.783000 4.416416
17.994000 38.077000 4.593154
17.997000 34.161000 4.214393
18.000000 32.345000 4.144003
18.003000 40.565000 4.455205
18.006000 35.959000 4.480322
18.009000 45.767000 4.901577
18.012000 44.868000 4.855055
18.015000 33.268000 4.319868
18.018000 44.388000 4.851791
18.021000 30.018000 4.021678
18.024000 42.236000 4.872853
18.027000 41.634000 4.861819
18.030000 35.889000 4.271637
18.033000 36.242000 4.213695
18.036000 41.708000 4.702180
18.039000 31.756000 4.193902
18.042000 39.471000 4.815442
18.045000 43.724000 4.799454
18.048000 39.139000 4.667761
18.051000 47.388000 5.149559
18.054000 48.345000 5.218150
18.057000 36.466000 4.476328
18.060000 44.470000 4.962182
18.063000 36.890000 4.365753
18.066000 27.497000 3.806948
18.069000 30.751000 4.162404
18.072000 43.845000 4.875943
18.075000 36.345000 4.381841
18.078000 41.013000 4.602921
18.081000 39.790000 4.640316
18.084000 32.219000 4.030705
18.087000 45.998000 5.039562
18.090000 38.145000 4.454762
18.093000 40.069000 4.630823
18.096000 34.482000 4.311841
18.099000 42.001000 4.840821
18.102000 37.995000 4.540765
18.105000 29.359000 4.097098
18.108000 42.218000 4.726418
18.111000 40.076000 4.674150
18.114000 36.918000 4.549587
18.117000 34.096000 4.300348
18.120000 41.823000 4.703205
18.123000 36.492000 4.567128
18.126000 46.033000 4.869192
18.129000 51.243000 5.479049
18.132000 44.225000 5.060942
18.135000 45.433000 4.718215
18.138000 45.718000 5.081652
18.141000 32.390000 4.067241
18.144000 40.496000 4.860437
18.147000 30.074000 3.999728
18.150000 27.955000 3.794291
18.153000 43.756000 4.711765
18.156000 38.236000 4.478521
18.159000 39.486000 4.673684
18.162000 36.709000 4.610813
18.165000 38.961000 4.609694
18.168000 31.187000 3.950319
18.171000 41.696000 4.567932
18.174000 46.838000 5.083456
18.177000 49.091000 5.165473
18.180000 43.585000 4.705711
18.183000 31.044000 4.016748
18.186000 44.299000 4.860310
18.189000 33.064000 4.247730
18.192000 33.462000 4.079323
18.195000 38.905000 4.533226
18.198000 52.116000 5.356709
18.201000 35.062000 4.293827
18.204000 38.870000 4.584651
18.207000 30.998000 3.915118
18.210000 28.788000 3.824457
18.213000 40.077000 4.643314
18.216000 26.514000 3.832526
18.219000 43.812000 4.976287
18.222000 31.975000 4.187221
18.225000 34.032000 4.237816
18.228000 44.088000 4.852789
18.231000 41.726000 4.717017
18.234000 32.314000 4.330526
18.237000 22.704000 3.571564
18.240000 35.738000 4.229806
18.243000 30.986000 4.118874
18.246000 55.828000 5.530580
18.249000 45.646000 4.952516
18.252000 40.463000 4.736456
18.255000 30.588000 3.891641
18.258000 41.009000 4.825121
18.261000 43.790000 4.889127
18.264000 44.284000 4.968013
18.267000 41.775000 4.702853
18.270000 45.922000 4.950477
18.273000 38.509000 4.516033
18.276000 39.677000 4.763212
18.279000 36.673000 4.520420
18.282000 40.763000 4.790617
18.285000 31.930000 3.811429
18.288000 44.018000 5.012234
18.291000 48.638000 5.297472
18.294000 41.770000 4.836264
18.297000 38.499000 4.621316
18.300000 31.968000 4.079462
18.303000 37.930000 4.608540
18.306000 58.732000 5.582391
18.309000 54.019000 5.525770
18.312000 34.222000 4.134832
18.315000 45.247000 4.918182
18.318000 43.870000 4.976093
18.321000 40.399000 4.687530
18.324000 48.984000 5.141366
18.327000 31.460000 4.038966
18.330000 46.368000 4.865679
18.333000 57.156000 5.543137
18.336000 44.031000 5.015013
18.339000 44.238000 4.962627
18.342000 41.637000 4.575575
18.345000 38.268000 4.503893
18.348000 45.025000 4.833564
18.351000 40.898000 4.803189
18.354000 43.181000 4.709026
18.357000 46.747000 4.968542
18.360000 35.309000 4.413530
18.363000 49.650000 5.201516
18.366000 49.013000 5.261522
18.369000 38.240000 4.493406
18.372000 39.387000 4.568128
18.375000 34.781000 4.277924
18.378000 33.691000 4.164225
18.381000 43.917000 4.941734
18.384000 37.704000 4.528265
18.387000 36.272000 4.411082
18.390000 46.550000 4.856530
18.393000 41.169000 4.738989
18.396000 35.428000 4.284551
18.399000 39.881000 4.603062
18.402000 40.125000 4.703380
18.405000 39.074000 4.528592
18.408000 38.445000 4.333882
18.411000 40.485000 4.714089
18.414000 41.609000 4.731724
18.417000 45.089000 4.936004
18.420000 43.896000 4.987494
18.423000 53.048000 5.621625
18.426000 44.860000 4.813280
18.429000 43.544000 4.645421
18.432000 38.730000 4.602091
18.435000 47.510000 5.134195
18.438000 47.014000 5.026091
18.441000 49.917000 5.122651
18.444000 42.415000 4.606765
18.447000 39.398000 4.694673
18.450000 41.849000 4.761386
18.453000 54.896000 5.430028
18.456000 36.926000 4.445889
18.459000 50.550000 5.227035
18.462000 59.584000 5.624157
18.465000 57.201000 5.715248
18.468000 48.507000 4.935073
18.471000 52.553000 5.407116
18.474000 65.747000 5.998561
18.477000 57.951000 5.642172
18.480000 38.848000 4.479648
18.483000 50.967000 5.341399
18.486000 56.827000 5.634870
18.489000 49.754000 5.049427
18.492000 53.497000 5.387777
18.495000 75.585000 6.249353
18.498000 60.418000 5.672455
18.501000 51.666000 5.316827
18.504000 53.640000 5.391691
18.507000 68.706000 6.050620
18.510000 73.502000 6.272602
18.513000 80.587000 6.403768
18.516000 57.870000 5.441623
18.519000 72.211000 6.085520
18.522000 70.415000 6.021983
18.525000 94.397000 7.193191
18.528000 83.246000 6.729044
18.531000 88.683000 7.025921
18.534000 88.478000 6.826709
18.537000 93.015000 7.168511
18.540000 91.489000 7.097291
18.543000 104.771000 7.521666
18.546000 111.842000 7.721119
18.549000 110.062000 7.664118
18.552000 110.220000 7.802111
18.555000 99.753000 7.348830
18.558000 119.820000 8.213586
18.561000 130.774000 8.456238
18.564000 135.713000 8.388504
18.567000 152.242000 8.985739
18.570000 155.107000 9.177909
18.573000 199.843000 10.517882
18.576000 208.896000 10.475784
18.579000 233.986000 11.122881
18.582000 258.485000 11.767563
18.585000 299.538000 12.699911
18.588000 332.534000 13.632500
18.591000 408.812000 14.660030
18.594000 526.746000 16.882203
18.597000 670.463000 19.221599
18.600000 902.258000 22.337105
18.603000 1232.001000 26.255871
18.606000 1593.358000 29.807465
18.609000 2206.466000 35.201055
18.612000 2759.797000 40.146836
18.615000 3045.356000 42.691344
18.618000 3006.286000 41.922158
18.621000 2381.403000 36.591294
18.624000 1795.877000 31.808958
18.627000 1327.903000 27.254102
18.630000 964.265000 23.203598
18.633000 691.876000 19.666751
18.636000 543.085000 16.974199
18.639000 420.026000 15.026130
18.642000 343.687000 13.702747
18.645000 274.641000 12.334523
18.648000 238.316000 11.468820
18.651000 223.426000 10.902557
18.654000 197.826000 10.232161
18.657000 150.645000 9.034793
18.660000 147.299000 9.093149
18.663000 137.345000 8.777586
18.666000 146.814000 8.948993
18.669000 106.181000 7.623560
18.672000 113.643000 7.997443
18.675000 113.157000 8.005662
18.678000 103.159000 7.455797
18.681000 92.300000 7.001540
18.684000 86.074000 6.621273
18.687000 86.467000 6.882686
18.690000 82.017000 6.734171
18.693000 78.840000 6.524692
18.696000 81.257000 6.583616
18.699000 95.384000 7.261955
18.702000 78.818000 6.481272
18.705000 74.613000 6.352799
18.708000 66.690000 5.855862
18.711000 65.862000 5.843146
18.714000 53.181000 5.463083
18.717000 58.545000 5.564464
18.720000 69.312000 6.084523
18.723000 44.386000 4.860728
18.726000 59.782000 5.785040
18.729000 59.597000 5.637139
18.732000 61.200000 5.835542
18.735000 48.875000 5.178630
18.738000 52.376000 5.184157
18.741000 69.578000 6.166013
18.744000 66.270000 5.958464
18.747000 51.876000 5.367856
18.750000 53.888000 5.275835
18.753000 64.532000 5.863831
18.756000 54.899000 5.278408
18.759000 45.638000 4.786285
18.762000 47.435000 4.984136
18.765000 37.977000 4.343803
18.768000 39.442000 4.518835
18.771000 52.587000 5.457016
18.774000 52.633000 5.323411
18.777000 42.079000 4.769599
18.780000 40.477000 4.578493
18.783000 52.939000 5.482811
18.786000 41.972000 4.686507
18.789000 48.601000 5.101308
18.792000 43.559000 4.756621
18.795000 48.052000 4.962996
18.798000 37.872000 4.403095
18.801000 46.533000 4.969256
18.804000 30.093000 4.102623
18.807000 49.762000 5.237076
18.810000 45.523000 4.873671
18.813000 47.292000 4.921354
18.816000 43.763000 4.833371
18.819000 49.001000 5.239588
18.822000 39.658000 4.555237
18.825000 42.395000 4.859256
18.828000 34.820000 4.269154
18.831000 37.703000 4.450845
18.834000 41.709000 4.735902
18.837000 40.088000 4.721055
18.840000 40.836000 4.477364
18.843000 44.590000 4.823950
18.846000 39.883000 4.716369
18.849000 42.979000 4.819754
18.852000 34.685000 4.223822
18.855000 32.040000 4.155994
18.858000 45.336000 4.810265
18.861000 31.625000 4.179047
18.864000 48.169000 5.043949
18.867000 47.153000 5.177677
18.870000 45.573000 4.719334
18.873000 39.780000 4.637716
18.876000 38.074000 4.494782
18.879000 44.228000 4.943952
18.882000 40.114000 4.727121
18.885000 42.210000 4.676384
18.888000 40.900000 4.764547
18.891000 49.013000 5.232182
18.894000 29.906000 3.883618
18.897000 42.317000 4.867907
18.900000 43.186000 4.795630
18.903000 40.778000 4.595854
18.906000 39.205000 4.609619
18.909000 52.266000 5.217982
18.912000 39.064000 4.466225
18.915000 49.483000 4.944085
18.918000 43.513000 4.762478
18.921000 38.298000 4.513102
18.924000 34.312000 4.322613
18.927000 30.722000 3.941086
18.930000 31.811000 4.089539
18.933000 31.642000 3.979955
18.936000 35.931000 4.305304
18.939000 45.470000 5.214420
18.942000 39.353000 4.387191
18.945000 31.572000 4.105781
18.948000 33.149000 4.253760
18.951000 31.848000 4.079946
18.954000 40.519000 4.715078
18.957000 38.033000 4.447225
18.960000 40.282000 4.669121
18.963000 37.733000 4.412678
18.966000 26.617000 3.679359
18.969000 31.723000 4.134927
18.972000 32.490000 4.005962
18.975000 39.303000 4.424672
18.978000 32.474000 4.272016
18.981000 29.620000 4.030604
18.984000 31.454000 4.103985
18.987000 28.386000 4.001199
18.990000 46.238000 4.934311
18.993000 47.873000 5.223086
18.996000 29.589000 4.027996
18.999000 45.768000 4.833272
19.002000 43.991000 4.674777
19.005000 47.769000 5.026559
19.008000 37.276000 4.779049
19.011000 42.366000 4.912458
19.014000 28.137000 3.937561
19.017000 35.645000 4.337154
19.020000 40.160000 4.561792
19.023000 37.031000 4.246913
19.026000 46.997000 5.067373
19.029000 35.915000 4.382631
19.032000 33.520000 4.257620
19.035000 29.234000 3.926439
19.038000 36.855000 4.685504
19.041000 32.879000 4.141065
19.044000 34.984000 4.455322
19.047000 33.703000 4.302263
19.050000 45.951000 4.992654
19.053000 40.459000 4.628954
19.056000 33.097000 4.425843
19.059000 33.372000 4.230278
19.062000 41.434000 4.583304
19.065000 45.106000 5.034040
19.068000 36.965000 4.370252
19.071000 36.590000 4.418877
19.074000 37.677000 4.579825
19.077000 36.905000 4.658179
19.080000 39.481000 4.531272
19.083000 34.253000 4.232904
19.086000 29.657000 3.974244
19.089000 31.657000 3.968262
19.092000 32.944000 4.060176
19.095000 37.012000 4.518469
19.098000 33.216000 4.126844
19.101000 32.358000 4.151888
19.104000 28.146000 4.043396
19.107000 33.005000 4.026074
19.110000 30.511000 4.003286
19.113000 33.489000 4.419495
19.116000 30.381000 4.027214
19.119000 37.155000 4.442349
19.122000 24.491000 3.675114
19.125000 32.079000 4.035775
19.128000 30.632000 4.026529
19.131000 20.201000 3.052792
19.134000 52.933000 5.268700
19.137000 33.663000 4.388132
19.140000 30.280000 4.157173
19.143000 20.412000 3.313633
19.146000 30.581000 4.017166
19.149000 33.338000 4.070258
19.152000 41.658000 4.765240
19.155000 35.247000 4.386588
19.158000 26.419000 3.691934
19.161000 33.409000 4.204642
19.164000 35.571000 4.314077
19.167000 36.906000 4.275983
19.170000 32.151000 4.160138
19.173000 33.608000 4.412039
19.176000 44.701000 5.072805
19.179000 31.946000 4.180919
19.182000 38.048000 4.442719
19.185000 43.117000 4.657233
19.188000 31.793000 4.042354
19.191000 36.906000 4.473836
19.194000 38.411000 4.547058
19.197000 34.091000 4.270162
19.200000 24.468000 3.625545
19.203000 35.706000 4.432509
19.206000 32.285000 4.149938
19.209000 38.616000 4.467138
19.212000 32.867000 4.213920
19.215000 29.451000 3.973471
19.218000 24.979000 3.687645
19.221000 36.639000 4.438935
19.224000 44.999000 4.848800
19.227000 34.395000 4.119352
19.230000 41.415000 4.707795
19.233000 31.363000 4.079477
19.236000 35.000000 4.196182
19.239000 38.616000 4.487256
19.242000 36.731000 4.456537
19.245000 32.833000 4.379211
19.248000 30.564000 4.111329
19.251000 37.679000 4.553052
19.254000 32.248000 4.256705
19.257000 29.861000 4.025261
19.260000 28.283000 4.026768
19.263000 32.420000 4.218769
19.266000 36.128000 4.395683
19.269000 33.210000 4.275032
19.272000 31.293000 4.012722
19.275000 35.254000 4.336234
19.278000 33.771000 4.266138
19.281000 31.603000 4.089976
19.284000 35.927000 4.368750
19.287000 24.598000 3.603901
19.290000 35.452000 4.504505
19.293000 30.652000 4.149780
19.296000 39.794000 4.664090
19.299000 40.724000 4.667077
19.302000 23.194000 3.572212
19.305000 37.983000 4.500225
19.308000 32.544000 4.212658
19.311000 33.178000 4.179381
19.314000 34.813000 4.234851
19.317000 34.975000 4.324252
19.320000 31.306000 4.163126
19.323000 43.208000 4.769491
19.326000 32.734000 3.959730
19.329000 35.364000 4.240671
19.332000 31.259000 4.072329
19.335000 29.962000 4.148114
19.338000 37.497000 4.191479
19.341000 33.407000 4.186632
19.344000 47.311000 5.143156
19.347000 33.180000 4.267343
19.350000 31.393000 4.197244
19.353000 26.254000 3.745758
19.356000 39.706000 4.697484
19.359000 31.480000 4.074103
19.362000 33.634000 4.388665
19.365000 35.893000 4.370412
19.368000 36.743000 4.485450
19.371000 40.146000 4.638653
19.374000 30.975000 4.063437
19.377000 34.312000 4.200980
19.380000 33.657000 4.286392
19.383000 39.620000 4.661810
19.386000 34.811000 4.404145
19.389000 36.961000 4.307545
19.392000 36.133000 4.257845
19.395000 42.456000 4.886614
19.398000 30.186000 3.977016
19.401000 38.314000 4.454614
19.404000 36.178000 4.512401
19.407000 28.823000 3.887445
19.410000 29.477000 3.968724
19.413000 38.247000 4.524321
19.416000 33.386000 4.197912
19.419000 29.675000 4.093036
19.422000 41.635000 4.555020
19.425000 28.290000 3.803992
19.428000 30.902000 3.993188
19.431000 33.662000 4.276233
19.434000 32.053000 3.985352
19.437000 43.763000 4.888154
19.440000 38.044000 4.540642
19.443000 41.980000 4.745562
19.446000 40.637000 4.365738
19.449000 38.428000 4.552296
19.452000 30.911000 4.105875
19.455000 35.355000 4.431234
19.458000 31.057000 3.898294
19.461000 38.709000 4.536344
19.464000 51.003000 5.258454
19.467000 41.745000 4.829394
19.470000 38.366000 4.601006
19.473000 34.741000 4.133795
19.476000 32.170000 4.228529
19.479000 26.293000 3.640663
19.482000 35.544000 4.423828
19.485000 33.638000 4.290156
19.488000 29.303000 3.904340
19.491000 39.225000 4.619572
19.494000 28.678000 3.813721
19.497000 31.405000 3.973488
19.500000 32.950000 4.159126
19.503000 25.905000 3.775980
19.506000 30.686000 3.975713
19.509000 30.776000 4.195379
19.512000 34.054000 4.366705
19.515000 30.375000 4.199848
19.518000 36.815000 4.341511
19.521000 45.986000 4.915913
19.524000 34.276000 4.377430
19.527000 28.524000 3.864997
19.530000 27.030000 3.781812
19.533000 35.999000 4.446796
19.536000 40.373000 4.466546
19.539000 33.359000 4.228510
19.542000 33.048000 4.224911
19.545000 34.445000 4.281360
19.548000 25.683000 3.696798
19.551000 36.070000 4.343467
19.554000 29.067000 3.865231
19.557000 31.507000 4.288500
19.560000 25.405000 3.746520
19.563000 40.351000 4.722205
19.566000 35.670000 4.368477
19.569000 35.567000 4.273264
19.572000 31.662000 4.235816
19.575000 36.304000 4.473983
19.578000 34.668000 4.304279
19.581000 35.230000 4.348548
19.584000 36.505000 4.427084
19.587000 30.105000 3.967335
19.590000 39.154000 4.611642
19.593000 26.206000 3.821537
19.596000 35.547000 4.372394
19.599000 52.859000 5.273055
19.602000 32.499000 4.143764
19.605000 30.555000 3.979056
19.608000 36.674000 4.443538
19.611000 25.836000 3.689372
19.614000 26.015000 3.890625
19.617000 37.485000 4.550727
19.620000 31.005000 4.082819
19.623000 35.640000 4.312256
19.626000 32.904000 4.175025
19.629000 41.035000 4.828670
19.632000 41.614000 4.687670
19.635000 37.845000 4.675165
19.638000 31.052000 4.055175
19.641000 36.376000 4.279036
19.644000 26.175000 3.795672
19.647000 36.304000 4.482008
19.650000 37.293000 4.433708
19.653000 35.942000 4.320084
19.656000 36.861000 4.543294
19.659000 40.426000 4.736568
19.662000 38.387000 4.551866
19.665000 26.028000 3.765544
19.668000 44.236000 4.895562
19.671000 27.647000 3.713295
19.674000 31.972000 4.170785
19.677000 38.125000 4.567775
19.680000 46.053000 4.951144
19.683000 41.492000 4.714484
19.686000 47.762000 5.178092
19.689000 34.414000 4.205241
19.692000 36.735000 4.404764
19.695000 39.691000 4.590486
19.698000 30.250000 3.999911
19.701000 34.997000 4.306216
19.704000 37.206000 4.500857
19.707000 26.659000 3.697032
19.710000 39.061000 4.510203
19.713000 32.566000 4.284577
19.716000 27.029000 3.889758
19.719000 36.885000 4.627733
19.722000 28.852000 3.834129
19.725000 32.272000 3.945193
19.728000 45.293000 4.826110
19.731000 33.242000 4.309205
19.734000 32.619000 4.077637
19.737000 37.253000 4.461345
19.740000 32.998000 4.139796
19.743000 37.971000 4.456723
19.746000 34.405000 4.258211
19.749000 30.614000 4.104684
19.752000 40.279000 4.520384
19.755000 31.319000 3.975910
19.758000 33.141000 4.161844
19.761000 26.788000 3.833388
19.764000 37.949000 4.530942
19.767000 34.797000 4.372306
19.770000 33.634000 4.290789
19.773000 40.710000 4.734529
19.776000 37.192000 4.510578
19.779000 42.965000 4.735402
19.782000 35.005000 4.364972
19.785000 46.224000 4.907246
19.788000 46.566000 5.089046
19.791000 41.196000 4.790701
19.794000 37.368000 4.519502
19.797000 38.891000 4.613636
19.800000 35.854000 4.196328
19.803000 25.066000 3.463043
19.806000 34.013000 4.198521
19.809000 48.007000 5.203579
19.812000 46.820000 4.908850
19.815000 30.001000 4.027264
19.818000 27.449000 3.836014
19.821000 37.536000 4.608160
19.824000 32.798000 4.364716
19.827000 46.452000 4.793062
19.830000 44.540000 4.822033
19.833000 38.728000 4.559204
19.836000 39.250000 4.553871
19.839000 50.742000 5.191075
19.842000 44.137000 4.876053
19.845000 45.022000 4.821210
19.848000 49.925000 5.211247
19.851000 54.974000 5.744811
19.854000 39.954000 4.542209
19.857000 43.550000 4.786897
19.860000 46.893000 5.140864
19.863000 49.723000 5.239212
19.866000 42.814000 4.911979
19.869000 42.052000 4.646387
19.872000 44.844000 4.944763
19.875000 49.049000 5.191876
19.878000 56.459000 5.612188
19.881000 43.943000 5.093123
19.884000 48.481000 5.143576
19.887000 50.379000 5.137127
19.890000 56.982000 5.506419
19.893000 63.938000 5.949995
19.896000 58.643000 5.620727
19.899000 50.525000 5.321170
19.902000 65.890000 5.912546
19.905000 62.622000 5.810979
19.908000 49.511000 5.209425
19.911000 56.705000 5.664671
19.914000 65.887000 5.882297
19.917000 75.898000 6.461637
19.920000 93.823000 7.199721
19.923000 98.061000 7.331065
19.926000 85.039000 6.742654
19.929000 112.986000 7.778254
19.932000 114.235000 7.719344
19.935000 111.109000 7.890817
19.938000 123.904000 8.235825
19.941000 138.557000 8.616994
19.944000 165.041000 9.406213
19.947000 191.045000 10.113375
19.950000 251.570000 11.625251
19.953000 298.433000 12.871398
19.956000 384.951000 14.401240
19.959000 548.098000 17.223247
19.962000 712.490000 19.564275
19.965000 988.147000 23.487015
19.968000 1230.601000 26.293372
19.971000 1364.852000 27.597435
19.974000 1266.171000 26.298912
19.977000 1007.616000 23.547484
19.980000 738.778000 20.140926
19.983000 544.745000 17.344738
19.986000 437.274000 15.297484
19.989000 291.687000 12.585842
19.992000 248.371000 11.704749
19.995000 197.228000 10.272044
19.998000 162.585000 9.424222
20.001000 140.818000 8.853666
20.004000 133.396000 8.223705
20.007000 125.866000 8.249306
20.010000 95.899000 7.222221
20.013000 97.157000 7.302429
20.016000 93.640000 7.250566
20.019000 83.706000 6.650919
20.022000 76.721000 6.474404
20.025000 64.876000 5.882750
20.028000 75.792000 6.557655
20.031000 54.899000 5.542379
20.034000 67.667000 6.032921
20.037000 72.407000 6.212084
20.040000 66.115000 6.052120
20.043000 48.140000 5.080746
20.046000 57.044000 5.490648
20.049000 52.326000 5.404925
20.052000 46.019000 4.928581
20.055000 51.492000 5.331260
20.058000 49.598000 5.294617
20.061000 48.748000 5.101470
20.064000 51.064000 5.312798
20.067000 48.318000 5.063808
20.070000 40.550000 4.675852
20.073000 41.342000 4.871386
20.076000 39.996000 4.600260
20.079000 44.932000 4.993153
20.082000 39.658000 4.488417
20.085000 50.887000 5.139990
20.088000 49.071000 5.086323
20.091000 42.561000 4.796207
20.094000 37.360000 4.724162
20.097000 38.352000 4.402813
20.100000 46.196000 5.053841
20.103000 35.429000 4.298838
20.106000 44.521000 4.678944
20.109000 29.183000 3.905977
20.112000 35.693000 4.430687
20.115000 39.091000 4.612459
20.118000 46.113000 4.937632
20.121000 43.766000 4.984362
20.124000 41.604000 4.636755
20.127000 46.695000 5.138072
20.130000 29.297000 4.072771
20.133000 41.924000 4.898145
20.136000 30.912000 3.896233
20.139000 31.937000 4.086094
20.142000 43.904000 4.920517
20.145000 43.645000 4.867340
20.148000 43.199000 4.833451
20.151000 39.411000 4.590859
20.154000 38.840000 4.580930
20.157000 34.747000 4.300070
20.160000 36.297000 4.455855
20.163000 39.246000 4.818695
20.166000 35.550000 4.238595
20.169000 37.063000 4.434282
20.172000 34.154000 4.316965
20.175000 27.818000 3.960528
20.178000 45.583000 4.990581
20.181000 40.855000 4.392925
20.184000 30.002000 3.937475
20.187000 32.186000 4.103132
20.190000 29.115000 3.937484
20.193000 42.125000 4.626585
20.196000 26.842000 3.667475
20.199000 30.570000 3.883014
20.202000 37.342000 4.478299
20.205000 33.162000 4.146618
20.208000 39.697000 4.537561
20.211000 34.125000 4.234725
20.214000 38.000000 4.502398
20.217000 37.389000 4.660188
20.220000 33.839000 4.440906
20.223000 39.230000 4.391296
20.226000 35.898000 4.339338
20.229000 29.303000 3.883406
20.232000 35.036000 4.449863
20.235000 37.957000 4.637630
20.238000 34.807000 4.212438
20.241000 23.237000 3.285415
20.244000 31.068000 4.123938
20.247000 27.774000 3.934839
20.250000 31.628000 4.112767
20.253000 31.335000 4.084715
20.256000 38.237000 4.339910
20.259000 35.824000 4.331033
20.262000 24.476000 3.596201
20.265000 21.312000 3.293345
20.268000 26.286000 3.659153
20.271000 26.817000 3.713703
20.274000 26.862000 3.724749
20.277000 35.819000 4.470698
20.280000 21.282000 3.230568
20.283000 28.097000 3.849489
20.286000 33.257000 4.178326
20.289000 35.996000 4.458522
20.292000 35.524000 4.431034
20.295000 22.950000 3.434515
20.298000 31.648000 4.077954
20.301000 33.463000 4.169250
20.304000 37.122000 4.369125
20.307000 31.271000 3.969167
20.310000 32.341000 4.252838
20.313000 38.955000 4.482053
20.316000 45.320000 4.910103
20.319000 32.586000 4.178228
20.322000 25.514000 3.720672
20.325000 30.542000 4.063379
20.328000 30.328000 4.019658
20.331000 31.088000 4.073299
20.334000 33.287000 4.357217
20.337000 30.326000 4.004224
20.340000 37.484000 4.550385
20.343000 30.161000 4.050147
20.346000 30.376000 3.925115
20.349000 41.974000 4.857665
20.352000 35.047000 4.169102
20.355000 34.221000 4.212290
20.358000 30.337000 4.043547
20.361000 29.322000 4.000232
20.364000 39.491000 4.663613
20.367000 43.129000 4.905350
20.370000 29.862000 3.877284
20.373000 32.460000 4.000687
20.376000 40.007000 4.624940
20.379000 35.214000 4.372034
20.382000 31.788000 4.253708
20.385000 22.114000 3.318389
20.388000 33.177000 4.188337
20.391000 29.343000 3.981833
20.394000 30.012000 4.021675
20.397000 31.287000 4.129310
20.400000 29.285000 3.907310
20.403000 32.905000 4.297629
20.406000 30.617000 4.008996
20.409000 34.114000 4.271760
20.412000 31.963000 4.057853
20.415000 24.547000 3.581362
20.418000 27.621000 3.913160
20.421000 33.880000 4.448592
20.424000 30.010000 4.004323
20.427000 25.888000 3.742382
20.430000 31.855000 4.077033
20.433000 35.152000 4.196964
20.436000 42.108000 4.808462
20.439000 26.545000 3.800897
20.442000 42.831000 4.901802
20.445000 29.444000 3.776571
20.448000 25.585000 3.581947
20.451000 23.258000 3.636574
20.454000 24.720000 3.855211
20.457000 29.068000 3.927735
20.460000 27.795000 3.951163
20.463000 26.699000 3.724334
20.466000 32.423000 4.378213
20.469000 32.965000 4.346806
20.472000 29.520000 3.920941
20.475000 41.046000 4.693248
20.478000 29.713000 4.096615
20.481000 32.370000 4.115407
20.484000 28.118000 3.930235
20.487000 25.830000 3.786183
20.490000 30.194000 3.879307
20.493000 34.462000 4.233413
20.496000 26.298000 3.812451
20.499000 32.345000 4.186696
20.502000 32.273000 4.123487
20.505000 33.947000 4.157207
20.508000 24.269000 3.436204
20.511000 23.910000 3.509415
20.514000 35.987000 4.444747
20.517000 38.998000 4.577876
20.520000 31.628000 4.060693
20.523000 35.688000 4.362825
20.526000 36.775000 4.397935
20.529000 32.214000 4.213254
20.532000 40.982000 4.540152
20.535000 40.210000 4.574336
20.538000 42.286000 4.788443
20.541000 31.957000 4.073880
20.544000 34.865000 4.339001
20.547000 27.677000 3.801710
20.550000 31.019000 4.175015
20.553000 29.822000 4.071992
20.556000 33.875000 4.220577
20.559000 23.101000 3.538625
20.562000 37.372000 4.459655
20.565000 28.050000 3.873574
20.568000 32.949000 4.259167
20.571000 30.850000 4.110140
20.574000 26.242000 3.899011
20.577000 26.468000 3.897161
20.580000 27.037000 3.664056
20.583000 24.708000 3.737714
20.586000 25.195000 3.615437
20.589000 20.489000 3.341462
20.592000 37.089000 4.308751
20.595000 28.665000 3.896913
20.598000 29.438000 3.956197
20.601000 30.331000 3.904920
20.604000 32.044000 3.951128
20.607000 25.662000 3.685948
20.610000 24.683000 3.723890
20.613000 36.799000 4.510655
20.616000 30.301000 4.222201
20.619000 33.306000 4.184916
20.622000 27.979000 3.856514
20.625000 30.151000 3.996085
20.628000 24.567000 3.671772
20.631000 25.478000 3.680827
20.634000 26.008000 3.762767
20.637000 25.805000 3.624062
20.640000 28.126000 4.125561
20.643000 32.952000 4.168505
20.646000 41.902000 4.935671
20.649000 39.323000 4.504015
20.652000 38.796000 4.553181
20.655000 32.299000 4.226455
20.658000 29.416000 3.923503
20.661000 27.175000 3.819284
20.664000 30.429000 4.093989
20.667000 33.849000 4.010015
20.670000 33.618000 4.256129
20.673000 32.359000 4.245902
20.676000 30.830000 4.132746
20.679000 24.827000 3.784328
20.682000 33.904000 4.299875
20.685000 27.065000 3.932168
20.688000 34.274000 4.357146
20.691000 27.238000 3.873036
20.694000 35.347000 4.309684
20.697000 38.181000 4.388506
20.700000 28.195000 3.878523
20.703000 29.463000 3.917081
20.706000 25.210000 3.637263
20.709000 44.129000 4.892901
20.712000 34.571000 4.525252
20.715000 27.585000 4.000035
20.718000 32.417000 4.349470
20.721000 27.935000 3.858102
20.724000 32.178000 4.138397
20.727000 23.055000 3.423242
20.730000 29.325000 4.091301
20.733000 28.734000 3.847808
20.736000 34.877000 4.461136
20.739000 28.391000 3.906278
20.742000 29.328000 4.032172
20.745000 28.742000 3.870754
20.748000 32.732000 4.224891
20.751000 31.671000 4.134145
20.754000 25.278000 3.614633
20.757000 36.774000 4.399376
20.760000 30.179000 3.915661
20.763000 15.652000 2.786412
20.766000 34.602000 4.475631
20.769000 34.855000 4.333282
20.772000 33.409000 4.150518
20.775000 33.874000 4.278090
20.778000 34.833000 4.199063
20.781000 27.575000 3.786688
20.784000 25.817000 3.692068
20.787000 31.943000 4.134907
20.790000 28.614000 3.929920
20.793000 33.097000 4.267982
20.796000 36.553000 4.247704
20.799000 33.554000 4.323738
20.802000 33.714000 4.220535
20.805000 33.779000 4.219032
20.808000 24.733000 3.464774
20.811000 28.122000 3.699829
20.814000 33.135000 4.213690
20.817000 30.226000 3.956695
20.820000 31.560000 4.132829
20.823000 42.629000 4.687752
20.826000 26.363000 3.872699
20.829000 32.038000 4.080434
20.832000 35.615000 4.351879
20.835000 24.314000 3.647747
20.838000 32.912000 4.182564
20.841000 35.738000 4.361002
20.844000 31.120000 3.978500
20.847000 34.162000 4.432357
20.850000 34.499000 4.228122
20.853000 26.291000 3.574074
20.856000 33.269000 4.351361
20.859000 28.074000 3.766785
20.862000 16.912000 2.930555
20.865000 36.939000 4.464487
20.868000 30.751000 4.161545
20.871000 26.935000 3.835433
20.874000 23.484000 3.725928
20.877000 25.308000 3.713978
20.880000 31.528000 4.115715
20.883000 28.285000 3.830878
20.886000 32.339000 4.088972
20.889000 39.100000 4.502872
20.892000 30.797000 4.082550
20.895000 32.248000 4.214425
20.898000 29.137000 3.966277
20.901000 34.216000 4.169698
20.904000 21.043000 3.316030
20.907000 19.550000 3.287423
20.910000 32.904000 4.259499
20.913000 43.357000 4.897481
20.916000 35.045000 4.474047
20.919000 38.039000 4.456733
20.922000 31.583000 4.093703
20.925000 26.877000 3.806200
20.928000 22.349000 3.356240
20.931000 26.882000 3.637721
20.934000 40.170000 4.645552
20.937000 20.083000 3.327587
20.940000 34.807000 4.356299
20.943000 27.784000 3.728888
20.946000 43.000000 4.788264
20.949000 32.684000 4.255264
20.952000 36.592000 4.372879
20.955000 29.829000 4.042322
20.958000 40.362000 4.524875
20.961000 16.561000 3.005897
20.964000 32.423000 4.322321
20.967000 30.695000 4.157315
20.970000 31.885000 4.225183
20.973000 36.112000 4.303723
20.976000 35.729000 4.419733
20.979000 26.136000 3.645541
20.982000 31.813000 3.971978
20.985000 28.173000 3.958332
20.988000 27.915000 3.950111
20.991000 27.477000 3.774128
20.994000 25.473000 3.643944
20.997000 32.832000 4.334422
21.000000 24.141000 3.434512
21.003000 27.773000 3.957984
21.006000 18.686000 3.157038
21.009000 25.804000 3.686414
21.012000 27.007000 3.879453
21.015000 31.132000 3.951648
21.018000 38.667000 4.464549
21.021000 30.218000 3.822844
21.024000 23.054000 3.420355
21.027000 20.702000 3.299520
21.030000 22.530000 3.426232
21.033000 28.081000 3.720185
21.036000 28.562000 3.789174
21.039000 43.585000 4.892276
21.042000 24.578000 3.596645
21.045000 36.270000 4.349779
21.048000 22.273000 3.288941
21.051000 35.305000 4.277550
21.054000 37.912000 4.584681
21.057000 31.326000 4.199128
21.060000 34.320000 4.305950
21.063000 39.711000 4.589340
21.066000 30.572000 3.900409
21.069000 32.007000 4.143358
21.072000 34.755000 4.352094
21.075000 27.807000 3.798674
21.078000 33.173000 4.233597
21.081000 32.526000 4.161244
21.084000 33.157000 4.370072
21.087000 34.528000 4.183614
21.090000 25.454000 3.541972
21.093000 34.315000 4.213600
21.096000 26.417000 3.834349
21.099000 31.051000 4.021041
21.102000 34.517000 4.362583
21.105000 21.385000 3.306530
21.108000 29.962000 4.001996
21.111000 25.493000 3.713411
21.114000 25.180000 3.693324
21.117000 30.474000 3.994862
21.120000 24.151000 3.683184
21.123000 26.542000 3.889297
21.126000 34.135000 4.328202
21.129000 28.259000 3.782672
21.132000 28.378000 3.919916
21.135000 22.332000 3.488297
21.138000 29.459000 3.953186
21.141000 21.074000 3.430432
21.144000 29.373000 3.822644
21.147000 27.234000 3.914498
21.150000 21.291000 3.343528
21.153000 21.987000 3.464400
21.156000 34.604000 4.489827
21.159000 22.609000 3.514519
21.162000 35.625000 4.332208
21.165000 41.018000 4.772644
21.168000 36.177000 4.516140
21.171000 28.826000 3.903410
21.174000 28.608000 4.071429
21.177000 35.297000 4.469802
21.180000 18.915000 3.206854
21.183000 29.254000 3.857493
21.186000 32.158000 4.189191
21.189000 31.564000 4.135718
21.192000 28.882000 4.008136
21.195000 30.971000 3.965407
21.198000 38.231000 4.497730
21.201000 18.455000 3.011705
21.204000 31.242000 4.230176
21.207000 26.550000 3.710992
21.210000 28.876000 3.890326
21.213000 34.454000 4.395435
21.216000 33.041000 4.229890
21.219000 29.766000 3.823291
21.222000 37.268000 4.399573
21.225000 32.608000 4.122527
21.228000 32.548000 4.028443
21.231000 29.499000 3.945155
21.234000 29.655000 4.020574
21.237000 19.746000 3.302640
21.240000 30.741000 4.060845
21.243000 27.949000 3.853869
21.246000 34.087000 4.416357
21.249000 28.656000 4.016393
21.252000 27.923000 3.827077
21.255000 33.090000 4.107240
21.258000 32.174000 4.184660
21.261000 29.896000 3.856660
21.264000 39.326000 4.621243
21.267000 28.395000 3.902428
21.270000 25.062000 3.855515
21.273000 38.280000 4.567783
21.276000 25.367000 3.754986
21.279000 23.191000 3.403834
21.282000 27.435000 4.021628
21.285000 29.049000 3.885958
21.288000 26.285000 3.669046
21.291000 30.381000 4.142568
21.294000 31.178000 4.292390
21.297000 31.873000 3.973012
21.300000 22.973000 3.506177
21.303000 35.665000 4.416976
21.306000 31.393000 4.248445
21.309000 28.138000 3.916725
21.312000 27.992000 3.903123
21.315000 35.304000 4.342146
21.318000 31.051000 4.187818
21.321000 41.341000 4.681973
21.324000 38.168000 4.646731
21.327000 35.639000 4.392001
21.330000 29.115000 4.096030
21.333000 28.940000 3.853969
21.336000 24.898000 3.756577
21.339000 30.418000 3.998875
21.342000 36.734000 4.422873
21.345000 30.057000 3.908510
21.348000 30.776000 4.159234
21.351000 29.563000 4.061678
21.354000 31.709000 4.293909
21.357000 29.643000 4.056325
21.360000 27.034000 3.647693
21.363000 25.811000 3.909146
21.366000 36.007000 4.421184
21.369000 31.795000 4.072989
21.372000 22.677000 3.492457
21.375000 22.715000 3.492533
21.378000 33.673000 4.108694
21.381000 25.468000 3.715284
21.384000 30.027000 3.944437
21.387000 38.283000 4.394592
21.390000 33.750000 4.394228
21.393000 24.698000 3.735502
21.396000 33.123000 4.267500
21.399000 32.486000 4.027425
21.402000 36.677000 4.446222
21.405000 30.822000 4.029483
21.408000 29.286000 3.899211
21.411000 36.252000 4.416299
21.414000 23.424000 3.404143
21.417000 30.180000 4.039409
21.420000 20.540000 3.332509
21.423000 27.451000 3.911674
21.426000 28.983000 3.941947
21.429000 25.755000 3.745357
21.432000 28.731000 3.974839
21.435000 30.800000 4.104280
21.438000 25.468000 3.754992
21.441000 36.886000 4.628334
21.444000 29.189000 3.853470
21.447000 29.226000 3.851496
21.450000 35.269000 4.560576
21.453000 28.137000 3.962590
21.456000 28.102000 4.064564
21.459000 19.841000 3.290281
21.462000 26.291000 3.801638
21.465000 37.427000 4.483759
21.468000 32.029000 4.151261
21.471000 35.931000 4.367781
21.474000 29.678000 3.962995
21.477000 32.580000 3.961587
21.480000 31.986000 4.038074
21.483000 35.781000 4.474427
21.486000 29.761000 4.059215
21.489000 34.297000 4.247671
21.492000 21.100000 3.318220
21.495000 27.230000 3.808682
21.498000 27.757000 3.860284
21.501000 26.674000 3.908588
21.504000 23.410000 3.633584
21.507000 26.280000 3.590296
21.510000 28.480000 3.871636
21.513000 21.224000 3.240597
21.516000 33.165000 4.279618
21.519000 31.473000 4.070214
21.522000 34.268000 4.334871
21.525000 28.300000 3.876675
21.528000 20.081000 3.390869
21.531000 27.108000 3.733066
21.534000 36.419000 4.400223
21.537000 27.505000 3.765834
21.540000 31.686000 4.187088
21.543000 29.770000 3.976103
21.546000 19.280000 3.020817
21.549000 31.922000 4.125868
21.552000 28.528000 3.818906
21.555000 27.553000 3.883703
21.558000 30.016000 4.094838
21.561000 36.876000 4.411645
21.564000 24.013000 3.596912
21.567000 35.038000 4.399037
21.570000 24.257000 3.645521
21.573000 29.456000 4.038076
21.576000 38.726000 4.663260
21.579000 28.452000 3.932589
21.582000 28.952000 3.822188
21.585000 36.692000 4.536905
21.588000 26.810000 3.691266
21.591000 24.588000 3.571888
21.594000 23.489000 3.485532
21.597000 37.207000 4.380236
21.600000 30.388000 3.944003
21.603000 26.372000 3.800827
21.606000 24.936000 3.741233
21.609000 43.109000 4.873125
21.612000 34.924000 4.456866
21.615000 22.733000 3.437930
21.618000 24.345000 3.577946
21.621000 21.879000 3.402845
21.624000 16.651000 3.009838
21.627000 21.268000 3.399379
21.630000 19.682000 3.131928
21.633000 24.539000 3.487150
21.636000 27.193000 3.711598
21.639000 37.386000 4.455458
21.642000 27.789000 4.004898
21.645000 30.931000 4.123045
21.648000 26.614000 3.508847
21.651000 32.331000 4.262217
21.654000 33.852000 4.377100
21.657000 26.045000 3.676690
21.660000 27.553000 3.855844
21.663000 27.095000 3.580981
21.666000 26.165000 3.576618
21.669000 29.418000 3.976796
21.672000 33.402000 4.293334
21.675000 21.893000 3.371767
21.678000 30.547000 4.069517
21.681000 36.544000 4.385629
21.684000 35.755000 4.375604
21.687000 38.839000 4.540305
21.690000 31.789000 4.121665
21.693000 32.831000 4.224279
21.696000 32.115000 4.089435
21.699000 29.819000 3.974057
21.702000 31.073000 4.115578
21.705000 32.127000 4.211939
21.708000 40.930000 4.590376
21.711000 31.025000 4.039867
21.714000 36.014000 4.328739
21.717000 29.895000 4.012916
21.720000 23.595000 3.526741
21.723000 23.627000 3.517061
21.726000 32.993000 4.355177
21.729000 31.923000 4.161082
21.732000 32.404000 4.184258
21.735000 22.754000 3.676965
21.738000 28.631000 4.047398
21.741000 30.359000 3.863956
21.744000 43.946000 4.954437
21.747000 23.028000 3.374748
21.750000 25.137000 3.703839
21.753000 29.241000 4.012366
21.756000 32.840000 4.169386
21.759000 32.531000 4.068012
21.762000 34.611000 4.246775
21.765000 36.679000 4.565945
21.768000 38.376000 4.595868
21.771000 27.998000 3.951319
21.774000 19.812000 3.154076
21.777000 29.164000 3.993251
21.780000 31.518000 4.156419
21.783000 31.902000 4.169895
21.786000 34.200000 4.333179
21.789000 31.560000 4.155145
21.792000 29.107000 4.034972
21.795000 33.498000 4.383860
21.798000 29.414000 3.933685
21.801000 31.102000 4.120725
21.804000 28.743000 3.823530
21.807000 32.157000 4.276882
21.810000 31.492000 4.198839
21.813000 23.447000 3.530206
21.816000 39.435000 4.635564
21.819000 35.566000 4.340823
21.822000 38.784000 4.626019
21.825000 30.655000 4.115567
21.828000 34.529000 4.331466
21.831000 33.492000 4.179904
21.834000 24.290000 3.618294
21.837000 34.563000 4.446056
21.840000 26.021000 3.767005
21.843000 30.219000 3.955770
21.846000 18.702000 3.219504
21.849000 34.128000 4.518107
21.852000 33.022000 4.194646
21.855000 39.194000 4.572095
21.858000 31.513000 4.023225
21.861000 23.177000 3.459551
21.864000 31.152000 4.189552
21.867000 29.377000 4.117595
21.870000 27.983000 3.683891
21.873000 31.761000 4.012026
21.876000 30.290000 4.050704
21.879000 28.577000 3.909727
21.882000 23.507000 3.561001
21.885000 28.579000 3.977914
21.888000 37.155000 4.250153
21.891000 25.598000 3.797887
21.894000 26.401000 3.880677
21.897000 33.757000 4.191412
21.900000 37.078000 4.449058
21.903000 34.557000 4.466519
21.906000 33.186000 4.242042
21.909000 30.678000 4.084902
21.912000 31.066000 4.093836
21.915000 25.772000 3.693372
21.918000 30.817000 4.175958
21.921000 28.493000 3.952766
21.924000 26.839000 3.806621
21.927000 29.342000 3.996980
21.930000 39.046000 4.860595
21.933000 37.734000 4.351073
21.936000 49.760000 5.367425
21.939000 27.639000 3.811755
21.942000 32.985000 4.157136
21.945000 21.708000 3.470430
21.948000 28.824000 3.948593
21.951000 38.389000 4.585701
21.954000 36.825000 4.514847
21.957000 38.655000 4.533065
21.960000 37.644000 4.439970
21.963000 49.564000 5.264926
21.966000 53.696000 5.450034
21.969000 62.454000 5.744787
21.972000 72.649000 6.564850
21.975000 69.686000 6.234700
21.978000 56.681000 5.515819
21.981000 37.610000 4.563431
21.984000 31.578000 4.462825
21.987000 35.040000 4.285074
21.990000 37.415000 4.448439
21.993000 36.802000 4.285288
21.996000 35.418000 4.380537
21.999000 28.649000 3.847677
22.002000 35.916000 4.456241
22.005000 27.468000 3.723144
22.008000 27.210000 3.758036
22.011000 29.917000 4.031003
22.014000 31.834000 4.322550
22.017000 38.309000 4.626426
22.020000 28.201000 3.746316
22.023000 30.530000 4.061478
22.026000 34.102000 4.213422
22.029000 38.176000 4.541184
22.032000 29.158000 3.867025
22.035000 29.507000 3.957304
22.038000 27.915000 3.701569
22.041000 24.044000 3.535261
22.044000 28.501000 4.060341
22.047000 24.348000 3.599662
22.050000 34.396000 4.141554
22.053000 33.830000 4.569407
22.056000 25.946000 3.713749
22.059000 33.401000 4.150400
22.062000 28.920000 3.833331
22.065000 28.343000 3.990147
22.068000 29.204000 4.135228
22.071000 21.794000 3.454943
22.074000 41.150000 4.811208
22.077000 26.923000 3.826796
22.080000 28.723000 3.843046
22.083000 35.901000 4.319552
22.086000 32.961000 4.275518
22.089000 38.710000 4.462667
22.092000 35.534000 4.437060
22.095000 39.411000 4.467415
22.098000 30.193000 4.129875
22.101000 30.667000 4.084244
22.104000 26.962000 3.862226
22.107000 36.390000 4.455608
22.110000 34.669000 4.260499
22.113000 21.054000 3.361653
22.116000 34.639000 4.369879
22.119000 36.203000 4.460508
22.122000 22.826000 3.588479
22.125000 33.212000 4.322893
22.128000 30.216000 4.131358
22.131000 26.302000 3.697900
22.134000 27.566000 3.854900
22.137000 33.948000 4.373125
22.140000 32.864000 4.230498
22.143000 33.829000 4.282458
22.146000 30.604000 3.994012
22.149000 31.164000 4.074682
22.152000 23.347000 3.653117
22.155000 41.505000 4.922004
22.158000 28.246000 3.754477
22.161000 35.685000 4.307513
22.164000 26.091000 3.746536
22.167000 41.754000 4.731701
22.170000 25.775000 3.759210
22.173000 27.335000 3.808906
22.176000 29.791000 3.936843
22.179000 30.569000 3.832366
22.182000 39.106000 4.777979
22.185000 25.040000 3.481275
22.188000 19.139000 3.125024
22.191000 39.834000 4.699422
22.194000 32.803000 4.136927
22.197000 39.344000 4.541681
22.200000 30.146000 3.958506
22.203000 33.188000 4.296433
22.206000 33.143000 4.024578
22.209000 27.400000 3.856257
22.212000 24.393000 3.767402
22.215000 32.728000 4.135943
22.218000 33.226000 4.276072
22.221000 27.833000 3.922425
22.224000 32.275000 4.161647
22.227000 35.146000 4.328533
22.230000 31.449000 4.118831
22.233000 43.107000 4.922464
22.236000 35.718000 4.496113
22.239000 33.447000 4.149926
22.242000 32.505000 4.123365
22.245000 21.433000 3.320703
22.248000 33.235000 4.369643
22.251000 29.902000 3.944978
22.254000 31.337000 4.146085
22.257000 26.190000 3.718683
22.260000 30.394000 4.042292
22.263000 34.382000 4.402968
22.266000 34.327000 4.442546
22.269000 31.993000 4.178432
22.272000 36.596000 4.443880
22.275000 39.355000 4.772452
22.278000 32.644000 4.085317
22.281000 37.496000 4.522986
22.284000 29.026000 4.003469
22.287000 28.418000 3.930294
22.290000 24.729000 3.682220
22.293000 29.359000 4.050093
22.296000 21.966000 3.243595
22.299000 34.337000 4.196838
22.302000 28.710000 3.776827
22.305000 30.603000 3.912240
22.308000 35.658000 4.244414
22.311000 31.332000 4.128705
22.314000 26.958000 3.926506
22.317000 31.722000 4.067975
22.320000 42.321000 4.658134
22.323000 35.664000 4.364237
22.326000 32.213000 4.019095
22.329000 35.383000 4.352083
22.332000 32.392000 4.051349
22.335000 29.338000 4.081237
22.338000 35.914000 4.629257
22.341000 33.161000 4.301294
22.344000 35.594000 4.331045
22.347000 30.893000 3.994188
22.350000 35.887000 4.366118
22.353000 33.705000 4.257621
22.356000 29.406000 4.095294
22.359000 24.349000 3.536455
22.362000 29.977000 4.058691
22.365000 26.008000 3.599382
22.368000 40.155000 4.749236
22.371000 26.498000 3.751694
22.374000 28.608000 3.866826
22.377000 27.995000 3.946626
22.380000 36.149000 4.483113
22.383000 34.592000 4.411725
22.386000 37.499000 4.551610
22.389000 34.919000 4.331001
22.392000 44.390000 4.935755
22.395000 20.839000 3.377371
22.398000 25.070000 3.703592
22.401000 30.360000 4.010280
22.404000 31.709000 4.025504
22.407000 24.877000 3.650494
22.410000 27.867000 4.012717
22.413000 33.102000 4.349592
22.416000 30.001000 3.937664
22.419000 31.752000 4.163678
22.422000 38.024000 4.561080
22.425000 29.647000 3.981724
22.428000 36.965000 4.357975
22.431000 36.134000 4.408853
22.434000 46.730000 5.038450
22.437000 34.517000 4.169099
22.440000 39.853000 4.687228
22.443000 33.187000 4.127637
22.446000 41.757000 4.782801
22.449000 25.716000 3.754320
22.452000 41.384000 4.832803
22.455000 32.745000 4.161329
22.458000 37.350000 4.618213
22.461000 25.152000 3.782114
22.464000 40.377000 4.563040
22.467000 41.666000 4.802517
22.470000 32.535000 4.204516
22.473000 37.361000 4.480383
22.476000 31.210000 4.072680
22.479000 27.440000 3.877422
22.482000 35.162000 4.237563
22.485000 38.400000 4.563479
22.488000 38.026000 4.490024
22.491000 38.660000 4.368193
22.494000 30.753000 3.950999
22.497000 31.366000 4.025176
22.500000 38.554000 4.544354
22.503000 41.133000 4.865104
22.506000 40.204000 4.525755
22.509000 38.922000 4.373154
22.512000 34.950000 4.495192
22.515000 28.688000 3.940968
22.518000 39.379000 4.517492
22.521000 30.505000 4.028701
22.524000 31.639000 4.036951
22.527000 46.306000 5.153805
22.530000 34.981000 4.385514
22.533000 31.171000 3.945980
22.536000 32.951000 4.120852
22.539000 42.620000 4.969203
22.542000 36.903000 4.320661
22.545000 36.942000 4.585173
22.548000 33.277000 4.030518
22.551000 36.034000 4.340737
22.554000 41.216000 4.791766
22.557000 40.736000 4.697832
22.560000 35.094000 4.376022
22.563000 42.757000 4.678931
22.566000 30.945000 3.985923
22.569000 46.122000 5.066510
22.572000 36.164000 4.366991
22.575000 38.724000 4.478062
22.578000 51.739000 5.180862
22.581000 30.836000 3.885184
22.584000 38.654000 4.577671
22.587000 44.623000 4.982632
22.590000 35.198000 4.342376
22.593000 31.736000 4.053126
22.596000 50.268000 5.145227
22.599000 44.363000 4.984502
22.602000 40.698000 4.807516
22.605000 39.732000 4.553233
22.608000 48.728000 5.161241
22.611000 34.824000 4.242946
22.614000 56.256000 5.700676
22.617000 36.594000 4.282131
22.620000 39.438000 4.596128
22.623000 42.299000 4.744377
22.626000 40.761000 4.460115
22.629000 41.092000 4.782267
22.632000 41.186000 4.759015
22.635000 42.916000 4.845345
22.638000 47.376000 5.052446
22.641000 41.280000 4.673340
22.644000 45.118000 4.897590
22.647000 42.443000 4.660432
22.650000 47.093000 4.890239
22.653000 48.968000 5.086450
22.656000 42.365000 4.655934
22.659000 46.948000 4.967302
22.662000 45.511000 5.040692
22.665000 51.196000 5.180558
22.668000 45.396000 4.942481
22.671000 64.615000 5.820305
22.674000 50.387000 5.086039
22.677000 60.417000 5.801505
22.680000 53.036000 5.257661
22.683000 59.284000 5.707056
22.686000 74.951000 6.359276
22.689000 51.316000 5.159305
22.692000 63.307000 6.005920
22.695000 55.400000 5.548620
22.698000 69.716000 6.169982
22.701000 71.937000 6.243470
22.704000 74.849000 6.448685
22.707000 65.127000 5.989261
22.710000 77.985000 6.522010
22.713000 96.324000 7.158993
22.716000 68.944000 6.052175
22.719000 58.659000 5.803977
22.722000 67.207000 6.048311
22.725000 78.251000 6.402380
22.728000 65.518000 5.884442
22.731000 72.223000 6.299030
22.734000 89.759000 6.998106
22.737000 72.845000 6.295937
22.740000 100.051000 7.331717
22.743000 102.883000 7.349125
22.746000 110.456000 7.682662
22.749000 108.252000 7.681758
22.752000 113.757000 7.679346
22.755000 137.578000 8.529034
22.758000 138.256000 8.616138
22.761000 157.547000 9.442256
22.764000 134.343000 8.465735
22.767000 145.944000 8.966717
22.770000 169.500000 9.375955
22.773000 186.808000 9.839859
22.776000 186.800000 10.024297
22.779000 213.506000 10.744732
22.782000 247.525000 11.527252
22.785000 263.025000 11.823466
22.788000 286.007000 12.348905
22.791000 368.214000 14.333241
22.794000 421.453000 15.269312
22.797000 509.690000 16.627094
22.800000 529.837000 16.865748
22.803000 749.595000 20.254539
22.806000 900.113000 22.275958
22.809000 1224.507000 26.281059
22.812000 1583.506000 29.437000
22.815000 2143.549000 34.767046
22.818000 2741.359000 39.839863
22.821000 3397.553000 44.958437
22.824000 3658.361000 46.699150
22.827000 3329.386000 43.801265
22.830000 2615.724000 38.631679
22.833000 1949.458000 33.338187
22.836000 1433.140000 28.760085
22.839000 964.981000 23.087428
22.842000 766.958000 20.312175
22.845000 659.919000 18.855485
22.848000 509.136000 16.799730
22.851000 433.782000 15.394288
22.854000 337.052000 13.409672
22.857000 271.850000 12.099886
22.860000 255.252000 11.688537
22.863000 228.914000 11.112308
22.866000 180.855000 9.924521
22.869000 181.187000 9.846378
22.872000 191.419000 9.958305
22.875000 151.012000 8.922280
22.878000 150.061000 9.032953
22.881000 142.137000 8.778096
22.884000 126.942000 8.138796
22.887000 124.093000 8.221405
22.890000 114.554000 7.831012
22.893000 106.783000 7.591196
22.896000 113.021000 7.779433
22.899000 99.178000 7.207000
22.902000 87.152000 6.713594
22.905000 103.678000 7.362065
22.908000 88.409000 6.906285
22.911000 91.131000 7.120476
22.914000 85.662000 6.888934
22.917000 68.270000 6.167022
22.920000 77.216000 6.608282
22.923000 63.790000 5.900516
22.926000 74.794000 6.514042
22.929000 58.411000 5.644874
22.932000 61.649000 5.719756
22.935000 63.798000 5.772218
22.938000 69.454000 6.029343
22.941000 70.285000 6.321887
22.944000 57.341000 5.590690
22.947000 45.404000 4.887485
22.950000 63.689000 5.780469
22.953000 54.695000 5.599913
22.956000 49.814000 5.244921
22.959000 55.697000 5.513548
22.962000 51.732000 5.240424
22.965000 43.505000 5.099253
22.968000 54.762000 5.479541
22.971000 60.740000 5.724231
22.974000 50.441000 5.230759
22.977000 54.693000 5.451027
22.980000 48.932000 5.198666
22.983000 46.413000 5.086010
22.986000 37.620000 4.452297
22.989000 38.466000 4.589119
22.992000 39.090000 4.719405
22.995000 42.886000 4.857348
22.998000 47.373000 5.139852
23.001000 40.412000 4.788235
23.004000 41.752000 4.681306
23.007000 33.903000 4.249368
23.010000 46.300000 5.181952
23.013000 35.901000 4.390298
23.016000 43.801000 4.689086
23.019000 41.229000 4.724564
23.022000 47.744000 4.988008
23.025000 41.785000 4.635388
23.028000 38.102000 4.580054
23.031000 35.753000 4.503656
23.034000 41.311000 4.723336
23.037000 35.856000 4.307606
23.040000 38.118000 4.562128
23.043000 32.194000 4.160432
23.046000 34.581000 4.231169
23.049000 50.700000 5.286983
23.052000 33.042000 4.153146
23.055000 36.647000 4.371659
23.058000 39.458000 4.673442
23.061000 38.574000 4.525459
23.064000 53.531000 5.476653
23.067000 37.232000 4.292102
23.070000 34.413000 4.249114
23.073000 37.404000 4.670256
23.076000 46.679000 5.005540
23.079000 45.322000 4.943477
23.082000 31.111000 3.965486
23.085000 39.160000 4.782541
23.088000 40.140000 4.506033
23.091000 40.202000 4.551188
23.094000 41.328000 4.522887
23.097000 38.009000 4.449510
23.100000 36.027000 4.483878
23.103000 27.584000 4.002895
23.106000 34.035000 4.183959
23.109000 34.473000 4.197198
23.112000 36.765000 4.427013
23.115000 27.727000 3.926669
23.118000 37.379000 4.486268
23.121000 40.787000 4.600462
23.124000 27.077000 3.822669
23.127000 38.815000 4.594592
23.130000 25.730000 3.615407
23.133000 39.009000 4.514867
23.136000 35.252000 4.276356
23.139000 38.157000 4.348341
23.142000 43.095000 4.950730
23.145000 40.653000 4.713222
23.148000 38.564000 4.550749
23.151000 37.747000 4.758624
23.154000 27.159000 3.885421
23.157000 44.010000 4.976952
23.160000 40.970000 4.719599
23.163000 33.542000 4.378032
23.166000 34.110000 4.200160
23.169000 32.128000 3.949194
23.172000 36.069000 4.491548
23.175000 43.223000 4.798206
23.178000 27.049000 3.747427
23.181000 24.054000 3.524794
23.184000 30.257000 3.840871
23.187000 34.514000 4.308051
23.190000 34.444000 4.275933
23.193000 32.966000 4.090714
23.196000 35.865000 4.423386
23.199000 48.703000 5.105028
23.202000 33.494000 4.237307
23.205000 33.564000 4.271914
23.208000 25.845000 3.748416
23.211000 32.148000 4.088782
23.214000 28.982000 3.908473
23.217000 34.803000 4.395448
23.220000 37.352000 4.623102
23.223000 35.487000 4.358725
23.226000 36.245000 4.419064
23.229000 34.480000 4.489207
23.232000 33.543000 4.147594
23.235000 41.292000 4.724073
23.238000 41.901000 4.685827
23.241000 29.773000 3.994011
23.244000 39.562000 4.604059
23.247000 43.060000 4.826479
23.250000 25.607000 3.721576
23.253000 36.816000 4.420810
23.256000 31.080000 4.027863
23.259000 40.869000 4.649517
23.262000 30.123000 3.986920
23.265000 27.462000 3.744217
23.268000 35.062000 4.213506
23.271000 33.190000 4.303644
23.274000 35.630000 4.361189
23.277000 25.567000 3.579981
23.280000 41.990000 4.873507
23.283000 28.582000 3.951728
23.286000 28.281000 3.784835
23.289000 31.118000 4.021929
23.292000 35.916000 4.347774
23.295000 28.555000 3.960287
23.298000 28.855000 3.859329
23.301000 36.016000 4.579444
23.304000 34.645000 4.372367
23.307000 29.027000 3.919175
23.310000 28.034000 3.881942
23.313000 42.730000 4.781521
23.316000 35.722000 4.280091
23.319000 31.430000 4.083382
23.322000 32.846000 4.178987
23.325000 34.464000 4.350139
23.328000 43.475000 4.750979
23.331000 23.737000 3.487216
23.334000 25.199000 3.749736
23.337000 35.806000 4.393195
23.340000 28.485000 3.795919
23.343000 38.855000 4.356687
23.346000 30.003000 4.014543
23.349000 48.485000 5.344951
23.352000 40.330000 4.835074
23.355000 34.841000 4.281273
23.358000 34.271000 4.317858
23.361000 38.295000 4.553003
23.364000 22.671000 3.638330
23.367000 30.695000 4.095145
23.370000 31.762000 4.049867
23.373000 33.081000 4.258425
23.376000 32.173000 4.180278
23.379000 32.604000 4.178695
23.382000 42.566000 4.730582
23.385000 32.576000 4.242732
23.388000 25.110000 3.482091
23.391000 27.665000 3.916141
23.394000 41.212000 4.765547
23.397000 35.318000 4.353651
23.400000 29.541000 3.659706
23.403000 29.619000 4.126534
23.406000 37.386000 4.455314
23.409000 26.430000 3.594484
23.412000 46.161000 5.005697
23.415000 32.064000 4.107591
23.418000 35.485000 4.298676
23.421000 38.669000 4.517973
23.424000 32.114000 4.156242
23.427000 33.837000 4.308915
23.430000 28.252000 3.779957
23.433000 32.048000 4.143218
23.436000 28.384000 3.950703
23.439000 29.016000 3.914560
23.442000 38.341000 4.355158
23.445000 26.397000 3.734969
23.448000 36.702000 4.365240
23.451000 30.854000 3.991210
23.454000 31.471000 4.078924
23.457000 21.058000 3.383484
23.460000 23.114000 3.536765
23.463000 42.918000 4.813482
23.466000 33.597000 4.397449
23.469000 27.201000 3.974992
23.472000 32.494000 4.218098
23.475000 27.095000 3.823196
23.478000 33.225000 4.182746
23.481000 39.937000 4.589135
23.484000 38.250000 4.696322
23.487000 35.542000 4.526383
23.490000 22.383000 3.476714
23.493000 31.450000 4.033144
23.496000 32.568000 4.251616
23.499000 37.147000 4.421902
23.502000 31.268000 3.942446
23.505000 40.428000 4.727654
23.508000 36.953000 4.408201
23.511000 32.481000 4.058665
23.514000 38.493000 4.561777
23.517000 39.343000 4.489854
23.520000 28.449000 3.939076
23.523000 30.918000 4.036892
23.526000 28.174000 3.817620
23.529000 24.462000 3.610241
23.532000 30.180000 4.049551
23.535000 33.136000 4.156082
23.538000 32.467000 4.079181
23.541000 30.407000 4.207670
23.544000 24.454000 3.626518
23.547000 29.377000 3.897857
23.550000 23.929000 3.556557
23.553000 30.633000 3.837632
23.556000 26.716000 3.787960
23.559000 22.639000 3.488037
23.562000 24.551000 3.688124
23.565000 23.355000 3.727649
23.568000 30.896000 4.122707
23.571000 35.072000 4.346593
23.574000 33.172000 4.232529
23.577000 22.635000 3.398598
23.580000 31.898000 3.998173
23.583000 33.154000 4.301681
23.586000 31.381000 4.028277
23.589000 43.274000 4.694269
23.592000 28.316000 3.869392
23.595000 32.581000 4.126056
23.598000 45.383000 5.045044
23.601000 22.169000 3.450852
23.604000 38.434000 4.575883
23.607000 34.758000 4.387735
23.610000 24.470000 3.517492
23.613000 32.503000 4.289958
23.616000 41.632000 4.932665
23.619000 35.537000 4.345273
23.622000 31.608000 4.141920
23.625000 27.588000 3.887815
23.628000 39.200000 4.722425
23.631000 28.612000 3.834551
23.634000 30.656000 4.044628
23.637000 28.080000 3.680016
23.640000 40.519000 4.443927
23.643000 35.210000 4.400445
23.646000 33.080000 4.195336
23.649000 36.240000 4.452247
23.652000 35.098000 4.405084
23.655000 36.037000 4.247828
23.658000 35.477000 4.250519
23.661000 28.627000 3.951232
23.664000 33.242000 4.334980
23.667000 23.808000 3.551075
23.670000 37.307000 4.436376
23.673000 34.621000 4.224758
23.676000 29.380000 3.918513
23.679000 31.852000 4.173805
23.682000 32.413000 4.169448
23.685000 29.666000 3.826765
23.688000 37.239000 4.565457
23.691000 35.903000 4.458487
23.694000 35.517000 4.351955
23.697000 32.605000 4.082281
23.700000 33.480000 4.252242
23.703000 43.256000 4.846849
23.706000 37.694000 4.470304
23.709000 33.390000 4.183527
23.712000 33.121000 4.175584
23.715000 34.378000 4.214141
23.718000 22.967000 3.516655
23.721000 33.566000 4.184233
23.724000 25.683000 3.637483
23.727000 26.597000 3.810259
23.730000 29.009000 3.937830
23.733000 37.100000 4.601907
23.736000 27.511000 3.892836
23.739000 32.985000 4.121442
23.742000 28.650000 4.024001
23.745000 32.824000 4.093201
23.748000 35.907000 4.421158
23.751000 39.069000 4.513810
23.754000 24.336000 3.707165
23.757000 17.971000 3.120406
23.760000 20.869000 3.369488
23.763000 26.542000 3.926579
23.766000 32.398000 4.242466
23.769000 39.109000 4.619553
23.772000 32.067000 4.134319
23.775000 23.303000 3.540088
23.778000 39.560000 4.590954
23.781000 29.082000 3.760341
23.784000 27.019000 3.765791
23.787000 33.674000 4.323303
23.790000 34.818000 4.455865
23.793000 36.504000 4.306426
23.796000 22.632000 3.633298
23.799000 36.234000 4.286284
23.802000 40.794000 4.591747
23.805000 26.854000 3.732575
23.808000 28.633000 3.940543
23.811000 38.663000 4.489201
23.814000 33.150000 4.309639
23.817000 32.596000 4.021144
23.820000 30.274000 4.054192
23.823000 41.028000 4.693006
23.826000 33.009000 4.125078
23.829000 37.201000 4.316052
23.832000 40.491000 4.542952
23.835000 32.909000 4.244375
23.838000 34.409000 4.166176
23.841000 33.362000 4.248035
23.844000 32.234000 4.115054
23.847000 36.419000 4.417837
23.850000 33.954000 4.348492
23.853000 32.002000 4.075635
23.856000 30.168000 3.973103
23.859000 40.734000 4.676888
23.862000 28.651000 4.001660
23.865000 27.351000 3.909088
23.868000 28.121000 3.950944
23.871000 27.506000 3.836522
23.874000 27.048000 3.784259
23.877000 36.807000 4.529651
23.880000 34.679000 4.481395
23.883000 24.241000 3.570344
23.886000 42.647000 4.808135
23.889000 28.109000 3.857401
23.892000 34.640000 4.181256
23.895000 21.805000 3.348086
23.898000 22.033000 3.230107
23.901000 30.368000 3.989916
23.904000 29.655000 3.970253
23.907000 32.306000 4.104697
23.910000 38.732000 4.617646
23.913000 37.451000 4.606378
23.916000 34.408000 4.136612
23.919000 30.787000 3.997293
23.922000 33.179000 4.161284
23.925000 38.639000 4.627387
23.928000 35.785000 4.636050
23.931000 37.227000 4.414745
23.934000 27.724000 3.747223
23.937000 36.620000 4.421191
23.940000 28.176000 3.730058
23.943000 28.136000 4.006587
23.946000 31.454000 4.114692
23.949000 33.724000 4.234413
23.952000 37.267000 4.464801
23.955000 36.195000 4.463591
23.958000 32.688000 4.342363
23.961000 46.658000 5.119322
23.964000 39.474000 4.551468
23.967000 32.017000 4.185374
23.970000 33.807000 4.210620
23.973000 34.260000 4.295019
23.976000 30.236000 3.930280
23.979000 34.310000 4.262651
23.982000 31.525000 4.014194
23.985000 35.729000 4.512244
23.988000 29.056000 4.062317
23.991000 34.362000 4.243047
23.994000 23.722000 3.507695
23.997000 28.812000 3.956661
24.000000 35.062000 4.222002
24.003000 33.225000 4.322522
24.006000 33.881000 4.260501
24.009000 26.563000 3.645412
24.012000 35.679000 4.428758
24.015000 37.360000 4.403840
24.018000 37.342000 4.339492
24.021000 37.105000 4.377204
24.024000 25.474000 3.633976
24.027000 28.161000 4.012035
24.030000 30.308000 4.152872
24.033000 40.578000 4.704984
24.036000 33.853000 4.283518
24.039000 46.933000 5.174440
24.042000 33.950000 4.364264
24.045000 24.845000 3.625728
24.048000 31.267000 4.019478
24.051000 31.968000 4.203748
24.054000 32.193000 4.290729
24.057000 16.892000 3.170967
24.060000 26.805000 3.828831
24.063000 31.058000 4.005279
24.066000 34.904000 4.339362
24.069000 34.887000 4.217589
24.072000 38.413000 4.635474
24.075000 35.214000 4.320043
24.078000 35.750000 4.267891
24.081000 29.955000 4.004767
24.084000 24.119000 3.585041
24.087000 36.128000 4.407146
24.090000 39.067000 4.792486
24.093000 28.580000 3.781065
24.096000 24.893000 3.660841
24.099000 23.329000 3.477334
24.102000 29.455000 4.039329
24.105000 28.774000 4.008124
24.108000 31.798000 4.364552
24.111000 30.736000 4.145140
24.114000 25.065000 3.731674
24.117000 36.998000 4.526154
24.120000 30.119000 3.953152
24.123000 38.418000 4.573867
24.126000 29.380000 3.832371
24.129000 37.697000 4.513398
24.132000 30.233000 4.053741
24.135000 34.297000 4.241100
24.138000 31.004000 4.114054
24.141000 27.054000 3.732211
24.144000 33.074000 4.335593
24.147000 38.566000 4.467365
24.150000 33.015000 4.297635
24.153000 24.288000 3.518724
24.156000 31.657000 3.964828
24.159000 37.320000 4.599731
24.162000 27.310000 3.713961
24.165000 41.858000 4.698575
24.168000 35.069000 4.439837
24.171000 35.806000 4.318746
24.174000 27.039000 3.899195
24.177000 36.186000 4.388283
24.180000 27.654000 3.839701
24.183000 32.089000 4.068646
24.186000 30.364000 4.163148
24.189000 45.009000 5.110257
24.192000 26.467000 3.656929
24.195000 31.403000 3.998357
24.198000 29.285000 3.821539
24.201000 29.703000 4.094052
24.204000 29.837000 4.297228
24.207000 19.027000 3.205626
24.210000 33.568000 4.279895
24.213000 38.968000 4.555654
24.216000 22.037000 3.459760
24.219000 28.076000 3.866295
24.222000 40.078000 4.842025
24.225000 37.610000 4.442002
24.228000 43.354000 4.760175
24.231000 45.501000 4.805554
24.234000 38.512000 4.490195
24.237000 42.914000 4.845046
24.240000 49.463000 5.106309
24.243000 59.925000 5.689395
24.246000 66.994000 5.866913
24.249000 66.465000 5.958718
24.252000 80.896000 6.704196
24.255000 70.918000 6.058076
24.258000 67.095000 6.063143
24.261000 58.027000 5.653057
24.264000 38.773000 4.529103
24.267000 42.028000 4.661718
24.270000 46.599000 5.065141
24.273000 42.186000 4.743333
24.276000 38.179000 4.636268
24.279000 43.196000 4.710246
24.282000 33.463000 4.252871
24.285000 29.421000 3.955242
24.288000 34.432000 4.258605
24.291000 39.448000 4.640108
24.294000 31.919000 4.302570
24.297000 42.363000 4.711460
24.300000 44.686000 4.925817
24.303000 34.021000 4.367872
24.306000 29.055000 3.920214
24.309000 25.472000 3.504686
24.312000 35.843000 4.349147
24.315000 30.440000 4.191186
24.318000 29.046000 3.869148
24.321000 45.291000 5.038692
24.324000 42.893000 4.715074
24.327000 33.883000 4.131939
24.330000 38.413000 4.488608
24.333000 28.579000 3.851026
24.336000 41.322000 4.830614
24.339000 36.564000 4.358479
24.342000 37.824000 4.547845
24.345000 29.547000 3.814454
24.348000 37.425000 4.359893
24.351000 29.078000 4.016513
24.354000 33.311000 4.356758
24.357000 33.088000 4.184285
24.360000 34.156000 4.292352
24.363000 21.924000 3.268453
24.366000 32.522000 4.406317
24.369000 33.815000 4.377638
24.372000 45.786000 4.941475
24.375000 34.172000 4.297446
24.378000 38.455000 4.545183
24.381000 32.517000 4.190468
24.384000 32.485000 4.339964
24.387000 34.705000 4.135257
24.390000 31.401000 4.212320
24.393000 38.956000 4.706537
24.396000 31.119000 4.208509
24.399000 34.492000 4.232893
24.402000 24.584000 3.668766
24.405000 33.974000 4.121001
24.408000 41.669000 4.744743
24.411000 36.119000 4.381349
24.414000 34.240000 4.320892
24.417000 30.221000 3.827692
24.420000 36.563000 4.397147
24.423000 22.317000 3.332154
24.426000 31.028000 4.115869
24.429000 39.317000 4.612322
24.432000 34.775000 4.067830
24.435000 39.219000 4.445813
24.438000 43.195000 4.856437
24.441000 37.249000 4.512369
24.444000 32.100000 4.115008
24.447000 30.738000 4.042269
24.450000 25.565000 3.619386
24.453000 25.437000 3.735116
24.456000 28.285000 3.929363
24.459000 28.996000 3.949442
24.462000 33.994000 4.239290
24.465000 32.917000 4.158923
24.468000 39.953000 4.650681
24.471000 28.241000 3.783343
24.474000 34.323000 4.307821
24.477000 36.033000 4.295582
24.480000 35.153000 4.229203
24.483000 34.821000 4.361808
24.486000 28.126000 3.931177
24.489000 32.362000 4.054113
24.492000 28.267000 3.903004
24.495000 36.010000 4.604857
24.498000 41.445000 4.875749
24.501000 35.032000 4.499267
24.504000 33.161000 4.108912
24.507000 34.675000 4.426708
24.510000 26.238000 3.836889
24.513000 28.912000 3.855127
24.516000 38.508000 4.615032
24.519000 32.360000 4.186961
24.522000 31.663000 4.216862
24.525000 38.743000 4.567197
24.528000 38.987000 4.641718
24.531000 32.317000 3.966966
24.534000 26.953000 3.842974
24.537000 35.917000 4.306591
24.540000 32.837000 4.257593
24.543000 34.778000 4.270107
24.546000 34.540000 4.409297
24.549000 38.063000 4.381269
24.552000 27.593000 3.928206
24.555000 32.910000 4.314919
24.558000 32.198000 4.317297
24.561000 34.343000 4.316533
24.564000 41.165000 4.847275
24.567000 27.010000 3.710985
24.570000 25.062000 3.665898
24.573000 31.837000 4.253590
24.576000 33.326000 4.175274
24.579000 45.357000 5.106215
24.582000 29.630000 3.923552
24.585000 35.208000 4.425678
24.588000 25.958000 3.717615
24.591000 44.325000 4.882145
24.594000 27.590000 3.848436
24.597000 27.660000 3.914509
24.600000 37.995000 4.479859
24.603000 38.347000 4.531119
24.606000 38.114000 4.438057
24.609000 27.067000 3.683762
24.612000 40.586000 4.693932
24.615000 48.360000 5.313035
24.618000 32.410000 4.164964
24.621000 48.759000 5.084841
24.624000 35.454000 4.321490
24.627000 35.338000 4.240763
24.630000 33.637000 4.111884
24.633000 40.334000 4.479298
24.636000 29.098000 3.868868
24.639000 39.136000 4.782886
24.642000 35.440000 4.310685
24.645000 36.670000 4.362884
24.648000 35.650000 4.362508
24.651000 36.318000 4.393340
24.654000 29.360000 3.841074
24.657000 43.315000 4.768388
24.660000 45.568000 4.965973
24.663000 40.907000 4.642317
24.666000 32.882000 4.143191
24.669000 35.124000 4.336946
24.672000 30.336000 4.100337
24.675000 35.183000 4.498257
24.678000 31.431000 4.237299
24.681000 36.878000 4.267677
24.684000 41.015000 4.850161
24.687000 35.149000 4.233374
24.690000 31.692000 4.119669
24.693000 40.245000 4.765691
24.696000 37.588000 4.491949
24.699000 39.866000 4.471167
24.702000 43.533000 4.938694
24.705000 45.727000 4.856205
24.708000 45.164000 4.868823
24.711000 45.349000 4.992725
24.714000 48.785000 5.062051
24.717000 42.636000 4.768821
24.720000 33.553000 4.292591
24.723000 46.792000 4.995069
24.726000 30.195000 4.106440
24.729000 39.078000 4.667981
24.732000 44.196000 4.930566
24.735000 42.635000 4.648270
24.738000 51.709000 5.298196
24.741000 49.332000 5.075767
24.744000 37.161000 4.480292
24.747000 51.738000 5.285892
24.750000 46.815000 5.129796
24.753000 54.513000 5.530745
24.756000 52.681000 5.212331
24.759000 53.787000 5.439784
24.762000 60.572000 5.710679
24.765000 66.170000 6.012744
24.768000 61.216000 5.644422
24.771000 76.360000 6.385273
24.774000 74.407000 6.362267
24.777000 81.663000 6.588603
24.780000 73.802000 6.293932
24.783000 99.579000 7.351164
24.786000 93.819000 6.857129
24.789000 127.978000 8.381018
24.792000 148.333000 9.031253
24.795000 156.240000 9.283170
24.798000 198.300000 10.253142
24.801000 286.107000 12.442019
24.804000 369.289000 14.225866
24.807000 499.883000 16.728935
24.810000 734.613000 20.019217
24.813000 1080.958000 24.086630
24.816000 1893.773000 32.477684
24.819000 3278.304000 43.862467
24.822000 5457.223000 58.795522
24.825000 7828.512000 71.544299
24.828000 7281.784000 67.966179
24.831000 4324.044000 51.027010
24.834000 2435.652000 37.740282
24.837000 1380.490000 27.835929
24.840000 972.707000 23.100588
24.843000 643.051000 18.628892
24.846000 427.716000 15.243067
24.849000 327.575000 13.381321
24.852000 249.547000 11.495979
24.855000 195.171000 10.209923
24.858000 167.885000 9.576964
24.861000 141.670000 8.761612
24.864000 121.042000 8.154002
24.867000 98.310000 7.315997
24.870000 105.370000 7.535024
24.873000 93.168000 6.973699
24.876000 85.775000 6.741326
24.879000 70.713000 6.197366
24.882000 68.283000 6.013896
24.885000 76.890000 6.197190
24.888000 47.866000 4.966361
24.891000 59.015000 5.735240
24.894000 44.902000 5.005393
24.897000 57.301000 5.628959
24.900000 61.489000 5.704354
24.903000 51.514000 5.124478
24.906000 50.341000 5.397622
24.909000 35.642000 4.354059
24.912000 51.405000 5.343809
24.915000 45.581000 4.827479
24.918000 52.238000 5.284503
24.921000 42.857000 4.802042
24.924000 32.874000 4.384229
24.927000 37.989000 4.606245
24.930000 44.066000 4.854789
24.933000 36.362000 4.247654
24.936000 43.442000 4.830809
24.939000 31.015000 4.097934
24.942000 43.045000 4.953710
24.945000 40.897000 4.720470
24.948000 30.161000 4.057679
24.951000 33.213000 4.293922
24.954000 43.835000 4.838362
24.957000 49.697000 5.137317
24.960000 35.324000 4.132186
24.963000 29.900000 3.858910
24.966000 37.216000 4.541050
24.969000 40.889000 4.540233
24.972000 42.789000 4.945207
24.975000 34.279000 4.224543
24.978000 39.100000 4.373180
24.981000 22.877000 3.424666
24.984000 30.744000 4.215040
24.987000 39.482000 4.788550
24.990000 39.339000 4.646439
24.993000 41.122000 4.722189
24.996000 32.121000 4.432103
24.999000 37.230000 4.564750
25.002000 29.886000 3.938100
25.005000 38.969000 4.709606
25.008000 45.988000 5.064495
25.011000 37.125000 4.538296
25.014000 35.105000 4.322264
25.017000 27.054000 3.634312
25.020000 36.689000 4.488726
25.023000 39.486000 4.742990
25.026000 24.366000 3.537186
25.029000 33.088000 4.328863
25.032000 28.803000 3.877291
25.035000 42.692000 4.700960
25.038000 42.037000 4.685463
25.041000 36.529000 4.371790
25.044000 25.822000 3.864834
25.047000 35.853000 4.341868
25.050000 28.688000 3.857929
25.053000 27.936000 4.020992
25.056000 38.386000 4.537928
25.059000 30.995000 4.128882
25.062000 33.953000 4.247469
25.065000 44.656000 4.678190
25.068000 35.672000 4.436293
25.071000 32.298000 4.172993
25.074000 35.208000 4.412800
25.077000 38.762000 4.546474
25.080000 28.084000 3.810832
25.083000 43.851000 4.874353
25.086000 36.093000 4.398186
25.089000 27.187000 3.893805
25.092000 28.032000 3.814079
25.095000 35.009000 4.276644
25.098000 39.702000 4.578945
25.101000 32.042000 4.158831
25.104000 33.495000 4.397196
25.107000 29.999000 3.953252
25.110000 33.782000 4.374517
25.113000 32.188000 4.066901
25.116000 34.501000 4.372417
25.119000 31.855000 3.982313
25.122000 32.854000 4.217069
25.125000 30.091000 3.882739
25.128000 30.147000 3.913580
25.131000 30.553000 4.199056
25.134000 37.952000 4.595273
25.137000 20.580000 3.177982
25.140000 31.948000 4.156816
25.143000 28.946000 3.899958
25.146000 35.645000 4.262580
25.149000 40.262000 4.571577
25.152000 43.419000 4.742336
25.155000 19.924000 3.212198
25.158000 37.184000 4.497644
25.161000 35.317000 4.328906
25.164000 38.008000 4.579210
25.167000 33.062000 4.292088
25.170000 33.189000 4.173692
25.173000 28.980000 3.859184
25.176000 33.680000 4.420340
25.179000 29.194000 3.873645
25.182000 37.541000 4.494115
25.185000 28.084000 3.907337
25.188000 25.122000 3.842231
25.191000 24.481000 3.789174
25.194000 28.998000 3.885147
25.197000 36.627000 4.381775
25.200000 29.767000 3.942385
25.203000 29.505000 4.109810
25.206000 34.648000 4.407297
25.209000 32.947000 4.194976
25.212000 30.198000 3.891440
25.215000 36.706000 4.339562
25.218000 30.491000 4.004286
25.221000 37.484000 4.467667
25.224000 38.401000 4.468401
25.227000 38.371000 4.561598
25.230000 33.585000 4.171555
25.233000 31.374000 4.112431
25.236000 33.939000 4.272571
25.239000 39.633000 4.630819
25.242000 34.587000 4.249238
25.245000 31.058000 4.124441
25.248000 33.359000 4.233005
25.251000 28.005000 3.900625
25.254000 25.799000 3.706342
25.257000 25.816000 3.735459
25.260000 37.098000 4.460939
25.263000 30.546000 4.047119
25.266000 42.129000 4.790699
25.269000 29.049000 3.936264
25.272000 29.631000 4.062856
25.275000 33.899000 4.137605
25.278000 49.368000 5.349977
25.281000 47.386000 5.067634
25.284000 31.108000 4.197836
25.287000 28.174000 3.884827
25.290000 38.259000 4.568825
25.293000 33.916000 4.341932
25.296000 29.481000 4.043820
25.299000 26.900000 3.729992
25.302000 30.891000 3.944603
25.305000 36.613000 4.432619
25.308000 27.670000 3.921412
25.311000 33.911000 4.196674
25.314000 28.213000 3.682718
25.317000 31.859000 4.156716
25.320000 28.140000 3.830127
25.323000 29.180000 3.986020
25.326000 35.822000 4.269472
25.329000 31.946000 4.128007
25.332000 32.739000 4.091700
25.335000 31.136000 4.050542
25.338000 29.155000 3.948132
25.341000 34.582000 4.235165
25.344000 26.512000 3.759723
25.347000 31.146000 4.204932
25.350000 39.066000 4.650831
25.353000 37.266000 4.603726
25.356000 34.387000 4.305338
25.359000 35.041000 4.198972
25.362000 23.869000 3.426042
25.365000 33.384000 4.158170
25.368000 29.093000 4.076046
25.371000 32.003000 4.277566
25.374000 32.030000 4.117014
25.377000 34.083000 4.068236
25.380000 30.140000 3.932439
25.383000 35.183000 4.410655
25.386000 32.955000 4.186339
25.389000 32.039000 4.169155
25.392000 32.108000 4.037469
25.395000 30.336000 3.936300
25.398000 29.298000 3.985103
25.401000 27.070000 3.845607
25.404000 25.736000 3.796427
25.407000 27.893000 3.960750
25.410000 35.739000 4.484542
25.413000 33.754000 4.364938
25.416000 37.531000 4.398611
25.419000 32.717000 4.132419
25.422000 37.702000 4.497815
25.425000 29.439000 4.071143
25.428000 28.493000 3.912320
25.431000 38.920000 4.380277
25.434000 32.132000 4.020400
25.437000 39.149000 4.720872
25.440000 32.197000 4.169914
25.443000 38.238000 4.618096
25.446000 23.358000 3.563581
25.449000 28.151000 3.939228
25.452000 31.369000 4.308660
25.455000 35.124000 4.436615
25.458000 31.206000 4.037080
25.461000 30.890000 4.015882
25.464000 26.015000 3.817340
25.467000 39.117000 4.615960
25.470000 33.043000 4.276171
25.473000 27.742000 3.727152
25.476000 41.729000 4.715285
25.479000 32.534000 4.031285
25.482000 31.966000 4.174310
25.485000 32.327000 4.139899
25.488000 32.875000 4.307081
25.491000 26.215000 3.831726
25.494000 31.986000 4.164274
25.497000 38.369000 4.627299
25.500000 30.882000 4.066956
25.503000 35.799000 4.267551
25.506000 44.349000 4.846705
25.509000 31.790000 3.943191
25.512000 34.200000 4.316866
25.515000 41.363000 4.814309
25.518000 31.997000 4.167076
25.521000 24.701000 3.486775
25.524000 33.119000 4.217676
25.527000 30.301000 4.138634
25.530000 32.647000 4.316011
25.533000 34.373000 4.414982
25.536000 31.926000 3.945230
25.539000 30.680000 3.966568
25.542000 33.433000 4.245021
25.545000 30.491000 3.965383
25.548000 30.737000 4.155697
25.551000 40.635000 4.667420
25.554000 32.648000 4.099530
25.557000 29.602000 3.840132
25.560000 34.188000 4.173356
25.563000 46.988000 5.018865
25.566000 34.077000 4.306762
25.569000 21.691000 3.373881
25.572000 26.177000 3.845457
25.575000 37.753000 4.560574
25.578000 35.789000 4.243219
25.581000 39.272000 4.524251
25.584000 36.522000 4.512105
25.587000 40.447000 4.737135
25.590000 32.417000 4.118957
25.593000 24.839000 3.654442
25.596000 37.266000 4.392055
25.599000 40.072000 4.707962
25.602000 31.930000 4.275821
25.605000 33.204000 4.276641
25.608000 23.525000 3.629946
25.611000 26.386000 3.748655
25.614000 31.924000 4.196359
25.617000 34.097000 4.321978
25.620000 36.929000 4.451451
25.623000 28.788000 3.748623
25.626000 38.087000 4.539013
25.629000 30.032000 3.851024
25.632000 33.688000 4.382405
25.635000 38.284000 4.540546
25.638000 29.089000 3.989256
25.641000 35.005000 4.480526
25.644000 36.640000 4.441925
25.647000 26.940000 3.839540
25.650000 38.954000 4.449335
25.653000 37.802000 4.476428
25.656000 27.096000 3.682003
25.659000 39.785000 4.775538
25.662000 25.856000 3.546283
25.665000 43.174000 4.564969
25.668000 34.364000 4.360131
25.671000 29.938000 4.046542
25.674000 36.688000 4.576319
25.677000 31.931000 4.085294
25.680000 31.448000 4.102761
25.683000 32.613000 4.129549
25.686000 32.808000 4.144648
25.689000 29.754000 4.116718
25.692000 26.097000 3.782710
25.695000 27.650000 3.801323
25.698000 24.767000 3.697037
25.701000 33.994000 4.207742
25.704000 32.718000 4.267610
25.707000 33.519000 4.239925
25.710000 23.875000 3.589010
25.713000 33.199000 4.161828
25.716000 28.857000 3.937208
25.719000 35.392000 4.358946
25.722000 32.868000 4.209694
25.725000 35.038000 4.353846
25.728000 38.226000 4.390106
25.731000 33.717000 4.108160
25.734000 23.672000 3.552721
25.737000 27.873000 3.921741
25.740000 34.565000 4.303138
25.743000 32.026000 4.134304
25.746000 36.250000 4.456250
25.749000 25.351000 3.631642
25.752000 29.874000 3.856911
25.755000 28.195000 3.780754
25.758000 35.882000 4.528297
25.761000 32.779000 4.282463
25.764000 38.093000 4.542757
25.767000 27.651000 3.876520
25.770000 29.852000 3.858008
25.773000 29.567000 4.014633
25.776000 26.784000 3.869218
25.779000 33.179000 4.214984
25.782000 23.994000 3.613492
25.785000 37.143000 4.566456
25.788000 28.414000 3.763211
25.791000 32.791000 4.229287
25.794000 29.097000 3.951734
25.797000 25.018000 3.565635
25.800000 31.642000 4.073885
25.803000 30.460000 3.983442
25.806000 29.713000 3.943351
25.809000 30.693000 4.068924
25.812000 33.416000 4.277149
25.815000 33.715000 4.130294
25.818000 36.458000 4.417362
25.821000 30.523000 4.055124
25.824000 28.764000 3.987917
25.827000 27.087000 3.668158
25.830000 23.267000 3.672901
25.833000 39.542000 4.679960
25.836000 34.132000 4.307645
25.839000 30.922000 4.068540
25.842000 29.780000 3.996908
25.845000 31.123000 4.055138
25.848000 39.247000 4.660002
25.851000 23.458000 3.423077
25.854000 32.315000 4.237442
25.857000 35.456000 4.274187
25.860000 41.961000 4.636267
25.863000 30.901000 3.844470
25.866000 42.407000 4.866335
25.869000 34.873000 4.237808
25.872000 36.290000 4.328492
25.875000 33.626000 4.253673
25.878000 42.342000 4.950601
25.881000 31.719000 4.010795
25.884000 26.864000 3.738120
25.887000 30.939000 4.126484
25.890000 27.521000 3.861267
25.893000 38.076000 4.597600
25.896000 25.051000 3.734992
25.899000 29.191000 3.932991
25.902000 24.616000 3.664729
25.905000 27.363000 3.938676
25.908000 38.093000 4.527448
25.911000 44.514000 4.938892
25.914000 22.715000 3.491252
25.917000 32.737000 4.156573
25.920000 22.033000 3.533376
25.923000 31.313000 4.086200
25.926000 26.022000 3.779313
25.929000 27.435000 3.830490
25.932000 26.200000 3.778310
25.935000 31.755000 4.266663
25.938000 30.153000 4.010450
25.941000 22.054000 3.328752
25.944000 41.331000 4.699674
25.947000 30.845000 3.858989
25.950000 34.044000 4.313531
25.953000 32.309000 4.210891
25.956000 32.733000 4.280156
25.959000 34.960000 4.475713
25.962000 31.824000 4.055611
25.965000 24.892000 3.672346
25.968000 38.507000 4.575517
25.971000 27.774000 3.952212
25.974000 26.711000 3.749303
25.977000 34.128000 4.144495
25.980000 38.308000 4.628751
25.983000 33.597000 4.287105
25.986000 29.802000 3.865545
25.989000 35.100000 4.213594
25.992000 38.521000 4.374032
25.995000 43.792000 4.990386
25.998000 43.547000 4.955040
26.001000 38.502000 4.706709
26.004000 26.771000 3.721472
26.007000 36.903000 4.566959
26.010000 21.821000 3.221202
26.013000 22.744000 3.612925
26.016000 34.772000 4.414423
26.019000 39.267000 4.634359
26.022000 36.365000 4.292627
26.025000 33.957000 4.285975
26.028000 35.274000 4.351152
26.031000 34.004000 4.179325
26.034000 34.863000 4.441693
26.037000 26.745000 3.912633
26.040000 34.051000 4.176293
26.043000 30.060000 4.085833
26.046000 27.291000 3.868696
26.049000 28.165000 3.872276
26.052000 27.609000 3.779049
26.055000 34.104000 4.441612
26.058000 31.570000 4.211399
26.061000 44.604000 4.936196
26.064000 34.443000 4.294828
26.067000 31.423000 4.109346
26.070000 32.168000 4.086062
26.073000 28.520000 3.893490
26.076000 41.045000 4.540914
26.079000 33.134000 4.177256
26.082000 34.621000 4.173451
26.085000 30.612000 4.154015
26.088000 24.755000 3.502495
26.091000 35.805000 4.599909
26.094000 34.002000 4.274470
26.097000 25.840000 3.590507
26.100000 35.192000 4.264222
26.103000 32.979000 4.065913
26.106000 33.967000 4.266424
26.109000 30.330000 3.904959
26.112000 42.908000 5.013658
26.115000 36.343000 4.504735
26.118000 31.043000 4.124309
26.121000 32.336000 4.183207
26.124000 45.771000 4.983464
26.127000 27.516000 3.658048
26.130000 38.357000 4.528951
26.133000 36.344000 4.373835
26.136000 40.324000 4.666624
26.139000 32.757000 3.981290
26.142000 29.831000 3.967001
26.145000 32.766000 4.345193
26.148000 23.310000 3.544711
26.151000 26.629000 3.683753
26.154000 29.949000 3.875960
26.157000 29.141000 3.925364
26.160000 32.303000 4.212949
26.163000 36.006000 4.346699
26.166000 38.616000 4.361145
26.169000 27.077000 3.606428
26.172000 26.637000 3.770541
26.175000 27.044000 3.718731
26.178000 26.151000 3.487491
26.181000 38.698000 4.549833
26.184000 31.176000 4.083243
26.187000 37.671000 4.480597
26.190000 34.530000 4.315216
26.193000 33.192000 4.264605
26.196000 25.654000 3.598289
26.199000 27.052000 3.832469
26.202000 25.445000 3.576401
26.205000 36.524000 4.494845
26.208000 26.887000 3.754363
26.211000 25.709000 3.765933
26.214000 25.865000 3.819757
26.217000 29.905000 4.057326
26.220000 30.009000 3.946528
26.223000 33.355000 4.177802
26.226000 40.168000 4.408823
26.229000 34.429000 4.325568
26.232000 25.675000 3.681742
26.235000 30.599000 4.162127
26.238000 23.203000 3.600185
26.241000 28.575000 3.956407
26.244000 31.470000 4.226257
26.247000 33.873000 4.262712
26.250000 26.929000 3.842792
26.253000 24.294000 3.651387
26.256000 30.184000 4.123058
26.259000 23.962000 3.640114
26.262000 23.835000 3.584420
26.265000 34.055000 4.301438
26.268000 32.799000 4.027314
26.271000 26.879000 3.792346
26.274000 27.915000 3.934494
26.277000 34.795000 4.384437
26.280000 33.745000 4.075282
26.283000 35.253000 4.287718
26.286000 33.595000 4.191233
26.289000 40.545000 4.759409
26.292000 31.949000 4.063325
26.295000 28.298000 3.985387
26.298000 48.472000 5.114359
26.301000 29.342000 3.832564
26.304000 33.182000 4.321204
26.307000 29.315000 4.021705
26.310000 29.983000 3.924056
26.313000 32.890000 4.223026
26.316000 25.814000 3.578255
26.319000 28.285000 3.935076
26.322000 35.329000 4.388624
26.325000 27.747000 3.914277
26.328000 36.708000 4.393345
26.331000 28.516000 3.854412
26.334000 27.284000 3.734364
26.337000 41.657000 4.761338
26.340000 30.695000 4.116028
26.343000 31.596000 3.919215
26.346000 36.597000 4.431467
26.349000 28.571000 4.024513
26.352000 33.105000 4.359748
26.355000 37.716000 4.500650
26.358000 33.235000 4.181774
26.361000 36.317000 4.519438
26.364000 25.190000 3.780607
26.367000 35.890000 4.433942
26.370000 41.716000 4.954081
26.373000 30.539000 3.951681
26.376000 31.126000 4.072293
26.379000 40.795000 4.692853
26.382000 34.987000 4.530398
26.385000 27.827000 3.889512
26.388000 30.633000 4.127238
26.391000 30.040000 4.134118
26.394000 42.096000 4.821892
26.397000 36.381000 4.523068
26.400000 33.999000 4.229316
26.403000 28.861000 3.970879
26.406000 33.247000 4.207567
26.409000 25.531000 3.828431
26.412000 25.866000 3.672988
26.415000 20.336000 3.142917
26.418000 28.516000 3.937796
26.421000 36.026000 4.453477
26.424000 32.014000 4.238353
26.427000 24.567000 3.685243
26.430000 23.316000 3.492267
26.433000 35.489000 4.551348
26.436000 30.831000 3.956550
26.439000 31.934000 4.080423
26.442000 29.633000 3.977280
26.445000 30.599000 3.969443
26.448000 34.867000 4.332529
26.451000 31.758000 4.271075
26.454000 33.596000 4.237690
26.457000 30.669000 4.170402
26.460000 27.870000 3.687624
26.463000 26.258000 3.748464
26.466000 39.018000 4.584649
26.469000 37.854000 4.527167
26.472000 34.551000 4.312229
26.475000 35.224000 4.298035
26.478000 38.898000 4.559876
26.481000 30.455000 4.084624
26.484000 25.158000 3.738874
26.487000 29.579000 4.106272
26.490000 29.484000 4.023654
26.493000 37.689000 4.375958
26.496000 26.166000 3.637231
26.499000 33.862000 4.361026
26.502000 23.968000 3.475411
26.505000 35.794000 4.401074
26.508000 23.611000 3.473620
26.511000 22.976000 3.655897
26.514000 32.491000 4.219151
26.517000 35.954000 4.554400
26.520000 24.593000 3.653416
26.523000 28.534000 3.882478
26.526000 26.178000 3.618337
26.529000 32.856000 4.240090
26.532000 28.693000 4.037102
26.535000 44.129000 4.885290
26.538000 44.236000 4.996600
26.541000 26.392000 3.778457
26.544000 33.622000 4.274184
26.547000 33.845000 4.432535
26.550000 28.254000 4.057821
26.553000 38.033000 4.353325
26.556000 37.236000 4.444345
26.559000 33.401000 4.224263
26.562000 33.181000 4.195776
26.565000 37.832000 4.530838
26.568000 24.435000 3.644852
26.571000 22.590000 3.640924
26.574000 30.238000 4.035780
26.577000 36.554000 4.422706
26.580000 36.674000 4.423832
26.583000 29.668000 4.203018
26.586000 33.889000 4.429818
26.589000 34.173000 4.161973
26.592000 39.558000 4.526423
26.595000 28.089000 3.891652
26.598000 36.912000 4.547061
26.601000 32.455000 4.042394
26.604000 33.352000 4.219035
26.607000 32.969000 4.135817
26.610000 27.550000 3.810606
26.613000 27.799000 4.007200
26.616000 38.389000 4.503541
26.619000 34.116000 4.359500
26.622000 23.420000 3.415723
26.625000 29.368000 3.945989
26.628000 28.293000 3.847658
26.631000 34.622000 4.418466
26.634000 24.403000 3.662525
26.637000 26.230000 3.620231
26.640000 36.440000 4.240425
26.643000 43.796000 4.900910
26.646000 30.282000 4.012740
26.649000 24.747000 3.730127
26.652000 36.594000 4.310724
26.655000 33.113000 4.147952
26.658000 25.150000 3.658249
26.661000 32.127000 4.011485
26.664000 34.739000 4.556985
26.667000 23.473000 3.542103
26.670000 25.612000 3.692759
26.673000 39.387000 4.703018
26.676000 29.451000 3.834911
26.679000 42.957000 4.870346
26.682000 27.011000 3.806254
26.685000 31.411000 4.044140
26.688000 34.533000 4.457762
26.691000 34.033000 4.407334
26.694000 24.056000 3.562529
26.697000 33.439000 4.312735
26.700000 30.436000 3.889125
26.703000 36.134000 4.452241
26.706000 41.473000 4.862145
26.709000 36.154000 4.190865
26.712000 37.770000 4.558018
26.715000 30.883000 3.851790
26.718000 41.367000 4.748081
26.721000 20.526000 3.303393
26.724000 27.639000 3.897527
26.727000 29.091000 3.910787
26.730000 32.794000 4.218626
26.733000 33.822000 4.304225
26.736000 29.732000 4.059858
26.739000 36.897000 4.235265
26.742000 21.418000 3.374891
26.745000 17.566000 3.078250
26.748000 32.310000 4.253768
26.751000 36.066000 4.305112
26.754000 25.990000 3.698731
26.757000 33.427000 4.365012
26.760000 35.977000 4.562523
26.763000 38.698000 4.745632
26.766000 25.839000 3.678017
26.769000 28.806000 3.885111
26.772000 35.298000 4.348068
26.775000 27.057000 3.982237
26.778000 31.218000 4.076356
26.781000 29.932000 4.099975
26.784000 22.630000 3.255944
26.787000 32.402000 4.157679
26.790000 34.309000 4.104807
26.793000 31.224000 4.239770
26.796000 32.784000 4.053418
26.799000 30.979000 4.048458
26.802000 36.221000 4.507191
26.805000 39.499000 4.721365
26.808000 35.581000 4.400670
26.811000 39.098000 4.531403
26.814000 39.781000 4.715551
26.817000 28.567000 3.908968
26.820000 34.956000 4.544291
26.823000 39.555000 4.632030
26.826000 25.455000 3.576228
26.829000 40.810000 4.761842
26.832000 32.613000 4.167097
26.835000 35.404000 4.432522
26.838000 32.323000 4.160845
26.841000 27.282000 3.751872
26.844000 26.086000 3.703524
26.847000 18.549000 3.060261
26.850000 31.523000 4.217107
26.853000 35.132000 4.410109
26.856000 25.790000 3.690972
26.859000 37.510000 4.559117
26.862000 44.405000 4.951846
26.865000 32.444000 4.011099
26.868000 37.962000 4.546187
26.871000 40.650000 4.644872
26.874000 37.655000 4.372014
26.877000 36.491000 4.348958
26.880000 37.289000 4.556826
26.883000 27.129000 3.816103
26.886000 36.782000 4.530726
26.889000 36.141000 4.262492
26.892000 39.190000 4.617845
26.895000 30.285000 4.019603
26.898000 26.755000 3.764207
26.901000 29.168000 4.076821
26.904000 27.356000 3.688056
26.907000 36.019000 4.599913
26.910000 32.293000 4.358848
26.913000 41.021000 4.647882
26.916000 29.482000 4.126257
26.919000 33.735000 4.010875
26.922000 23.258000 3.512200
26.925000 29.446000 4.073090
26.928000 23.053000 3.517508
26.931000 28.038000 3.938432
26.934000 24.599000 3.493379
26.937000 45.692000 5.064873
26.940000 26.908000 3.893799
26.943000 33.369000 4.138499
26.946000 32.618000 3.993215
26.949000 42.007000 4.831492
26.952000 36.311000 4.336107
26.955000 38.040000 4.403439
26.958000 31.963000 4.318356
26.961000 39.758000 4.397069
26.964000 31.550000 4.224750
26.967000 29.117000 3.878426
26.970000 31.013000 4.043538
26.973000 35.734000 4.387650
26.976000 34.455000 4.297129
26.979000 35.748000 4.352875
26.982000 30.845000 4.084413
26.985000 40.726000 4.778496
26.988000 31.235000 4.087380
26.991000 36.754000 4.438132
26.994000 25.911000 3.490408
26.997000 30.478000 4.162893
27.000000 36.528000 4.513702
27.003000 34.851000 4.347493
27.006000 28.325000 3.935671
27.009000 19.480000 3.129954
27.012000 25.045000 3.718495
27.015000 29.440000 3.769503
27.018000 38.096000 4.625902
27.021000 35.030000 4.254439
27.024000 41.152000 4.717772
27.027000 37.747000 4.689436
27.030000 36.338000 4.500011
27.033000 26.096000 3.793885
27.036000 28.917000 3.911057
27.039000 39.657000 4.664876
27.042000 29.953000 3.871207
27.045000 42.881000 4.842264
27.048000 27.913000 3.866832
27.051000 35.053000 4.063933
27.054000 33.814000 4.291822
27.057000 36.806000 4.511574
27.060000 39.782000 4.500037
27.063000 38.513000 4.515821
27.066000 35.843000 4.524409
27.069000 41.720000 4.579474
27.072000 34.026000 4.312773
27.075000 28.965000 3.963336
27.078000 42.131000 4.763103
27.081000 35.086000 4.326662
27.084000 37.028000 4.573534
27.087000 21.537000 3.429246
27.090000 29.657000 3.812796
27.093000 43.085000 4.970621
27.096000 34.185000 4.417868
27.099000 26.377000 3.835098
27.102000 28.005000 3.703470
27.105000 29.793000 4.037767
27.108000 23.727000 3.600824
27.111000 39.770000 4.631275
27.114000 40.946000 4.758503
27.117000 33.115000 4.104716
27.120000 31.014000 4.017218
27.123000 28.667000 3.765418
27.126000 26.535000 3.854311
27.129000 41.171000 4.610530
27.132000 32.827000 4.150046
27.135000 42.824000 4.847193
27.138000 36.017000 4.490862
27.141000 21.936000 3.648297
27.144000 32.342000 4.298119
27.147000 52.615000 5.311740
27.150000 38.995000 4.600179
27.153000 46.889000 5.004454
27.156000 38.712000 4.593503
27.159000 41.676000 4.682477
27.162000 32.201000 4.191675
27.165000 42.861000 4.599596
27.168000 30.717000 3.877090
27.171000 31.052000 3.949315
27.174000 35.252000 4.455729
27.177000 23.817000 3.466074
27.180000 37.856000 4.380862
27.183000 36.552000 4.413015
27.186000 42.271000 4.910939
27.189000 33.020000 4.098298
27.192000 30.159000 4.102593
27.195000 40.818000 4.479793
27.198000 44.418000 4.863667
27.201000 40.799000 4.622829
27.204000 33.517000 4.334906
27.207000 30.647000 3.934396
27.210000 41.802000 4.926930
27.213000 51.751000 5.236971
27.216000 37.559000 4.507235
27.219000 34.677000 4.396635
27.222000 29.756000 4.108076
27.225000 38.806000 4.555304
27.228000 36.923000 4.244594
27.231000 47.499000 5.049122
27.234000 42.327000 4.852647
27.237000 43.916000 4.725125
27.240000 43.730000 4.798421
27.243000 36.877000 4.467025
27.246000 40.449000 4.722547
27.249000 34.904000 4.324983
27.252000 39.463000 4.615834
27.255000 41.257000 4.563716
27.258000 31.420000 4.145245
27.261000 39.729000 4.714801
27.264000 36.862000 4.468225
27.267000 38.323000 4.530598
27.270000 61.086000 5.687938
27.273000 47.285000 5.066165
27.276000 52.802000 5.520132
27.279000 54.846000 5.360769
27.282000 47.215000 5.115587
27.285000 48.177000 5.002433
27.288000 41.110000 4.616361
27.291000 56.279000 5.628167
27.294000 43.840000 4.940855
27.297000 54.983000 5.496594
27.300000 37.778000 4.418423
27.303000 39.928000 4.685167
27.306000 44.714000 4.905349
27.309000 59.723000 5.730769
27.312000 47.685000 4.963209
27.315000 46.384000 4.869310
27.318000 42.939000 4.772395
27.321000 62.459000 5.878269
27.324000 53.680000 5.542503
27.327000 48.174000 5.179922
27.330000 58.900000 5.810907
27.333000 57.369000 5.674494
27.336000 51.874000 5.400717
27.339000 62.553000 5.874568
27.342000 60.130000 5.499409
27.345000 55.452000 5.584341
27.348000 60.005000 5.821468
27.351000 63.951000 5.784274
27.354000 71.336000 6.275381
27.357000 76.374000 6.361525
27.360000 65.903000 5.973747
27.363000 69.753000 6.100145
27.366000 83.309000 6.672045
27.369000 88.804000 6.897932
27.372000 91.769000 7.110131
27.375000 92.827000 7.073487
27.378000 109.727000 7.716302
27.381000 121.119000 8.244648
27.384000 87.351000 6.685113
27.387000 125.148000 8.037444
27.390000 125.397000 8.200015
27.393000 160.243000 9.295653
27.396000 138.195000 8.789477
27.399000 171.612000 9.719511
27.402000 214.107000 10.587273
27.405000 220.224000 10.797381
27.408000 267.348000 12.185781
27.411000 329.153000 13.522456
27.414000 359.163000 13.892231
27.417000 444.213000 15.483285
27.420000 556.084000 17.169535
27.423000 751.979000 20.320562
27.426000 945.703000 23.088643
27.429000 1295.670000 26.738353
27.432000 1565.971000 29.390538
27.435000 1705.989000 30.809098
27.438000 1618.279000 30.246132
27.441000 1334.526000 27.326401
27.444000 1060.701000 24.189241
27.447000 783.001000 20.572428
27.450000 621.974000 18.529082
27.453000 476.683000 16.338436
27.456000 359.148000 13.840902
27.459000 304.408000 12.717971
27.462000 254.028000 11.495803
27.465000 208.809000 10.609732
27.468000 205.251000 10.634906
27.471000 173.727000 9.753685
27.474000 148.761000 8.896956
27.477000 140.650000 8.489257
27.480000 121.724000 7.959338
27.483000 121.090000 8.202220
27.486000 97.163000 7.302959
27.489000 105.412000 7.672167
27.492000 108.370000 7.525343
27.495000 94.098000 7.136361
27.498000 84.263000 6.783760
27.501000 75.412000 6.427149
27.504000 80.221000 6.502193
27.507000 86.364000 6.892757
27.510000 69.608000 6.129446
27.513000 70.848000 6.283352
27.516000 66.741000 5.740060
27.519000 59.399000 5.567232
27.522000 59.817000 5.410425
27.525000 60.012000 5.702385
27.528000 48.267000 5.143601
27.531000 47.634000 5.093687
27.534000 55.004000 5.315837
27.537000 55.958000 5.466231
27.540000 55.439000 5.355918
27.543000 59.394000 5.791067
27.546000 52.373000 5.369068
27.549000 60.033000 5.644968
27.552000 53.770000 5.281437
27.555000 48.815000 5.091881
27.558000 38.668000 4.621432
27.561000 46.355000 5.055208
27.564000 44.395000 4.746355
27.567000 34.642000 4.160385
27.570000 38.274000 4.551904
27.573000 53.936000 5.580819
27.576000 47.343000 5.027905
27.579000 39.509000 4.503148
27.582000 42.714000 4.868608
27.585000 38.168000 4.510775
27.588000 54.562000 5.335931
27.591000 48.555000 5.203040
27.594000 47.268000 5.128984
27.597000 51.952000 5.377498
27.600000 48.667000 5.020946
27.603000 36.795000 4.630807
27.606000 36.671000 4.421113
27.609000 42.054000 4.583249
27.612000 46.626000 5.007813
27.615000 50.876000 5.383675
27.618000 41.091000 4.781162
27.621000 36.438000 4.225036
27.624000 31.981000 4.059568
27.627000 32.776000 4.110797
27.630000 32.221000 4.186768
27.633000 41.044000 4.666734
27.636000 43.739000 4.853562
27.639000 39.282000 4.622235
27.642000 40.026000 4.752179
27.645000 32.143000 4.296295
27.648000 41.899000 4.852864
27.651000 47.379000 4.965322
27.654000 37.811000 4.385229
27.657000 34.026000 4.246100
27.660000 35.392000 4.372694
27.663000 35.377000 4.412779
27.666000 33.181000 3.997602
27.669000 39.306000 4.604402
27.672000 33.259000 4.029707
27.675000 47.867000 5.160790
27.678000 26.775000 3.605785
27.681000 42.198000 4.650833
27.684000 28.889000 3.846654
27.687000 49.537000 5.196957
27.690000 29.027000 3.841987
27.693000 40.753000 4.871841
27.696000 34.180000 4.128731
27.699000 33.998000 4.426281
27.702000 31.082000 3.916441
27.705000 37.055000 4.470258
27.708000 32.575000 4.245195
27.711000 33.017000 4.309542
27.714000 41.368000 4.888848
27.717000 30.221000 3.965517
27.720000 36.968000 4.529929
27.723000 35.002000 4.250824
27.726000 27.400000 3.915030
27.729000 32.695000 4.211857
27.732000 30.183000 4.054027
27.735000 39.417000 4.633169
27.738000 35.036000 4.251269
27.741000 32.547000 4.095229
27.744000 35.804000 4.202588
27.747000 34.923000 4.078614
27.750000 39.421000 4.680951
27.753000 41.036000 4.656477
27.756000 34.017000 4.237289
27.759000 36.951000 4.384964
27.762000 24.971000 3.633613
27.765000 34.880000 4.130408
27.768000 41.527000 4.693774
27.771000 36.895000 4.507507
27.774000 40.860000 4.740034
27.777000 30.630000 4.007977
27.780000 32.193000 4.132113
27.783000 27.276000 3.876975
27.786000 38.614000 4.544391
27.789000 36.749000 4.510042
27.792000 44.095000 4.765151
27.795000 33.139000 4.159297
27.798000 37.892000 4.566652
27.801000 29.824000 4.079849
27.804000 31.095000 4.075649
27.807000 34.985000 4.416520
27.810000 33.046000 4.251825
27.813000 31.412000 4.019997
27.816000 29.890000 3.822584
27.819000 35.177000 4.255957
27.822000 41.802000 4.866296
27.825000 36.280000 4.490723
27.828000 42.344000 4.713136
27.831000 31.973000 4.110701
27.834000 42.923000 4.868297
27.837000 32.714000 4.413327
27.840000 39.037000 4.593298
27.843000 30.000000 4.123639
27.846000 37.832000 4.372215
27.849000 32.324000 4.142275
27.852000 42.231000 4.848239
27.855000 34.033000 4.195433
27.858000 41.666000 4.572084
27.861000 26.278000 3.752781
27.864000 30.280000 3.941429
27.867000 28.799000 3.901679
27.870000 37.108000 4.297110
27.873000 32.590000 4.068159
27.876000 27.414000 3.817447
27.879000 34.085000 4.364738
27.882000 34.108000 4.282946
27.885000 38.210000 4.436713
27.888000 33.700000 4.256704
27.891000 31.275000 4.109596
27.894000 32.374000 4.193814
27.897000 28.868000 4.039876
27.900000 35.143000 4.341602
27.903000 36.307000 4.410091
27.906000 37.178000 4.510274
27.909000 33.178000 4.062229
27.912000 33.539000 4.111394
27.915000 38.447000 4.522784
27.918000 35.184000 4.286039
27.921000 38.541000 4.605436
27.924000 30.591000 4.058073
27.927000 24.133000 3.484641
27.930000 30.371000 4.002382
27.933000 25.110000 3.594238
27.936000 29.209000 4.004818
27.939000 36.746000 4.485397
27.942000 27.462000 3.781067
27.945000 39.528000 4.516623
27.948000 30.135000 3.972037
27.951000 28.650000 3.921455
27.954000 33.893000 4.142304
27.957000 36.273000 4.512850
27.960000 25.953000 3.834831
27.963000 39.003000 4.594620
27.966000 35.482000 4.516977
27.969000 26.966000 3.758555
27.972000 32.218000 4.256397
27.975000 37.271000 4.367596
27.978000 24.501000 3.591845
27.981000 35.361000 4.541099
27.984000 33.917000 4.262507
27.987000 43.091000 4.963142
27.990000 34.121000 4.180418
27.993000 45.040000 4.905882
27.996000 37.177000 4.404378
27.999000 31.095000 4.128212
28.002000 39.753000 4.688766
28.005000 34.023000 4.302585
28.008000 32.240000 4.227018
28.011000 26.864000 3.927968
28.014000 43.214000 4.902637
28.017000 28.123000 3.845096
28.020000 35.990000 4.258837
28.023000 28.953000 3.981842
28.026000 35.637000 4.362708
28.029000 31.266000 4.080354
28.032000 35.666000 4.553521
28.035000 25.195000 3.518742
28.038000 23.498000 3.491283
28.041000 37.057000 4.516889
28.044000 30.816000 4.166465
28.047000 39.723000 4.747254
28.050000 33.459000 4.313607
28.053000 32.238000 4.220827
28.056000 31.479000 4.184144
28.059000 40.040000 4.666557
28.062000 32.564000 4.159156
28.065000 29.270000 3.830355
28.068000 48.716000 5.145141
28.071000 27.055000 3.937170
28.074000 27.352000 3.802228
28.077000 27.562000 3.706650
28.080000 29.744000 3.971897
28.083000 25.934000 3.615755
28.086000 30.035000 4.170275
28.089000 42.390000 4.839306
28.092000 28.948000 3.881034
28.095000 23.032000 3.586556
28.098000 30.627000 4.036910
28.101000 45.201000 5.143764
28.104000 27.192000 3.810697
28.107000 31.947000 4.106392
28.110000 40.559000 4.664406
28.113000 39.646000 4.717962
28.116000 32.878000 4.083561
28.119000 26.798000 3.687532
28.122000 33.541000 4.216857
28.125000 35.838000 4.389059
28.128000 35.418000 4.472784
28.131000 42.202000 4.880496
28.134000 33.608000 4.489175
28.137000 28.284000 3.915130
28.140000 41.837000 4.726862
28.143000 26.931000 3.696343
28.146000 30.131000 3.885569
28.149000 34.804000 4.320583
28.152000 44.349000 4.685347
28.155000 23.717000 3.553690
28.158000 25.595000 3.845369
28.161000 25.386000 3.608736
28.164000 35.843000 4.440738
28.167000 35.069000 4.425437
28.170000 35.940000 4.328936
28.173000 36.354000 4.526594
28.176000 32.522000 4.254184
28.179000 33.656000 4.173666
28.182000 28.960000 3.812519
28.185000 35.017000 4.283216
28.188000 27.278000 3.928933
28.191000 39.876000 4.548131
28.194000 37.419000 4.295945
28.197000 43.239000 4.830240
28.200000 30.441000 3.909202
28.203000 42.480000 4.852700
28.206000 29.370000 3.924942
28.209000 31.299000 4.180835
28.212000 36.947000 4.092175
28.215000 21.842000 3.296284
28.218000 34.302000 4.287555
28.221000 32.581000 4.041260
28.224000 37.277000 4.343052
28.227000 37.555000 4.519330
28.230000 27.469000 3.828330
28.233000 38.127000 4.579081
28.236000 31.266000 4.140956
28.239000 31.439000 4.023112
28.242000 36.833000 4.494420
28.245000 32.162000 4.190367
28.248000 34.569000 4.228867
28.251000 35.818000 4.462593
28.254000 35.220000 4.174384
28.257000 42.062000 4.804744
28.260000 37.600000 4.587722
28.263000 36.635000 4.497399
28.266000 33.062000 4.212707
28.269000 32.206000 4.108718
28.272000 36.725000 4.333033
28.275000 35.029000 4.355545
28.278000 26.074000 3.697615
28.281000 25.137000 3.585571
28.284000 30.414000 4.088566
28.287000 31.654000 4.059824
28.290000 38.420000 4.487940
28.293000 30.023000 3.961273
28.296000 37.124000 4.464863
28.299000 41.121000 4.512149
28.302000 30.662000 3.927659
28.305000 31.531000 4.070779
28.308000 28.508000 4.056701
28.311000 29.497000 4.021717
28.314000 27.104000 3.874330
28.317000 32.427000 4.100521
28.320000 38.729000 4.530285
28.323000 28.432000 3.793931
28.326000 30.789000 3.979987
28.329000 31.730000 3.977373
28.332000 33.524000 4.310182
28.335000 28.959000 3.931628
28.338000 32.974000 4.333140
28.341000 33.773000 4.333152
28.344000 41.447000 4.738407
28.347000 30.440000 4.057188
28.350000 25.424000 3.641953
28.353000 32.811000 4.134834
28.356000 25.466000 3.722622
28.359000 34.153000 4.294552
28.362000 36.888000 4.529050
28.365000 25.642000 3.573873
28.368000 44.501000 4.923460
28.371000 28.757000 4.032406
28.374000 30.627000 3.965689
28.377000 37.907000 4.532658
28.380000 30.451000 4.164219
28.383000 30.309000 4.082184
28.386000 30.151000 4.172278
28.389000 31.756000 4.224580
28.392000 33.993000 4.325743
28.395000 36.345000 4.575413
28.398000 35.940000 4.341583
28.401000 33.850000 4.255783
28.404000 24.111000 3.465693
28.407000 28.882000 3.923867
28.410000 33.091000 4.364594
28.413000 40.795000 4.792165
28.416000 25.426000 3.493620
28.419000 29.834000 3.949810
28.422000 20.890000 3.311805
28.425000 45.667000 4.999325
28.428000 28.929000 3.983409
28.431000 25.642000 3.814262
28.434000 27.389000 3.806418
28.437000 27.039000 3.676374
28.440000 38.310000 4.661206
28.443000 24.480000 3.715478
28.446000 32.405000 3.989242
28.449000 23.567000 3.615106
28.452000 32.900000 4.289229
28.455000 39.011000 4.725409
28.458000 36.321000 4.331369
28.461000 29.585000 3.954178
28.464000 34.082000 4.220130
28.467000 43.420000 4.812849
28.470000 32.436000 4.215123
28.473000 23.453000 3.658243
28.476000 34.050000 4.164558
28.479000 35.514000 4.307411
28.482000 33.605000 4.341222
28.485000 18.310000 3.141366
28.488000 21.848000 3.334544
28.491000 35.027000 4.273819
28.494000 39.208000 4.625541
28.497000 42.222000 4.572037
28.500000 34.522000 4.387716
28.503000 41.392000 4.688825
28.506000 25.275000 3.604742
28.509000 29.784000 4.009439
28.512000 32.592000 4.264199
28.515000 26.672000 3.886399
28.518000 30.566000 4.103023
28.521000 32.373000 4.119581
28.524000 36.284000 4.406878
28.527000 27.953000 3.927077
28.530000 28.090000 3.924787
28.533000 35.694000 4.474312
28.536000 23.313000 3.610388
28.539000 30.414000 4.085475
28.542000 37.436000 4.740822
28.545000 27.545000 3.797041
28.548000 40.313000 4.714304
28.551000 34.383000 4.078328
28.554000 33.633000 4.319737
28.557000 29.216000 3.992851
28.560000 33.607000 4.314399
28.563000 34.081000 4.086396
28.566000 36.669000 4.422029
28.569000 21.781000 3.394127
28.572000 30.200000 4.202219
28.575000 34.140000 4.459569
28.578000 30.821000 4.190325
28.581000 29.878000 3.969020
28.584000 29.881000 3.963993
28.587000 31.693000 4.183520
28.590000 44.794000 4.892777
28.593000 29.657000 3.864988
28.596000 33.701000 4.039810
28.599000 36.644000 4.600590
28.602000 31.963000 4.206808
28.605000 24.733000 3.558337
28.608000 23.654000 3.650980
28.611000 38.972000 4.624849
28.614000 34.005000 4.290731
28.617000 29.072000 4.068461
28.620000 23.614000 3.671714
28.623000 30.847000 4.163845
28.626000 24.719000 3.656248
28.629000 32.553000 4.093570
28.632000 30.583000 4.151141
28.635000 48.912000 4.948358
28.638000 31.745000 4.050349
28.641000 26.085000 3.665000
28.644000 27.866000 4.012315
28.647000 34.478000 4.295984
28.650000 40.344000 4.807585
28.653000 33.739000 3.990638
28.656000 41.929000 4.645462
28.659000 44.030000 4.872998
28.662000 34.003000 4.361804
28.665000 31.205000 4.138277
28.668000 32.944000 4.268815
28.671000 27.854000 3.773468
28.674000 26.651000 3.983899
28.677000 24.414000 3.784330
28.680000 40.127000 4.649778
28.683000 37.567000 4.421550
28.686000 30.437000 4.046852
28.689000 37.212000 4.612362
28.692000 37.180000 4.513282
28.695000 22.683000 3.459405
28.698000 27.040000 3.784827
28.701000 36.690000 4.525701
28.704000 30.012000 3.942572
28.707000 24.050000 3.634634
28.710000 26.375000 3.787616
28.713000 32.524000 4.086892
28.716000 33.359000 4.255452
28.719000 30.807000 4.059376
28.722000 25.682000 3.758961
28.725000 30.129000 4.093845
28.728000 22.850000 3.538842
28.731000 39.860000 4.562541
28.734000 34.629000 4.315965
28.737000 26.445000 3.607135
28.740000 37.772000 4.377246
28.743000 26.370000 3.712292
28.746000 34.619000 4.355424
28.749000 28.483000 3.879835
28.752000 39.075000 4.539372
28.755000 29.225000 4.051985
28.758000 42.937000 4.802770
28.761000 35.264000 4.315869
28.764000 32.919000 4.122866
28.767000 37.109000 4.524456
28.770000 30.082000 4.010268
28.773000 37.931000 4.413514
28.776000 28.687000 3.900774
28.779000 33.554000 4.315889
28.782000 39.111000 4.635848
28.785000 29.634000 4.033486
28.788000 28.459000 3.925084
28.791000 41.781000 4.839776
28.794000 30.226000 4.003415
28.797000 43.077000 4.696801
28.800000 27.491000 3.809242
28.803000 25.485000 3.844202
28.806000 28.463000 3.936214
28.809000 34.571000 4.391502
28.812000 27.867000 3.845006
28.815000 24.048000 3.567540
28.818000 30.441000 4.055603
28.821000 38.590000 4.689959
28.824000 31.365000 4.048414
28.827000 29.081000 4.058433
28.830000 29.999000 4.088998
28.833000 30.599000 4.161903
28.836000 27.806000 3.870577
28.839000 30.783000 4.079834
28.842000 34.951000 4.450305
28.845000 31.690000 4.085370
28.848000 40.060000 4.595675
28.851000 33.637000 4.366568
28.854000 34.816000 4.384618
28.857000 40.684000 4.716452
28.860000 26.828000 3.667644
28.863000 20.659000 3.130037
28.866000 47.038000 5.168961
28.869000 32.692000 4.155783
28.872000 29.416000 3.880169
28.875000 37.845000 4.471940
28.878000 36.781000 4.582968
28.881000 33.312000 4.305866
28.884000 29.733000 4.160853
28.887000 35.880000 4.354152
28.890000 34.103000 4.144491
28.893000 34.409000 4.408781
28.896000 28.643000 3.717493
28.899000 30.902000 4.174263
28.902000 31.984000 4.089961
28.905000 39.250000 4.406584
28.908000 33.601000 4.251160
28.911000 30.273000 4.012973
28.914000 33.338000 4.200114
28.917000 34.745000 4.216417
28.920000 29.061000 3.859954
28.923000 35.470000 4.550844
28.926000 42.632000 4.945570
28.929000 38.542000 4.482693
28.932000 33.234000 4.189371
28.935000 40.294000 4.731202
28.938000 29.144000 3.961534
28.941000 34.376000 4.191456
28.944000 37.712000 4.392016
28.947000 42.034000 4.798525
28.950000 35.651000 4.291754
28.953000 37.746000 4.606207
28.956000 33.517000 4.452102
28.959000 37.510000 4.466785
28.962000 34.129000 4.375537
28.965000 31.952000 4.024712
28.968000 34.205000 4.360208
28.971000 31.223000 4.250695
28.974000 26.590000 3.887212
28.977000 38.053000 4.409686
28.980000 32.383000 3.897722
28.983000 39.600000 4.757289
28.986000 38.278000 4.548674
28.989000 35.049000 4.414699
28.992000 22.002000 3.369516
28.995000 32.839000 4.233793
28.998000 40.480000 4.854472
29.001000 47.092000 5.108411
29.004000 32.725000 4.051076
29.007000 39.796000 4.601240
29.010000 20.667000 3.133931
29.013000 30.833000 3.981828
29.016000 36.494000 4.420818
29.019000 35.673000 4.349375
29.022000 30.182000 3.783449
29.025000 38.191000 4.542278
29.028000 34.565000 4.242869
29.031000 39.973000 4.757067
29.034000 35.488000 4.257428
29.037000 32.340000 4.031337
29.040000 38.313000 4.425860
29.043000 33.019000 4.425048
29.046000 37.068000 4.437638
29.049000 34.276000 4.290900
29.052000 39.394000 4.397615
29.055000 33.897000 4.305042
29.058000 33.114000 4.375391
29.061000 39.344000 4.618699
29.064000 43.691000 4.795220
29.067000 39.699000 4.486714
29.070000 40.800000 4.634099
29.073000 32.534000 4.069239
29.076000 29.505000 3.937561
29.079000 34.857000 4.397964
29.082000 40.192000 4.540167
29.085000 38.798000 4.443879
29.088000 35.589000 4.351256
29.091000 40.274000 4.626837
29.094000 41.677000 4.511512
29.097000 39.159000 4.528417
29.100000 45.072000 4.942167
29.103000 45.629000 4.745775
29.106000 43.769000 4.820435
29.109000 39.656000 4.588554
29.112000 34.837000 4.332428
29.115000 37.772000 4.274699
29.118000 42.317000 4.787558
29.121000 37.072000 4.593175
29.124000 46.928000 4.936653
29.127000 33.610000 4.263177
29.130000 50.486000 5.159281
29.133000 54.185000 5.478909
29.136000 59.151000 5.707347
29.139000 53.881000 5.304769
29.142000 58.405000 5.725919
29.145000 71.879000 6.379816
29.148000 58.322000 5.508913
29.151000 62.219000 5.640812
29.154000 64.656000 5.758688
29.157000 84.116000 6.563552
29.160000 102.894000 7.572449
29.163000 101.522000 7.506534
29.166000 111.056000 7.625098
29.169000 129.057000 8.267834
29.172000 158.630000 9.336074
29.175000 214.168000 10.946904
29.178000 262.251000 12.208456
29.181000 363.344000 13.916532
29.184000 552.234000 17.193489
29.187000 805.276000 20.795137
29.190000 1290.790000 27.090112
29.193000 2194.336000 35.659001
29.196000 3644.360000 46.165217
29.199000 4727.055000 53.147126
29.202000 4058.426000 49.907056
29.205000 2374.820000 37.128083
29.208000 1403.757000 27.830116
29.211000 926.577000 22.270424
29.214000 584.807000 17.669403
29.217000 391.767000 14.484508
29.220000 304.985000 12.904194
29.223000 197.734000 10.224004
29.226000 170.228000 9.652588
29.229000 151.433000 8.788866
29.232000 112.976000 7.720583
29.235000 108.638000 7.809286
29.238000 70.910000 6.273900
29.241000 78.085000 6.565416
29.244000 73.823000 6.440883
29.247000 70.734000 6.175727
29.250000 67.161000 6.048726
29.253000 60.542000 5.823249
29.256000 58.324000 5.602997
29.259000 61.807000 5.724323
29.262000 55.798000 5.468817
29.265000 54.098000 5.323216
29.268000 53.101000 5.207933
29.271000 43.125000 4.757603
29.274000 59.003000 5.618189
29.277000 56.914000 5.640655
29.280000 36.493000 4.415518
29.283000 48.496000 5.108811
29.286000 47.254000 4.988948
29.289000 51.327000 5.217542
29.292000 39.241000 4.637122
29.295000 48.386000 5.241018
29.298000 37.735000 4.430298
29.301000 54.371000 5.319650
29.304000 42.272000 4.695881
29.307000 37.798000 4.473968
29.310000 38.357000 4.505676
29.313000 40.640000 4.538178
29.316000 46.385000 5.045917
29.319000 38.412000 4.632554
29.322000 36.871000 4.476502
29.325000 43.102000 4.839353
29.328000 42.762000 4.713298
29.331000 35.073000 4.376361
29.334000 40.357000 4.788891
29.337000 39.030000 4.509507
29.340000 43.337000 4.874706
29.343000 38.446000 4.519206
29.346000 42.112000 4.659200
29.349000 37.743000 4.385052
29.352000 42.479000 4.921083
29.355000 42.139000 4.808440
29.358000 36.407000 4.318970
29.361000 26.613000 3.566090
29.364000 40.204000 4.547478
29.367000 36.922000 4.419899
29.370000 47.503000 5.019297
29.373000 36.766000 4.430661
29.376000 40.509000 4.819189
29.379000 35.593000 4.376531
29.382000 44.876000 4.966517
29.385000 36.639000 4.545684
29.388000 33.278000 4.326379
29.391000 34.086000 4.299675
29.394000 29.625000 4.005244
29.397000 35.096000 4.163325
29.400000 32.690000 3.962466
29.403000 41.149000 4.880518
29.406000 33.128000 4.155612
29.409000 46.564000 5.101667
29.412000 40.422000 4.741287
29.415000 46.034000 5.032444
29.418000 40.774000 4.522452
29.421000 43.101000 4.909446
29.424000 22.838000 3.391642
29.427000 29.280000 3.947271
29.430000 34.273000 4.278089
29.433000 22.164000 3.373877
29.436000 38.091000 4.470080
29.439000 29.408000 3.781994
29.442000 30.929000 4.023147
29.445000 47.578000 5.169449
29.448000 33.838000 4.132153
29.451000 48.155000 4.969720
29.454000 47.971000 5.215438
29.457000 40.795000 4.594814
29.460000 42.383000 4.722197
29.463000 35.727000 4.296330
29.466000 37.518000 4.600921
29.469000 37.498000 4.638387
29.472000 36.652000 4.599559
29.475000 42.320000 4.568865
29.478000 41.048000 4.591518
29.481000 44.764000 5.018463
29.484000 49.257000 5.177669
29.487000 44.997000 4.970798
29.490000 31.678000 4.078427
29.493000 23.939000 3.545994
29.496000 40.085000 4.751826
29.499000 35.015000 4.262968
29.502000 34.566000 4.325321
29.505000 41.679000 4.699478
29.508000 35.347000 4.258310
29.511000 30.988000 4.222112
29.514000 38.358000 4.708342
29.517000 37.421000 4.484996
29.520000 34.723000 4.222833
29.523000 37.935000 4.460687
29.526000 42.593000 4.785694
29.529000 44.467000 4.920451
29.532000 43.221000 4.856428
29.535000 54.747000 5.571477
29.538000 40.359000 4.699553
29.541000 42.099000 4.657892
29.544000 41.065000 4.834978
29.547000 33.107000 4.355260
29.550000 37.369000 4.434570
29.553000 42.525000 4.739890
29.556000 42.168000 4.731261
29.559000 52.155000 5.308720
29.562000 44.514000 4.943344
29.565000 42.884000 4.725953
29.568000 40.276000 4.568937
29.571000 43.663000 5.042348
29.574000 48.337000 5.055239
29.577000 36.520000 4.546658
29.580000 34.098000 4.307826
29.583000 41.297000 4.638233
29.586000 39.929000 4.819896
29.589000 48.558000 5.150727
29.592000 35.752000 4.402265
29.595000 34.104000 4.141720
29.598000 48.983000 5.143420
29.601000 48.092000 5.014685
29.604000 41.573000 4.529704
29.607000 37.821000 4.562030
29.610000 36.941000 4.464315
29.613000 53.731000 5.317460
29.616000 50.466000 5.534888
29.619000 44.189000 4.813331
29.622000 37.938000 4.473878
29.625000 48.120000 5.027046
29.628000 55.321000 5.400173
29.631000 45.448000 5.070705
29.634000 50.727000 5.025959
29.637000 50.633000 5.286423
29.640000 48.102000 5.106033
29.643000 49.751000 5.266681
29.646000 49.140000 5.304779
29.649000 51.520000 5.133150
29.652000 46.607000 4.960442
29.655000 42.367000 4.759801
29.658000 43.644000 4.852059
29.661000 51.399000 5.444308
29.664000 39.674000 4.749160
29.667000 52.710000 5.305861
29.670000 54.162000 5.402408
29.673000 52.443000 5.252092
29.676000 45.982000 4.925648
29.679000 50.567000 5.173040
29.682000 50.121000 4.999163
29.685000 53.089000 5.241259
29.688000 52.514000 5.286000
29.691000 53.342000 5.475815
29.694000 52.843000 5.332350
29.697000 61.169000 5.637187
29.700000 56.244000 5.329718
29.703000 67.757000 6.240681
29.706000 45.625000 4.969049
29.709000 61.159000 5.667149
29.712000 65.041000 5.902554
29.715000 56.305000 5.392786
29.718000 66.910000 6.066053
29.721000 64.973000 5.957524
29.724000 64.134000 5.874793
29.727000 83.520000 6.791816
29.730000 76.203000 6.461287
29.733000 80.163000 6.597835
29.736000 67.439000 5.866835
29.739000 71.479000 6.149438
29.742000 65.547000 5.753884
29.745000 83.706000 6.687728
29.748000 81.184000 6.772675
29.751000 63.918000 5.917991
29.754000 74.470000 6.196790
29.757000 92.132000 6.699650
29.760000 88.371000 6.939299
29.763000 83.228000 6.646041
29.766000 105.211000 7.409177
29.769000 82.280000 6.552024
29.772000 107.002000 7.631008
29.775000 102.061000 7.361759
29.778000 96.924000 7.172072
29.781000 116.715000 7.909203
29.784000 117.808000 7.903351
29.787000 128.085000 8.419376
29.790000 114.283000 7.733020
29.793000 143.709000 8.848481
29.796000 140.894000 8.667474
29.799000 180.514000 9.889014
29.802000 170.708000 9.605643
29.805000 182.452000 10.050109
29.808000 188.778000 10.187004
29.811000 189.531000 10.164957
29.814000 213.004000 10.626903
29.817000 226.392000 10.887702
29.820000 300.171000 13.007134
29.823000 310.118000 12.871393
29.826000 344.325000 13.475721
29.829000 350.105000 13.859331
29.832000 404.102000 14.744913
29.835000 495.575000 16.458753
29.838000 595.814000 18.230016
29.841000 714.472000 19.664808
29.844000 918.123000 22.362323
29.847000 1134.767000 24.830205
29.850000 1546.543000 29.747990
29.853000 2066.571000 34.564380
29.856000 2643.931000 39.253846
29.859000 3254.814000 43.465351
29.862000 3502.803000 45.243000
29.865000 3357.281000 44.603437
29.868000 2723.402000 39.811426
29.871000 2014.407000 33.511891
29.874000 1531.087000 28.941032
29.877000 1155.440000 25.274213
29.880000 884.627000 22.171248
29.883000 759.882000 20.537155
29.886000 583.061000 17.601333
29.889000 534.863000 17.153431
29.892000 430.710000 15.373803
29.895000 334.109000 13.387816
29.898000 267.918000 12.141021
29.901000 259.213000 11.730657
29.904000 245.835000 11.543608
29.907000 235.124000 11.282146
29.910000 211.352000 10.659535
29.913000 183.814000 9.983868
29.916000 147.993000 8.817686
29.919000 152.114000 8.907119
29.922000 148.232000 8.982073
29.925000 147.932000 9.051885
29.928000 127.891000 8.240941
29.931000 123.134000 8.100461
29.934000 122.090000 8.053589
29.937000 110.748000 7.823838
29.940000 109.103000 7.757756
29.943000 79.281000 6.656257
29.946000 90.947000 6.973009
29.949000 97.095000 7.193433
29.952000 102.987000 7.387905
29.955000 97.750000 7.358088
29.958000 83.405000 6.641329
29.961000 103.173000 7.390795
29.964000 77.868000 6.393932
29.967000 86.134000 6.955093
29.970000 71.304000 6.237077
29.973000 91.999000 7.085681
29.976000 76.873000 6.379061
29.979000 73.095000 6.131951
29.982000 74.239000 6.323698
29.985000 74.706000 6.460621
29.988000 61.417000 5.815347
29.991000 62.265000 5.511637
29.994000 56.660000 5.420615
29.997000 60.494000 5.817570
30.000000 74.903000 6.433341
30.003000 71.696000 6.205217
30.006000 62.248000 5.772371
30.009000 64.520000 5.805827
30.012000 83.322000 6.375676
30.015000 64.257000 5.705083
30.018000 63.960000 5.759350
30.021000 49.464000 5.047461
30.024000 48.271000 4.992641
30.027000 65.000000 5.874106
30.030000 43.567000 4.862574
30.033000 58.532000 5.660468
30.036000 56.592000 5.458942
30.039000 48.966000 5.172219
30.042000 47.568000 5.190584
30.045000 41.901000 4.761911
30.048000 56.099000 5.399584
30.051000 58.577000 5.547584
30.054000 48.835000 4.987835
30.057000 50.944000 5.402567
30.060000 55.817000 5.413763
30.063000 56.810000 5.387517
30.066000 48.756000 5.113568
30.069000 45.871000 5.028901
30.072000 56.021000 5.332208
30.075000 45.372000 5.041638
30.078000 40.320000 4.624267
30.081000 39.023000 4.553475
30.084000 48.561000 5.117501
30.087000 40.866000 4.673432
30.090000 39.355000 4.487686
30.093000 45.046000 4.909058
30.096000 46.170000 4.932875
30.099000 49.188000 5.229113
30.102000 44.618000 5.056198
30.105000 40.389000 4.604644
30.108000 44.616000 4.761215
30.111000 40.002000 4.553808
30.114000 34.797000 4.320088
30.117000 26.231000 3.839878
30.120000 38.232000 4.665751
30.123000 36.666000 4.449776
30.126000 36.007000 4.288314
30.129000 33.812000 4.183567
30.132000 49.062000 5.094193
30.135000 45.205000 4.905714
30.138000 43.369000 4.798629
30.141000 52.602000 5.219066
30.144000 40.382000 4.635278
30.147000 41.824000 4.856538
30.150000 36.768000 4.479367
30.153000 34.202000 4.348420
30.156000 52.083000 5.297929
30.159000 38.966000 4.481746
30.162000 46.641000 4.940387
30.165000 47.568000 4.851651
30.168000 33.514000 4.213571
30.171000 34.532000 4.194454
30.174000 43.721000 4.790314
30.177000 34.015000 4.262299
30.180000 39.790000 4.630034
30.183000 51.988000 5.489584
30.186000 42.592000 4.876525
30.189000 47.426000 5.089714
30.192000 41.474000 4.797668
30.195000 37.240000 4.371118
30.198000 39.138000 4.447994
30.201000 53.639000 5.610557
30.204000 39.202000 4.441170
30.207000 51.411000 5.227193
30.210000 36.951000 4.410291
30.213000 43.675000 4.894365
30.216000 43.250000 4.862503
30.219000 40.312000 4.610235
30.222000 49.827000 5.028999
30.225000 30.601000 4.054582
30.228000 40.992000 4.658212
30.231000 36.468000 4.360606
30.234000 32.924000 4.389178
30.237000 39.233000 4.769836
30.240000 28.782000 4.016894
30.243000 36.400000 4.370275
30.246000 39.204000 4.535383
30.249000 30.436000 4.164286
30.252000 27.619000 3.876109
30.255000 29.294000 3.835172
30.258000 44.084000 4.984832
30.261000 42.070000 4.876301
30.264000 33.140000 4.271394
30.267000 32.062000 4.197867
30.270000 42.513000 4.796674
30.273000 28.288000 3.891692
30.276000 34.320000 4.319939
30.279000 42.770000 4.780170
30.282000 42.754000 4.904866
30.285000 31.201000 3.985541
30.288000 34.373000 4.367469
30.291000 36.450000 4.347609
30.294000 32.567000 4.363383
30.297000 28.795000 4.016547
30.300000 34.082000 4.253099
30.303000 35.055000 4.256769
30.306000 49.465000 5.147351
30.309000 39.404000 4.534700
30.312000 33.325000 4.044592
30.315000 36.529000 4.400884
30.318000 40.460000 4.523271
30.321000 33.821000 4.202805
30.324000 42.901000 4.917046
30.327000 36.786000 4.400041
30.330000 40.373000 4.640463
30.333000 38.711000 4.594191
30.336000 27.592000 3.667798
30.339000 40.184000 4.510721
30.342000 47.177000 5.064683
30.345000 42.828000 4.816398
30.348000 36.432000 4.307408
30.351000 26.978000 4.047153
30.354000 44.886000 5.127269
30.357000 41.274000 4.785127
30.360000 38.085000 4.475628
30.363000 35.884000 4.575306
30.366000 29.913000 4.029404
30.369000 31.580000 4.024670
30.372000 33.150000 4.369769
30.375000 34.872000 4.309225
30.378000 25.694000 3.807111
30.381000 35.461000 4.466585
30.384000 21.762000 3.500900
30.387000 39.258000 4.616670
30.390000 41.356000 4.871508
30.393000 45.198000 4.745035
30.396000 39.963000 4.561481
30.399000 30.957000 4.020618
30.402000 30.385000 3.928841
30.405000 36.650000 4.355693
30.408000 36.708000 4.319610
30.411000 33.322000 4.358463
30.414000 38.085000 4.442558
30.417000 20.222000 3.164013
30.420000 35.334000 4.401898
30.423000 35.807000 4.416632
30.426000 36.165000 4.400663
30.429000 31.186000 4.088843
30.432000 33.610000 4.098316
30.435000 32.264000 4.181193
30.438000 26.622000 3.641627
30.441000 27.654000 3.972127
30.444000 36.058000 4.446878
30.447000 49.059000 5.136358
30.450000 38.324000 4.429509
30.453000 39.231000 4.493276
30.456000 29.785000 4.095503
30.459000 38.974000 4.551094
30.462000 31.875000 4.058983
30.465000 43.666000 4.801014
30.468000 30.733000 4.142921
30.471000 35.702000 4.470100
30.474000 32.188000 4.321500
30.477000 27.421000 3.909774
30.480000 37.417000 4.497195
30.483000 42.261000 4.716512
30.486000 30.138000 3.788274
30.489000 38.590000 4.595961
30.492000 38.997000 4.558699
30.495000 36.444000 4.450207
30.498000 32.286000 4.137216
30.501000 39.251000 4.576148
30.504000 30.446000 3.962307
30.507000 35.486000 4.394907
30.510000 25.958000 3.628511
30.513000 36.439000 4.445471
30.516000 26.299000 3.551159
30.519000 34.995000 4.225347
30.522000 23.501000 3.497668
30.525000 29.207000 3.957069
30.528000 42.854000 4.883673
30.531000 37.449000 4.563433
30.534000 25.669000 3.685425
30.537000 45.920000 5.080426
30.540000 39.747000 4.684629
30.543000 33.989000 4.259593
30.546000 27.673000 3.877821
30.549000 22.095000 3.407078
30.552000 39.914000 4.611246
30.555000 42.061000 4.753033
30.558000 29.495000 3.798279
30.561000 31.965000 4.136269
30.564000 42.126000 4.672122
30.567000 38.101000 4.505697
30.570000 25.178000 3.548768
30.573000 41.737000 4.838241
30.576000 34.733000 4.295411
30.579000 31.595000 4.134500
30.582000 32.887000 4.209035
30.585000 30.771000 4.036124
30.588000 33.692000 4.115155
30.591000 30.481000 3.999134
30.594000 37.089000 4.383619
30.597000 34.948000 4.102443
30.600000 35.284000 4.294663
30.603000 28.707000 3.834976
30.606000 37.924000 4.492506
30.609000 26.646000 3.628672
30.612000 25.095000 3.495251
30.615000 42.318000 4.753119
30.618000 37.548000 4.463852
30.621000 25.639000 3.732369
30.624000 37.713000 4.577983
30.627000 29.742000 4.031575
30.630000 30.233000 4.113394
30.633000 35.776000 4.565859
30.636000 27.848000 3.889042
30.639000 38.272000 4.566446
30.642000 40.463000 4.709948
30.645000 27.774000 3.916658
30.648000 36.479000 4.503368
30.651000 30.401000 3.929401
30.654000 32.626000 4.112889
30.657000 30.399000 3.870277
30.660000 28.029000 3.883263
30.663000 26.298000 3.892770
30.666000 42.553000 4.635603
30.669000 38.625000 4.534631
30.672000 39.787000 4.692399
30.675000 26.553000 3.691992
30.678000 38.323000 4.472623
30.681000 32.507000 4.105813
30.684000 29.785000 4.053755
30.687000 28.054000 3.893599
30.690000 25.915000 3.729838
30.693000 29.127000 3.941518
30.696000 29.944000 3.650992
30.699000 39.288000 4.699467
30.702000 39.198000 4.508451
30.705000 28.678000 3.946709
30.708000 37.755000 4.582045
30.711000 33.551000 4.228716
30.714000 32.982000 4.216465
30.717000 26.913000 3.779712
30.720000 35.561000 4.262535
30.723000 27.403000 3.849796
30.726000 30.624000 3.989989
30.729000 28.923000 3.791948
30.732000 38.610000 4.512933
30.735000 43.849000 4.745270
30.738000 33.318000 4.040016
30.741000 32.646000 4.141996
30.744000 39.880000 4.585833
30.747000 30.106000 3.993079
30.750000 39.604000 4.667326
30.753000 32.835000 4.078287
30.756000 44.531000 5.054140
30.759000 42.176000 4.799551
30.762000 35.614000 4.404651
30.765000 35.622000 4.468721
30.768000 36.526000 4.609967
30.771000 37.537000 4.417328
30.774000 30.825000 3.910885
30.777000 31.894000 3.981931
30.780000 34.172000 4.316380
30.783000 27.549000 3.923756
30.786000 33.505000 4.202766
30.789000 35.067000 4.360358
30.792000 22.268000 3.243286
30.795000 40.541000 4.757593
30.798000 31.568000 4.146690
30.801000 51.879000 5.221803
30.804000 41.828000 4.738748
30.807000 46.726000 5.238130
30.810000 36.298000 4.357078
30.813000 40.885000 4.602244
30.816000 35.971000 4.402771
30.819000 25.780000 3.751098
30.822000 42.558000 4.621567
30.825000 34.925000 4.131920
30.828000 30.467000 4.076289
30.831000 38.128000 4.544422
30.834000 44.851000 5.033053
30.837000 44.788000 4.855186
30.840000 41.821000 4.594052
30.843000 32.803000 3.970922
30.846000 44.755000 4.790203
30.849000 35.131000 4.214067
30.852000 36.617000 4.344656
30.855000 43.802000 4.878068
30.858000 41.384000 4.593132
30.861000 42.217000 4.668552
30.864000 32.611000 4.194236
30.867000 41.947000 4.665477
30.870000 38.619000 4.445022
30.873000 32.332000 4.268199
30.876000 33.818000 4.293155
30.879000 42.683000 4.827358
30.882000 34.291000 4.218644
30.885000 32.284000 4.340430
30.888000 30.411000 3.892563
30.891000 43.862000 4.678364
30.894000 49.778000 5.107958
30.897000 50.324000 5.204981
30.900000 42.483000 4.808635
30.903000 39.347000 4.544678
30.906000 40.770000 4.515007
30.909000 47.433000 4.951640
30.912000 37.044000 4.563431
30.915000 47.677000 5.066454
30.918000 54.939000 5.418759
30.921000 49.542000 5.278007
30.924000 44.099000 4.822677
30.927000 52.533000 5.418064
30.930000 72.331000 6.241931
30.933000 77.792000 6.524000
30.936000 92.941000 7.038706
30.939000 81.986000 6.636458
30.942000 116.397000 8.014306
30.945000 126.487000 8.226960
30.948000 127.903000 8.220747
30.951000 120.142000 8.066384
30.954000 82.816000 6.469706
30.957000 86.630000 6.949421
30.960000 78.579000 6.387205
30.963000 56.884000 5.532805
30.966000 55.542000 5.493970
30.969000 52.733000 5.603211
30.972000 41.898000 4.681563
30.975000 46.201000 5.077910
30.978000 33.259000 4.389736
30.981000 43.638000 4.752938
30.984000 41.288000 4.692613
30.987000 41.613000 4.634769
30.990000 45.802000 4.882704
30.993000 39.790000 4.449831
30.996000 45.869000 4.953945
30.999000 31.606000 4.347193
31.002000 37.430000 4.504592
31.005000 38.456000 4.465292
31.008000 42.845000 4.733694
31.011000 46.163000 4.899167
31.014000 41.205000 4.711737
31.017000 45.515000 4.982180
31.020000 44.023000 4.945373
31.023000 37.760000 4.509296
31.026000 34.412000 4.113926
31.029000 46.447000 5.120129
31.032000 34.036000 4.221103
31.035000 20.538000 3.222780
31.038000 37.096000 4.621785
31.041000 36.637000 4.486068
31.044000 41.031000 4.820947
31.047000 30.870000 3.994292
31.050000 43.431000 4.905146
31.053000 37.213000 4.449677
31.056000 37.489000 4.363380
31.059000 40.751000 4.679338
31.062000 40.902000 4.664750
31.065000 37.111000 4.494123
31.068000 40.563000 4.558227
31.071000 52.150000 5.293894
31.074000 39.914000 4.724128
31.077000 39.843000 4.565181
31.080000 32.905000 4.128963
31.083000 41.238000 4.792133
31.086000 37.438000 4.524361
31.089000 43.875000 4.804267
31.092000 41.925000 4.805142
31.095000 32.588000 4.169590
31.098000 43.047000 4.829700
31.101000 34.710000 4.365744
31.104000 30.650000 3.978145
31.107000 45.211000 4.915796
31.110000 24.534000 3.611633
31.113000 40.863000 4.672073
31.116000 43.805000 4.849932
31.119000 23.649000 3.433634
31.122000 30.091000 3.980269
31.125000 48.566000 5.199291
31.128000 40.680000 4.793860
31.131000 32.039000 4.027261
31.134000 32.041000 4.306809
31.137000 37.044000 4.475023
31.140000 35.247000 4.137378
31.143000 27.622000 3.905665
31.146000 30.076000 4.087722
31.149000 42.816000 4.965410
31.152000 37.866000 4.673324
31.155000 36.272000 4.466580
31.158000 36.752000 4.474357
31.161000 36.836000 4.576452
31.164000 36.062000 4.429986
31.167000 35.831000 4.304422
31.170000 42.422000 4.824347
31.173000 32.305000 4.177397
31.176000 38.066000 4.611013
31.179000 33.549000 4.245169
31.182000 27.473000 3.840010
31.185000 27.406000 3.613026
31.188000 25.476000 3.460013
31.191000 36.655000 4.484066
31.194000 41.298000 4.765659
31.197000 33.858000 4.265331
31.200000 29.098000 3.872731
31.203000 32.823000 4.085503
31.206000 42.283000 4.730894
31.209000 35.812000 4.522763
31.212000 36.329000 4.308210
31.215000 39.063000 4.470478
31.218000 33.526000 4.182266
31.221000 38.778000 4.581747
31.224000 44.696000 4.785512
31.227000 31.394000 4.114497
31.230000 39.506000 4.576330
31.233000 33.853000 4.029726
31.236000 39.746000 4.568793
31.239000 29.799000 3.954405
31.242000 38.510000 4.529431
31.245000 32.810000 4.135826
31.248000 39.037000 4.622653
31.251000 34.781000 4.433699
31.254000 38.507000 4.524388
31.257000 32.817000 4.289513
31.260000 33.523000 4.265716
31.263000 36.957000 4.610619
31.266000 28.527000 3.871459
31.269000 35.350000 4.277055
31.272000 37.382000 4.503751
31.275000 29.760000 3.963508
31.278000 29.230000 3.874166
31.281000 31.014000 4.254807
31.284000 35.985000 4.294390
31.287000 40.357000 4.737738
31.290000 38.798000 4.636134
31.293000 36.913000 4.303728
31.296000 46.351000 5.154818
31.299000 23.244000 3.536518
31.302000 29.364000 3.865288
31.305000 42.559000 4.923505
31.308000 32.325000 4.063827
31.311000 31.679000 4.231502
31.314000 53.726000 5.567486
31.317000 39.308000 4.623573
31.320000 29.844000 4.003072
31.323000 36.021000 4.450350
31.326000 29.724000 4.064639
31.329000 33.561000 4.223912
31.332000 27.087000 3.773463
31.335000 38.025000 4.395914
31.338000 32.342000 4.016047
31.341000 35.808000 4.306155
31.344000 50.433000 5.068523
31.347000 27.699000 3.909024
31.350000 23.831000 3.423870
31.353000 31.511000 4.233519
31.356000 29.891000 4.191213
31.359000 37.279000 4.482413
31.362000 44.199000 4.731311
31.365000 29.851000 3.922985
31.368000 38.226000 4.519124
31.371000 37.138000 4.484969
31.374000 35.311000 4.350741
31.377000 39.997000 4.604435
31.380000 31.597000 4.198935
31.383000 29.813000 4.043392
31.386000 32.887000 4.205338
31.389000 40.471000 4.733518
31.392000 38.045000 4.502822
31.395000 37.648000 4.460433
31.398000 35.329000 4.276241
31.401000 24.545000 3.594511
31.404000 35.201000 4.245399
31.407000 36.081000 4.385868
31.410000 44.497000 5.004525
31.413000 35.176000 4.223460
31.416000 46.978000 4.939505
31.419000 32.423000 4.118064
31.422000 33.219000 4.367579
31.425000 33.251000 4.229430
31.428000 32.311000 4.186145
31.431000 27.294000 3.647286
31.434000 39.103000 4.549526
31.437000 44.041000 4.907464
31.440000 41.145000 4.570448
31.443000 42.129000 4.839014
31.446000 25.259000 3.711615
31.449000 27.368000 3.850585
31.452000 27.323000 3.716035
31.455000 32.919000 4.379053
31.458000 30.533000 4.012059
31.461000 35.379000 4.360011
31.464000 35.988000 4.288844
31.467000 33.523000 4.024174
31.470000 27.301000 3.942963
31.473000 38.475000 4.503974
31.476000 39.535000 4.541423
31.479000 38.285000 4.455058
31.482000 38.992000 4.591589
31.485000 31.066000 4.133380
31.488000 24.926000 3.435384
31.491000 35.865000 4.286248
31.494000 34.256000 4.332106
31.497000 38.479000 4.440170
31.500000 33.440000 4.002267
31.503000 37.991000 4.690920
31.506000 32.305000 3.970939
31.509000 37.796000 4.472469
31.512000 51.345000 5.412188
31.515000 28.067000 3.984618
31.518000 49.235000 5.369316
31.521000 36.881000 4.394032
31.524000 37.185000 4.322754
31.527000 33.096000 4.309381
31.530000 31.872000 4.235943
31.533000 35.293000 4.383209
31.536000 49.159000 5.169209
31.539000 44.694000 4.831053
31.542000 41.776000 4.839052
31.545000 42.620000 4.826973
31.548000 46.430000 4.980877
31.551000 32.025000 3.882656
31.554000 47.998000 5.176368
31.557000 38.829000 4.550623
31.560000 41.073000 4.779705
31.563000 56.045000 5.415967
31.566000 39.555000 4.615915
31.569000 37.946000 4.550365
31.572000 41.943000 4.717073
31.575000 45.554000 4.849943
31.578000 40.140000 4.520961
31.581000 44.793000 4.975662
31.584000 57.690000 5.668923
31.587000 54.978000 5.619223
31.590000 45.558000 4.853133
31.593000 71.485000 6.073065
31.596000 70.079000 6.160034
31.599000 76.167000 6.527476
31.602000 74.373000 6.414014
31.605000 92.486000 7.061077
31.608000 122.038000 8.111233
31.611000 136.611000 8.554415
31.614000 162.359000 9.300212
31.617000 147.450000 9.041185
31.620000 125.613000 8.086120
31.623000 120.436000 7.991159
31.626000 112.675000 7.705442
31.629000 76.616000 6.390585
31.632000 71.782000 6.233659
31.635000 60.914000 5.657394
31.638000 72.421000 6.143982
31.641000 66.581000 6.090631
31.644000 52.966000 5.263615
31.647000 74.806000 6.464396
31.650000 73.074000 6.364922
31.653000 66.514000 5.944181
31.656000 53.822000 5.210498
31.659000 76.864000 6.466326
31.662000 58.074000 5.739840
31.665000 66.660000 5.901359
31.668000 64.555000 5.951761
31.671000 73.387000 6.311314
31.674000 98.714000 7.079071
31.677000 104.323000 7.522707
31.680000 120.971000 8.064530
31.683000 154.522000 9.202909
31.686000 159.948000 9.278835
31.689000 225.576000 11.088800
31.692000 243.329000 11.354127
31.695000 295.909000 12.631486
31.698000 325.847000 13.405825
31.701000 317.221000 13.147632
31.704000 236.512000 11.416943
31.707000 181.970000 9.954972
31.710000 149.185000 8.972154
31.713000 126.214000 8.307205
31.716000 113.837000 7.815107
31.719000 97.589000 7.221694
31.722000 66.506000 5.674622
31.725000 75.640000 6.349484
31.728000 61.420000 5.653550
31.731000 59.989000 5.619034
31.734000 51.470000 5.302387
31.737000 51.931000 5.320906
31.740000 51.306000 5.390096
31.743000 42.363000 4.634979
31.746000 46.513000 5.012792
31.749000 40.636000 4.757955
31.752000 47.845000 5.196829
31.755000 33.356000 4.248059
31.758000 47.177000 4.967617
31.761000 49.978000 5.204248
31.764000 36.234000 4.245680
31.767000 59.207000 5.670835
31.770000 44.502000 4.830762
31.773000 50.253000 5.226323
31.776000 46.310000 5.125470
31.779000 48.941000 5.109921
31.782000 34.118000 4.257171
31.785000 40.134000 4.654500
31.788000 44.493000 4.857252
31.791000 31.510000 3.986247
31.794000 26.591000 3.620825
31.797000 56.950000 5.656406
31.800000 37.300000 4.380584
31.803000 45.633000 4.980588
31.806000 47.094000 4.871319
31.809000 36.078000 4.369783
31.812000 39.131000 4.787919
31.815000 35.403000 4.293646
31.818000 37.358000 4.461942
31.821000 37.457000 4.405303
31.824000 37.233000 4.585393
31.827000 32.835000 4.212470
31.830000 40.988000 4.687795
31.833000 38.841000 4.725929
31.836000 36.733000 4.473978
31.839000 39.807000 4.633458
31.842000 36.970000 4.457941
31.845000 45.765000 4.943214
31.848000 41.972000 4.782087
31.851000 55.611000 5.510584
31.854000 39.325000 4.720643
31.857000 32.056000 4.126569
31.860000 35.885000 4.472392
31.863000 32.953000 4.197031
31.866000 36.995000 4.486524
31.869000 32.067000 4.282006
31.872000 35.397000 4.189224
31.875000 28.580000 3.813290
31.878000 33.407000 4.266793
31.881000 42.599000 4.892422
31.884000 37.486000 4.753472
31.887000 39.541000 4.529170
31.890000 40.983000 4.693962
31.893000 42.551000 4.852282
31.896000 26.302000 3.486377
31.899000 35.407000 4.295146
31.902000 33.773000 4.205889
31.905000 43.148000 4.731327
31.908000 33.639000 4.047189
31.911000 46.485000 5.183863
31.914000 41.590000 4.779445
31.917000 33.656000 4.468914
31.920000 30.801000 3.991366
31.923000 40.856000 4.606342
31.926000 38.067000 4.593101
31.929000 28.826000 3.844302
31.932000 38.074000 4.632556
31.935000 38.188000 4.515743
31.938000 37.283000 4.682534
31.941000 41.211000 4.709073
31.944000 35.526000 4.369407
31.947000 38.291000 4.601451
31.950000 27.550000 3.733371
31.953000 26.822000 3.672291
31.956000 38.043000 4.461027
31.959000 33.449000 4.277194
31.962000 39.601000 4.688964
31.965000 34.484000 4.262477
31.968000 35.960000 4.459632
31.971000 32.680000 4.248908
31.974000 47.962000 5.049996
31.977000 31.027000 4.042465
31.980000 37.712000 4.422909
31.983000 41.047000 4.852239
31.986000 26.198000 3.820884
31.989000 38.826000 4.504059
31.992000 44.174000 4.820860
31.995000 36.146000 4.296447
31.998000 40.009000 4.503409
32.001000 36.951000 4.428063
32.004000 31.244000 3.928061
32.007000 30.452000 4.128420
32.010000 30.893000 4.103742
32.013000 35.320000 4.319834
32.016000 43.584000 4.981639
32.019000 49.831000 5.238267
32.022000 32.527000 4.240278
32.025000 35.443000 4.328146
32.028000 42.612000 4.832291
32.031000 33.166000 4.253378
32.034000 37.699000 4.659374
32.037000 39.362000 4.560082
32.040000 30.015000 3.890716
32.043000 26.359000 3.726181
32.046000 38.563000 4.663420
32.049000 44.071000 5.002864
32.052000 52.036000 5.290005
32.055000 31.757000 4.079055
32.058000 40.505000 4.663416
32.061000 45.289000 4.958693
32.064000 38.955000 4.678104
32.067000 27.974000 3.857961
32.070000 46.709000 4.947386
32.073000 33.299000 4.194844
32.076000 37.039000 4.560684
32.079000 42.185000 4.842982
32.082000 31.287000 4.063421
32.085000 40.261000 4.589473
32.088000 35.493000 4.413441
32.091000 35.082000 4.256803
32.094000 39.828000 4.589298
32.097000 34.795000 4.409372
32.100000 41.108000 4.750006
32.103000 29.978000 4.016596
32.106000 34.526000 4.308455
32.109000 48.297000 5.036507
32.112000 42.824000 4.835899
32.115000 41.874000 4.757684
32.118000 26.908000 3.800833
32.121000 35.683000 4.370595
32.124000 40.029000 4.675623
32.127000 39.412000 4.605897
32.130000 34.980000 4.351133
32.133000 31.312000 4.129065
32.136000 35.430000 4.542078
32.139000 36.699000 4.593946
32.142000 35.341000 4.163937
32.145000 33.259000 4.201273
32.148000 34.939000 4.194238
32.151000 40.780000 4.778254
32.154000 33.286000 4.212447
32.157000 40.638000 4.734277
32.160000 33.160000 4.164253
32.163000 40.892000 4.584019
32.166000 36.993000 4.301244
32.169000 40.528000 4.538994
32.172000 42.463000 4.598958
32.175000 32.076000 4.137594
32.178000 38.059000 4.459247
32.181000 40.378000 4.514589
32.184000 30.954000 4.094587
32.187000 23.477000 3.426080
32.190000 25.097000 3.841963
32.193000 38.008000 4.418517
32.196000 26.396000 3.570674
32.199000 26.659000 3.892188
32.202000 47.207000 5.200146
32.205000 33.791000 4.252557
32.208000 29.535000 4.016586
32.211000 41.378000 4.543085
32.214000 39.195000 4.572146
32.217000 37.466000 4.596657
32.220000 44.864000 5.256585
32.223000 36.078000 4.320791
32.226000 43.637000 4.826068
32.229000 40.932000 4.634764
32.232000 35.508000 4.287910
32.235000 27.240000 3.752176
32.238000 39.534000 4.628138
32.241000 26.771000 3.742281
32.244000 31.858000 4.244878
32.247000 44.919000 5.090919
32.250000 34.065000 4.248961
32.253000 25.733000 3.715094
32.256000 28.463000 3.888824
32.259000 31.835000 4.080304
32.262000 37.435000 4.601659
32.265000 25.289000 3.562264
32.268000 38.894000 4.500603
32.271000 32.716000 4.050387
32.274000 30.846000 4.032707
32.277000 38.279000 4.705929
32.280000 36.791000 4.373901
32.283000 42.487000 4.876614
32.286000 26.902000 3.709504
32.289000 46.900000 5.095769
32.292000 45.580000 4.877006
32.295000 41.436000 4.891425
32.298000 32.803000 4.287782
32.301000 32.260000 4.021886
32.304000 37.015000 4.587897
32.307000 36.217000 4.520451
32.310000 32.098000 4.259435
32.313000 35.870000 4.202653
32.316000 40.831000 4.725305
32.319000 37.658000 4.445911
32.322000 42.234000 4.887547
32.325000 37.082000 4.510046
32.328000 23.575000 3.510770
32.331000 35.055000 4.248330
32.334000 27.262000 3.823792
32.337000 36.125000 4.348097
32.340000 46.432000 4.935504
32.343000 36.766000 4.628911
32.346000 28.739000 3.866834
32.349000 34.598000 4.145931
32.352000 30.698000 4.143224
32.355000 31.591000 4.224437
32.358000 36.157000 4.340517
32.361000 39.693000 4.747135
32.364000 25.361000 3.795702
32.367000 20.507000 3.269242
32.370000 35.339000 4.373246
32.373000 46.408000 4.841448
32.376000 40.820000 4.485558
32.379000 49.667000 5.258561
32.382000 34.405000 4.289462
32.385000 41.277000 4.686391
32.388000 39.225000 4.432015
32.391000 46.894000 5.155719
32.394000 38.923000 4.593881
32.397000 32.257000 4.101418
32.400000 40.588000 4.644263
32.403000 51.414000 5.319128
32.406000 43.162000 4.809922
32.409000 45.059000 4.983246
32.412000 32.663000 4.254358
32.415000 39.560000 4.837167
32.418000 43.132000 4.839731
32.421000 24.236000 3.572783
32.424000 43.676000 4.667967
32.427000 46.807000 5.057533
32.430000 30.614000 4.029762
32.433000 28.065000 3.710049
32.436000 34.509000 4.224602
32.439000 32.848000 4.139009
32.442000 36.392000 4.403037
32.445000 31.123000 4.099711
32.448000 32.580000 4.108648
32.451000 28.244000 4.018391
32.454000 35.646000 4.367783
32.457000 34.605000 4.223566
32.460000 37.938000 4.556351
32.463000 28.971000 3.943032
32.466000 35.466000 4.199432
32.469000 40.072000 4.466005
32.472000 38.641000 4.500878
32.475000 29.542000 3.928670
32.478000 45.035000 4.998016
32.481000 30.924000 4.280605
32.484000 28.896000 3.903657
32.487000 35.803000 4.288053
32.490000 37.240000 4.587960
32.493000 41.474000 4.829538
32.496000 40.650000 4.595986
32.499000 45.231000 4.996154
32.502000 39.618000 4.599100
32.505000 37.990000 4.561908
32.508000 37.125000 4.459342
32.511000 34.737000 4.416868
32.514000 36.161000 4.387503
32.517000 40.403000 4.709101
32.520000 43.795000 4.720917
32.523000 29.349000 3.839451
32.526000 45.076000 5.042786
32.529000 42.385000 4.995037
32.532000 38.106000 4.433418
32.535000 43.496000 4.695727
32.538000 37.147000 4.375240
32.541000 25.968000 3.644639
32.544000 27.761000 3.933227
32.547000 35.526000 4.398426
32.550000 39.825000 4.752053
32.553000 43.428000 4.835576
32.556000 34.919000 4.046018
32.559000 34.735000 4.205263
32.562000 32.630000 4.205556
32.565000 34.500000 4.271431
32.568000 45.304000 4.936368
32.571000 42.975000 4.851614
32.574000 34.291000 4.439230
32.577000 36.101000 4.363071
32.580000 29.786000 4.055648
32.583000 39.404000 4.743768
32.586000 35.102000 4.305781
32.589000 39.394000 4.657339
32.592000 34.330000 4.458645
32.595000 39.314000 4.623043
32.598000 30.796000 4.114775
32.601000 44.468000 4.870198
32.604000 38.535000 4.467543
32.607000 42.149000 4.800421
32.610000 28.990000 3.960926
32.613000 44.977000 4.795697
32.616000 43.626000 4.766083
32.619000 42.362000 4.787238
32.622000 39.690000 4.485495
32.625000 28.856000 3.897447
32.628000 29.322000 3.915139
32.631000 26.081000 3.848008
32.634000 31.525000 4.252110
32.637000 28.652000 3.930716
32.640000 40.673000 4.679222
32.643000 35.097000 4.388370
32.646000 38.477000 4.692118
32.649000 36.164000 4.275308
32.652000 39.780000 4.660414
32.655000 32.905000 4.026116
32.658000 29.231000 3.831526
32.661000 35.754000 4.356340
32.664000 36.721000 4.282025
32.667000 50.234000 5.210992
32.670000 32.888000 4.256807
32.673000 25.291000 3.532854
32.676000 34.422000 4.575829
32.679000 27.523000 3.852987
32.682000 42.093000 4.971809
32.685000 35.970000 4.252418
32.688000 27.661000 3.782259
32.691000 36.200000 4.486803
32.694000 50.722000 5.173552
32.697000 30.020000 3.946942
32.700000 28.799000 3.756720
32.703000 32.680000 4.222394
32.706000 26.529000 3.821195
32.709000 26.760000 3.671567
32.712000 32.442000 4.147202
32.715000 37.226000 4.477019
32.718000 43.961000 4.668659
32.721000 52.174000 5.502103
32.724000 30.952000 4.042328
32.727000 39.411000 4.710056
32.730000 36.793000 4.573117
32.733000 37.791000 4.483762
32.736000 38.373000 4.576745
32.739000 45.855000 4.794254
32.742000 40.340000 4.521038
32.745000 20.767000 3.289820
32.748000 34.425000 4.191044
32.751000 33.415000 4.207622
32.754000 38.444000 4.517543
32.757000 35.150000 4.202297
32.760000 33.258000 4.267102
32.763000 32.788000 4.127726
32.766000 35.722000 4.309670
32.769000 18.895000 3.104052
32.772000 29.469000 4.078799
32.775000 35.712000 4.508089
32.778000 37.033000 4.491618
32.781000 38.630000 4.535881
32.784000 33.429000 4.346004
32.787000 30.333000 3.897795
32.790000 33.201000 4.244226
32.793000 36.056000 4.467021
32.796000 39.429000 4.609055
32.799000 37.204000 4.438215
32.802000 27.361000 3.879007
32.805000 37.804000 4.572723
32.808000 42.622000 4.971994
32.811000 46.247000 5.111747
32.814000 41.196000 4.404051
32.817000 37.744000 4.407086
32.820000 36.101000 4.603409
32.823000 37.389000 4.517863
32.826000 37.175000 4.493190
32.829000 39.494000 4.510459
32.832000 39.215000 4.492293
32.835000 40.226000 4.609072
32.838000 33.150000 4.075308
32.841000 43.456000 4.993154
32.844000 37.600000 4.349890
32.847000 28.378000 3.917412
32.850000 43.678000 4.805525
32.853000 40.319000 4.684953
32.856000 36.491000 4.238520
32.859000 41.168000 4.672738
32.862000 39.409000 4.723864
32.865000 34.268000 3.987558
32.868000 38.243000 4.488382
32.871000 37.236000 4.351962
32.874000 35.628000 4.367677
32.877000 35.967000 4.408687
32.880000 39.363000 4.462209
32.883000 39.228000 4.612603
32.886000 34.418000 4.353411
32.889000 33.798000 3.932639
32.892000 33.039000 4.019382
32.895000 34.496000 4.421054
32.898000 38.753000 4.467779
32.901000 52.583000 5.345748
32.904000 30.805000 4.103074
32.907000 24.811000 3.852016
32.910000 28.987000 4.078141
32.913000 31.051000 3.967857
32.916000 49.389000 5.156919
32.919000 39.386000 4.587246
32.922000 46.450000 5.007366
32.925000 37.282000 4.523159
32.928000 38.525000 4.716281
32.931000 39.962000 4.653294
32.934000 44.606000 4.882680
32.937000 34.888000 4.279515
32.940000 38.299000 4.721484
32.943000 36.317000 4.366391
32.946000 46.260000 4.955122
32.949000 40.639000 4.646631
32.952000 37.650000 4.500886
32.955000 46.141000 5.108996
32.958000 33.203000 4.198679
32.961000 41.334000 4.725584
32.964000 36.787000 4.448854
32.967000 38.775000 4.569251
32.970000 40.421000 4.673574
32.973000 44.762000 5.060940
32.976000 32.613000 4.145047
32.979000 29.293000 3.937782
32.982000 26.549000 3.875288
32.985000 40.679000 4.876173
32.988000 34.121000 4.093751
32.991000 32.407000 4.135847
32.994000 26.855000 3.694588
32.997000 41.413000 4.608537
33.000000 34.422000 4.308218
33.003000 37.521000 4.507352
33.006000 34.124000 4.236410
33.009000 39.094000 4.634294
33.012000 36.484000 4.428883
33.015000 32.840000 4.292980
33.018000 34.867000 4.459155
33.021000 30.997000 3.984326
33.024000 44.659000 4.786901
33.027000 43.542000 4.874069
33.030000 34.485000 4.211681
33.033000 32.001000 4.150796
33.036000 43.109000 4.882314
33.039000 36.496000 4.436924
33.042000 25.802000 3.708182
33.045000 38.733000 4.651002
33.048000 46.093000 4.975826
33.051000 30.282000 3.935420
33.054000 42.170000 4.909880
33.057000 38.346000 4.600207
33.060000 41.482000 4.972756
33.063000 33.036000 4.353112
33.066000 42.736000 4.679355
33.069000 42.415000 4.814285
33.072000 39.726000 4.763754
33.075000 27.913000 3.778587
33.078000 30.255000 4.068750
33.081000 44.872000 4.900465
33.084000 41.661000 4.663088
33.087000 35.561000 4.436171
33.090000 45.780000 4.962443
33.093000 34.990000 4.352869
33.096000 46.240000 5.094560
33.099000 42.549000 4.880417
33.102000 34.051000 4.300634
33.105000 24.958000 3.666907
33.108000 30.356000 4.028384
33.111000 30.872000 4.144059
33.114000 38.230000 4.522249
33.117000 35.443000 4.548516
33.120000 33.545000 4.243078
33.123000 41.234000 4.724025
33.126000 29.210000 3.866962
33.129000 31.641000 4.039832
33.132000 38.771000 4.620746
33.135000 44.321000 4.930861
33.138000 45.702000 4.997803
33.141000 35.874000 4.440779
33.144000 32.988000 4.230543
33.147000 29.914000 3.995923
33.150000 38.151000 4.478082
33.153000 44.450000 4.872920
33.156000 42.874000 4.553447
33.159000 42.575000 4.739252
33.162000 42.669000 4.898285
33.165000 32.308000 4.274542
33.168000 32.888000 4.094672
33.171000 45.725000 4.979097
33.174000 43.727000 4.787503
33.177000 35.409000 4.238571
33.180000 36.270000 4.471030
33.183000 43.446000 4.902601
33.186000 39.837000 4.742244
33.189000 28.617000 3.810901
33.192000 31.063000 4.119073
33.195000 43.063000 4.991774
33.198000 30.665000 4.020157
33.201000 30.857000 4.044437
33.204000 41.796000 4.854364
33.207000 42.534000 4.836981
33.210000 45.662000 5.072396
33.213000 35.376000 4.105116
33.216000 48.212000 5.116097
33.219000 34.458000 4.152583
33.222000 37.859000 4.493734
33.225000 39.695000 4.812664
33.228000 34.668000 4.398037
33.231000 39.107000 4.613524
33.234000 35.428000 4.272935
33.237000 37.308000 4.413182
33.240000 23.279000 3.495005
33.243000 37.388000 4.568308
33.246000 45.216000 4.829136
33.249000 43.792000 4.950086
33.252000 39.349000 4.572310
33.255000 32.412000 4.198044
33.258000 36.544000 4.278398
33.261000 31.984000 3.992468
33.264000 22.720000 3.408616
33.267000 43.184000 4.779308
33.270000 33.601000 4.238345
33.273000 48.427000 5.084987
33.276000 36.774000 4.502038
33.279000 44.067000 5.099150
33.282000 43.037000 4.813645
33.285000 35.173000 4.356882
33.288000 35.239000 4.231065
33.291000 41.241000 4.728679
33.294000 38.629000 4.627183
33.297000 43.120000 4.842597
33.300000 48.011000 5.043707
33.303000 34.484000 4.356331
33.306000 30.022000 4.111917
33.309000 26.520000 3.722120
33.312000 34.488000 4.277954
33.315000 46.250000 4.883864
33.318000 30.197000 3.999871
33.321000 31.606000 4.077088
33.324000 34.200000 4.365722
33.327000 41.827000 4.750476
33.330000 30.735000 4.106402
33.333000 44.443000 5.102196
33.336000 30.172000 4.068951
33.339000 36.344000 4.383647
33.342000 44.080000 4.807668
33.345000 34.503000 4.282303
33.348000 25.743000 3.821073
33.351000 48.342000 5.143142
33.354000 40.144000 4.452221
33.357000 36.602000 4.419879
33.360000 36.124000 4.358082
33.363000 34.639000 4.365436
33.366000 27.290000 3.893485
33.369000 38.631000 4.614076
33.372000 45.246000 4.961965
33.375000 48.929000 5.264703
33.378000 43.399000 4.968195
33.381000 41.487000 4.808990
33.384000 33.297000 4.130485
33.387000 32.418000 4.168497
33.390000 34.093000 4.271465
33.393000 38.901000 4.474443
33.396000 27.086000 3.677968
33.399000 35.158000 4.336370
33.402000 43.891000 4.877434
33.405000 45.295000 4.929232
33.408000 29.949000 3.970175
33.411000 21.778000 3.473414
33.414000 33.784000 4.167721
33.417000 48.570000 5.181812
33.420000 39.799000 4.565325
33.423000 34.923000 4.358677
33.426000 36.063000 4.517790
33.429000 38.974000 4.580673
33.432000 41.519000 4.641312
33.435000 33.234000 4.254935
33.438000 39.413000 4.609251
33.441000 50.191000 5.216470
33.444000 39.755000 4.587719
33.447000 32.671000 4.263728
33.450000 36.213000 4.425718
33.453000 41.902000 4.727337
33.456000 46.049000 5.105999
33.459000 43.627000 4.898982
33.462000 33.239000 4.231325
33.465000 31.174000 4.036495
33.468000 30.966000 4.085929
33.471000 43.573000 4.776990
33.474000 32.136000 3.919335
33.477000 36.786000 4.611569
33.480000 33.184000 4.219144
33.483000 48.332000 5.213838
33.486000 31.594000 4.001687
33.489000 29.614000 4.104965
33.492000 39.025000 4.520840
33.495000 45.894000 4.851571
33.498000 36.326000 4.330914
33.501000 41.908000 4.763651
33.504000 33.304000 4.194081
33.507000 48.894000 5.121522
33.510000 48.530000 5.144549
33.513000 46.092000 5.089687
33.516000 47.939000 5.038071
33.519000 33.264000 4.254695
33.522000 49.028000 5.211485
33.525000 38.961000 4.662309
33.528000 30.796000 3.999585
33.531000 31.097000 4.133490
33.534000 32.838000 4.108819
33.537000 39.055000 4.650193
33.540000 28.579000 3.984342
33.543000 36.229000 4.438086
33.546000 35.534000 4.487457
33.549000 31.744000 4.106910
33.552000 44.776000 4.805320
33.555000 38.852000 4.554098
33.558000 36.197000 4.464725
33.561000 42.721000 4.605699
33.564000 48.341000 5.075194
33.567000 37.229000 4.644834
33.570000 44.764000 4.891945
33.573000 45.465000 5.213299
33.576000 39.479000 4.485817
33.579000 40.981000 4.559052
33.582000 28.351000 3.778382
33.585000 43.071000 4.876654
33.588000 39.370000 4.729050
33.591000 30.874000 3.935219
33.594000 34.476000 4.326833
33.597000 47.836000 4.939948
33.600000 42.600000 4.739635
33.603000 44.751000 4.863484
33.606000 48.474000 4.941773
33.609000 43.151000 4.953005
33.612000 39.580000 4.523221
33.615000 51.191000 5.359489
33.618000 35.523000 4.378923
33.621000 45.617000 4.923240
33.624000 37.108000 4.317361
33.627000 39.881000 4.571538
33.630000 40.367000 4.607561
33.633000 37.028000 4.569002
33.636000 39.089000 4.673109
33.639000 36.372000 4.213576
33.642000 43.429000 4.912645
33.645000 31.916000 4.079315
33.648000 51.247000 5.332285
33.651000 40.793000 4.674902
33.654000 32.592000 4.224222
33.657000 23.421000 3.513003
33.660000 41.191000 4.743022
33.663000 23.263000 3.498175
33.666000 36.774000 4.377291
33.669000 30.739000 3.923481
33.672000 55.094000 5.510157
33.675000 41.836000 4.931976
33.678000 41.927000 4.787730
33.681000 30.207000 4.209684
33.684000 33.379000 4.328080
33.687000 49.242000 5.038010
33.690000 41.111000 4.729234
33.693000 38.964000 4.634240
33.696000 31.020000 4.025005
33.699000 38.411000 4.546291
33.702000 35.089000 4.617450
33.705000 46.385000 5.083380
33.708000 43.627000 4.887110
33.711000 41.266000 4.746522
33.714000 35.373000 4.281883
33.717000 39.609000 4.631983
33.720000 42.322000 4.726589
33.723000 37.821000 4.498707
33.726000 40.952000 4.740967
33.729000 47.253000 5.075203
33.732000 41.844000 4.836621
33.735000 43.334000 4.799366
33.738000 32.019000 4.106323
33.741000 40.498000 4.644404
33.744000 36.764000 4.501574
33.747000 33.443000 4.181830
33.750000 47.719000 5.139538
33.753000 41.688000 4.705596
33.756000 50.100000 5.146464
33.759000 34.232000 4.283689
33.762000 26.279000 3.571362
33.765000 37.919000 4.391557
33.768000 47.365000 5.071527
33.771000 41.471000 4.796670
33.774000 46.846000 5.180019
33.777000 38.582000 4.345954
33.780000 44.280000 4.747008
33.783000 37.568000 4.445750
33.786000 45.708000 4.973494
33.789000 43.454000 4.853196
33.792000 33.213000 4.336941
33.795000 33.178000 4.303462
33.798000 44.046000 4.841202
33.801000 38.700000 4.544200
33.804000 35.506000 4.397526
33.807000 43.761000 4.757847
33.810000 32.913000 4.271888
33.813000 28.500000 3.960788
33.816000 38.604000 4.702644
33.819000 34.874000 4.431739
33.822000 45.798000 5.068518
33.825000 32.222000 4.090966
33.828000 41.206000 4.708874
33.831000 42.175000 4.847768
33.834000 35.943000 4.517125
33.837000 45.333000 5.006792
33.840000 47.199000 5.088196
33.843000 31.607000 4.259342
33.846000 38.152000 4.592275
33.849000 45.530000 5.190026
33.852000 38.594000 4.453928
33.855000 40.861000 4.585589
33.858000 53.345000 5.394696
33.861000 46.699000 4.854709
33.864000 57.080000 5.618054
33.867000 39.810000 4.571014
33.870000 56.550000 5.434205
33.873000 40.676000 4.687806
33.876000 37.239000 4.426491
33.879000 38.376000 4.528075
33.882000 45.057000 4.911481
33.885000 39.603000 4.697770
33.888000 28.554000 3.634807
33.891000 49.110000 5.132459
33.894000 47.931000 5.135273
33.897000 35.542000 4.482717
33.900000 39.014000 4.612945
33.903000 40.997000 4.553591
33.906000 46.215000 4.983101
33.909000 59.538000 5.663244
33.912000 43.054000 4.776001
33.915000 32.655000 4.463525
33.918000 50.716000 5.321389
33.921000 49.969000 5.044695
33.924000 52.137000 5.467004
33.927000 39.448000 4.628784
33.930000 45.630000 4.740522
33.933000 37.821000 4.567967
33.936000 34.371000 4.134478
33.939000 44.894000 4.909913
33.942000 39.542000 4.677458
33.945000 42.421000 4.834765
33.948000 44.332000 5.002133
33.951000 31.552000 4.127700
33.954000 53.185000 5.328944
33.957000 42.937000 4.935147
33.960000 40.239000 4.658914
33.963000 40.170000 4.615141
33.966000 36.097000 4.345935
33.969000 39.904000 4.573008
33.972000 41.660000 4.674562
33.975000 32.167000 4.171826
33.978000 45.933000 4.994824
33.981000 54.511000 5.536190
33.984000 55.284000 5.491377
33.987000 53.453000 5.456276
33.990000 47.371000 5.055109
33.993000 45.981000 5.008084
33.996000 50.178000 5.132996
33.999000 51.903000 5.407877
34.002000 50.486000 5.282374
34.005000 51.820000 5.206539
34.008000 57.661000 5.608227
34.011000 45.762000 5.007348
34.014000 49.480000 5.196737
34.017000 58.055000 5.623880
34.020000 53.430000 5.220386
34.023000 44.607000 4.791488
34.026000 54.446000 5.547973
34.029000 57.356000 5.557650
34.032000 45.784000 5.067919
34.035000 56.947000 5.551683
34.038000 54.744000 5.431353
34.041000 58.485000 5.657664
34.044000 43.504000 4.837451
34.047000 41.383000 4.794987
34.050000 70.781000 6.087091
34.053000 59.595000 5.503236
34.056000 55.044000 5.350342
34.059000 66.774000 5.993697
34.062000 53.478000 5.290946
34.065000 56.209000 5.518916
34.068000 71.242000 6.032415
34.071000 66.681000 5.866456
34.074000 63.656000 5.703910
34.077000 69.307000 6.208449
34.080000 61.114000 5.668718
34.083000 80.605000 6.646823
34.086000 61.911000 5.660204
34.089000 68.582000 6.259948
34.092000 71.336000 6.162387
34.095000 79.364000 6.495434
34.098000 69.863000 6.244009
34.101000 78.518000 6.497479
34.104000 98.837000 7.038872
34.107000 82.182000 6.628391
34.110000 93.191000 7.056703
34.113000 125.012000 8.281283
34.116000 116.361000 7.817132
34.119000 119.245000 8.168106
34.122000 120.016000 8.153212
34.125000 130.144000 8.494311
34.128000 129.158000 8.254304
34.131000 156.802000 9.204697
34.134000 187.824000 10.100821
34.137000 164.293000 9.436097
34.140000 209.959000 10.759430
34.143000 246.713000 11.450831
34.146000 287.571000 12.554876
34.149000 338.303000 13.633115
34.152000 422.847000 15.068009
34.155000 503.772000 16.332262
34.158000 641.204000 18.629904
34.161000 867.630000 22.027342
34.164000 1117.164000 24.758622
34.167000 1395.250000 27.710609
34.170000 1444.567000 28.210746
34.173000 1389.597000 27.852515
34.176000 1229.226000 26.330629
34.179000 901.015000 22.268541
34.182000 718.728000 19.740740
34.185000 536.021000 16.949341
34.188000 393.069000 14.618831
34.191000 332.903000 13.491190
34.194000 292.030000 12.380573
34.197000 249.293000 11.506921
34.200000 204.247000 10.304230
34.203000 164.870000 9.373602
34.206000 139.698000 8.640625
34.209000 154.610000 9.093197
34.212000 132.702000 8.239240
34.215000 116.557000 7.858431
34.218000 104.357000 7.371681
34.221000 101.790000 7.346536
34.224000 89.821000 6.847949
34.227000 90.183000 7.007267
34.230000 77.642000 6.304432
34.233000 78.258000 6.399005
34.236000 76.650000 6.458293
34.239000 66.800000 5.868534
34.242000 62.854000 5.892961
34.245000 80.623000 6.600058
34.248000 70.458000 6.200813
34.251000 72.685000 6.295355
34.254000 68.775000 6.035866
34.257000 69.372000 6.294648
34.260000 72.570000 6.392399
34.263000 72.105000 6.131711
34.266000 66.690000 6.105866
34.269000 60.684000 5.722096
34.272000 62.524000 5.943872
34.275000 47.559000 5.038992
34.278000 51.457000 5.218918
34.281000 44.245000 4.802793
34.284000 51.234000 5.215120
34.287000 38.678000 4.574941
34.290000 63.146000 5.924778
34.293000 43.195000 4.832892
34.296000 53.190000 5.394770
34.299000 56.823000 5.354850
34.302000 55.766000 5.492238
34.305000 55.728000 5.493526
34.308000 45.105000 4.836039
34.311000 66.919000 6.035887
34.314000 35.867000 4.392446
34.317000 51.128000 5.339709
34.320000 55.484000 5.437592
34.323000 42.014000 4.617767
34.326000 54.333000 5.425846
34.329000 49.048000 5.049126
34.332000 44.133000 4.876192
34.335000 55.101000 5.618258
34.338000 51.096000 5.257981
34.341000 48.859000 5.159556
34.344000 45.136000 4.957175
34.347000 49.649000 5.201106
34.350000 47.720000 5.035546
34.353000 48.925000 5.030120
34.356000 40.127000 4.466450
34.359000 55.268000 5.492807
34.362000 44.048000 4.961535
34.365000 45.500000 4.947339
34.368000 43.443000 4.941625
34.371000 42.109000 4.649122
34.374000 41.600000 4.831015
34.377000 49.591000 5.449978
34.380000 53.074000 5.402933
34.383000 50.982000 5.270309
34.386000 47.751000 4.996193
34.389000 42.191000 4.770695
34.392000 36.200000 4.473388
34.395000 41.097000 4.833644
34.398000 51.155000 5.151369
34.401000 40.108000 4.638322
34.404000 45.913000 4.917054
34.407000 46.673000 5.141970
34.410000 46.645000 5.120116
34.413000 43.549000 4.807371
34.416000 51.627000 5.359334
34.419000 44.757000 4.864499
34.422000 33.404000 4.163757
34.425000 43.912000 4.898376
34.428000 42.931000 4.929817
34.431000 44.034000 4.830190
34.434000 35.087000 4.357035
34.437000 28.828000 3.789285
34.440000 43.137000 4.950207
34.443000 44.432000 4.665493
34.446000 38.472000 4.544368
34.449000 36.419000 4.427473
34.452000 30.394000 4.105127
34.455000 37.972000 4.464312
34.458000 43.027000 4.616728
34.461000 51.462000 5.416003
34.464000 35.095000 4.256439
34.467000 42.837000 4.664526
34.470000 42.746000 4.873743
34.473000 45.035000 4.839951
34.476000 41.003000 4.671386
34.479000 37.771000 4.496028
34.482000 37.966000 4.622562
34.485000 34.088000 4.285082
34.488000 43.828000 4.920574
34.491000 44.303000 4.843134
34.494000 33.425000 4.245490
34.497000 45.242000 4.941145
34.500000 49.604000 5.159650
34.503000 40.980000 4.784850
34.506000 39.841000 4.603937
34.509000 37.762000 4.480038
34.512000 53.314000 5.395187
34.515000 53.040000 5.409672
34.518000 44.478000 4.891620
34.521000 50.273000 5.238303
34.524000 36.752000 4.361999
34.527000 49.778000 5.266517
34.530000 37.259000 4.511888
34.533000 45.349000 4.941392
34.536000 34.008000 4.290609
34.539000 49.425000 5.165661
34.542000 35.450000 4.266353
34.545000 34.164000 4.360401
34.548000 45.953000 4.976011
34.551000 47.273000 5.124321
34.554000 37.085000 4.384544
34.557000 47.678000 5.266791
34.560000 35.993000 4.398480
34.563000 51.008000 5.232961
34.566000 40.067000 4.813111
34.569000 46.105000 4.898023
34.572000 52.737000 5.330128
34.575000 42.066000 4.745419
34.578000 49.028000 5.348971
34.581000 43.971000 4.684083
34.584000 41.967000 4.971456
34.587000 41.764000 4.623774
34.590000 36.507000 4.491177
34.593000 41.658000 4.665491
34.596000 41.149000 4.637660
34.599000 44.743000 4.942582
34.602000 51.094000 5.276759
34.605000 44.306000 4.879018
34.608000 30.482000 3.960590
34.611000 33.231000 4.344430
34.614000 26.466000 3.752265
34.617000 51.874000 5.250820
34.620000 36.144000 4.426521
34.623000 47.716000 5.190545
34.626000 40.248000 4.730993
34.629000 40.270000 4.699809
34.632000 40.053000 4.849895
34.635000 46.017000 4.963823
34.638000 47.849000 5.144805
34.641000 44.943000 4.848113
34.644000 31.237000 4.196877
34.647000 36.559000 4.505868
34.650000 53.108000 5.584927
34.653000 38.198000 4.509007
34.656000 46.271000 4.991765
34.659000 51.785000 5.230686
34.662000 47.496000 5.144880
34.665000 48.664000 5.292274
34.668000 31.843000 3.888951
34.671000 49.658000 5.150904
34.674000 52.557000 5.348671
34.677000 46.373000 4.865930
34.680000 48.466000 4.913941
34.683000 57.903000 5.619682
34.686000 57.912000 5.427268
34.689000 49.860000 4.993282
34.692000 56.974000 5.510099
34.695000 33.525000 4.303046
34.698000 42.268000 5.002880
34.701000 46.140000 5.086265
34.704000 56.056000 5.582056
34.707000 52.043000 5.434669
34.710000 49.739000 5.037794
34.713000 54.363000 5.246247
34.716000 41.136000 4.646575
34.719000 41.729000 4.664789
34.722000 43.734000 4.908264
34.725000 42.716000 4.871089
34.728000 54.046000 5.553368
34.731000 49.204000 5.094368
34.734000 41.925000 4.711665
34.737000 50.256000 5.240937
34.740000 51.280000 5.179759
34.743000 55.769000 5.576400
34.746000 41.666000 4.999582
34.749000 42.794000 4.882131
34.752000 43.287000 4.820458
34.755000 54.393000 5.291702
34.758000 39.008000 4.449095
34.761000 57.636000 5.574812
34.764000 51.394000 5.303303
34.767000 49.322000 5.027915
34.770000 38.851000 4.386284
34.773000 49.385000 5.097798
34.776000 55.398000 5.369339
34.779000 55.717000 5.612451
34.782000 66.836000 5.918252
34.785000 62.287000 5.614329
34.788000 58.679000 5.561766
34.791000 61.005000 5.574128
34.794000 42.127000 4.767989
34.797000 58.088000 5.684160
34.800000 55.657000 5.301587
34.803000 49.440000 4.980248
34.806000 55.720000 5.310169
34.809000 54.362000 5.331584
34.812000 61.442000 5.954720
34.815000 52.549000 5.295571
34.818000 67.165000 5.995290
34.821000 71.624000 6.245951
34.824000 63.890000 5.797748
34.827000 68.464000 6.130012
34.830000 61.253000 5.762191
34.833000 71.251000 6.099203
34.836000 64.425000 5.852083
34.839000 59.019000 5.581265
34.842000 64.184000 5.884291
34.845000 52.857000 5.208340
34.848000 60.472000 5.721511
34.851000 69.488000 6.319445
34.854000 77.353000 6.475956
34.857000 62.865000 5.757263
34.860000 76.076000 6.300984
34.863000 71.948000 6.180012
34.866000 81.251000 6.443201
34.869000 91.939000 7.049985
34.872000 104.981000 7.550589
34.875000 127.211000 8.329843
34.878000 103.970000 7.570322
34.881000 90.982000 6.848567
34.884000 103.254000 7.252382
34.887000 106.877000 7.599033
34.890000 102.931000 7.523002
34.893000 105.403000 7.428578
34.896000 132.547000 8.434230
34.899000 121.142000 8.063160
34.902000 120.641000 8.232679
34.905000 168.136000 9.489062
34.908000 146.798000 8.835855
34.911000 168.901000 9.586751
34.914000 163.338000 9.334226
34.917000 168.098000 9.438677
34.920000 231.074000 11.118957
34.923000 233.022000 11.220317
34.926000 264.715000 11.941721
34.929000 300.025000 12.682096
34.932000 303.545000 12.625966
34.935000 428.899000 15.212152
34.938000 512.077000 16.684815
34.941000 634.242000 18.641130
34.944000 769.506000 20.687810
34.947000 1015.065000 23.536050
34.950000 1264.892000 26.343321
34.953000 1694.819000 30.903122
34.956000 2088.667000 34.872488
34.959000 2309.467000 36.467247
34.962000 2156.338000 34.883414
34.965000 1830.896000 32.099627
34.968000 1470.003000 28.477110
34.971000 1056.415000 24.222033
34.974000 818.904000 21.154782
34.977000 682.101000 19.290549
34.980000 504.362000 16.486756
34.983000 388.421000 14.429291
34.986000 356.011000 13.938233
34.989000 301.615000 12.842381
34.992000 237.348000 11.352353
34.995000 206.338000 10.407491
34.998000 217.147000 11.015306
35.001000 182.505000 10.022834
35.004000 167.342000 9.568844
35.007000 174.534000 9.728644
35.010000 119.244000 8.059538
35.013000 129.473000 8.311295
35.016000 143.101000 8.739522
35.019000 101.922000 7.362799
35.022000 116.593000 7.905294
35.025000 98.778000 7.294244
35.028000 98.932000 7.420292
35.031000 102.526000 7.417967
35.034000 90.399000 6.893601
35.037000 103.199000 7.535651
35.040000 96.805000 7.240365
35.043000 94.127000 7.187449
35.046000 89.254000 6.886599
35.049000 59.387000 5.571717
35.052000 81.609000 6.811705
35.055000 74.810000 6.317878
35.058000 52.360000 5.337898
35.061000 77.473000 6.413612
35.064000 83.527000 6.683348
35.067000 67.731000 6.053408
35.070000 54.750000 5.243657
35.073000 52.369000 5.263553
35.076000 57.020000 5.446367
35.079000 61.102000 5.524340
35.082000 61.071000 5.673840
35.085000 58.939000 5.615032
35.088000 71.764000 6.133285
35.091000 64.179000 5.868794
35.094000 57.701000 5.324159
35.097000 64.267000 5.726439
35.100000 55.384000 5.453905
35.103000 52.103000 5.241590
35.106000 46.992000 4.996429
35.109000 51.139000 5.227979
35.112000 58.321000 5.609214
35.115000 41.832000 4.810393
35.118000 46.236000 5.103241
35.121000 60.335000 5.784486
35.124000 55.745000 5.382371
35.127000 53.313000 5.402811
35.130000 53.311000 5.333650
35.133000 54.348000 5.453662
35.136000 52.142000 5.512894
35.139000 54.914000 5.461042
35.142000 51.965000 5.287617
35.145000 50.644000 5.192657
35.148000 51.520000 5.120457
35.151000 49.814000 5.245057
35.154000 46.279000 4.923679
35.157000 45.832000 4.850340
35.160000 38.923000 4.512394
35.163000 40.037000 4.537631
35.166000 52.553000 5.345037
35.169000 62.375000 5.873091
35.172000 53.258000 5.324772
35.175000 43.721000 4.824152
35.178000 57.391000 5.429751
35.181000 41.943000 4.730808
35.184000 38.434000 4.677025
35.187000 53.824000 5.416983
35.190000 57.689000 5.554962
35.193000 40.950000 4.727245
35.196000 45.167000 4.866598
35.199000 46.179000 5.020993
35.202000 52.189000 5.450491
35.205000 37.283000 4.423249
35.208000 36.822000 4.596997
35.211000 52.793000 5.335405
35.214000 45.607000 4.656556
35.217000 49.428000 5.189815
35.220000 52.653000 5.318314
35.223000 42.934000 4.723598
35.226000 47.289000 4.919740
35.229000 42.813000 4.662411
35.232000 55.071000 5.498024
35.235000 44.829000 4.971501
35.238000 49.336000 5.123936
35.241000 42.131000 4.766535
35.244000 41.628000 4.798673
35.247000 51.593000 5.282887
35.250000 31.783000 4.099050
35.253000 43.751000 4.900094
35.256000 48.770000 5.169959
35.259000 50.087000 5.179494
35.262000 51.442000 5.414920
35.265000 42.772000 4.707588
35.268000 44.325000 4.991310
35.271000 42.989000 4.875991
35.274000 48.270000 5.121501
35.277000 35.130000 4.288114
35.280000 50.410000 5.091955
35.283000 39.008000 4.591312
35.286000 42.815000 4.897905
35.289000 34.111000 4.136617
35.292000 53.138000 5.414024
35.295000 49.268000 5.189208
35.298000 50.016000 5.159631
35.301000 38.977000 4.599462
35.304000 43.484000 4.781901
35.307000 34.333000 4.120661
35.310000 42.699000 4.954378
35.313000 42.954000 4.909361
35.316000 41.650000 4.628631
35.319000 47.621000 5.147382
35.322000 42.033000 4.716701
35.325000 40.661000 4.655830
35.328000 42.744000 5.047349
35.331000 39.022000 4.428820
35.334000 52.649000 5.431570
35.337000 43.640000 5.005511
35.340000 46.862000 4.919021
35.343000 38.490000 4.411461
35.346000 61.850000 5.735070
35.349000 52.197000 5.177061
35.352000 52.143000 5.342108
35.355000 48.496000 4.933337
35.358000 52.887000 5.389358
35.361000 62.790000 5.788445
35.364000 76.831000 6.619149
35.367000 80.185000 6.605702
35.370000 92.910000 7.247902
35.373000 90.222000 6.937525
35.376000 115.355000 7.890617
35.379000 157.079000 9.310571
35.382000 219.597000 10.917545
35.385000 297.627000 12.814124
35.388000 431.710000 15.119328
35.391000 739.756000 20.203264
35.394000 1131.123000 25.067460
35.397000 1342.455000 27.540124
35.400000 1064.450000 24.308732
35.403000 653.221000 18.512653
35.406000 426.990000 15.247191
35.409000 320.419000 13.204824
35.412000 196.567000 10.176506
35.415000 137.681000 8.609499
35.418000 121.639000 7.921525
35.421000 109.247000 7.741558
35.424000 88.553000 6.958860
35.427000 88.843000 6.972902
35.430000 66.836000 5.980617
35.433000 66.620000 5.778977
35.436000 59.469000 5.776984
35.439000 44.558000 4.926307
35.442000 55.396000 5.449428
35.445000 52.296000 5.445282
35.448000 41.901000 4.682716
35.451000 48.321000 5.117752
35.454000 50.843000 5.305154
35.457000 46.826000 5.035472
35.460000 43.282000 4.727320
35.463000 55.430000 5.412982
35.466000 47.323000 5.050731
35.469000 40.580000 4.840612
35.472000 39.276000 4.484723
35.475000 50.086000 5.246494
35.478000 29.946000 3.887310
35.481000 36.746000 4.481195
35.484000 40.361000 4.546236
35.487000 48.354000 5.107099
35.490000 47.954000 5.294259
35.493000 51.867000 5.464512
35.496000 38.963000 4.511880
35.499000 31.485000 4.025883
35.502000 41.229000 4.766178
35.505000 46.770000 4.981318
35.508000 46.701000 5.063502
35.511000 45.752000 5.129169
35.514000 46.400000 5.188114
35.517000 49.428000 5.117102
35.520000 46.163000 5.050918
35.523000 31.179000 4.066992
35.526000 37.614000 4.431380
35.529000 33.024000 4.318132
35.532000 34.627000 4.228502
35.535000 42.349000 4.712415
35.538000 35.761000 4.263550
35.541000 31.542000 3.832990
35.544000 35.736000 4.449862
35.547000 45.244000 5.009927
35.550000 42.070000 4.491236
35.553000 47.655000 5.298453
35.556000 37.575000 4.688750
35.559000 36.174000 4.252880
35.562000 50.851000 5.334446
35.565000 44.416000 4.925910
35.568000 44.459000 4.763401
35.571000 35.269000 4.299186
35.574000 43.835000 4.922799
35.577000 42.969000 4.840706
35.580000 36.415000 4.325082
35.583000 40.884000 4.748617
35.586000 44.766000 4.875005
35.589000 37.269000 4.557812
35.592000 37.339000 4.269268
35.595000 35.416000 4.397741
35.598000 37.579000 4.504253
35.601000 32.093000 4.036182
35.604000 35.486000 4.347576
35.607000 43.224000 4.917553
35.610000 38.168000 4.525362
35.613000 43.075000 4.969692
35.616000 38.011000 4.435300
35.619000 46.146000 5.019441
35.622000 42.565000 4.802232
35.625000 44.805000 4.899407
35.628000 48.514000 5.171514
35.631000 36.182000 4.455191
35.634000 38.806000 4.475758
35.637000 36.603000 4.098905
35.640000 49.546000 4.950714
35.643000 38.287000 4.552963
35.646000 47.154000 5.114947
35.649000 29.612000 3.923658
35.652000 41.565000 4.594594
35.655000 35.179000 4.380913
35.658000 39.450000 4.823346
35.661000 35.977000 4.365857
35.664000 35.124000 4.395846
35.667000 40.650000 4.727419
35.670000 40.746000 4.669963
35.673000 35.540000 4.289136
35.676000 33.321000 4.256809
35.679000 46.155000 4.789196
35.682000 37.738000 4.433954
35.685000 40.194000 4.752823
35.688000 40.971000 4.814386
35.691000 32.649000 4.100375
35.694000 35.037000 4.383180
35.697000 33.219000 4.068375
35.700000 39.964000 4.566646
35.703000 46.788000 5.062071
35.706000 37.806000 4.532930
35.709000 39.961000 4.615428
35.712000 28.953000 3.986115
35.715000 42.043000 4.854670
35.718000 34.702000 4.411951
35.721000 31.066000 4.132916
35.724000 41.545000 4.842768
35.727000 51.174000 5.197444
35.730000 40.687000 4.663319
35.733000 36.880000 4.398227
35.736000 35.829000 4.517963
35.739000 53.067000 5.243024
35.742000 41.105000 4.590204
35.745000 43.414000 4.755827
35.748000 48.097000 5.167337
35.751000 36.728000 4.413848
35.754000 37.436000 4.641134
35.757000 31.699000 4.119486
35.760000 43.922000 4.841009
35.763000 27.002000 3.596730
35.766000 36.193000 4.351997
35.769000 42.599000 4.866981
35.772000 32.192000 4.140805
35.775000 38.865000 4.359631
35.778000 34.850000 4.281940
35.781000 43.828000 4.765388
35.784000 52.429000 5.427645
35.787000 34.477000 4.381612
35.790000 50.060000 4.971532
35.793000 31.940000 4.208913
35.796000 40.148000 4.819904
35.799000 34.817000 4.114901
35.802000 46.598000 5.115789
35.805000 32.772000 4.324108
35.808000 49.036000 5.119954
35.811000 36.789000 4.489462
35.814000 36.256000 4.429543
35.817000 36.273000 4.272621
35.820000 42.147000 4.863993
35.823000 42.473000 4.642962
35.826000 34.630000 4.339414
35.829000 24.057000 3.638399
35.832000 23.935000 3.532742
35.835000 41.663000 4.694895
35.838000 42.063000 4.720199
35.841000 41.769000 4.613146
35.844000 49.359000 5.248278
35.847000 46.831000 4.952283
35.850000 39.101000 4.643710
35.853000 26.156000 3.798967
35.856000 33.171000 4.277871
35.859000 43.127000 4.869935
35.862000 44.685000 4.844836
35.865000 35.901000 4.356960
35.868000 43.358000 4.826190
35.871000 39.342000 4.624217
35.874000 31.989000 4.182165
35.877000 34.008000 4.353924
35.880000 29.298000 3.824971
35.883000 41.881000 4.647323
35.886000 38.232000 4.633664
35.889000 48.124000 5.164568
35.892000 52.681000 5.346530
35.895000 29.322000 4.008098
35.898000 42.218000 4.917763
35.901000 34.358000 4.192063
35.904000 43.719000 4.912899
35.907000 38.988000 4.491192
35.910000 40.270000 4.798940
35.913000 46.171000 4.992054
35.916000 41.097000 4.650493
35.919000 36.726000 4.376131
35.922000 52.003000 5.476481
35.925000 37.963000 4.559028
35.928000 38.155000 4.407140
35.931000 49.548000 5.131624
35.934000 39.904000 4.628942
35.937000 43.714000 4.877160
35.940000 44.075000 4.828847
35.943000 43.160000 4.823590
35.946000 41.254000 4.710087
35.949000 38.376000 4.589720
35.952000 54.867000 5.393353
35.955000 49.046000 5.068431
35.958000 39.326000 4.534085
35.961000 46.073000 4.917082
35.964000 55.640000 5.580517
35.967000 47.640000 5.033214
35.970000 65.753000 6.021435
35.973000 66.301000 5.940611
35.976000 67.487000 5.967075
35.979000 95.959000 7.252835
35.982000 91.898000 6.972623
35.985000 80.306000 6.634678
35.988000 60.023000 5.535792
35.991000 42.862000 4.558328
35.994000 54.987000 5.482521
35.997000 44.225000 4.771409
36.000000 38.623000 4.571541
36.003000 43.313000 4.836834
36.006000 37.652000 4.303964
36.009000 45.541000 5.070862
36.012000 47.373000 5.138788
36.015000 43.074000 4.813057
36.018000 40.534000 4.612346
36.021000 48.883000 5.189958
36.024000 47.625000 4.996199
36.027000 40.449000 4.662805
36.030000 36.704000 4.407019
36.033000 45.238000 5.086277
36.036000 39.792000 4.762323
36.039000 35.847000 4.411097
36.042000 29.545000 3.825616
36.045000 45.747000 4.885901
36.048000 39.763000 4.499131
36.051000 36.774000 4.443441
36.054000 46.698000 5.141607
36.057000 41.637000 4.893168
36.060000 45.519000 4.957162
36.063000 54.017000 5.373746
36.066000 36.995000 4.437141
36.069000 37.054000 4.322777
36.072000 39.248000 4.297379
36.075000 36.631000 4.350701
36.078000 39.372000 4.671804
36.081000 36.497000 4.419348
36.084000 51.021000 5.298538
36.087000 39.845000 4.681863
36.090000 37.576000 4.527944
36.093000 34.869000 4.313079
36.096000 36.771000 4.434869
36.099000 34.153000 4.338651
36.102000 29.039000 3.796349
36.105000 40.278000 4.624583
36.108000 33.143000 4.275938
36.111000 35.022000 4.172253
36.114000 36.460000 4.307841
36.117000 40.850000 4.817135
36.120000 33.420000 4.280131
36.123000 36.097000 4.421738
36.126000 30.858000 3.981660
36.129000 46.164000 5.248356
36.132000 36.214000 4.404048
36.135000 30.524000 4.139267
36.138000 37.718000 4.470801
36.141000 43.132000 4.798263
36.144000 39.439000 4.659320
36.147000 34.986000 4.411950
36.150000 36.174000 4.471322
36.153000 38.792000 4.534569
36.156000 38.651000 4.589489
36.159000 37.000000 4.452129
36.162000 35.227000 4.478672
36.165000 44.370000 4.903113
36.168000 40.423000 4.525931
36.171000 38.116000 4.515595
36.174000 26.137000 3.860433
36.177000 41.463000 4.643495
36.180000 36.358000 4.466846
36.183000 35.579000 4.289477
36.186000 33.914000 4.174073
36.189000 36.075000 4.470750
36.192000 31.541000 4.012071
36.195000 32.973000 4.204168
36.198000 44.009000 4.893730
36.201000 32.575000 4.149407
36.204000 29.024000 3.909737
36.207000 45.394000 5.001863
36.210000 36.417000 4.300330
36.213000 47.557000 5.146001
36.216000 31.575000 4.261072
36.219000 44.001000 4.900464
36.222000 40.397000 4.775479
36.225000 27.208000 3.827323
36.228000 33.060000 4.047683
36.231000 35.363000 4.282982
36.234000 29.246000 3.873417
36.237000 29.263000 3.905556
36.240000 47.827000 4.980674
36.243000 43.468000 4.694565
36.246000 43.529000 4.730459
36.249000 34.701000 4.254458
36.252000 33.931000 4.255581
36.255000 35.165000 4.357661
36.258000 39.080000 4.585899
36.261000 37.126000 4.371151
36.264000 37.309000 4.426786
36.267000 26.051000 3.757308
36.270000 36.063000 4.303812
36.273000 33.840000 4.322216
36.276000 32.379000 4.070032
36.279000 49.412000 5.274314
36.282000 29.249000 3.820433
36.285000 31.792000 4.044001
36.288000 56.044000 5.392749
36.291000 45.121000 4.994188
36.294000 35.585000 4.505529
36.297000 39.278000 4.625736
36.300000 33.432000 4.310087
36.303000 38.997000 4.598704
36.306000 30.174000 4.037388
36.309000 50.132000 5.239233
36.312000 26.852000 3.710507
36.315000 39.824000 4.702337
36.318000 31.802000 4.019939
36.321000 38.581000 4.674755
36.324000 44.470000 4.951786
36.327000 42.968000 5.039422
36.330000 43.177000 4.713313
36.333000 30.111000 4.008941
36.336000 24.533000 3.612117
36.339000 37.289000 4.523206
36.342000 35.735000 4.241829
36.345000 40.674000 4.638591
36.348000 47.210000 5.099406
36.351000 40.470000 4.740253
36.354000 40.529000 4.744065
36.357000 41.369000 4.589016
36.360000 40.255000 4.653515
36.363000 37.538000 4.418158
36.366000 30.300000 3.925641
36.369000 35.945000 4.595329
36.372000 51.290000 5.275822
36.375000 33.474000 4.323274
36.378000 36.228000 4.324168
36.381000 33.076000 4.239440
36.384000 30.686000 4.003957
36.387000 33.693000 4.330331
36.390000 33.882000 4.219291
36.393000 36.389000 4.438196
36.396000 41.320000 4.808141
36.399000 38.244000 4.570635
36.402000 28.593000 4.040816
36.405000 35.872000 4.409295
36.408000 43.543000 4.687394
36.411000 40.153000 4.788257
36.414000 36.656000 4.485232
36.417000 40.092000 4.589553
36.420000 52.034000 5.227746
36.423000 43.510000 4.906504
36.426000 44.945000 5.076929
36.429000 33.848000 4.256883
36.432000 30.248000 3.941342
36.435000 33.205000 4.205033
36.438000 42.534000 4.770547
36.441000 25.872000 3.678988
36.444000 35.083000 4.175328
36.447000 29.731000 3.946209
36.450000 44.324000 4.663676
36.453000 40.881000 4.747829
36.456000 56.276000 5.665719
36.459000 39.809000 4.737737
36.462000 36.093000 4.224851
36.465000 31.409000 3.999332
36.468000 30.545000 3.995383
36.471000 43.971000 4.887741
36.474000 37.155000 4.508334
36.477000 37.112000 4.587603
36.480000 34.004000 4.187973
36.483000 40.680000 4.521636
36.486000 48.240000 5.290267
36.489000 45.819000 5.143464
36.492000 37.305000 4.601130
36.495000 39.112000 4.353294
36.498000 37.767000 4.577092
36.501000 39.672000 4.549577
36.504000 50.849000 5.229172
36.507000 42.842000 4.584912
36.510000 37.873000 4.585164
36.513000 29.592000 3.846690
36.516000 32.856000 4.176709
36.519000 31.586000 4.165791
36.522000 47.633000 5.266633
36.525000 40.013000 4.588009
36.528000 49.587000 5.171924
36.531000 34.516000 4.318050
36.534000 38.412000 4.476707
36.537000 37.733000 4.553126
36.540000 48.582000 5.111358
36.543000 35.027000 4.209343
36.546000 30.820000 4.069279
36.549000 34.008000 4.248483
36.552000 43.572000 4.851602
36.555000 48.450000 5.257456
36.558000 40.425000 4.528576
36.561000 44.674000 4.981529
36.564000 37.216000 4.495226
36.567000 39.593000 4.545691
36.570000 43.970000 4.887393
36.573000 35.509000 4.343695
36.576000 45.108000 4.928705
36.579000 35.072000 4.311277
36.582000 44.140000 4.935930
36.585000 32.696000 4.197966
36.588000 38.717000 4.506802
36.591000 37.072000 4.338430
36.594000 40.496000 4.442344
36.597000 37.705000 4.490719
36.600000 38.850000 4.584324
36.603000 38.114000 4.598732
36.606000 24.059000 3.577531
36.609000 36.402000 4.414141
36.612000 39.908000 4.477743
36.615000 54.529000 5.367611
36.618000 45.232000 5.069721
36.621000 35.271000 4.615848
36.624000 35.326000 4.380800
36.627000 43.063000 4.809645
36.630000 37.711000 4.582567
36.633000 35.062000 4.330497
36.636000 35.931000 4.375352
36.639000 33.434000 4.243710
36.642000 41.084000 4.772335
36.645000 36.056000 4.361592
36.648000 42.876000 4.821459
36.651000 40.141000 4.567302
36.654000 39.799000 4.696161
36.657000 40.883000 4.784456
36.660000 52.526000 5.367942
36.663000 37.855000 4.441463
36.666000 42.089000 4.828765
36.669000 27.276000 3.715566
36.672000 43.357000 4.776345
36.675000 41.376000 4.694186
36.678000 40.009000 4.698553
36.681000 34.088000 4.170320
36.684000 46.781000 5.065607
36.687000 36.434000 4.491526
36.690000 31.784000 4.154561
36.693000 31.935000 4.115954
36.696000 40.819000 4.758996
36.699000 35.935000 4.282001
36.702000 32.998000 4.323933
36.705000 35.264000 4.378817
36.708000 38.861000 4.591867
36.711000 36.624000 4.285370
36.714000 42.547000 4.746903
36.717000 30.889000 3.922245
36.720000 34.778000 4.332013
36.723000 34.309000 4.322288
36.726000 38.279000 4.531682
36.729000 46.188000 4.967446
36.732000 38.215000 4.444529
36.735000 33.098000 4.150905
36.738000 37.262000 4.555610
36.741000 28.555000 3.993359
36.744000 33.222000 4.218141
36.747000 39.984000 4.672785
36.750000 37.539000 4.595176
36.753000 32.178000 3.970851
36.756000 40.019000 4.752945
36.759000 37.477000 4.531356
36.762000 34.883000 4.324469
36.765000 43.001000 4.947613
36.768000 34.789000 4.297485
36.771000 43.562000 4.778143
36.774000 37.167000 4.506883
36.777000 37.939000 4.515574
36.780000 34.798000 4.377213
36.783000 34.872000 4.457493
36.786000 35.064000 4.467565
36.789000 44.628000 5.020593
36.792000 34.726000 4.437942
36.795000 35.240000 4.363670
36.798000 50.475000 5.245169
36.801000 41.320000 4.562510
36.804000 36.946000 4.377448
36.807000 43.552000 5.057660
36.810000 39.709000 4.496244
36.813000 28.746000 3.942464
36.816000 45.652000 5.054194
36.819000 51.842000 5.227185
36.822000 37.559000 4.435690
36.825000 35.020000 4.133291
36.828000 34.196000 4.266127
36.831000 28.749000 3.832801
36.834000 34.096000 4.377171
36.837000 32.728000 4.389437
36.840000 43.111000 4.924629
36.843000 36.613000 4.318560
36.846000 37.801000 4.434149
36.849000 48.275000 5.213742
36.852000 30.814000 3.996960
36.855000 33.096000 4.252329
36.858000 46.228000 4.856100
36.861000 28.678000 3.874353
36.864000 39.023000 4.646063
36.867000 22.252000 3.543696
36.870000 39.073000 4.497960
36.873000 47.206000 5.010252
36.876000 42.414000 4.857484
36.879000 37.046000 4.496404
36.882000 37.749000 4.692201
36.885000 33.061000 4.184805
36.888000 30.680000 4.149522
36.891000 32.687000 4.098277
36.894000 34.791000 4.429626
36.897000 35.155000 4.257066
36.900000 37.883000 4.632736
36.903000 35.168000 4.525656
36.906000 50.226000 5.445257
36.909000 26.740000 3.865433
36.912000 40.563000 4.786592
36.915000 39.890000 4.723098
36.918000 41.774000 4.835478
36.921000 41.670000 4.790628
36.924000 43.404000 4.898577
36.927000 52.989000 5.370228
36.930000 41.854000 4.821676
36.933000 37.149000 4.575804
36.936000 38.682000 4.510830
36.939000 38.554000 4.679158
36.942000 43.207000 5.016927
36.945000 28.945000 4.258346
36.948000 37.587000 4.642221
36.951000 41.987000 4.783530
36.954000 30.006000 3.995397
36.957000 53.120000 5.413754
36.960000 29.844000 3.932354
36.963000 43.500000 4.784559
36.966000 35.052000 4.196217
36.969000 29.317000 3.851145
36.972000 44.646000 4.875279
36.975000 43.146000 4.884166
36.978000 38.457000 4.566218
36.981000 33.622000 4.227838
36.984000 33.070000 4.170826
36.987000 44.174000 4.911635
36.990000 33.086000 4.157960
36.993000 30.480000 4.189494
36.996000 30.231000 4.044027
36.999000 47.278000 5.176500
37.002000 35.067000 4.148773
37.005000 40.178000 4.684128
37.008000 34.660000 4.355880
37.011000 33.571000 4.335203
37.014000 37.565000 4.562787
37.017000 43.321000 4.600141
37.020000 37.279000 4.247992
37.023000 37.153000 4.251555
37.026000 31.940000 4.334492
37.029000 39.538000 4.437375
37.032000 40.389000 4.545179
37.035000 39.514000 4.564230
37.038000 37.130000 4.410940
37.041000 43.325000 4.977379
37.044000 33.362000 4.172813
37.047000 44.006000 4.842713
37.050000 39.400000 4.695439
37.053000 37.915000 4.402463
37.056000 35.829000 4.257675
37.059000 37.672000 4.555969
37.062000 45.915000 4.951736
37.065000 33.989000 4.275397
37.068000 32.927000 4.161576
37.071000 35.882000 4.485299
37.074000 31.450000 4.154143
37.077000 32.633000 4.312197
37.080000 52.635000 5.355064
37.083000 34.205000 4.202878
37.086000 37.183000 4.362655
37.089000 40.617000 4.733388
37.092000 31.925000 4.178497
37.095000 26.207000 3.641247
37.098000 27.975000 3.858744
37.101000 46.482000 5.101644
37.104000 35.188000 4.244547
37.107000 29.675000 3.983611
37.110000 39.017000 4.514612
37.113000 33.021000 4.024949
37.116000 33.192000 4.178355
37.119000 43.649000 4.978320
37.122000 31.069000 4.118784
37.125000 47.294000 5.031498
37.128000 43.509000 4.736698
37.131000 41.052000 4.702316
37.134000 47.804000 5.034814
37.137000 43.880000 4.924560
37.140000 42.987000 4.716786
37.143000 36.315000 4.457164
37.146000 42.172000 4.813813
37.149000 27.412000 3.706485
37.152000 27.464000 3.711666
37.155000 39.294000 4.584757
37.158000 41.236000 4.767709
37.161000 48.407000 5.038215
37.164000 32.617000 4.056012
37.167000 48.076000 5.020996
37.170000 41.353000 4.485508
37.173000 39.591000 4.457798
37.176000 44.789000 4.930820
37.179000 44.087000 4.940386
37.182000 50.041000 5.239637
37.185000 35.095000 4.355262
37.188000 34.581000 4.396009
37.191000 33.508000 4.314356
37.194000 38.942000 4.608569
37.197000 31.293000 3.999700
37.200000 34.413000 4.283562
37.203000 40.281000 4.669126
37.206000 33.431000 4.098327
37.209000 42.217000 4.678829
37.212000 30.380000 3.900933
37.215000 35.126000 4.444677
37.218000 38.063000 4.553676
37.221000 37.333000 4.557756
37.224000 33.106000 4.218162
37.227000 40.148000 4.499410
37.230000 41.678000 4.509395
37.233000 33.515000 4.014193
37.236000 33.723000 4.238013
37.239000 43.842000 4.927866
37.242000 47.701000 5.155612
37.245000 30.308000 3.964456
37.248000 39.420000 4.581207
37.251000 42.831000 4.817159
37.254000 30.206000 4.035314
37.257000 37.482000 4.595524
37.260000 30.444000 3.969521
37.263000 46.900000 4.995678
37.266000 33.206000 4.112567
37.269000 39.858000 4.765853
37.272000 33.880000 4.400367
37.275000 54.370000 5.357364
37.278000 39.879000 4.482678
37.281000 25.276000 3.680344
37.284000 41.066000 4.751614
37.287000 25.092000 3.366186
37.290000 36.792000 4.284611
37.293000 36.533000 4.363462
37.296000 45.537000 4.868606
37.299000 42.460000 4.729267
37.302000 36.628000 4.445819
37.305000 45.432000 4.876126
37.308000 33.293000 4.134048
37.311000 41.427000 4.722592
37.314000 37.696000 4.469185
37.317000 41.651000 4.653484
37.320000 35.425000 4.238578
37.323000 39.238000 4.648145
37.326000 32.875000 4.196433
37.329000 36.512000 4.258541
37.332000 37.806000 4.591806
37.335000 41.595000 4.832022
37.338000 45.969000 4.984431
37.341000 35.891000 4.378825
37.344000 36.976000 4.560238
37.347000 47.456000 5.219298
37.350000 37.328000 4.557842
37.353000 26.572000 3.809011
37.356000 34.290000 4.243170
37.359000 34.293000 4.227641
37.362000 35.194000 4.418902
37.365000 46.739000 5.076238
37.368000 30.779000 4.019760
37.371000 46.720000 5.060537
37.374000 29.491000 4.075123
37.377000 28.554000 3.740682
37.380000 15.457000 3.008183
37.383000 34.728000 4.333364
37.386000 46.319000 5.140199
37.389000 44.532000 5.056539
37.392000 36.352000 4.325091
37.395000 36.280000 4.353718
37.398000 41.426000 4.704328
37.401000 34.646000 4.381333
37.404000 41.604000 4.756117
37.407000 34.964000 4.361504
37.410000 35.425000 4.479737
37.413000 37.231000 4.622967
37.416000 31.238000 4.197236
37.419000 31.016000 4.039130
37.422000 40.915000 4.792675
37.425000 34.828000 4.400858
37.428000 43.837000 4.931694
37.431000 30.039000 3.925953
37.434000 39.757000 4.667220
37.437000 54.550000 5.419245
37.440000 40.407000 4.541573
37.443000 29.393000 4.083924
37.446000 30.135000 4.045280
37.449000 40.056000 4.428127
37.452000 37.928000 4.473188
37.455000 35.701000 4.095052
37.458000 32.422000 4.079279
37.461000 45.065000 4.853222
37.464000 43.005000 4.660598
37.467000 38.951000 4.607318
37.470000 46.918000 4.897897
37.473000 30.689000 3.910086
37.476000 32.631000 4.119595
37.479000 30.583000 3.853463
37.482000 29.975000 3.713921
37.485000 38.029000 4.552836
37.488000 44.343000 4.852772
37.491000 41.719000 4.636121
37.494000 37.209000 4.450348
37.497000 47.661000 5.291489
37.500000 33.745000 4.281036
37.503000 41.054000 4.675013
37.506000 37.171000 4.397378
37.509000 32.998000 4.196930
37.512000 33.833000 4.204050
37.515000 41.680000 4.774886
37.518000 27.545000 3.843059
37.521000 39.142000 4.471661
37.524000 41.044000 4.563566
37.527000 50.404000 5.135333
37.530000 47.030000 4.900194
37.533000 35.899000 4.328303
37.536000 34.771000 4.259314
37.539000 37.399000 4.309390
37.542000 47.564000 5.181972
37.545000 39.877000 4.607423
37.548000 34.826000 4.385783
37.551000 42.725000 4.755594
37.554000 36.855000 4.358025
37.557000 27.455000 3.737747
37.560000 37.040000 4.564873
37.563000 35.294000 4.248108
37.566000 36.353000 4.455134
37.569000 37.719000 4.552581
37.572000 38.951000 4.542436
37.575000 36.168000 4.558076
37.578000 50.350000 5.300202
37.581000 45.477000 4.962128
37.584000 35.086000 4.351285
37.587000 32.849000 4.141365
37.590000 30.716000 4.073191
37.593000 33.176000 4.205711
37.596000 38.885000 4.512542
37.599000 48.169000 5.096909
37.602000 49.637000 5.156517
37.605000 36.989000 4.335109
37.608000 46.954000 5.019453
37.611000 38.226000 4.715893
37.614000 28.609000 3.701920
37.617000 40.263000 4.739109
37.620000 39.607000 4.550888
37.623000 34.323000 4.413500
37.626000 37.209000 4.459141
37.629000 34.598000 4.293701
37.632000 49.426000 5.322538
37.635000 53.183000 5.165616
37.638000 40.190000 4.691232
37.641000 45.736000 4.844074
37.644000 36.345000 4.510303
37.647000 33.749000 4.198023
37.650000 34.569000 4.332626
37.653000 38.776000 4.497574
37.656000 33.744000 4.292407
37.659000 37.182000 4.335949
37.662000 46.439000 5.125053
37.665000 48.740000 5.237559
37.668000 49.836000 5.308913
37.671000 35.820000 4.266516
37.674000 32.527000 4.137775
37.677000 33.433000 4.325240
37.680000 28.549000 4.062780
37.683000 40.063000 4.751349
37.686000 34.095000 4.187040
37.689000 36.307000 4.514816
37.692000 37.635000 4.484095
37.695000 32.497000 4.061085
37.698000 46.797000 5.033360
37.701000 40.492000 4.609201
37.704000 38.437000 4.468515
37.707000 46.243000 4.836857
37.710000 53.679000 5.323564
37.713000 41.862000 4.765377
37.716000 36.891000 4.313034
37.719000 42.333000 4.770494
37.722000 42.776000 4.755951
37.725000 40.015000 4.645184
37.728000 53.307000 5.257605
37.731000 65.139000 5.998212
37.734000 63.601000 5.833343
37.737000 73.265000 6.218898
37.740000 80.723000 6.658822
37.743000 69.456000 6.034652
37.746000 84.692000 6.680183
37.749000 101.498000 7.382523
37.752000 99.161000 7.481763
37.755000 87.515000 6.823127
37.758000 98.476000 7.200058
37.761000 77.401000 6.508337
37.764000 65.642000 5.945005
37.767000 50.857000 5.274162
37.770000 61.641000 5.634798
37.773000 46.318000 4.994054
37.776000 52.115000 5.377788
37.779000 39.007000 4.414733
37.782000 59.575000 5.614851
37.785000 44.512000 4.945828
37.788000 33.993000 4.421325
37.791000 51.690000 5.249654
37.794000 39.443000 4.601778
37.797000 48.768000 5.056275
37.800000 34.044000 4.351903
37.803000 50.692000 5.317518
37.806000 36.743000 4.261032
37.809000 38.457000 4.591504
37.812000 41.225000 4.740901
37.815000 43.439000 4.773283
37.818000 35.918000 4.228919
37.821000 48.660000 5.131038
37.824000 50.323000 5.136524
37.827000 42.973000 4.830912
37.830000 35.514000 4.338372
37.833000 47.984000 5.249541
37.836000 42.641000 4.798709
37.839000 39.674000 4.624764
37.842000 36.703000 4.327141
37.845000 32.393000 4.106468
37.848000 58.189000 5.505193
37.851000 38.472000 4.617083
37.854000 46.469000 5.122400
37.857000 31.098000 3.798670
37.860000 46.375000 4.754772
37.863000 50.526000 5.237494
37.866000 49.916000 5.263322
37.869000 36.269000 4.236322
37.872000 38.433000 4.580586
37.875000 36.233000 4.469469
37.878000 47.218000 5.096805
37.881000 37.088000 4.306636
37.884000 47.803000 5.131458
37.887000 41.900000 4.766499
37.890000 50.092000 5.251583
37.893000 46.429000 4.980064
37.896000 35.060000 4.407375
37.899000 26.268000 3.712123
37.902000 30.255000 4.054032
37.905000 46.748000 5.042022
37.908000 35.855000 4.355392
37.911000 42.405000 4.806084
37.914000 33.781000 4.203508
37.917000 43.326000 4.613612
37.920000 43.216000 4.820824
37.923000 41.292000 4.660377
37.926000 48.383000 5.155473
37.929000 35.748000 4.601606
37.932000 43.951000 4.910742
37.935000 47.668000 5.034079
37.938000 37.117000 4.389513
37.941000 37.855000 4.805777
37.944000 36.513000 4.557007
37.947000 42.507000 4.756530
37.950000 38.977000 4.476800
37.953000 35.516000 4.417719
37.956000 43.501000 4.936996
37.959000 46.708000 5.254230
37.962000 29.394000 3.938661
37.965000 36.880000 4.471154
37.968000 51.033000 5.233351
37.971000 33.521000 4.286395
37.974000 38.431000 4.518133
37.977000 48.040000 5.039613
37.980000 41.801000 4.821732
37.983000 42.063000 4.795261
37.986000 44.590000 4.844666
37.989000 45.991000 5.087886
37.992000 30.388000 4.107604
37.995000 32.626000 4.115087
37.998000 28.672000 3.620280
38.001000 38.372000 4.557504
38.004000 43.871000 4.853058
38.007000 34.593000 4.177443
38.010000 34.434000 4.208685
38.013000 42.274000 4.788737
38.016000 37.493000 4.521913
38.019000 37.984000 4.478999
38.022000 49.446000 5.037808
38.025000 49.190000 5.239675
38.028000 42.764000 4.766049
38.031000 25.200000 3.658041
38.034000 34.551000 4.343165
38.037000 37.205000 4.580672
38.040000 40.206000 4.660987
38.043000 47.653000 5.077224
38.046000 34.247000 4.061898
38.049000 49.357000 5.184315
38.052000 49.702000 5.110667
38.055000 41.847000 4.757898
38.058000 40.351000 4.631625
38.061000 33.037000 4.206315
38.064000 47.854000 5.215598
38.067000 42.338000 4.898545
38.070000 38.616000 4.801897
38.073000 54.414000 5.412428
38.076000 49.987000 5.076238
38.079000 40.603000 4.677271
38.082000 42.095000 4.560605
38.085000 43.203000 4.773579
38.088000 29.837000 4.002359
38.091000 31.696000 4.191439
38.094000 30.982000 4.164976
38.097000 42.300000 4.995939
38.100000 30.996000 4.147863
38.103000 36.731000 4.328664
38.106000 40.282000 4.607896
38.109000 45.486000 4.692779
38.112000 40.992000 4.713578
38.115000 36.437000 4.625338
38.118000 31.423000 4.077338
38.121000 34.091000 4.280246
38.124000 33.309000 4.082713
38.127000 44.938000 4.917586
38.130000 33.340000 4.071338
38.133000 39.499000 4.658895
38.136000 54.396000 5.383909
38.139000 34.661000 4.450526
38.142000 39.960000 4.587725
38.145000 35.762000 4.414383
38.148000 47.314000 5.110654
38.151000 49.581000 5.079652
38.154000 42.420000 4.809210
38.157000 46.562000 4.980309
38.160000 38.774000 4.526835
38.163000 47.968000 4.973366
38.166000 47.964000 5.139755
38.169000 35.226000 4.424399
38.172000 38.868000 4.581233
38.175000 35.777000 4.279531
38.178000 40.365000 4.656839
38.181000 47.298000 5.055486
38.184000 40.996000 4.687648
38.187000 41.699000 4.716983
38.190000 36.767000 4.479480
38.193000 39.024000 4.627204
38.196000 40.085000 4.395625
38.199000 37.639000 4.362785
38.202000 38.957000 4.701514
38.205000 37.658000 4.515365
38.208000 44.073000 4.822453
38.211000 36.350000 4.480754
38.214000 44.994000 4.982985
38.217000 36.887000 4.409061
38.220000 37.717000 4.613253
38.223000 36.830000 4.223101
38.226000 36.143000 4.493780
38.229000 36.378000 4.527190
38.232000 45.971000 4.912552
38.235000 43.465000 4.779882
38.238000 40.457000 4.726640
38.241000 34.320000 4.335648
38.244000 39.555000 4.384828
38.247000 38.892000 4.331836
38.250000 36.619000 4.279097
38.253000 44.842000 5.129333
38.256000 43.378000 4.828764
38.259000 45.851000 5.005303
38.262000 35.324000 4.328793
38.265000 48.379000 5.107517
38.268000 34.567000 4.358480
38.271000 40.188000 4.679619
38.274000 49.036000 5.098935
38.277000 37.295000 4.363606
38.280000 44.532000 5.082675
38.283000 30.774000 4.005174
38.286000 42.550000 4.791927
38.289000 39.342000 4.543361
38.292000 42.893000 4.947754
38.295000 37.547000 4.476381
38.298000 42.360000 4.905167
38.301000 45.486000 4.869739
38.304000 42.652000 4.626628
38.307000 39.718000 4.644537
38.310000 33.170000 4.253756
38.313000 35.873000 4.498909
38.316000 41.695000 4.842169
38.319000 53.925000 5.295039
38.322000 46.254000 4.904973
38.325000 40.906000 4.699015
38.328000 45.575000 5.008123
38.331000 39.102000 4.699452
38.334000 34.591000 4.305732
38.337000 51.328000 5.290636
38.340000 42.873000 4.857096
38.343000 38.452000 4.532446
38.346000 34.119000 4.311309
38.349000 32.424000 4.000065
38.352000 31.299000 4.149152
38.355000 36.878000 4.471471
38.358000 42.165000 4.689056
38.361000 44.744000 4.781536
38.364000 40.135000 4.561822
38.367000 44.420000 4.939875
38.370000 41.239000 4.657224
38.373000 40.821000 4.652493
38.376000 29.759000 3.887894
38.379000 35.445000 4.183217
38.382000 57.593000 5.593549
38.385000 33.111000 4.211131
38.388000 31.585000 4.210118
38.391000 23.766000 3.424336
38.394000 33.827000 4.408535
38.397000 23.454000 3.584698
38.400000 43.081000 4.912802
38.403000 46.278000 4.824890
38.406000 37.708000 4.385182
38.409000 37.303000 4.497664
38.412000 44.979000 4.919713
38.415000 32.799000 4.125597
38.418000 47.521000 5.108835
38.421000 49.014000 5.275700
38.424000 43.622000 4.748752
38.427000 44.366000 4.838336
38.430000 40.258000 4.582110
38.433000 35.505000 4.417295
38.436000 35.453000 4.312039
38.439000 34.997000 4.266145
38.442000 46.322000 5.289000
38.445000 40.445000 4.704784
38.448000 37.391000 4.438313
38.451000 40.055000 4.643651
38.454000 38.693000 4.571135
38.457000 42.991000 4.805589
38.460000 44.424000 5.050494
38.463000 33.463000 4.218532
38.466000 49.554000 5.236078
38.469000 38.254000 4.580813
38.472000 32.435000 4.154121
38.475000 44.121000 4.752789
38.478000 38.122000 4.407885
38.481000 38.095000 4.570460
38.484000 29.072000 3.918540
38.487000 36.555000 4.327912
38.490000 45.520000 5.053583
38.493000 41.566000 4.702593
38.496000 49.439000 5.007005
38.499000 52.029000 5.359142
38.502000 47.120000 5.055771
38.505000 40.128000 4.548002
38.508000 53.467000 5.340802
38.511000 42.147000 4.642889
38.514000 41.427000 4.720912
38.517000 41.117000 4.590045
38.520000 39.410000 4.545516
38.523000 39.987000 4.552002
38.526000 42.528000 4.604998
38.529000 31.822000 4.183688
38.532000 28.513000 3.944476
38.535000 42.134000 4.883523
38.538000 40.724000 4.640859
38.541000 46.289000 4.970879
38.544000 37.490000 4.561597
38.547000 35.717000 4.244881
38.550000 46.210000 4.902568
38.553000 41.943000 4.668112
38.556000 49.945000 5.207693
38.559000 43.285000 4.775393
38.562000 37.423000 4.431972
38.565000 46.183000 4.848459
38.568000 43.797000 4.758944
38.571000 51.468000 5.235780
38.574000 43.762000 4.818838
38.577000 42.550000 4.896835
38.580000 44.145000 4.951435
38.583000 34.064000 4.200795
38.586000 48.044000 5.056317
38.589000 50.707000 5.243043
38.592000 44.691000 5.082608
38.595000 46.117000 4.986688
38.598000 46.536000 4.986986
38.601000 45.346000 5.053179
38.604000 37.038000 4.357383
38.607000 41.687000 4.845797
38.610000 45.998000 5.066150
38.613000 45.874000 5.059572
38.616000 58.693000 5.624578
38.619000 60.637000 5.769301
38.622000 49.110000 5.228230
38.625000 48.771000 5.171653
38.628000 46.440000 5.072845
38.631000 52.049000 5.180559
38.634000 49.675000 5.048794
38.637000 53.733000 5.371557
38.640000 54.208000 5.471208
38.643000 52.053000 5.135344
38.646000 59.903000 5.674986
38.649000 69.733000 6.174214
38.652000 63.812000 5.776142
38.655000 72.606000 6.322010
38.658000 81.280000 6.620829
38.661000 84.242000 6.657143
38.664000 100.520000 7.442324
38.667000 117.213000 8.046032
38.670000 134.655000 8.431622
38.673000 156.838000 9.130208
38.676000 216.408000 10.892768
38.679000 281.976000 12.290221
38.682000 429.807000 15.152822
38.685000 715.008000 19.568686
38.688000 1073.381000 24.455934
38.691000 1806.483000 32.267804
38.694000 2141.210000 34.860311
38.697000 1612.251000 30.110534
38.700000 1080.110000 24.544213
38.703000 636.182000 18.557423
38.706000 465.406000 15.880844
38.709000 251.700000 11.502960
38.712000 186.187000 9.934916
38.715000 156.547000 9.251473
38.718000 134.043000 8.538797
38.721000 108.036000 7.688872
38.724000 81.286000 6.577279
38.727000 99.206000 7.353765
38.730000 79.785000 6.482535
38.733000 85.113000 6.728951
38.736000 63.829000 5.753016
38.739000 57.135000 5.424840
38.742000 57.552000 5.412556
38.745000 62.713000 5.646122
38.748000 60.871000 5.737709
38.751000 69.949000 6.202373
38.754000 58.828000 5.652359
38.757000 69.503000 6.047704
38.760000 63.524000 5.805434
38.763000 58.899000 5.622052
38.766000 48.676000 4.975070
38.769000 59.981000 5.612016
38.772000 53.284000 5.304789
38.775000 56.136000 5.391205
38.778000 54.054000 5.424402
38.781000 59.428000 5.444148
38.784000 62.133000 5.754303
38.787000 50.051000 5.157052
38.790000 56.463000 5.449684
38.793000 53.827000 5.515649
38.796000 51.984000 5.233801
38.799000 54.658000 5.302600
38.802000 61.167000 5.838791
38.805000 61.171000 5.628645
38.808000 67.451000 6.036530
38.811000 56.899000 5.637763
38.814000 53.506000 5.335077
38.817000 59.410000 5.504853
38.820000 57.307000 5.638911
38.823000 53.017000 5.230083
38.826000 68.229000 5.844355
38.829000 62.833000 5.587454
38.832000 82.047000 6.660179
38.835000 71.748000 6.511524
38.838000 61.915000 5.745670
38.841000 64.283000 5.969974
38.844000 73.405000 6.316502
38.847000 79.144000 6.580054
38.850000 77.108000 6.467592
38.853000 101.474000 7.342053
38.856000 93.162000 6.859748
38.859000 101.953000 7.283084
38.862000 102.718000 7.550133
38.865000 112.575000 7.868487
38.868000 123.449000 8.246169
38.871000 113.087000 8.022637
38.874000 111.884000 7.604028
38.877000 150.396000 9.140497
38.880000 143.879000 8.824438
38.883000 188.620000 10.088006
38.886000 222.286000 11.039706
38.889000 271.682000 12.048909
38.892000 317.807000 13.098858
38.895000 400.552000 14.762412
38.898000 520.709000 16.916012
38.901000 614.893000 18.374355
38.904000 670.186000 19.169518
38.907000 662.336000 18.915208
38.910000 515.186000 16.811746
38.913000 428.958000 15.183446
38.916000 349.068000 13.981428
38.919000 262.437000 11.825974
38.922000 239.487000 11.337466
38.925000 206.231000 10.540137
38.928000 180.868000 9.914154
38.931000 116.291000 7.890205
38.934000 128.198000 8.410385
38.937000 116.902000 7.926293
38.940000 109.498000 7.603705
38.943000 97.083000 7.345146
38.946000 78.913000 6.676709
38.949000 101.733000 7.399632
38.952000 84.510000 6.800940
38.955000 72.033000 6.219584
38.958000 67.480000 5.842261
38.961000 75.216000 6.237084
38.964000 56.749000 5.471066
38.967000 66.806000 6.116854
38.970000 69.549000 6.114874
38.973000 73.091000 6.314277
38.976000 57.296000 5.332272
38.979000 68.790000 5.955802
38.982000 69.469000 6.119065
38.985000 65.604000 5.929997
38.988000 69.738000 6.238178
38.991000 75.408000 6.227524
38.994000 84.371000 6.653867
38.997000 58.145000 5.628213
39.000000 53.718000 5.421957
39.003000 65.263000 5.961246
39.006000 74.243000 6.192925
39.009000 79.993000 6.555138
39.012000 71.019000 5.956516
39.015000 64.210000 5.966647
39.018000 82.283000 6.785845
39.021000 72.788000 6.381166
39.024000 71.227000 6.127222
39.027000 79.756000 6.468415
39.030000 89.264000 7.026248
39.033000 93.615000 7.109733
39.036000 105.732000 7.611609
39.039000 96.628000 7.187200
39.042000 114.869000 7.960135
39.045000 122.694000 8.056389
39.048000 150.311000 9.049897
39.051000 155.048000 9.196830
39.054000 225.208000 11.057121
39.057000 259.144000 11.741112
39.060000 338.479000 13.676109
39.063000 378.451000 14.349366
39.066000 338.263000 13.410458
39.069000 354.604000 14.070133
39.072000 284.596000 12.339600
39.075000 225.785000 11.197735
39.078000 183.070000 9.896458
39.081000 128.586000 8.341624
39.084000 137.580000 8.684917
39.087000 103.464000 7.493408
39.090000 99.140000 7.132685
39.093000 110.509000 7.702150
39.096000 94.539000 7.210023
39.099000 75.819000 6.486222
39.102000 76.338000 6.506635
39.105000 76.945000 6.307477
39.108000 63.137000 5.875303
39.111000 54.417000 5.332165
39.114000 57.843000 5.575403
39.117000 54.049000 5.357217
39.120000 69.363000 5.986416
39.123000 62.438000 5.751121
39.126000 62.329000 5.836065
39.129000 52.351000 5.391198
39.132000 49.821000 5.224677
39.135000 44.859000 4.948949
39.138000 36.895000 4.553333
39.141000 51.830000 5.179992
39.144000 45.023000 4.859024
39.147000 52.855000 5.334732
39.150000 54.606000 5.405568
39.153000 42.439000 4.782896
39.156000 38.093000 4.556253
39.159000 46.729000 5.098421
39.162000 50.326000 5.379924
39.165000 44.301000 4.777538
39.168000 31.907000 3.891243
39.171000 45.220000 4.927116
39.174000 46.507000 5.031724
39.177000 48.605000 5.202502
39.180000 44.886000 4.684808
39.183000 56.155000 5.509666
39.186000 45.460000 5.137435
39.189000 39.593000 4.739277
39.192000 52.491000 5.193544
39.195000 56.135000 5.508463
39.198000 47.062000 4.897964
39.201000 43.932000 4.959831
39.204000 47.366000 4.899405
39.207000 36.061000 4.318079
39.210000 34.556000 4.504387
39.213000 51.771000 5.354531
39.216000 46.974000 5.104888
39.219000 45.820000 4.937971
39.222000 44.928000 4.877867
39.225000 37.375000 4.521547
39.228000 43.785000 4.875980
39.231000 31.086000 4.066199
39.234000 41.856000 4.875398
39.237000 44.365000 4.988761
39.240000 36.855000 4.279552
39.243000 39.465000 4.618427
39.246000 42.013000 5.038310
39.249000 39.721000 4.589000
39.252000 48.644000 5.047251
39.255000 42.967000 4.860261
39.258000 36.396000 4.289923
39.261000 47.692000 5.145988
39.264000 41.657000 4.651325
39.267000 40.228000 4.506859
39.270000 46.145000 5.056237
39.273000 49.353000 5.294339
39.276000 36.706000 4.559262
39.279000 44.928000 4.907915
39.282000 39.409000 4.731983
39.285000 34.931000 4.299065
39.288000 42.377000 4.840572
39.291000 16.038000 2.832458
39.294000 32.909000 4.265137
39.297000 49.162000 5.290184
39.300000 32.409000 4.075482
39.303000 38.232000 4.539375
39.306000 36.998000 4.466291
39.309000 47.123000 4.902614
39.312000 44.986000 4.860322
39.315000 46.291000 4.928751
39.318000 39.468000 4.543122
39.321000 29.977000 3.981211
39.324000 49.175000 5.305852
39.327000 40.878000 4.629811
39.330000 40.579000 4.650543
39.333000 38.401000 4.480289
39.336000 31.733000 4.123845
39.339000 37.035000 4.515507
39.342000 29.789000 3.898449
39.345000 56.828000 5.411793
39.348000 46.282000 5.064448
39.351000 30.808000 4.065825
39.354000 37.268000 4.429985
39.357000 33.618000 4.218571
39.360000 33.340000 4.180432
39.363000 36.240000 4.480235
39.366000 44.764000 4.752247
39.369000 42.660000 4.616846
39.372000 35.597000 4.380053
39.375000 46.658000 4.878152
39.378000 19.856000 3.134511
39.381000 41.052000 4.782683
39.384000 38.583000 4.544715
39.387000 45.627000 4.961012
39.390000 36.354000 4.517791
39.393000 39.928000 4.627078
39.396000 46.645000 4.954247
39.399000 42.225000 4.911281
39.402000 46.265000 5.106195
39.405000 48.926000 5.076131
39.408000 30.877000 4.061250
39.411000 48.139000 5.088837
39.414000 32.828000 4.206838
39.417000 41.540000 4.634558
39.420000 31.510000 4.000158
39.423000 35.853000 4.334444
39.426000 37.289000 4.367391
39.429000 55.018000 5.350289
39.432000 32.621000 4.094342
39.435000 46.257000 5.030074
39.438000 45.877000 5.104002
39.441000 50.690000 5.347636
39.444000 41.371000 4.662150
39.447000 36.902000 4.625227
39.450000 44.387000 4.961996
39.453000 43.517000 4.814100
39.456000 49.753000 5.107787
39.459000 44.923000 4.731066
39.462000 49.967000 5.035456
39.465000 33.308000 4.333837
39.468000 41.192000 4.728096
39.471000 50.254000 5.154650
39.474000 44.747000 4.876091
39.477000 50.163000 5.251982
39.480000 44.667000 4.720648
39.483000 38.210000 4.371264
39.486000 40.477000 4.879151
39.489000 36.352000 4.545573
39.492000 37.647000 4.435335
39.495000 34.206000 4.265424
39.498000 31.140000 4.159357
39.501000 35.587000 4.484566
39.504000 33.937000 4.102779
39.507000 36.454000 4.209286
39.510000 34.289000 4.218799
39.513000 37.283000 4.523862
39.516000 36.104000 4.447831
39.519000 47.664000 4.948201
39.522000 40.580000 4.643783
39.525000 27.080000 3.891016
39.528000 37.366000 4.679837
39.531000 31.966000 4.213897
39.534000 36.727000 4.313340
39.537000 32.916000 4.173141
39.540000 37.278000 4.465624
39.543000 32.466000 4.175088
39.546000 47.956000 4.854701
39.549000 47.402000 5.185371
39.552000 47.405000 4.980139
39.555000 38.619000 4.538113
39.558000 34.559000 4.285214
39.561000 38.496000 4.596045
39.564000 52.858000 5.265752
39.567000 44.911000 4.923898
39.570000 36.659000 4.324526
39.573000 44.788000 5.088104
39.576000 35.742000 4.456676
39.579000 43.294000 4.809469
39.582000 37.475000 4.527129
39.585000 42.254000 4.783294
39.588000 42.559000 4.973615
39.591000 32.376000 4.061249
39.594000 36.597000 4.425615
39.597000 42.767000 4.785565
39.600000 34.823000 4.438053
39.603000 38.154000 4.635034
39.606000 31.972000 4.005618
39.609000 44.141000 4.860705
39.612000 31.398000 4.165319
39.615000 34.547000 4.281752
39.618000 41.227000 4.705201
39.621000 39.349000 4.484687
39.624000 43.710000 4.704317
39.627000 42.968000 4.906017
39.630000 34.829000 4.378934
39.633000 41.810000 4.726210
39.636000 37.055000 4.534332
39.639000 30.833000 3.968326
39.642000 55.516000 5.403234
39.645000 48.484000 5.295164
39.648000 37.622000 4.572756
39.651000 33.813000 4.266366
39.654000 36.532000 4.578332
39.657000 38.694000 4.531829
39.660000 31.659000 4.041323
39.663000 36.599000 4.617342
39.666000 31.918000 4.181134
39.669000 41.991000 4.873644
39.672000 42.332000 4.772205
39.675000 44.526000 4.915222
39.678000 31.193000 4.081050
39.681000 28.509000 3.951766
39.684000 43.874000 4.855477
39.687000 35.607000 4.292813
39.690000 41.082000 4.587821
39.693000 39.869000 4.748160
39.696000 38.269000 4.536907
39.699000 52.636000 5.430917
39.702000 35.007000 4.301629
39.705000 30.176000 3.975343
39.708000 26.636000 3.732543
39.711000 26.289000 3.885267
39.714000 40.023000 4.605233
39.717000 42.413000 4.684747
39.720000 32.016000 3.932227
39.723000 42.285000 4.622023
39.726000 35.291000 4.497631
39.729000 35.641000 4.289912
39.732000 37.145000 4.618364
39.735000 39.249000 4.648839
39.738000 31.804000 4.068543
39.741000 45.909000 5.038623
39.744000 42.113000 4.603551
39.747000 41.832000 4.867664
39.750000 32.790000 4.099593
39.753000 48.947000 5.143550
39.756000 34.142000 4.353702
39.759000 32.282000 4.165687
39.762000 37.599000 4.670462
39.765000 43.687000 5.075472
39.768000 35.909000 4.358487
39.771000 35.055000 4.321760
39.774000 35.936000 4.436378
39.777000 50.423000 5.333333
39.780000 35.291000 4.418335
39.783000 36.955000 4.495666
39.786000 44.834000 4.965041
39.789000 38.763000 4.527634
39.792000 41.658000 4.602491
39.795000 47.509000 4.997769
39.798000 46.122000 5.149758
39.801000 36.970000 4.511253
39.804000 37.364000 4.422763
39.807000 39.569000 4.524442
39.810000 29.564000 3.849762
39.813000 38.166000 4.495117
39.816000 37.322000 4.523895
39.819000 38.796000 4.477531
39.822000 43.064000 4.727134
39.825000 35.957000 4.430079
39.828000 44.479000 4.968440
39.831000 50.412000 5.173380
39.834000 46.789000 4.980909
39.837000 38.985000 4.755152
39.840000 27.781000 3.944558
39.843000 40.018000 4.688429
39.846000 41.655000 4.783211
39.849000 42.218000 4.634239
39.852000 39.702000 4.654564
39.855000 44.762000 4.998892
39.858000 46.536000 4.787656
39.861000 42.880000 4.824359
39.864000 38.692000 4.512952
39.867000 31.136000 4.350163
39.870000 43.520000 4.760591
39.873000 34.085000 4.372464
39.876000 36.183000 4.488892
39.879000 39.490000 4.642454
39.882000 44.713000 4.932170
39.885000 56.407000 5.431899
39.888000 41.447000 4.542748
39.891000 44.994000 4.976349
39.894000 34.761000 4.234785
39.897000 31.490000 4.056099
39.900000 48.083000 4.988498
39.903000 31.843000 4.091800
39.906000 35.503000 4.388967
39.909000 43.942000 5.102886
39.912000 38.083000 4.590183
39.915000 35.620000 4.349996
39.918000 40.011000 4.641540
39.921000 34.092000 4.290891
39.924000 27.601000 3.819173
39.927000 34.798000 4.212439
39.930000 39.576000 4.695795
39.933000 38.274000 4.588030
39.936000 40.826000 4.821602
39.939000 39.194000 4.591120
39.942000 48.362000 5.134891
39.945000 34.406000 4.463810
39.948000 35.271000 4.313206
39.951000 39.156000 4.528511
39.954000 28.304000 3.691614
39.957000 40.069000 4.694497
39.960000 30.934000 4.005187
39.963000 38.384000 4.555751
39.966000 40.636000 4.690257
39.969000 38.652000 4.597009
39.972000 36.699000 4.468629
39.975000 20.793000 3.269844
39.978000 31.897000 4.159044
39.981000 45.370000 4.930692
39.984000 30.265000 3.697230
39.987000 38.068000 4.518028
39.990000 38.792000 4.661985
39.993000 35.284000 4.300260
39.996000 40.561000 4.972442
39.999000 49.776000 5.115942
40.002000 40.450000 4.652112
40.005000 39.139000 4.602760
40.008000 34.838000 4.319670
40.011000 27.878000 3.874334
40.014000 34.609000 4.373385
40.017000 37.417000 4.517643
40.020000 46.267000 5.010574
40.023000 44.006000 4.894706
40.026000 38.923000 4.873547
40.029000 36.131000 4.410719
40.032000 49.830000 5.147344
40.035000 42.435000 4.805580
40.038000 41.770000 4.592031
40.041000 36.592000 4.537677
40.044000 33.050000 4.243917
40.047000 47.732000 5.142016
40.050000 28.718000 3.907561
40.053000 34.486000 4.319177
40.056000 39.676000 4.656014
40.059000 32.975000 4.278324
40.062000 32.592000 3.933335
40.065000 41.834000 4.875471
40.068000 27.584000 3.707745
40.071000 36.288000 4.609296
40.074000 41.483000 4.791247
40.077000 29.135000 3.861039
40.080000 28.561000 3.929109
40.083000 35.230000 4.266227
40.086000 33.699000 4.253571
40.089000 43.478000 4.925910
40.092000 35.809000 4.367721
40.095000 40.138000 4.677535
40.098000 39.622000 4.458933
40.101000 30.228000 4.008264
40.104000 40.022000 4.549724
40.107000 44.019000 4.988145
40.110000 24.162000 3.709574
40.113000 30.368000 4.083373
40.116000 39.312000 4.591519
40.119000 34.244000 4.202412
40.122000 27.447000 3.928250
40.125000 34.639000 4.134853
40.128000 41.681000 4.734706
40.131000 37.317000 4.483712
40.134000 42.346000 4.815111
40.137000 44.719000 4.802716
40.140000 41.787000 4.564372
40.143000 38.653000 4.414330
40.146000 32.669000 4.250093
40.149000 40.496000 4.794269
40.152000 34.793000 4.373577
40.155000 38.695000 4.547377
40.158000 42.945000 4.770808
40.161000 31.288000 4.027314
40.164000 41.657000 4.779286
40.167000 37.919000 4.570315
40.170000 37.573000 4.563162
40.173000 32.573000 4.204079
40.176000 33.973000 4.352177
40.179000 37.667000 4.522370
40.182000 35.289000 4.270793
40.185000 27.385000 3.917275
40.188000 27.223000 3.832963
40.191000 25.060000 3.587690
40.194000 43.828000 4.944864
40.197000 38.957000 4.519736
40.200000 32.517000 4.310486
40.203000 48.555000 5.057004
40.206000 43.895000 5.067620
40.209000 43.270000 4.709406
40.212000 42.700000 4.922741
40.215000 33.869000 4.357025
40.218000 31.744000 4.127668
40.221000 42.212000 4.668639
40.224000 33.231000 4.153124
40.227000 34.532000 4.283664
40.230000 33.536000 4.220202
40.233000 42.442000 4.913574
40.236000 41.569000 4.711216
40.239000 42.732000 4.906634
40.242000 36.636000 4.396765
40.245000 32.025000 4.219404
40.248000 37.714000 4.577575
40.251000 32.609000 4.140545
40.254000 37.032000 4.538884
40.257000 36.550000 4.435481
40.260000 27.454000 3.851508
40.263000 29.080000 3.956377
40.266000 36.681000 4.522196
40.269000 40.725000 4.606767
40.272000 34.635000 4.396911
40.275000 35.804000 4.365794
40.278000 33.306000 4.197240
40.281000 42.704000 4.859074
40.284000 37.356000 4.353254
40.287000 38.578000 4.596622
40.290000 34.840000 4.521579
40.293000 36.643000 4.507195
40.296000 43.675000 4.741596
40.299000 39.389000 4.523140
40.302000 40.128000 4.315453
40.305000 33.710000 4.282661
40.308000 43.117000 4.820347
40.311000 47.194000 5.197987
40.314000 29.040000 3.895140
40.317000 38.694000 4.514748
40.320000 37.961000 4.485814
40.323000 36.512000 4.564311
40.326000 43.054000 4.765914
40.329000 30.395000 4.049143
40.332000 29.504000 3.777585
40.335000 32.072000 4.207414
40.338000 42.756000 5.011622
40.341000 43.307000 4.852127
40.344000 41.646000 4.641174
40.347000 49.774000 5.200422
40.350000 42.951000 4.639143
40.353000 38.828000 4.415413
40.356000 42.375000 4.733463
40.359000 36.904000 4.376958
40.362000 39.255000 4.622702
40.365000 31.066000 4.067880
40.368000 32.159000 4.253382
40.371000 35.873000 4.287353
40.374000 47.009000 4.825655
40.377000 35.723000 4.349333
40.380000 33.495000 4.271030
40.383000 43.959000 4.848532
40.386000 39.197000 4.615175
40.389000 52.299000 5.356729
40.392000 40.962000 4.686985
40.395000 33.301000 4.178960
40.398000 38.825000 4.461381
40.401000 44.421000 4.839921
40.404000 40.678000 4.610611
40.407000 39.935000 4.593505
40.410000 31.154000 3.977948
40.413000 40.006000 4.560310
40.416000 30.859000 4.079582
40.419000 47.067000 4.903479
40.422000 39.313000 4.590127
40.425000 45.383000 4.898669
40.428000 41.575000 4.809319
40.431000 38.010000 4.533100
40.434000 44.486000 4.977714
40.437000 41.988000 4.679473
40.440000 50.926000 5.210295
40.443000 46.263000 4.978734
40.446000 35.852000 4.336886
40.449000 43.514000 4.752900
40.452000 49.797000 5.155619
40.455000 34.948000 4.282645
40.458000 47.357000 5.071226
40.461000 63.911000 5.911133
40.464000 68.829000 6.075873
40.467000 57.642000 5.596185
40.470000 72.630000 6.203756
40.473000 59.778000 5.595805
40.476000 55.900000 5.570381
40.479000 35.014000 4.404071
40.482000 41.291000 4.655362
40.485000 38.519000 4.611695
40.488000 38.335000 4.506397
40.491000 48.366000 5.095182
40.494000 43.696000 4.873344
40.497000 38.429000 4.590930
40.500000 37.217000 4.610790
40.503000 53.656000 5.448231
40.506000 39.737000 4.638849
40.509000 45.336000 5.008233
40.512000 52.028000 5.370896
40.515000 45.132000 4.962338
40.518000 41.003000 4.703974
40.521000 39.863000 4.578535
40.524000 46.819000 5.090706
40.527000 49.631000 5.143604
40.530000 55.891000 5.624633
40.533000 51.136000 5.168817
40.536000 65.761000 5.888090
40.539000 48.904000 5.184231
40.542000 42.031000 4.809692
40.545000 55.894000 5.710150
40.548000 60.012000 5.577704
40.551000 68.692000 6.058242
40.554000 60.898000 5.712314
40.557000 68.918000 6.037908
40.560000 65.756000 5.865636
40.563000 91.088000 6.963239
40.566000 89.654000 6.900884
40.569000 110.239000 7.678330
40.572000 108.046000 7.675547
40.575000 146.935000 8.878894
40.578000 162.132000 9.389096
40.581000 196.532000 10.412961
40.584000 263.868000 11.821241
40.587000 281.954000 12.154030
40.590000 257.086000 11.676985
40.593000 269.668000 12.014067
40.596000 227.491000 11.153899
40.599000 169.027000 9.564225
40.602000 113.753000 7.828402
40.605000 113.028000 7.878729
40.608000 87.060000 6.991804
40.611000 74.385000 6.541611
40.614000 69.642000 6.065465
40.617000 52.220000 5.405050
40.620000 62.282000 5.854166
40.623000 72.785000 6.244192
40.626000 61.854000 5.800628
40.629000 67.314000 6.006580
40.632000 62.949000 5.856466
40.635000 47.150000 5.024095
40.638000 48.439000 4.995875
40.641000 50.586000 5.205445
40.644000 42.381000 4.730453
40.647000 51.439000 5.355981
40.650000 37.264000 4.189993
40.653000 48.254000 5.170937
40.656000 42.515000 4.775809
40.659000 51.648000 5.327212
40.662000 52.540000 5.490898
40.665000 46.317000 4.978974
40.668000 37.614000 4.467886
40.671000 38.045000 4.384390
40.674000 31.669000 4.111969
40.677000 48.419000 5.201162
40.680000 42.878000 4.699895
40.683000 44.583000 4.977595
40.686000 41.798000 4.725613
40.689000 48.202000 5.096094
40.692000 34.545000 4.456873
40.695000 37.973000 4.278670
40.698000 40.085000 4.536524
40.701000 27.736000 3.940019
40.704000 47.306000 5.149397
40.707000 43.506000 4.929005
40.710000 47.923000 5.082749
40.713000 38.258000 4.456193
40.716000 43.415000 4.832510
40.719000 52.431000 5.393875
40.722000 39.079000 4.495975
40.725000 37.584000 4.492202
40.728000 43.416000 4.740484
40.731000 33.156000 4.268311
40.734000 33.635000 4.205745
40.737000 38.930000 4.612732
40.740000 33.204000 4.283665
40.743000 31.144000 4.017265
40.746000 41.012000 4.614421
40.749000 38.983000 4.599652
40.752000 34.977000 4.369799
40.755000 41.180000 4.709457
40.758000 41.051000 4.750756
40.761000 31.480000 3.957399
40.764000 36.264000 4.470512
40.767000 27.358000 3.657292
40.770000 35.193000 4.386873
40.773000 27.339000 3.657391
40.776000 40.163000 4.712822
40.779000 35.656000 4.280672
40.782000 36.472000 4.501855
40.785000 25.770000 3.634911
40.788000 49.309000 4.978086
40.791000 33.115000 4.176492
40.794000 49.136000 5.105757
40.797000 36.070000 4.237156
40.800000 34.665000 4.305709
40.803000 41.546000 4.726567
40.806000 36.050000 4.561049
40.809000 27.999000 3.828425
40.812000 44.673000 5.033116
40.815000 34.628000 4.191502
40.818000 35.702000 4.412880
40.821000 39.623000 4.742993
40.824000 43.796000 5.059433
40.827000 34.813000 4.341483
40.830000 41.619000 4.597521
40.833000 38.750000 4.398876
40.836000 32.970000 4.131336
40.839000 41.068000 4.647382
40.842000 39.973000 4.774367
40.845000 40.888000 4.734644
40.848000 31.710000 4.222942
40.851000 39.057000 4.533410
40.854000 41.655000 4.696797
40.857000 34.799000 4.371839
40.860000 39.574000 4.565821
40.863000 38.071000 4.439402
40.866000 29.662000 4.056315
40.869000 43.769000 4.743495
40.872000 28.302000 3.959618
40.875000 31.363000 4.184234
40.878000 51.549000 5.234023
40.881000 30.626000 4.130871
40.884000 29.239000 3.952034
40.887000 37.323000 4.450973
40.890000 35.173000 4.124038
40.893000 34.974000 4.432039
40.896000 35.070000 4.267805
40.899000 36.640000 4.373648
40.902000 47.860000 5.021012
40.905000 29.779000 3.748566
40.908000 36.662000 4.452394
40.911000 53.464000 5.442563
40.914000 44.594000 4.927218
40.917000 36.454000 4.459630
40.920000 25.836000 3.595460
40.923000 41.697000 4.748958
40.926000 37.544000 4.311773
40.929000 34.053000 4.309479
40.932000 29.545000 4.047868
40.935000 34.001000 4.244831
40.938000 25.884000 3.544737
40.941000 44.149000 4.954820
40.944000 39.977000 4.633273
40.947000 37.533000 4.262983
40.950000 31.182000 4.006734
40.953000 41.702000 4.741398
40.956000 34.588000 4.252462
40.959000 43.696000 4.748238
40.962000 26.888000 3.545105
40.965000 32.358000 4.168729
40.968000 31.877000 4.224346
40.971000 34.888000 4.383050
40.974000 33.220000 3.927605
40.977000 22.711000 3.371388
40.980000 34.556000 4.549634
40.983000 45.028000 5.114271
40.986000 42.261000 4.702445
40.989000 34.958000 4.477850
40.992000 37.567000 4.480384
40.995000 36.320000 4.409936
40.998000 36.103000 4.427123
41.001000 39.825000 4.775565
41.004000 37.106000 4.557075
41.007000 32.552000 4.279369
41.010000 26.099000 3.562854
41.013000 39.005000 4.513344
41.016000 28.993000 3.961133
41.019000 36.570000 4.512920
41.022000 23.476000 3.565437
41.025000 38.817000 4.569331
41.028000 37.060000 4.462941
41.031000 31.545000 4.119275
41.034000 15.730000 2.803718
41.037000 38.748000 4.589381
41.040000 36.035000 4.384018
41.043000 25.514000 3.598121
41.046000 31.646000 3.997699
41.049000 31.403000 4.197319
41.052000 32.619000 4.181431
41.055000 28.740000 3.891563
41.058000 31.938000 4.187977
41.061000 27.972000 3.809425
41.064000 39.167000 4.643484
41.067000 35.569000 4.270832
41.070000 38.527000 4.654870
41.073000 45.629000 4.820955
41.076000 33.095000 4.196461
41.079000 33.203000 4.265274
41.082000 42.844000 4.797738
41.085000 40.714000 4.566734
41.088000 44.730000 5.036152
41.091000 33.863000 4.191025
41.094000 36.638000 4.497532
41.097000 35.901000 4.402851
41.100000 32.431000 4.161229
41.103000 34.269000 4.450376
41.106000 28.669000 3.902791
41.109000 44.541000 4.912730
41.112000 31.953000 4.071358
41.115000 30.572000 3.937569
41.118000 28.425000 3.673291
41.121000 24.948000 3.512423
41.124000 29.976000 4.019000
41.127000 38.369000 4.508927
41.130000 39.656000 4.618788
41.133000 32.312000 4.275278
41.136000 43.821000 5.002691
41.139000 36.075000 4.321493
41.142000 34.387000 4.240456
41.145000 39.125000 4.735566
41.148000 18.523000 3.200687
41.151000 31.926000 4.134474
41.154000 36.111000 4.327647
41.157000 35.906000 4.294557
41.160000 21.581000 3.445440
41.163000 28.906000 3.846637
41.166000 32.554000 4.199439
41.169000 24.888000 3.662087
41.172000 40.288000 4.591940
41.175000 33.511000 4.221308
41.178000 33.200000 4.268743
41.181000 45.072000 4.736584
41.184000 41.908000 4.692029
41.187000 27.503000 3.930064
41.190000 39.866000 4.697919
41.193000 24.882000 3.585738
41.196000 28.094000 3.733945
41.199000 36.227000 4.418854
41.202000 30.154000 4.137290
41.205000 30.992000 4.121450
41.208000 30.164000 3.880027
41.211000 35.645000 4.251135
41.214000 30.096000 3.946432
41.217000 29.441000 4.008170
41.220000 36.017000 4.463944
41.223000 32.149000 4.174867
41.226000 35.569000 4.407702
41.229000 38.224000 4.432668
41.232000 36.567000 4.349287
41.235000 30.907000 3.972042
41.238000 37.282000 4.559566
41.241000 29.588000 4.111615
41.244000 33.392000 4.026065
41.247000 33.969000 4.251068
41.250000 34.737000 4.293615
41.253000 38.727000 4.581834
41.256000 34.260000 4.254478
41.259000 44.040000 5.015563
41.262000 26.809000 3.767042
41.265000 23.715000 3.599139
41.268000 33.515000 4.274499
41.271000 48.047000 4.894219
41.274000 39.081000 4.468728
41.277000 32.555000 4.172285
41.280000 29.162000 4.091585
41.283000 30.759000 4.140417
41.286000 32.674000 4.145947
41.289000 29.260000 3.934944
41.292000 28.802000 3.877137
41.295000 33.871000 4.326212
41.298000 33.615000 4.363582
41.301000 36.334000 4.386443
41.304000 36.902000 4.344906
41.307000 38.608000 4.486374
41.310000 32.062000 4.181890
41.313000 33.902000 4.407585
41.316000 29.138000 4.079074
41.319000 41.691000 4.865384
41.322000 21.744000 3.339675
41.325000 27.214000 3.692617
41.328000 28.326000 3.712634
41.331000 23.460000 3.443599
41.334000 29.337000 4.101693
41.337000 35.580000 4.349166
41.340000 39.235000 4.677619
41.343000 32.055000 3.991640
41.346000 35.694000 4.370590
41.349000 25.861000 3.695415
41.352000 26.919000 3.613365
41.355000 37.555000 4.578517
41.358000 33.825000 4.355471
41.361000 24.698000 3.638393
41.364000 30.411000 3.968773
41.367000 30.856000 4.080416
41.370000 23.658000 3.562435
41.373000 29.494000 3.994700
41.376000 29.523000 4.073935
41.379000 31.455000 3.956048
41.382000 36.438000 4.292587
41.385000 40.104000 4.638460
41.388000 31.608000 4.186067
41.391000 26.341000 3.761761
41.394000 38.420000 4.606564
41.397000 28.477000 4.001375
41.400000 26.609000 3.897356
41.403000 31.017000 4.230514
41.406000 30.386000 3.959823
41.409000 39.926000 4.499582
41.412000 45.121000 4.780603
41.415000 35.536000 4.410173
41.418000 31.289000 4.232586
41.421000 28.417000 3.814729
41.424000 24.674000 3.592999
41.427000 25.899000 3.769195
41.430000 40.062000 4.596537
41.433000 32.789000 4.111288
41.436000 26.524000 3.884579
41.439000 31.932000 4.013321
41.442000 39.982000 4.626717
41.445000 46.739000 4.963094
41.448000 28.462000 3.772174
41.451000 32.940000 4.249940
41.454000 33.986000 4.285464
41.457000 35.839000 4.349513
41.460000 29.551000 3.936029
41.463000 30.214000 4.065945
41.466000 30.633000 3.941074
41.469000 34.428000 4.432946
41.472000 31.645000 4.164599
41.475000 33.278000 4.330915
41.478000 34.779000 4.297867
41.481000 33.881000 4.226517
41.484000 30.946000 3.939916
41.487000 27.895000 3.716640
41.490000 27.779000 3.989725
41.493000 27.418000 3.905785
41.496000 37.274000 4.423068
41.499000 36.360000 4.269010
41.502000 38.061000 4.453746
41.505000 39.689000 4.588148
41.508000 24.890000 3.694414
41.511000 32.756000 4.204390
41.514000 31.314000 4.032478
41.517000 30.206000 3.993973
41.520000 30.889000 3.985013
41.523000 26.831000 3.849889
41.526000 32.877000 4.179585
41.529000 26.322000 3.672796
41.532000 31.743000 4.157695
41.535000 42.462000 4.935978
41.538000 31.479000 4.057850
41.541000 29.966000 4.022499
41.544000 41.201000 4.502766
41.547000 34.206000 4.206936
41.550000 33.650000 4.270891
41.553000 40.153000 4.552275
41.556000 36.743000 4.618228
41.559000 32.008000 4.278720
41.562000 34.456000 4.323790
41.565000 39.576000 4.583733
41.568000 24.956000 3.499905
41.571000 35.455000 4.297305
41.574000 28.670000 3.827495
41.577000 38.075000 4.727139
41.580000 26.178000 3.832908
41.583000 36.506000 4.332433
41.586000 33.376000 4.171355
41.589000 28.100000 3.867246
41.592000 45.462000 4.968900
41.595000 30.076000 3.982118
41.598000 36.702000 4.664451
41.601000 23.385000 3.516402
[truncated: 1,046,870 more chars]
