# Supplementary material for: pdCIFplotter: visualizing powder diffraction data in pdCIF format
Source: J Appl Crystallogr. 2022 May 25;55(Pt 3):631–7. doi: 10.1107/S1600576722003478 (PMC9172038; doi:10.1107/S1600576722003478)
Supplement: Supplementary file 2 [file j-55-00631-sup2.zip › first/xye_files/576468-mac-001_reb_0003.xye]

0.000000 145.293000 9.007777
0.003000 167.333000 9.298199
0.006000 164.043000 9.386755
0.009000 183.400000 9.896221
0.012000 179.938000 10.097162
0.015000 152.620000 9.080779
0.018000 154.525000 8.975280
0.021000 125.758000 8.115759
0.024000 116.753000 7.913883
0.027000 103.837000 7.609875
0.030000 91.883000 7.062594
0.033000 86.470000 6.656405
0.036000 76.048000 6.126648
0.039000 84.363000 6.887834
0.042000 72.203000 6.382380
0.045000 70.652000 6.149080
0.048000 77.617000 6.468847
0.051000 56.816000 5.653023
0.054000 54.399000 5.447159
0.057000 40.158000 4.625754
0.060000 29.134000 3.856512
0.063000 22.188000 3.346653
0.066000 16.746000 2.799386
0.069000 12.368000 2.498125
0.072000 8.757000 2.216607
0.075000 1.325000 0.766428
0.078000 6.317000 1.861114
0.081000 3.241000 1.401842
0.084000 0.000000 0.000000
0.087000 1.800000 1.056330
0.090000 0.000000 0.000000
0.093000 1.888000 1.075503
0.096000 2.453000 1.295729
0.099000 1.074000 0.766390
0.102000 1.800000 1.031014
0.105000 1.084000 0.703879
0.108000 2.650000 1.117276
0.111000 0.414000 0.341000
0.114000 1.568000 1.022194
0.117000 2.386000 1.209552
0.120000 0.905000 0.662000
0.123000 2.118000 0.926707
0.126000 0.563000 0.563000
0.129000 1.196000 0.772277
0.132000 1.986000 1.157526
0.135000 0.000000 0.000000
0.138000 0.824000 0.569196
0.141000 0.000000 0.000000
0.144000 0.000000 0.000000
0.147000 1.471000 0.853001
0.150000 2.375000 0.977129
0.153000 2.484000 1.009048
0.156000 0.944000 0.821000
0.159000 0.000000 0.000000
0.162000 1.462000 0.965000
0.165000 0.516000 0.501000
0.168000 1.276000 0.774117
0.171000 1.250000 0.728000
0.174000 1.169000 0.839215
0.177000 1.017000 0.825000
0.180000 0.756000 0.509078
0.183000 0.000000 0.000000
0.186000 0.000000 0.000000
0.189000 1.579000 1.009103
0.192000 1.645000 0.921371
0.195000 1.236000 0.921000
0.198000 1.338000 0.712647
0.201000 0.250000 0.253000
0.204000 0.737000 0.559923
0.207000 0.000000 0.000000
0.210000 1.360000 0.827807
0.213000 0.974000 0.623000
0.216000 1.909000 0.918088
0.219000 0.621000 0.476000
0.222000 0.000000 0.000000
0.225000 1.280000 0.703831
0.228000 0.683000 0.579000
0.231000 1.822000 0.970971
0.234000 1.047000 0.633246
0.237000 0.000000 0.000000
0.240000 0.000000 0.000000
0.243000 1.624000 1.031188
0.246000 0.216000 0.202000
0.249000 1.457000 0.940000
0.252000 1.924000 0.987365
0.255000 1.037000 0.661810
0.258000 1.101000 0.893000
0.261000 2.231000 1.217039
0.264000 1.157000 0.917000
0.267000 4.196000 1.298115
0.270000 0.000000 0.000000
0.273000 2.966000 1.356156
0.276000 5.237000 1.619394
0.279000 1.018000 0.853000
0.282000 0.013000 0.011000
0.285000 2.923000 1.344085
0.288000 0.000000 0.000000
0.291000 3.499000 1.384603
0.294000 0.000000 0.000000
0.297000 1.955000 0.863845
0.300000 3.207000 1.278113
0.303000 1.610000 0.708952
0.306000 3.736000 1.391305
0.309000 0.000000 0.000000
0.312000 0.660000 0.659000
0.315000 0.900000 0.559072
0.318000 1.305000 0.829002
0.321000 0.000000 0.000000
0.324000 0.000000 0.000000
0.327000 0.799000 0.759000
0.330000 0.890000 0.700000
0.333000 2.447000 0.933497
0.336000 1.804000 0.980345
0.339000 1.350000 0.715867
0.342000 3.616000 1.220825
0.345000 0.000000 0.000000
0.348000 0.314000 0.275000
0.351000 2.355000 0.994361
0.354000 1.566000 0.878000
0.357000 0.000000 0.000000
0.360000 0.000000 0.000000
0.363000 0.302000 0.262000
0.366000 2.148000 1.055150
0.369000 0.118000 0.092000
0.372000 1.084000 0.850000
0.375000 1.200000 0.801167
0.378000 2.638000 1.047781
0.381000 0.000000 0.000000
0.384000 1.299000 0.970000
0.387000 0.000000 0.000000
0.390000 1.280000 0.968000
0.393000 4.519000 1.501432
0.396000 0.784000 0.756000
0.399000 0.790000 0.762000
0.402000 1.649000 0.915000
0.405000 1.050000 0.632000
0.408000 0.000000 0.000000
0.411000 0.302000 0.231000
0.414000 2.296000 1.220000
0.417000 2.598000 1.204708
0.420000 0.000000 0.000000
0.423000 0.000000 0.000000
0.426000 0.000000 0.000000
0.429000 0.000000 0.000000
0.432000 0.000000 0.000000
0.435000 0.000000 0.000000
0.438000 0.013000 0.011000
0.441000 1.026000 0.861000
0.444000 1.073000 0.625822
0.447000 2.130000 1.063170
0.450000 1.466000 0.904896
0.453000 1.244000 0.826269
0.456000 1.164000 0.680883
0.459000 0.000000 0.000000
0.462000 1.124000 0.699005
0.465000 0.000000 0.000000
0.468000 0.000000 0.000000
0.471000 0.986000 0.711000
0.474000 2.183000 0.961610
0.477000 0.300000 0.242000
0.480000 0.000000 0.000000
0.483000 2.239000 0.991678
0.486000 0.000000 0.000000
0.489000 1.300000 0.700384
0.492000 0.000000 0.000000
0.495000 0.000000 0.000000
0.498000 0.134000 0.114000
0.501000 1.626000 0.940972
0.504000 0.000000 0.000000
0.507000 1.195000 0.773817
0.510000 2.257000 1.269698
0.513000 1.292000 0.761411
0.516000 1.538000 0.967736
0.519000 0.718000 0.591000
0.522000 0.354000 0.291000
0.525000 0.000000 0.000000
0.528000 0.000000 0.000000
0.531000 1.413000 0.979000
0.534000 2.049000 1.045377
0.537000 2.297000 1.112580
0.540000 0.000000 0.000000
0.543000 1.013000 0.636028
0.546000 0.000000 0.000000
0.549000 0.000000 0.000000
0.552000 0.000000 0.000000
0.555000 0.000000 0.000000
0.558000 1.299000 0.966000
0.561000 0.000000 0.000000
0.564000 0.000000 0.000000
0.567000 0.729000 0.514732
0.570000 0.000000 0.000000
0.573000 2.161000 1.097995
0.576000 1.038000 0.615652
0.579000 0.000000 0.000000
0.582000 1.380000 0.905705
0.585000 0.000000 0.000000
0.588000 0.000000 0.000000
0.591000 0.000000 0.000000
0.594000 0.000000 0.000000
0.597000 3.816000 1.470893
0.600000 0.000000 0.000000
0.603000 0.000000 0.000000
0.606000 2.343000 1.164174
0.609000 0.020000 0.015000
0.612000 0.000000 0.000000
0.615000 1.039000 0.629222
0.618000 2.376000 1.218956
0.621000 1.240000 0.809000
0.624000 0.000000 0.000000
0.627000 0.000000 0.000000
0.630000 0.000000 0.000000
0.633000 0.000000 0.000000
0.636000 1.097000 0.635349
0.639000 2.122000 0.971407
0.642000 0.318000 0.245000
0.645000 0.000000 0.000000
0.648000 0.000000 0.000000
0.651000 2.267000 0.942510
0.654000 0.000000 0.000000
0.657000 0.775000 0.704706
0.660000 0.000000 0.000000
0.663000 1.520000 1.012254
0.666000 3.481000 1.383214
0.669000 3.278000 1.406210
0.672000 1.458000 0.914778
0.675000 0.633000 0.483000
0.678000 4.266000 1.520154
0.681000 0.529000 0.379000
0.684000 1.816000 1.046489
0.687000 0.000000 0.000000
0.690000 0.733000 0.729000
0.693000 0.891000 0.739000
0.696000 0.906000 0.724061
0.699000 1.291000 0.690561
0.702000 2.924000 1.256987
0.705000 2.011000 1.046759
0.708000 1.066000 0.738450
0.711000 5.407000 1.824528
0.714000 3.790000 1.282857
0.717000 1.015000 0.602934
0.720000 0.965000 0.594913
0.723000 6.465000 1.623635
0.726000 5.465000 1.669379
0.729000 2.511000 1.261943
0.732000 2.114000 0.945986
0.735000 3.202000 1.218985
0.738000 0.594000 0.517000
0.741000 3.467000 1.249349
0.744000 0.000000 0.000000
0.747000 0.000000 0.000000
0.750000 3.113000 1.502000
0.753000 2.599000 1.130897
0.756000 5.403000 1.749439
0.759000 3.028000 1.299867
0.762000 2.432000 1.127687
0.765000 2.986000 1.201796
0.768000 2.543000 1.218045
0.771000 2.880000 1.121410
0.774000 5.047000 1.573482
0.777000 1.939000 0.978030
0.780000 3.984000 1.385292
0.783000 5.835000 1.585167
0.786000 2.127000 0.961225
0.789000 3.364000 1.261939
0.792000 2.663000 1.154687
0.795000 3.222000 1.200843
0.798000 3.787000 1.578173
0.801000 4.711000 1.573031
0.804000 1.036000 0.522036
0.807000 4.972000 1.505787
0.810000 6.753000 1.889940
0.813000 3.198000 1.261756
0.816000 3.744000 1.371302
0.819000 4.289000 1.438033
0.822000 1.055000 0.569899
0.825000 3.930000 1.550087
0.828000 3.384000 1.358827
0.831000 6.900000 1.873608
0.834000 8.229000 2.004818
0.837000 6.236000 1.859723
0.840000 5.546000 1.661702
0.843000 3.172000 1.264032
0.846000 3.262000 1.475197
0.849000 0.452000 0.295025
0.852000 1.804000 0.918322
0.855000 3.229000 1.293298
0.858000 1.577000 0.810014
0.861000 1.706000 0.744744
0.864000 2.797000 1.155688
0.867000 4.254000 1.575830
0.870000 1.309000 0.667627
0.873000 5.385000 1.720604
0.876000 1.595000 0.833967
0.879000 4.361000 1.550547
0.882000 1.173000 0.837884
0.885000 5.897000 1.797704
0.888000 6.341000 1.996343
0.891000 4.276000 1.552806
0.894000 6.631000 1.894541
0.897000 3.742000 1.343591
0.900000 6.548000 1.816114
0.903000 9.319000 2.354583
0.906000 4.950000 1.745189
0.909000 3.518000 1.251453
0.912000 4.951000 1.554481
0.915000 4.211000 1.517663
0.918000 6.148000 1.788410
0.921000 1.323000 0.891000
0.924000 2.171000 1.164809
0.927000 5.009000 1.435748
0.930000 8.374000 2.137360
0.933000 2.753000 1.272360
0.936000 7.018000 2.126199
0.939000 3.759000 1.391912
0.942000 4.097000 1.535127
0.945000 3.270000 1.137965
0.948000 6.057000 1.810223
0.951000 5.518000 1.720485
0.954000 5.640000 1.718606
0.957000 2.870000 1.168745
0.960000 4.076000 1.286335
0.963000 2.824000 1.158911
0.966000 5.191000 1.678785
0.969000 5.999000 1.884952
0.972000 5.666000 1.665978
0.975000 6.724000 1.844740
0.978000 7.641000 2.004376
0.981000 6.367000 1.914750
0.984000 9.646000 2.232479
0.987000 7.610000 2.151327
0.990000 8.989000 2.076155
0.993000 5.395000 1.496910
0.996000 6.396000 1.931727
0.999000 5.890000 1.759527
1.002000 5.492000 1.606732
1.005000 4.576000 1.460491
1.008000 2.620000 1.260787
1.011000 5.164000 1.761185
1.014000 3.027000 1.215300
1.017000 8.272000 2.045826
1.020000 4.826000 1.564151
1.023000 6.403000 1.810289
1.026000 7.581000 2.174434
1.029000 3.895000 1.384583
1.032000 7.941000 1.951070
1.035000 6.949000 1.821566
1.038000 4.504000 1.441402
1.041000 9.548000 2.090529
1.044000 4.545000 1.462892
1.047000 8.987000 2.173793
1.050000 8.773000 1.992934
1.053000 13.202000 2.744803
1.056000 8.072000 2.171646
1.059000 8.981000 2.115315
1.062000 8.337000 2.061922
1.065000 10.369000 2.314307
1.068000 7.754000 1.854502
1.071000 11.253000 2.461202
1.074000 7.664000 2.111060
1.077000 7.389000 2.088367
1.080000 6.186000 1.876886
1.083000 6.461000 1.960013
1.086000 6.726000 1.948254
1.089000 10.612000 2.511652
1.092000 5.647000 1.614424
1.095000 11.845000 2.572747
1.098000 8.851000 2.150739
1.101000 3.894000 1.371897
1.104000 10.889000 2.355634
1.107000 8.283000 2.050128
1.110000 6.811000 1.756151
1.113000 8.185000 2.065080
1.116000 10.723000 2.388493
1.119000 6.682000 1.776550
1.122000 8.316000 2.121417
1.125000 6.411000 1.614528
1.128000 9.724000 2.286300
1.131000 10.081000 2.368480
1.134000 10.737000 2.365669
1.137000 12.974000 2.731604
1.140000 5.514000 1.691822
1.143000 8.556000 2.240574
1.146000 11.674000 2.563470
1.149000 12.813000 2.630194
1.152000 12.156000 2.611413
1.155000 4.408000 1.506718
1.158000 8.180000 2.185614
1.161000 11.813000 2.645307
1.164000 10.666000 2.521359
1.167000 8.411000 2.187650
1.170000 7.711000 2.159195
1.173000 10.279000 2.383937
1.176000 7.030000 1.893030
1.179000 10.989000 2.470749
1.182000 9.205000 2.017247
1.185000 9.375000 2.215589
1.188000 8.393000 2.028265
1.191000 15.647000 3.012227
1.194000 9.290000 2.328451
1.197000 11.854000 2.578439
1.200000 9.668000 2.449697
1.203000 18.669000 3.157158
1.206000 7.421000 1.923916
1.209000 9.476000 2.140050
1.212000 12.170000 2.640784
1.215000 11.870000 2.631303
1.218000 15.329000 2.928464
1.221000 13.120000 2.636435
1.224000 16.740000 3.041896
1.227000 12.507000 2.361492
1.230000 9.984000 2.249699
1.233000 14.398000 2.602698
1.236000 20.704000 3.540359
1.239000 11.247000 2.372895
1.242000 10.364000 2.307738
1.245000 14.408000 2.640359
1.248000 17.312000 3.084390
1.251000 14.682000 2.634814
1.254000 16.206000 3.096005
1.257000 14.769000 2.859429
1.260000 18.532000 3.258377
1.263000 11.644000 2.395987
1.266000 23.258000 3.479674
1.269000 4.774000 1.743340
1.272000 25.275000 3.548832
1.275000 15.650000 2.973129
1.278000 8.884000 2.253312
1.281000 14.372000 2.774857
1.284000 13.456000 2.688485
1.287000 18.413000 3.283403
1.290000 12.857000 2.467616
1.293000 15.094000 2.751658
1.296000 15.304000 2.748361
1.299000 20.925000 3.128002
1.302000 24.208000 3.648834
1.305000 27.906000 3.985773
1.308000 22.385000 3.436713
1.311000 13.534000 2.792821
1.314000 19.322000 3.339199
1.317000 18.716000 3.147905
1.320000 21.439000 3.412981
1.323000 25.812000 3.746733
1.326000 21.124000 3.467712
1.329000 16.093000 2.757850
1.332000 20.038000 3.413325
1.335000 21.560000 3.468908
1.338000 16.899000 2.936244
1.341000 20.603000 3.185275
1.344000 24.072000 3.691928
1.347000 24.657000 3.833927
1.350000 15.625000 2.949173
1.353000 23.211000 3.425775
1.356000 17.242000 3.083242
1.359000 17.582000 3.045366
1.362000 20.798000 3.365702
1.365000 16.831000 2.951452
1.368000 28.964000 3.895657
1.371000 31.956000 4.133209
1.374000 23.835000 3.793372
1.377000 23.463000 3.752201
1.380000 24.868000 3.723302
1.383000 22.699000 3.354751
1.386000 21.673000 3.386360
1.389000 23.866000 3.530547
1.392000 29.885000 4.308438
1.395000 21.605000 3.413820
1.398000 21.294000 3.468798
1.401000 22.140000 3.396576
1.404000 22.220000 3.510951
1.407000 14.093000 2.730807
1.410000 26.078000 3.742133
1.413000 17.555000 2.909786
1.416000 23.901000 3.620604
1.419000 22.825000 3.709036
1.422000 25.382000 3.862037
1.425000 31.669000 4.144491
1.428000 23.214000 3.367716
1.431000 32.787000 4.119810
1.434000 21.191000 3.310103
1.437000 22.316000 3.598168
1.440000 21.161000 3.387095
1.443000 20.353000 3.097428
1.446000 26.579000 3.841167
1.449000 31.002000 4.166299
1.452000 20.551000 3.163963
1.455000 27.135000 3.814413
1.458000 29.536000 3.927681
1.461000 32.526000 4.079763
1.464000 27.619000 3.911775
1.467000 27.821000 3.918807
1.470000 25.299000 3.712500
1.473000 23.775000 3.428596
1.476000 28.762000 4.026714
1.479000 33.309000 4.271957
1.482000 29.752000 4.032266
1.485000 26.418000 3.689611
1.488000 19.715000 3.345524
1.491000 20.656000 3.305988
1.494000 26.687000 3.762776
1.497000 39.216000 4.585533
1.500000 28.945000 3.799300
1.503000 36.857000 4.488404
1.506000 31.646000 3.910624
1.509000 32.915000 4.148218
1.512000 35.062000 4.295175
1.515000 34.060000 4.224308
1.518000 33.617000 4.094218
1.521000 29.045000 3.996505
1.524000 22.015000 3.573557
1.527000 26.177000 3.860384
1.530000 27.104000 3.838518
1.533000 33.651000 4.119677
1.536000 38.551000 4.442315
1.539000 35.278000 4.381248
1.542000 31.268000 4.142981
1.545000 31.107000 4.039894
1.548000 32.263000 4.142430
1.551000 38.222000 4.565211
1.554000 33.932000 4.495351
1.557000 35.733000 4.301327
1.560000 31.285000 4.005514
1.563000 41.150000 4.618819
1.566000 33.982000 4.244809
1.569000 33.083000 4.210567
1.572000 28.452000 3.963338
1.575000 38.538000 4.289887
1.578000 46.867000 4.935979
1.581000 42.181000 4.826223
1.584000 44.679000 4.907584
1.587000 27.725000 3.831796
1.590000 32.012000 4.234210
1.593000 38.885000 4.501005
1.596000 32.053000 4.171373
1.599000 45.539000 4.903445
1.602000 36.144000 4.454745
1.605000 46.698000 5.101880
1.608000 37.941000 4.537847
1.611000 43.543000 4.979120
1.614000 41.375000 4.842960
1.617000 31.791000 4.064198
1.620000 39.331000 4.322819
1.623000 45.318000 5.086509
1.626000 43.528000 4.772472
1.629000 31.197000 4.075719
1.632000 37.030000 4.345495
1.635000 48.666000 5.037735
1.638000 31.773000 4.021765
1.641000 43.845000 4.994860
1.644000 41.412000 4.808280
1.647000 39.352000 4.508243
1.650000 35.712000 4.337474
1.653000 57.313000 5.554701
1.656000 33.960000 4.125052
1.659000 57.296000 5.709787
1.662000 38.584000 4.619305
1.665000 34.233000 4.222239
1.668000 36.712000 4.402288
1.671000 43.883000 4.878137
1.674000 40.884000 4.633625
1.677000 40.744000 4.601759
1.680000 53.453000 5.235404
1.683000 45.941000 4.954133
1.686000 40.081000 4.763388
1.689000 40.283000 4.615744
1.692000 40.133000 4.581696
1.695000 41.108000 4.502798
1.698000 42.552000 4.742108
1.701000 46.027000 4.935561
1.704000 48.919000 5.028345
1.707000 53.554000 5.099359
1.710000 37.408000 4.368872
1.713000 43.094000 4.751625
1.716000 43.654000 4.962656
1.719000 34.615000 4.286897
1.722000 31.027000 4.119569
1.725000 35.727000 4.440083
1.728000 45.219000 5.065848
1.731000 44.342000 4.961939
1.734000 32.750000 4.136838
1.737000 48.627000 5.067280
1.740000 57.568000 5.736181
1.743000 53.770000 5.487886
1.746000 48.196000 5.108306
1.749000 32.936000 4.198926
1.752000 39.337000 4.723506
1.755000 41.864000 4.461909
1.758000 54.658000 5.466255
1.761000 55.351000 5.423609
1.764000 47.650000 5.242007
1.767000 47.099000 4.980635
1.770000 40.974000 4.721825
1.773000 43.562000 4.733854
1.776000 46.628000 5.146670
1.779000 39.508000 4.662442
1.782000 37.653000 4.467215
1.785000 44.950000 4.845534
1.788000 43.499000 4.728045
1.791000 38.767000 4.535563
1.794000 51.379000 5.170127
1.797000 43.716000 4.989096
1.800000 56.429000 5.264810
1.803000 45.765000 4.885259
1.806000 51.355000 5.236641
1.809000 61.558000 5.885948
1.812000 44.256000 4.738423
1.815000 37.157000 4.681349
1.818000 42.487000 4.789441
1.821000 44.743000 4.897097
1.824000 50.444000 5.105614
1.827000 37.683000 4.445413
1.830000 37.623000 4.326543
1.833000 49.865000 5.240185
1.836000 41.729000 4.664134
1.839000 54.363000 5.394616
1.842000 42.768000 4.690934
1.845000 56.274000 5.656077
1.848000 46.986000 5.090260
1.851000 58.428000 5.690575
1.854000 47.355000 4.972438
1.857000 39.568000 4.615028
1.860000 62.304000 5.879206
1.863000 47.837000 5.159720
1.866000 39.615000 4.704875
1.869000 56.725000 5.633924
1.872000 55.957000 5.452486
1.875000 51.923000 5.402819
1.878000 49.668000 5.330391
1.881000 45.881000 4.953368
1.884000 45.953000 4.710928
1.887000 56.912000 5.459908
1.890000 43.171000 4.801718
1.893000 46.053000 5.024895
1.896000 38.781000 4.687161
1.899000 55.329000 5.448421
1.902000 49.685000 5.025068
1.905000 40.345000 4.691995
1.908000 60.013000 5.776918
1.911000 50.684000 5.214587
1.914000 37.371000 4.339261
1.917000 56.008000 5.538704
1.920000 50.834000 5.291823
1.923000 38.320000 4.564581
1.926000 44.191000 4.704266
1.929000 56.979000 5.465229
1.932000 53.191000 5.326368
1.935000 53.041000 5.456560
1.938000 42.823000 4.865146
1.941000 57.820000 5.717019
1.944000 57.583000 5.556034
1.947000 35.956000 4.352929
1.950000 64.049000 6.083460
1.953000 64.369000 5.937448
1.956000 56.326000 5.282244
1.959000 61.305000 5.820809
1.962000 61.901000 5.713102
1.965000 41.667000 4.588424
1.968000 47.852000 5.124854
1.971000 49.939000 5.147143
1.974000 49.446000 5.096163
1.977000 57.800000 5.661923
1.980000 50.320000 5.148330
1.983000 64.167000 5.922530
1.986000 55.109000 5.444034
1.989000 63.401000 5.822994
1.992000 55.858000 5.436135
1.995000 50.111000 5.248199
1.998000 42.551000 4.684387
2.001000 44.495000 4.763642
2.004000 60.938000 5.604216
2.007000 61.535000 5.754240
2.010000 46.692000 5.065198
2.013000 49.048000 5.098694
2.016000 62.866000 5.715610
2.019000 61.620000 5.766476
2.022000 54.324000 5.384490
2.025000 50.932000 5.211969
2.028000 51.919000 5.324180
2.031000 55.075000 5.359006
2.034000 57.601000 5.677043
2.037000 56.113000 5.569816
2.040000 53.706000 5.450648
2.043000 62.734000 5.909719
2.046000 57.728000 5.550816
2.049000 63.146000 5.603081
2.052000 67.230000 6.291134
2.055000 54.139000 5.461512
2.058000 55.622000 5.565916
2.061000 62.379000 5.637035
2.064000 42.811000 4.713536
2.067000 44.965000 5.065497
2.070000 55.847000 5.420953
2.073000 61.411000 5.506666
2.076000 62.913000 5.976482
2.079000 68.010000 6.074178
2.082000 39.670000 4.623447
2.085000 56.296000 5.563322
2.088000 69.423000 6.022136
2.091000 56.064000 5.176302
2.094000 73.674000 6.320040
2.097000 64.495000 5.709554
2.100000 44.108000 4.818633
2.103000 58.305000 5.707813
2.106000 65.859000 5.893036
2.109000 73.144000 6.436409
2.112000 62.660000 5.855531
2.115000 53.640000 5.364800
2.118000 71.866000 6.204284
2.121000 57.506000 5.383527
2.124000 68.186000 6.133192
2.127000 53.931000 5.325709
2.130000 66.893000 6.192000
2.133000 49.767000 5.269700
2.136000 60.897000 5.721164
2.139000 62.523000 5.739882
2.142000 67.448000 5.955682
2.145000 74.647000 6.471974
2.148000 53.110000 5.299730
2.151000 65.626000 6.024715
2.154000 63.584000 5.886726
2.157000 68.511000 6.173296
2.160000 69.096000 6.172386
2.163000 56.207000 5.314020
2.166000 55.710000 5.461610
2.169000 68.566000 5.981400
2.172000 54.226000 5.480787
2.175000 66.736000 5.987142
2.178000 46.881000 4.965609
2.181000 51.757000 5.173824
2.184000 70.009000 6.141995
2.187000 66.750000 6.040868
2.190000 62.406000 5.897632
2.193000 66.159000 5.921867
2.196000 56.390000 5.382075
2.199000 50.901000 5.257533
2.202000 62.398000 5.769259
2.205000 67.881000 6.068335
2.208000 70.466000 6.213821
2.211000 63.661000 5.955992
2.214000 60.593000 5.819421
2.217000 61.154000 5.790999
2.220000 52.634000 5.214169
2.223000 63.990000 5.876920
2.226000 67.831000 6.006472
2.229000 60.285000 5.613681
2.232000 64.859000 5.822954
2.235000 69.526000 6.017307
2.238000 50.095000 5.015901
2.241000 64.654000 5.920557
2.244000 68.342000 6.114908
2.247000 57.211000 5.625888
2.250000 63.810000 5.863648
2.253000 68.894000 5.956881
2.256000 52.603000 5.290837
2.259000 58.468000 5.517708
2.262000 64.172000 5.654785
2.265000 60.263000 5.699871
2.268000 62.227000 5.762391
2.271000 58.536000 5.657420
2.274000 64.509000 5.735686
2.277000 65.528000 5.936047
2.280000 65.404000 5.737807
2.283000 53.966000 5.424575
2.286000 62.059000 5.716063
2.289000 70.466000 6.310820
2.292000 59.949000 5.617998
2.295000 64.480000 5.883290
2.298000 53.636000 5.423749
2.301000 61.571000 5.903621
2.304000 58.769000 5.469222
2.307000 73.657000 6.346056
2.310000 70.013000 6.085926
2.313000 51.046000 5.095568
2.316000 45.220000 4.963759
2.319000 59.023000 5.705230
2.322000 70.320000 6.258005
2.325000 77.107000 6.434415
2.328000 52.857000 5.404164
2.331000 64.215000 5.961658
2.334000 55.281000 5.467987
2.337000 55.486000 5.342382
2.340000 64.541000 5.976119
2.343000 58.427000 5.602915
2.346000 67.074000 6.017293
2.349000 54.572000 5.534848
2.352000 65.967000 5.940011
2.355000 47.836000 5.020343
2.358000 58.649000 5.552448
2.361000 50.314000 5.013461
2.364000 59.288000 5.633804
2.367000 45.332000 4.937154
2.370000 55.100000 5.424929
2.373000 60.311000 5.621005
2.376000 52.025000 5.410843
2.379000 60.868000 5.903636
2.382000 70.331000 6.294240
2.385000 66.206000 5.869732
2.388000 59.237000 5.619733
2.391000 58.331000 5.569736
2.394000 67.378000 6.027126
2.397000 47.271000 4.926798
2.400000 62.984000 5.703734
2.403000 61.235000 5.702315
2.406000 62.096000 5.862808
2.409000 58.987000 5.648592
2.412000 64.940000 5.882129
2.415000 55.932000 5.527666
2.418000 68.798000 6.096669
2.421000 51.563000 5.145976
2.424000 74.281000 6.479982
2.427000 65.812000 5.942757
2.430000 53.585000 5.503516
2.433000 54.286000 5.189682
2.436000 45.879000 5.004912
2.439000 50.656000 5.293403
2.442000 55.693000 5.620822
2.445000 58.563000 5.631455
2.448000 58.838000 5.582185
2.451000 48.104000 5.064060
2.454000 52.407000 5.307804
2.457000 53.882000 5.448620
2.460000 55.289000 5.573270
2.463000 48.390000 5.097275
2.466000 61.659000 6.014283
2.469000 56.594000 5.293477
2.472000 68.149000 6.043306
2.475000 56.516000 5.510891
2.478000 50.842000 5.093805
2.481000 67.819000 6.288384
2.484000 57.087000 5.641477
2.487000 48.817000 4.990430
2.490000 58.147000 5.543718
2.493000 60.815000 5.732685
2.496000 41.049000 4.596836
2.499000 57.690000 5.634500
2.502000 67.754000 6.205126
2.505000 56.323000 5.469471
2.508000 57.610000 5.318488
2.511000 54.730000 5.526625
2.514000 50.645000 5.174603
2.517000 67.314000 5.900649
2.520000 56.138000 5.392526
2.523000 51.834000 5.394461
2.526000 55.512000 5.535377
2.529000 38.725000 4.444461
2.532000 54.786000 5.450515
2.535000 53.572000 5.325025
2.538000 57.036000 5.590430
2.541000 60.284000 5.726224
2.544000 45.056000 4.816426
2.547000 51.857000 5.309013
2.550000 46.537000 5.031014
2.553000 57.880000 5.753294
2.556000 53.391000 5.244539
2.559000 67.338000 6.164770
2.562000 56.605000 5.447377
2.565000 55.792000 5.487498
2.568000 46.870000 5.189510
2.571000 50.691000 5.338994
2.574000 55.620000 5.664431
2.577000 45.524000 4.876823
2.580000 47.343000 4.881225
2.583000 42.390000 4.778135
2.586000 48.689000 5.012139
2.589000 65.459000 5.933044
2.592000 55.415000 5.376708
2.595000 50.339000 5.012736
2.598000 47.227000 5.163247
2.601000 43.560000 4.813028
2.604000 48.161000 5.192402
2.607000 56.193000 5.502057
2.610000 61.126000 5.622538
2.613000 43.609000 4.867792
2.616000 45.224000 5.030306
2.619000 60.608000 5.564044
2.622000 54.884000 5.350571
2.625000 64.571000 5.834116
2.628000 48.830000 5.288930
2.631000 47.013000 5.033010
2.634000 60.751000 5.750724
2.637000 59.501000 5.496089
2.640000 58.114000 5.718823
2.643000 46.640000 4.923968
2.646000 50.495000 5.309829
2.649000 49.439000 5.283853
2.652000 43.994000 4.850192
2.655000 53.983000 5.375119
2.658000 56.556000 5.696419
2.661000 53.651000 5.273634
2.664000 56.280000 5.272268
2.667000 56.701000 5.443612
2.670000 38.762000 4.628035
2.673000 44.207000 5.010848
2.676000 48.820000 5.120627
2.679000 40.638000 4.442128
2.682000 54.097000 5.394662
2.685000 47.639000 5.193384
2.688000 53.257000 5.476353
2.691000 60.822000 5.852140
2.694000 50.742000 5.163362
2.697000 54.368000 5.490054
2.700000 44.727000 4.945468
2.703000 58.206000 5.723607
2.706000 51.037000 5.330136
2.709000 46.396000 4.948188
2.712000 52.391000 5.350431
2.715000 51.231000 5.229425
2.718000 53.309000 5.531190
2.721000 58.269000 5.730576
2.724000 39.911000 4.593581
2.727000 45.197000 4.950741
2.730000 48.922000 5.158799
2.733000 39.195000 4.628231
2.736000 45.658000 4.893860
2.739000 52.434000 5.256912
2.742000 45.683000 5.105987
2.745000 44.833000 4.926383
2.748000 50.743000 5.169491
2.751000 41.152000 4.415796
2.754000 54.016000 5.183645
2.757000 46.467000 4.998406
2.760000 41.921000 4.733348
2.763000 38.858000 4.541114
2.766000 57.544000 5.555010
2.769000 41.745000 4.576487
2.772000 46.323000 5.019932
2.775000 36.790000 4.602603
2.778000 41.656000 4.827308
2.781000 60.960000 5.768581
2.784000 47.777000 5.099732
2.787000 54.425000 5.402479
2.790000 60.450000 5.819528
2.793000 47.281000 4.710539
2.796000 45.960000 4.883261
2.799000 34.537000 4.242054
2.802000 45.776000 5.029973
2.805000 40.365000 4.739786
2.808000 53.142000 5.313752
2.811000 56.718000 5.443134
2.814000 63.170000 5.662417
2.817000 65.550000 5.965483
2.820000 51.288000 5.330285
2.823000 49.059000 5.133830
2.826000 57.020000 5.394160
2.829000 50.253000 5.062179
2.832000 55.986000 5.591747
2.835000 38.879000 4.683266
2.838000 39.027000 4.555016
2.841000 48.175000 5.046006
2.844000 53.089000 5.353211
2.847000 39.827000 4.385096
2.850000 45.279000 4.798022
2.853000 59.853000 5.711402
2.856000 49.222000 4.967430
2.859000 57.291000 5.711556
2.862000 44.703000 4.797282
2.865000 54.089000 5.467081
2.868000 48.674000 5.119583
2.871000 47.916000 5.123207
2.874000 60.829000 5.709730
2.877000 37.638000 4.460772
2.880000 51.633000 5.444365
2.883000 46.455000 4.989423
2.886000 46.218000 5.140143
2.889000 46.559000 5.000071
2.892000 44.281000 4.838439
2.895000 43.459000 4.905938
2.898000 55.959000 5.522695
2.901000 39.307000 4.582936
2.904000 40.545000 4.761519
2.907000 40.897000 4.718588
2.910000 38.083000 4.519451
2.913000 33.439000 4.191442
2.916000 54.382000 5.214298
2.919000 41.367000 4.747894
2.922000 48.709000 5.031281
2.925000 49.944000 5.287663
2.928000 55.436000 5.496028
2.931000 51.827000 5.130207
2.934000 42.521000 4.663299
2.937000 35.630000 4.323810
2.940000 38.511000 4.564338
2.943000 48.067000 5.138279
2.946000 47.340000 5.022106
2.949000 38.973000 4.661563
2.952000 40.149000 4.726543
2.955000 37.794000 4.387221
2.958000 44.129000 4.687983
2.961000 47.121000 4.967702
2.964000 56.186000 5.397679
2.967000 43.302000 4.671375
2.970000 39.988000 4.771719
2.973000 45.623000 4.785430
2.976000 57.477000 5.637120
2.979000 51.493000 5.215578
2.982000 40.797000 4.880726
2.985000 48.788000 4.945510
2.988000 56.504000 5.442537
2.991000 52.053000 5.228671
2.994000 52.255000 5.387459
2.997000 51.377000 5.205808
3.000000 48.479000 5.129079
3.003000 49.993000 5.254378
3.006000 49.319000 5.167414
3.009000 49.803000 5.115790
3.012000 48.118000 5.160139
3.015000 45.666000 4.970859
3.018000 32.064000 4.002318
3.021000 31.539000 4.105306
3.024000 43.285000 4.760802
3.027000 44.634000 4.916234
3.030000 35.854000 4.290306
3.033000 55.195000 5.513991
3.036000 38.878000 4.457607
3.039000 54.247000 5.433627
3.042000 46.509000 5.104389
3.045000 42.917000 4.563489
3.048000 46.574000 4.946271
3.051000 45.672000 4.955756
3.054000 46.765000 5.026771
3.057000 43.653000 4.853370
3.060000 51.885000 5.266710
3.063000 30.937000 4.086273
3.066000 39.502000 4.666061
3.069000 38.829000 4.754674
3.072000 48.236000 5.256318
3.075000 48.315000 4.987508
3.078000 34.890000 4.206501
3.081000 50.783000 5.134140
3.084000 47.610000 4.924653
3.087000 44.827000 5.019502
3.090000 49.913000 5.057937
3.093000 45.323000 4.808818
3.096000 46.333000 5.033402
3.099000 31.453000 4.065852
3.102000 53.815000 5.571011
3.105000 49.305000 5.093979
3.108000 51.822000 5.363209
3.111000 40.372000 4.418735
3.114000 43.214000 4.872877
3.117000 42.908000 4.828684
3.120000 40.096000 4.600898
3.123000 46.684000 5.009378
3.126000 42.787000 4.953017
3.129000 42.699000 4.825327
3.132000 35.442000 4.380811
3.135000 37.540000 4.378494
3.138000 44.922000 4.847055
3.141000 51.111000 5.277423
3.144000 50.668000 5.204022
3.147000 44.869000 4.959632
3.150000 39.330000 4.589704
3.153000 38.822000 4.678988
3.156000 56.526000 5.540744
3.159000 46.567000 5.052846
3.162000 42.540000 4.767540
3.165000 39.262000 4.454694
3.168000 45.237000 4.958129
3.171000 48.971000 5.139967
3.174000 36.087000 4.411181
3.177000 44.408000 4.674843
3.180000 43.473000 4.812133
3.183000 41.427000 4.857940
3.186000 50.668000 5.290809
3.189000 45.079000 5.107832
3.192000 42.395000 4.848105
3.195000 47.895000 5.037211
3.198000 40.640000 4.611470
3.201000 36.681000 4.531863
3.204000 29.417000 4.084382
3.207000 48.493000 5.074161
3.210000 37.693000 4.379048
3.213000 45.873000 5.020881
3.216000 46.354000 5.157803
3.219000 36.760000 4.362306
3.222000 43.252000 4.679461
3.225000 52.163000 5.479859
3.228000 38.234000 4.346664
3.231000 55.133000 5.612028
3.234000 41.703000 4.832388
3.237000 38.848000 4.495548
3.240000 30.948000 4.163754
3.243000 40.777000 4.827493
3.246000 44.941000 4.893078
3.249000 35.291000 4.471479
3.252000 39.359000 4.414263
3.255000 37.290000 4.520361
3.258000 43.277000 4.863051
3.261000 50.904000 5.431247
3.264000 42.515000 4.836567
3.267000 42.951000 4.704914
3.270000 35.321000 4.509343
3.273000 45.582000 5.029209
3.276000 53.243000 5.532786
3.279000 40.341000 4.629372
3.282000 45.746000 4.776464
3.285000 49.914000 5.266580
3.288000 43.889000 4.801968
3.291000 50.842000 5.376583
3.294000 42.703000 4.758937
3.297000 44.576000 4.786020
3.300000 36.082000 4.530201
3.303000 41.509000 4.610132
3.306000 46.193000 5.069572
3.309000 41.738000 4.681204
3.312000 41.228000 4.737010
3.315000 36.187000 4.282677
3.318000 43.367000 4.932078
3.321000 49.610000 5.188483
3.324000 41.513000 4.816557
3.327000 36.440000 4.542232
3.330000 38.468000 4.571142
3.333000 36.115000 4.332717
3.336000 38.940000 4.509492
3.339000 40.335000 4.621294
3.342000 43.151000 4.796449
3.345000 39.134000 4.598342
3.348000 44.715000 4.905777
3.351000 43.594000 4.744002
3.354000 40.528000 4.619187
3.357000 52.018000 5.257897
3.360000 47.864000 5.131633
3.363000 41.111000 4.876371
3.366000 35.863000 4.406507
3.369000 57.015000 5.569050
3.372000 34.296000 4.313614
3.375000 41.336000 4.770484
3.378000 40.355000 4.706559
3.381000 54.209000 5.364679
3.384000 41.643000 4.684650
3.387000 40.339000 4.684389
3.390000 37.881000 4.579659
3.393000 36.210000 4.536811
3.396000 33.384000 4.310049
3.399000 39.912000 4.772032
3.402000 53.409000 5.389099
3.405000 35.525000 4.452978
3.408000 45.871000 4.821368
3.411000 48.091000 5.048533
3.414000 44.226000 4.786169
3.417000 54.563000 5.229909
3.420000 43.990000 4.787024
3.423000 40.630000 4.742097
3.426000 36.881000 4.552909
3.429000 29.553000 4.054935
3.432000 37.504000 4.360458
3.435000 34.777000 4.232335
3.438000 46.363000 5.102375
3.441000 35.970000 4.411761
3.444000 44.575000 4.917865
3.447000 51.023000 5.186484
3.450000 43.392000 4.951447
3.453000 46.023000 4.993234
3.456000 43.662000 4.856875
3.459000 42.872000 4.729196
3.462000 37.366000 4.535160
3.465000 34.815000 4.249794
3.468000 39.859000 4.658192
3.471000 47.442000 5.085365
3.474000 52.627000 5.248932
3.477000 34.475000 4.281946
3.480000 38.357000 4.557445
3.483000 33.728000 4.254990
3.486000 43.602000 4.896373
3.489000 39.372000 4.590526
3.492000 49.372000 5.097519
3.495000 38.361000 4.517395
3.498000 45.520000 4.917206
3.501000 46.555000 4.944431
3.504000 34.057000 4.393073
3.507000 33.825000 4.258698
3.510000 40.045000 4.763073
3.513000 39.395000 4.777220
3.516000 45.047000 5.079071
3.519000 36.359000 4.384193
3.522000 38.541000 4.660388
3.525000 36.613000 4.598619
3.528000 45.912000 5.015189
3.531000 46.346000 4.972287
3.534000 49.284000 5.119582
3.537000 45.044000 4.900488
3.540000 38.689000 4.567564
3.543000 42.515000 4.862306
3.546000 40.560000 4.585920
3.549000 43.860000 4.764118
3.552000 45.354000 4.994996
3.555000 43.298000 4.953930
3.558000 36.649000 4.216589
3.561000 46.168000 4.909853
3.564000 45.509000 4.925937
3.567000 41.305000 4.852035
3.570000 44.738000 4.992010
3.573000 43.823000 4.845023
3.576000 38.277000 4.488547
3.579000 32.053000 4.097915
3.582000 43.620000 4.729030
3.585000 46.080000 4.967786
3.588000 39.524000 4.530707
3.591000 45.360000 4.908213
3.594000 42.556000 4.644166
3.597000 43.053000 4.738216
3.600000 31.664000 4.084388
3.603000 48.762000 5.250289
3.606000 42.500000 4.648484
3.609000 40.013000 4.527028
3.612000 46.381000 5.256824
3.615000 35.802000 4.314707
3.618000 43.260000 4.834533
3.621000 36.711000 4.575711
3.624000 45.021000 4.903081
3.627000 43.188000 4.933937
3.630000 46.275000 4.895390
3.633000 36.144000 4.625962
3.636000 32.872000 4.153426
3.639000 38.863000 4.615182
3.642000 37.558000 4.476818
3.645000 34.113000 4.232662
3.648000 43.930000 4.703964
3.651000 54.216000 5.474090
3.654000 40.654000 4.567409
3.657000 44.454000 4.900605
3.660000 41.234000 4.669440
3.663000 37.454000 4.454826
3.666000 28.717000 4.072049
3.669000 42.689000 4.789920
3.672000 39.285000 4.683351
3.675000 36.350000 4.466131
3.678000 34.896000 4.257134
3.681000 38.978000 4.454253
3.684000 33.697000 4.205253
3.687000 40.676000 4.721895
3.690000 41.155000 4.677349
3.693000 29.760000 3.989124
3.696000 44.122000 4.937824
3.699000 39.501000 4.503109
3.702000 49.155000 5.116623
3.705000 30.177000 4.013623
3.708000 55.538000 5.472190
3.711000 39.874000 4.648118
3.714000 44.114000 4.729601
3.717000 42.046000 4.694873
3.720000 39.409000 4.617813
3.723000 42.852000 4.809009
3.726000 38.107000 4.430793
3.729000 35.403000 4.265862
3.732000 41.482000 4.770423
3.735000 32.576000 4.153187
3.738000 42.835000 4.849561
3.741000 41.864000 4.735013
3.744000 41.072000 4.721023
3.747000 41.943000 4.884001
3.750000 30.951000 3.994301
3.753000 44.420000 5.047645
3.756000 43.687000 4.996019
3.759000 38.248000 4.536079
3.762000 28.696000 3.984353
3.765000 49.829000 5.071808
3.768000 38.801000 4.488543
3.771000 39.961000 4.519266
3.774000 39.919000 4.661611
3.777000 48.392000 5.064481
3.780000 38.696000 4.602834
3.783000 44.018000 4.762426
3.786000 46.201000 4.930698
3.789000 38.177000 4.455627
3.792000 38.722000 4.559182
3.795000 27.314000 3.718082
3.798000 34.227000 4.351071
3.801000 48.864000 5.225462
3.804000 50.487000 5.427820
3.807000 43.785000 4.891871
3.810000 49.665000 5.097742
3.813000 39.587000 4.636668
3.816000 39.338000 4.487591
3.819000 30.714000 4.214908
3.822000 28.214000 4.024907
3.825000 47.326000 5.044560
3.828000 28.964000 3.838763
3.831000 37.820000 4.411434
3.834000 47.964000 5.307361
3.837000 48.098000 5.173168
3.840000 29.074000 3.751693
3.843000 35.543000 4.362688
3.846000 41.735000 4.615794
3.849000 35.489000 4.441410
3.852000 45.970000 5.140469
3.855000 31.630000 3.987234
3.858000 43.821000 4.882025
3.861000 46.122000 5.029169
3.864000 39.073000 4.607340
3.867000 33.759000 4.326373
3.870000 36.882000 4.338341
3.873000 43.322000 4.716722
3.876000 35.983000 4.465569
3.879000 32.367000 4.249499
3.882000 34.695000 4.405965
3.885000 41.552000 4.711558
3.888000 35.546000 4.133593
3.891000 31.948000 4.098356
3.894000 38.851000 4.687663
3.897000 32.103000 4.309756
3.900000 49.654000 5.177516
3.903000 41.771000 4.681095
3.906000 36.206000 4.261193
3.909000 34.384000 4.267904
3.912000 29.358000 3.833569
3.915000 39.190000 4.453039
3.918000 33.161000 4.060126
3.921000 31.586000 4.225184
3.924000 32.018000 4.240087
3.927000 34.380000 4.336361
3.930000 41.082000 4.811631
3.933000 34.761000 4.284748
3.936000 37.794000 4.526123
3.939000 27.641000 3.838126
3.942000 48.276000 4.974495
3.945000 42.696000 4.800331
3.948000 30.433000 4.059252
3.951000 43.265000 4.707352
3.954000 41.610000 4.677172
3.957000 34.368000 4.320937
3.960000 51.299000 5.222196
3.963000 40.579000 4.635742
3.966000 43.586000 4.863172
3.969000 38.766000 4.641684
3.972000 36.976000 4.416159
3.975000 32.265000 4.185465
3.978000 30.516000 3.895940
3.981000 38.797000 4.581192
3.984000 37.376000 4.374695
3.987000 30.456000 4.114468
3.990000 38.578000 4.576545
3.993000 29.496000 3.845159
3.996000 39.431000 4.728344
3.999000 29.758000 3.924642
4.002000 43.330000 4.679203
4.005000 38.286000 4.486242
4.008000 45.292000 4.769143
4.011000 37.051000 4.396733
4.014000 49.445000 5.216767
4.017000 45.973000 4.844623
4.020000 41.648000 4.692440
4.023000 40.837000 4.602176
4.026000 38.063000 4.495124
4.029000 39.475000 4.647133
4.032000 37.023000 4.522005
4.035000 40.783000 4.548900
4.038000 35.184000 4.378008
4.041000 42.006000 4.887677
4.044000 27.270000 3.827434
4.047000 32.240000 4.343812
4.050000 31.805000 4.018896
4.053000 43.882000 4.904105
4.056000 44.378000 4.938628
4.059000 39.945000 4.610265
4.062000 31.893000 4.213599
4.065000 44.632000 4.812258
4.068000 38.967000 4.683924
4.071000 39.876000 4.817908
4.074000 42.968000 4.734230
4.077000 36.283000 4.380056
4.080000 32.665000 3.997339
4.083000 29.967000 3.904094
4.086000 31.475000 4.013246
4.089000 31.885000 4.315773
4.092000 44.572000 4.693195
4.095000 37.420000 4.454693
4.098000 35.479000 4.464759
4.101000 34.607000 4.271480
4.104000 34.126000 4.327528
4.107000 38.882000 4.517526
4.110000 40.411000 4.605090
4.113000 41.603000 4.824982
4.116000 32.920000 4.050874
4.119000 29.574000 4.106492
4.122000 30.958000 3.894404
4.125000 26.654000 3.889646
4.128000 42.217000 4.669365
4.131000 48.291000 5.188400
4.134000 26.894000 3.717813
4.137000 42.327000 4.676911
4.140000 42.586000 4.829776
4.143000 34.313000 4.434862
4.146000 35.552000 4.400852
4.149000 43.726000 4.700089
4.152000 40.220000 4.624402
4.155000 41.856000 4.793119
4.158000 41.470000 4.707292
4.161000 35.147000 4.227363
4.164000 39.544000 4.569426
4.167000 53.169000 5.282092
4.170000 33.684000 4.326788
4.173000 32.699000 4.339106
4.176000 44.067000 4.896148
4.179000 36.447000 4.231420
4.182000 44.456000 5.050278
4.185000 36.819000 4.550798
4.188000 35.377000 4.276654
4.191000 29.967000 3.824887
4.194000 37.028000 4.409411
4.197000 40.875000 4.682770
4.200000 39.757000 4.700286
4.203000 38.099000 4.539728
4.206000 39.114000 4.523778
4.209000 32.950000 4.136681
4.212000 41.740000 4.571780
4.215000 38.810000 4.648143
4.218000 52.481000 5.417646
4.221000 37.572000 4.578892
4.224000 45.496000 5.131630
4.227000 40.277000 4.649698
4.230000 38.787000 4.426806
4.233000 38.221000 4.553291
4.236000 40.065000 4.505869
4.239000 46.967000 5.083975
4.242000 32.185000 4.221109
4.245000 40.431000 4.583771
4.248000 30.920000 4.088628
4.251000 39.651000 4.700747
4.254000 37.525000 4.494174
4.257000 36.025000 4.389575
4.260000 29.034000 3.779346
4.263000 35.670000 4.421633
4.266000 30.081000 3.950404
4.269000 30.095000 4.048385
4.272000 27.536000 3.941688
4.275000 41.220000 4.690925
4.278000 31.128000 4.142427
4.281000 44.383000 4.947209
4.284000 36.336000 4.397997
4.287000 39.021000 4.551803
4.290000 46.084000 4.983484
4.293000 35.607000 4.474231
4.296000 25.678000 3.611979
4.299000 39.876000 4.622728
4.302000 32.259000 4.157928
4.305000 30.632000 3.977314
4.308000 27.674000 3.988762
4.311000 37.177000 4.333130
4.314000 41.127000 4.710312
4.317000 35.560000 4.273376
4.320000 41.297000 4.715593
4.323000 42.391000 4.855502
4.326000 45.194000 4.885578
4.329000 37.362000 4.499982
4.332000 35.431000 4.397234
4.335000 39.758000 4.794533
4.338000 31.818000 4.293839
4.341000 34.266000 4.305597
4.344000 40.076000 4.439201
4.347000 37.865000 4.466900
4.350000 40.644000 4.721753
4.353000 30.487000 3.952513
4.356000 36.553000 4.497123
4.359000 34.143000 4.288638
4.362000 42.915000 4.863945
4.365000 35.937000 4.391035
4.368000 41.418000 4.632245
4.371000 31.566000 4.032986
4.374000 35.446000 4.429651
4.377000 30.356000 3.976550
4.380000 37.302000 4.529869
4.383000 36.164000 4.412778
4.386000 25.675000 3.609099
4.389000 36.179000 4.373086
4.392000 36.607000 4.552512
4.395000 34.362000 4.409585
4.398000 43.879000 4.889652
4.401000 29.769000 3.890351
4.404000 36.400000 4.352159
4.407000 45.539000 5.018292
4.410000 30.304000 4.192767
4.413000 37.978000 4.512477
4.416000 44.484000 4.898571
4.419000 39.987000 4.697777
4.422000 39.358000 4.605878
4.425000 47.749000 5.222835
4.428000 43.506000 4.649022
4.431000 37.165000 4.393683
4.434000 37.912000 4.525937
4.437000 34.557000 4.472559
4.440000 24.830000 3.629658
4.443000 39.144000 4.658719
4.446000 46.402000 5.012377
4.449000 44.265000 5.015338
4.452000 25.439000 3.616432
4.455000 40.970000 4.876277
4.458000 48.202000 4.975346
4.461000 40.624000 4.783620
4.464000 43.466000 4.874210
4.467000 39.568000 4.569626
4.470000 55.005000 5.461834
4.473000 47.752000 5.071341
4.476000 36.138000 4.286392
4.479000 46.169000 5.202067
4.482000 39.564000 4.647461
4.485000 36.041000 4.449951
4.488000 29.487000 3.888379
4.491000 38.673000 4.608641
4.494000 37.465000 4.590581
4.497000 42.317000 4.785558
4.500000 33.988000 4.144051
4.503000 45.928000 4.917344
4.506000 27.196000 3.795415
4.509000 30.714000 4.078134
4.512000 40.927000 4.791072
4.515000 35.177000 4.303972
4.518000 39.440000 4.571003
4.521000 34.403000 4.282277
4.524000 50.785000 5.197830
4.527000 33.261000 4.126137
4.530000 36.577000 4.250092
4.533000 30.659000 3.923786
4.536000 35.767000 4.421314
4.539000 32.103000 4.056048
4.542000 37.160000 4.496890
4.545000 31.084000 4.087565
4.548000 46.649000 4.920670
4.551000 31.905000 4.163265
4.554000 44.115000 4.795998
4.557000 31.255000 4.100859
4.560000 35.591000 4.363561
4.563000 26.301000 3.876770
4.566000 39.209000 4.713915
4.569000 39.393000 4.605153
4.572000 47.421000 5.003546
4.575000 24.245000 3.506121
4.578000 33.648000 4.202060
4.581000 35.128000 4.275628
4.584000 29.305000 4.114335
4.587000 39.646000 4.778455
4.590000 42.318000 4.623468
4.593000 43.637000 4.772312
4.596000 39.415000 4.598508
4.599000 29.301000 4.042941
4.602000 27.165000 3.847842
4.605000 37.660000 4.423942
4.608000 36.508000 4.443773
4.611000 45.815000 5.109711
4.614000 33.388000 4.309564
4.617000 32.749000 4.306835
4.620000 36.274000 4.381709
4.623000 44.343000 4.784395
4.626000 39.062000 4.646880
4.629000 38.184000 4.684901
4.632000 36.506000 4.342560
4.635000 36.398000 4.561446
4.638000 38.641000 4.335700
4.641000 35.319000 4.458643
4.644000 29.033000 3.962529
4.647000 33.416000 4.192706
4.650000 39.336000 4.536225
4.653000 39.435000 4.588231
4.656000 31.186000 4.010361
4.659000 46.659000 5.093462
4.662000 38.740000 4.584666
4.665000 45.608000 4.924502
4.668000 31.353000 3.997812
4.671000 25.298000 3.751094
4.674000 43.731000 5.065734
4.677000 38.825000 4.467154
4.680000 48.128000 5.101347
4.683000 43.843000 4.715702
4.686000 38.244000 4.481135
4.689000 33.912000 4.203830
4.692000 35.454000 4.358566
4.695000 40.380000 4.688587
4.698000 23.897000 3.536652
4.701000 40.639000 4.862882
4.704000 51.257000 5.421515
4.707000 30.726000 3.997593
4.710000 30.227000 3.858694
4.713000 31.522000 4.099894
4.716000 40.242000 4.824757
4.719000 43.957000 4.954726
4.722000 37.368000 4.494091
4.725000 35.155000 4.140426
4.728000 37.213000 4.551256
4.731000 34.454000 4.398882
4.734000 36.559000 4.540918
4.737000 38.042000 4.558903
4.740000 25.832000 3.581252
4.743000 29.713000 3.988345
4.746000 36.397000 4.438409
4.749000 27.829000 3.998606
4.752000 41.838000 4.621160
4.755000 35.604000 4.304756
4.758000 31.495000 4.096947
4.761000 29.755000 4.098253
4.764000 46.262000 4.996163
4.767000 40.175000 4.497613
4.770000 31.792000 4.062559
4.773000 35.596000 4.448481
4.776000 35.386000 4.430405
4.779000 37.331000 4.286290
4.782000 41.102000 4.623590
4.785000 42.168000 4.737793
4.788000 34.716000 4.120693
4.791000 39.370000 4.593732
4.794000 33.770000 4.149914
4.797000 38.604000 4.510910
4.800000 32.043000 4.092470
4.803000 35.793000 4.530836
4.806000 40.114000 4.621666
4.809000 30.617000 3.859366
4.812000 39.378000 4.527668
4.815000 37.129000 4.365917
4.818000 43.239000 4.862423
4.821000 47.982000 5.219241
4.824000 39.082000 4.548107
4.827000 30.418000 4.001786
4.830000 42.296000 4.842503
4.833000 35.482000 4.308520
4.836000 37.298000 4.532843
4.839000 36.974000 4.437306
4.842000 31.948000 3.914706
4.845000 34.728000 4.262489
4.848000 39.831000 4.716838
4.851000 43.226000 4.776716
4.854000 44.276000 4.687045
4.857000 38.128000 4.531138
4.860000 48.793000 4.986294
4.863000 50.312000 5.194622
4.866000 38.888000 4.605626
4.869000 24.233000 3.490481
4.872000 40.378000 4.625735
4.875000 37.016000 4.504385
4.878000 39.030000 4.652591
4.881000 45.819000 4.972610
4.884000 31.218000 4.080314
4.887000 31.726000 4.092250
4.890000 31.495000 4.051306
4.893000 44.428000 4.882482
4.896000 43.316000 4.825396
4.899000 44.740000 4.988401
4.902000 31.029000 4.070268
4.905000 46.387000 4.970397
4.908000 33.539000 4.186662
4.911000 33.367000 4.253242
4.914000 38.455000 4.381692
4.917000 31.673000 4.222952
4.920000 44.869000 5.032402
4.923000 32.284000 4.315739
4.926000 42.379000 4.774517
4.929000 38.569000 4.562413
4.932000 35.613000 4.424285
4.935000 36.142000 4.325523
4.938000 46.323000 5.026821
4.941000 37.066000 4.495192
4.944000 34.572000 4.440461
4.947000 34.828000 4.258031
4.950000 29.593000 3.917664
4.953000 41.629000 4.660468
4.956000 33.774000 4.218993
4.959000 36.240000 4.298029
4.962000 41.189000 4.448841
4.965000 39.675000 4.681374
4.968000 46.795000 5.070107
4.971000 42.116000 4.823538
4.974000 40.517000 4.705381
4.977000 41.269000 4.645287
4.980000 37.209000 4.590395
4.983000 38.396000 4.503558
4.986000 34.606000 4.577888
4.989000 35.140000 4.459001
4.992000 41.623000 4.682821
4.995000 31.994000 4.124289
4.998000 38.305000 4.611852
5.001000 40.524000 4.595265
5.004000 34.925000 4.184841
5.007000 42.773000 4.780976
5.010000 55.069000 5.672286
5.013000 31.216000 4.059658
5.016000 38.910000 4.505475
5.019000 41.642000 4.669976
5.022000 38.158000 4.496296
5.025000 49.977000 5.204581
5.028000 31.583000 4.152190
5.031000 39.199000 4.556810
5.034000 37.596000 4.350522
5.037000 38.979000 4.582849
5.040000 38.620000 4.630356
5.043000 36.328000 4.434578
5.046000 32.152000 4.147820
5.049000 48.968000 5.079053
5.052000 32.910000 4.007428
5.055000 30.017000 4.199837
5.058000 38.602000 4.461733
5.061000 48.793000 4.983819
5.064000 29.210000 3.957137
5.067000 39.721000 4.680840
5.070000 47.033000 4.958037
5.073000 50.481000 5.258345
5.076000 38.587000 4.401265
5.079000 33.397000 4.239880
5.082000 28.784000 3.860733
5.085000 37.260000 4.706677
5.088000 33.300000 4.116525
5.091000 40.443000 4.577652
5.094000 40.894000 4.643231
5.097000 38.637000 4.527754
5.100000 51.157000 5.378298
5.103000 50.431000 5.350730
5.106000 41.319000 4.724584
5.109000 43.030000 4.925298
5.112000 40.260000 4.687917
5.115000 31.153000 4.086400
5.118000 35.653000 4.457715
5.121000 35.499000 4.364897
5.124000 44.651000 4.775970
5.127000 20.395000 3.266040
5.130000 47.916000 5.188336
5.133000 58.315000 5.559537
5.136000 43.385000 4.643722
5.139000 35.438000 4.302086
5.142000 48.936000 5.298983
5.145000 35.470000 4.458079
5.148000 40.271000 4.692103
5.151000 52.163000 5.383608
5.154000 38.986000 4.551952
5.157000 47.761000 5.143510
5.160000 37.650000 4.562791
5.163000 38.891000 4.799096
5.166000 42.186000 4.759950
5.169000 47.105000 5.068241
5.172000 42.125000 4.848120
5.175000 33.928000 4.215786
5.178000 35.163000 4.295566
5.181000 34.664000 4.328901
5.184000 38.747000 4.564025
5.187000 40.563000 4.661324
5.190000 36.085000 4.380271
5.193000 33.538000 4.418944
5.196000 32.605000 4.005911
5.199000 36.180000 4.475386
5.202000 37.817000 4.467091
5.205000 59.472000 5.648795
5.208000 25.527000 3.466969
5.211000 41.735000 4.606715
5.214000 30.895000 4.007772
5.217000 44.475000 4.782496
5.220000 37.108000 4.499917
5.223000 51.385000 5.393237
5.226000 43.445000 4.815969
5.229000 25.801000 3.534727
5.232000 38.246000 4.477771
5.235000 30.810000 4.146937
5.238000 42.468000 4.716923
5.241000 42.485000 4.520838
5.244000 37.826000 4.379722
5.247000 38.998000 4.639685
5.250000 31.657000 4.193072
5.253000 34.565000 4.345178
5.256000 42.205000 4.671773
5.259000 39.875000 4.620557
5.262000 52.203000 5.349036
5.265000 44.937000 4.875942
5.268000 55.779000 5.494199
5.271000 34.969000 4.320524
5.274000 38.175000 4.660943
5.277000 30.190000 4.012939
5.280000 29.637000 3.965923
5.283000 32.507000 4.141774
5.286000 28.288000 3.860536
5.289000 33.862000 4.270618
5.292000 39.976000 4.821766
5.295000 32.274000 3.943204
5.298000 24.604000 3.560590
5.301000 39.038000 4.597095
5.304000 46.963000 5.124036
5.307000 40.801000 4.855365
5.310000 34.010000 4.197672
5.313000 43.680000 4.751225
5.316000 43.032000 4.631834
5.319000 44.324000 4.968438
5.322000 29.127000 3.974853
5.325000 44.450000 4.995990
5.328000 51.142000 5.254896
5.331000 33.587000 4.264745
5.334000 34.024000 4.252784
5.337000 28.618000 3.790016
5.340000 44.487000 4.699113
5.343000 39.735000 4.753007
5.346000 35.143000 4.515019
5.349000 30.549000 4.203295
5.352000 38.389000 4.586605
5.355000 34.300000 4.335113
5.358000 41.441000 4.578629
5.361000 41.657000 4.933068
5.364000 25.382000 3.865744
5.367000 36.516000 4.492660
5.370000 36.778000 4.557751
5.373000 52.104000 5.346303
5.376000 32.522000 4.092933
5.379000 36.552000 4.425321
5.382000 33.083000 4.130001
5.385000 43.472000 4.843083
5.388000 44.790000 5.053176
5.391000 40.483000 4.651932
5.394000 36.950000 4.476032
5.397000 33.466000 4.179142
5.400000 42.290000 4.652268
5.403000 47.160000 4.913085
5.406000 46.302000 5.079073
5.409000 35.370000 4.262310
5.412000 46.290000 5.037228
5.415000 47.295000 4.831631
5.418000 32.218000 3.988258
5.421000 40.299000 4.648988
5.424000 44.256000 4.958286
5.427000 45.048000 4.994718
5.430000 45.660000 5.014326
5.433000 48.380000 4.975230
5.436000 36.594000 4.277099
5.439000 39.246000 4.484615
5.442000 26.846000 3.844915
5.445000 26.821000 3.689624
5.448000 39.126000 4.625031
5.451000 30.830000 4.119897
5.454000 43.670000 4.925042
5.457000 41.792000 4.622807
5.460000 29.899000 3.956385
5.463000 38.487000 4.572956
5.466000 39.205000 4.642569
5.469000 42.225000 4.841197
5.472000 36.236000 4.443982
5.475000 41.768000 4.716675
5.478000 50.961000 5.389355
5.481000 30.541000 4.050851
5.484000 46.636000 5.160497
5.487000 35.480000 4.346372
5.490000 36.147000 4.453641
5.493000 37.742000 4.433677
5.496000 32.796000 4.148558
5.499000 37.640000 4.413657
5.502000 47.564000 5.042319
5.505000 30.895000 3.978952
5.508000 42.759000 4.915425
5.511000 31.376000 3.946447
5.514000 47.653000 5.151009
5.517000 37.302000 4.391605
5.520000 37.189000 4.585618
5.523000 37.702000 4.493822
5.526000 32.641000 4.112706
5.529000 32.272000 4.243703
5.532000 42.235000 4.716713
5.535000 34.067000 4.336217
5.538000 25.700000 3.689448
5.541000 37.516000 4.537316
5.544000 32.049000 4.227880
5.547000 44.636000 4.985820
5.550000 49.984000 5.159073
5.553000 47.951000 5.029074
5.556000 45.352000 5.023810
5.559000 38.841000 4.525519
5.562000 46.704000 4.942462
5.565000 39.318000 4.492956
5.568000 34.096000 4.313540
5.571000 33.839000 4.404690
5.574000 36.412000 4.467280
5.577000 45.951000 4.988309
5.580000 35.999000 4.246211
5.583000 27.902000 3.770032
5.586000 37.688000 4.485381
5.589000 44.530000 4.767532
5.592000 68.588000 6.164808
5.595000 39.812000 4.599648
5.598000 51.313000 5.373173
5.601000 31.399000 4.221433
5.604000 27.360000 3.689839
5.607000 45.700000 4.944933
5.610000 38.545000 4.565720
5.613000 38.090000 4.621470
5.616000 41.304000 4.717638
5.619000 40.419000 4.528967
5.622000 40.240000 4.691586
5.625000 43.095000 4.824149
5.628000 42.355000 4.626936
5.631000 36.373000 4.341724
5.634000 39.958000 4.517674
5.637000 41.423000 4.526049
5.640000 37.386000 4.669536
5.643000 37.347000 4.550816
5.646000 45.670000 4.993959
5.649000 45.527000 5.086551
5.652000 35.548000 4.306894
5.655000 38.202000 4.436349
5.658000 33.747000 4.251360
5.661000 38.217000 4.456045
5.664000 39.761000 4.416356
5.667000 36.627000 4.321229
5.670000 40.220000 4.606362
5.673000 55.239000 5.390363
5.676000 44.526000 5.067496
5.679000 42.508000 4.645710
5.682000 34.686000 4.337449
5.685000 41.478000 4.656755
5.688000 41.809000 4.758492
5.691000 39.060000 4.753667
5.694000 36.793000 4.497333
5.697000 43.391000 4.853556
5.700000 35.646000 4.182709
5.703000 47.887000 5.158999
5.706000 53.047000 5.260927
5.709000 39.657000 4.485028
5.712000 46.279000 4.886350
5.715000 45.797000 5.047718
5.718000 40.973000 4.637882
5.721000 37.602000 4.471495
5.724000 42.939000 4.660263
5.727000 37.473000 4.383470
5.730000 41.621000 4.776652
5.733000 34.741000 4.301118
5.736000 47.535000 5.024324
5.739000 40.740000 4.686056
5.742000 35.095000 4.334689
5.745000 34.666000 4.337424
5.748000 49.854000 5.188633
5.751000 44.633000 4.836467
5.754000 33.294000 4.224681
5.757000 38.972000 4.425949
5.760000 37.242000 4.476738
5.763000 44.883000 4.925650
5.766000 31.890000 4.025583
5.769000 38.128000 4.429085
5.772000 42.777000 4.743549
5.775000 46.684000 4.904719
5.778000 41.847000 4.733012
5.781000 36.407000 4.307245
5.784000 38.371000 4.463318
5.787000 32.016000 4.110148
5.790000 46.442000 5.059801
5.793000 41.471000 4.849151
5.796000 40.224000 4.454545
5.799000 43.257000 4.926653
5.802000 39.424000 4.637093
5.805000 37.693000 4.366205
5.808000 43.932000 4.913606
5.811000 47.417000 5.153949
5.814000 37.034000 4.370115
5.817000 35.097000 4.388598
5.820000 45.510000 4.868148
5.823000 34.672000 4.327827
5.826000 50.967000 5.137896
5.829000 47.564000 4.993925
5.832000 32.637000 4.233747
5.835000 31.341000 4.009781
5.838000 30.295000 3.980993
5.841000 33.816000 4.138156
5.844000 45.009000 4.933936
5.847000 42.034000 4.782373
5.850000 34.100000 4.279656
5.853000 41.832000 4.673240
5.856000 42.499000 4.815009
5.859000 43.708000 4.858975
5.862000 39.209000 4.729627
5.865000 41.335000 4.685616
5.868000 34.915000 4.162923
5.871000 34.248000 4.298434
5.874000 36.363000 4.388529
5.877000 37.098000 4.501628
5.880000 40.137000 4.736256
5.883000 38.446000 4.587091
5.886000 40.882000 4.785665
5.889000 36.525000 4.406987
5.892000 33.002000 4.184524
5.895000 47.051000 5.086764
5.898000 37.587000 4.478059
5.901000 35.080000 4.113424
5.904000 32.280000 4.274323
5.907000 46.125000 4.950159
5.910000 42.954000 4.792243
5.913000 48.270000 4.966241
5.916000 50.623000 5.129372
5.919000 53.374000 5.390495
5.922000 38.338000 4.572070
5.925000 35.399000 4.412632
5.928000 34.494000 4.155396
5.931000 37.184000 4.368558
5.934000 38.227000 4.613646
5.937000 38.709000 4.606795
5.940000 38.087000 4.439278
5.943000 36.441000 4.391250
5.946000 32.774000 4.125398
5.949000 34.015000 4.285991
5.952000 31.772000 4.232120
5.955000 39.085000 4.579978
5.958000 39.854000 4.532307
5.961000 39.059000 4.700985
5.964000 43.029000 4.736853
5.967000 52.816000 5.514661
5.970000 52.779000 5.448658
5.973000 38.099000 4.582800
5.976000 39.120000 4.469944
5.979000 48.285000 5.161186
5.982000 38.083000 4.596522
5.985000 42.327000 4.781449
5.988000 47.715000 4.886347
5.991000 41.670000 4.679258
5.994000 29.551000 3.898661
5.997000 46.458000 4.847779
6.000000 42.824000 4.757961
6.003000 58.198000 5.588124
6.006000 40.976000 4.580346
6.009000 42.629000 4.812621
6.012000 36.911000 4.451344
6.015000 33.324000 4.102189
6.018000 36.982000 4.327868
6.021000 51.398000 5.185686
6.024000 43.617000 4.895530
6.027000 38.032000 4.474417
6.030000 42.676000 4.527179
6.033000 39.566000 4.713754
6.036000 35.357000 4.288632
6.039000 39.654000 4.584287
6.042000 42.953000 4.930944
6.045000 38.380000 4.565135
6.048000 41.240000 4.613467
6.051000 39.354000 4.743229
6.054000 37.129000 4.543645
6.057000 43.561000 4.919448
6.060000 38.129000 4.644456
6.063000 37.063000 4.411639
6.066000 52.534000 5.126649
6.069000 48.819000 5.110567
6.072000 46.791000 4.840835
6.075000 32.614000 4.183554
6.078000 46.460000 4.986005
6.081000 39.410000 4.493041
6.084000 41.385000 4.780721
6.087000 27.753000 3.755328
6.090000 35.226000 4.280672
6.093000 41.840000 4.764822
6.096000 44.356000 4.962914
6.099000 47.299000 5.047934
6.102000 40.765000 4.732086
6.105000 46.112000 4.972143
6.108000 42.323000 4.723601
6.111000 22.481000 3.389805
6.114000 29.796000 4.132514
6.117000 41.217000 4.791734
6.120000 37.522000 4.414575
6.123000 37.141000 4.444423
6.126000 42.058000 4.721688
6.129000 35.513000 4.398756
6.132000 29.927000 4.036977
6.135000 39.426000 4.595132
6.138000 41.458000 4.713071
6.141000 39.870000 4.610503
6.144000 44.896000 5.021090
6.147000 38.928000 4.521366
6.150000 51.321000 5.171941
6.153000 39.902000 4.555752
6.156000 37.967000 4.466434
6.159000 31.312000 3.998313
6.162000 34.577000 4.353801
6.165000 37.797000 4.514452
6.168000 46.661000 4.890380
6.171000 46.315000 5.129731
6.174000 32.499000 4.126241
6.177000 43.697000 4.655849
6.180000 35.759000 4.417034
6.183000 33.477000 4.292746
6.186000 46.263000 5.111940
6.189000 31.511000 3.964923
6.192000 44.968000 4.840909
6.195000 42.041000 4.585921
6.198000 36.086000 4.485835
6.201000 49.628000 5.287752
6.204000 41.470000 4.573459
6.207000 45.631000 5.062643
6.210000 42.905000 4.748615
6.213000 39.833000 4.615023
6.216000 34.195000 4.165952
6.219000 46.077000 5.137679
6.222000 42.929000 4.789504
6.225000 44.261000 4.775546
6.228000 46.433000 4.921103
6.231000 36.660000 4.420430
6.234000 41.576000 4.650110
6.237000 48.477000 4.974196
6.240000 40.027000 4.660901
6.243000 39.790000 4.511526
6.246000 41.986000 4.802424
6.249000 36.842000 4.455934
6.252000 34.194000 4.298403
6.255000 37.540000 4.375425
6.258000 38.043000 4.556590
6.261000 35.432000 4.374979
6.264000 36.251000 4.465732
6.267000 33.424000 4.224920
6.270000 47.868000 4.944555
6.273000 41.170000 4.655594
6.276000 35.267000 4.415590
6.279000 33.461000 4.094950
6.282000 48.137000 5.022315
6.285000 42.382000 4.761820
6.288000 34.137000 4.321472
6.291000 40.112000 4.809052
6.294000 39.235000 4.713937
6.297000 38.722000 4.605494
6.300000 54.968000 5.532801
6.303000 30.467000 4.002490
6.306000 52.436000 5.531717
6.309000 29.952000 4.053888
6.312000 40.418000 4.470150
6.315000 48.292000 5.007031
6.318000 50.049000 5.266937
6.321000 35.323000 4.372418
6.324000 42.282000 4.881063
6.327000 45.395000 4.976373
6.330000 32.911000 4.163917
6.333000 50.809000 5.219737
6.336000 45.685000 4.994856
6.339000 38.375000 4.375859
6.342000 52.626000 5.240460
6.345000 43.619000 4.876740
6.348000 34.727000 4.233953
6.351000 48.077000 5.134116
6.354000 56.099000 5.441959
6.357000 47.454000 5.018733
6.360000 41.677000 4.738382
6.363000 39.905000 4.534257
6.366000 46.295000 4.967972
6.369000 40.268000 4.646349
6.372000 43.686000 4.812041
6.375000 36.401000 4.473708
6.378000 37.637000 4.503322
6.381000 41.203000 4.792145
6.384000 29.161000 3.874432
6.387000 45.845000 4.891622
6.390000 42.805000 4.826390
6.393000 35.928000 4.499039
6.396000 36.872000 4.530056
6.399000 40.909000 4.574658
6.402000 48.699000 5.035126
6.405000 37.186000 4.425960
6.408000 43.736000 4.938706
6.411000 47.670000 4.907347
6.414000 41.775000 4.734257
6.417000 40.830000 4.642115
6.420000 34.796000 4.289262
6.423000 48.577000 5.143772
6.426000 44.657000 4.879296
6.429000 35.366000 4.385683
6.432000 48.710000 4.958743
6.435000 49.159000 5.219201
6.438000 45.532000 5.139153
6.441000 35.222000 4.234323
6.444000 38.382000 4.486715
6.447000 40.541000 4.709113
6.450000 42.387000 4.985851
6.453000 45.080000 4.997568
6.456000 42.426000 4.891346
6.459000 51.634000 5.315153
6.462000 35.220000 4.346772
6.465000 41.707000 4.724343
6.468000 48.945000 5.179368
6.471000 45.792000 5.007013
6.474000 43.792000 4.854676
6.477000 38.040000 4.470783
6.480000 38.257000 4.495197
6.483000 50.918000 5.151832
6.486000 41.431000 4.635674
6.489000 40.075000 4.602383
6.492000 45.731000 4.789431
6.495000 50.428000 5.212818
6.498000 39.436000 4.751741
6.501000 51.634000 5.363448
6.504000 35.584000 4.199331
6.507000 36.303000 4.320845
6.510000 40.486000 4.647252
6.513000 47.564000 5.081507
6.516000 50.552000 5.164869
6.519000 38.851000 4.321515
6.522000 39.260000 4.579433
6.525000 42.325000 4.882142
6.528000 35.069000 4.287668
6.531000 39.281000 4.506019
6.534000 46.051000 4.937481
6.537000 51.305000 5.201400
6.540000 40.743000 4.796882
6.543000 39.210000 4.627898
6.546000 40.871000 4.720912
6.549000 28.214000 3.805915
6.552000 54.424000 5.456942
6.555000 40.274000 4.824443
6.558000 41.761000 4.782508
6.561000 53.133000 5.351907
6.564000 40.693000 4.706294
6.567000 40.755000 4.703299
6.570000 50.103000 5.245671
6.573000 44.490000 4.806216
6.576000 36.813000 4.402398
6.579000 34.763000 4.288531
6.582000 48.560000 5.206715
6.585000 59.035000 5.793290
6.588000 49.107000 5.103129
6.591000 46.590000 4.804277
6.594000 37.974000 4.421966
6.597000 36.521000 4.372230
6.600000 36.371000 4.293384
6.603000 41.191000 4.560141
6.606000 42.017000 4.706141
6.609000 49.893000 5.228568
6.612000 45.455000 4.888927
6.615000 36.926000 4.432676
6.618000 45.957000 4.941188
6.621000 42.292000 4.803976
6.624000 39.106000 4.578964
6.627000 47.289000 4.968722
6.630000 38.479000 4.310948
6.633000 33.315000 4.286362
6.636000 41.286000 4.650580
6.639000 40.429000 4.691971
6.642000 33.309000 4.304036
6.645000 49.010000 5.146755
6.648000 44.651000 4.842542
6.651000 39.892000 4.716972
6.654000 39.958000 4.576116
6.657000 45.483000 4.882615
6.660000 41.385000 4.640058
6.663000 36.365000 4.427731
6.666000 34.771000 4.264229
6.669000 39.709000 4.644866
6.672000 43.262000 4.807063
6.675000 53.895000 5.344140
6.678000 48.267000 5.048113
6.681000 38.710000 4.694465
6.684000 46.587000 4.976880
6.687000 45.843000 4.934316
6.690000 38.888000 4.497686
6.693000 42.673000 4.832577
6.696000 56.887000 5.392469
6.699000 38.873000 4.447892
6.702000 47.579000 5.020804
6.705000 40.207000 4.713312
6.708000 37.874000 4.592069
6.711000 36.480000 4.330412
6.714000 32.538000 4.119901
6.717000 47.373000 5.190864
6.720000 42.881000 4.985793
6.723000 40.983000 4.699526
6.726000 51.812000 5.234974
6.729000 40.067000 4.692848
6.732000 47.673000 5.261356
6.735000 40.267000 4.728440
6.738000 41.850000 4.788083
6.741000 36.867000 4.525396
6.744000 40.205000 4.542863
6.747000 35.689000 4.236671
6.750000 38.714000 4.538813
6.753000 51.268000 5.163095
6.756000 42.288000 4.563387
6.759000 46.404000 5.185028
6.762000 43.654000 4.860287
6.765000 48.505000 4.938141
6.768000 47.823000 5.048579
6.771000 32.547000 4.330991
6.774000 46.414000 5.060645
6.777000 38.846000 4.575832
6.780000 44.111000 4.771941
6.783000 44.765000 4.737397
6.786000 46.344000 4.740722
6.789000 47.318000 5.041551
6.792000 48.292000 5.057540
6.795000 47.204000 5.007973
6.798000 48.129000 5.071525
6.801000 43.964000 4.866323
6.804000 37.174000 4.344446
6.807000 51.601000 5.297226
6.810000 40.468000 4.671840
6.813000 47.147000 5.121901
6.816000 49.309000 5.160847
6.819000 47.634000 5.149517
6.822000 44.297000 4.881289
6.825000 40.606000 4.623283
6.828000 52.648000 5.097961
6.831000 41.555000 4.840509
6.834000 39.127000 4.720437
6.837000 46.223000 5.123245
6.840000 46.898000 4.915938
6.843000 42.252000 4.741536
6.846000 38.933000 4.478753
6.849000 44.749000 4.858894
6.852000 45.790000 4.883981
6.855000 39.838000 4.561367
6.858000 40.000000 4.563967
6.861000 40.926000 4.691339
6.864000 49.061000 5.090067
6.867000 41.863000 4.799148
6.870000 41.568000 4.738101
6.873000 39.380000 4.588377
6.876000 51.373000 5.411100
6.879000 34.098000 4.224887
6.882000 48.391000 5.184932
6.885000 36.587000 4.367547
6.888000 50.354000 5.048578
6.891000 38.158000 4.579510
6.894000 48.819000 5.172014
6.897000 33.021000 4.287477
6.900000 47.053000 4.957145
6.903000 40.771000 4.665550
6.906000 32.013000 4.342321
6.909000 38.261000 4.586156
6.912000 49.533000 5.290849
6.915000 32.677000 4.064019
6.918000 50.620000 5.124591
6.921000 32.138000 4.207585
6.924000 24.921000 3.582633
6.927000 39.580000 4.539153
6.930000 39.398000 4.476922
6.933000 35.409000 4.041296
6.936000 51.887000 5.301905
6.939000 49.566000 5.095116
6.942000 48.558000 5.155254
6.945000 48.168000 5.004225
6.948000 49.481000 5.198931
6.951000 47.141000 5.019654
6.954000 34.953000 4.213845
6.957000 48.516000 5.015680
6.960000 42.401000 4.750371
6.963000 54.510000 5.524300
6.966000 44.244000 4.839716
6.969000 43.189000 4.860307
6.972000 42.227000 4.878621
6.975000 47.665000 4.917630
6.978000 42.952000 4.904932
6.981000 43.261000 5.100465
6.984000 45.057000 4.991478
6.987000 44.142000 4.762089
6.990000 40.722000 4.704319
6.993000 47.650000 5.042702
6.996000 47.634000 5.008181
6.999000 40.422000 4.519865
7.002000 44.986000 5.086795
7.005000 42.796000 4.934770
7.008000 49.248000 5.144284
7.011000 37.234000 4.544714
7.014000 35.260000 4.498166
7.017000 46.089000 5.053321
7.020000 37.302000 4.541944
7.023000 36.289000 4.443958
7.026000 40.502000 4.790303
7.029000 35.522000 4.481889
7.032000 50.730000 5.171021
7.035000 38.204000 4.448818
7.038000 36.722000 4.464883
7.041000 43.699000 4.626320
7.044000 57.816000 5.548328
7.047000 40.112000 4.634522
7.050000 38.623000 4.457545
7.053000 45.670000 4.965216
7.056000 35.142000 4.419181
7.059000 47.289000 4.980495
7.062000 50.174000 5.256465
7.065000 53.690000 5.377462
7.068000 34.955000 4.373827
7.071000 43.280000 4.787420
7.074000 48.484000 5.131955
7.077000 53.906000 5.466734
7.080000 40.337000 4.700463
7.083000 45.784000 4.995325
7.086000 45.756000 4.835802
7.089000 53.137000 5.319951
7.092000 44.674000 4.860849
7.095000 50.455000 5.163719
7.098000 50.311000 5.108722
7.101000 39.362000 4.694768
7.104000 34.666000 4.206563
7.107000 42.063000 4.549613
7.110000 51.679000 5.392786
7.113000 40.310000 4.657712
7.116000 41.464000 4.728050
7.119000 54.762000 5.483148
7.122000 47.555000 4.930154
7.125000 38.048000 4.656821
7.128000 41.918000 4.657087
7.131000 44.554000 4.944332
7.134000 54.200000 5.261479
7.137000 52.611000 5.344742
7.140000 40.440000 4.718412
7.143000 44.571000 4.943517
7.146000 37.955000 4.659112
7.149000 42.217000 4.743498
7.152000 49.914000 5.152946
7.155000 36.587000 4.487732
7.158000 50.812000 5.411140
7.161000 42.572000 4.770236
7.164000 47.552000 4.921247
7.167000 58.839000 5.483737
7.170000 35.260000 4.383130
7.173000 39.734000 4.609153
7.176000 48.249000 5.277574
7.179000 47.144000 4.928174
7.182000 34.706000 4.392886
7.185000 43.131000 4.880848
7.188000 47.873000 5.209996
7.191000 53.744000 5.396192
7.194000 54.176000 5.159118
7.197000 38.241000 4.422165
7.200000 41.563000 4.692667
7.203000 44.371000 4.960792
7.206000 49.512000 5.069334
7.209000 41.421000 4.737931
7.212000 46.261000 4.874372
7.215000 54.061000 5.438890
7.218000 34.852000 4.343705
7.221000 44.168000 4.845384
7.224000 47.103000 4.917340
7.227000 39.282000 4.613287
7.230000 38.767000 4.667562
7.233000 40.261000 4.688479
7.236000 48.616000 4.948264
7.239000 38.082000 4.346071
7.242000 44.750000 4.928962
7.245000 40.298000 4.719819
7.248000 35.605000 4.375337
7.251000 49.656000 5.094849
7.254000 52.726000 5.321762
7.257000 31.917000 4.019135
7.260000 48.006000 5.016394
7.263000 44.651000 4.963907
7.266000 41.185000 4.882581
7.269000 35.816000 4.304687
7.272000 47.676000 4.935575
7.275000 51.236000 5.239290
7.278000 41.609000 4.682720
7.281000 47.655000 5.122220
7.284000 52.245000 5.200883
7.287000 53.422000 5.247160
7.290000 54.428000 5.314955
7.293000 39.852000 4.766098
7.296000 39.497000 4.535236
7.299000 35.206000 4.286793
7.302000 42.075000 4.757605
7.305000 44.090000 4.709516
7.308000 52.445000 5.314770
7.311000 45.636000 4.834863
7.314000 44.958000 4.794451
7.317000 42.325000 4.898590
7.320000 29.611000 3.949878
7.323000 41.030000 4.672785
7.326000 43.778000 4.779783
7.329000 36.919000 4.416970
7.332000 38.430000 4.607596
7.335000 43.214000 5.041024
7.338000 56.157000 5.511911
7.341000 46.256000 4.995089
7.344000 44.660000 4.905455
7.347000 39.905000 4.481448
7.350000 48.675000 5.133101
7.353000 41.986000 5.023848
7.356000 41.045000 4.688201
7.359000 53.429000 5.243383
7.362000 38.688000 4.621835
7.365000 43.825000 5.017872
7.368000 42.782000 4.800528
7.371000 48.386000 5.088939
7.374000 42.115000 4.801560
7.377000 51.082000 5.318614
7.380000 43.846000 4.906882
7.383000 39.426000 4.552312
7.386000 39.986000 4.446520
7.389000 51.897000 5.134061
7.392000 47.201000 5.014672
7.395000 47.623000 5.076016
7.398000 46.603000 5.153355
7.401000 58.652000 5.681831
7.404000 41.156000 4.689532
7.407000 40.645000 4.716640
7.410000 41.972000 4.964708
7.413000 46.076000 4.982973
7.416000 44.471000 4.818093
7.419000 47.928000 5.150410
7.422000 50.062000 5.333186
7.425000 42.568000 4.923549
7.428000 36.057000 4.397818
7.431000 55.593000 5.552445
7.434000 46.857000 4.952293
7.437000 49.207000 5.226129
7.440000 48.221000 5.023792
7.443000 42.679000 4.761909
7.446000 39.589000 4.591796
7.449000 39.334000 4.506986
7.452000 51.303000 5.118959
7.455000 41.591000 4.640054
7.458000 53.499000 5.210132
7.461000 48.631000 5.065800
7.464000 36.324000 4.318735
7.467000 45.755000 4.959406
7.470000 42.125000 4.794333
7.473000 42.287000 4.698041
7.476000 51.464000 5.057350
7.479000 42.479000 4.636031
7.482000 45.485000 5.165935
7.485000 40.964000 4.688714
7.488000 45.828000 4.757821
7.491000 50.291000 5.249584
7.494000 34.539000 4.377008
7.497000 56.543000 5.500736
7.500000 45.602000 5.061716
7.503000 54.185000 5.379225
7.506000 46.267000 4.832582
7.509000 42.417000 4.863204
7.512000 51.090000 5.156289
7.515000 38.789000 4.494469
7.518000 47.372000 5.128901
7.521000 43.300000 4.671563
7.524000 51.248000 5.365378
7.527000 50.974000 5.342729
7.530000 45.065000 4.803292
7.533000 61.390000 5.647446
7.536000 48.352000 5.164514
7.539000 48.143000 4.988474
7.542000 47.191000 5.121878
7.545000 44.507000 5.072204
7.548000 48.299000 5.034613
7.551000 46.641000 4.970038
7.554000 47.287000 5.054574
7.557000 40.312000 4.729655
7.560000 54.443000 5.465872
7.563000 48.142000 5.174556
7.566000 39.521000 4.608418
7.569000 47.325000 5.101386
7.572000 50.310000 5.314874
7.575000 40.677000 4.748444
7.578000 44.674000 4.872090
7.581000 25.684000 3.550275
7.584000 46.014000 5.000999
7.587000 61.835000 5.855159
7.590000 43.620000 4.783089
7.593000 39.353000 4.609961
7.596000 51.879000 5.326189
7.599000 50.302000 5.031348
7.602000 53.624000 5.454622
7.605000 46.802000 4.945041
7.608000 52.539000 5.329926
7.611000 43.264000 4.826852
7.614000 48.359000 5.123792
7.617000 50.091000 5.235248
7.620000 39.698000 4.685654
7.623000 41.350000 4.676043
7.626000 42.257000 4.965575
7.629000 35.069000 4.502615
7.632000 38.397000 4.398273
7.635000 51.024000 5.282565
7.638000 51.502000 5.048683
7.641000 45.660000 4.979988
7.644000 41.987000 4.928420
7.647000 46.179000 5.008283
7.650000 55.674000 5.474041
7.653000 47.912000 4.922771
7.656000 43.637000 4.725157
7.659000 43.905000 5.068097
7.662000 48.215000 5.065307
7.665000 44.489000 4.789778
7.668000 45.890000 4.888588
7.671000 57.910000 5.622304
7.674000 53.233000 5.372864
7.677000 40.616000 4.730316
7.680000 41.001000 4.671543
7.683000 52.219000 5.202238
7.686000 44.561000 4.931178
7.689000 46.722000 5.041232
7.692000 44.236000 4.696516
7.695000 51.990000 5.222986
7.698000 55.002000 5.637071
7.701000 37.895000 4.502652
7.704000 44.403000 4.840989
7.707000 44.576000 4.941326
7.710000 38.881000 4.498197
7.713000 55.551000 5.653057
7.716000 49.742000 5.032198
7.719000 48.670000 5.085246
7.722000 53.606000 5.307417
7.725000 42.928000 4.681220
7.728000 48.978000 5.179769
7.731000 48.688000 5.180457
7.734000 37.184000 4.499276
7.737000 50.942000 5.079226
7.740000 44.133000 4.764366
7.743000 43.745000 4.862318
7.746000 56.691000 5.698211
7.749000 48.267000 5.287050
7.752000 52.254000 5.138772
7.755000 39.852000 4.478279
7.758000 44.041000 4.786456
7.761000 41.626000 4.698801
7.764000 52.483000 5.481525
7.767000 59.169000 5.455071
7.770000 54.982000 5.300606
7.773000 46.969000 4.965845
7.776000 43.255000 4.868775
7.779000 58.380000 5.690050
7.782000 47.699000 5.052973
7.785000 50.787000 4.962525
7.788000 54.995000 5.547498
7.791000 47.694000 5.097177
7.794000 47.291000 5.067588
7.797000 51.630000 5.126528
7.800000 44.107000 4.685746
7.803000 58.008000 5.699394
7.806000 56.601000 5.428323
7.809000 48.366000 5.054885
7.812000 55.502000 5.642155
7.815000 45.975000 4.887223
7.818000 50.269000 5.271844
7.821000 50.843000 5.617523
7.824000 45.578000 5.006512
7.827000 39.452000 4.514325
7.830000 44.054000 4.662001
7.833000 44.293000 4.867907
7.836000 43.327000 4.766245
7.839000 48.263000 5.027924
7.842000 47.486000 4.975061
7.845000 45.046000 4.875915
7.848000 44.617000 4.846545
7.851000 53.609000 5.430184
7.854000 46.352000 5.071579
7.857000 49.163000 5.077551
7.860000 49.544000 5.234004
7.863000 53.241000 5.450668
7.866000 57.275000 5.421610
7.869000 42.663000 4.701161
7.872000 59.260000 5.631403
7.875000 48.502000 5.237763
7.878000 53.335000 5.402997
7.881000 47.772000 5.009824
7.884000 44.616000 4.679647
7.887000 60.542000 5.794124
7.890000 41.865000 4.741924
7.893000 58.066000 5.721593
7.896000 54.579000 5.404280
7.899000 54.475000 5.398369
7.902000 45.020000 4.994194
7.905000 52.183000 5.129138
7.908000 53.041000 5.307705
7.911000 45.762000 5.016450
7.914000 41.410000 4.737601
7.917000 55.927000 5.528781
7.920000 43.290000 4.778007
7.923000 39.004000 4.664368
7.926000 45.858000 4.878582
7.929000 55.323000 5.499247
7.932000 35.635000 4.525506
7.935000 35.242000 4.448901
7.938000 45.774000 5.033262
7.941000 45.022000 4.966610
7.944000 53.518000 5.265780
7.947000 60.130000 5.649646
7.950000 52.977000 5.390396
7.953000 50.993000 5.255324
7.956000 51.498000 5.235837
7.959000 47.399000 5.035817
7.962000 54.637000 5.425760
7.965000 48.611000 5.213130
7.968000 41.419000 4.892143
7.971000 54.937000 5.442041
7.974000 42.232000 4.782243
7.977000 41.174000 4.730445
7.980000 41.587000 4.752044
7.983000 46.699000 5.061473
7.986000 48.309000 5.144921
7.989000 57.835000 5.544562
7.992000 54.908000 5.401460
7.995000 47.325000 5.025141
7.998000 40.221000 4.667204
8.001000 47.080000 5.090267
8.004000 47.627000 5.046313
8.007000 65.487000 5.986960
8.010000 48.096000 5.098597
8.013000 53.783000 5.348136
8.016000 42.735000 4.725292
8.019000 55.408000 5.432808
8.022000 47.888000 4.880179
8.025000 52.541000 5.271334
8.028000 58.937000 5.408109
8.031000 64.498000 6.081248
8.034000 52.749000 5.312506
8.037000 46.221000 4.937036
8.040000 50.454000 5.305931
8.043000 49.652000 5.042705
8.046000 58.943000 5.646917
8.049000 52.600000 5.276430
8.052000 54.993000 5.485250
8.055000 42.518000 4.612008
8.058000 55.792000 5.547622
8.061000 44.920000 4.821366
8.064000 49.496000 5.063873
8.067000 52.971000 5.301956
8.070000 52.947000 5.471544
8.073000 40.483000 4.591333
8.076000 56.402000 5.551152
8.079000 48.056000 5.059126
8.082000 53.914000 5.523104
8.085000 39.195000 4.537692
8.088000 55.379000 5.513686
8.091000 48.243000 5.354321
8.094000 50.054000 4.937207
8.097000 49.272000 5.210129
8.100000 50.975000 5.191979
8.103000 45.093000 5.027727
8.106000 55.440000 5.495114
8.109000 44.001000 4.719176
8.112000 48.658000 5.184062
8.115000 50.270000 5.231618
8.118000 56.013000 5.661295
8.121000 64.957000 5.857696
8.124000 53.942000 5.427326
8.127000 60.141000 5.793742
8.130000 48.738000 5.242281
8.133000 56.761000 5.536279
8.136000 51.039000 5.082976
8.139000 61.665000 5.828183
8.142000 58.272000 5.611046
8.145000 61.595000 5.723196
8.148000 42.140000 4.693312
8.151000 41.208000 4.584374
8.154000 60.430000 5.612171
8.157000 50.868000 5.298049
8.160000 56.238000 5.508455
8.163000 63.306000 6.031599
8.166000 43.355000 4.804285
8.169000 46.864000 4.963324
8.172000 45.426000 4.952243
8.175000 41.779000 4.522638
8.178000 52.735000 5.307905
8.181000 63.092000 5.801069
8.184000 53.327000 5.381793
8.187000 58.715000 5.644408
8.190000 40.644000 4.772039
8.193000 45.659000 4.884543
8.196000 56.012000 5.490054
8.199000 41.941000 4.684196
8.202000 42.733000 4.581836
8.205000 54.417000 5.443950
8.208000 54.993000 5.546652
8.211000 46.910000 4.870318
8.214000 44.347000 4.926185
8.217000 57.837000 5.496280
8.220000 57.826000 5.570196
8.223000 40.601000 4.574337
8.226000 54.799000 5.338516
8.229000 49.379000 5.146808
8.232000 48.447000 5.115817
8.235000 50.814000 5.358600
8.238000 40.136000 4.532726
8.241000 41.225000 4.541077
8.244000 36.748000 4.499517
8.247000 52.365000 5.327889
8.250000 57.893000 5.521224
8.253000 61.818000 5.629420
8.256000 63.395000 5.832803
8.259000 42.855000 4.833093
8.262000 53.077000 5.528041
8.265000 56.133000 5.439890
8.268000 69.309000 5.955357
8.271000 46.774000 4.965012
8.274000 51.353000 5.399497
8.277000 54.857000 5.654524
8.280000 46.523000 4.915019
8.283000 57.323000 5.418246
8.286000 44.623000 5.031707
8.289000 63.700000 5.874020
8.292000 51.632000 5.425131
8.295000 56.274000 5.438241
8.298000 54.508000 5.461115
8.301000 51.390000 5.391566
8.304000 48.369000 5.214763
8.307000 53.687000 5.422475
8.310000 44.147000 4.766212
8.313000 50.768000 5.268065
8.316000 53.848000 5.447610
8.319000 62.544000 5.913974
8.322000 65.429000 5.932021
8.325000 54.289000 5.555846
8.328000 51.965000 5.184745
8.331000 64.447000 5.833752
8.334000 51.264000 5.080753
8.337000 50.463000 5.252862
8.340000 63.405000 5.799387
8.343000 58.737000 5.639094
8.346000 51.009000 5.200897
8.349000 46.149000 5.034654
8.352000 39.590000 4.516455
8.355000 46.807000 5.010043
8.358000 41.080000 4.539444
8.361000 57.611000 5.648107
8.364000 55.203000 5.485920
8.367000 42.041000 4.806647
8.370000 59.541000 5.696294
8.373000 56.040000 5.428853
8.376000 43.465000 4.910695
8.379000 56.242000 5.468599
8.382000 58.573000 5.516493
8.385000 59.672000 5.624789
8.388000 62.611000 5.789304
8.391000 57.445000 5.476025
8.394000 71.808000 6.155966
8.397000 61.066000 5.650175
8.400000 58.954000 5.761417
8.403000 58.781000 5.416206
8.406000 71.984000 6.268962
8.409000 51.370000 5.179308
8.412000 53.103000 5.260138
8.415000 55.922000 5.438254
8.418000 51.695000 5.277450
8.421000 57.220000 5.725856
8.424000 67.967000 6.245268
8.427000 55.181000 5.450285
8.430000 64.235000 5.891742
8.433000 44.923000 4.711797
8.436000 84.293000 6.998887
8.439000 56.483000 5.623013
8.442000 59.567000 5.844728
8.445000 54.722000 5.369200
8.448000 53.943000 5.338493
8.451000 54.192000 5.374109
8.454000 75.642000 6.584503
8.457000 43.758000 4.759959
8.460000 51.941000 5.265079
8.463000 57.575000 5.615445
8.466000 44.907000 4.973341
8.469000 50.595000 5.279105
8.472000 46.320000 4.941266
8.475000 69.636000 6.217720
8.478000 60.398000 5.619570
8.481000 45.760000 4.911927
8.484000 58.606000 5.810753
8.487000 67.784000 5.998293
8.490000 67.689000 5.999897
8.493000 55.432000 5.308816
8.496000 68.284000 6.101821
8.499000 52.485000 5.354128
8.502000 60.402000 5.760104
8.505000 55.619000 5.572908
8.508000 59.097000 5.755673
8.511000 62.269000 5.925259
8.514000 65.402000 5.964421
8.517000 56.979000 5.516311
8.520000 50.359000 5.155006
8.523000 68.455000 6.062215
8.526000 54.062000 5.505430
8.529000 62.851000 5.809454
8.532000 70.112000 6.093586
8.535000 54.320000 5.404926
8.538000 54.334000 5.510027
8.541000 45.727000 5.074468
8.544000 60.797000 5.814462
8.547000 61.889000 5.672119
8.550000 62.356000 5.698108
8.553000 49.101000 5.014676
8.556000 51.207000 5.355077
8.559000 52.164000 5.363599
8.562000 56.335000 5.456437
8.565000 44.607000 4.798417
8.568000 51.572000 5.462206
8.571000 64.855000 5.940005
8.574000 55.253000 5.449300
8.577000 54.013000 5.387044
8.580000 69.202000 6.145903
8.583000 56.047000 5.436857
8.586000 60.578000 5.700805
8.589000 71.878000 6.183568
8.592000 61.459000 5.765455
8.595000 50.192000 5.183562
8.598000 56.482000 5.612192
8.601000 58.501000 5.592505
8.604000 55.292000 5.583657
8.607000 69.391000 6.004663
8.610000 50.315000 5.206371
8.613000 48.840000 5.265846
8.616000 44.060000 4.907929
8.619000 50.599000 5.279964
8.622000 53.987000 5.459858
8.625000 60.114000 5.582042
8.628000 54.087000 5.303858
8.631000 69.858000 6.071498
8.634000 77.207000 6.359602
8.637000 53.117000 5.145785
8.640000 52.891000 5.289367
8.643000 47.775000 5.337099
8.646000 50.311000 5.436084
8.649000 64.064000 5.876947
8.652000 57.997000 5.468566
8.655000 55.098000 5.336745
8.658000 61.237000 5.735791
8.661000 57.920000 5.316129
8.664000 59.321000 5.673831
8.667000 56.959000 5.468168
8.670000 60.816000 5.600933
8.673000 44.015000 4.838689
8.676000 61.381000 5.856454
8.679000 73.373000 6.468000
8.682000 67.224000 5.899967
8.685000 48.566000 5.196360
8.688000 53.843000 5.447767
8.691000 59.371000 5.668285
8.694000 50.991000 5.357017
8.697000 76.435000 6.323059
8.700000 54.152000 5.291721
8.703000 49.258000 5.274437
8.706000 49.936000 5.028716
8.709000 59.886000 5.765602
8.712000 51.228000 5.284880
8.715000 81.514000 6.874785
8.718000 59.868000 5.717605
8.721000 52.612000 5.249811
8.724000 61.325000 5.633823
8.727000 60.282000 5.615132
8.730000 50.985000 5.225755
8.733000 56.404000 5.492520
8.736000 67.461000 6.142179
8.739000 59.875000 5.574466
8.742000 60.808000 5.755102
8.745000 56.351000 5.649577
8.748000 59.637000 5.524690
8.751000 68.479000 6.260328
8.754000 76.356000 6.406509
8.757000 65.682000 5.766017
8.760000 57.095000 5.510052
8.763000 74.431000 6.396199
8.766000 62.333000 5.818926
8.769000 70.530000 6.189681
8.772000 54.603000 5.364670
8.775000 50.690000 4.980788
8.778000 56.871000 5.475626
8.781000 57.132000 5.400990
8.784000 45.403000 4.749093
8.787000 64.004000 6.077667
8.790000 72.641000 6.252290
8.793000 55.057000 5.474583
8.796000 55.226000 5.367071
8.799000 51.965000 5.259072
8.802000 53.653000 5.389346
8.805000 58.629000 5.609018
8.808000 64.739000 5.857358
8.811000 61.374000 5.610535
8.814000 62.628000 5.740974
8.817000 36.904000 4.621209
8.820000 61.770000 5.909716
8.823000 73.074000 6.237396
8.826000 63.690000 5.771636
8.829000 67.492000 5.998979
8.832000 63.085000 5.838915
8.835000 57.291000 5.649002
8.838000 68.871000 5.942268
8.841000 65.582000 5.942944
8.844000 57.842000 5.487691
8.847000 53.155000 5.627372
8.850000 63.358000 6.039904
8.853000 81.353000 6.630433
8.856000 57.103000 5.458238
8.859000 61.375000 5.671906
8.862000 60.330000 5.552417
8.865000 52.809000 5.390538
8.868000 68.927000 6.222400
8.871000 61.915000 5.687793
8.874000 60.329000 5.582582
8.877000 70.772000 6.177580
8.880000 65.399000 6.117935
8.883000 48.528000 5.122533
8.886000 62.499000 5.673755
8.889000 72.693000 6.090178
8.892000 60.462000 5.702145
8.895000 73.002000 6.461234
8.898000 53.953000 5.352758
8.901000 67.536000 6.056729
8.904000 60.919000 5.744275
8.907000 54.577000 5.482580
8.910000 60.351000 5.791991
8.913000 60.365000 5.760626
8.916000 60.710000 5.690287
8.919000 60.884000 5.780690
8.922000 54.479000 5.483484
8.925000 45.437000 5.027702
8.928000 59.285000 5.415699
8.931000 73.359000 6.175079
8.934000 59.217000 5.768805
8.937000 54.949000 5.419981
8.940000 65.060000 5.907038
8.943000 71.258000 6.126162
8.946000 57.265000 5.532393
8.949000 69.398000 6.198707
8.952000 56.086000 5.595785
8.955000 66.623000 6.080859
8.958000 63.802000 5.965220
8.961000 63.886000 5.682584
8.964000 47.827000 4.903977
8.967000 56.635000 5.484031
8.970000 67.868000 6.040101
8.973000 58.889000 5.404336
8.976000 69.625000 6.018903
8.979000 59.888000 5.512707
8.982000 55.325000 5.506289
8.985000 68.939000 6.192830
8.988000 66.224000 5.965911
8.991000 62.007000 5.726825
8.994000 62.985000 5.797923
8.997000 56.233000 5.527751
9.000000 60.958000 5.819298
9.003000 54.847000 5.344908
9.006000 52.281000 5.135805
9.009000 62.624000 5.845266
9.012000 73.674000 6.503158
9.015000 60.456000 5.759221
9.018000 57.715000 5.553767
9.021000 55.646000 5.506317
9.024000 75.193000 6.415214
9.027000 64.911000 5.921574
9.030000 60.000000 5.763661
9.033000 57.704000 5.645830
9.036000 51.167000 5.223468
9.039000 74.068000 6.255642
9.042000 60.846000 5.710967
9.045000 57.969000 5.578843
9.048000 60.236000 5.599432
9.051000 57.249000 5.673306
9.054000 66.013000 5.979397
9.057000 70.160000 6.111802
9.060000 76.447000 6.403121
9.063000 67.690000 5.989166
9.066000 63.649000 5.909665
9.069000 62.160000 5.791802
9.072000 59.135000 5.582343
9.075000 69.821000 6.105673
9.078000 74.986000 6.316672
9.081000 63.703000 5.897009
9.084000 58.445000 5.615730
9.087000 72.226000 6.361073
9.090000 67.898000 5.999638
9.093000 58.690000 5.457115
9.096000 60.310000 5.712547
9.099000 61.497000 5.652383
9.102000 64.981000 6.049835
9.105000 64.144000 6.008710
9.108000 67.926000 6.080830
9.111000 72.516000 6.276380
9.114000 77.002000 6.474122
9.117000 69.956000 6.076378
9.120000 79.502000 6.488895
9.123000 64.856000 5.851080
9.126000 62.002000 5.834051
9.129000 53.943000 5.490362
9.132000 70.920000 6.039495
9.135000 59.527000 5.480898
9.138000 79.289000 6.543160
9.141000 68.487000 6.299767
9.144000 72.029000 6.375349
9.147000 70.153000 6.298376
9.150000 63.154000 5.553388
9.153000 77.007000 6.361307
9.156000 62.398000 5.729065
9.159000 62.569000 5.916481
9.162000 61.386000 5.756671
9.165000 51.077000 5.221756
9.168000 56.426000 5.589351
9.171000 77.172000 6.471331
9.174000 62.971000 5.840354
9.177000 64.567000 5.957472
9.180000 67.316000 6.084137
9.183000 59.080000 5.563944
9.186000 68.790000 6.175702
9.189000 68.064000 6.027828
9.192000 78.443000 6.536666
9.195000 57.742000 5.611876
9.198000 69.822000 6.208255
9.201000 67.484000 6.138987
9.204000 61.353000 5.708888
9.207000 58.391000 5.448769
9.210000 67.747000 6.022082
9.213000 65.982000 6.035849
9.216000 64.991000 6.021220
9.219000 63.659000 5.927459
9.222000 70.398000 6.250356
9.225000 72.615000 6.201164
9.228000 71.216000 6.167991
9.231000 64.657000 6.050697
9.234000 66.356000 6.014485
9.237000 78.429000 6.480947
9.240000 78.215000 6.379230
9.243000 64.447000 5.975728
9.246000 72.858000 6.192311
9.249000 75.205000 6.494803
9.252000 61.499000 5.688811
9.255000 53.507000 5.411377
9.258000 60.264000 5.767788
9.261000 60.281000 5.589943
9.264000 69.587000 6.236106
9.267000 67.756000 6.040107
9.270000 70.450000 6.091096
9.273000 72.272000 6.297395
9.276000 67.732000 5.910021
9.279000 76.564000 6.324397
9.282000 64.441000 5.783945
9.285000 70.500000 6.234221
9.288000 69.265000 6.089375
9.291000 68.775000 6.136756
9.294000 79.673000 6.658921
9.297000 66.595000 5.900993
9.300000 88.423000 6.763473
9.303000 72.496000 6.225489
9.306000 67.479000 6.056763
9.309000 75.233000 6.240657
9.312000 72.765000 6.178334
9.315000 67.408000 6.160470
9.318000 57.678000 5.491984
9.321000 64.501000 5.985711
9.324000 87.003000 6.780922
9.327000 69.351000 6.062041
9.330000 77.108000 6.542533
9.333000 73.010000 6.284181
9.336000 79.722000 6.648658
9.339000 80.927000 6.786122
9.342000 82.967000 6.524459
9.345000 85.112000 6.685611
9.348000 70.613000 6.074779
9.351000 74.013000 6.341659
9.354000 49.322000 4.990243
9.357000 64.005000 5.780951
9.360000 70.229000 6.172488
9.363000 58.646000 5.647643
9.366000 55.826000 5.556099
9.369000 63.584000 5.783704
9.372000 60.720000 5.621439
9.375000 60.867000 5.734209
9.378000 58.705000 5.594800
9.381000 72.732000 6.196156
9.384000 80.095000 6.595075
9.387000 72.691000 6.090619
9.390000 72.572000 6.311314
9.393000 77.392000 6.628619
9.396000 58.973000 5.595090
9.399000 79.128000 6.547461
9.402000 73.770000 6.329393
9.405000 68.792000 6.104551
9.408000 61.038000 5.859841
9.411000 76.283000 6.373747
9.414000 82.201000 6.500384
9.417000 64.916000 5.759865
9.420000 59.189000 5.771055
9.423000 77.049000 6.405230
9.426000 83.732000 6.842181
9.429000 67.163000 5.901229
9.432000 74.374000 6.238662
9.435000 64.854000 5.882861
9.438000 70.848000 6.121284
9.441000 70.045000 6.052922
9.444000 76.526000 6.336134
9.447000 65.212000 5.812985
9.450000 64.911000 5.956415
9.453000 78.011000 6.657426
9.456000 81.402000 6.781176
9.459000 73.814000 6.314909
9.462000 77.202000 6.413505
9.465000 67.760000 6.126695
9.468000 69.710000 6.077528
9.471000 70.559000 6.353763
9.474000 66.226000 5.897996
9.477000 73.390000 6.164796
9.480000 74.405000 6.342702
9.483000 80.628000 6.689575
9.486000 64.039000 5.831829
9.489000 74.737000 6.356332
9.492000 79.236000 6.555391
9.495000 77.971000 6.499320
9.498000 66.615000 6.024070
9.501000 73.634000 6.338862
9.504000 59.394000 5.774302
9.507000 82.407000 6.644536
9.510000 82.153000 6.609976
9.513000 83.188000 6.648657
9.516000 82.385000 6.706602
9.519000 75.899000 6.434547
9.522000 74.805000 6.431626
9.525000 70.285000 6.284516
9.528000 66.745000 5.932432
9.531000 59.145000 5.625227
9.534000 69.106000 6.065835
9.537000 76.073000 6.633068
9.540000 80.103000 6.672631
9.543000 82.066000 6.764217
9.546000 77.819000 6.413240
9.549000 74.834000 6.337875
9.552000 79.479000 6.481565
9.555000 74.200000 6.340547
9.558000 82.559000 6.748215
9.561000 69.160000 5.873267
9.564000 81.327000 6.536718
9.567000 77.224000 6.494966
9.570000 75.199000 6.283610
9.573000 76.511000 6.401914
9.576000 77.307000 6.476094
9.579000 89.834000 7.011642
9.582000 82.610000 6.778384
9.585000 71.124000 6.290160
9.588000 59.968000 5.464559
9.591000 75.626000 6.232407
9.594000 89.882000 7.066623
9.597000 74.910000 6.436723
9.600000 82.304000 6.590778
9.603000 69.344000 5.958902
9.606000 88.279000 6.979039
9.609000 84.035000 6.569144
9.612000 82.527000 6.789421
9.615000 70.364000 6.288076
9.618000 79.174000 6.579694
9.621000 71.256000 6.182871
9.624000 83.518000 6.722128
9.627000 77.367000 6.350275
9.630000 88.818000 7.104271
9.633000 77.095000 6.485249
9.636000 87.826000 6.855383
9.639000 82.803000 6.552601
9.642000 85.994000 6.885983
9.645000 81.219000 6.725666
9.648000 85.376000 6.700065
9.651000 72.540000 6.152210
9.654000 71.758000 6.107418
9.657000 91.701000 7.149324
9.660000 76.538000 6.682928
9.663000 79.171000 6.599555
9.666000 72.506000 6.162578
9.669000 88.278000 6.852818
9.672000 74.471000 6.331000
9.675000 60.887000 5.690894
9.678000 78.621000 6.503022
9.681000 67.226000 5.883813
9.684000 76.182000 6.297800
9.687000 73.382000 6.306146
9.690000 76.939000 6.424145
9.693000 86.339000 6.782833
9.696000 69.656000 6.116414
9.699000 82.112000 6.651155
9.702000 71.397000 6.349428
9.705000 94.693000 7.329411
9.708000 64.217000 5.811405
9.711000 81.983000 6.497958
9.714000 64.528000 5.975208
9.717000 93.834000 7.207673
9.720000 66.063000 5.866395
9.723000 68.829000 6.133039
9.726000 85.007000 6.750985
9.729000 69.184000 6.147715
9.732000 75.508000 6.543038
9.735000 75.243000 6.361622
9.738000 69.795000 6.038665
9.741000 64.622000 5.768018
9.744000 63.169000 5.786454
9.747000 72.969000 6.193562
9.750000 67.638000 6.152563
9.753000 73.200000 6.258942
9.756000 81.259000 6.590552
9.759000 85.058000 6.854900
9.762000 78.147000 6.574280
9.765000 79.697000 6.459148
9.768000 83.467000 6.651543
9.771000 92.069000 6.976655
9.774000 72.730000 6.314211
9.777000 78.046000 6.483802
9.780000 74.767000 6.256038
9.783000 74.351000 6.123676
9.786000 78.010000 6.420253
9.789000 88.128000 7.022871
9.792000 87.076000 6.973921
9.795000 84.801000 6.680671
9.798000 85.013000 6.651375
9.801000 90.783000 7.060479
9.804000 79.500000 6.641670
9.807000 74.041000 6.238034
9.810000 85.917000 6.715752
9.813000 61.302000 5.575503
9.816000 73.114000 6.293406
9.819000 73.642000 6.446379
9.822000 80.675000 6.669268
9.825000 75.378000 6.372910
9.828000 101.585000 7.421236
9.831000 65.014000 5.991775
9.834000 75.673000 6.523406
9.837000 94.367000 7.104362
9.840000 76.492000 6.240369
9.843000 80.795000 6.610815
9.846000 85.465000 6.783614
9.849000 82.418000 6.697463
9.852000 84.379000 6.726484
9.855000 80.017000 6.329106
9.858000 88.986000 7.045163
9.861000 74.725000 6.408850
9.864000 92.188000 7.121090
9.867000 85.276000 6.898638
9.870000 90.333000 6.992304
9.873000 74.227000 6.129830
9.876000 69.071000 6.021168
9.879000 76.324000 6.438272
9.882000 70.211000 6.141217
9.885000 101.632000 7.401775
9.888000 81.300000 6.697957
9.891000 72.545000 6.234264
9.894000 82.361000 6.901249
9.897000 79.991000 6.565347
9.900000 88.183000 6.749479
9.903000 96.030000 7.168668
9.906000 87.955000 6.896818
9.909000 91.586000 7.126575
9.912000 82.258000 6.643506
9.915000 73.225000 6.198096
9.918000 81.947000 6.736687
9.921000 92.571000 7.231452
9.924000 82.679000 6.514555
9.927000 82.284000 6.677651
9.930000 80.959000 6.633086
9.933000 79.559000 6.428232
9.936000 86.841000 6.937810
9.939000 86.504000 6.935194
9.942000 100.176000 7.244186
9.945000 68.729000 6.086883
9.948000 86.974000 6.812409
9.951000 90.294000 6.928241
9.954000 94.938000 7.185941
9.957000 75.498000 6.484983
9.960000 82.122000 6.557230
9.963000 71.092000 6.174126
9.966000 92.776000 7.169944
9.969000 85.141000 6.714693
9.972000 102.471000 7.496308
9.975000 83.327000 6.682837
9.978000 82.151000 6.759364
9.981000 81.758000 6.540063
9.984000 79.195000 6.531516
9.987000 86.385000 6.689166
9.990000 82.405000 6.619575
9.993000 85.352000 6.705805
9.996000 91.464000 7.109633
9.999000 72.540000 6.321646
10.002000 75.119000 6.289033
10.005000 95.801000 7.124654
10.008000 79.542000 6.645848
10.011000 86.556000 7.065785
10.014000 69.090000 6.174663
10.017000 85.418000 6.548067
10.020000 93.059000 7.049491
10.023000 84.485000 6.720752
10.026000 96.915000 7.127088
10.029000 73.305000 6.366145
10.032000 98.253000 7.260225
10.035000 94.051000 7.180535
10.038000 81.020000 6.640158
10.041000 96.490000 7.237915
10.044000 93.259000 7.058702
10.047000 81.418000 6.501926
10.050000 88.776000 6.944796
10.053000 87.699000 7.001463
10.056000 74.490000 6.465553
10.059000 85.322000 6.885375
10.062000 84.891000 6.578932
10.065000 77.040000 6.477722
10.068000 93.667000 7.114031
10.071000 84.139000 6.741155
10.074000 81.781000 6.625168
10.077000 98.485000 7.331069
10.080000 108.258000 7.550479
10.083000 98.010000 7.364642
10.086000 93.695000 7.252859
10.089000 98.722000 7.359310
10.092000 88.311000 6.838697
10.095000 88.265000 6.776160
10.098000 92.622000 7.045851
10.101000 83.250000 6.735968
10.104000 85.379000 6.702254
10.107000 81.085000 6.620522
10.110000 89.281000 6.850567
10.113000 72.337000 6.253043
10.116000 96.048000 7.117013
10.119000 86.444000 6.887224
10.122000 88.573000 6.980308
10.125000 81.659000 6.598059
10.128000 83.245000 6.596446
10.131000 102.489000 7.481459
10.134000 100.685000 7.190790
10.137000 77.542000 6.286359
10.140000 78.459000 6.302277
10.143000 81.984000 6.644687
10.146000 101.510000 7.416767
10.149000 92.158000 7.124178
10.152000 95.383000 7.015966
10.155000 82.234000 6.501845
10.158000 96.330000 7.346197
10.161000 75.730000 6.373296
10.164000 87.034000 6.764817
10.167000 90.260000 6.921217
10.170000 90.420000 7.049964
10.173000 83.427000 6.569789
10.176000 101.385000 7.528543
10.179000 92.939000 7.023832
10.182000 91.736000 7.041376
10.185000 72.300000 6.077959
10.188000 90.240000 7.159066
10.191000 84.941000 6.731784
10.194000 89.625000 6.984026
10.197000 84.692000 6.712159
10.200000 104.344000 7.563618
10.203000 98.994000 7.401342
10.206000 89.423000 7.130158
10.209000 87.271000 6.835744
10.212000 82.414000 6.571088
10.215000 101.868000 7.340825
10.218000 84.871000 6.688299
10.221000 93.454000 7.136863
10.224000 84.868000 6.651937
10.227000 104.958000 7.488383
10.230000 89.801000 6.990735
10.233000 84.703000 6.807605
10.236000 98.767000 7.328992
10.239000 92.055000 6.861747
10.242000 87.643000 6.785691
10.245000 95.189000 7.179585
10.248000 91.340000 7.214290
10.251000 98.137000 7.213996
10.254000 98.726000 7.309511
10.257000 95.934000 7.223218
10.260000 83.111000 6.755550
10.263000 89.269000 6.844129
10.266000 86.093000 6.827163
10.269000 98.229000 7.200452
10.272000 84.322000 6.641024
10.275000 82.007000 6.775849
10.278000 84.604000 6.856448
10.281000 78.220000 6.600844
10.284000 106.055000 7.550071
10.287000 95.891000 7.173219
10.290000 90.980000 7.012732
10.293000 104.159000 7.393933
10.296000 91.362000 6.952506
10.299000 100.110000 7.257125
10.302000 94.011000 7.087245
10.305000 103.464000 7.601726
10.308000 90.250000 7.039648
10.311000 104.616000 7.491689
10.314000 86.956000 6.737913
10.317000 85.361000 6.764770
10.320000 91.733000 7.092278
10.323000 90.570000 7.035119
10.326000 91.553000 6.953217
10.329000 87.806000 6.808255
10.332000 101.569000 7.480458
10.335000 96.041000 7.228180
10.338000 91.491000 6.925974
10.341000 92.020000 6.883551
10.344000 88.604000 6.966987
10.347000 100.117000 7.264553
10.350000 71.848000 6.339428
10.353000 91.846000 7.139067
10.356000 114.754000 7.807126
10.359000 74.453000 6.164805
10.362000 99.313000 7.433236
10.365000 102.199000 7.414768
10.368000 89.689000 6.990125
10.371000 92.309000 7.075888
10.374000 110.512000 7.777216
10.377000 96.726000 7.145823
10.380000 98.216000 7.347267
10.383000 95.159000 7.134777
10.386000 86.585000 6.627129
10.389000 98.886000 7.125565
10.392000 85.098000 6.700902
10.395000 99.878000 7.424116
10.398000 100.318000 7.255289
10.401000 76.669000 6.417334
10.404000 84.608000 6.849476
10.407000 83.114000 6.642160
10.410000 102.937000 7.387911
10.413000 91.714000 6.988149
10.416000 112.884000 7.829567
10.419000 72.629000 6.186352
10.422000 84.305000 6.698667
10.425000 101.067000 7.437869
10.428000 96.050000 6.974523
10.431000 88.663000 6.811435
10.434000 102.021000 7.222562
10.437000 109.262000 7.762648
10.440000 84.119000 6.776052
10.443000 98.964000 7.328650
10.446000 89.262000 6.771578
10.449000 103.963000 7.539603
10.452000 86.915000 6.735862
10.455000 93.918000 7.245257
10.458000 101.625000 7.394321
10.461000 91.958000 6.912780
10.464000 84.865000 6.768509
10.467000 99.462000 7.294296
10.470000 86.186000 6.793065
10.473000 91.861000 6.927154
10.476000 109.138000 7.713147
10.479000 97.607000 7.330092
10.482000 88.330000 6.959192
10.485000 94.938000 7.176176
10.488000 110.310000 7.777611
10.491000 87.203000 6.826140
10.494000 88.352000 6.979372
10.497000 107.853000 7.797661
10.500000 93.703000 7.265094
10.503000 86.815000 6.740462
10.506000 105.097000 7.517543
10.509000 99.267000 7.478370
10.512000 95.490000 7.240482
10.515000 102.211000 7.438380
10.518000 83.612000 6.688659
10.521000 100.867000 7.280575
10.524000 91.622000 7.157217
10.527000 86.574000 6.861404
10.530000 106.130000 7.605012
10.533000 102.910000 7.384134
10.536000 117.965000 7.903074
10.539000 103.948000 7.489161
10.542000 99.009000 7.224844
10.545000 106.896000 7.507320
10.548000 96.570000 7.316665
10.551000 99.172000 7.442280
10.554000 81.983000 6.738495
10.557000 98.736000 7.346636
10.560000 96.539000 7.127340
10.563000 96.952000 7.355733
10.566000 99.708000 7.229129
10.569000 106.235000 7.533706
10.572000 97.368000 7.290768
10.575000 98.649000 7.185639
10.578000 118.994000 7.979484
10.581000 112.016000 7.831105
10.584000 109.873000 7.698591
10.587000 97.934000 7.231214
10.590000 94.777000 7.105693
10.593000 93.117000 7.031537
10.596000 85.348000 6.656552
10.599000 104.037000 7.528905
10.602000 104.507000 7.475688
10.605000 112.150000 7.845154
10.608000 76.934000 6.273236
10.611000 104.680000 7.548082
10.614000 102.941000 7.611001
10.617000 93.266000 7.158613
10.620000 105.595000 7.704597
10.623000 96.525000 7.158499
10.626000 92.189000 6.973985
10.629000 103.114000 7.504202
10.632000 99.045000 7.279838
10.635000 96.562000 7.162296
10.638000 96.256000 7.281040
10.641000 99.046000 7.353486
10.644000 95.389000 7.374345
10.647000 92.368000 6.928645
10.650000 109.422000 7.768395
10.653000 110.489000 7.637127
10.656000 113.290000 7.786887
10.659000 94.310000 7.213550
10.662000 104.480000 7.630520
10.665000 110.059000 7.744895
10.668000 96.342000 7.302665
10.671000 91.267000 7.093548
10.674000 98.754000 7.327765
10.677000 97.286000 7.178697
10.680000 106.195000 7.458750
10.683000 93.879000 6.927859
10.686000 112.552000 7.741711
10.689000 99.698000 7.365726
10.692000 110.022000 7.630224
10.695000 93.337000 6.783470
10.698000 114.481000 7.843698
10.701000 110.529000 7.690197
10.704000 98.420000 7.332665
10.707000 92.849000 6.971289
10.710000 101.443000 7.366995
10.713000 81.523000 6.491446
10.716000 96.434000 7.113388
10.719000 103.049000 7.509822
10.722000 84.395000 6.864125
10.725000 95.012000 7.154155
10.728000 93.994000 7.109627
10.731000 111.329000 7.841234
10.734000 84.188000 6.570167
10.737000 105.598000 7.631679
10.740000 92.960000 6.873697
10.743000 103.740000 7.331099
10.746000 99.061000 7.336994
10.749000 94.315000 7.218163
10.752000 97.616000 7.212628
10.755000 94.267000 7.012459
10.758000 90.743000 7.039615
10.761000 101.116000 7.503080
10.764000 110.462000 7.732733
10.767000 113.634000 7.834342
10.770000 115.117000 7.742893
10.773000 106.600000 7.603339
10.776000 107.580000 7.693904
10.779000 109.164000 7.491263
10.782000 101.509000 7.224035
10.785000 95.317000 7.126003
10.788000 127.569000 8.326555
10.791000 109.001000 7.765570
10.794000 103.913000 7.689678
10.797000 111.350000 7.759909
10.800000 80.076000 6.655974
10.803000 102.110000 7.502789
10.806000 86.691000 6.965816
10.809000 107.240000 7.642255
10.812000 104.172000 7.390521
10.815000 100.979000 7.435581
10.818000 110.222000 7.781516
10.821000 109.886000 7.951427
10.824000 95.285000 7.197302
10.827000 93.233000 6.948149
10.830000 119.793000 8.100327
10.833000 104.122000 7.473360
10.836000 103.752000 7.461691
10.839000 102.550000 7.387295
10.842000 115.425000 7.879985
10.845000 99.929000 7.314624
10.848000 100.312000 7.425983
10.851000 103.339000 7.415218
10.854000 112.685000 7.776410
10.857000 100.595000 7.291091
10.860000 97.224000 7.285592
10.863000 118.813000 7.925548
10.866000 112.706000 7.864371
10.869000 109.269000 7.724593
10.872000 124.587000 7.791608
10.875000 119.401000 7.892222
10.878000 110.988000 7.741865
10.881000 94.703000 7.261930
10.884000 123.815000 8.193647
10.887000 110.428000 7.575009
10.890000 101.991000 7.319956
10.893000 99.922000 7.175656
10.896000 97.166000 7.191264
10.899000 98.936000 7.327121
10.902000 105.356000 7.541184
10.905000 119.411000 7.890301
10.908000 87.660000 7.007358
10.911000 121.509000 8.130332
10.914000 114.059000 7.718849
10.917000 99.171000 7.336039
10.920000 93.120000 7.134277
10.923000 87.087000 6.874766
10.926000 103.501000 7.497536
10.929000 94.474000 7.210597
10.932000 109.213000 7.516711
10.935000 97.514000 7.206534
10.938000 107.849000 7.692962
10.941000 100.475000 7.285536
10.944000 93.753000 7.199481
10.947000 93.501000 7.079454
10.950000 106.160000 7.744246
10.953000 94.403000 7.154104
10.956000 98.548000 7.196059
10.959000 115.480000 7.948527
10.962000 121.126000 7.860099
10.965000 92.258000 6.993219
10.968000 88.749000 7.062063
10.971000 97.011000 7.202664
10.974000 107.991000 7.485862
10.977000 103.225000 7.325752
10.980000 99.810000 7.329677
10.983000 100.597000 7.421197
10.986000 95.669000 7.213783
10.989000 117.412000 7.905273
10.992000 97.409000 7.153547
10.995000 100.557000 7.309021
10.998000 101.463000 7.407731
11.001000 98.805000 7.347442
11.004000 113.772000 7.792799
11.007000 100.679000 7.264278
11.010000 95.093000 7.119413
11.013000 113.141000 7.822986
11.016000 108.017000 7.594209
11.019000 85.146000 6.546291
11.022000 101.001000 7.453856
11.025000 91.341000 7.028550
11.028000 104.196000 7.494958
11.031000 103.402000 7.328533
11.034000 99.093000 7.391794
11.037000 88.198000 6.749511
11.040000 101.551000 7.474455
11.043000 91.060000 6.921697
11.046000 94.861000 6.910037
11.049000 111.622000 7.665556
11.052000 111.391000 7.759349
11.055000 98.610000 7.376526
11.058000 117.805000 8.080063
11.061000 95.746000 7.057635
11.064000 108.853000 7.614972
11.067000 89.009000 6.838352
11.070000 107.560000 7.667976
11.073000 86.809000 6.861237
11.076000 108.816000 7.584123
11.079000 107.612000 7.625016
11.082000 126.176000 8.431768
11.085000 116.083000 8.157630
11.088000 109.697000 7.711771
11.091000 94.420000 7.134926
11.094000 99.365000 7.292474
11.097000 106.204000 7.511542
11.100000 100.497000 7.483600
11.103000 98.021000 7.230838
11.106000 123.419000 8.146443
11.109000 112.895000 7.595511
11.112000 124.108000 8.171921
11.115000 113.889000 7.907147
11.118000 121.673000 8.140721
11.121000 99.549000 7.328974
11.124000 106.031000 7.481444
11.127000 119.142000 8.130277
11.130000 107.424000 7.729754
11.133000 113.724000 7.859831
11.136000 108.460000 7.427055
11.139000 104.312000 7.452631
11.142000 119.792000 7.961071
11.145000 108.665000 7.846183
11.148000 104.251000 7.468808
11.151000 110.479000 7.594400
11.154000 108.330000 7.688235
11.157000 95.502000 7.180445
11.160000 113.363000 7.951852
11.163000 109.717000 7.585826
11.166000 121.485000 8.112691
11.169000 104.645000 7.381869
11.172000 103.225000 7.398403
11.175000 105.915000 7.478809
11.178000 120.665000 8.027522
11.181000 127.175000 8.425693
11.184000 125.437000 8.170349
11.187000 120.940000 8.043779
11.190000 111.022000 7.818793
11.193000 123.747000 8.189946
11.196000 108.510000 7.559511
11.199000 118.932000 7.988619
11.202000 109.568000 7.804856
11.205000 107.465000 7.718694
11.208000 109.487000 7.709868
11.211000 104.781000 7.409782
11.214000 88.983000 7.040165
11.217000 83.591000 6.673835
11.220000 115.657000 7.866401
11.223000 95.801000 7.148834
11.226000 100.335000 7.331567
11.229000 94.021000 7.077317
11.232000 103.201000 7.445189
11.235000 89.588000 6.911677
11.238000 112.685000 7.686501
11.241000 102.837000 7.341480
11.244000 102.974000 7.452731
11.247000 111.088000 7.697493
11.250000 123.652000 8.179601
11.253000 101.084000 7.523225
11.256000 107.888000 7.732993
11.259000 114.876000 8.078145
11.262000 102.917000 7.500967
11.265000 106.527000 7.553752
11.268000 111.873000 7.800820
11.271000 106.315000 7.362370
11.274000 96.848000 7.234623
11.277000 104.691000 7.519166
11.280000 113.837000 7.877949
11.283000 113.661000 7.881075
11.286000 92.755000 6.991432
11.289000 103.074000 7.404905
11.292000 102.232000 7.205939
11.295000 110.614000 7.697331
11.298000 131.163000 8.391368
11.301000 95.876000 7.008749
11.304000 117.018000 7.937559
11.307000 119.029000 8.210030
11.310000 125.051000 8.194792
11.313000 101.866000 7.422989
11.316000 92.590000 6.892238
11.319000 121.228000 7.990809
11.322000 113.285000 7.840073
11.325000 112.868000 7.920296
11.328000 116.383000 8.080563
11.331000 125.876000 8.145021
11.334000 111.541000 7.703276
11.337000 114.640000 7.882235
11.340000 109.770000 7.594812
11.343000 104.203000 7.270918
11.346000 107.182000 7.741557
11.349000 87.864000 6.938704
11.352000 108.392000 7.709146
11.355000 94.044000 7.067883
11.358000 124.441000 8.137556
11.361000 114.511000 7.796131
11.364000 93.646000 7.055788
11.367000 91.290000 6.918671
11.370000 106.682000 7.536169
11.373000 105.810000 7.641257
11.376000 118.046000 7.951314
11.379000 118.996000 8.160332
11.382000 104.305000 7.275565
11.385000 118.861000 7.955137
11.388000 118.084000 8.147132
11.391000 112.638000 7.923920
11.394000 111.156000 7.800732
11.397000 119.752000 8.139744
11.400000 111.001000 7.579882
11.403000 101.642000 7.189387
11.406000 93.930000 7.028015
11.409000 104.948000 7.503151
11.412000 132.406000 8.550588
11.415000 94.831000 7.097228
11.418000 105.044000 7.453046
11.421000 113.535000 7.998452
11.424000 103.669000 7.488060
11.427000 105.702000 7.569945
11.430000 115.379000 7.816529
11.433000 118.746000 7.877472
11.436000 110.809000 7.777477
11.439000 109.190000 7.744025
11.442000 90.509000 6.933313
11.445000 111.550000 7.746204
11.448000 100.956000 7.344014
11.451000 101.584000 7.459867
11.454000 112.402000 7.880798
11.457000 92.394000 6.940101
11.460000 97.845000 7.052921
11.463000 88.904000 6.890977
11.466000 104.362000 7.571894
11.469000 110.645000 7.783398
11.472000 93.231000 7.146477
11.475000 100.022000 7.343753
11.478000 105.700000 7.669090
11.481000 96.634000 7.208989
11.484000 119.911000 8.176358
11.487000 114.688000 7.756789
11.490000 112.714000 7.927784
11.493000 116.687000 7.952194
11.496000 99.994000 7.368058
11.499000 107.407000 7.485786
11.502000 99.036000 7.040396
11.505000 98.646000 7.344793
11.508000 114.709000 7.731808
11.511000 115.491000 7.799662
11.514000 107.678000 7.569291
11.517000 98.569000 7.106188
11.520000 112.339000 7.765655
11.523000 105.340000 7.603152
11.526000 97.477000 7.166131
11.529000 118.180000 8.007733
11.532000 103.117000 7.397610
11.535000 118.197000 7.916048
11.538000 96.485000 7.249069
11.541000 105.573000 7.525899
11.544000 93.298000 7.069444
11.547000 110.387000 7.553918
11.550000 104.865000 7.541118
11.553000 105.560000 7.663638
11.556000 101.674000 7.316127
11.559000 93.093000 7.100304
11.562000 101.184000 7.165032
11.565000 111.892000 7.775280
11.568000 90.428000 6.926368
11.571000 94.872000 7.200563
11.574000 118.642000 7.846014
11.577000 108.645000 7.563729
11.580000 108.165000 7.487151
11.583000 113.147000 7.672109
11.586000 114.758000 7.904642
11.589000 104.871000 7.663445
11.592000 111.393000 7.670376
11.595000 104.761000 7.554062
11.598000 107.590000 7.641512
11.601000 103.984000 7.636024
11.604000 90.359000 6.892866
11.607000 106.171000 7.476608
11.610000 95.035000 7.035559
11.613000 115.395000 7.860603
11.616000 115.963000 7.752555
11.619000 128.265000 8.329844
11.622000 93.809000 7.088319
11.625000 107.601000 7.613277
11.628000 89.024000 6.888478
11.631000 100.639000 7.348111
11.634000 99.964000 7.319577
11.637000 122.515000 8.169035
11.640000 119.407000 7.907959
11.643000 108.392000 7.526380
11.646000 89.919000 6.935874
11.649000 102.188000 7.450967
11.652000 104.426000 7.498366
11.655000 110.440000 7.775517
11.658000 112.578000 7.708596
11.661000 105.678000 7.551965
11.664000 98.931000 7.306273
11.667000 129.806000 8.468782
11.670000 102.422000 7.377541
11.673000 106.575000 7.700179
11.676000 116.268000 7.915498
11.679000 107.220000 7.576711
11.682000 122.055000 8.203672
11.685000 124.800000 8.107766
11.688000 103.478000 7.460332
11.691000 93.320000 7.079246
11.694000 98.879000 7.268034
11.697000 121.140000 8.052734
11.700000 97.415000 7.324639
11.703000 115.162000 7.938141
11.706000 91.523000 7.115536
11.709000 113.235000 7.727134
11.712000 112.704000 7.658837
11.715000 104.679000 7.489680
11.718000 119.095000 8.045090
11.721000 104.767000 7.484496
11.724000 119.454000 7.912023
11.727000 118.780000 7.898194
11.730000 119.358000 8.029228
11.733000 101.905000 7.468144
11.736000 115.459000 7.846282
11.739000 127.754000 8.165772
11.742000 105.232000 7.319367
11.745000 103.952000 7.411835
11.748000 103.783000 7.400862
11.751000 106.615000 7.716636
11.754000 106.436000 7.412865
11.757000 98.624000 7.145825
11.760000 96.045000 7.230085
11.763000 107.290000 7.675495
11.766000 104.270000 7.491436
11.769000 106.527000 7.329087
11.772000 100.677000 7.383587
11.775000 110.924000 7.771970
11.778000 111.842000 7.642403
11.781000 88.450000 6.711391
11.784000 120.537000 8.006176
11.787000 108.992000 7.433122
11.790000 118.085000 7.977950
11.793000 116.912000 8.139361
11.796000 97.816000 7.107455
11.799000 119.850000 8.022672
11.802000 109.391000 7.615129
11.805000 105.304000 7.478387
11.808000 101.225000 7.317339
11.811000 111.607000 7.573074
11.814000 96.181000 7.085755
11.817000 95.034000 7.402327
11.820000 110.567000 7.950886
11.823000 107.797000 7.463881
11.826000 116.029000 7.942748
11.829000 103.858000 7.532742
11.832000 94.866000 7.219851
11.835000 103.331000 7.387154
11.838000 87.054000 6.804026
11.841000 107.303000 7.541925
11.844000 112.637000 7.784499
11.847000 104.988000 7.687624
11.850000 105.086000 7.613423
11.853000 104.668000 7.423591
11.856000 124.877000 8.214541
11.859000 88.167000 6.806762
11.862000 98.223000 7.448622
11.865000 120.697000 8.174099
11.868000 101.520000 7.402038
11.871000 82.883000 6.744401
11.874000 102.546000 7.452175
11.877000 93.334000 7.071366
11.880000 101.205000 7.363428
11.883000 102.293000 7.569704
11.886000 101.838000 7.353159
11.889000 82.648000 6.579879
11.892000 113.281000 7.732355
11.895000 110.461000 7.764203
11.898000 94.811000 7.122502
11.901000 113.952000 7.743251
11.904000 89.307000 7.050052
11.907000 107.809000 7.769634
11.910000 102.422000 7.539295
11.913000 103.005000 7.402439
11.916000 95.429000 6.893397
11.919000 107.207000 7.663050
11.922000 112.907000 7.843045
11.925000 88.257000 7.164063
11.928000 95.683000 7.241519
11.931000 108.375000 7.480411
11.934000 113.787000 7.809337
11.937000 107.349000 7.553848
11.940000 98.298000 7.094895
11.943000 103.627000 7.486660
11.946000 113.115000 7.554416
11.949000 96.078000 7.162958
11.952000 93.340000 7.103922
11.955000 128.664000 8.271613
11.958000 102.287000 7.421896
11.961000 95.955000 7.210262
11.964000 85.611000 6.629414
11.967000 106.336000 7.601246
11.970000 94.894000 7.140763
11.973000 91.042000 7.016346
11.976000 86.569000 6.849998
11.979000 107.745000 7.742726
11.982000 108.840000 7.707315
11.985000 110.675000 7.689806
11.988000 95.125000 7.149509
11.991000 107.044000 7.535548
11.994000 89.015000 6.921785
11.997000 110.903000 7.757330
12.000000 95.537000 7.335711
12.003000 101.789000 7.368465
12.006000 99.239000 7.337006
12.009000 111.593000 7.747694
12.012000 109.506000 7.807033
12.015000 101.580000 7.291772
12.018000 104.508000 7.374070
12.021000 114.115000 7.696037
12.024000 111.618000 7.751425
12.027000 104.578000 7.578821
12.030000 107.888000 7.699760
12.033000 104.927000 7.363394
12.036000 104.302000 7.588099
12.039000 116.470000 7.933460
12.042000 99.781000 7.301765
12.045000 95.501000 7.153871
12.048000 103.411000 7.536467
12.051000 96.363000 7.064841
12.054000 101.201000 7.243082
12.057000 101.495000 7.410536
12.060000 94.508000 7.038912
12.063000 102.472000 7.418858
12.066000 112.439000 7.925508
12.069000 106.267000 7.611393
12.072000 88.219000 6.930022
12.075000 94.132000 7.123507
12.078000 87.533000 6.882454
12.081000 106.585000 7.576708
12.084000 80.888000 6.469071
12.087000 112.162000 7.908060
12.090000 95.261000 7.133885
12.093000 106.783000 7.699046
12.096000 97.579000 7.127205
12.099000 108.736000 7.749625
12.102000 100.151000 7.227650
12.105000 97.460000 7.189085
12.108000 74.392000 6.200525
12.111000 84.329000 6.779894
12.114000 107.922000 7.716973
12.117000 101.658000 7.314893
12.120000 126.789000 8.148787
12.123000 105.772000 7.360525
12.126000 98.732000 7.335309
12.129000 118.643000 8.074154
12.132000 93.738000 7.133969
12.135000 117.033000 7.862879
12.138000 115.944000 8.004668
12.141000 101.642000 7.418890
12.144000 105.187000 7.707938
12.147000 91.680000 7.103797
12.150000 91.494000 6.825462
12.153000 100.996000 7.445376
12.156000 111.766000 7.719247
12.159000 107.920000 7.771557
12.162000 93.628000 7.149083
12.165000 105.674000 7.556474
12.168000 95.300000 7.044399
12.171000 85.737000 6.836442
12.174000 88.446000 7.085205
12.177000 119.424000 8.155117
12.180000 81.806000 6.430244
12.183000 99.917000 7.326436
12.186000 80.614000 6.534074
12.189000 94.424000 7.129670
12.192000 102.802000 7.527308
12.195000 94.349000 7.257777
12.198000 112.536000 7.857161
12.201000 113.993000 7.937198
12.204000 92.769000 7.125921
12.207000 104.008000 7.489750
12.210000 96.801000 7.225097
12.213000 103.365000 7.520805
12.216000 112.303000 7.865745
12.219000 97.604000 7.225555
12.222000 101.169000 7.299850
12.225000 96.878000 7.031223
12.228000 75.016000 6.407314
12.231000 108.999000 7.796484
12.234000 94.413000 7.244885
12.237000 84.942000 6.892441
12.240000 87.204000 6.847981
12.243000 99.641000 7.308979
12.246000 127.837000 8.466048
12.249000 87.769000 6.794858
12.252000 77.505000 6.412128
12.255000 91.961000 7.050079
12.258000 95.347000 7.183872
12.261000 115.175000 7.983678
12.264000 100.682000 7.450352
12.267000 105.046000 7.510334
12.270000 103.602000 7.343991
12.273000 114.670000 7.979240
12.276000 88.566000 6.844148
12.279000 98.550000 7.229156
12.282000 95.486000 7.174756
12.285000 119.875000 8.126349
12.288000 119.779000 8.207969
12.291000 89.661000 6.986749
12.294000 103.741000 7.398219
12.297000 97.283000 7.134871
12.300000 114.152000 7.657630
12.303000 89.252000 6.911792
12.306000 93.527000 7.083026
12.309000 82.778000 6.780572
12.312000 100.178000 7.351524
12.315000 92.203000 6.971242
12.318000 96.552000 7.275697
12.321000 95.637000 7.160548
12.324000 99.721000 7.289215
12.327000 113.058000 7.829535
12.330000 82.118000 6.549549
12.333000 100.796000 7.490571
12.336000 96.643000 7.288964
12.339000 100.677000 7.072008
12.342000 95.097000 6.939243
12.345000 82.587000 6.696531
12.348000 100.949000 7.263707
12.351000 93.467000 6.970985
12.354000 92.342000 6.975428
12.357000 92.972000 6.983149
12.360000 86.360000 6.800719
12.363000 105.432000 7.402528
12.366000 100.256000 7.472198
12.369000 114.398000 7.867046
12.372000 89.893000 6.831134
12.375000 92.668000 7.108577
12.378000 89.179000 6.777462
12.381000 97.477000 7.266514
12.384000 85.166000 6.797214
12.387000 102.839000 7.468177
12.390000 94.533000 7.220524
12.393000 87.191000 6.889082
12.396000 91.327000 7.075747
12.399000 89.765000 6.923694
12.402000 87.563000 6.833749
12.405000 89.081000 6.918221
12.408000 90.314000 7.028317
12.411000 97.076000 7.258472
12.414000 85.381000 6.647139
12.417000 104.487000 7.449288
12.420000 92.689000 7.000602
12.423000 99.610000 7.305721
12.426000 88.941000 6.999568
12.429000 88.673000 6.779876
12.432000 95.316000 7.276210
12.435000 87.557000 6.925210
12.438000 92.739000 6.964522
12.441000 94.275000 7.111585
12.444000 98.946000 7.135573
12.447000 101.094000 7.426679
12.450000 101.081000 7.401506
12.453000 107.678000 7.629408
12.456000 85.107000 6.679014
12.459000 99.656000 7.354164
12.462000 94.975000 7.043995
12.465000 99.131000 7.279361
12.468000 93.052000 7.145918
12.471000 101.118000 7.531727
12.474000 98.432000 7.184010
12.477000 86.750000 6.677415
12.480000 94.309000 7.137062
12.483000 98.583000 7.448799
12.486000 102.706000 7.453184
12.489000 105.098000 7.413915
12.492000 96.293000 6.985531
12.495000 95.242000 7.284826
12.498000 107.157000 7.739590
12.501000 85.116000 6.675916
12.504000 85.296000 6.668159
12.507000 94.413000 7.260826
12.510000 94.716000 7.139072
12.513000 85.763000 6.726840
12.516000 97.876000 7.375304
12.519000 74.353000 6.150899
12.522000 87.358000 6.901701
12.525000 87.905000 6.963003
12.528000 98.210000 7.402953
12.531000 84.929000 6.726365
12.534000 100.884000 7.132180
12.537000 96.089000 7.171977
12.540000 93.808000 7.021544
12.543000 93.216000 7.285941
12.546000 109.817000 7.657332
12.549000 83.817000 6.569702
12.552000 86.344000 6.759895
12.555000 95.329000 7.113999
12.558000 98.549000 7.280846
12.561000 90.918000 6.894574
12.564000 93.265000 6.814106
12.567000 91.308000 7.142862
12.570000 85.010000 6.730530
12.573000 92.898000 7.133798
12.576000 84.818000 6.693842
12.579000 95.635000 7.109535
12.582000 86.860000 6.825417
12.585000 85.715000 6.806133
12.588000 82.141000 6.600707
12.591000 106.016000 7.579971
12.594000 83.030000 6.612418
12.597000 80.832000 6.504500
12.600000 93.468000 7.166156
12.603000 104.131000 7.386430
12.606000 107.698000 7.618543
12.609000 83.577000 6.717477
12.612000 84.209000 6.679882
12.615000 106.246000 7.588211
12.618000 92.146000 7.075361
12.621000 91.785000 7.126566
12.624000 85.883000 6.636560
12.627000 98.294000 7.323761
12.630000 77.167000 6.373260
12.633000 71.315000 6.228149
12.636000 89.862000 6.783477
12.639000 84.865000 6.745904
12.642000 91.721000 7.052296
12.645000 67.761000 5.961399
12.648000 89.688000 7.005842
12.651000 93.017000 7.015791
12.654000 93.101000 6.961745
12.657000 91.253000 6.993686
12.660000 75.517000 6.381420
12.663000 96.853000 7.080878
12.666000 75.589000 6.365488
12.669000 79.623000 6.456101
12.672000 97.502000 7.364258
12.675000 99.669000 7.380007
12.678000 113.897000 7.880351
12.681000 90.735000 6.942193
12.684000 66.154000 5.926030
12.687000 88.395000 6.920535
12.690000 90.930000 7.051235
12.693000 91.554000 6.899673
12.696000 91.342000 6.872242
12.699000 100.730000 7.329342
12.702000 98.600000 7.401739
12.705000 91.883000 7.011186
12.708000 85.289000 6.891646
12.711000 83.093000 6.548850
12.714000 89.218000 6.875539
12.717000 92.692000 7.109219
12.720000 93.663000 7.225595
12.723000 83.762000 6.682267
12.726000 94.134000 7.181287
12.729000 65.567000 6.014950
12.732000 91.591000 7.124472
12.735000 79.028000 6.760219
12.738000 65.092000 6.002250
12.741000 81.906000 6.521957
12.744000 107.343000 7.705559
12.747000 96.327000 7.235265
12.750000 87.234000 7.000143
12.753000 80.731000 6.629514
12.756000 95.704000 7.105447
12.759000 87.828000 6.861618
12.762000 71.094000 6.223701
12.765000 83.701000 6.737316
12.768000 103.346000 7.299405
12.771000 93.530000 6.987120
12.774000 91.277000 7.107702
12.777000 74.389000 6.299892
12.780000 86.569000 6.756487
12.783000 81.025000 6.624184
12.786000 99.754000 7.162868
12.789000 99.347000 7.302104
12.792000 92.993000 7.041478
12.795000 82.616000 6.786243
12.798000 97.711000 7.193474
12.801000 85.606000 6.650720
12.804000 86.834000 6.836828
12.807000 94.565000 7.027871
12.810000 102.893000 7.490822
12.813000 86.741000 6.810091
12.816000 80.894000 6.617437
12.819000 95.605000 7.173729
12.822000 93.833000 7.212790
12.825000 82.154000 6.491496
12.828000 77.743000 6.460724
12.831000 86.398000 6.902634
12.834000 77.940000 6.419130
12.837000 82.610000 6.760791
12.840000 87.515000 6.973505
12.843000 93.398000 6.821298
12.846000 101.160000 7.489688
12.849000 90.851000 7.189373
12.852000 85.727000 6.916650
12.855000 99.885000 7.395177
12.858000 87.160000 6.926271
12.861000 90.268000 7.188467
12.864000 80.800000 6.602466
12.867000 72.574000 6.191385
12.870000 102.481000 7.484807
12.873000 86.979000 6.699001
12.876000 88.893000 6.946749
12.879000 93.820000 7.188992
12.882000 81.028000 6.651016
12.885000 74.632000 6.240404
12.888000 84.417000 6.784727
12.891000 96.001000 7.194737
12.894000 90.889000 7.125226
12.897000 91.252000 7.090216
12.900000 79.008000 6.561170
12.903000 100.131000 7.268688
12.906000 77.258000 6.524746
12.909000 75.973000 6.262599
12.912000 87.133000 6.991290
12.915000 81.962000 6.576829
12.918000 81.353000 6.504862
12.921000 77.792000 6.430049
12.924000 70.452000 6.299654
12.927000 90.992000 6.888367
12.930000 80.883000 6.554438
12.933000 77.552000 6.376552
12.936000 77.138000 6.507639
12.939000 106.498000 7.820486
12.942000 83.253000 6.665438
12.945000 85.660000 6.789153
12.948000 71.816000 6.117124
12.951000 73.809000 6.343051
12.954000 87.740000 6.927945
12.957000 80.405000 6.406721
12.960000 90.270000 6.845481
12.963000 98.861000 7.108144
12.966000 76.825000 6.407398
12.969000 88.756000 6.996510
12.972000 77.125000 6.265794
12.975000 92.011000 7.099379
12.978000 93.228000 7.051105
12.981000 84.765000 6.679833
12.984000 97.527000 7.182160
12.987000 87.825000 6.772227
12.990000 65.972000 5.871446
12.993000 88.885000 6.893208
12.996000 73.219000 6.306410
12.999000 75.850000 6.476296
13.002000 69.267000 6.099078
13.005000 91.921000 7.029201
13.008000 80.323000 6.570420
13.011000 71.724000 6.215527
13.014000 103.637000 7.358604
13.017000 88.352000 6.873382
13.020000 84.830000 6.664479
13.023000 82.872000 6.668676
13.026000 85.087000 6.710509
13.029000 72.293000 6.167919
13.032000 81.317000 6.564622
13.035000 80.232000 6.555476
13.038000 99.248000 7.488626
13.041000 89.377000 6.903198
13.044000 94.433000 7.095053
13.047000 80.204000 6.291720
13.050000 81.226000 6.653477
13.053000 84.637000 6.852383
13.056000 87.546000 6.935426
13.059000 63.726000 5.657829
13.062000 96.835000 7.063087
13.065000 82.458000 6.519806
13.068000 93.229000 7.100129
13.071000 95.098000 7.213967
13.074000 68.772000 5.984017
13.077000 82.199000 6.602775
13.080000 97.672000 7.186508
13.083000 82.806000 6.696835
13.086000 74.286000 6.379607
13.089000 84.896000 6.926004
13.092000 81.078000 6.721431
13.095000 76.639000 6.403282
13.098000 71.148000 6.093484
13.101000 78.333000 6.569750
13.104000 77.989000 6.348808
13.107000 62.283000 5.742924
13.110000 95.053000 7.141947
13.113000 89.447000 6.852004
13.116000 96.251000 7.302666
13.119000 74.802000 6.209955
13.122000 69.388000 5.954553
13.125000 77.284000 6.430601
13.128000 92.054000 7.298876
13.131000 70.719000 5.981067
13.134000 85.920000 6.835806
13.137000 76.919000 6.354782
13.140000 80.802000 6.608606
13.143000 68.450000 5.977400
13.146000 74.113000 6.336451
13.149000 95.856000 7.145041
13.152000 84.895000 6.873689
13.155000 74.321000 6.340603
13.158000 85.038000 6.710181
13.161000 78.402000 6.578079
13.164000 88.355000 6.867962
13.167000 70.123000 6.047587
13.170000 83.651000 6.589765
13.173000 83.513000 6.927500
13.176000 68.769000 6.039150
13.179000 78.690000 6.302452
13.182000 84.752000 6.873001
13.185000 75.591000 6.361444
13.188000 74.446000 6.439640
13.191000 64.924000 5.921468
13.194000 84.337000 6.622092
13.197000 75.690000 6.440154
13.200000 79.125000 6.517242
13.203000 60.581000 5.728325
13.206000 68.135000 6.120654
13.209000 92.163000 6.953865
13.212000 89.671000 6.866646
13.215000 72.407000 6.287637
13.218000 91.699000 6.843094
13.221000 77.873000 6.405211
13.224000 78.637000 6.544040
13.227000 80.586000 6.535123
13.230000 76.331000 6.513717
13.233000 77.756000 6.543168
13.236000 74.771000 6.316702
13.239000 86.938000 6.713971
13.242000 71.289000 6.150907
13.245000 86.037000 6.749416
13.248000 75.936000 6.525444
13.251000 85.243000 6.840031
13.254000 71.213000 6.252276
13.257000 88.807000 6.819326
13.260000 74.141000 6.315771
13.263000 93.696000 7.144253
13.266000 96.580000 7.108553
13.269000 73.271000 6.138433
13.272000 71.493000 6.111560
13.275000 82.567000 6.856158
13.278000 75.603000 6.405740
13.281000 77.528000 6.455632
13.284000 84.240000 6.692660
13.287000 82.794000 6.659489
13.290000 79.697000 6.585588
13.293000 86.241000 6.779876
13.296000 83.640000 6.620455
13.299000 86.263000 6.874415
13.302000 87.279000 6.810268
13.305000 85.213000 6.745076
13.308000 78.054000 6.683007
13.311000 78.174000 6.296586
13.314000 59.832000 5.641712
13.317000 79.617000 6.430210
13.320000 87.248000 6.768708
13.323000 77.771000 6.533875
13.326000 73.679000 6.219611
13.329000 92.946000 6.808095
13.332000 89.053000 6.890979
13.335000 71.650000 6.214878
13.338000 83.628000 6.699779
13.341000 73.195000 6.057428
13.344000 88.246000 6.784383
13.347000 73.664000 6.223684
13.350000 67.785000 6.096489
13.353000 81.639000 6.782765
13.356000 68.105000 5.977447
13.359000 88.955000 6.881801
13.362000 87.625000 7.183991
13.365000 90.849000 7.029323
13.368000 75.408000 6.409199
13.371000 76.837000 6.421144
13.374000 63.014000 5.653575
13.377000 68.778000 6.034081
13.380000 88.242000 7.041818
13.383000 85.245000 6.826380
13.386000 79.664000 6.434421
13.389000 85.523000 6.764415
13.392000 80.652000 6.707477
13.395000 88.651000 6.965443
13.398000 76.562000 6.293343
13.401000 84.443000 6.769982
13.404000 83.177000 6.644059
13.407000 81.165000 6.706536
13.410000 78.325000 6.505540
13.413000 90.232000 6.787314
13.416000 75.864000 6.439022
13.419000 69.887000 5.978113
13.422000 97.968000 7.420601
13.425000 71.016000 6.295561
13.428000 81.002000 6.574453
13.431000 76.550000 6.492943
13.434000 72.234000 6.114583
13.437000 81.950000 6.670886
13.440000 76.270000 6.445359
13.443000 61.814000 5.718564
13.446000 62.865000 5.863638
13.449000 74.468000 6.328937
13.452000 103.041000 7.443605
13.455000 81.757000 6.885798
13.458000 78.457000 6.514441
13.461000 86.216000 6.752458
13.464000 69.716000 6.092414
13.467000 77.178000 6.434503
13.470000 90.435000 7.118381
13.473000 83.330000 6.644593
13.476000 90.733000 6.980976
13.479000 82.509000 6.735241
13.482000 87.024000 6.835341
13.485000 84.845000 6.785857
13.488000 74.815000 6.194812
13.491000 64.599000 5.874343
13.494000 92.330000 6.981451
13.497000 93.751000 6.876266
13.500000 72.148000 6.292163
13.503000 85.098000 6.899573
13.506000 101.818000 7.313330
13.509000 90.530000 7.031052
13.512000 91.809000 7.214250
13.515000 67.442000 5.997531
13.518000 89.977000 6.849359
13.521000 81.696000 6.549162
13.524000 102.923000 7.217387
13.527000 113.606000 7.804547
13.530000 106.240000 7.472199
13.533000 101.857000 7.498210
13.536000 100.385000 7.196302
13.539000 111.789000 7.880219
13.542000 92.677000 6.923864
13.545000 117.265000 7.892016
13.548000 105.640000 7.406195
13.551000 133.558000 8.433046
13.554000 134.799000 8.570104
13.557000 126.920000 8.151555
13.560000 148.566000 8.777128
13.563000 153.965000 8.895295
13.566000 121.718000 8.111304
13.569000 170.125000 9.458158
13.572000 182.685000 9.990710
13.575000 194.365000 10.117581
13.578000 229.109000 10.968128
13.581000 269.679000 12.081739
13.584000 268.818000 12.057048
13.587000 341.806000 13.511866
13.590000 460.544000 15.720472
13.593000 567.921000 17.363453
13.596000 770.490000 20.461757
13.599000 958.798000 23.047375
13.602000 1302.988000 27.104338
13.605000 1600.227000 29.980296
13.608000 1841.363000 31.951567
13.611000 1889.336000 32.820583
13.614000 1649.519000 30.668116
13.617000 1332.840000 27.267466
13.620000 954.280000 22.707154
13.623000 707.172000 19.327213
13.626000 491.599000 16.183463
13.629000 427.773000 15.281437
13.632000 306.958000 12.926147
13.635000 283.820000 12.408939
13.638000 241.875000 11.211040
13.641000 195.619000 10.226688
13.644000 179.083000 9.834564
13.647000 157.743000 9.164282
13.650000 162.092000 9.141495
13.653000 150.066000 8.803323
13.656000 117.096000 7.896148
13.659000 127.265000 8.344436
13.662000 132.787000 8.600087
13.665000 114.090000 7.788557
13.668000 105.456000 7.441948
13.671000 102.066000 7.633475
13.674000 106.909000 7.672459
13.677000 103.456000 7.490736
13.680000 123.445000 8.224415
13.683000 102.437000 7.342603
13.686000 84.863000 6.741672
13.689000 77.437000 6.489397
13.692000 94.423000 7.132845
13.695000 82.208000 6.631109
13.698000 95.543000 7.089383
13.701000 97.825000 7.305904
13.704000 82.720000 6.634954
13.707000 88.139000 6.905023
13.710000 88.136000 7.022297
13.713000 69.250000 6.100394
13.716000 84.672000 6.763787
13.719000 77.152000 6.554005
13.722000 92.516000 7.130090
13.725000 65.690000 6.004775
13.728000 65.639000 5.927621
13.731000 70.751000 6.151078
13.734000 89.159000 7.024037
13.737000 84.972000 6.695887
13.740000 82.407000 6.752492
13.743000 89.920000 7.048130
13.746000 69.867000 6.118978
13.749000 80.649000 6.728571
13.752000 91.183000 6.982328
13.755000 65.426000 5.892271
13.758000 73.367000 6.245172
13.761000 63.252000 5.745539
13.764000 77.107000 6.396546
13.767000 66.797000 5.928724
13.770000 86.863000 6.738201
13.773000 75.293000 6.508225
13.776000 82.306000 6.838313
13.779000 71.616000 6.226220
13.782000 69.743000 6.048283
13.785000 77.185000 6.468907
13.788000 75.487000 6.360332
13.791000 62.945000 5.813270
13.794000 68.907000 6.108758
13.797000 75.612000 6.237662
13.800000 76.172000 6.327601
13.803000 75.630000 6.567557
13.806000 83.732000 6.878758
13.809000 67.133000 6.085273
13.812000 68.416000 6.104515
13.815000 72.435000 6.121773
13.818000 69.000000 6.128512
13.821000 69.281000 6.163772
13.824000 66.870000 6.060607
13.827000 67.515000 5.988498
13.830000 80.460000 6.548655
13.833000 69.386000 6.113186
13.836000 62.852000 5.897485
13.839000 59.963000 5.757819
13.842000 66.366000 5.813668
13.845000 69.169000 6.213070
13.848000 63.941000 5.809783
13.851000 64.840000 6.003712
13.854000 59.167000 5.439543
13.857000 69.271000 6.017908
13.860000 78.167000 6.369192
13.863000 67.304000 5.972817
13.866000 59.273000 5.507100
13.869000 77.807000 6.520888
13.872000 54.147000 5.351395
13.875000 61.084000 5.637582
13.878000 84.102000 6.791444
13.881000 69.394000 6.182181
13.884000 78.597000 6.380398
13.887000 59.596000 5.733785
13.890000 68.885000 6.028189
13.893000 68.744000 6.131144
13.896000 75.252000 6.443573
13.899000 76.521000 6.370733
13.902000 75.132000 6.312495
13.905000 67.781000 6.020682
13.908000 65.452000 6.078863
13.911000 61.762000 6.002547
13.914000 67.567000 6.005714
13.917000 80.424000 6.360620
13.920000 78.841000 6.568952
13.923000 76.155000 6.416101
13.926000 60.428000 5.738196
13.929000 65.734000 6.023743
13.932000 79.833000 6.637937
13.935000 62.398000 5.662151
13.938000 60.137000 5.770913
13.941000 70.544000 6.094863
13.944000 83.222000 6.703768
13.947000 67.859000 6.026156
13.950000 63.412000 5.775344
13.953000 60.018000 5.635643
13.956000 62.076000 5.752789
13.959000 58.011000 5.553879
13.962000 69.496000 6.029361
13.965000 61.877000 5.851351
13.968000 64.794000 5.946724
13.971000 59.343000 5.669592
13.974000 58.625000 5.547136
13.977000 70.920000 6.121101
13.980000 65.837000 6.017558
13.983000 53.706000 5.299621
13.986000 88.485000 6.965902
13.989000 68.015000 5.882150
13.992000 61.923000 5.515683
13.995000 83.725000 6.739853
13.998000 66.533000 6.062037
14.001000 73.329000 6.211993
14.004000 63.319000 5.656342
14.007000 69.598000 6.027214
14.010000 53.842000 5.393004
14.013000 53.981000 5.478511
14.016000 63.248000 5.696896
14.019000 61.414000 5.805787
14.022000 60.810000 5.688826
14.025000 72.303000 6.258262
14.028000 68.333000 6.123904
14.031000 64.857000 6.121856
14.034000 73.123000 6.300109
14.037000 64.913000 5.987163
14.040000 82.279000 6.551000
14.043000 81.717000 6.554997
14.046000 71.053000 6.023066
14.049000 64.392000 5.834790
14.052000 60.614000 5.631174
14.055000 80.800000 6.623236
14.058000 70.632000 6.206483
14.061000 57.030000 5.618845
14.064000 70.192000 5.998081
14.067000 65.462000 5.851459
14.070000 60.826000 5.822060
14.073000 57.008000 5.653025
14.076000 64.737000 5.707749
14.079000 70.385000 6.257875
14.082000 73.092000 6.153116
14.085000 83.211000 6.512758
14.088000 68.724000 6.027484
14.091000 76.007000 6.367968
14.094000 73.019000 6.311202
14.097000 69.840000 6.289481
14.100000 61.312000 5.698804
14.103000 70.685000 6.312464
14.106000 66.728000 5.829335
14.109000 66.924000 5.992985
14.112000 76.881000 6.401790
14.115000 64.455000 5.978324
14.118000 69.808000 6.185413
14.121000 68.366000 5.855026
14.124000 60.607000 5.678926
14.127000 59.118000 5.552948
14.130000 69.532000 6.188074
14.133000 69.239000 6.193890
14.136000 68.142000 5.826025
14.139000 65.062000 5.871839
14.142000 58.712000 5.617025
14.145000 87.871000 7.034755
14.148000 68.566000 6.106254
14.151000 58.775000 5.443424
14.154000 51.180000 5.211770
14.157000 49.665000 5.273105
14.160000 70.497000 6.128430
14.163000 61.412000 5.527178
14.166000 71.931000 6.131265
14.169000 53.686000 5.675428
14.172000 64.661000 5.952201
14.175000 56.054000 5.467875
14.178000 55.743000 5.361846
14.181000 44.196000 4.903386
14.184000 54.740000 5.389595
14.187000 74.066000 6.371533
14.190000 78.335000 6.724991
14.193000 65.304000 5.793265
14.196000 77.310000 6.358453
14.199000 49.431000 5.009026
14.202000 64.640000 5.843795
14.205000 67.410000 6.041164
14.208000 61.510000 5.701053
14.211000 67.946000 5.806050
14.214000 54.273000 5.599233
14.217000 76.733000 6.382255
14.220000 59.623000 5.732665
14.223000 64.047000 5.959670
14.226000 62.173000 5.769015
14.229000 59.291000 5.620325
14.232000 65.557000 5.855032
14.235000 66.548000 6.113197
14.238000 47.816000 5.019262
14.241000 59.706000 5.772984
14.244000 46.828000 5.041774
14.247000 58.722000 5.699711
14.250000 61.199000 5.634085
14.253000 74.253000 6.327184
14.256000 45.273000 4.741603
14.259000 61.018000 5.714324
14.262000 68.825000 5.964202
14.265000 71.306000 6.134674
14.268000 51.781000 5.260066
14.271000 72.520000 6.396558
14.274000 74.972000 6.361721
14.277000 60.851000 5.813109
14.280000 68.826000 6.105033
14.283000 61.863000 5.673224
14.286000 74.074000 6.295722
14.289000 59.088000 5.534776
14.292000 74.636000 6.436402
14.295000 73.043000 6.377513
14.298000 61.700000 5.619786
14.301000 71.675000 6.146430
14.304000 61.044000 5.504429
14.307000 69.244000 6.072459
14.310000 61.149000 5.737275
14.313000 57.561000 5.551214
14.316000 68.281000 6.111381
14.319000 51.079000 5.002202
14.322000 64.475000 5.865594
14.325000 66.185000 5.849293
14.328000 74.366000 6.304044
14.331000 65.395000 5.962069
14.334000 55.580000 5.452024
14.337000 59.123000 5.862255
14.340000 59.286000 5.781034
14.343000 53.353000 5.430203
14.346000 51.637000 5.077452
14.349000 70.685000 6.247067
14.352000 54.689000 5.289739
14.355000 62.409000 5.759862
14.358000 55.742000 5.567105
14.361000 52.407000 5.246062
14.364000 65.521000 6.075921
14.367000 58.571000 5.428960
14.370000 59.846000 5.478069
14.373000 44.416000 4.833473
14.376000 64.160000 5.910377
14.379000 61.542000 5.769016
14.382000 64.343000 5.876972
14.385000 41.881000 4.647875
14.388000 49.458000 5.141397
14.391000 66.199000 6.023615
14.394000 56.196000 5.475856
14.397000 59.499000 5.537551
14.400000 62.540000 5.677973
14.403000 56.367000 5.394602
14.406000 71.457000 6.375679
14.409000 66.318000 5.977834
14.412000 62.493000 5.830427
14.415000 67.963000 6.079846
14.418000 69.071000 5.985758
14.421000 61.937000 5.655305
14.424000 63.959000 5.772696
14.427000 60.085000 5.647001
14.430000 59.639000 5.649112
14.433000 60.794000 5.873632
14.436000 65.916000 5.792942
14.439000 55.305000 5.577261
14.442000 54.549000 5.437003
14.445000 62.148000 5.691560
14.448000 47.674000 4.858541
14.451000 52.362000 5.281420
14.454000 59.603000 5.789028
14.457000 51.484000 5.265633
14.460000 57.947000 5.460036
14.463000 56.417000 5.507234
14.466000 68.686000 5.861021
14.469000 67.511000 5.983190
14.472000 57.038000 5.468885
14.475000 61.505000 5.748457
14.478000 61.280000 5.671641
14.481000 55.133000 5.379879
14.484000 59.651000 5.659055
14.487000 63.081000 5.687676
14.490000 64.168000 5.912967
14.493000 71.486000 6.189054
14.496000 62.327000 5.825639
14.499000 59.843000 5.640269
14.502000 70.193000 6.086810
14.505000 59.281000 5.628011
14.508000 46.414000 4.858517
14.511000 63.102000 6.003423
14.514000 69.018000 6.174660
14.517000 72.758000 6.299263
14.520000 68.253000 6.036778
14.523000 51.598000 5.186415
14.526000 50.667000 5.496797
14.529000 53.964000 5.394732
14.532000 60.466000 5.659675
14.535000 68.595000 6.164009
14.538000 67.044000 6.138098
14.541000 50.568000 5.065245
14.544000 67.676000 6.127107
14.547000 59.665000 5.590245
14.550000 64.417000 5.975044
14.553000 65.121000 5.924014
14.556000 46.602000 4.815083
14.559000 45.713000 5.033677
14.562000 60.306000 5.734881
14.565000 60.177000 5.672016
14.568000 51.210000 5.233997
14.571000 63.766000 5.696341
14.574000 70.110000 6.205733
14.577000 76.133000 6.403738
14.580000 62.588000 5.885027
14.583000 51.287000 5.178859
14.586000 61.827000 5.637403
14.589000 61.241000 5.800365
14.592000 57.712000 5.678731
14.595000 55.820000 5.279677
14.598000 60.161000 5.687255
14.601000 55.141000 5.494881
14.604000 63.643000 5.918958
14.607000 47.984000 4.882879
14.610000 66.471000 5.972650
14.613000 61.959000 5.677662
14.616000 73.088000 6.237194
14.619000 45.057000 5.017604
14.622000 53.798000 5.448441
14.625000 56.747000 5.359798
14.628000 48.501000 5.155948
14.631000 41.987000 4.709911
14.634000 55.051000 5.514151
14.637000 68.077000 5.883391
14.640000 57.268000 5.631290
14.643000 53.607000 5.245149
14.646000 49.640000 5.313678
14.649000 64.505000 5.901486
14.652000 65.677000 5.921911
14.655000 62.780000 5.847808
14.658000 55.553000 5.543262
14.661000 63.079000 5.892178
14.664000 49.411000 5.229000
14.667000 45.886000 4.974772
14.670000 52.752000 5.215518
14.673000 44.654000 4.850133
14.676000 54.174000 5.296644
14.679000 54.459000 5.309687
14.682000 61.326000 5.731108
14.685000 58.766000 5.607495
14.688000 50.735000 5.330819
14.691000 57.012000 5.522003
14.694000 63.447000 5.868304
14.697000 57.703000 5.771088
14.700000 59.011000 5.770475
14.703000 58.076000 5.677313
14.706000 55.596000 5.424620
14.709000 49.203000 5.059808
14.712000 65.971000 5.994164
14.715000 65.018000 5.773238
14.718000 59.662000 5.628507
14.721000 62.207000 5.875567
14.724000 53.642000 5.330489
14.727000 53.843000 5.240928
14.730000 55.888000 5.592747
14.733000 48.060000 5.207012
14.736000 58.733000 5.773843
14.739000 53.897000 5.226073
14.742000 56.398000 5.496946
14.745000 63.073000 5.848943
14.748000 49.473000 5.436224
14.751000 60.818000 5.750945
14.754000 48.722000 5.050641
14.757000 71.148000 6.162905
14.760000 53.956000 5.493955
14.763000 50.378000 5.363820
14.766000 44.590000 4.851903
14.769000 57.412000 5.630670
14.772000 52.796000 5.341406
14.775000 58.404000 5.548022
14.778000 64.050000 5.986270
14.781000 48.520000 5.071454
14.784000 55.889000 5.538840
14.787000 53.297000 5.436195
14.790000 70.571000 6.192735
14.793000 61.624000 5.963737
14.796000 60.983000 5.789954
14.799000 53.785000 5.296160
14.802000 61.577000 5.851853
14.805000 52.386000 5.376888
14.808000 53.362000 5.324946
14.811000 59.226000 5.667573
14.814000 47.054000 5.138763
14.817000 49.188000 5.151108
14.820000 61.403000 5.784090
14.823000 53.364000 5.494036
14.826000 55.816000 5.526432
14.829000 56.764000 5.549753
14.832000 46.049000 4.903612
14.835000 60.298000 5.789829
14.838000 51.362000 5.399617
14.841000 58.529000 5.672522
14.844000 57.251000 5.502053
14.847000 68.922000 6.137957
14.850000 61.993000 5.888549
14.853000 64.557000 5.966131
14.856000 64.724000 5.842662
14.859000 69.870000 6.214439
14.862000 55.274000 5.514157
14.865000 58.535000 5.579420
14.868000 59.066000 5.617202
14.871000 54.636000 5.315657
14.874000 47.212000 4.801877
14.877000 55.543000 5.314016
14.880000 57.566000 5.708338
14.883000 57.084000 5.716839
14.886000 63.979000 5.772982
14.889000 59.588000 5.575790
14.892000 59.352000 5.807712
14.895000 63.098000 5.968667
14.898000 52.388000 5.045779
14.901000 76.675000 6.560360
14.904000 59.746000 5.721825
14.907000 61.730000 5.909741
14.910000 61.676000 5.965919
14.913000 47.381000 5.082687
14.916000 60.293000 5.818947
14.919000 59.741000 5.549153
14.922000 64.173000 5.936237
14.925000 61.698000 5.886686
14.928000 64.061000 5.761969
14.931000 58.007000 5.600614
14.934000 62.572000 5.810324
14.937000 72.037000 6.322375
14.940000 52.660000 5.301358
14.943000 50.271000 5.152393
14.946000 53.195000 5.051856
14.949000 66.417000 5.834252
14.952000 61.818000 5.736929
14.955000 57.804000 5.637045
14.958000 50.803000 5.203701
14.961000 57.382000 5.630426
14.964000 53.264000 5.378755
14.967000 60.918000 5.788326
14.970000 61.535000 5.891604
14.973000 57.800000 5.679196
14.976000 60.127000 5.637854
14.979000 60.591000 5.587228
14.982000 61.255000 5.765798
14.985000 45.002000 4.803504
14.988000 62.137000 5.933488
14.991000 67.691000 6.078824
14.994000 60.901000 5.902888
14.997000 72.099000 6.168955
15.000000 55.932000 5.557538
15.003000 54.189000 5.267217
15.006000 55.729000 5.400774
15.009000 59.553000 5.673083
15.012000 76.229000 6.477713
15.015000 61.084000 5.752554
15.018000 70.097000 6.108978
15.021000 59.629000 5.593915
15.024000 65.896000 5.978632
15.027000 55.022000 5.420944
15.030000 65.404000 5.931551
15.033000 64.269000 5.826563
15.036000 53.071000 5.168054
15.039000 67.949000 6.168340
15.042000 61.584000 5.866995
15.045000 66.346000 6.144931
15.048000 80.848000 6.579684
15.051000 70.492000 6.067492
15.054000 84.475000 6.707192
15.057000 75.804000 6.438587
15.060000 73.688000 6.231279
15.063000 98.456000 7.221156
15.066000 98.079000 7.197352
15.069000 101.419000 7.364388
15.072000 113.297000 7.851002
15.075000 120.966000 7.926876
15.078000 132.371000 8.319774
15.081000 135.524000 8.495866
15.084000 136.605000 8.547834
15.087000 176.676000 9.723758
15.090000 216.123000 10.953734
15.093000 241.611000 11.456832
15.096000 314.615000 12.843453
15.099000 424.475000 15.278948
15.102000 565.201000 17.704672
15.105000 815.671000 21.091804
15.108000 1384.694000 27.537880
15.111000 2299.972000 35.924229
15.114000 3849.494000 48.029195
15.117000 6086.770000 62.469711
15.120000 9101.307000 78.370765
15.123000 11379.099000 88.760552
15.126000 8573.643000 76.051412
15.129000 4333.849000 51.240575
15.132000 2442.749000 37.166904
15.135000 1449.184000 27.970952
15.138000 891.802000 21.884606
15.141000 594.475000 18.129604
15.144000 427.202000 15.501798
15.147000 311.575000 12.935020
15.150000 249.333000 11.577903
15.153000 211.942000 10.594506
15.156000 192.094000 10.221114
15.159000 148.174000 9.089514
15.162000 138.640000 8.566896
15.165000 129.940000 8.181369
15.168000 105.394000 7.339518
15.171000 120.380000 8.136121
15.174000 96.142000 7.187313
15.177000 89.015000 6.834597
15.180000 84.583000 6.465612
15.183000 101.040000 7.400112
15.186000 84.325000 6.561474
15.189000 69.063000 6.242787
15.192000 65.608000 6.064067
15.195000 64.563000 5.679436
15.198000 79.418000 6.351835
15.201000 68.073000 6.026527
15.204000 68.514000 6.185101
15.207000 68.021000 6.037495
15.210000 54.851000 5.277493
15.213000 76.219000 6.304509
15.216000 60.416000 5.880336
15.219000 59.843000 5.698667
15.222000 67.202000 6.146558
15.225000 60.926000 5.656675
15.228000 67.185000 5.968412
15.231000 56.464000 5.536731
15.234000 77.379000 6.489657
15.237000 58.920000 5.631390
15.240000 52.486000 5.308577
15.243000 55.246000 5.384873
15.246000 50.596000 5.223047
15.249000 45.392000 4.846201
15.252000 51.561000 5.383919
15.255000 62.503000 5.619323
15.258000 78.565000 6.552671
15.261000 56.220000 5.502270
15.264000 54.238000 5.397498
15.267000 55.515000 5.468816
15.270000 49.260000 4.895524
15.273000 61.141000 5.787757
15.276000 61.759000 5.905418
15.279000 68.844000 6.211158
15.282000 60.180000 5.595064
15.285000 56.820000 5.443864
15.288000 57.792000 5.662220
15.291000 49.092000 5.007190
15.294000 45.462000 4.795284
15.297000 49.160000 5.028602
15.300000 53.078000 5.208446
15.303000 53.492000 5.379109
15.306000 49.417000 5.128685
15.309000 64.066000 5.947430
15.312000 51.303000 5.006985
15.315000 63.379000 5.814204
15.318000 49.005000 5.030762
15.321000 60.753000 5.796395
15.324000 59.738000 5.642181
15.327000 61.230000 5.691425
15.330000 52.387000 5.295686
15.333000 50.607000 5.118794
15.336000 47.614000 5.314987
15.339000 45.649000 5.051792
15.342000 45.159000 5.072236
15.345000 38.994000 4.459622
15.348000 54.316000 5.464868
15.351000 57.816000 5.586989
15.354000 61.765000 5.794747
15.357000 46.413000 5.128732
15.360000 40.154000 4.631751
15.363000 53.446000 5.394568
15.366000 46.373000 4.968050
15.369000 45.008000 4.851830
15.372000 55.289000 5.580973
15.375000 49.026000 5.210001
15.378000 52.040000 5.237240
15.381000 56.245000 5.572014
15.384000 63.981000 5.905854
15.387000 48.444000 5.047169
15.390000 45.972000 4.986035
15.393000 52.696000 5.257393
15.396000 54.266000 5.440397
15.399000 59.367000 5.710523
15.402000 48.496000 5.128077
15.405000 40.479000 4.574154
15.408000 61.219000 5.870464
15.411000 59.563000 5.638288
15.414000 57.038000 5.576688
15.417000 52.219000 5.389949
15.420000 41.501000 4.659159
15.423000 47.501000 5.191407
15.426000 47.469000 5.107383
15.429000 56.597000 5.465282
15.432000 48.813000 5.092012
15.435000 45.989000 4.964277
15.438000 53.731000 5.277094
15.441000 49.662000 5.093962
15.444000 56.855000 5.526966
15.447000 54.652000 5.414505
15.450000 58.619000 5.600790
15.453000 50.328000 5.332704
15.456000 55.516000 5.660751
15.459000 52.877000 5.337123
15.462000 44.855000 4.883008
15.465000 41.797000 4.925220
15.468000 45.011000 5.069288
15.471000 48.586000 5.052969
15.474000 61.392000 5.674984
15.477000 54.015000 5.242612
15.480000 49.480000 5.126881
15.483000 42.710000 4.804993
15.486000 52.758000 5.381425
15.489000 43.914000 4.797803
15.492000 47.217000 4.993052
15.495000 42.927000 4.762673
15.498000 54.697000 5.457224
15.501000 53.367000 5.419840
15.504000 55.332000 5.446136
15.507000 40.296000 4.653668
15.510000 51.778000 5.163058
15.513000 45.130000 4.961089
15.516000 40.441000 4.614128
15.519000 55.729000 5.362770
15.522000 55.092000 5.216211
15.525000 52.727000 5.296487
15.528000 39.021000 4.577930
15.531000 41.864000 4.581486
15.534000 51.733000 5.197915
15.537000 50.242000 5.161703
15.540000 47.100000 5.135039
15.543000 45.806000 4.957570
15.546000 46.176000 4.881453
15.549000 46.040000 5.067577
15.552000 57.702000 5.497094
15.555000 64.587000 5.809663
15.558000 54.714000 5.519995
15.561000 49.425000 5.080843
15.564000 58.731000 5.643625
15.567000 39.626000 4.448878
15.570000 58.810000 5.640164
15.573000 40.712000 4.766936
15.576000 41.792000 4.805449
15.579000 52.411000 5.241236
15.582000 55.692000 5.637185
15.585000 43.957000 4.876835
15.588000 48.787000 5.176910
15.591000 46.846000 5.021090
15.594000 50.047000 5.185113
15.597000 34.690000 4.322256
15.600000 42.628000 4.860003
15.603000 45.358000 4.993185
15.606000 39.126000 4.545750
15.609000 39.999000 4.621708
15.612000 48.841000 4.929898
15.615000 61.246000 5.791093
15.618000 56.124000 5.605804
15.621000 46.927000 4.887599
15.624000 48.164000 5.006047
15.627000 54.654000 5.335073
15.630000 46.325000 4.852022
15.633000 45.122000 4.822566
15.636000 48.482000 4.864985
15.639000 50.516000 5.295105
15.642000 39.953000 4.632863
15.645000 48.280000 5.211100
15.648000 48.015000 4.945793
15.651000 48.629000 5.088626
15.654000 44.842000 4.868789
15.657000 50.412000 5.227926
15.660000 52.336000 5.518747
15.663000 38.630000 4.423242
15.666000 44.619000 4.760330
15.669000 48.071000 5.170321
15.672000 49.899000 5.183340
15.675000 49.266000 5.196427
15.678000 47.146000 4.962913
15.681000 51.456000 5.152781
15.684000 46.282000 5.086971
15.687000 45.215000 4.979010
15.690000 64.749000 5.795042
15.693000 40.741000 4.680309
15.696000 46.693000 5.000118
15.699000 40.058000 4.611218
15.702000 43.034000 4.766758
15.705000 44.506000 4.965262
15.708000 43.190000 4.832803
15.711000 53.974000 5.624545
15.714000 48.951000 5.145174
15.717000 49.999000 4.994847
15.720000 36.155000 4.397086
15.723000 37.151000 4.609485
15.726000 49.966000 5.314378
15.729000 43.407000 4.799929
15.732000 46.791000 5.051268
15.735000 35.676000 4.324177
15.738000 47.479000 4.963417
15.741000 48.532000 4.950221
15.744000 56.219000 5.494807
15.747000 43.409000 4.988787
15.750000 48.041000 5.032800
15.753000 50.215000 5.195069
15.756000 51.435000 5.093059
15.759000 58.065000 5.696047
15.762000 45.384000 4.989623
15.765000 50.174000 5.323570
15.768000 50.501000 5.098652
15.771000 59.692000 5.688322
15.774000 51.432000 5.231923
15.777000 51.616000 5.390800
15.780000 47.390000 5.119690
15.783000 36.333000 4.179402
15.786000 46.021000 4.693275
15.789000 49.686000 5.196407
15.792000 54.231000 5.453988
15.795000 57.962000 5.781845
15.798000 37.289000 4.403438
15.801000 44.237000 4.800685
15.804000 49.096000 5.251678
15.807000 49.807000 5.225260
15.810000 46.896000 5.035466
15.813000 44.189000 4.756215
15.816000 47.233000 4.960732
15.819000 54.944000 5.577364
15.822000 45.310000 5.137493
15.825000 55.771000 5.566874
15.828000 57.966000 5.572870
15.831000 46.745000 5.018917
15.834000 37.894000 4.394740
15.837000 44.516000 5.013246
15.840000 51.354000 5.257213
15.843000 51.446000 5.430836
15.846000 48.477000 5.070308
15.849000 39.918000 4.562505
15.852000 49.931000 5.260575
15.855000 46.253000 5.010590
15.858000 45.043000 4.896998
15.861000 39.987000 4.645513
15.864000 44.382000 4.966412
15.867000 52.114000 5.350716
15.870000 42.215000 4.841439
15.873000 61.129000 5.746379
15.876000 40.704000 4.673508
15.879000 49.883000 5.163982
15.882000 40.062000 4.562230
15.885000 41.516000 4.602018
15.888000 26.956000 3.947024
15.891000 42.376000 4.761565
15.894000 48.085000 5.147177
15.897000 46.235000 4.977786
15.900000 47.824000 5.070417
15.903000 52.243000 5.270105
15.906000 61.242000 5.754750
15.909000 39.817000 4.565904
15.912000 48.705000 5.224416
15.915000 50.831000 5.114689
15.918000 47.833000 4.929363
15.921000 53.232000 5.342532
15.924000 52.545000 5.303811
15.927000 55.554000 5.511106
15.930000 57.322000 5.448525
15.933000 50.354000 5.038707
15.936000 53.149000 5.313237
15.939000 42.537000 4.798081
15.942000 46.097000 5.052618
15.945000 54.758000 5.425781
15.948000 45.825000 4.818577
15.951000 42.088000 4.587703
15.954000 49.649000 5.162295
15.957000 41.684000 4.584884
15.960000 47.091000 4.907705
15.963000 52.159000 5.128071
15.966000 44.428000 4.834258
15.969000 50.521000 5.157121
15.972000 51.812000 5.305688
15.975000 47.110000 5.023086
15.978000 46.052000 4.868300
15.981000 51.255000 5.243617
15.984000 48.082000 5.077289
15.987000 58.460000 5.656481
15.990000 50.494000 5.175629
15.993000 35.848000 4.389272
15.996000 44.790000 4.839227
15.999000 44.677000 5.004183
16.002000 48.240000 4.980258
16.005000 46.051000 4.916119
16.008000 41.836000 4.773884
16.011000 39.760000 4.512938
16.014000 52.389000 5.200006
16.017000 53.181000 5.413894
16.020000 35.167000 4.261310
16.023000 35.181000 4.273182
16.026000 38.620000 4.632195
16.029000 31.602000 4.050939
16.032000 59.740000 5.366267
16.035000 40.921000 4.665532
16.038000 49.623000 5.167340
16.041000 50.960000 5.161208
16.044000 54.907000 5.473620
16.047000 45.203000 4.875219
16.050000 45.459000 5.039689
16.053000 34.946000 4.304434
16.056000 28.755000 4.125507
16.059000 42.653000 5.012186
16.062000 53.505000 5.322759
16.065000 48.459000 4.925606
16.068000 54.599000 5.508162
16.071000 46.465000 5.022974
16.074000 55.376000 5.693986
16.077000 57.982000 5.677870
16.080000 46.014000 5.065475
16.083000 45.163000 5.180153
16.086000 41.962000 4.882281
16.089000 48.481000 5.071557
16.092000 46.078000 5.053865
16.095000 36.937000 4.357201
16.098000 42.593000 4.766265
16.101000 46.786000 5.180612
16.104000 46.108000 4.983586
16.107000 52.321000 5.336731
16.110000 37.609000 4.379939
16.113000 50.016000 5.102010
16.116000 51.431000 5.258007
16.119000 46.063000 5.027439
16.122000 51.478000 5.447514
16.125000 45.632000 5.010796
16.128000 40.291000 4.685711
16.131000 43.548000 4.761786
16.134000 39.485000 4.629468
16.137000 51.233000 5.291524
16.140000 41.074000 4.701928
16.143000 49.060000 5.194638
16.146000 43.307000 4.821241
16.149000 42.963000 4.696515
16.152000 51.780000 5.297332
16.155000 46.417000 4.799330
16.158000 42.125000 4.689554
16.161000 49.864000 5.150777
16.164000 44.857000 4.807599
16.167000 49.167000 5.230640
16.170000 42.362000 4.681812
16.173000 41.818000 4.582292
16.176000 59.071000 5.680308
16.179000 43.174000 4.725462
16.182000 35.418000 4.513975
16.185000 40.752000 4.883838
16.188000 50.086000 5.321961
16.191000 40.987000 4.854267
16.194000 46.563000 5.053289
16.197000 47.698000 4.907400
16.200000 47.098000 5.067422
16.203000 50.232000 5.189654
16.206000 40.845000 4.596018
16.209000 44.954000 4.953898
16.212000 43.489000 4.831403
16.215000 39.136000 4.693084
16.218000 43.787000 4.911142
16.221000 34.132000 4.217770
16.224000 43.928000 4.739176
16.227000 37.696000 4.419946
16.230000 42.492000 5.037648
16.233000 31.371000 4.198917
16.236000 45.045000 4.975416
16.239000 51.850000 5.201941
16.242000 50.933000 5.265264
16.245000 41.128000 4.821905
16.248000 56.620000 5.532770
16.251000 43.083000 4.730002
16.254000 45.563000 5.044529
16.257000 46.577000 4.888631
16.260000 37.479000 4.615589
16.263000 50.150000 5.389796
16.266000 54.115000 5.605756
16.269000 49.765000 5.306541
16.272000 46.048000 4.857445
16.275000 40.139000 4.798382
16.278000 33.145000 4.297648
16.281000 34.782000 4.423673
16.284000 32.670000 4.214206
16.287000 49.078000 5.227598
16.290000 45.405000 4.841979
16.293000 44.413000 4.997277
16.296000 51.010000 5.391261
16.299000 48.515000 5.133065
16.302000 54.573000 5.384963
16.305000 52.801000 5.484543
16.308000 45.336000 4.963033
16.311000 45.304000 4.993642
16.314000 40.102000 4.659065
16.317000 34.130000 4.313519
16.320000 40.165000 4.772867
16.323000 52.920000 5.543909
16.326000 46.360000 4.998242
16.329000 39.240000 4.667143
16.332000 33.223000 4.263447
16.335000 41.428000 4.746207
16.338000 45.046000 4.821257
16.341000 31.822000 4.068688
16.344000 29.537000 3.915519
16.347000 43.708000 4.639572
16.350000 52.062000 5.485582
16.353000 49.476000 5.104916
16.356000 61.583000 5.778041
16.359000 49.794000 5.073948
16.362000 38.282000 4.453178
16.365000 46.976000 5.096765
16.368000 43.239000 4.724162
16.371000 49.251000 5.104211
16.374000 45.547000 4.912937
16.377000 51.910000 5.276182
16.380000 34.176000 4.245853
16.383000 35.424000 4.371158
16.386000 58.133000 5.542480
16.389000 40.160000 4.514608
16.392000 43.717000 4.978609
16.395000 47.537000 5.014258
16.398000 41.367000 4.727806
16.401000 39.507000 4.723975
16.404000 36.760000 4.424319
16.407000 43.256000 4.788324
16.410000 34.015000 4.222374
16.413000 45.456000 5.031254
16.416000 42.155000 4.692803
16.419000 34.336000 4.222152
16.422000 34.467000 4.319740
16.425000 44.995000 4.955910
16.428000 51.464000 5.174752
16.431000 44.390000 4.830044
16.434000 48.973000 5.076600
16.437000 32.534000 4.105382
16.440000 38.468000 4.602501
16.443000 46.958000 5.009754
16.446000 40.380000 4.663764
16.449000 37.331000 4.347948
16.452000 43.895000 4.942847
16.455000 38.630000 4.494087
16.458000 41.051000 4.617335
16.461000 44.531000 4.808440
16.464000 47.899000 5.152159
16.467000 45.299000 5.123689
16.470000 36.299000 4.419723
16.473000 46.190000 5.052301
16.476000 50.293000 5.197206
16.479000 38.987000 4.628244
16.482000 42.099000 4.857434
16.485000 35.161000 4.303972
16.488000 36.332000 4.478815
16.491000 33.123000 4.205792
16.494000 45.426000 4.899411
16.497000 45.615000 4.869236
16.500000 52.366000 5.292116
16.503000 44.241000 4.742011
16.506000 45.716000 4.829478
16.509000 49.193000 5.081985
16.512000 45.678000 5.134611
16.515000 47.240000 4.923536
16.518000 34.127000 4.312918
16.521000 43.540000 4.690233
16.524000 52.503000 5.172492
16.527000 43.736000 4.811595
16.530000 42.499000 4.778171
16.533000 42.825000 4.722820
16.536000 51.296000 5.306273
16.539000 44.621000 4.772795
16.542000 41.034000 4.813836
16.545000 54.908000 5.492951
16.548000 56.313000 5.410105
16.551000 58.511000 5.527829
16.554000 43.628000 4.900733
16.557000 42.529000 4.651303
16.560000 52.944000 5.324905
16.563000 42.699000 4.716630
16.566000 53.667000 5.304269
16.569000 46.785000 4.987269
16.572000 43.985000 4.950085
16.575000 38.517000 4.518439
16.578000 50.370000 5.268011
16.581000 39.124000 4.615856
16.584000 42.991000 4.848646
16.587000 56.956000 5.577611
16.590000 28.815000 4.016406
16.593000 42.744000 4.930503
16.596000 37.448000 4.355983
16.599000 41.624000 4.800626
16.602000 39.231000 4.581967
16.605000 30.869000 4.018609
16.608000 44.622000 4.940681
16.611000 39.213000 4.475575
16.614000 42.924000 4.840399
16.617000 46.929000 5.018712
16.620000 39.464000 4.793303
16.623000 33.101000 4.030011
16.626000 47.421000 4.922692
16.629000 55.570000 5.588429
16.632000 39.712000 4.586593
16.635000 50.295000 5.148676
16.638000 55.506000 5.397843
16.641000 32.829000 4.188581
16.644000 51.058000 5.284958
16.647000 46.695000 5.071996
16.650000 30.988000 3.903821
16.653000 45.952000 4.978327
16.656000 51.425000 5.074681
16.659000 43.504000 4.775089
16.662000 40.173000 4.545157
16.665000 46.014000 4.796916
16.668000 50.830000 5.222117
16.671000 31.032000 3.974188
16.674000 54.100000 5.225558
16.677000 48.447000 5.115513
16.680000 47.082000 5.047291
16.683000 44.316000 4.988610
16.686000 37.278000 4.372234
16.689000 53.371000 5.508305
16.692000 45.647000 4.813995
16.695000 45.825000 4.997214
16.698000 41.384000 4.709336
16.701000 37.770000 4.445767
16.704000 43.856000 4.829088
16.707000 41.361000 4.582427
16.710000 44.744000 4.849284
16.713000 37.757000 4.364110
16.716000 42.846000 4.726370
16.719000 47.334000 5.196542
16.722000 43.182000 4.691233
16.725000 30.305000 4.009500
16.728000 42.786000 4.886338
16.731000 32.376000 4.313078
16.734000 51.128000 5.297257
16.737000 39.585000 4.668465
16.740000 49.874000 5.267552
16.743000 43.701000 4.859524
16.746000 34.633000 4.378022
16.749000 42.920000 5.001070
16.752000 46.754000 4.916843
16.755000 40.953000 4.706729
16.758000 39.133000 4.355327
16.761000 38.666000 4.546309
16.764000 38.824000 4.580187
16.767000 52.117000 5.409107
16.770000 48.188000 4.932279
16.773000 41.668000 4.703295
16.776000 48.999000 5.170338
16.779000 42.962000 4.807228
16.782000 53.315000 5.469047
16.785000 35.584000 4.348085
16.788000 48.220000 5.233912
16.791000 46.347000 5.074692
16.794000 42.876000 4.728110
16.797000 38.365000 4.405288
16.800000 38.497000 4.465819
16.803000 29.233000 3.944904
16.806000 38.858000 4.669113
16.809000 51.345000 4.932819
16.812000 49.332000 5.028303
16.815000 43.061000 4.837149
16.818000 47.611000 5.146560
16.821000 47.699000 5.199031
16.824000 50.433000 5.082590
16.827000 37.651000 4.465383
16.830000 38.890000 4.452736
16.833000 34.279000 4.346113
16.836000 34.222000 4.300691
16.839000 41.845000 4.804625
16.842000 36.617000 4.242997
16.845000 36.594000 4.318318
16.848000 50.011000 5.159824
16.851000 59.826000 5.590312
16.854000 47.322000 5.226290
16.857000 35.553000 4.402637
16.860000 39.682000 4.434039
16.863000 30.785000 3.991220
16.866000 44.248000 4.931728
16.869000 39.233000 4.612381
16.872000 36.122000 4.275888
16.875000 38.344000 4.620806
16.878000 37.844000 4.484105
16.881000 44.237000 4.977565
16.884000 39.244000 4.610749
16.887000 51.073000 5.235636
16.890000 42.651000 4.548191
16.893000 48.919000 5.271744
16.896000 33.547000 4.432098
16.899000 36.834000 4.546056
16.902000 33.481000 4.197601
16.905000 37.597000 4.400891
16.908000 44.419000 4.797491
16.911000 56.060000 5.632835
16.914000 45.249000 4.785847
16.917000 44.065000 4.878261
16.920000 41.948000 4.690417
16.923000 32.219000 3.949735
16.926000 34.990000 4.179590
16.929000 40.752000 4.676903
16.932000 35.649000 4.300947
16.935000 46.766000 5.160275
16.938000 41.423000 4.615478
16.941000 27.559000 3.755820
16.944000 34.038000 4.195512
16.947000 40.460000 4.836492
16.950000 28.610000 3.839814
16.953000 41.125000 4.776568
16.956000 48.266000 5.071431
16.959000 42.640000 4.702933
16.962000 42.795000 4.680293
16.965000 34.957000 4.314940
16.968000 36.580000 4.500735
16.971000 39.620000 4.640985
16.974000 44.619000 4.871895
16.977000 48.682000 5.073723
16.980000 45.856000 5.094107
16.983000 49.775000 5.201047
16.986000 50.132000 5.205602
16.989000 39.327000 4.464322
16.992000 42.605000 4.628230
16.995000 42.937000 4.675388
16.998000 46.877000 4.965565
17.001000 42.912000 4.616157
17.004000 45.042000 4.948578
17.007000 39.932000 4.748587
17.010000 38.334000 4.623644
17.013000 47.767000 5.082371
17.016000 47.964000 5.177217
17.019000 37.012000 4.570910
17.022000 50.057000 5.210240
17.025000 48.126000 5.144506
17.028000 45.452000 5.054347
17.031000 43.636000 4.867052
17.034000 43.035000 4.956115
17.037000 36.686000 4.249085
17.040000 44.478000 4.988368
17.043000 44.558000 5.042751
17.046000 41.207000 4.744912
17.049000 51.349000 5.307244
17.052000 43.690000 4.873029
17.055000 33.061000 4.235482
17.058000 40.813000 4.711084
17.061000 50.781000 5.333323
17.064000 39.411000 4.576997
17.067000 47.746000 5.021761
17.070000 39.182000 4.583561
17.073000 39.552000 4.699278
17.076000 39.924000 4.678646
17.079000 45.436000 4.983903
17.082000 38.290000 4.419153
17.085000 41.838000 4.650702
17.088000 36.500000 4.463755
17.091000 39.749000 4.655095
17.094000 36.988000 4.505607
17.097000 39.575000 4.521334
17.100000 29.828000 3.995043
17.103000 53.832000 5.474765
17.106000 41.243000 4.600264
17.109000 47.014000 4.936060
17.112000 34.923000 4.342948
17.115000 41.051000 4.783548
17.118000 44.132000 4.977187
17.121000 44.069000 4.805772
17.124000 40.101000 4.674907
17.127000 46.369000 5.140146
17.130000 45.620000 5.101869
17.133000 36.683000 4.463536
17.136000 43.835000 4.801537
17.139000 42.434000 4.765873
17.142000 37.158000 4.251716
17.145000 48.158000 5.018167
17.148000 43.992000 4.613046
17.151000 37.410000 4.422497
17.154000 34.231000 4.240186
17.157000 29.135000 3.911732
17.160000 32.814000 4.243513
17.163000 38.704000 4.624713
17.166000 31.603000 3.980769
17.169000 42.868000 4.974074
17.172000 43.658000 4.802471
17.175000 39.667000 4.551912
17.178000 35.551000 4.373639
17.181000 34.696000 4.372223
17.184000 35.117000 4.265825
17.187000 48.677000 5.056341
17.190000 33.237000 4.324299
17.193000 36.054000 4.325420
17.196000 42.396000 4.832538
17.199000 44.778000 4.949514
17.202000 35.999000 4.425555
17.205000 41.556000 4.723785
17.208000 44.916000 4.894133
17.211000 42.032000 4.614186
17.214000 36.888000 4.247639
17.217000 43.658000 5.012864
17.220000 40.881000 4.816380
17.223000 43.210000 4.792410
17.226000 42.500000 4.848093
17.229000 41.111000 4.849759
17.232000 36.487000 4.424542
17.235000 38.219000 4.527057
17.238000 35.690000 4.350278
17.241000 37.865000 4.563848
17.244000 33.500000 4.144707
17.247000 40.713000 4.781758
17.250000 27.711000 3.936513
17.253000 54.100000 5.319597
17.256000 40.126000 4.395472
17.259000 35.045000 4.419353
17.262000 32.373000 4.188004
17.265000 43.959000 4.808229
17.268000 38.887000 4.537726
17.271000 35.622000 4.314734
17.274000 39.286000 4.720187
17.277000 48.780000 5.325851
17.280000 46.954000 4.986388
17.283000 49.013000 5.195687
17.286000 43.246000 4.607504
17.289000 46.442000 5.049626
17.292000 45.181000 4.936553
17.295000 37.569000 4.464398
17.298000 43.231000 4.733523
17.301000 33.583000 4.242970
17.304000 35.712000 4.382710
17.307000 50.947000 5.303314
17.310000 45.309000 4.803297
17.313000 41.394000 4.553458
17.316000 42.707000 4.804578
17.319000 34.833000 4.407610
17.322000 42.528000 4.749083
17.325000 37.881000 4.553700
17.328000 47.801000 5.066126
17.331000 43.542000 4.650295
17.334000 38.060000 4.556605
17.337000 41.228000 4.866020
17.340000 38.425000 4.524437
17.343000 41.260000 4.478423
17.346000 40.424000 4.543085
17.349000 41.945000 4.909237
17.352000 36.886000 4.365192
17.355000 50.849000 5.192223
17.358000 45.214000 4.892990
17.361000 39.811000 4.417869
17.364000 32.191000 4.269627
17.367000 39.337000 4.619916
17.370000 37.027000 4.652896
17.373000 33.904000 4.409128
17.376000 41.648000 4.924094
17.379000 34.061000 4.371877
17.382000 27.023000 3.733252
17.385000 43.493000 4.970740
17.388000 51.652000 5.257076
17.391000 30.830000 4.141611
17.394000 35.258000 4.639135
17.397000 37.455000 4.538944
17.400000 51.784000 5.253569
17.403000 37.656000 4.401587
17.406000 47.064000 5.059421
17.409000 50.369000 5.280001
17.412000 39.032000 4.494256
17.415000 41.001000 4.748685
17.418000 34.910000 4.130653
17.421000 47.257000 5.002105
17.424000 45.871000 4.922626
17.427000 39.763000 4.698418
17.430000 20.770000 3.359919
17.433000 43.635000 4.728632
17.436000 37.706000 4.500639
17.439000 31.822000 3.977892
17.442000 44.189000 5.010495
17.445000 58.811000 5.594281
17.448000 38.160000 4.676969
17.451000 30.687000 4.151611
17.454000 50.184000 5.275803
17.457000 37.112000 4.332933
17.460000 36.633000 4.445915
17.463000 33.148000 4.154774
17.466000 46.238000 5.023726
17.469000 46.472000 5.091321
17.472000 47.549000 5.041219
17.475000 35.143000 4.512816
17.478000 46.832000 4.961674
17.481000 32.264000 4.187521
17.484000 38.675000 4.635740
17.487000 46.869000 5.158400
17.490000 39.210000 4.463807
17.493000 37.108000 4.452094
17.496000 38.000000 4.536585
17.499000 37.062000 4.541876
17.502000 43.930000 4.956622
17.505000 49.536000 5.089545
17.508000 28.461000 3.746441
17.511000 31.118000 3.949268
17.514000 36.069000 4.343124
17.517000 28.577000 3.888045
17.520000 57.183000 5.651759
17.523000 65.152000 5.903870
17.526000 38.686000 4.519957
17.529000 38.817000 4.494518
17.532000 23.025000 3.518888
17.535000 44.332000 4.844413
17.538000 39.626000 4.437079
17.541000 39.382000 4.632546
17.544000 32.449000 4.073821
17.547000 41.017000 4.699894
17.550000 34.594000 4.169978
17.553000 49.867000 5.160735
17.556000 42.008000 4.744580
17.559000 42.910000 4.791832
17.562000 39.910000 4.654361
17.565000 44.917000 4.821079
17.568000 37.203000 4.470591
17.571000 34.912000 4.228622
17.574000 39.008000 4.607388
17.577000 24.610000 3.525092
17.580000 37.253000 4.378116
17.583000 37.591000 4.484069
17.586000 44.906000 5.078172
17.589000 35.817000 4.389273
17.592000 34.093000 4.107125
17.595000 47.665000 5.038739
17.598000 42.089000 4.682557
17.601000 37.487000 4.466619
17.604000 37.492000 4.489037
17.607000 39.920000 4.394895
17.610000 41.965000 4.690303
17.613000 30.233000 3.871340
17.616000 39.419000 4.707102
17.619000 45.253000 4.955287
17.622000 41.121000 4.674050
17.625000 44.376000 4.866278
17.628000 35.361000 4.460779
17.631000 43.677000 4.783695
17.634000 53.002000 5.317486
17.637000 39.479000 4.553403
17.640000 32.987000 4.043439
17.643000 43.341000 4.684906
17.646000 52.123000 5.319078
17.649000 45.069000 5.002712
17.652000 36.677000 4.334708
17.655000 40.579000 4.684900
17.658000 40.289000 4.717496
17.661000 36.707000 4.413785
17.664000 41.860000 4.739621
17.667000 40.247000 4.564384
17.670000 38.226000 4.436302
17.673000 43.296000 4.889321
17.676000 30.531000 3.996610
17.679000 37.946000 4.290022
17.682000 46.414000 4.872586
17.685000 41.812000 4.825884
17.688000 27.793000 3.873399
17.691000 36.517000 4.414745
17.694000 42.147000 4.720042
17.697000 47.562000 4.959272
17.700000 34.621000 4.302266
17.703000 36.164000 4.431593
17.706000 37.315000 4.500979
17.709000 35.449000 4.263727
17.712000 36.596000 4.424872
17.715000 44.630000 4.961919
17.718000 43.044000 4.859763
17.721000 41.742000 4.823354
17.724000 42.416000 4.772222
17.727000 32.125000 4.058168
17.730000 39.024000 4.674747
17.733000 50.926000 5.449168
17.736000 43.174000 4.855543
17.739000 33.463000 4.158448
17.742000 39.528000 4.470770
17.745000 35.062000 4.267944
17.748000 46.708000 5.023772
17.751000 48.264000 5.133725
17.754000 39.088000 4.623006
17.757000 43.505000 4.934656
17.760000 35.524000 4.297633
17.763000 46.449000 5.087330
17.766000 34.983000 4.282906
17.769000 52.357000 5.230841
17.772000 36.200000 4.476718
17.775000 47.052000 5.156512
17.778000 33.944000 4.191316
17.781000 42.156000 4.736995
17.784000 44.419000 4.820158
17.787000 36.279000 4.391208
17.790000 42.667000 4.969084
17.793000 27.373000 3.825923
17.796000 37.435000 4.518186
17.799000 50.661000 5.314936
17.802000 42.763000 4.793242
17.805000 42.410000 4.600963
17.808000 39.090000 4.618083
17.811000 37.456000 4.501389
17.814000 32.694000 4.151895
17.817000 33.158000 4.160561
17.820000 45.587000 5.078274
17.823000 42.409000 4.697704
17.826000 36.949000 4.171937
17.829000 33.427000 4.245476
17.832000 29.463000 3.991725
17.835000 39.423000 4.686641
17.838000 32.297000 4.249295
17.841000 22.989000 3.338275
17.844000 30.690000 4.110466
17.847000 30.209000 3.991474
17.850000 42.373000 4.670768
17.853000 33.283000 4.253564
17.856000 36.601000 4.516008
17.859000 40.975000 4.727836
17.862000 33.792000 4.082170
17.865000 29.597000 3.922272
17.868000 35.598000 4.339537
17.871000 37.484000 4.303855
17.874000 38.686000 4.644744
17.877000 31.102000 4.189340
17.880000 37.546000 4.571152
17.883000 46.225000 5.000812
17.886000 32.592000 4.031686
17.889000 38.136000 4.364460
17.892000 30.512000 4.096207
17.895000 35.385000 4.201842
17.898000 42.319000 4.868514
17.901000 33.675000 4.190683
17.904000 33.250000 4.160276
17.907000 43.015000 4.917026
17.910000 43.637000 5.003370
17.913000 33.368000 4.342523
17.916000 43.106000 4.885933
17.919000 41.072000 4.586523
17.922000 48.230000 5.055633
17.925000 42.942000 4.831367
17.928000 40.396000 4.728668
17.931000 42.723000 4.745505
17.934000 32.766000 4.189619
17.937000 33.099000 4.224839
17.940000 39.839000 4.696538
17.943000 36.770000 4.395402
17.946000 39.976000 4.619881
17.949000 40.864000 4.638366
17.952000 28.073000 3.934183
17.955000 45.398000 5.195192
17.958000 37.357000 4.518620
17.961000 40.754000 4.523785
17.964000 42.900000 4.691173
17.967000 39.626000 4.671650
17.970000 43.351000 4.963608
17.973000 44.291000 4.934978
17.976000 40.301000 4.643724
17.979000 31.064000 4.078778
17.982000 33.921000 4.442983
17.985000 41.251000 4.519262
17.988000 35.300000 4.210010
17.991000 39.686000 4.647848
17.994000 36.068000 4.479003
17.997000 35.628000 4.303629
18.000000 36.429000 4.497048
18.003000 32.509000 4.168334
18.006000 37.485000 4.407895
18.009000 34.556000 4.468443
18.012000 29.140000 3.963829
18.015000 32.191000 4.084022
18.018000 47.631000 5.027356
18.021000 42.600000 4.761393
18.024000 48.308000 5.084184
18.027000 39.466000 4.699097
18.030000 29.916000 4.145831
18.033000 54.536000 5.451413
18.036000 50.424000 5.317487
18.039000 44.561000 4.683653
18.042000 43.154000 4.750893
18.045000 36.630000 4.314166
18.048000 44.449000 4.829887
18.051000 31.540000 4.125865
18.054000 35.663000 4.315098
18.057000 35.142000 4.417042
18.060000 34.299000 4.363869
18.063000 49.282000 5.052879
18.066000 39.369000 4.524324
18.069000 45.850000 5.021907
18.072000 29.879000 4.087329
18.075000 42.376000 4.747792
18.078000 42.935000 4.727649
18.081000 36.654000 4.540012
18.084000 41.109000 4.688751
18.087000 43.078000 4.885177
18.090000 33.614000 4.221132
18.093000 36.401000 4.527011
18.096000 35.291000 4.314364
18.099000 43.216000 4.870089
18.102000 33.391000 4.228473
18.105000 36.687000 4.354127
18.108000 33.559000 4.338830
18.111000 48.758000 5.046644
18.114000 28.867000 3.977138
18.117000 38.712000 4.570319
18.120000 44.597000 4.896133
18.123000 42.122000 4.767524
18.126000 26.518000 3.826534
18.129000 40.465000 4.705026
18.132000 35.863000 4.510673
18.135000 36.765000 4.396648
18.138000 37.328000 4.470752
18.141000 47.148000 4.992045
18.144000 52.999000 5.374338
18.147000 48.949000 5.212967
18.150000 47.322000 4.916969
18.153000 49.461000 5.209910
18.156000 31.950000 4.026533
18.159000 36.136000 4.515250
18.162000 48.032000 5.114096
18.165000 30.868000 3.849117
18.168000 47.112000 5.006442
18.171000 34.985000 4.277593
18.174000 36.523000 4.454447
18.177000 42.439000 4.800983
18.180000 41.095000 4.753741
18.183000 43.775000 4.772032
18.186000 38.544000 4.436851
18.189000 40.205000 4.676689
18.192000 40.070000 4.736273
18.195000 39.868000 4.501247
18.198000 35.510000 4.448137
18.201000 31.421000 4.213050
18.204000 31.477000 4.018979
18.207000 47.210000 5.071498
18.210000 40.804000 4.584573
18.213000 42.175000 4.667459
18.216000 42.592000 4.871538
18.219000 46.630000 5.142077
18.222000 28.351000 3.923457
18.225000 35.486000 4.257440
18.228000 42.445000 4.797088
18.231000 43.602000 4.937520
18.234000 49.244000 5.222434
18.237000 47.663000 5.005687
18.240000 34.289000 4.220673
18.243000 37.793000 4.430362
18.246000 44.568000 4.988112
18.249000 33.576000 4.400463
18.252000 45.711000 4.822293
18.255000 39.149000 4.669362
18.258000 43.325000 4.887837
18.261000 45.765000 4.966847
18.264000 46.494000 5.172794
18.267000 44.778000 4.787035
18.270000 44.877000 5.043467
18.273000 25.036000 3.451234
18.276000 34.686000 4.519898
18.279000 46.385000 5.256702
18.282000 38.045000 4.270199
18.285000 44.274000 4.857838
18.288000 42.072000 4.799336
18.291000 38.719000 4.678729
18.294000 47.492000 5.044059
18.297000 36.197000 4.202720
18.300000 46.095000 4.919026
18.303000 42.325000 4.750493
18.306000 34.493000 4.353897
18.309000 36.579000 4.498885
18.312000 36.612000 4.446777
18.315000 42.219000 4.691943
18.318000 42.674000 4.929558
18.321000 46.237000 4.962438
18.324000 46.378000 4.961429
18.327000 46.362000 4.883446
18.330000 50.616000 5.269555
18.333000 40.180000 4.545989
18.336000 47.514000 5.038451
18.339000 39.815000 4.531206
18.342000 37.878000 4.501599
18.345000 43.216000 4.626025
18.348000 44.861000 5.008855
18.351000 38.864000 4.636583
18.354000 38.828000 4.568531
18.357000 50.909000 5.131170
18.360000 61.194000 5.828489
18.363000 38.620000 4.632078
18.366000 42.790000 4.858462
18.369000 43.104000 4.780622
18.372000 39.622000 4.480843
18.375000 45.058000 4.660511
18.378000 50.219000 5.255919
18.381000 48.839000 5.191911
18.384000 40.234000 4.603290
18.387000 37.531000 4.384227
18.390000 42.895000 4.754815
18.393000 53.408000 5.605319
18.396000 52.920000 5.543368
18.399000 36.520000 4.562016
18.402000 39.181000 4.533236
18.405000 44.551000 4.930448
18.408000 37.907000 4.545847
18.411000 43.371000 4.790598
18.414000 49.822000 5.121311
18.417000 51.418000 5.230596
18.420000 43.467000 4.830566
18.423000 44.493000 4.988451
18.426000 47.261000 5.033704
18.429000 56.348000 5.503574
18.432000 46.987000 4.820401
18.435000 44.363000 4.799191
18.438000 47.265000 4.962053
18.441000 41.547000 4.760901
18.444000 43.122000 4.826920
18.447000 54.929000 5.414547
18.450000 50.450000 5.273432
18.453000 50.400000 5.286160
18.456000 45.211000 4.839834
18.459000 54.963000 5.492553
18.462000 47.030000 4.922613
18.465000 55.150000 5.482807
18.468000 55.872000 5.504978
18.471000 59.296000 5.756168
18.474000 56.876000 5.415989
18.477000 50.965000 5.136471
18.480000 76.551000 6.494392
18.483000 52.662000 5.218289
18.486000 51.060000 5.267813
18.489000 52.324000 5.289608
18.492000 69.514000 6.173983
18.495000 55.296000 5.426611
18.498000 57.212000 5.493908
18.501000 59.026000 5.540863
18.504000 68.643000 6.009702
18.507000 59.660000 5.612480
18.510000 80.054000 6.570871
18.513000 68.868000 6.115308
18.516000 91.096000 7.133395
18.519000 71.769000 6.328887
18.522000 68.865000 5.956755
18.525000 78.839000 6.505196
18.528000 95.857000 7.375627
18.531000 88.241000 6.949537
18.534000 116.129000 7.844099
18.537000 110.274000 7.569225
18.540000 90.399000 6.862213
18.543000 122.664000 8.199435
18.546000 109.152000 7.726271
18.549000 131.210000 8.494747
18.552000 123.245000 7.947969
18.555000 137.607000 8.749121
18.558000 162.430000 9.493981
18.561000 176.598000 9.784365
18.564000 182.305000 9.843270
18.567000 224.848000 10.745659
18.570000 232.386000 11.278051
18.573000 281.244000 12.520296
18.576000 334.796000 13.524471
18.579000 367.139000 14.138008
18.582000 455.689000 15.686624
18.585000 574.804000 17.762309
18.588000 733.884000 20.067881
18.591000 1005.884000 23.676842
18.594000 1383.266000 27.355289
18.597000 1851.432000 32.221816
18.600000 2360.965000 36.809050
18.603000 2950.164000 41.630262
18.606000 3004.258000 41.399129
18.609000 2750.939000 39.570724
18.612000 2133.128000 35.065436
18.615000 1535.906000 29.563182
18.618000 1179.186000 25.501248
18.621000 754.477000 20.068142
18.624000 655.843000 18.811241
18.627000 453.651000 15.751584
18.630000 390.729000 14.548868
18.633000 364.327000 14.163401
18.636000 271.934000 11.969189
18.639000 242.514000 11.342074
18.642000 212.591000 10.646581
18.645000 174.977000 9.894773
18.648000 150.103000 8.956959
18.651000 142.407000 8.667511
18.654000 133.462000 8.263567
18.657000 107.561000 7.561151
18.660000 116.125000 7.880716
18.663000 108.475000 7.626125
18.666000 117.573000 7.864317
18.669000 102.006000 7.360438
18.672000 91.500000 7.128637
18.675000 98.750000 7.474158
18.678000 94.567000 7.034584
18.681000 86.349000 6.454328
18.684000 74.214000 6.264359
18.687000 79.783000 6.401954
18.690000 77.966000 6.431100
18.693000 61.491000 5.612525
18.696000 80.087000 6.516365
18.699000 65.532000 5.754274
18.702000 72.838000 6.214149
18.705000 72.891000 6.081586
18.708000 65.842000 5.952613
18.711000 64.312000 5.711327
18.714000 52.201000 5.136577
18.717000 51.484000 5.108832
18.720000 56.572000 5.461184
18.723000 52.198000 5.430768
18.726000 60.686000 5.822016
18.729000 51.205000 5.404797
18.732000 62.850000 5.830513
18.735000 47.678000 5.169464
18.738000 57.448000 5.628464
18.741000 54.989000 5.460064
18.744000 59.265000 5.626350
18.747000 37.688000 4.465547
18.750000 45.735000 5.052913
18.753000 49.918000 5.065981
18.756000 69.250000 6.150519
18.759000 44.742000 4.698554
18.762000 51.588000 5.164317
18.765000 45.807000 4.799307
18.768000 61.087000 5.773182
18.771000 47.412000 5.038703
18.774000 59.467000 5.591447
18.777000 53.503000 5.300541
18.780000 47.816000 5.034804
18.783000 39.270000 4.639155
18.786000 45.615000 4.965778
18.789000 40.753000 4.753971
18.792000 36.410000 4.487678
18.795000 38.573000 4.627028
18.798000 46.101000 4.915509
18.801000 48.519000 5.081959
18.804000 41.158000 4.780917
18.807000 40.246000 4.680971
18.810000 50.555000 5.257493
18.813000 30.372000 3.915589
18.816000 45.944000 5.067824
18.819000 35.747000 4.422833
18.822000 38.621000 4.646589
18.825000 32.333000 4.013217
18.828000 56.752000 5.477843
18.831000 39.954000 4.553437
18.834000 34.824000 4.394327
18.837000 30.128000 3.976087
18.840000 48.588000 5.191660
18.843000 46.095000 5.021160
18.846000 39.217000 4.561496
18.849000 35.103000 4.282363
18.852000 35.501000 4.476003
18.855000 34.655000 4.186218
18.858000 34.993000 4.175409
18.861000 38.017000 4.408072
18.864000 36.040000 4.405899
18.867000 47.026000 5.142110
18.870000 25.616000 3.528925
18.873000 47.052000 4.992483
18.876000 43.659000 4.965923
18.879000 26.721000 3.698872
18.882000 35.005000 4.253438
18.885000 42.814000 4.671999
18.888000 42.258000 4.660754
18.891000 34.349000 4.255608
18.894000 37.678000 4.602476
18.897000 33.546000 4.328074
18.900000 38.730000 4.639301
18.903000 35.170000 4.302830
18.906000 46.784000 4.905457
18.909000 24.442000 3.519107
18.912000 32.656000 4.193733
18.915000 43.679000 4.643477
18.918000 37.864000 4.531714
18.921000 33.719000 4.283682
18.924000 40.867000 4.825569
18.927000 35.453000 4.429010
18.930000 25.901000 3.673515
18.933000 32.152000 4.134724
18.936000 38.765000 4.457913
18.939000 38.324000 4.680029
18.942000 37.209000 4.421704
18.945000 35.834000 4.325233
18.948000 32.490000 4.220304
18.951000 32.793000 4.177231
18.954000 38.053000 4.556744
18.957000 37.966000 4.361618
18.960000 42.719000 4.696264
18.963000 32.746000 4.133643
18.966000 39.690000 4.636756
18.969000 32.406000 4.054335
18.972000 23.801000 3.489559
18.975000 45.140000 4.839383
18.978000 35.356000 4.268482
18.981000 42.302000 4.617827
18.984000 40.768000 4.614184
18.987000 50.301000 5.278171
18.990000 28.058000 3.861141
18.993000 37.401000 4.522057
18.996000 23.764000 3.555287
18.999000 46.316000 5.138398
19.002000 40.835000 4.708865
19.005000 32.528000 4.228207
19.008000 37.250000 4.602745
19.011000 34.140000 4.304255
19.014000 43.147000 4.868569
19.017000 24.684000 3.511989
19.020000 31.250000 4.150562
19.023000 29.000000 3.915747
19.026000 45.596000 4.984938
19.029000 31.122000 4.012436
19.032000 29.289000 4.051695
19.035000 43.815000 4.911337
19.038000 33.779000 4.257268
19.041000 39.705000 4.851570
19.044000 32.827000 4.231332
19.047000 27.835000 3.626124
19.050000 44.164000 4.681581
19.053000 36.864000 4.482322
19.056000 40.973000 4.699754
19.059000 28.970000 4.071934
19.062000 34.867000 4.298284
19.065000 41.795000 4.827174
19.068000 30.330000 3.995290
19.071000 34.409000 4.296064
19.074000 34.264000 4.416374
19.077000 36.861000 4.435486
19.080000 28.143000 4.007107
19.083000 50.498000 5.242477
19.086000 43.705000 4.931458
19.089000 31.290000 4.202457
19.092000 41.290000 4.662787
19.095000 38.004000 4.585606
19.098000 35.107000 4.410851
19.101000 27.047000 3.753126
19.104000 39.768000 4.671607
19.107000 30.848000 4.174123
19.110000 40.002000 4.563736
19.113000 33.651000 4.384732
19.116000 44.093000 4.756357
19.119000 36.973000 4.586346
19.122000 31.886000 3.913561
19.125000 44.704000 4.915734
19.128000 34.269000 4.327124
19.131000 37.607000 4.668443
19.134000 47.369000 5.147924
19.137000 28.904000 3.816507
19.140000 33.859000 4.210056
19.143000 35.784000 4.424249
19.146000 39.511000 4.587437
19.149000 42.165000 4.730509
19.152000 41.191000 4.605289
19.155000 38.738000 4.507488
19.158000 30.842000 4.029568
19.161000 47.118000 5.035287
19.164000 30.184000 4.178515
19.167000 33.539000 4.190590
19.170000 35.269000 4.345790
19.173000 36.980000 4.584173
19.176000 39.416000 4.492401
19.179000 34.390000 4.343103
19.182000 41.248000 4.602296
19.185000 32.474000 4.037332
19.188000 39.497000 4.839335
19.191000 31.286000 4.145075
19.194000 34.011000 4.200024
19.197000 33.554000 4.198935
19.200000 42.845000 4.738333
19.203000 30.164000 4.058383
19.206000 33.247000 4.307082
19.209000 36.221000 4.564171
19.212000 36.544000 4.582705
19.215000 45.465000 4.922932
19.218000 37.362000 4.483382
19.221000 24.825000 3.821732
19.224000 50.728000 5.177184
19.227000 37.684000 4.398038
19.230000 31.506000 4.026262
19.233000 37.627000 4.673244
19.236000 34.614000 4.243954
19.239000 33.471000 4.318220
19.242000 25.789000 3.717506
19.245000 34.460000 4.287638
19.248000 40.455000 4.601099
19.251000 45.327000 4.996027
19.254000 37.313000 4.347339
19.257000 41.505000 4.760888
19.260000 35.367000 4.418342
19.263000 39.734000 4.722314
19.266000 28.059000 3.919787
19.269000 27.147000 3.770819
19.272000 32.677000 4.238212
19.275000 31.672000 3.983510
19.278000 35.336000 4.220740
19.281000 28.896000 4.028506
19.284000 38.964000 4.528350
19.287000 26.056000 3.479824
19.290000 27.499000 3.852565
19.293000 42.557000 5.009495
19.296000 32.833000 4.272128
19.299000 37.914000 4.536493
19.302000 37.895000 4.595467
19.305000 39.115000 4.670095
19.308000 31.439000 4.292307
19.311000 27.746000 3.921826
19.314000 45.242000 4.793246
19.317000 30.496000 4.052642
19.320000 35.806000 4.289611
19.323000 43.226000 4.812450
19.326000 27.702000 3.759554
19.329000 29.104000 3.921287
19.332000 26.174000 3.890020
19.335000 32.433000 4.318180
19.338000 35.943000 4.439701
19.341000 43.390000 4.791897
19.344000 35.492000 4.338058
19.347000 30.104000 3.928304
19.350000 36.732000 4.617291
19.353000 28.059000 3.908069
19.356000 28.252000 3.929999
19.359000 36.360000 4.426483
19.362000 35.402000 4.411998
19.365000 32.318000 4.164057
19.368000 35.170000 4.222214
19.371000 44.205000 4.874598
19.374000 34.416000 4.300689
19.377000 29.031000 3.927003
19.380000 33.448000 4.450576
19.383000 32.581000 4.183137
19.386000 21.416000 3.367666
19.389000 27.783000 3.796940
19.392000 40.403000 4.524431
19.395000 35.777000 4.521119
19.398000 36.247000 4.482790
19.401000 25.162000 3.604031
19.404000 24.933000 3.584383
19.407000 39.292000 4.558767
19.410000 28.850000 3.864662
19.413000 27.409000 3.858660
19.416000 41.441000 4.810177
19.419000 27.244000 3.921774
19.422000 40.143000 4.678384
19.425000 36.355000 4.583398
19.428000 51.660000 5.348619
19.431000 36.096000 4.434106
19.434000 37.313000 4.377745
19.437000 38.160000 4.557930
19.440000 33.420000 4.179509
19.443000 29.420000 4.124518
19.446000 25.653000 3.673120
19.449000 41.056000 4.756630
19.452000 33.034000 4.198972
19.455000 34.212000 4.228596
19.458000 38.992000 4.551248
19.461000 34.582000 4.367885
19.464000 32.639000 4.120185
19.467000 41.539000 4.724932
19.470000 37.999000 4.608694
19.473000 28.884000 3.994586
19.476000 29.746000 3.873694
19.479000 22.291000 3.436526
19.482000 28.062000 3.990738
19.485000 34.686000 4.341390
19.488000 39.373000 4.544025
19.491000 38.029000 4.462102
19.494000 31.001000 4.074043
19.497000 26.035000 3.683851
19.500000 28.420000 3.883680
19.503000 35.048000 4.298111
19.506000 38.229000 4.323636
19.509000 31.967000 4.097629
19.512000 27.854000 3.799674
19.515000 29.729000 4.138501
19.518000 41.370000 4.763761
19.521000 34.416000 4.378065
19.524000 26.234000 3.649041
19.527000 32.162000 4.270039
19.530000 31.864000 4.269395
19.533000 31.016000 4.024094
19.536000 32.955000 4.240963
19.539000 40.742000 4.638366
19.542000 46.524000 5.160077
19.545000 30.234000 4.082601
19.548000 28.384000 3.859296
19.551000 29.606000 3.960468
19.554000 22.832000 3.475321
19.557000 27.068000 3.806571
19.560000 31.229000 4.207530
19.563000 35.047000 4.361170
19.566000 30.627000 4.071052
19.569000 30.171000 3.972371
19.572000 43.168000 4.835618
19.575000 40.505000 4.513310
19.578000 33.090000 4.203011
19.581000 32.321000 4.028528
19.584000 31.649000 4.228096
19.587000 32.670000 4.370721
19.590000 27.194000 4.026212
19.593000 32.627000 4.126895
19.596000 28.990000 3.997825
19.599000 42.529000 4.829691
19.602000 37.578000 4.595806
19.605000 33.703000 4.348580
19.608000 28.705000 4.072267
19.611000 41.992000 4.631858
19.614000 39.193000 4.633861
19.617000 23.289000 3.590425
19.620000 31.066000 4.011899
19.623000 19.342000 3.060837
19.626000 42.233000 4.721519
19.629000 41.577000 4.729532
19.632000 35.247000 4.367612
19.635000 31.097000 4.175295
19.638000 21.960000 3.358422
19.641000 35.078000 4.338438
19.644000 40.775000 4.827909
19.647000 40.629000 4.545985
19.650000 43.790000 5.027727
19.653000 28.650000 3.720210
19.656000 30.232000 3.882534
19.659000 28.759000 3.813967
19.662000 23.866000 3.535450
19.665000 39.217000 4.506472
19.668000 29.999000 3.867304
19.671000 38.186000 4.542754
19.674000 34.120000 4.191888
19.677000 29.270000 3.898733
19.680000 37.811000 4.466016
19.683000 29.850000 4.077375
19.686000 42.715000 4.878294
19.689000 28.706000 3.965483
19.692000 37.069000 4.456102
19.695000 43.270000 4.776169
19.698000 35.430000 4.262147
19.701000 37.233000 4.502693
19.704000 28.068000 4.006395
19.707000 35.638000 4.460660
19.710000 35.466000 4.355547
19.713000 40.608000 4.606476
19.716000 32.050000 4.071573
19.719000 29.536000 4.100051
19.722000 34.823000 4.368832
19.725000 32.435000 3.989206
19.728000 37.088000 4.557082
19.731000 34.691000 4.213041
19.734000 38.031000 4.569541
19.737000 37.154000 4.669637
19.740000 39.723000 4.472081
19.743000 35.398000 4.272563
19.746000 33.697000 4.387453
19.749000 31.417000 4.024056
19.752000 39.005000 4.647199
19.755000 37.399000 4.593627
19.758000 41.630000 4.627247
19.761000 41.554000 4.602384
19.764000 33.382000 4.142782
19.767000 42.357000 4.816563
19.770000 44.555000 4.805366
19.773000 39.751000 4.690733
19.776000 31.995000 4.065466
19.779000 50.661000 5.281052
19.782000 56.892000 5.537922
19.785000 27.164000 3.697657
19.788000 43.256000 4.787108
19.791000 43.090000 4.806939
19.794000 32.413000 4.179100
19.797000 48.607000 5.357758
19.800000 44.692000 4.789723
19.803000 39.545000 4.744682
19.806000 39.553000 4.671635
19.809000 41.077000 4.711201
19.812000 37.073000 4.463744
19.815000 38.350000 4.583621
19.818000 33.832000 3.903362
19.821000 44.577000 5.105922
19.824000 40.053000 4.545227
19.827000 32.541000 4.209525
19.830000 37.355000 4.403820
19.833000 41.159000 4.860027
19.836000 43.868000 4.822720
19.839000 53.466000 5.187395
19.842000 57.316000 5.513810
19.845000 47.528000 5.039588
19.848000 50.392000 5.096865
19.851000 56.495000 5.537878
19.854000 54.454000 5.538869
19.857000 48.720000 5.048638
19.860000 43.926000 4.744096
19.863000 53.564000 5.456502
19.866000 38.690000 4.645225
19.869000 43.798000 4.931814
19.872000 52.177000 5.188008
19.875000 52.084000 5.157166
19.878000 57.638000 5.498388
19.881000 50.231000 5.191802
19.884000 49.504000 5.286321
19.887000 80.387000 6.672630
19.890000 60.063000 5.789814
19.893000 62.493000 5.752671
19.896000 47.995000 5.062573
19.899000 61.651000 5.755091
19.902000 53.573000 5.185846
19.905000 61.586000 5.730421
19.908000 83.775000 6.730730
19.911000 92.885000 7.068159
19.914000 94.791000 7.428426
19.917000 90.463000 6.952611
19.920000 101.554000 7.386165
19.923000 108.085000 7.537319
19.926000 110.464000 7.771374
19.929000 145.815000 8.849895
19.932000 160.965000 9.282772
19.935000 180.553000 9.781741
19.938000 197.306000 10.268511
19.941000 259.742000 11.946859
19.944000 321.259000 13.068296
19.947000 456.322000 15.778632
19.950000 597.878000 18.150239
19.953000 827.310000 21.534458
19.956000 1157.570000 25.348292
19.959000 1305.815000 26.834183
19.962000 1326.156000 27.032762
19.965000 1216.065000 26.444141
19.968000 928.532000 22.702096
19.971000 630.818000 18.403162
19.974000 464.255000 15.585595
19.977000 368.240000 14.127823
19.980000 268.259000 12.113940
19.983000 227.683000 11.116755
19.986000 188.319000 10.145501
19.989000 185.860000 9.986557
19.992000 124.195000 7.982415
19.995000 118.693000 8.030334
19.998000 104.878000 7.647974
20.001000 85.285000 6.757958
20.004000 76.556000 6.204513
20.007000 81.440000 6.604170
20.010000 81.181000 6.565684
20.013000 68.956000 6.122893
20.016000 79.267000 6.427673
20.019000 59.591000 5.641179
20.022000 67.525000 6.061971
20.025000 63.528000 5.756011
20.028000 60.422000 5.754580
20.031000 62.536000 5.796585
20.034000 44.205000 4.866559
20.037000 54.435000 5.480858
20.040000 57.923000 5.654043
20.043000 51.166000 5.273203
20.046000 60.591000 5.703902
20.049000 54.729000 5.439911
20.052000 47.924000 5.168457
20.055000 41.251000 4.943745
20.058000 50.108000 5.329899
20.061000 39.868000 4.607781
20.064000 46.613000 5.098833
20.067000 53.691000 5.394257
20.070000 37.892000 4.586783
20.073000 38.826000 4.552165
20.076000 34.896000 4.283262
20.079000 40.725000 4.613921
20.082000 35.105000 4.403970
20.085000 35.710000 4.446046
20.088000 35.760000 4.430272
20.091000 29.273000 4.091786
20.094000 32.084000 4.015449
20.097000 34.977000 4.388979
20.100000 35.773000 4.411042
20.103000 28.453000 3.855562
20.106000 38.963000 4.532193
20.109000 34.952000 4.424046
20.112000 32.413000 4.164372
20.115000 34.369000 4.224199
20.118000 41.940000 4.726263
20.121000 39.302000 4.578210
20.124000 51.428000 5.149740
20.127000 51.435000 5.346149
20.130000 43.140000 4.816144
20.133000 40.636000 4.757482
20.136000 35.061000 4.270939
20.139000 36.939000 4.525731
20.142000 35.613000 4.333893
20.145000 36.469000 4.452539
20.148000 43.926000 4.944304
20.151000 40.538000 4.487900
20.154000 43.807000 4.834369
20.157000 40.307000 4.794441
20.160000 43.687000 4.914769
20.163000 29.637000 3.985538
20.166000 40.781000 4.575578
20.169000 31.716000 4.103015
20.172000 32.936000 4.116948
20.175000 25.639000 3.685371
20.178000 24.751000 3.671772
20.181000 24.428000 3.539979
20.184000 32.043000 4.184483
20.187000 43.112000 4.956672
20.190000 37.467000 4.598627
20.193000 33.943000 4.251392
20.196000 38.069000 4.588223
20.199000 34.931000 4.337396
20.202000 39.176000 4.585630
20.205000 34.666000 4.539484
20.208000 27.239000 3.794248
20.211000 26.439000 3.865427
20.214000 35.644000 4.374135
20.217000 40.218000 4.836943
20.220000 38.017000 4.572281
20.223000 36.054000 4.270422
20.226000 22.394000 3.442586
20.229000 27.258000 3.769302
20.232000 39.406000 4.638702
20.235000 29.099000 3.923006
20.238000 34.064000 4.276378
20.241000 30.032000 4.060337
20.244000 33.948000 4.231357
20.247000 32.291000 4.270383
20.250000 28.014000 3.961262
20.253000 31.620000 4.060406
20.256000 26.315000 3.718511
20.259000 32.531000 4.121028
20.262000 31.440000 4.151555
20.265000 29.573000 4.039917
20.268000 35.129000 4.187745
20.271000 34.654000 4.353589
20.274000 36.837000 4.657461
20.277000 35.318000 4.341103
20.280000 29.952000 3.978672
20.283000 28.825000 3.851995
20.286000 29.427000 3.961416
20.289000 34.056000 4.294864
20.292000 35.209000 4.222326
20.295000 42.304000 4.508487
20.298000 35.055000 4.309989
20.301000 35.391000 4.359393
20.304000 32.771000 4.157530
20.307000 30.769000 4.218263
20.310000 24.844000 3.732732
20.313000 33.971000 4.093555
20.316000 33.593000 4.117717
20.319000 25.468000 3.661781
20.322000 29.868000 4.129074
20.325000 37.743000 4.493393
20.328000 31.213000 3.962187
20.331000 25.784000 3.756545
20.334000 23.442000 3.342991
20.337000 27.868000 3.855351
20.340000 30.116000 4.198967
20.343000 26.867000 3.821505
20.346000 30.468000 3.896158
20.349000 44.179000 5.003812
20.352000 24.874000 3.759959
20.355000 35.960000 4.390144
20.358000 29.705000 3.982162
20.361000 29.213000 3.881643
20.364000 30.165000 4.044757
20.367000 23.411000 3.590923
20.370000 33.921000 4.466546
20.373000 31.337000 3.897021
20.376000 28.794000 4.015113
20.379000 41.055000 4.578627
20.382000 31.866000 4.254364
20.385000 28.310000 4.029857
20.388000 28.549000 3.847081
20.391000 32.447000 4.094541
20.394000 24.003000 3.561993
20.397000 33.687000 4.416484
20.400000 18.831000 3.193057
20.403000 33.868000 4.103576
20.406000 31.102000 3.771597
20.409000 35.748000 4.363623
20.412000 31.130000 4.032397
20.415000 28.492000 3.832989
20.418000 31.793000 4.141546
20.421000 25.190000 3.674903
20.424000 42.807000 4.988752
20.427000 33.083000 4.334771
20.430000 27.404000 3.862486
20.433000 39.866000 4.724851
20.436000 31.339000 3.952410
20.439000 32.639000 4.189810
20.442000 30.957000 4.194366
20.445000 32.454000 4.091376
20.448000 39.174000 4.538763
20.451000 36.267000 4.443990
20.454000 40.801000 4.745195
20.457000 33.180000 4.377094
20.460000 20.898000 3.329258
20.463000 33.388000 4.316576
20.466000 27.803000 4.001667
20.469000 34.452000 4.489911
20.472000 30.386000 4.052917
20.475000 36.317000 4.569073
20.478000 25.606000 3.657616
20.481000 36.042000 4.291252
20.484000 30.183000 4.034230
20.487000 29.623000 3.841450
20.490000 24.580000 3.640254
20.493000 22.384000 3.416504
20.496000 27.306000 3.858553
20.499000 19.863000 3.194951
20.502000 34.907000 4.250255
20.505000 23.987000 3.477153
20.508000 35.000000 4.445473
20.511000 36.081000 4.467797
20.514000 40.060000 4.693525
20.517000 24.746000 3.529258
20.520000 40.498000 4.691375
20.523000 31.634000 3.978982
20.526000 36.968000 4.421444
20.529000 33.759000 4.173735
20.532000 28.653000 3.772342
20.535000 31.865000 4.105499
20.538000 30.199000 4.043222
20.541000 28.923000 4.052834
20.544000 33.965000 4.095051
20.547000 28.406000 3.876608
20.550000 33.112000 4.009156
20.553000 33.059000 4.396693
20.556000 34.972000 4.349772
20.559000 31.270000 3.957176
20.562000 29.576000 3.941043
20.565000 36.884000 4.449757
20.568000 24.437000 3.546613
20.571000 24.598000 3.512177
20.574000 28.566000 3.749473
20.577000 34.597000 4.226772
20.580000 24.394000 3.500997
20.583000 33.442000 4.340164
20.586000 40.682000 4.729367
20.589000 28.384000 3.743807
20.592000 25.673000 3.648357
20.595000 32.139000 4.008436
20.598000 34.218000 4.300857
20.601000 30.963000 4.148560
20.604000 17.091000 2.971032
20.607000 35.598000 4.488666
20.610000 28.159000 3.929434
20.613000 27.775000 3.866346
20.616000 23.351000 3.435914
20.619000 33.004000 4.147723
20.622000 28.432000 3.969502
20.625000 29.288000 3.956363
20.628000 36.734000 4.596510
20.631000 29.735000 4.193757
20.634000 25.908000 3.647346
20.637000 31.058000 4.128814
20.640000 31.079000 4.099915
20.643000 35.151000 4.389668
20.646000 29.846000 4.055023
20.649000 29.347000 3.864152
20.652000 32.860000 4.338531
20.655000 25.064000 3.688749
20.658000 32.952000 4.195799
20.661000 26.499000 3.805100
20.664000 23.487000 3.595569
20.667000 35.755000 4.385677
20.670000 18.262000 3.098899
20.673000 27.569000 3.795045
20.676000 34.197000 4.156763
20.679000 24.194000 3.509043
20.682000 29.122000 4.065850
20.685000 35.544000 4.323245
20.688000 27.121000 3.906684
20.691000 29.050000 3.953879
20.694000 27.308000 3.821383
20.697000 22.770000 3.425829
20.700000 42.090000 4.896040
20.703000 30.311000 3.907779
20.706000 35.312000 4.413335
20.709000 19.632000 3.151291
20.712000 34.554000 4.070310
20.715000 33.964000 4.338757
20.718000 31.235000 4.110063
20.721000 26.578000 3.744621
20.724000 19.894000 3.235284
20.727000 34.516000 4.299404
20.730000 38.567000 4.584991
20.733000 39.001000 4.459436
20.736000 28.850000 3.908834
20.739000 37.068000 4.371544
20.742000 32.565000 4.142637
20.745000 35.612000 4.479287
20.748000 33.213000 4.176416
20.751000 28.400000 3.827700
20.754000 22.306000 3.273945
20.757000 28.140000 3.979553
20.760000 25.813000 3.805617
20.763000 33.461000 4.435110
20.766000 29.660000 3.968787
20.769000 22.657000 3.609797
20.772000 40.801000 4.693632
20.775000 20.626000 3.259822
20.778000 33.134000 4.375749
20.781000 27.611000 3.893688
20.784000 19.217000 3.197045
20.787000 33.982000 4.290587
20.790000 35.314000 4.366466
20.793000 19.994000 3.228924
20.796000 31.650000 4.266646
20.799000 29.668000 4.046471
20.802000 33.223000 4.060037
20.805000 34.673000 4.164179
20.808000 32.837000 4.217530
20.811000 35.749000 4.561238
20.814000 36.019000 4.520664
20.817000 26.496000 3.636578
20.820000 23.249000 3.488519
20.823000 23.398000 3.517343
20.826000 27.903000 3.806221
20.829000 30.186000 3.907034
20.832000 28.273000 3.745144
20.835000 34.484000 4.356465
20.838000 29.515000 4.088248
20.841000 29.924000 3.897693
20.844000 19.310000 3.294253
20.847000 35.569000 4.415713
20.850000 26.186000 3.664745
20.853000 28.228000 4.202484
20.856000 29.640000 3.884681
20.859000 32.965000 4.139066
20.862000 35.314000 4.469197
20.865000 18.371000 3.101843
20.868000 37.130000 4.564029
20.871000 27.475000 3.811237
20.874000 40.740000 4.825711
20.877000 29.513000 4.014507
20.880000 29.905000 4.026122
20.883000 30.810000 4.016167
20.886000 29.896000 3.894990
20.889000 36.411000 4.558755
20.892000 32.336000 4.119716
20.895000 36.844000 4.573966
20.898000 26.655000 3.806447
20.901000 30.484000 3.965972
20.904000 29.375000 4.087803
20.907000 26.303000 3.770649
20.910000 38.231000 4.440473
20.913000 33.033000 4.149133
20.916000 26.753000 3.758497
20.919000 29.213000 3.996256
20.922000 30.100000 4.109615
20.925000 26.008000 3.852711
20.928000 29.753000 3.951526
20.931000 28.484000 3.915851
20.934000 26.445000 3.796874
20.937000 31.957000 4.139892
20.940000 25.767000 3.852723
20.943000 30.956000 4.073314
20.946000 24.499000 3.664792
20.949000 27.197000 3.721684
20.952000 25.518000 3.548429
20.955000 32.874000 4.388301
20.958000 24.850000 3.733026
20.961000 31.407000 4.125661
20.964000 33.496000 4.287036
20.967000 29.635000 4.036966
20.970000 35.585000 4.241869
20.973000 29.750000 3.954636
20.976000 29.066000 3.933422
20.979000 32.134000 4.269429
20.982000 24.544000 3.616183
20.985000 26.824000 3.671269
20.988000 35.329000 4.505662
20.991000 24.249000 3.563587
20.994000 27.594000 4.024505
20.997000 17.864000 3.253406
21.000000 31.651000 4.277084
21.003000 29.230000 3.960495
21.006000 26.852000 3.669945
21.009000 29.112000 3.943521
21.012000 30.397000 3.941344
21.015000 32.919000 4.375262
21.018000 32.334000 4.164298
21.021000 25.084000 3.763221
21.024000 37.078000 4.540470
21.027000 31.596000 4.167233
21.030000 29.212000 4.057174
21.033000 33.650000 4.261122
21.036000 28.831000 3.973733
21.039000 28.352000 3.917567
21.042000 29.724000 4.125436
21.045000 29.961000 3.987127
21.048000 35.068000 4.357809
21.051000 32.054000 4.033243
21.054000 25.075000 3.643777
21.057000 35.313000 4.194320
21.060000 29.980000 3.992786
21.063000 31.618000 3.870083
21.066000 32.917000 4.099422
21.069000 33.749000 4.159782
21.072000 23.323000 3.585864
21.075000 38.387000 4.567564
21.078000 35.107000 4.225737
21.081000 32.604000 4.279680
21.084000 33.165000 4.251412
21.087000 42.632000 4.987579
21.090000 27.393000 3.862860
21.093000 36.954000 4.375068
21.096000 24.432000 3.599130
21.099000 32.301000 4.205277
21.102000 28.296000 4.112268
21.105000 30.509000 4.112430
21.108000 27.155000 3.908931
21.111000 29.973000 4.067874
21.114000 34.809000 4.351429
21.117000 27.598000 3.631480
21.120000 31.902000 4.101915
21.123000 34.513000 4.253356
21.126000 27.978000 3.865651
21.129000 24.844000 3.423698
21.132000 30.926000 4.040805
21.135000 27.508000 4.010721
21.138000 26.408000 3.775579
21.141000 23.981000 3.462432
21.144000 36.304000 4.439248
21.147000 33.594000 4.204954
21.150000 37.073000 4.308461
21.153000 36.379000 4.445650
21.156000 33.646000 4.292318
21.159000 24.825000 3.719185
21.162000 30.452000 3.998634
21.165000 26.675000 3.809093
21.168000 33.323000 4.321451
21.171000 29.763000 4.011251
21.174000 30.851000 3.998424
21.177000 37.283000 4.362230
21.180000 36.388000 4.361644
21.183000 14.120000 2.635671
21.186000 31.649000 4.059766
21.189000 26.343000 3.697509
21.192000 32.231000 4.298424
21.195000 30.686000 3.960785
21.198000 24.301000 3.523702
21.201000 30.323000 4.236937
21.204000 29.815000 4.040647
21.207000 28.301000 3.873451
21.210000 26.269000 3.589309
21.213000 35.144000 4.230884
21.216000 31.180000 4.118904
21.219000 30.762000 3.849952
21.222000 20.361000 3.280664
21.225000 32.690000 4.212913
21.228000 35.618000 4.379580
21.231000 27.823000 3.890455
21.234000 31.424000 4.114745
21.237000 31.394000 4.015397
21.240000 26.720000 3.734574
21.243000 40.257000 4.576506
21.246000 25.978000 3.688899
21.249000 29.370000 4.151763
21.252000 34.439000 4.340107
21.255000 30.525000 4.004160
21.258000 22.587000 3.506168
21.261000 23.105000 3.359984
21.264000 30.363000 4.021959
21.267000 23.785000 3.484272
21.270000 33.446000 4.297304
21.273000 32.688000 4.295263
21.276000 26.088000 3.893612
21.279000 20.715000 3.393702
21.282000 30.472000 4.047868
21.285000 25.203000 3.458333
21.288000 33.571000 4.124606
21.291000 27.305000 3.861579
21.294000 32.562000 4.391403
21.297000 21.549000 3.439604
21.300000 30.492000 3.971132
21.303000 23.198000 3.531640
21.306000 23.763000 3.552562
21.309000 29.837000 4.034656
21.312000 22.035000 3.369617
21.315000 29.068000 3.950107
21.318000 38.515000 4.730484
21.321000 41.753000 4.678016
21.324000 33.768000 4.117632
21.327000 29.674000 3.993619
21.330000 25.070000 3.630749
21.333000 32.812000 4.035250
21.336000 21.363000 3.197750
21.339000 30.428000 4.035122
21.342000 30.003000 4.127233
21.345000 33.737000 4.135556
21.348000 26.846000 3.790243
21.351000 21.130000 3.370699
21.354000 27.455000 3.895741
21.357000 22.355000 3.489667
21.360000 33.089000 4.122493
21.363000 27.392000 3.769301
21.366000 29.734000 4.014749
21.369000 36.075000 4.291623
21.372000 26.099000 3.629476
21.375000 33.905000 4.195845
21.378000 28.817000 4.118500
21.381000 29.813000 4.105876
21.384000 27.365000 3.989413
21.387000 22.209000 3.409241
21.390000 30.381000 4.027923
21.393000 27.753000 3.924770
21.396000 41.409000 4.713783
21.399000 34.153000 4.402607
21.402000 33.302000 4.085636
21.405000 29.125000 3.946296
21.408000 43.016000 4.822365
21.411000 30.079000 4.008377
21.414000 26.788000 3.818296
21.417000 31.061000 4.074874
21.420000 28.347000 3.831037
21.423000 29.846000 4.004956
21.426000 25.425000 3.550549
21.429000 26.042000 3.846592
21.432000 30.299000 4.027275
21.435000 32.853000 4.190427
21.438000 20.172000 3.186528
21.441000 32.933000 4.378757
21.444000 38.088000 4.528195
21.447000 40.042000 4.637428
21.450000 34.094000 4.103078
21.453000 31.838000 4.222304
21.456000 37.707000 4.665627
21.459000 43.447000 4.868939
21.462000 34.363000 4.248924
21.465000 28.025000 3.756886
21.468000 36.756000 4.570749
21.471000 35.445000 4.352101
21.474000 28.181000 3.841070
21.477000 35.238000 4.386284
21.480000 25.346000 3.603246
21.483000 31.102000 4.128337
21.486000 23.617000 3.805226
21.489000 23.011000 3.567521
21.492000 34.266000 4.248897
21.495000 33.509000 4.252187
21.498000 29.183000 4.013826
21.501000 38.905000 4.570732
21.504000 19.933000 3.224389
21.507000 37.101000 4.510909
21.510000 27.254000 3.906926
21.513000 35.836000 4.436358
21.516000 15.076000 2.876448
21.519000 30.625000 3.964100
21.522000 30.613000 3.996328
21.525000 24.303000 3.449509
21.528000 34.647000 4.551710
21.531000 34.953000 4.347716
21.534000 27.625000 3.936897
21.537000 30.266000 3.980949
21.540000 27.600000 3.778439
21.543000 34.001000 4.141776
21.546000 32.893000 4.324013
21.549000 41.095000 4.617406
21.552000 42.859000 4.790434
21.555000 27.941000 3.882939
21.558000 29.810000 4.048124
21.561000 31.867000 4.057120
21.564000 25.193000 3.711966
21.567000 27.498000 3.758443
21.570000 29.143000 3.928701
21.573000 37.382000 4.576586
21.576000 33.850000 4.169847
21.579000 28.754000 3.941709
21.582000 28.921000 3.866315
21.585000 37.319000 4.513827
21.588000 32.480000 4.206217
21.591000 30.917000 4.065325
21.594000 22.882000 3.497034
21.597000 29.634000 3.994173
21.600000 32.794000 4.175486
21.603000 27.364000 3.826642
21.606000 38.758000 4.544285
21.609000 38.210000 4.339640
21.612000 26.134000 3.622812
21.615000 26.924000 3.795562
21.618000 25.646000 3.765621
21.621000 32.003000 4.211816
21.624000 26.233000 3.549083
21.627000 32.136000 4.213640
21.630000 36.713000 4.513712
21.633000 26.695000 3.802845
21.636000 33.587000 4.218760
21.639000 30.849000 3.953291
21.642000 28.222000 3.847811
21.645000 36.742000 4.445483
21.648000 31.009000 4.107642
21.651000 33.919000 4.186493
21.654000 33.058000 4.046288
21.657000 33.632000 4.281730
21.660000 26.086000 3.824106
21.663000 29.722000 3.860395
21.666000 30.592000 4.066786
21.669000 22.976000 3.391100
21.672000 26.718000 3.874530
21.675000 32.352000 4.295692
21.678000 31.883000 4.192989
21.681000 30.052000 3.978337
21.684000 23.215000 3.437509
21.687000 30.059000 4.107046
21.690000 40.464000 4.763953
21.693000 29.201000 3.766557
21.696000 31.081000 3.959486
21.699000 22.665000 3.543443
21.702000 28.508000 3.974843
21.705000 33.923000 4.425270
21.708000 30.229000 4.201656
21.711000 22.584000 3.591067
21.714000 25.168000 3.599838
21.717000 28.596000 3.953464
21.720000 33.028000 4.229608
21.723000 28.523000 3.842759
21.726000 35.717000 4.374223
21.729000 22.875000 3.556212
21.732000 33.737000 4.360007
21.735000 40.280000 4.749031
21.738000 35.155000 4.208102
21.741000 32.592000 4.091432
21.744000 44.892000 4.986372
21.747000 28.225000 3.881980
21.750000 29.468000 3.904542
21.753000 33.505000 4.411172
21.756000 25.823000 3.733880
21.759000 32.603000 4.177837
21.762000 30.878000 4.118402
21.765000 27.805000 3.941007
21.768000 27.202000 3.799418
21.771000 31.202000 3.820209
21.774000 30.467000 4.119349
21.777000 26.091000 3.618058
21.780000 27.110000 3.814961
21.783000 28.700000 3.885601
21.786000 35.311000 4.423231
21.789000 36.067000 4.494096
21.792000 33.757000 4.384536
21.795000 25.542000 3.856440
21.798000 25.052000 3.687197
21.801000 22.703000 3.388754
21.804000 31.430000 4.202766
21.807000 30.364000 3.971519
21.810000 31.186000 4.291813
21.813000 31.052000 3.828695
21.816000 33.204000 4.234060
21.819000 34.326000 4.303233
21.822000 21.256000 3.309560
21.825000 27.443000 3.870820
21.828000 31.882000 3.925727
21.831000 37.748000 4.460110
21.834000 31.203000 4.032173
21.837000 28.433000 3.956213
21.840000 17.216000 3.003349
21.843000 28.304000 3.738129
21.846000 37.276000 4.601209
21.849000 25.516000 3.703487
21.852000 30.654000 3.994402
21.855000 33.548000 4.172393
21.858000 41.523000 4.574118
21.861000 28.953000 3.901909
21.864000 30.062000 3.971718
21.867000 36.430000 4.416364
21.870000 31.214000 4.042191
21.873000 25.183000 3.673826
21.876000 34.074000 4.369645
21.879000 31.377000 4.301626
21.882000 36.271000 4.472600
21.885000 37.210000 4.464156
21.888000 29.196000 3.996861
21.891000 28.563000 3.872682
21.894000 31.172000 4.034734
21.897000 34.049000 4.394962
21.900000 24.433000 3.683823
21.903000 25.784000 3.701210
21.906000 29.642000 4.016225
21.909000 38.955000 4.608943
21.912000 33.540000 4.148072
21.915000 32.010000 4.122602
21.918000 33.784000 4.197983
21.921000 28.893000 3.889837
21.924000 34.806000 4.231856
21.927000 32.933000 4.217834
21.930000 33.478000 4.058613
21.933000 36.686000 4.340210
21.936000 34.788000 4.362118
21.939000 32.539000 4.260376
21.942000 41.420000 4.709843
21.945000 42.615000 4.882938
21.948000 52.272000 5.150802
21.951000 41.068000 4.708758
21.954000 60.584000 5.574167
21.957000 49.769000 5.060513
21.960000 59.744000 5.691094
21.963000 53.392000 5.498570
21.966000 51.638000 5.303327
21.969000 59.704000 5.752460
21.972000 31.936000 4.121955
21.975000 28.666000 3.659044
21.978000 31.296000 4.168571
21.981000 44.156000 4.847208
21.984000 41.586000 4.808131
21.987000 40.575000 4.681238
21.990000 31.037000 3.977161
21.993000 39.096000 4.602530
21.996000 32.100000 4.091620
21.999000 23.494000 3.527695
22.002000 28.297000 3.779699
22.005000 34.262000 4.222083
22.008000 29.551000 4.124734
22.011000 33.054000 4.126853
22.014000 32.599000 4.193885
22.017000 28.596000 3.915950
22.020000 32.197000 4.133150
22.023000 35.273000 4.386907
22.026000 33.078000 4.135134
22.029000 43.717000 4.813167
22.032000 38.747000 4.297114
22.035000 39.147000 4.623589
22.038000 26.252000 3.803612
22.041000 34.574000 4.185432
22.044000 31.236000 4.243699
22.047000 36.168000 4.427671
22.050000 24.752000 3.732566
22.053000 30.222000 4.032048
22.056000 40.717000 4.806497
22.059000 26.560000 3.873935
22.062000 32.359000 4.055333
22.065000 40.288000 4.682908
22.068000 25.029000 3.767111
22.071000 38.075000 4.576602
22.074000 33.589000 4.257831
22.077000 32.012000 4.187723
22.080000 37.573000 4.237799
22.083000 35.664000 4.423781
22.086000 29.412000 3.925256
22.089000 25.150000 3.719762
22.092000 36.040000 4.557364
22.095000 34.561000 4.369517
22.098000 40.198000 4.763084
22.101000 35.520000 4.504803
22.104000 35.061000 4.387515
22.107000 36.301000 4.382327
22.110000 35.439000 4.369503
22.113000 24.925000 3.827236
22.116000 29.242000 3.973571
22.119000 28.967000 4.061681
22.122000 35.665000 4.373482
22.125000 42.711000 4.555667
22.128000 33.284000 4.130344
22.131000 37.608000 4.672856
22.134000 34.488000 4.203736
22.137000 21.336000 3.256669
22.140000 29.096000 3.938382
22.143000 25.794000 3.692824
22.146000 35.199000 4.350831
22.149000 39.441000 4.727098
22.152000 37.069000 4.487083
22.155000 37.734000 4.505555
22.158000 40.723000 4.658940
22.161000 23.603000 3.475030
22.164000 32.847000 4.144566
22.167000 15.896000 2.734238
22.170000 31.337000 4.254856
22.173000 42.950000 4.743911
22.176000 34.693000 4.360170
22.179000 25.892000 3.766360
22.182000 23.430000 3.369573
22.185000 29.902000 3.898201
22.188000 30.366000 4.117778
22.191000 40.738000 4.742082
22.194000 22.215000 3.564335
22.197000 36.729000 4.587792
22.200000 31.464000 4.248736
22.203000 21.746000 3.390248
22.206000 28.878000 3.734508
22.209000 36.153000 4.499275
22.212000 33.524000 4.376379
22.215000 26.774000 3.726428
22.218000 29.745000 4.159937
22.221000 38.643000 4.428594
22.224000 34.560000 4.389128
22.227000 36.432000 4.500037
22.230000 28.920000 3.877099
22.233000 31.889000 4.118943
22.236000 38.975000 4.625208
22.239000 31.498000 4.004766
22.242000 39.433000 4.493402
22.245000 34.090000 4.348882
22.248000 35.178000 4.404592
22.251000 26.938000 3.818112
22.254000 28.363000 3.941909
22.257000 29.769000 4.085261
22.260000 37.021000 4.451187
22.263000 32.308000 4.061065
22.266000 28.454000 3.958835
22.269000 34.239000 4.269057
22.272000 38.816000 4.473455
22.275000 35.829000 4.482551
22.278000 32.142000 4.356296
22.281000 42.594000 4.741457
22.284000 36.749000 4.326108
22.287000 39.349000 4.523938
22.290000 26.846000 3.668596
22.293000 40.755000 4.730409
22.296000 30.550000 4.195310
22.299000 39.923000 4.835157
22.302000 27.111000 3.877137
22.305000 29.034000 3.965616
22.308000 28.556000 4.085100
22.311000 33.996000 4.263029
22.314000 30.244000 3.913400
22.317000 27.600000 3.834076
22.320000 23.464000 3.559985
22.323000 25.872000 3.762370
22.326000 28.826000 3.759468
22.329000 18.699000 3.275078
22.332000 27.882000 3.730776
22.335000 30.239000 3.924638
22.338000 29.322000 3.936374
22.341000 30.700000 3.961346
22.344000 34.917000 4.388821
22.347000 39.385000 4.630505
22.350000 39.721000 4.710502
22.353000 37.718000 4.500257
22.356000 30.203000 3.932831
22.359000 24.977000 3.597458
22.362000 38.109000 4.612158
22.365000 26.378000 3.769769
22.368000 35.665000 4.449234
22.371000 33.339000 4.215708
22.374000 30.653000 4.012278
22.377000 33.043000 4.194139
22.380000 26.194000 3.671310
22.383000 30.581000 4.108294
22.386000 41.024000 4.620239
22.389000 29.916000 3.920640
22.392000 32.083000 4.079466
22.395000 31.031000 4.136623
22.398000 31.192000 4.040402
22.401000 31.428000 4.071311
22.404000 40.187000 4.603748
22.407000 24.874000 3.579873
22.410000 31.988000 4.125154
22.413000 27.967000 3.790591
22.416000 35.361000 4.327707
22.419000 26.664000 3.835941
22.422000 28.087000 4.042780
22.425000 25.141000 3.740243
22.428000 25.257000 3.775922
22.431000 37.851000 4.432496
22.434000 35.655000 4.439984
22.437000 36.073000 4.395384
22.440000 29.829000 4.125486
22.443000 36.670000 4.443059
22.446000 40.309000 4.763594
22.449000 33.338000 4.089229
22.452000 31.618000 4.122680
22.455000 34.872000 4.417723
22.458000 42.681000 4.931088
22.461000 30.566000 3.968016
22.464000 27.592000 3.871120
22.467000 34.450000 4.395732
22.470000 37.525000 4.528844
22.473000 34.771000 4.406125
22.476000 36.119000 4.395163
22.479000 24.081000 3.613657
22.482000 31.859000 4.148650
22.485000 34.310000 4.397017
22.488000 37.587000 4.570563
22.491000 35.169000 4.442725
22.494000 36.469000 4.247757
22.497000 32.969000 3.988903
22.500000 38.306000 4.695146
22.503000 31.285000 4.037777
22.506000 34.821000 4.208930
22.509000 36.935000 4.305402
22.512000 36.130000 4.398285
22.515000 36.326000 4.576544
22.518000 41.907000 4.663102
22.521000 31.869000 4.103265
22.524000 35.785000 4.393152
22.527000 34.612000 4.401970
22.530000 34.394000 4.314582
22.533000 27.379000 3.772291
22.536000 34.559000 4.316379
22.539000 31.902000 4.219280
22.542000 25.198000 3.689713
22.545000 34.896000 4.409978
22.548000 35.694000 4.348299
22.551000 48.083000 5.098740
22.554000 38.774000 4.721356
22.557000 31.285000 4.002256
22.560000 40.095000 4.672893
22.563000 37.872000 4.489149
22.566000 54.977000 5.305314
22.569000 48.003000 5.152426
22.572000 32.895000 4.327744
22.575000 36.313000 4.438900
22.578000 43.372000 4.700435
22.581000 42.729000 4.781428
22.584000 30.304000 3.924256
22.587000 54.574000 5.554966
22.590000 36.082000 4.534962
22.593000 46.899000 4.961661
22.596000 47.190000 4.952809
22.599000 44.575000 4.921251
22.602000 48.665000 5.202336
22.605000 43.094000 4.786577
22.608000 45.876000 4.830152
22.611000 41.324000 4.720969
22.614000 42.457000 4.779112
22.617000 40.406000 4.662653
22.620000 53.428000 5.308606
22.623000 42.863000 4.567280
22.626000 55.889000 5.508804
22.629000 54.885000 5.496139
22.632000 46.545000 4.990719
22.635000 41.180000 4.693434
22.638000 37.283000 4.594294
22.641000 54.968000 5.467616
22.644000 40.400000 4.741767
22.647000 43.499000 4.828598
22.650000 51.486000 5.154886
22.653000 47.181000 5.135086
22.656000 40.258000 4.734921
22.659000 58.756000 5.649592
22.662000 52.399000 5.335620
22.665000 58.331000 5.521197
22.668000 49.258000 5.087149
22.671000 52.100000 5.342302
22.674000 66.640000 6.056849
22.677000 61.168000 5.735845
22.680000 66.661000 5.850903
22.683000 68.931000 6.039760
22.686000 64.085000 5.783343
22.689000 62.035000 5.913261
22.692000 75.163000 6.359152
22.695000 66.230000 5.921342
22.698000 65.781000 5.893239
22.701000 70.073000 6.217690
22.704000 66.262000 5.914595
22.707000 71.154000 6.257039
22.710000 76.970000 6.341211
22.713000 83.272000 6.858322
22.716000 85.024000 6.701332
22.719000 96.572000 7.283615
22.722000 94.046000 7.144405
22.725000 90.303000 6.720757
22.728000 100.300000 7.277359
22.731000 101.541000 7.487786
22.734000 93.585000 7.117295
22.737000 105.960000 7.514171
22.740000 100.198000 7.336422
22.743000 111.641000 7.753623
22.746000 129.052000 8.369109
22.749000 129.767000 8.456491
22.752000 151.619000 9.075246
22.755000 154.913000 9.129264
22.758000 173.298000 9.591149
22.761000 186.787000 10.139523
22.764000 178.427000 9.824106
22.767000 178.995000 9.886469
22.770000 220.576000 10.889800
22.773000 236.226000 11.238718
22.776000 270.894000 12.183973
22.779000 318.816000 13.287588
22.782000 413.956000 15.103954
22.785000 450.040000 15.646854
22.788000 545.084000 17.158386
22.791000 739.847000 20.212136
22.794000 879.150000 22.064349
22.797000 1160.042000 25.513755
22.800000 1639.773000 30.157823
22.803000 2247.758000 35.804315
22.806000 2809.794000 40.332310
22.809000 3387.964000 44.824112
22.812000 3592.192000 46.081845
22.815000 3221.439000 43.297656
22.818000 2471.968000 37.773927
22.821000 1795.540000 32.081503
22.824000 1355.234000 27.456319
22.827000 995.490000 23.275295
22.830000 784.574000 20.792670
22.833000 604.196000 18.283642
22.836000 459.279000 16.023725
22.839000 405.621000 14.805476
22.842000 319.684000 12.829487
22.845000 323.596000 13.151672
22.848000 255.893000 11.763334
22.851000 197.536000 10.228469
22.854000 233.677000 11.364832
22.857000 184.334000 9.674913
22.860000 186.402000 9.760817
22.863000 143.929000 8.937399
22.866000 166.168000 9.640709
22.869000 129.408000 8.117939
22.872000 136.003000 8.424482
22.875000 114.145000 7.812415
22.878000 114.209000 7.830401
22.881000 107.488000 7.606242
22.884000 119.449000 8.081053
22.887000 89.380000 6.836815
22.890000 105.017000 7.641621
22.893000 92.178000 6.994991
22.896000 81.260000 6.715748
22.899000 77.270000 6.494930
22.902000 73.849000 6.391248
22.905000 79.864000 6.586216
22.908000 74.689000 6.451956
22.911000 62.420000 5.635340
22.914000 78.354000 6.503264
22.917000 76.658000 6.292677
22.920000 69.585000 6.026131
22.923000 68.776000 6.137566
22.926000 50.181000 5.142571
22.929000 57.014000 5.562545
22.932000 64.214000 5.883078
22.935000 73.621000 6.327131
22.938000 56.757000 5.392749
22.941000 57.501000 5.468286
22.944000 64.848000 5.996841
22.947000 61.973000 5.804427
22.950000 53.427000 5.364520
22.953000 46.873000 4.985686
22.956000 40.552000 4.344450
22.959000 57.020000 5.392410
22.962000 39.818000 4.675128
22.965000 42.999000 4.824483
22.968000 52.934000 5.447704
22.971000 42.605000 4.599823
22.974000 51.905000 5.315987
22.977000 48.108000 4.872356
22.980000 43.334000 4.907102
22.983000 39.799000 4.648408
22.986000 50.263000 5.318658
22.989000 34.171000 4.190769
22.992000 39.727000 4.578505
22.995000 52.179000 5.334750
22.998000 46.787000 4.785906
23.001000 32.268000 4.010723
23.004000 39.057000 4.544942
23.007000 42.415000 4.581076
23.010000 44.460000 5.049916
23.013000 37.465000 4.540305
23.016000 43.173000 4.689083
23.019000 36.156000 4.154426
23.022000 45.894000 4.999747
23.025000 43.817000 4.925592
23.028000 44.442000 4.824711
23.031000 39.217000 4.558486
23.034000 35.707000 4.310976
23.037000 43.335000 4.868822
23.040000 48.735000 5.091449
23.043000 41.204000 4.784030
23.046000 37.796000 4.464785
23.049000 40.897000 4.631477
23.052000 37.993000 4.292832
23.055000 38.776000 4.779710
23.058000 42.195000 4.914554
23.061000 42.807000 4.837437
23.064000 40.992000 4.634434
23.067000 41.800000 4.634459
23.070000 45.201000 5.086518
23.073000 32.042000 4.151660
23.076000 43.792000 4.916811
23.079000 30.982000 4.026999
23.082000 41.871000 4.679762
23.085000 47.155000 5.059275
23.088000 42.758000 4.894346
23.091000 35.899000 4.424788
23.094000 41.718000 4.597937
23.097000 34.390000 4.207782
23.100000 38.845000 4.470909
23.103000 32.951000 4.149681
23.106000 27.008000 3.733778
23.109000 33.849000 4.128778
23.112000 43.554000 4.754910
23.115000 36.247000 4.410337
23.118000 41.762000 4.787201
23.121000 23.139000 3.646031
23.124000 38.420000 4.579770
23.127000 22.893000 3.367892
23.130000 40.054000 4.780673
23.133000 38.598000 4.712534
23.136000 29.196000 4.018799
23.139000 30.495000 4.101227
23.142000 27.737000 3.812596
23.145000 33.540000 4.334377
23.148000 34.611000 4.308974
23.151000 21.392000 3.195340
23.154000 29.132000 4.057113
23.157000 34.809000 4.181499
23.160000 25.931000 3.554148
23.163000 34.479000 4.370620
23.166000 36.780000 4.479021
23.169000 33.691000 4.349149
23.172000 42.955000 4.897108
23.175000 29.409000 4.020180
23.178000 33.639000 4.314285
23.181000 39.951000 4.651790
23.184000 32.685000 4.077068
23.187000 43.996000 5.017548
23.190000 32.606000 4.129202
23.193000 34.211000 4.301843
23.196000 31.596000 4.044810
23.199000 39.667000 4.475481
23.202000 31.124000 3.929196
23.205000 44.858000 4.976123
23.208000 35.731000 4.405374
23.211000 34.085000 4.190677
23.214000 29.189000 3.862817
23.217000 35.173000 4.506174
23.220000 40.515000 4.628746
23.223000 37.358000 4.484676
23.226000 33.111000 4.097815
23.229000 28.024000 4.027878
23.232000 33.916000 4.277245
23.235000 37.075000 4.569418
23.238000 33.062000 4.316588
23.241000 32.903000 3.962444
23.244000 33.551000 4.291063
23.247000 32.936000 4.322291
23.250000 38.491000 4.398599
23.253000 35.568000 4.256606
23.256000 33.858000 4.375782
23.259000 31.413000 3.991999
23.262000 27.774000 3.807663
23.265000 33.367000 4.168084
23.268000 35.860000 4.351990
23.271000 34.210000 4.245573
23.274000 33.998000 4.209108
23.277000 29.000000 3.953407
23.280000 24.252000 3.637158
23.283000 32.027000 3.984606
23.286000 33.058000 4.330373
23.289000 29.163000 3.773191
23.292000 33.154000 4.376999
23.295000 22.064000 3.421170
23.298000 33.967000 4.338998
23.301000 30.213000 3.954340
23.304000 25.177000 3.691163
23.307000 22.945000 3.632071
23.310000 43.252000 4.854606
23.313000 36.122000 4.328441
23.316000 38.756000 4.537563
23.319000 32.888000 4.229225
23.322000 34.212000 4.341061
23.325000 33.950000 4.337418
23.328000 42.122000 4.692819
23.331000 38.608000 4.505122
23.334000 37.065000 4.588137
23.337000 34.278000 4.196977
23.340000 36.037000 4.342587
23.343000 37.591000 4.605129
23.346000 42.691000 4.772679
23.349000 34.691000 4.350191
23.352000 33.176000 4.342265
23.355000 38.392000 4.535780
23.358000 28.712000 3.854628
23.361000 26.232000 3.795815
23.364000 35.887000 4.483071
23.367000 36.634000 4.484772
23.370000 24.116000 3.669134
23.373000 34.465000 4.446326
23.376000 33.750000 4.043401
23.379000 35.569000 4.454272
23.382000 31.576000 4.060448
23.385000 37.976000 4.374116
23.388000 41.103000 4.790157
23.391000 42.839000 4.726832
23.394000 28.481000 3.953318
23.397000 31.979000 4.197092
23.400000 32.257000 4.197972
23.403000 31.968000 3.990525
23.406000 37.899000 4.371241
23.409000 29.998000 4.058986
23.412000 27.042000 3.932320
23.415000 26.325000 3.705574
23.418000 29.761000 3.826098
23.421000 31.112000 4.093282
23.424000 31.616000 3.971112
23.427000 33.694000 4.167832
23.430000 39.053000 4.445903
23.433000 28.765000 3.920933
23.436000 27.775000 3.927843
23.439000 34.762000 4.371275
23.442000 39.329000 4.685831
23.445000 24.069000 3.483777
23.448000 21.263000 3.207368
23.451000 26.792000 3.691089
23.454000 40.993000 4.737333
23.457000 32.044000 4.254169
23.460000 33.474000 4.146357
23.463000 37.095000 4.444367
23.466000 35.934000 4.476058
23.469000 42.432000 4.833477
23.472000 39.441000 4.471259
23.475000 42.441000 4.745352
23.478000 34.518000 4.214960
23.481000 38.285000 4.605007
23.484000 46.101000 5.127892
23.487000 35.547000 4.438602
23.490000 48.428000 5.054922
23.493000 30.836000 3.992645
23.496000 29.543000 4.065799
23.499000 27.128000 3.816861
23.502000 30.058000 3.959216
23.505000 44.404000 4.972365
23.508000 34.676000 4.275421
23.511000 24.539000 3.408660
23.514000 23.869000 3.533476
23.517000 34.148000 4.270486
23.520000 38.125000 4.447683
23.523000 32.640000 4.162085
23.526000 31.249000 4.030917
23.529000 42.272000 4.762704
23.532000 25.396000 3.729000
23.535000 36.040000 4.433059
23.538000 31.394000 4.112909
23.541000 29.081000 3.787831
23.544000 46.498000 5.091779
23.547000 40.012000 4.615575
23.550000 37.599000 4.459164
23.553000 35.438000 4.328564
23.556000 27.375000 3.786172
23.559000 28.604000 3.962523
23.562000 33.500000 4.234014
23.565000 43.151000 4.840481
23.568000 34.059000 4.193547
23.571000 22.002000 3.288224
23.574000 30.757000 4.066736
23.577000 27.763000 3.680740
23.580000 29.815000 3.896592
23.583000 31.156000 4.128210
23.586000 29.837000 4.022552
23.589000 24.862000 3.699548
23.592000 39.552000 4.594271
23.595000 38.074000 4.530398
23.598000 30.595000 3.909844
23.601000 29.670000 3.958142
23.604000 32.106000 4.062199
23.607000 37.452000 4.678326
23.610000 27.573000 3.847341
23.613000 40.361000 4.640470
23.616000 35.038000 4.440453
23.619000 34.444000 4.243915
23.622000 32.414000 4.264993
23.625000 34.566000 4.253714
23.628000 37.697000 4.486848
23.631000 38.427000 4.572749
23.634000 31.122000 3.988693
23.637000 33.322000 4.113572
23.640000 27.155000 3.850364
23.643000 36.939000 4.462043
23.646000 38.863000 4.543904
23.649000 33.181000 4.202329
23.652000 30.079000 3.972206
23.655000 32.529000 4.241103
23.658000 38.956000 4.751687
23.661000 40.187000 4.883673
23.664000 42.834000 4.928699
23.667000 34.962000 4.235136
23.670000 31.449000 4.228631
23.673000 31.298000 4.154867
23.676000 32.577000 4.263022
23.679000 33.564000 4.163228
23.682000 28.537000 3.854312
23.685000 28.046000 3.855679
23.688000 30.029000 4.060555
23.691000 33.414000 4.201282
23.694000 31.960000 4.136879
23.697000 34.856000 4.329653
23.700000 38.670000 4.535185
23.703000 41.757000 4.819404
23.706000 30.513000 4.065916
23.709000 25.880000 3.675200
23.712000 38.179000 4.385706
23.715000 33.892000 4.244783
23.718000 27.246000 3.757236
23.721000 38.139000 4.459731
23.724000 36.716000 4.247550
23.727000 41.575000 4.706288
23.730000 34.293000 4.306388
23.733000 35.215000 4.381176
23.736000 31.177000 4.071654
23.739000 29.407000 4.010602
23.742000 32.673000 4.099396
23.745000 34.615000 4.508185
23.748000 29.181000 3.997414
23.751000 34.373000 4.253641
23.754000 30.902000 4.001604
23.757000 41.513000 4.692923
23.760000 42.405000 4.715353
23.763000 21.645000 3.338324
23.766000 23.552000 3.309674
23.769000 31.947000 3.932727
23.772000 28.175000 3.956195
23.775000 30.944000 3.964964
23.778000 37.338000 4.641128
23.781000 25.984000 3.848793
23.784000 25.084000 3.674962
23.787000 42.267000 4.610800
23.790000 30.004000 4.115430
23.793000 36.744000 4.661045
23.796000 39.803000 4.619975
23.799000 29.214000 3.950697
23.802000 36.051000 4.245525
23.805000 27.404000 3.879356
23.808000 27.174000 3.973731
23.811000 31.962000 4.244137
23.814000 18.118000 3.182082
23.817000 31.777000 4.021608
23.820000 34.161000 4.270045
23.823000 36.963000 4.535903
23.826000 31.091000 4.034507
23.829000 24.979000 3.630838
23.832000 41.045000 4.767406
23.835000 25.717000 3.598543
23.838000 27.067000 3.966125
23.841000 27.817000 3.949819
23.844000 28.549000 3.787442
23.847000 25.715000 3.759409
23.850000 24.287000 3.645781
23.853000 20.520000 3.332143
23.856000 35.477000 4.333199
23.859000 38.562000 4.516960
23.862000 40.163000 4.652997
23.865000 31.746000 4.006602
23.868000 31.183000 4.060548
23.871000 31.885000 4.041092
23.874000 36.913000 4.340782
23.877000 40.173000 4.527958
23.880000 35.716000 4.189240
23.883000 32.956000 4.322730
23.886000 31.416000 3.992253
23.889000 29.204000 3.920414
23.892000 35.155000 4.302185
23.895000 32.958000 4.161921
23.898000 30.951000 4.012692
23.901000 38.059000 4.304117
23.904000 31.448000 3.938032
23.907000 31.672000 4.145194
23.910000 30.779000 3.888508
23.913000 34.248000 4.267896
23.916000 28.421000 3.909279
23.919000 29.805000 3.986253
23.922000 24.126000 3.608425
23.925000 30.472000 4.144111
23.928000 27.766000 3.757700
23.931000 36.224000 4.403761
23.934000 29.425000 3.896343
23.937000 30.898000 4.027856
23.940000 26.323000 3.782058
23.943000 28.441000 3.973505
23.946000 32.250000 4.188321
23.949000 32.570000 4.020260
23.952000 34.877000 4.222488
23.955000 32.643000 4.375064
23.958000 34.988000 4.332951
23.961000 30.049000 3.984899
23.964000 24.824000 3.493332
23.967000 24.768000 3.564336
23.970000 31.897000 4.298339
23.973000 33.742000 4.419282
23.976000 41.236000 4.581257
23.979000 36.240000 4.480162
23.982000 18.978000 3.186243
23.985000 32.615000 4.201054
23.988000 35.427000 4.223895
23.991000 26.471000 3.644127
23.994000 30.256000 4.243859
23.997000 27.039000 3.817812
24.000000 29.026000 4.102800
24.003000 34.996000 4.488380
24.006000 33.244000 4.315985
24.009000 35.466000 4.385134
24.012000 24.088000 3.423449
24.015000 35.114000 4.362913
24.018000 32.951000 4.276459
24.021000 37.724000 4.444224
24.024000 43.086000 4.863548
24.027000 33.875000 4.457072
24.030000 24.963000 3.791852
24.033000 34.084000 4.181146
24.036000 33.368000 4.083628
24.039000 32.167000 4.131252
24.042000 37.699000 4.600777
24.045000 39.093000 4.717193
24.048000 27.881000 3.776002
24.051000 37.669000 4.412974
24.054000 35.265000 4.320963
24.057000 25.224000 3.855055
24.060000 27.904000 3.951042
24.063000 29.018000 4.098222
24.066000 34.476000 4.358922
24.069000 38.465000 4.725954
24.072000 33.316000 4.314450
24.075000 30.365000 3.982218
24.078000 29.116000 3.864516
24.081000 27.926000 3.743636
24.084000 38.091000 4.672890
24.087000 26.545000 3.803452
24.090000 37.550000 4.487835
24.093000 33.035000 4.089387
24.096000 20.688000 3.065886
24.099000 38.463000 4.582433
24.102000 29.626000 4.034542
24.105000 27.030000 3.942602
24.108000 29.368000 3.959433
24.111000 28.964000 3.850945
24.114000 35.648000 4.278645
24.117000 32.321000 3.963398
24.120000 27.630000 3.870513
24.123000 32.565000 4.057899
24.126000 35.319000 4.492635
24.129000 32.323000 4.234800
24.132000 31.496000 4.234494
24.135000 27.599000 3.704312
24.138000 34.244000 4.381699
24.141000 30.286000 3.971159
24.144000 29.132000 3.957155
24.147000 28.991000 4.026345
24.150000 27.099000 3.677659
24.153000 30.955000 3.963573
24.156000 35.320000 4.441510
24.159000 24.799000 3.518569
24.162000 22.794000 3.544009
24.165000 34.305000 4.243497
24.168000 38.009000 4.466986
24.171000 23.984000 3.415971
24.174000 35.290000 4.417273
24.177000 39.486000 4.536005
24.180000 30.916000 3.930284
24.183000 32.489000 4.234956
24.186000 21.240000 3.451741
24.189000 26.891000 3.787660
24.192000 36.634000 4.557530
24.195000 39.979000 4.756665
24.198000 34.700000 4.390944
24.201000 30.810000 4.169192
24.204000 33.363000 4.318349
24.207000 27.397000 3.807586
24.210000 35.827000 4.482168
24.213000 41.101000 4.669277
24.216000 43.500000 4.955703
24.219000 44.398000 4.999347
24.222000 40.283000 4.684837
24.225000 50.248000 5.336771
24.228000 44.626000 4.871184
24.231000 45.378000 4.938698
24.234000 59.879000 5.697355
24.237000 76.363000 6.407884
24.240000 78.326000 6.333995
24.243000 89.836000 6.918349
24.246000 78.945000 6.718993
24.249000 49.469000 5.207635
24.252000 48.805000 5.083223
24.255000 53.864000 5.359915
24.258000 46.430000 5.069925
24.261000 43.798000 4.804498
24.264000 30.237000 3.921440
24.267000 32.155000 4.346277
24.270000 39.690000 4.425419
24.273000 35.511000 4.428048
24.276000 36.442000 4.509062
24.279000 28.506000 3.860861
24.282000 32.734000 4.118736
24.285000 28.696000 3.852576
24.288000 26.567000 3.719253
24.291000 44.801000 4.968072
24.294000 45.136000 4.753534
24.297000 31.502000 3.910896
24.300000 34.292000 4.181687
24.303000 31.294000 4.073735
24.306000 35.413000 4.512032
24.309000 35.054000 4.383756
24.312000 35.702000 4.483480
24.315000 32.711000 4.058099
24.318000 21.740000 3.280613
24.321000 30.361000 4.099105
24.324000 29.030000 3.921292
24.327000 28.140000 3.902138
24.330000 34.308000 4.159655
24.333000 26.568000 3.611328
24.336000 33.315000 4.150589
24.339000 34.363000 4.226675
24.342000 29.624000 4.055296
24.345000 31.001000 4.195383
24.348000 33.616000 4.197291
24.351000 41.581000 4.691566
24.354000 43.917000 4.836918
24.357000 33.976000 4.129807
24.360000 26.252000 3.619447
24.363000 32.282000 4.350457
24.366000 33.166000 4.230665
24.369000 32.974000 4.188484
24.372000 36.488000 4.398713
24.375000 28.638000 3.738345
24.378000 26.569000 3.720076
24.381000 39.171000 4.573626
24.384000 27.045000 3.746270
24.387000 31.694000 4.013973
24.390000 28.295000 3.796246
24.393000 38.098000 4.586130
24.396000 28.814000 3.842702
24.399000 40.529000 4.532518
24.402000 27.269000 3.903278
24.405000 44.183000 4.870295
24.408000 40.313000 4.809569
24.411000 37.284000 4.633978
24.414000 27.579000 3.795718
24.417000 33.448000 4.117580
24.420000 27.614000 3.841489
24.423000 29.917000 4.014478
24.426000 25.003000 3.626130
24.429000 34.552000 4.275060
24.432000 28.764000 4.085600
24.435000 24.260000 3.501310
24.438000 35.755000 4.331624
24.441000 29.699000 4.092809
24.444000 31.571000 4.108599
24.447000 40.551000 4.701927
24.450000 31.804000 4.087865
24.453000 39.923000 4.701674
24.456000 36.334000 4.429967
24.459000 37.009000 4.512127
24.462000 36.752000 4.518264
24.465000 29.848000 3.910876
24.468000 29.459000 3.902221
24.471000 31.471000 4.094219
24.474000 35.301000 4.384662
24.477000 36.484000 4.430058
24.480000 30.346000 3.896667
24.483000 27.580000 3.922062
24.486000 31.013000 4.036863
24.489000 33.117000 4.224831
24.492000 29.051000 4.097297
24.495000 41.286000 4.731746
24.498000 33.211000 4.345265
24.501000 27.668000 3.912043
24.504000 33.058000 4.187086
24.507000 31.614000 4.137657
24.510000 37.657000 4.562812
24.513000 31.443000 4.194519
24.516000 38.920000 4.562109
24.519000 33.879000 4.313192
24.522000 41.781000 4.786466
24.525000 27.061000 3.876262
24.528000 34.582000 4.463073
24.531000 29.990000 3.913235
24.534000 38.714000 4.513437
24.537000 50.582000 5.166144
24.540000 38.459000 4.538429
24.543000 30.978000 4.071641
24.546000 33.878000 4.427067
24.549000 38.479000 4.705259
24.552000 34.240000 4.235633
24.555000 34.561000 4.268024
24.558000 35.083000 4.374924
24.561000 30.987000 4.065301
24.564000 37.015000 4.436827
24.567000 36.053000 4.354887
24.570000 33.137000 4.235940
24.573000 49.455000 5.170433
24.576000 33.832000 4.230677
24.579000 29.829000 3.940886
24.582000 29.976000 3.911696
24.585000 27.679000 3.959692
24.588000 36.960000 4.647102
24.591000 24.221000 3.699793
24.594000 42.936000 4.909893
24.597000 37.693000 4.610401
24.600000 29.086000 4.049766
24.603000 27.599000 3.923516
24.606000 36.522000 4.535954
24.609000 42.891000 4.933249
24.612000 28.754000 3.873280
24.615000 28.502000 3.780280
24.618000 36.447000 4.306216
24.621000 31.631000 4.090424
24.624000 36.214000 4.421825
24.627000 40.473000 4.743870
24.630000 46.754000 5.190638
24.633000 38.924000 4.674730
24.636000 37.162000 4.524004
24.639000 43.894000 4.885827
24.642000 35.331000 4.367358
24.645000 48.399000 5.187342
24.648000 35.570000 4.361741
24.651000 36.034000 4.462499
24.654000 33.557000 4.146320
24.657000 26.978000 3.767515
24.660000 36.972000 4.472959
24.663000 39.115000 4.456617
24.666000 36.503000 4.405770
24.669000 30.847000 3.968036
24.672000 34.186000 4.367495
24.675000 35.906000 4.452826
24.678000 37.244000 4.535366
24.681000 38.005000 4.501681
24.684000 30.946000 4.115079
24.687000 36.472000 4.264369
24.690000 30.124000 3.930828
24.693000 36.436000 4.542261
24.696000 43.587000 4.769756
24.699000 46.794000 4.777127
24.702000 46.296000 5.141334
24.705000 41.459000 4.949543
24.708000 37.497000 4.480083
24.711000 35.815000 4.386117
24.714000 34.945000 4.457346
24.717000 42.428000 4.630191
24.720000 40.980000 4.737064
24.723000 32.508000 3.943848
24.726000 51.401000 5.294239
24.729000 44.915000 4.803880
24.732000 44.901000 5.004121
24.735000 38.845000 4.633366
24.738000 45.475000 5.018878
24.741000 42.378000 4.776502
24.744000 44.578000 5.106296
24.747000 52.049000 5.188414
24.750000 51.789000 5.402208
24.753000 45.464000 4.849471
24.756000 55.739000 5.369574
24.759000 57.795000 5.534715
24.762000 71.969000 6.430883
24.765000 72.002000 6.318047
24.768000 86.868000 6.971040
24.771000 82.172000 6.437982
24.774000 96.024000 7.423251
24.777000 93.658000 7.250246
24.780000 108.871000 7.587145
24.783000 120.584000 7.960629
24.786000 131.876000 8.456164
24.789000 170.854000 9.691340
24.792000 210.173000 10.600289
24.795000 289.093000 12.647639
24.798000 382.266000 14.483369
24.801000 526.624000 16.844121
24.804000 817.072000 21.093118
24.807000 1245.690000 26.436195
24.810000 2052.841000 34.450550
24.813000 3571.934000 45.938457
24.816000 5722.897000 59.337567
24.819000 8023.951000 73.175477
24.822000 6693.282000 66.092273
24.825000 3736.026000 46.898007
24.828000 2101.254000 34.141550
24.831000 1281.346000 26.560308
24.834000 813.135000 21.296160
24.837000 560.725000 17.632928
24.840000 398.561000 14.585667
24.843000 295.640000 12.455936
24.846000 228.859000 11.032736
24.849000 200.525000 10.473093
24.852000 141.492000 8.887310
24.855000 123.193000 8.383291
24.858000 114.465000 7.831728
24.861000 99.297000 7.382289
24.864000 73.384000 6.191196
24.867000 76.775000 6.379731
24.870000 69.301000 5.926268
24.873000 71.213000 6.211067
24.876000 60.890000 5.969566
24.879000 55.123000 5.545475
24.882000 61.995000 5.955771
24.885000 74.575000 6.234219
24.888000 62.832000 5.956342
24.891000 63.501000 5.869000
24.894000 41.424000 4.886335
24.897000 48.855000 5.193783
24.900000 47.617000 5.088611
24.903000 59.524000 5.625129
24.906000 44.031000 4.871068
24.909000 38.674000 4.456984
24.912000 41.072000 4.646673
24.915000 43.944000 4.734605
24.918000 36.493000 4.322208
24.921000 46.641000 4.960162
24.924000 51.319000 5.260755
24.927000 40.788000 4.627242
24.930000 49.650000 5.129103
24.933000 45.883000 5.011326
24.936000 34.760000 4.188404
24.939000 41.657000 4.723616
24.942000 42.405000 4.905476
24.945000 45.027000 4.827491
24.948000 40.821000 4.710320
24.951000 43.024000 4.944624
24.954000 36.481000 4.299530
24.957000 38.141000 4.439418
24.960000 26.829000 3.763565
24.963000 37.232000 4.350604
24.966000 40.438000 4.580589
24.969000 37.581000 4.594035
24.972000 47.215000 4.968610
24.975000 27.572000 3.790272
24.978000 31.459000 4.064772
24.981000 34.396000 4.258655
24.984000 36.979000 4.399940
24.987000 41.253000 4.833553
24.990000 43.140000 4.908311
24.993000 35.825000 4.211319
24.996000 40.494000 4.770893
24.999000 35.949000 4.543402
25.002000 35.673000 4.559043
25.005000 29.533000 4.006966
25.008000 45.154000 4.970001
25.011000 33.140000 4.330111
25.014000 30.622000 4.112457
25.017000 31.136000 4.143915
25.020000 24.625000 3.568055
25.023000 31.874000 4.187637
25.026000 46.859000 5.210112
25.029000 37.736000 4.614747
25.032000 28.784000 3.844114
25.035000 43.188000 4.690757
25.038000 30.961000 4.031920
25.041000 30.660000 4.068337
25.044000 29.496000 4.050790
25.047000 32.518000 4.319639
25.050000 37.325000 4.464458
25.053000 46.692000 4.911306
25.056000 37.529000 4.477202
25.059000 34.958000 4.408660
25.062000 46.962000 4.904060
25.065000 32.960000 4.102387
25.068000 32.664000 4.168367
25.071000 34.049000 4.359198
25.074000 28.214000 3.893921
25.077000 33.402000 4.246423
25.080000 37.203000 4.621052
25.083000 36.072000 4.516625
25.086000 34.024000 4.287202
25.089000 40.127000 4.731737
25.092000 39.026000 4.614132
25.095000 41.985000 4.884795
25.098000 23.028000 3.492272
25.101000 28.369000 4.211625
25.104000 25.521000 3.819945
25.107000 37.926000 4.516822
25.110000 32.644000 4.117967
25.113000 29.021000 3.987069
25.116000 40.420000 4.765280
25.119000 30.792000 4.177530
25.122000 33.679000 4.354977
25.125000 33.249000 4.305523
25.128000 29.259000 3.860391
25.131000 37.391000 4.253541
25.134000 38.659000 4.477782
25.137000 35.432000 4.434733
25.140000 29.956000 3.979770
25.143000 28.042000 4.021249
25.146000 34.976000 4.496938
25.149000 52.271000 5.251074
25.152000 31.866000 4.187925
25.155000 28.256000 3.881671
25.158000 34.317000 4.276393
25.161000 26.795000 3.677348
25.164000 27.962000 3.839140
25.167000 34.767000 4.540846
25.170000 36.674000 4.304844
25.173000 39.362000 4.728749
25.176000 27.855000 3.866550
25.179000 30.956000 4.075433
25.182000 36.103000 4.357344
25.185000 33.550000 4.124249
25.188000 27.439000 3.846707
25.191000 44.717000 4.950754
25.194000 36.806000 4.425553
25.197000 23.617000 3.481958
25.200000 39.443000 4.619991
25.203000 26.210000 3.751586
25.206000 38.577000 4.615749
25.209000 43.633000 4.774021
25.212000 32.801000 4.106788
25.215000 40.227000 4.549061
25.218000 30.691000 4.043246
25.221000 38.542000 4.640839
25.224000 23.770000 3.282236
25.227000 21.965000 3.479993
25.230000 27.667000 3.785183
25.233000 28.447000 3.867275
25.236000 37.039000 4.615396
25.239000 40.324000 4.569750
25.242000 35.514000 4.376528
25.245000 28.529000 3.872184
25.248000 28.059000 3.856433
25.251000 32.021000 4.266213
25.254000 28.420000 3.852301
25.257000 32.805000 4.084586
25.260000 27.803000 3.777488
25.263000 33.456000 4.360531
25.266000 32.991000 4.346719
25.269000 27.104000 3.732535
25.272000 30.452000 3.930256
25.275000 27.519000 4.010739
25.278000 26.516000 3.748467
25.281000 43.315000 4.675496
25.284000 27.578000 3.861064
25.287000 36.130000 4.317470
25.290000 27.667000 3.760725
25.293000 36.270000 4.459404
25.296000 36.833000 4.586525
25.299000 41.727000 4.630392
25.302000 38.137000 4.609380
25.305000 31.583000 4.240632
25.308000 32.746000 4.175620
25.311000 35.549000 4.356550
25.314000 36.234000 4.577103
25.317000 27.157000 3.735800
25.320000 37.000000 4.431997
25.323000 30.070000 4.008505
25.326000 25.619000 3.716727
25.329000 35.655000 4.265784
25.332000 28.565000 3.890947
25.335000 26.338000 3.706220
25.338000 33.638000 4.268669
25.341000 32.010000 4.307775
25.344000 34.548000 4.299020
25.347000 31.949000 4.211511
25.350000 35.907000 4.488035
25.353000 39.711000 4.642293
25.356000 27.218000 3.778271
25.359000 31.703000 4.161158
25.362000 39.850000 4.512793
25.365000 33.847000 4.263418
25.368000 35.894000 4.531186
25.371000 31.136000 4.177906
25.374000 35.485000 4.506239
25.377000 41.166000 4.659382
25.380000 28.653000 4.045959
25.383000 31.048000 4.041973
25.386000 30.482000 4.140543
25.389000 31.488000 4.123420
25.392000 28.912000 4.015853
25.395000 35.937000 4.483549
25.398000 23.360000 3.489847
25.401000 34.636000 4.246228
25.404000 38.699000 4.646281
25.407000 39.198000 4.725209
25.410000 41.584000 4.889194
25.413000 38.427000 4.486456
25.416000 32.919000 4.194696
25.419000 28.999000 3.710109
25.422000 43.493000 4.903557
25.425000 30.421000 4.240524
25.428000 32.170000 4.194287
25.431000 36.638000 4.444531
25.434000 28.906000 3.942226
25.437000 38.300000 4.616279
25.440000 26.989000 3.747181
25.443000 37.359000 4.577162
25.446000 47.426000 4.931866
25.449000 26.124000 3.558461
25.452000 28.490000 3.900203
25.455000 42.490000 4.869544
25.458000 41.343000 4.835959
25.461000 35.279000 4.361385
25.464000 27.304000 3.747063
25.467000 25.940000 3.750794
25.470000 32.907000 4.211625
25.473000 22.642000 3.474689
25.476000 30.645000 4.089462
25.479000 36.488000 4.517486
25.482000 31.127000 4.157659
25.485000 29.238000 4.038424
25.488000 35.181000 4.416067
25.491000 30.252000 3.960290
25.494000 21.591000 3.321973
25.497000 29.535000 3.958962
25.500000 44.766000 5.003177
25.503000 27.947000 3.903094
25.506000 27.478000 3.512703
25.509000 38.746000 4.257360
25.512000 39.873000 4.634129
25.515000 39.856000 4.832616
25.518000 28.523000 3.627800
25.521000 31.235000 4.087477
25.524000 17.476000 2.990949
25.527000 23.549000 3.553409
25.530000 30.776000 4.073887
25.533000 40.660000 4.738552
25.536000 32.647000 4.095331
25.539000 30.393000 4.021454
25.542000 34.613000 4.285951
25.545000 27.691000 3.773042
25.548000 31.850000 4.197026
25.551000 37.295000 4.414207
25.554000 36.527000 4.416048
25.557000 35.541000 4.325323
25.560000 44.581000 5.040887
25.563000 31.735000 4.140397
25.566000 45.107000 4.929935
25.569000 32.851000 4.103575
25.572000 34.791000 4.223377
25.575000 44.794000 5.009050
25.578000 45.486000 4.749575
25.581000 45.917000 4.869624
25.584000 36.437000 4.292202
25.587000 32.921000 4.099805
25.590000 39.093000 4.652479
25.593000 29.069000 3.981832
25.596000 30.127000 3.932542
25.599000 33.018000 4.162895
25.602000 34.028000 4.278266
25.605000 34.450000 4.183619
25.608000 36.097000 4.214103
25.611000 29.769000 3.961398
25.614000 37.822000 4.601162
25.617000 33.470000 4.306106
25.620000 32.075000 4.073332
25.623000 30.482000 3.991964
25.626000 38.745000 4.565353
25.629000 40.661000 4.624847
25.632000 33.059000 4.196504
25.635000 30.392000 3.921443
25.638000 33.326000 4.133356
25.641000 35.527000 4.280709
25.644000 36.311000 4.443565
25.647000 30.348000 4.054109
25.650000 38.098000 4.533700
25.653000 36.311000 4.214173
25.656000 28.631000 3.858263
25.659000 33.596000 4.346068
25.662000 40.050000 4.704358
25.665000 19.636000 3.267831
25.668000 31.603000 4.083479
25.671000 31.726000 4.222328
25.674000 29.679000 3.975457
25.677000 29.390000 4.099369
25.680000 31.882000 4.182624
25.683000 31.153000 4.159102
25.686000 38.379000 4.503871
25.689000 22.660000 3.306158
25.692000 24.637000 3.533571
25.695000 25.772000 3.787395
25.698000 20.485000 3.368195
25.701000 41.748000 4.847993
25.704000 36.452000 4.413196
25.707000 26.890000 3.685258
25.710000 34.881000 4.327421
25.713000 39.380000 4.512767
25.716000 26.906000 3.572812
25.719000 26.954000 3.763733
25.722000 26.434000 3.731236
25.725000 31.793000 4.283232
25.728000 34.821000 4.378289
25.731000 31.915000 4.192146
25.734000 26.859000 3.901447
25.737000 26.513000 3.764665
25.740000 33.156000 4.167651
25.743000 32.127000 4.052871
25.746000 41.138000 4.827782
25.749000 31.716000 4.069110
25.752000 23.677000 3.501430
25.755000 37.607000 4.608466
25.758000 25.403000 3.597694
25.761000 31.130000 4.155648
25.764000 41.913000 4.818271
25.767000 43.326000 5.004010
25.770000 31.449000 4.114923
25.773000 26.871000 3.750433
25.776000 26.628000 3.758333
25.779000 28.819000 3.916150
25.782000 22.315000 3.521585
25.785000 24.009000 3.600132
25.788000 28.439000 3.793308
25.791000 38.023000 4.490744
25.794000 29.873000 3.885265
25.797000 26.418000 3.629947
25.800000 29.145000 3.708593
25.803000 31.060000 3.947539
25.806000 25.798000 3.774949
25.809000 35.822000 4.625963
25.812000 29.389000 4.054758
25.815000 28.136000 3.833851
25.818000 25.560000 3.523325
25.821000 36.834000 4.457460
25.824000 30.365000 4.048285
25.827000 27.730000 3.922866
25.830000 25.310000 3.656036
25.833000 29.933000 4.059708
25.836000 31.870000 4.136276
25.839000 26.071000 3.896583
25.842000 35.922000 4.294813
25.845000 29.075000 3.776312
25.848000 40.186000 4.534927
25.851000 32.533000 4.169157
25.854000 28.027000 3.851570
25.857000 24.455000 3.724663
25.860000 37.013000 4.421576
25.863000 31.929000 4.143862
25.866000 44.638000 5.021651
25.869000 29.794000 3.998649
25.872000 36.806000 4.473929
25.875000 30.541000 3.936467
25.878000 42.984000 4.803399
25.881000 40.924000 4.742145
25.884000 34.258000 4.196601
25.887000 34.434000 4.203733
25.890000 22.083000 3.408787
25.893000 25.389000 3.838925
25.896000 30.728000 4.135449
25.899000 40.921000 4.711369
25.902000 35.850000 4.383227
25.905000 34.690000 4.176470
25.908000 41.467000 4.892467
25.911000 39.538000 4.605805
25.914000 27.867000 3.738653
25.917000 30.005000 4.001700
25.920000 27.290000 3.660225
25.923000 36.955000 4.402449
25.926000 29.706000 3.976611
25.929000 27.754000 3.716761
25.932000 37.033000 4.306363
25.935000 33.848000 4.323925
25.938000 33.605000 4.296231
25.941000 41.329000 4.770720
25.944000 43.536000 5.062283
25.947000 27.337000 3.915340
25.950000 45.506000 4.908045
25.953000 30.501000 3.895192
25.956000 35.256000 4.250063
25.959000 38.231000 4.472722
25.962000 29.464000 3.878853
25.965000 31.055000 3.988478
25.968000 38.276000 4.532208
25.971000 24.712000 3.608352
25.974000 30.817000 4.235868
25.977000 34.037000 4.137538
25.980000 31.506000 4.173298
25.983000 25.767000 3.797802
25.986000 35.638000 4.344317
25.989000 38.087000 4.549301
25.992000 31.387000 4.042483
25.995000 34.376000 4.283465
25.998000 33.584000 4.215245
26.001000 23.882000 3.400211
26.004000 25.824000 3.727964
26.007000 35.612000 4.323438
26.010000 29.471000 3.902176
26.013000 37.875000 4.428725
26.016000 31.780000 4.160449
26.019000 31.806000 4.245522
26.022000 30.857000 3.980117
26.025000 34.180000 4.227158
26.028000 32.796000 4.244485
26.031000 34.428000 4.275600
26.034000 29.817000 3.878458
26.037000 43.277000 4.833231
26.040000 38.690000 4.727148
26.043000 26.353000 3.813521
26.046000 26.102000 3.739256
26.049000 26.740000 3.702504
26.052000 36.095000 4.452848
26.055000 34.384000 4.260081
26.058000 39.107000 4.686891
26.061000 32.224000 4.169701
26.064000 33.358000 4.080846
26.067000 50.246000 5.108257
26.070000 35.499000 4.487148
26.073000 37.365000 4.487206
26.076000 50.396000 5.381660
26.079000 29.614000 3.968601
26.082000 23.593000 3.655161
26.085000 27.431000 3.802071
26.088000 29.897000 4.043369
26.091000 28.603000 3.879600
26.094000 34.335000 4.369450
26.097000 29.693000 3.975253
26.100000 27.355000 3.836591
26.103000 38.174000 4.510448
26.106000 32.893000 4.305466
26.109000 39.849000 4.729241
26.112000 39.970000 4.604752
26.115000 38.442000 4.592096
26.118000 41.690000 4.655386
26.121000 32.567000 4.156000
26.124000 39.624000 4.653561
26.127000 34.314000 4.289899
26.130000 37.912000 4.525712
26.133000 33.039000 4.290346
26.136000 19.491000 3.072850
26.139000 41.146000 4.744786
26.142000 38.906000 4.750770
26.145000 42.197000 4.763555
26.148000 27.684000 3.934437
26.151000 27.726000 3.857289
26.154000 38.273000 4.519745
26.157000 26.758000 3.721901
26.160000 29.398000 4.085819
26.163000 29.480000 3.999286
26.166000 35.338000 4.419205
26.169000 34.207000 4.421486
26.172000 29.174000 3.951741
26.175000 32.368000 4.436147
26.178000 29.622000 4.138152
26.181000 29.907000 3.980616
26.184000 31.848000 4.133000
26.187000 23.760000 3.399471
26.190000 38.760000 4.528113
26.193000 36.323000 4.436646
26.196000 33.258000 4.093792
26.199000 32.388000 4.327161
26.202000 41.229000 4.673313
26.205000 33.672000 4.387418
26.208000 35.290000 4.384655
26.211000 27.956000 3.981665
26.214000 29.150000 4.000938
26.217000 38.477000 4.577881
26.220000 34.219000 4.343798
26.223000 30.690000 3.986763
26.226000 34.606000 4.371941
26.229000 33.637000 4.234145
26.232000 29.754000 4.115663
26.235000 32.255000 4.171568
26.238000 30.969000 4.180918
26.241000 28.521000 3.848386
26.244000 28.795000 3.900810
26.247000 32.716000 4.258502
26.250000 30.164000 4.173011
26.253000 37.646000 4.571556
26.256000 35.647000 4.290882
26.259000 29.151000 3.918134
26.262000 34.866000 4.446653
26.265000 42.270000 4.754898
26.268000 24.774000 3.640307
26.271000 27.321000 3.881891
26.274000 28.874000 3.785518
26.277000 40.719000 4.735603
26.280000 30.864000 3.974078
26.283000 30.187000 3.839929
26.286000 35.998000 4.215018
26.289000 24.806000 3.756772
26.292000 28.928000 3.829498
26.295000 34.334000 4.294095
26.298000 32.031000 3.974549
26.301000 26.938000 3.888319
26.304000 38.116000 4.624897
26.307000 42.492000 4.885719
26.310000 37.217000 4.446750
26.313000 30.986000 4.017216
26.316000 34.756000 4.284796
26.319000 30.003000 4.051129
26.322000 29.706000 3.954828
26.325000 40.280000 4.706579
26.328000 30.870000 4.035556
26.331000 28.641000 4.017514
26.334000 41.332000 4.834092
26.337000 44.048000 4.976532
26.340000 34.659000 4.321532
26.343000 36.241000 4.419819
26.346000 28.655000 3.905984
26.349000 30.220000 4.051441
26.352000 30.776000 3.953607
26.355000 36.625000 4.406158
26.358000 31.208000 4.165961
26.361000 31.164000 4.104552
26.364000 38.000000 4.485330
26.367000 30.304000 3.935330
26.370000 29.614000 3.898374
26.373000 32.298000 4.300828
26.376000 28.960000 4.037240
26.379000 25.190000 3.626745
26.382000 29.033000 3.846475
26.385000 34.458000 4.258823
26.388000 40.546000 4.534071
26.391000 28.802000 3.940938
26.394000 34.590000 4.392255
26.397000 34.495000 4.451935
26.400000 42.435000 4.668245
26.403000 29.941000 3.959301
26.406000 19.711000 3.186030
26.409000 22.303000 3.424478
26.412000 28.156000 3.925602
26.415000 37.360000 4.573801
26.418000 29.127000 3.939423
26.421000 34.082000 4.160859
26.424000 35.023000 4.385130
26.427000 37.010000 4.488509
26.430000 29.314000 3.977843
26.433000 27.492000 3.835018
26.436000 27.566000 3.907288
26.439000 24.557000 3.611664
26.442000 26.422000 3.972611
26.445000 20.447000 3.276788
26.448000 32.934000 4.140247
26.451000 29.696000 3.950753
26.454000 28.656000 3.966640
26.457000 29.769000 3.950839
26.460000 38.266000 4.466931
26.463000 29.385000 4.040043
26.466000 26.548000 3.833956
26.469000 43.186000 5.066285
26.472000 30.904000 4.083871
26.475000 39.483000 4.644585
26.478000 37.338000 4.384351
26.481000 37.239000 4.533493
26.484000 40.710000 4.740501
26.487000 32.789000 4.143164
26.490000 28.267000 4.073933
26.493000 38.011000 4.450016
26.496000 30.638000 4.052748
26.499000 37.502000 4.558920
26.502000 37.880000 4.490056
26.505000 24.615000 3.573881
26.508000 32.936000 4.287428
26.511000 39.434000 4.653955
26.514000 32.331000 4.061850
26.517000 31.159000 4.106611
26.520000 31.399000 4.190944
26.523000 29.893000 4.174757
26.526000 41.392000 4.607664
26.529000 22.969000 3.538604
26.532000 28.997000 3.912944
26.535000 29.485000 3.932407
26.538000 25.253000 3.654294
26.541000 32.584000 4.110145
26.544000 20.416000 3.334455
26.547000 33.623000 4.147643
26.550000 33.747000 4.105168
26.553000 28.223000 3.762087
26.556000 28.563000 3.847638
26.559000 35.010000 4.527386
26.562000 25.744000 3.640958
26.565000 29.319000 3.979626
26.568000 33.995000 4.331660
26.571000 22.152000 3.424769
26.574000 28.119000 3.896194
26.577000 42.308000 4.753072
26.580000 33.705000 4.261855
26.583000 29.092000 4.096352
26.586000 33.445000 4.271905
26.589000 36.868000 4.540193
26.592000 22.158000 3.426045
26.595000 30.296000 4.031911
26.598000 19.446000 3.304778
26.601000 27.165000 3.810251
26.604000 32.962000 4.106324
26.607000 30.089000 3.964958
26.610000 29.776000 4.025527
26.613000 34.538000 4.291699
26.616000 24.303000 3.502518
26.619000 31.706000 4.030724
26.622000 33.436000 4.129660
26.625000 43.228000 5.023895
26.628000 34.632000 4.357937
26.631000 32.802000 4.267684
26.634000 34.934000 4.383113
26.637000 29.062000 4.021704
26.640000 28.643000 3.862095
26.643000 30.962000 4.097310
26.646000 39.585000 4.758575
26.649000 31.798000 4.218871
26.652000 29.703000 3.918823
26.655000 32.578000 4.196109
26.658000 34.386000 4.392988
26.661000 37.094000 4.629500
26.664000 33.860000 4.402389
26.667000 26.392000 3.705118
26.670000 38.188000 4.433351
26.673000 35.951000 4.459796
26.676000 23.594000 3.451902
26.679000 37.955000 4.569694
26.682000 36.475000 4.434316
26.685000 29.856000 4.032676
26.688000 26.384000 3.806031
26.691000 31.599000 4.223738
26.694000 21.814000 3.233803
26.697000 35.316000 4.271065
26.700000 34.712000 4.303848
26.703000 33.909000 4.234740
26.706000 37.731000 4.432683
26.709000 29.442000 3.881594
26.712000 36.302000 4.491251
26.715000 29.580000 4.001990
26.718000 32.211000 4.229251
26.721000 44.850000 4.984982
26.724000 29.454000 3.729804
26.727000 45.905000 4.819882
26.730000 29.305000 3.907614
26.733000 24.942000 3.682111
26.736000 35.808000 4.438673
26.739000 35.981000 4.462756
26.742000 26.135000 3.726826
26.745000 33.546000 4.025803
26.748000 28.648000 4.085610
26.751000 29.589000 4.187458
26.754000 35.328000 4.243885
26.757000 44.043000 4.766393
26.760000 30.675000 3.923262
26.763000 32.285000 4.172873
26.766000 38.024000 4.631635
26.769000 25.705000 3.663847
26.772000 35.074000 4.154016
26.775000 49.541000 5.396128
26.778000 37.584000 4.482182
26.781000 37.910000 4.432336
26.784000 24.310000 3.695082
26.787000 32.008000 4.316553
26.790000 24.848000 3.593854
26.793000 29.819000 3.883305
26.796000 22.384000 3.342520
26.799000 33.266000 4.034617
26.802000 25.589000 3.711632
26.805000 39.477000 4.818998
26.808000 31.160000 4.198633
26.811000 33.189000 4.305692
26.814000 38.862000 4.373856
26.817000 46.551000 5.007510
26.820000 36.412000 4.412855
26.823000 35.215000 4.447608
26.826000 28.887000 3.780591
26.829000 37.338000 4.480970
26.832000 35.569000 4.308037
26.835000 32.203000 4.347793
26.838000 42.000000 4.735822
26.841000 36.776000 4.300765
26.844000 28.141000 3.812751
26.847000 24.569000 3.665721
26.850000 35.390000 4.347510
26.853000 47.008000 4.963131
26.856000 33.958000 4.154998
26.859000 28.280000 3.844409
26.862000 24.681000 3.527518
26.865000 26.304000 3.689854
26.868000 43.058000 4.867753
26.871000 30.869000 3.989437
26.874000 40.999000 4.632954
26.877000 26.638000 3.680394
26.880000 36.456000 4.384160
26.883000 27.052000 3.846462
26.886000 37.099000 4.455127
26.889000 44.124000 4.823494
26.892000 33.535000 4.333975
26.895000 19.470000 3.098721
26.898000 32.384000 4.301915
26.901000 30.906000 4.172879
26.904000 21.929000 3.408410
26.907000 26.427000 3.782858
26.910000 39.882000 4.702540
26.913000 35.268000 4.463591
26.916000 29.637000 4.054488
26.919000 37.663000 4.405661
26.922000 33.713000 4.247373
26.925000 22.089000 3.381128
26.928000 27.313000 3.908898
26.931000 22.716000 3.671164
26.934000 26.847000 3.716904
26.937000 43.021000 5.026893
26.940000 32.506000 4.093414
26.943000 33.425000 4.233508
26.946000 36.373000 4.419644
26.949000 32.089000 4.194209
26.952000 21.097000 3.199188
26.955000 38.290000 4.519939
26.958000 38.409000 4.545561
26.961000 34.399000 4.444406
26.964000 27.346000 3.891565
26.967000 28.744000 4.011883
26.970000 30.420000 4.204551
26.973000 36.460000 4.483933
26.976000 30.855000 4.102794
26.979000 41.239000 4.720509
26.982000 28.984000 3.883383
26.985000 27.851000 3.840086
26.988000 30.567000 4.092421
26.991000 33.121000 4.192712
26.994000 39.663000 4.718972
26.997000 32.326000 4.105402
27.000000 33.216000 4.201885
27.003000 32.230000 3.965356
27.006000 35.176000 4.294037
27.009000 43.513000 4.802475
27.012000 46.814000 5.154119
27.015000 40.691000 4.716082
27.018000 29.940000 3.844084
27.021000 32.539000 4.077523
27.024000 34.719000 4.207828
27.027000 28.914000 3.945199
27.030000 30.762000 4.061388
27.033000 31.223000 4.029468
27.036000 33.698000 4.287207
27.039000 39.651000 4.502243
27.042000 29.797000 3.863897
27.045000 44.568000 4.971946
27.048000 34.680000 4.200685
27.051000 37.781000 4.490687
27.054000 35.970000 4.357646
27.057000 37.328000 4.394702
27.060000 35.493000 4.299932
27.063000 28.071000 3.850040
27.066000 38.497000 4.545942
27.069000 27.320000 3.916850
27.072000 29.036000 3.878499
27.075000 36.457000 4.521023
27.078000 40.497000 4.604565
27.081000 38.610000 4.580041
27.084000 34.820000 4.365352
27.087000 32.755000 4.296094
27.090000 34.945000 4.413269
27.093000 37.967000 4.485307
27.096000 36.331000 4.473252
27.099000 31.008000 4.146133
27.102000 29.990000 3.896249
27.105000 36.202000 4.330228
27.108000 35.943000 4.342143
27.111000 33.024000 4.175249
27.114000 35.726000 4.529884
27.117000 33.021000 4.209116
27.120000 35.181000 4.379345
27.123000 29.187000 3.873859
27.126000 43.456000 4.878520
27.129000 35.501000 4.371666
27.132000 31.426000 4.017105
27.135000 28.018000 3.877210
27.138000 38.486000 4.434434
27.141000 35.075000 4.343133
27.144000 32.840000 4.333914
27.147000 36.381000 4.620825
27.150000 26.755000 3.851473
27.153000 31.948000 4.105918
27.156000 34.451000 4.230582
27.159000 36.834000 4.554060
27.162000 39.351000 4.616803
27.165000 43.485000 4.839601
27.168000 35.063000 4.185475
27.171000 34.069000 4.278933
27.174000 34.957000 4.344885
27.177000 52.166000 5.513006
27.180000 39.878000 4.610135
27.183000 31.152000 4.035869
27.186000 35.681000 4.477045
27.189000 42.765000 4.914794
27.192000 31.417000 4.124127
27.195000 45.645000 4.992418
27.198000 26.022000 3.830764
27.201000 34.971000 4.403160
27.204000 39.831000 4.555224
27.207000 44.997000 4.943191
27.210000 38.112000 4.520540
27.213000 35.139000 4.267435
27.216000 47.234000 4.912273
27.219000 42.353000 4.701001
27.222000 41.978000 4.699246
27.225000 36.410000 4.425338
27.228000 45.197000 5.026171
27.231000 54.757000 5.525915
27.234000 34.901000 4.467848
27.237000 49.361000 5.085843
27.240000 42.173000 4.865666
27.243000 32.986000 4.025946
27.246000 44.007000 4.865287
27.249000 41.787000 4.697898
27.252000 44.689000 4.874782
27.255000 36.024000 4.229980
27.258000 32.622000 4.048679
27.261000 50.790000 5.296643
27.264000 43.612000 4.880900
27.267000 41.094000 4.813065
27.270000 35.190000 4.162393
27.273000 36.916000 4.490685
27.276000 54.327000 5.454525
27.279000 41.050000 4.699772
27.282000 51.188000 5.256734
27.285000 50.320000 5.253298
27.288000 41.434000 4.631264
27.291000 43.986000 4.692512
27.294000 40.884000 4.719931
27.297000 46.791000 5.083797
27.300000 56.149000 5.357424
27.303000 59.860000 5.767264
27.306000 55.056000 5.471870
27.309000 56.856000 5.511711
27.312000 65.060000 6.064902
27.315000 47.844000 4.940463
27.318000 51.417000 5.346330
27.321000 50.183000 5.098828
27.324000 53.025000 5.363424
27.327000 45.664000 4.828924
27.330000 60.203000 5.666247
27.333000 58.492000 5.835073
27.336000 77.088000 6.423387
27.339000 64.654000 5.956890
27.342000 80.046000 6.526631
27.345000 85.932000 6.659764
27.348000 84.903000 6.590307
27.351000 86.899000 7.086133
27.354000 88.173000 7.013404
27.357000 85.360000 6.569873
27.360000 90.169000 6.914664
27.363000 102.619000 7.278215
27.366000 91.339000 6.978478
27.369000 97.278000 7.118368
27.372000 105.918000 7.455901
27.375000 131.557000 8.367530
27.378000 138.566000 8.516696
27.381000 141.575000 8.774284
27.384000 174.853000 9.707766
27.387000 185.983000 10.091928
27.390000 201.481000 10.471070
27.393000 245.487000 11.486149
27.396000 295.658000 12.734013
27.399000 325.901000 13.340257
27.402000 423.327000 15.218583
27.405000 526.747000 16.676278
27.408000 715.692000 19.985976
27.411000 914.952000 22.839231
27.414000 1189.916000 25.898059
27.417000 1406.313000 27.931111
27.420000 1672.242000 30.391891
27.423000 1606.194000 30.120673
27.426000 1408.097000 28.269665
27.429000 1041.422000 23.944479
27.432000 781.102000 20.562031
27.435000 579.337000 17.771626
27.438000 467.612000 16.033556
27.441000 362.104000 14.007052
27.444000 299.679000 12.814521
27.447000 257.562000 11.809102
27.450000 206.881000 10.423323
27.453000 190.617000 10.124505
27.456000 152.330000 9.198186
27.459000 124.713000 8.164549
27.462000 142.890000 8.638489
27.465000 129.053000 8.346988
27.468000 110.342000 7.822842
27.471000 99.027000 7.300062
27.474000 88.702000 6.987070
27.477000 96.621000 7.220639
27.480000 83.879000 6.789673
27.483000 77.302000 6.360031
27.486000 92.983000 7.298676
27.489000 68.893000 6.101194
27.492000 79.193000 6.534651
27.495000 73.766000 6.427453
27.498000 58.805000 5.444292
27.501000 62.368000 5.761685
27.504000 58.558000 5.686331
27.507000 69.723000 6.021491
27.510000 58.980000 5.610674
27.513000 54.462000 5.450040
27.516000 59.808000 5.649551
27.519000 64.176000 5.831635
27.522000 40.790000 4.501581
27.525000 50.779000 5.215406
27.528000 50.630000 5.327157
27.531000 38.998000 4.694080
27.534000 52.412000 5.389959
27.537000 53.246000 5.212050
27.540000 58.113000 5.579199
27.543000 48.336000 5.178287
27.546000 46.600000 5.076442
27.549000 49.912000 5.188120
27.552000 61.036000 5.729814
27.555000 52.950000 5.300154
27.558000 48.660000 5.223116
27.561000 54.287000 5.391879
27.564000 43.518000 4.940468
27.567000 43.553000 4.829788
27.570000 45.321000 5.044971
27.573000 49.954000 5.259274
27.576000 50.161000 5.095843
27.579000 36.949000 4.424169
27.582000 34.997000 4.231131
27.585000 51.719000 5.387572
27.588000 46.744000 5.064591
27.591000 49.980000 5.343285
27.594000 42.232000 4.655933
27.597000 42.278000 4.652681
27.600000 38.168000 4.485594
27.603000 31.631000 3.963422
27.606000 36.454000 4.471704
27.609000 40.378000 4.519270
27.612000 46.137000 4.934554
27.615000 38.158000 4.672494
27.618000 39.324000 4.719968
27.621000 39.233000 4.553250
27.624000 36.020000 4.374907
27.627000 26.869000 3.778824
27.630000 56.737000 5.356462
27.633000 44.455000 4.946471
27.636000 33.596000 4.240002
27.639000 27.920000 3.735807
27.642000 39.545000 4.656279
27.645000 48.751000 5.297486
27.648000 41.391000 4.731856
27.651000 36.727000 4.561291
27.654000 35.887000 4.391753
27.657000 35.469000 4.350075
27.660000 31.064000 3.916391
27.663000 39.350000 4.734677
27.666000 38.429000 4.542416
27.669000 37.096000 4.514490
27.672000 36.994000 4.443992
27.675000 31.201000 4.044680
27.678000 25.658000 3.671082
27.681000 36.829000 4.375592
27.684000 30.557000 4.053868
27.687000 34.460000 4.299870
27.690000 46.067000 4.918456
27.693000 36.067000 4.322299
27.696000 22.777000 3.532365
27.699000 46.868000 5.119100
27.702000 36.564000 4.456157
27.705000 42.752000 4.758749
27.708000 37.149000 4.500940
27.711000 33.945000 4.214894
27.714000 27.654000 3.795675
27.717000 40.250000 4.646479
27.720000 40.122000 4.734265
27.723000 37.489000 4.400076
27.726000 46.667000 4.989181
27.729000 32.012000 4.131370
27.732000 41.516000 4.674194
27.735000 33.033000 4.084973
27.738000 32.753000 4.244681
27.741000 46.167000 5.213854
27.744000 38.599000 4.662139
27.747000 42.729000 4.972419
27.750000 26.800000 3.724222
27.753000 31.831000 4.090742
27.756000 36.604000 4.405927
27.759000 35.003000 4.226525
27.762000 30.865000 4.246233
27.765000 28.891000 4.007665
27.768000 33.216000 4.179172
27.771000 31.383000 3.898647
27.774000 32.019000 4.142817
27.777000 36.522000 4.488279
27.780000 27.911000 3.868216
27.783000 38.858000 4.594385
27.786000 26.824000 3.661774
27.789000 29.610000 4.147463
27.792000 49.914000 5.280010
27.795000 39.722000 4.692799
27.798000 36.064000 4.465184
27.801000 28.637000 3.991996
27.804000 38.340000 4.589305
27.807000 35.720000 4.345468
27.810000 43.296000 4.801801
27.813000 27.648000 3.686895
27.816000 37.800000 4.500633
27.819000 33.690000 4.365366
27.822000 38.135000 4.455471
27.825000 33.788000 4.385708
27.828000 26.219000 3.708102
27.831000 33.875000 4.145408
27.834000 30.539000 3.982335
27.837000 36.246000 4.319877
27.840000 44.356000 4.706640
27.843000 29.763000 3.869618
27.846000 29.431000 4.023374
27.849000 23.619000 3.545726
27.852000 28.463000 4.038176
27.855000 42.431000 4.721913
27.858000 33.061000 3.979457
27.861000 25.770000 3.737855
27.864000 34.714000 4.324973
27.867000 36.881000 4.529735
27.870000 49.964000 5.186653
27.873000 33.443000 4.301424
27.876000 21.974000 3.374110
27.879000 33.102000 4.377663
27.882000 32.670000 4.229363
27.885000 36.822000 4.611140
27.888000 27.467000 3.875495
27.891000 44.551000 4.929561
27.894000 32.157000 4.065732
27.897000 32.369000 4.226561
27.900000 30.831000 3.991523
27.903000 34.141000 4.216683
27.906000 38.138000 4.514740
27.909000 31.243000 4.100173
27.912000 29.373000 3.993293
27.915000 30.309000 3.907885
27.918000 37.361000 4.497593
27.921000 33.487000 4.209562
27.924000 39.359000 4.598300
27.927000 35.777000 4.437527
27.930000 24.436000 3.520102
27.933000 28.288000 4.031952
27.936000 33.286000 4.309091
27.939000 37.545000 4.377841
27.942000 40.978000 4.715588
27.945000 33.654000 4.114420
27.948000 30.030000 3.843433
27.951000 24.406000 3.725268
27.954000 32.455000 4.251145
27.957000 35.074000 4.411697
27.960000 32.881000 4.251586
27.963000 32.415000 4.250282
27.966000 32.371000 4.263605
27.969000 30.017000 4.150681
27.972000 27.728000 4.024911
27.975000 40.073000 4.758112
27.978000 32.474000 4.120145
27.981000 40.886000 4.737397
27.984000 35.086000 4.313310
27.987000 32.155000 4.278448
27.990000 35.668000 4.586630
27.993000 30.837000 4.114912
27.996000 35.282000 4.547365
27.999000 24.654000 3.746997
28.002000 33.736000 4.341614
28.005000 36.333000 4.489919
28.008000 29.832000 3.835962
28.011000 30.875000 3.893343
28.014000 36.771000 4.401682
28.017000 32.156000 4.235375
28.020000 36.451000 4.345832
28.023000 41.787000 4.822123
28.026000 36.439000 4.262669
28.029000 37.005000 4.615079
28.032000 31.438000 4.159548
28.035000 35.215000 4.329524
28.038000 29.077000 4.096033
28.041000 27.275000 3.758846
28.044000 28.863000 3.963863
28.047000 23.856000 3.581680
28.050000 28.490000 3.995431
28.053000 35.027000 4.187209
28.056000 41.417000 4.848894
28.059000 34.669000 4.474786
28.062000 37.157000 4.531102
28.065000 29.206000 3.957348
28.068000 28.088000 3.820235
28.071000 37.953000 4.518581
28.074000 34.415000 4.363943
28.077000 26.000000 3.648919
28.080000 38.732000 4.357907
28.083000 37.774000 4.594297
28.086000 26.254000 3.715363
28.089000 38.446000 4.558417
28.092000 42.350000 4.750701
28.095000 39.106000 4.418530
28.098000 31.298000 4.182672
28.101000 38.327000 4.524722
28.104000 34.107000 4.270496
28.107000 41.354000 4.692665
28.110000 37.778000 4.646936
28.113000 45.030000 4.874877
28.116000 35.114000 4.183711
28.119000 31.448000 4.120216
28.122000 33.034000 4.069032
28.125000 43.295000 4.876831
28.128000 38.324000 4.472996
28.131000 27.040000 3.831422
28.134000 31.099000 4.121557
28.137000 41.527000 4.739412
28.140000 36.066000 4.458437
28.143000 36.305000 4.424531
28.146000 31.953000 4.156270
28.149000 29.056000 3.883575
28.152000 28.670000 3.867260
28.155000 31.118000 3.912539
28.158000 38.501000 4.565734
28.161000 33.789000 4.333581
28.164000 37.578000 4.588334
28.167000 22.714000 3.304629
28.170000 28.157000 3.784335
28.173000 36.238000 4.368151
28.176000 35.841000 4.323494
28.179000 32.791000 4.368844
28.182000 33.052000 4.127644
28.185000 26.214000 3.700742
28.188000 28.162000 3.942306
28.191000 31.429000 4.252639
28.194000 30.285000 3.970437
28.197000 33.298000 4.148238
28.200000 30.246000 3.981241
28.203000 36.685000 4.566090
28.206000 34.031000 4.337309
28.209000 43.612000 4.889825
28.212000 32.819000 4.125257
28.215000 29.644000 3.877924
28.218000 24.760000 3.614086
28.221000 23.418000 3.622497
28.224000 37.764000 4.470359
28.227000 29.208000 3.898151
28.230000 29.754000 3.972481
28.233000 37.226000 4.632679
28.236000 24.419000 3.620186
28.239000 24.882000 3.681856
28.242000 23.372000 3.559587
28.245000 45.002000 5.011584
28.248000 30.255000 4.133217
28.251000 38.948000 4.700834
28.254000 33.100000 4.236617
28.257000 35.956000 4.509131
28.260000 29.315000 3.943895
28.263000 34.226000 4.301807
28.266000 45.220000 4.899491
28.269000 42.348000 4.689130
28.272000 29.247000 4.059305
28.275000 31.351000 4.202487
28.278000 26.977000 3.683387
28.281000 37.081000 4.419728
28.284000 37.020000 4.263667
28.287000 26.277000 3.758186
28.290000 26.806000 3.644372
28.293000 32.138000 4.085360
28.296000 44.265000 4.974362
28.299000 37.584000 4.537947
28.302000 26.549000 3.596037
28.305000 32.351000 4.118711
28.308000 45.002000 4.827102
28.311000 31.813000 4.155083
28.314000 45.498000 4.871616
28.317000 32.784000 4.154791
28.320000 28.283000 3.904157
28.323000 25.583000 3.697210
28.326000 33.503000 4.352399
28.329000 33.599000 4.316103
28.332000 38.238000 4.481295
28.335000 37.625000 4.563141
28.338000 33.593000 4.257303
28.341000 34.923000 4.374485
28.344000 31.414000 3.913175
28.347000 40.511000 4.629210
28.350000 31.107000 4.016848
28.353000 35.306000 4.396591
28.356000 25.685000 3.840595
28.359000 35.012000 4.204943
28.362000 27.912000 4.078527
28.365000 34.249000 4.343337
28.368000 39.376000 4.718046
28.371000 29.540000 3.865962
28.374000 36.292000 4.368702
28.377000 37.359000 4.390427
28.380000 42.624000 4.777794
28.383000 37.412000 4.582619
28.386000 33.260000 4.348758
28.389000 27.143000 3.882253
28.392000 34.734000 4.371597
28.395000 34.394000 4.348759
28.398000 33.707000 4.318448
28.401000 35.297000 4.416896
28.404000 34.572000 4.126899
28.407000 39.512000 4.549649
28.410000 31.881000 4.236731
28.413000 38.748000 4.640754
28.416000 34.445000 4.290128
28.419000 32.906000 4.156430
28.422000 34.654000 4.556346
28.425000 34.193000 4.169012
28.428000 38.573000 4.644895
28.431000 25.068000 3.733546
28.434000 40.656000 4.616255
28.437000 36.136000 4.352219
28.440000 30.540000 4.081927
28.443000 29.002000 3.972503
28.446000 28.846000 3.957624
28.449000 39.043000 4.339141
28.452000 41.423000 4.805720
28.455000 25.484000 3.736127
28.458000 28.502000 3.867310
28.461000 43.351000 4.917675
28.464000 29.341000 3.943375
28.467000 22.658000 3.452395
28.470000 32.473000 4.081760
28.473000 33.252000 4.170435
28.476000 36.688000 4.416684
28.479000 36.447000 4.320506
28.482000 28.553000 3.918875
28.485000 31.993000 4.233889
28.488000 25.749000 3.567712
28.491000 36.603000 4.470710
28.494000 30.625000 4.030092
28.497000 22.114000 3.386103
28.500000 30.530000 4.124725
28.503000 36.550000 4.541804
28.506000 23.080000 3.366982
28.509000 39.793000 4.746117
28.512000 30.867000 4.111366
28.515000 36.373000 4.485063
28.518000 40.967000 4.794514
28.521000 38.386000 4.642429
28.524000 38.350000 4.340106
28.527000 35.645000 4.365514
28.530000 42.875000 4.859490
28.533000 27.482000 3.941361
28.536000 31.559000 3.985875
28.539000 27.787000 3.889352
28.542000 34.239000 4.445344
28.545000 29.959000 3.959613
28.548000 37.316000 4.604227
28.551000 38.799000 4.420497
28.554000 35.857000 4.383147
28.557000 27.902000 3.812607
28.560000 33.046000 4.258772
28.563000 40.355000 4.603008
28.566000 42.954000 4.665894
28.569000 34.156000 4.440593
28.572000 33.890000 4.412759
28.575000 34.722000 4.165719
28.578000 33.767000 4.261101
28.581000 22.570000 3.513567
28.584000 30.442000 4.208585
28.587000 34.278000 4.157992
28.590000 42.808000 4.812256
28.593000 28.925000 3.914648
28.596000 24.856000 3.671188
28.599000 38.324000 4.423595
28.602000 33.922000 4.297338
28.605000 26.892000 3.974649
28.608000 38.868000 4.689311
28.611000 31.748000 4.162397
28.614000 34.178000 4.173738
28.617000 25.313000 3.791036
28.620000 27.442000 3.916787
28.623000 32.496000 4.048251
28.626000 37.554000 4.453068
28.629000 25.363000 3.679632
28.632000 36.251000 4.586440
28.635000 28.552000 3.792595
28.638000 28.197000 3.854862
28.641000 34.822000 4.348258
28.644000 28.956000 3.869077
28.647000 39.603000 4.646990
28.650000 35.717000 4.395393
28.653000 35.802000 4.356737
28.656000 24.425000 3.678357
28.659000 35.800000 4.530860
28.662000 28.666000 3.998662
28.665000 37.340000 4.507981
28.668000 31.714000 3.958213
28.671000 33.294000 4.180867
28.674000 36.116000 4.314012
28.677000 31.260000 4.062308
28.680000 41.516000 4.802976
28.683000 25.023000 3.705950
28.686000 32.990000 4.193451
28.689000 27.520000 4.049161
28.692000 32.312000 4.145541
28.695000 34.853000 4.331627
28.698000 32.870000 4.234212
28.701000 31.228000 4.102845
28.704000 32.156000 4.327623
28.707000 32.641000 4.202365
28.710000 35.245000 4.510506
28.713000 36.002000 4.383317
28.716000 37.083000 4.462096
28.719000 32.502000 4.300889
28.722000 29.957000 4.053056
28.725000 35.759000 4.334107
28.728000 32.500000 4.065125
28.731000 26.715000 3.770523
28.734000 30.260000 4.138609
28.737000 31.937000 4.225343
28.740000 31.282000 4.095361
28.743000 28.938000 3.810668
28.746000 24.502000 3.616824
28.749000 32.757000 4.103076
28.752000 22.956000 3.514881
28.755000 37.879000 4.541051
28.758000 28.176000 3.885185
28.761000 28.483000 3.927886
28.764000 37.089000 4.483429
28.767000 24.156000 3.650753
28.770000 32.613000 4.027573
28.773000 24.747000 3.499130
28.776000 45.784000 4.960205
28.779000 42.139000 4.640664
28.782000 38.047000 4.379874
28.785000 30.190000 3.824185
28.788000 38.239000 4.529712
28.791000 37.292000 4.396587
28.794000 29.144000 3.926644
28.797000 36.335000 4.288287
28.800000 42.084000 4.931609
28.803000 34.720000 4.368293
28.806000 25.579000 3.873971
28.809000 36.895000 4.413986
28.812000 25.521000 3.754678
28.815000 32.146000 4.015349
28.818000 39.646000 4.567075
28.821000 32.350000 3.988068
28.824000 36.027000 4.602325
28.827000 33.576000 4.305962
28.830000 24.594000 3.723709
28.833000 36.500000 4.484174
28.836000 35.084000 4.463116
28.839000 38.336000 4.687128
28.842000 44.088000 5.043389
28.845000 36.271000 4.333981
28.848000 28.551000 3.946113
28.851000 36.497000 4.366401
28.854000 35.817000 4.349245
28.857000 32.132000 4.201476
28.860000 30.798000 4.025109
28.863000 30.661000 4.091846
28.866000 42.162000 4.846710
28.869000 43.433000 4.811354
28.872000 38.812000 4.398868
28.875000 44.920000 5.039529
28.878000 41.357000 4.571990
28.881000 42.646000 4.821431
28.884000 34.823000 4.370411
28.887000 32.364000 4.011768
28.890000 43.293000 4.986873
28.893000 38.536000 4.651654
28.896000 35.446000 4.533822
28.899000 43.721000 4.850785
28.902000 35.933000 4.214327
28.905000 37.244000 4.446890
28.908000 37.953000 4.569234
28.911000 32.896000 4.115712
28.914000 30.030000 3.892421
28.917000 30.919000 3.993558
28.920000 23.450000 3.603072
28.923000 32.108000 4.322904
28.926000 28.066000 3.989775
28.929000 33.361000 4.250668
28.932000 19.287000 3.217925
28.935000 29.780000 3.929972
28.938000 32.019000 4.117630
28.941000 42.553000 4.806321
28.944000 28.322000 3.829324
28.947000 26.262000 3.726196
28.950000 34.559000 4.371680
28.953000 44.030000 4.930632
28.956000 33.872000 4.312635
28.959000 33.363000 4.227823
28.962000 32.997000 4.113171
28.965000 46.364000 4.862334
28.968000 31.729000 3.980808
28.971000 42.254000 4.713565
28.974000 35.602000 4.413267
28.977000 41.596000 4.718498
28.980000 35.210000 4.373203
28.983000 32.263000 3.977845
28.986000 39.683000 4.769434
28.989000 32.996000 3.889260
28.992000 32.187000 4.066557
28.995000 33.330000 4.272120
28.998000 40.661000 4.590211
29.001000 34.330000 4.296944
29.004000 40.175000 4.481603
29.007000 46.220000 4.817149
29.010000 38.044000 4.547716
29.013000 37.873000 4.851998
29.016000 36.930000 4.493244
29.019000 39.631000 4.659483
29.022000 39.971000 4.654437
29.025000 37.707000 4.558003
29.028000 38.189000 4.363268
29.031000 37.369000 4.478879
29.034000 39.637000 4.533808
29.037000 45.885000 4.874908
29.040000 48.099000 5.013747
29.043000 41.578000 4.826348
29.046000 37.745000 4.503181
29.049000 41.015000 4.653496
29.052000 38.675000 4.430061
29.055000 35.030000 4.313620
29.058000 42.879000 4.867491
29.061000 31.683000 4.147859
29.064000 46.047000 5.012269
29.067000 33.869000 4.285271
29.070000 46.106000 4.821436
29.073000 55.017000 5.674058
29.076000 46.203000 4.804738
29.079000 43.180000 4.697880
29.082000 35.746000 4.384536
29.085000 30.514000 4.040888
29.088000 34.971000 4.272576
29.091000 37.194000 4.547645
29.094000 32.479000 4.090967
29.097000 45.839000 4.889443
29.100000 43.021000 4.881689
29.103000 43.808000 5.090986
29.106000 40.102000 4.649766
29.109000 49.129000 4.927892
29.112000 44.523000 4.879956
29.115000 39.603000 4.627992
29.118000 42.696000 4.840786
29.121000 43.058000 4.843242
29.124000 52.651000 5.251866
29.127000 50.474000 5.356819
29.130000 47.954000 4.984235
29.133000 70.040000 6.227585
29.136000 60.447000 5.639311
29.139000 52.164000 5.162916
29.142000 60.080000 5.627949
29.145000 63.157000 5.824101
29.148000 88.119000 6.982923
29.151000 77.814000 6.382499
29.154000 92.051000 7.009307
29.157000 101.983000 7.385773
29.160000 144.929000 8.880625
29.163000 166.155000 9.522293
29.166000 187.374000 10.024372
29.169000 253.148000 11.693209
29.172000 318.837000 12.994395
29.175000 436.078000 15.389641
29.178000 683.033000 19.439683
29.181000 1043.576000 23.996219
29.184000 1702.425000 30.664472
29.187000 2918.215000 41.248842
29.190000 4352.126000 52.001023
29.193000 4494.483000 52.471650
29.196000 2980.094000 41.544013
29.199000 1705.058000 30.863138
29.202000 1028.320000 23.992127
29.205000 676.727000 19.346521
29.208000 449.045000 15.464407
29.211000 321.726000 13.073224
29.214000 219.343000 10.776997
29.217000 191.714000 10.149308
29.220000 133.526000 8.449360
29.223000 143.465000 8.751762
29.226000 103.822000 7.465501
29.229000 97.387000 7.160795
29.232000 89.758000 7.000210
29.235000 79.450000 6.497025
29.238000 73.311000 6.382259
29.241000 64.830000 5.703010
29.244000 55.080000 5.510828
29.247000 48.564000 5.262179
29.250000 55.221000 5.583431
29.253000 55.353000 5.611596
29.256000 56.580000 5.329973
29.259000 59.487000 5.389516
29.262000 41.318000 4.526989
29.265000 47.262000 5.072155
29.268000 46.062000 4.848438
29.271000 49.605000 5.156093
29.274000 44.626000 5.014817
29.277000 40.576000 4.607983
29.280000 37.871000 4.622091
29.283000 40.966000 4.793794
29.286000 36.800000 4.472033
29.289000 40.212000 4.615272
29.292000 33.567000 4.074033
29.295000 34.247000 4.290839
29.298000 48.412000 5.086302
29.301000 39.134000 4.574408
29.304000 43.794000 4.937575
29.307000 42.105000 4.673176
29.310000 44.771000 4.904365
29.313000 40.138000 4.485577
29.316000 31.540000 4.031180
29.319000 39.809000 4.475612
29.322000 41.976000 4.842441
29.325000 40.811000 4.703405
29.328000 39.438000 4.513787
29.331000 33.941000 4.341816
29.334000 39.127000 4.374810
29.337000 36.428000 4.550023
29.340000 43.545000 4.801117
29.343000 39.670000 4.826807
29.346000 31.992000 3.974485
29.349000 46.237000 4.969093
29.352000 22.476000 3.570353
29.355000 25.529000 3.562927
29.358000 42.181000 4.728287
29.361000 48.481000 4.988529
29.364000 49.257000 5.290101
29.367000 41.416000 4.752442
29.370000 34.721000 4.328422
29.373000 38.184000 4.616698
29.376000 32.638000 4.176554
29.379000 45.484000 5.030633
29.382000 33.528000 4.263992
29.385000 31.446000 4.164722
29.388000 47.318000 5.046708
29.391000 34.169000 4.176937
29.394000 47.907000 5.137299
29.397000 30.493000 4.082465
29.400000 38.720000 4.510488
29.403000 36.427000 4.370035
29.406000 39.036000 4.565270
29.409000 34.477000 4.097479
29.412000 31.804000 4.040853
29.415000 38.797000 4.446589
29.418000 40.913000 4.549683
29.421000 42.659000 4.639248
29.424000 41.110000 4.809617
29.427000 40.914000 4.768325
29.430000 43.045000 4.745885
29.433000 40.569000 4.617344
29.436000 29.960000 3.870998
29.439000 38.931000 4.576340
29.442000 38.070000 4.545404
29.445000 38.265000 4.682059
29.448000 36.875000 4.476992
29.451000 34.751000 4.379938
29.454000 43.996000 4.871004
29.457000 45.659000 5.119486
29.460000 35.791000 4.518268
29.463000 38.697000 4.617615
29.466000 28.086000 3.767312
29.469000 34.574000 4.375311
29.472000 26.453000 3.765914
29.475000 29.091000 3.956517
29.478000 45.326000 4.902552
29.481000 37.568000 4.442562
29.484000 36.689000 4.617717
29.487000 33.964000 4.300993
29.490000 37.374000 4.458753
29.493000 43.181000 4.691751
29.496000 37.437000 4.434394
29.499000 38.337000 4.575151
29.502000 39.143000 4.416523
29.505000 37.509000 4.470820
29.508000 31.636000 4.079430
29.511000 35.726000 4.369399
29.514000 49.825000 5.248644
29.517000 39.674000 4.730017
29.520000 44.639000 4.937533
29.523000 38.520000 4.579840
29.526000 42.776000 4.810083
29.529000 46.600000 5.005620
29.532000 39.001000 4.533990
29.535000 52.854000 5.124095
29.538000 51.993000 5.227311
29.541000 55.758000 5.331526
29.544000 30.487000 4.126305
29.547000 30.344000 3.983647
29.550000 41.373000 4.597232
29.553000 38.966000 4.684939
29.556000 40.041000 4.635473
29.559000 45.003000 5.006030
29.562000 45.279000 4.915152
29.565000 43.759000 4.976735
29.568000 42.513000 4.779909
29.571000 36.181000 4.401411
29.574000 44.053000 4.823456
29.577000 39.432000 4.679370
29.580000 41.923000 4.937402
29.583000 44.462000 4.907902
29.586000 35.740000 4.473906
29.589000 42.190000 5.005077
29.592000 30.206000 4.018956
29.595000 44.418000 4.729723
29.598000 58.548000 5.756015
29.601000 50.487000 5.195720
29.604000 49.494000 5.118170
29.607000 42.264000 4.882629
29.610000 45.013000 4.730399
29.613000 50.860000 5.089140
29.616000 45.963000 5.027250
29.619000 45.826000 5.063518
29.622000 47.053000 5.078133
29.625000 45.546000 5.060139
29.628000 40.822000 4.918476
29.631000 46.703000 5.009292
29.634000 58.288000 5.553073
29.637000 51.726000 5.026768
29.640000 51.856000 5.162793
29.643000 43.091000 4.907815
29.646000 50.531000 5.298826
29.649000 45.282000 4.935774
29.652000 52.438000 5.307672
29.655000 46.022000 4.908387
29.658000 51.842000 5.367958
29.661000 58.551000 5.606364
29.664000 55.778000 5.445752
29.667000 47.022000 4.904567
29.670000 52.749000 5.356697
29.673000 59.091000 5.708081
29.676000 50.700000 5.220274
29.679000 45.619000 5.016911
29.682000 61.781000 5.774532
29.685000 61.773000 5.738545
29.688000 53.614000 5.423992
29.691000 63.750000 5.849587
29.694000 71.926000 6.405575
29.697000 59.134000 5.644000
29.700000 61.922000 5.947792
29.703000 57.201000 5.586595
29.706000 60.821000 5.729099
29.709000 85.986000 6.999601
29.712000 67.113000 6.125790
29.715000 66.872000 5.877744
29.718000 68.572000 6.105527
29.721000 61.106000 5.731640
29.724000 80.296000 6.524130
29.727000 76.448000 6.343822
29.730000 71.501000 6.144800
29.733000 85.041000 6.789957
29.736000 79.318000 6.763029
29.739000 80.204000 6.547642
29.742000 78.101000 6.277940
29.745000 92.240000 6.879461
29.748000 81.597000 6.512056
29.751000 101.738000 7.476286
29.754000 99.269000 7.244643
29.757000 94.275000 7.181783
29.760000 111.665000 7.729434
29.763000 90.008000 6.827496
29.766000 116.326000 8.032807
29.769000 115.470000 7.839302
29.772000 136.216000 8.609367
29.775000 125.832000 8.151830
29.778000 131.455000 8.375232
29.781000 116.432000 7.919954
29.784000 154.501000 9.134054
29.787000 158.963000 9.182304
29.790000 190.453000 10.106482
29.793000 174.572000 9.676527
29.796000 218.603000 11.124220
29.799000 211.954000 10.715259
29.802000 267.791000 11.920023
29.805000 281.535000 12.287209
29.808000 333.565000 13.570062
29.811000 338.001000 13.532759
29.814000 402.813000 14.582443
29.817000 437.481000 15.268118
29.820000 540.091000 17.439488
29.823000 643.978000 18.949469
29.826000 801.493000 21.165039
29.829000 1009.433000 23.520548
29.832000 1367.574000 27.397435
29.835000 1887.542000 32.599789
29.838000 2284.930000 36.531932
29.841000 2881.286000 41.061380
29.844000 3390.874000 44.195668
29.847000 3352.948000 44.216170
29.850000 2794.857000 40.381373
29.853000 2270.629000 36.472435
29.856000 1721.621000 31.097470
29.859000 1236.019000 25.964957
29.862000 951.021000 22.869983
29.865000 745.803000 20.307356
29.868000 574.305000 17.742422
29.871000 522.414000 16.830124
29.874000 465.513000 15.945725
29.877000 379.487000 14.340060
29.880000 338.114000 13.468072
29.883000 281.151000 12.330801
29.886000 233.864000 11.121074
29.889000 216.255000 10.817695
29.892000 204.496000 10.757836
29.895000 196.409000 10.210018
29.898000 176.031000 9.706762
29.901000 155.648000 9.083251
29.904000 166.429000 9.441374
29.907000 141.502000 8.719339
29.910000 133.576000 8.527986
29.913000 111.389000 7.908682
29.916000 117.378000 7.884030
29.919000 117.693000 7.959656
29.922000 95.306000 7.032976
29.925000 93.693000 7.100640
29.928000 96.103000 7.264268
29.931000 85.324000 6.595983
29.934000 76.552000 6.211242
29.937000 91.450000 7.070212
29.940000 100.390000 7.235557
29.943000 105.619000 7.566242
29.946000 70.317000 6.010967
29.949000 79.004000 6.502021
29.952000 67.160000 5.900866
29.955000 83.880000 6.908894
29.958000 65.295000 5.646982
29.961000 72.810000 6.175649
29.964000 72.131000 6.235253
29.967000 67.070000 6.132132
29.970000 59.055000 5.580975
29.973000 70.922000 6.074763
29.976000 62.586000 5.702896
29.979000 61.507000 5.703506
29.982000 56.240000 5.385351
29.985000 60.043000 5.691863
29.988000 58.336000 5.559248
29.991000 68.332000 5.946258
29.994000 57.927000 5.640857
29.997000 41.530000 4.583151
30.000000 52.243000 5.225470
30.003000 48.640000 5.151056
30.006000 50.855000 5.156186
30.009000 53.867000 5.373982
30.012000 50.606000 5.231892
30.015000 45.950000 4.891097
30.018000 50.083000 5.031126
30.021000 51.322000 5.416049
30.024000 45.989000 5.047892
30.027000 49.807000 5.219126
30.030000 48.219000 5.068163
30.033000 54.786000 5.547368
30.036000 40.957000 4.751328
30.039000 50.524000 5.067524
30.042000 42.168000 4.760451
30.045000 47.027000 5.066064
30.048000 62.552000 5.937795
30.051000 53.788000 5.405958
30.054000 35.419000 4.259477
30.057000 45.073000 4.910584
30.060000 37.376000 4.691711
30.063000 38.629000 4.506368
30.066000 41.717000 4.803114
30.069000 44.067000 4.947344
30.072000 56.427000 5.367609
30.075000 55.147000 5.475084
30.078000 50.660000 5.264110
30.081000 46.240000 4.972051
30.084000 40.736000 4.750562
30.087000 45.298000 5.105103
30.090000 33.796000 4.222408
30.093000 38.186000 4.587969
30.096000 50.813000 5.270419
30.099000 39.257000 4.536273
30.102000 43.997000 5.028828
30.105000 34.145000 4.235736
30.108000 38.841000 4.426543
30.111000 49.756000 5.024128
30.114000 48.329000 5.083216
30.117000 50.767000 5.226026
30.120000 35.233000 4.291932
30.123000 32.139000 3.882398
30.126000 46.518000 5.093965
30.129000 52.654000 5.326089
30.132000 48.373000 5.031685
30.135000 47.508000 5.125280
30.138000 40.020000 4.443570
30.141000 41.347000 4.626987
30.144000 48.072000 5.242676
30.147000 42.739000 4.813431
30.150000 42.168000 4.828518
30.153000 41.129000 4.437628
30.156000 45.658000 4.855967
30.159000 36.284000 4.356641
30.162000 46.475000 4.967399
30.165000 45.304000 4.742869
30.168000 46.616000 4.822922
30.171000 50.309000 5.146258
30.174000 34.927000 4.313065
30.177000 46.693000 5.020469
30.180000 33.808000 4.216953
30.183000 40.923000 4.812821
30.186000 42.393000 4.737188
30.189000 46.434000 5.115241
30.192000 31.279000 3.806437
30.195000 37.214000 4.573082
30.198000 44.163000 4.805083
30.201000 35.336000 4.287203
30.204000 38.494000 4.562672
30.207000 37.536000 4.518630
30.210000 33.543000 4.054134
30.213000 36.058000 4.284289
30.216000 32.201000 4.201515
30.219000 47.797000 5.072929
30.222000 33.676000 4.295746
30.225000 32.843000 4.298002
30.228000 27.750000 3.863038
30.231000 38.571000 4.589403
30.234000 38.834000 4.661662
30.237000 40.287000 4.657591
30.240000 27.940000 3.899806
30.243000 37.344000 4.550947
30.246000 32.560000 4.110045
30.249000 37.778000 4.453521
30.252000 45.650000 5.057527
30.255000 37.015000 4.560873
30.258000 31.077000 4.138042
30.261000 39.852000 4.458396
30.264000 31.408000 4.096204
30.267000 31.785000 3.898511
30.270000 44.857000 5.008442
30.273000 28.032000 3.937523
30.276000 34.905000 4.338001
30.279000 45.267000 5.005504
30.282000 35.711000 4.313121
30.285000 38.276000 4.682875
30.288000 36.644000 4.526886
30.291000 39.281000 4.630095
30.294000 37.226000 4.495807
30.297000 29.649000 3.898850
30.300000 24.486000 3.654939
30.303000 36.998000 4.598907
30.306000 30.739000 3.957590
30.309000 39.091000 4.499849
30.312000 36.680000 4.458019
30.315000 31.730000 4.128954
30.318000 30.356000 4.163050
30.321000 38.652000 4.366162
30.324000 36.225000 4.441088
30.327000 38.353000 4.577835
30.330000 34.238000 4.207833
30.333000 41.844000 4.844546
30.336000 40.510000 4.759397
30.339000 37.243000 4.377326
30.342000 40.006000 4.714389
30.345000 28.459000 3.857426
30.348000 33.477000 4.417426
30.351000 34.781000 4.531483
30.354000 29.118000 3.930048
30.357000 39.090000 4.592699
30.360000 32.842000 4.187213
30.363000 26.763000 3.760351
30.366000 22.057000 3.239165
30.369000 38.058000 4.293422
30.372000 32.723000 3.971562
30.375000 39.040000 4.455840
30.378000 35.199000 4.389720
30.381000 28.183000 3.883029
30.384000 25.252000 3.712721
30.387000 28.514000 3.801593
30.390000 36.721000 4.326803
30.393000 44.313000 4.841222
30.396000 45.170000 4.873202
30.399000 30.798000 4.018821
30.402000 39.209000 4.636293
30.405000 36.605000 4.308959
30.408000 32.481000 4.200132
30.411000 37.056000 4.555659
30.414000 38.619000 4.668438
30.417000 28.396000 3.969145
30.420000 52.164000 5.222675
30.423000 40.934000 4.600411
30.426000 38.573000 4.507742
30.429000 27.707000 3.773201
30.432000 33.180000 4.058731
30.435000 39.173000 4.632831
30.438000 38.816000 4.697915
30.441000 38.803000 4.570381
30.444000 28.023000 3.831661
30.447000 26.461000 3.923119
30.450000 33.969000 4.246981
30.453000 41.151000 4.787667
30.456000 29.258000 3.961626
30.459000 38.332000 4.596076
30.462000 33.714000 4.198132
30.465000 40.335000 4.577422
30.468000 26.043000 3.709863
30.471000 32.648000 4.184527
30.474000 44.650000 4.846618
30.477000 33.845000 4.205123
30.480000 33.492000 4.139655
30.483000 29.848000 3.877687
30.486000 33.319000 4.259725
30.489000 29.817000 4.079839
30.492000 38.936000 4.670544
30.495000 38.991000 4.583076
30.498000 30.878000 3.971667
30.501000 30.699000 4.106057
30.504000 23.183000 3.430719
30.507000 34.255000 4.190474
30.510000 28.448000 3.897224
30.513000 37.578000 4.474129
30.516000 36.468000 4.332332
30.519000 46.652000 5.055070
30.522000 34.753000 4.250577
30.525000 38.884000 4.644341
30.528000 29.777000 3.858778
30.531000 33.495000 4.262720
30.534000 28.299000 3.952134
30.537000 24.917000 3.732538
30.540000 49.553000 5.193134
30.543000 35.722000 4.410006
30.546000 35.896000 4.311377
30.549000 43.122000 4.847411
30.552000 42.855000 4.529589
30.555000 35.440000 4.420299
30.558000 37.311000 4.485600
30.561000 21.612000 3.406803
30.564000 37.953000 4.589445
30.567000 28.497000 3.726138
30.570000 29.194000 4.038450
30.573000 34.177000 4.075929
30.576000 42.834000 4.797471
30.579000 27.446000 3.851760
30.582000 34.932000 4.389768
30.585000 31.184000 3.955490
30.588000 40.890000 4.547389
30.591000 30.351000 3.813784
30.594000 28.187000 3.785192
30.597000 26.850000 3.654626
30.600000 34.342000 4.273403
30.603000 32.471000 4.185305
30.606000 36.805000 4.435132
30.609000 32.635000 3.936661
30.612000 39.799000 4.589604
30.615000 40.357000 4.489041
30.618000 36.421000 4.529920
30.621000 30.024000 4.098148
30.624000 37.513000 4.436754
30.627000 24.106000 3.676735
30.630000 26.996000 3.922863
30.633000 41.438000 4.803267
30.636000 41.103000 4.850424
30.639000 28.294000 3.672080
30.642000 33.925000 4.281986
30.645000 43.196000 4.946633
30.648000 28.224000 3.898449
30.651000 25.400000 3.589069
30.654000 37.656000 4.500926
30.657000 40.897000 4.671934
30.660000 39.805000 4.729002
30.663000 30.481000 4.110553
30.666000 44.918000 4.797200
30.669000 44.366000 4.943818
30.672000 28.412000 3.996796
30.675000 33.229000 4.123967
30.678000 34.990000 4.144861
30.681000 35.311000 4.431962
30.684000 32.954000 4.369619
30.687000 35.681000 4.544285
30.690000 32.889000 4.245233
30.693000 35.863000 4.400473
30.696000 41.287000 4.865921
30.699000 29.443000 3.930645
30.702000 38.702000 4.692764
30.705000 38.480000 4.654457
30.708000 27.822000 3.733240
30.711000 32.893000 4.127820
30.714000 33.503000 4.159840
30.717000 39.791000 4.724160
30.720000 42.044000 4.764123
30.723000 38.357000 4.529623
30.726000 46.052000 5.116783
30.729000 45.134000 4.687885
30.732000 33.335000 4.275870
30.735000 27.968000 3.911809
30.738000 43.429000 4.821057
30.741000 35.219000 4.336488
30.744000 28.055000 3.914129
30.747000 29.124000 3.893602
30.750000 39.543000 4.752248
30.753000 29.646000 4.075824
30.756000 33.256000 4.269153
30.759000 35.951000 4.433246
30.762000 39.705000 4.458622
30.765000 40.737000 4.561336
30.768000 44.647000 4.794325
30.771000 39.227000 4.616096
30.774000 34.711000 4.385932
30.777000 33.503000 4.255357
30.780000 35.085000 4.285712
30.783000 34.095000 4.248065
30.786000 29.129000 3.907982
30.789000 46.202000 4.882027
30.792000 40.503000 4.638746
30.795000 32.566000 4.209087
30.798000 34.203000 4.235387
30.801000 35.751000 4.492863
30.804000 27.883000 3.984388
30.807000 37.326000 4.512145
30.810000 25.490000 3.582137
30.813000 39.001000 4.733339
30.816000 32.964000 4.228813
30.819000 33.588000 4.269344
30.822000 40.735000 4.734380
30.825000 31.659000 4.024103
30.828000 35.770000 4.444816
30.831000 34.127000 4.481142
30.834000 44.586000 4.778555
30.837000 40.345000 4.715459
30.840000 33.946000 4.361846
30.843000 44.795000 4.923609
30.846000 52.546000 5.296311
30.849000 39.373000 4.769150
30.852000 40.769000 4.680572
30.855000 47.502000 5.081350
30.858000 35.129000 4.319172
30.861000 30.530000 3.980930
30.864000 40.595000 4.613078
30.867000 36.953000 4.466571
30.870000 32.465000 4.124946
30.873000 41.265000 4.567750
30.876000 45.026000 4.889590
30.879000 41.149000 4.630629
30.882000 35.398000 4.427093
30.885000 46.260000 4.982916
30.888000 44.867000 5.090585
30.891000 41.897000 4.721597
30.894000 42.584000 4.801253
30.897000 37.381000 4.512725
30.900000 45.196000 4.855628
30.903000 48.492000 5.261991
30.906000 48.356000 5.112590
30.909000 52.393000 5.244166
30.912000 68.596000 6.044705
30.915000 71.599000 6.288443
30.918000 74.347000 6.300880
30.921000 104.564000 7.524371
30.924000 104.403000 7.447063
30.927000 132.661000 8.335489
30.930000 130.402000 8.571149
30.933000 128.925000 8.352101
30.936000 123.059000 8.252493
30.939000 90.147000 6.924255
30.942000 75.877000 6.342574
30.945000 51.587000 5.228495
30.948000 53.490000 5.377657
30.951000 49.277000 5.071394
30.954000 48.562000 5.120269
30.957000 43.053000 4.915333
30.960000 47.463000 4.966858
30.963000 36.674000 4.426543
30.966000 59.297000 5.680457
30.969000 37.982000 4.493113
30.972000 40.129000 4.724692
30.975000 26.260000 3.694283
30.978000 36.582000 4.432247
30.981000 34.265000 4.335361
30.984000 47.668000 5.201163
30.987000 43.311000 4.737064
30.990000 43.296000 4.827887
30.993000 36.679000 4.472804
30.996000 42.658000 4.772549
30.999000 27.936000 3.873785
31.002000 36.190000 4.365668
31.005000 48.159000 5.237169
31.008000 29.775000 3.964569
31.011000 37.300000 4.426324
31.014000 31.851000 4.300484
31.017000 43.315000 4.784172
31.020000 28.556000 3.867743
31.023000 34.935000 4.347958
31.026000 29.699000 3.985227
31.029000 36.948000 4.459604
31.032000 32.788000 4.228901
31.035000 45.079000 4.900855
31.038000 34.946000 4.267364
31.041000 36.520000 4.531650
31.044000 39.262000 4.627520
31.047000 38.850000 4.508815
31.050000 30.106000 3.985578
31.053000 34.061000 4.223938
31.056000 24.048000 3.700071
31.059000 34.216000 4.247261
31.062000 34.949000 4.232938
31.065000 37.670000 4.474248
31.068000 30.072000 4.044808
31.071000 30.262000 3.958704
31.074000 43.336000 4.780424
31.077000 36.969000 4.525915
31.080000 38.921000 4.469845
31.083000 36.481000 4.294496
31.086000 43.290000 4.803997
31.089000 32.304000 4.050996
31.092000 41.551000 4.788558
31.095000 28.925000 3.898712
31.098000 24.051000 3.752348
31.101000 41.131000 4.725043
31.104000 39.873000 4.538551
31.107000 47.261000 5.044420
31.110000 39.554000 4.664104
31.113000 36.724000 4.508766
31.116000 32.270000 4.129317
31.119000 43.956000 5.023869
31.122000 35.279000 4.457329
31.125000 37.209000 4.437696
31.128000 25.351000 3.613780
31.131000 36.776000 4.600078
31.134000 44.207000 5.034087
31.137000 45.053000 4.915078
31.140000 35.926000 4.392656
31.143000 37.957000 4.425713
31.146000 35.058000 4.196920
31.149000 29.898000 3.973543
31.152000 34.846000 4.414739
31.155000 33.397000 3.965421
31.158000 37.340000 4.489284
31.161000 42.438000 4.806970
31.164000 21.911000 3.276642
31.167000 32.818000 4.241628
31.170000 33.763000 4.124125
31.173000 40.470000 4.772924
31.176000 27.526000 3.704164
31.179000 28.935000 3.928260
31.182000 34.420000 4.293353
31.185000 40.054000 4.770106
31.188000 42.847000 4.922949
31.191000 25.331000 3.544329
31.194000 30.961000 4.012843
31.197000 39.191000 4.408980
31.200000 39.222000 4.628900
31.203000 35.615000 4.388457
31.206000 44.063000 4.894438
31.209000 37.476000 4.586959
31.212000 48.603000 5.095035
31.215000 40.039000 4.579027
31.218000 41.095000 4.693692
31.221000 28.222000 4.015140
31.224000 40.534000 4.688220
31.227000 38.255000 4.464280
31.230000 37.369000 4.475128
31.233000 36.486000 4.221849
31.236000 28.065000 3.800768
31.239000 31.708000 4.121263
31.242000 31.313000 4.052125
31.245000 41.362000 4.721541
31.248000 33.967000 4.236824
31.251000 35.735000 4.598767
31.254000 38.572000 4.717738
31.257000 46.352000 4.853137
31.260000 35.716000 4.401510
31.263000 39.026000 4.407148
31.266000 38.481000 4.596654
31.269000 36.060000 4.296487
31.272000 33.366000 4.159126
31.275000 35.800000 4.291343
31.278000 30.900000 4.182161
31.281000 37.501000 4.433130
31.284000 37.532000 4.425372
31.287000 29.126000 3.965163
31.290000 37.487000 4.474238
31.293000 43.329000 4.730753
31.296000 51.536000 5.297026
31.299000 40.048000 4.792519
31.302000 28.678000 3.750532
31.305000 41.457000 4.629007
31.308000 34.644000 4.351753
31.311000 33.855000 4.375233
31.314000 34.646000 4.442502
31.317000 35.797000 4.464706
31.320000 44.724000 4.976401
31.323000 30.895000 4.180672
31.326000 43.168000 4.838110
31.329000 35.277000 4.350935
31.332000 37.912000 4.513708
31.335000 45.515000 5.009858
31.338000 34.064000 4.137063
31.341000 52.747000 5.385369
31.344000 29.212000 3.956951
31.347000 37.550000 4.567000
31.350000 44.771000 5.007945
31.353000 26.543000 3.687685
31.356000 36.485000 4.342765
31.359000 35.638000 4.281470
31.362000 46.178000 4.980647
31.365000 45.615000 4.880537
31.368000 41.751000 4.660264
31.371000 56.406000 5.559812
31.374000 36.963000 4.302980
31.377000 35.913000 4.384899
31.380000 36.454000 4.501202
31.383000 33.978000 4.467190
31.386000 36.126000 4.632985
31.389000 38.558000 4.531620
31.392000 41.514000 4.634798
31.395000 37.012000 4.489244
31.398000 35.887000 4.336266
31.401000 27.241000 3.937798
31.404000 39.097000 4.591714
31.407000 35.635000 4.244368
31.410000 40.024000 4.761133
31.413000 32.132000 4.100351
31.416000 41.410000 4.687653
31.419000 33.964000 4.220019
31.422000 39.232000 4.532983
31.425000 31.347000 4.095074
31.428000 34.764000 4.319256
31.431000 36.769000 4.482635
31.434000 48.266000 5.107675
31.437000 31.210000 4.071980
31.440000 44.342000 4.881119
31.443000 35.549000 4.325651
31.446000 27.870000 3.755692
31.449000 28.155000 3.922124
31.452000 30.049000 3.965927
31.455000 35.183000 4.312984
31.458000 32.937000 4.231696
31.461000 33.668000 4.126645
31.464000 37.251000 4.415248
31.467000 23.578000 3.558732
31.470000 34.640000 4.355992
31.473000 43.107000 4.865199
31.476000 40.784000 4.736860
31.479000 36.322000 4.491533
31.482000 47.772000 5.113549
31.485000 41.455000 4.867732
31.488000 38.696000 4.507548
31.491000 45.400000 4.993623
31.494000 46.718000 5.051765
31.497000 32.579000 4.295461
31.500000 39.438000 4.604667
31.503000 42.497000 4.715955
31.506000 39.022000 4.499811
31.509000 35.778000 4.246419
31.512000 39.804000 4.535651
31.515000 41.311000 4.844492
31.518000 32.896000 4.130532
31.521000 38.755000 4.553347
31.524000 45.524000 4.814509
31.527000 40.041000 4.557478
31.530000 49.409000 5.035599
31.533000 34.834000 4.208986
31.536000 47.125000 4.940226
31.539000 59.652000 5.590614
31.542000 52.807000 5.288909
31.545000 43.298000 4.897952
31.548000 47.559000 4.991153
31.551000 39.022000 4.459934
31.554000 38.632000 4.618028
31.557000 47.758000 5.086557
31.560000 47.079000 5.021381
31.563000 61.328000 5.740299
31.566000 34.118000 4.365779
31.569000 42.926000 4.829782
31.572000 56.841000 5.490956
31.575000 65.099000 5.923494
31.578000 50.429000 5.153417
31.581000 63.638000 5.821536
31.584000 97.390000 7.249231
31.587000 93.228000 7.137980
31.590000 128.757000 8.161138
31.593000 139.239000 8.632046
31.596000 145.100000 8.595826
31.599000 149.917000 8.987865
31.602000 133.535000 8.289928
31.605000 132.157000 8.375234
31.608000 91.527000 7.034537
31.611000 92.890000 7.033050
31.614000 74.030000 6.286695
31.617000 75.924000 6.622198
31.620000 63.576000 6.030369
31.623000 60.683000 5.608966
31.626000 66.675000 5.940006
31.629000 68.792000 6.017422
31.632000 58.927000 5.792222
31.635000 65.463000 5.833869
31.638000 61.839000 5.764097
31.641000 69.235000 6.190148
31.644000 70.244000 6.239735
31.647000 73.653000 6.308488
31.650000 65.600000 6.016355
31.653000 71.587000 6.096753
31.656000 73.861000 6.128593
31.659000 92.121000 6.953132
31.662000 101.157000 7.379127
31.665000 140.254000 8.822939
31.668000 174.475000 9.614400
31.671000 220.077000 10.859630
31.674000 240.239000 11.413671
31.677000 278.675000 12.472529
31.680000 313.458000 13.208343
31.683000 265.128000 11.921065
31.686000 260.585000 11.921577
31.689000 199.419000 10.564450
31.692000 151.251000 9.101566
31.695000 128.681000 8.376713
31.698000 97.725000 7.327802
31.701000 84.702000 6.679746
31.704000 65.648000 5.678402
31.707000 80.799000 6.434393
31.710000 61.996000 5.854809
31.713000 53.924000 5.521313
31.716000 53.156000 5.180325
31.719000 38.106000 4.484877
31.722000 49.336000 5.064235
31.725000 51.965000 5.209462
31.728000 61.487000 5.697825
31.731000 44.863000 4.865746
31.734000 49.156000 5.212153
31.737000 41.300000 4.660416
31.740000 40.112000 4.550583
31.743000 51.020000 5.420168
31.746000 43.253000 4.840869
31.749000 36.300000 4.377329
31.752000 28.213000 3.868277
31.755000 35.417000 4.207470
31.758000 51.183000 5.298212
31.761000 34.185000 4.192265
31.764000 34.222000 4.310646
31.767000 34.887000 4.343989
31.770000 30.856000 3.901134
31.773000 31.615000 4.237103
31.776000 32.902000 4.271812
31.779000 48.167000 5.081930
31.782000 31.028000 3.878830
31.785000 42.922000 4.785400
31.788000 35.288000 4.365044
31.791000 42.044000 4.801995
31.794000 33.433000 4.374775
31.797000 34.841000 4.426126
31.800000 38.108000 4.302807
31.803000 37.391000 4.481447
31.806000 54.940000 5.395216
31.809000 31.498000 4.249212
31.812000 36.462000 4.423513
31.815000 36.703000 4.532899
31.818000 39.423000 4.552435
31.821000 40.547000 4.776293
31.824000 39.571000 4.661622
31.827000 42.999000 4.818070
31.830000 50.738000 5.230303
31.833000 40.624000 4.654812
31.836000 37.991000 4.572298
31.839000 40.317000 4.724616
31.842000 40.735000 4.736061
31.845000 36.636000 4.374433
31.848000 35.766000 4.338049
31.851000 53.211000 5.285401
31.854000 32.939000 4.155391
31.857000 39.908000 4.642726
31.860000 45.253000 4.994678
31.863000 37.811000 4.497284
31.866000 34.861000 4.353961
31.869000 34.823000 4.360751
31.872000 42.779000 4.828641
31.875000 44.671000 4.776860
31.878000 40.047000 4.732080
31.881000 39.538000 4.594351
31.884000 34.762000 4.438650
31.887000 48.859000 5.041096
31.890000 37.744000 4.470995
31.893000 42.916000 4.792687
31.896000 34.528000 4.304332
31.899000 28.613000 3.960640
31.902000 30.876000 4.237207
31.905000 43.890000 4.951486
31.908000 32.732000 4.285422
31.911000 40.202000 4.630698
31.914000 41.880000 4.810739
31.917000 58.797000 5.716784
31.920000 52.780000 5.283467
31.923000 34.946000 4.351736
31.926000 37.217000 4.466149
31.929000 40.679000 4.666395
31.932000 36.259000 4.310109
31.935000 37.840000 4.554730
31.938000 39.727000 4.620942
31.941000 42.332000 4.815907
31.944000 27.120000 3.772746
31.947000 35.897000 4.232967
31.950000 34.196000 4.229595
31.953000 41.278000 4.788211
31.956000 29.299000 3.931191
31.959000 34.862000 4.304381
31.962000 37.624000 4.323182
31.965000 42.072000 4.650624
31.968000 32.125000 3.991546
31.971000 48.958000 5.200574
31.974000 40.221000 4.621947
31.977000 44.387000 4.898263
31.980000 28.980000 3.786399
31.983000 48.313000 5.155421
31.986000 44.010000 4.761923
31.989000 37.062000 4.599181
31.992000 28.997000 3.871545
31.995000 33.798000 4.416800
31.998000 44.573000 4.851071
32.001000 53.587000 5.112796
32.004000 35.159000 4.326464
32.007000 27.939000 3.914732
32.010000 28.464000 3.960964
32.013000 29.722000 3.752759
32.016000 31.829000 4.012500
32.019000 40.982000 4.526749
32.022000 51.341000 5.449862
32.025000 43.373000 4.962670
32.028000 43.521000 4.726923
32.031000 29.249000 4.014801
32.034000 30.761000 3.958235
32.037000 47.061000 4.999107
32.040000 40.102000 4.731154
32.043000 38.885000 4.495207
32.046000 25.780000 3.439919
32.049000 41.217000 4.671351
32.052000 55.076000 5.495311
32.055000 35.102000 4.239959
32.058000 33.029000 4.155415
32.061000 24.458000 3.729578
32.064000 34.778000 4.343274
32.067000 42.424000 4.664099
32.070000 35.125000 4.216091
32.073000 34.554000 4.381505
32.076000 31.081000 4.169056
32.079000 35.590000 4.291318
32.082000 37.664000 4.427688
32.085000 36.563000 4.579709
32.088000 29.040000 3.704502
32.091000 29.993000 4.059770
32.094000 46.807000 5.024996
32.097000 36.140000 4.388507
32.100000 40.635000 4.777186
32.103000 32.827000 4.188889
32.106000 39.907000 4.549297
32.109000 31.576000 4.044298
32.112000 31.122000 4.115900
32.115000 40.688000 4.525433
32.118000 43.130000 4.822149
32.121000 28.829000 3.967594
32.124000 39.897000 4.597412
32.127000 40.034000 4.526024
32.130000 30.191000 4.094607
32.133000 27.950000 3.894418
32.136000 30.766000 4.065789
32.139000 27.409000 3.786053
32.142000 35.660000 4.549781
32.145000 29.024000 3.866538
32.148000 35.760000 4.484857
32.151000 38.017000 4.625949
32.154000 40.622000 4.573988
32.157000 39.802000 4.643114
32.160000 42.295000 4.643990
32.163000 38.288000 4.592891
32.166000 48.504000 5.066099
32.169000 53.851000 5.389287
32.172000 38.626000 4.566050
32.175000 35.613000 4.269831
32.178000 35.952000 4.491727
32.181000 26.160000 3.736575
32.184000 42.397000 4.834449
32.187000 34.616000 4.399236
32.190000 37.495000 4.398014
32.193000 46.906000 4.947136
32.196000 47.241000 4.956887
32.199000 40.170000 4.616886
32.202000 36.476000 4.407299
32.205000 36.315000 4.557275
32.208000 35.819000 4.339048
32.211000 39.474000 4.540472
32.214000 37.439000 4.563320
32.217000 40.165000 4.788807
32.220000 37.657000 4.520510
32.223000 28.288000 3.843507
32.226000 40.304000 4.632786
32.229000 34.103000 4.304401
32.232000 31.312000 4.142213
32.235000 39.032000 4.698005
32.238000 35.217000 4.354509
32.241000 28.759000 3.879835
32.244000 35.884000 4.490871
32.247000 35.341000 4.501993
32.250000 37.319000 4.515546
32.253000 27.756000 3.933382
32.256000 29.011000 3.851689
32.259000 37.201000 4.492893
32.262000 43.515000 4.828265
32.265000 32.876000 4.114923
32.268000 32.341000 4.122678
32.271000 32.409000 4.215655
32.274000 43.440000 4.836526
32.277000 31.447000 4.035020
32.280000 34.418000 4.249962
32.283000 39.276000 4.651583
32.286000 32.889000 4.137591
32.289000 44.805000 4.741827
32.292000 43.842000 4.665691
32.295000 35.839000 4.530273
32.298000 31.742000 4.174125
32.301000 38.183000 4.496528
32.304000 33.841000 4.289875
32.307000 31.454000 4.114604
32.310000 32.380000 4.272243
32.313000 36.318000 4.343795
32.316000 33.478000 4.119078
32.319000 38.700000 4.481646
32.322000 43.821000 5.098753
32.325000 20.483000 3.327338
32.328000 38.893000 4.469873
32.331000 45.393000 4.883773
32.334000 47.101000 4.959896
32.337000 30.148000 4.080808
32.340000 38.214000 4.464847
32.343000 27.811000 3.777574
32.346000 30.075000 4.035634
32.349000 36.347000 4.415400
32.352000 36.656000 4.486768
32.355000 37.427000 4.418447
32.358000 34.424000 4.417898
32.361000 35.509000 4.443904
32.364000 41.855000 4.921209
32.367000 42.725000 4.476194
32.370000 34.207000 3.975556
32.373000 27.516000 3.707886
32.376000 28.120000 3.945433
32.379000 41.231000 4.679701
32.382000 35.869000 4.251938
32.385000 29.027000 3.826687
32.388000 37.966000 4.581581
32.391000 35.290000 4.279914
32.394000 39.997000 4.711120
32.397000 41.773000 4.678370
32.400000 42.400000 4.715367
32.403000 33.024000 4.208299
32.406000 35.865000 4.240306
32.409000 37.165000 4.429852
32.412000 43.319000 4.849636
32.415000 45.663000 5.107984
32.418000 24.924000 3.611201
32.421000 36.929000 4.420620
32.424000 44.241000 4.934359
32.427000 42.296000 4.720557
32.430000 38.311000 4.642614
32.433000 29.757000 4.076823
32.436000 41.140000 4.728302
32.439000 37.556000 4.488759
32.442000 48.092000 5.214393
32.445000 32.952000 4.328398
32.448000 30.073000 3.971242
32.451000 49.118000 5.074611
32.454000 41.395000 4.940443
32.457000 28.172000 3.987090
32.460000 32.870000 4.278187
32.463000 37.131000 4.548492
32.466000 41.603000 4.764306
32.469000 39.916000 4.550376
32.472000 33.201000 4.121185
32.475000 34.034000 4.265037
32.478000 40.731000 4.666268
32.481000 36.715000 4.504556
32.484000 37.361000 4.464664
32.487000 47.262000 5.092288
32.490000 37.374000 4.465095
32.493000 43.133000 4.771052
32.496000 37.014000 4.400905
32.499000 49.406000 5.113474
32.502000 32.118000 4.247520
32.505000 34.531000 4.240750
32.508000 41.252000 4.710807
32.511000 39.157000 4.507699
32.514000 34.837000 4.304007
32.517000 41.365000 4.614377
32.520000 46.056000 4.982628
32.523000 37.740000 4.370497
32.526000 36.398000 4.651479
32.529000 40.886000 4.596406
32.532000 40.508000 4.573009
32.535000 32.642000 4.273914
32.538000 36.124000 4.340560
32.541000 31.408000 4.082681
32.544000 50.488000 5.224293
32.547000 40.056000 4.595367
32.550000 34.026000 4.241637
32.553000 50.369000 5.138894
32.556000 40.010000 4.523165
32.559000 39.918000 4.599741
32.562000 37.680000 4.388170
32.565000 35.932000 4.325643
32.568000 31.188000 4.022476
32.571000 49.400000 5.069178
32.574000 46.352000 5.016987
32.577000 31.551000 4.107682
32.580000 33.226000 4.411687
32.583000 35.171000 4.430525
32.586000 36.690000 4.429914
32.589000 35.725000 4.246779
32.592000 38.258000 4.551797
32.595000 47.788000 5.005490
32.598000 38.061000 4.606038
32.601000 34.939000 4.402046
32.604000 38.294000 4.629788
32.607000 32.405000 4.312118
32.610000 29.362000 3.985808
32.613000 39.814000 4.640229
32.616000 38.096000 4.706858
32.619000 32.411000 4.088069
32.622000 35.654000 4.330822
32.625000 30.435000 4.057281
32.628000 32.637000 4.119507
32.631000 29.704000 4.001181
32.634000 40.303000 4.714080
32.637000 34.171000 4.286012
32.640000 35.715000 4.359855
32.643000 39.833000 4.706819
32.646000 37.836000 4.394233
32.649000 27.897000 3.844034
32.652000 39.448000 4.629269
32.655000 44.333000 4.999455
32.658000 30.323000 3.910910
32.661000 39.750000 4.637118
32.664000 36.766000 4.393350
32.667000 38.389000 4.648121
32.670000 50.573000 5.133156
32.673000 36.356000 4.358331
32.676000 40.001000 4.469963
32.679000 45.437000 4.978079
32.682000 39.629000 4.341673
32.685000 33.749000 4.270601
32.688000 32.976000 4.426331
32.691000 37.524000 4.493917
32.694000 44.274000 5.074639
32.697000 39.336000 4.548853
32.700000 37.997000 4.485280
32.703000 37.471000 4.497888
32.706000 42.757000 4.780363
32.709000 40.849000 4.822049
32.712000 31.582000 4.003472
32.715000 35.035000 4.319410
32.718000 42.345000 4.934331
32.721000 28.788000 3.870423
32.724000 35.443000 4.313776
32.727000 40.059000 4.563902
32.730000 41.904000 4.779078
32.733000 31.850000 4.109104
32.736000 42.005000 4.784051
32.739000 39.054000 4.389745
32.742000 42.657000 4.817496
32.745000 48.724000 5.071548
32.748000 42.279000 4.896200
32.751000 34.448000 4.376550
32.754000 38.965000 4.570020
32.757000 36.201000 4.491523
32.760000 30.630000 3.983978
32.763000 40.206000 4.644665
32.766000 41.260000 4.591012
32.769000 33.312000 4.116239
32.772000 32.199000 3.949398
32.775000 36.423000 4.465637
32.778000 34.788000 4.335944
32.781000 37.736000 4.453420
32.784000 43.741000 4.701905
32.787000 42.086000 4.797253
32.790000 33.707000 4.138747
32.793000 47.614000 5.051801
32.796000 42.487000 4.787543
32.799000 38.066000 4.544660
32.802000 37.343000 4.391931
32.805000 34.130000 4.349339
32.808000 43.354000 4.838507
32.811000 42.323000 4.850905
32.814000 45.374000 4.870592
32.817000 34.836000 4.380045
32.820000 42.385000 4.942327
32.823000 32.251000 4.261515
32.826000 36.750000 4.555779
32.829000 36.172000 4.452419
32.832000 42.585000 4.905513
32.835000 39.163000 4.563650
32.838000 30.586000 4.005409
32.841000 44.089000 4.903715
32.844000 28.096000 3.880984
32.847000 43.852000 4.723749
32.850000 32.147000 4.194492
32.853000 29.897000 4.230154
32.856000 38.670000 4.376344
32.859000 40.942000 4.688873
32.862000 30.249000 3.854141
32.865000 37.849000 4.546089
32.868000 36.697000 4.372977
32.871000 47.083000 4.964891
32.874000 35.392000 4.377560
32.877000 43.551000 4.862038
32.880000 35.588000 4.398859
32.883000 40.526000 4.631341
32.886000 30.124000 4.020146
32.889000 25.856000 3.787200
32.892000 43.929000 4.749953
32.895000 43.024000 4.794006
32.898000 43.166000 4.755187
32.901000 37.631000 4.393082
32.904000 39.652000 4.674629
32.907000 37.037000 4.324841
32.910000 29.460000 3.982161
32.913000 33.060000 4.274139
32.916000 33.192000 4.134864
32.919000 37.544000 4.440046
32.922000 42.325000 4.742851
32.925000 34.255000 4.409015
32.928000 36.523000 4.468267
32.931000 47.011000 4.894875
32.934000 34.683000 4.336067
32.937000 30.646000 4.002014
32.940000 28.025000 3.920939
32.943000 31.218000 4.095968
32.946000 37.238000 4.250152
32.949000 40.304000 4.828540
32.952000 33.493000 4.025974
32.955000 41.810000 4.812065
32.958000 38.891000 4.373495
32.961000 48.057000 5.207682
32.964000 43.804000 4.759097
32.967000 43.200000 4.757194
32.970000 43.537000 4.754031
32.973000 28.382000 3.802756
32.976000 37.558000 4.575793
32.979000 40.996000 4.623727
32.982000 38.165000 4.474049
32.985000 34.973000 4.339158
32.988000 31.687000 4.145090
32.991000 31.945000 4.096922
32.994000 36.893000 4.394066
32.997000 35.411000 4.488006
33.000000 39.964000 4.634210
33.003000 35.550000 4.176446
33.006000 42.252000 4.825516
33.009000 45.893000 4.884820
33.012000 40.618000 4.758337
33.015000 44.713000 4.808991
33.018000 29.992000 3.930928
33.021000 34.633000 4.292111
33.024000 37.979000 4.483110
33.027000 36.650000 4.424769
33.030000 34.193000 4.367922
33.033000 29.941000 4.023860
33.036000 36.291000 4.559515
33.039000 40.122000 4.763580
33.042000 46.214000 5.171750
33.045000 39.590000 4.643302
33.048000 43.465000 4.672564
33.051000 39.890000 4.559092
33.054000 34.821000 4.247705
33.057000 45.330000 4.834719
33.060000 42.934000 4.999646
33.063000 28.110000 3.935109
33.066000 38.305000 4.605822
33.069000 44.045000 4.965668
33.072000 42.546000 4.726165
33.075000 51.059000 5.235870
33.078000 32.328000 4.137158
33.081000 40.955000 4.768932
33.084000 30.809000 4.117952
33.087000 43.667000 4.922335
33.090000 40.298000 4.836336
33.093000 35.166000 4.202038
33.096000 34.595000 4.300735
33.099000 41.219000 4.542600
33.102000 34.958000 4.385203
33.105000 29.685000 4.034265
33.108000 43.821000 5.022585
33.111000 46.827000 4.886034
33.114000 35.668000 4.221667
33.117000 21.935000 3.408992
33.120000 43.154000 4.902153
33.123000 37.365000 4.344110
33.126000 40.281000 4.630418
33.129000 32.242000 4.124583
33.132000 43.851000 4.898343
33.135000 38.143000 4.459055
33.138000 29.691000 3.969784
33.141000 41.751000 4.597435
33.144000 23.827000 3.543854
33.147000 34.422000 4.354439
33.150000 32.531000 4.287888
33.153000 37.627000 4.420138
33.156000 29.836000 3.953094
33.159000 44.335000 4.916903
33.162000 30.675000 3.971176
33.165000 45.089000 4.709630
33.168000 38.985000 4.652417
33.171000 31.167000 4.088805
33.174000 47.028000 5.103601
33.177000 30.512000 4.155957
33.180000 40.378000 4.704902
33.183000 27.726000 3.747877
33.186000 46.818000 4.781273
33.189000 35.468000 4.350853
33.192000 42.176000 4.938710
33.195000 38.613000 4.409828
33.198000 38.236000 4.432875
33.201000 32.898000 4.059852
33.204000 33.418000 4.265197
33.207000 28.400000 3.904900
33.210000 36.915000 4.571069
33.213000 28.704000 3.933874
33.216000 39.812000 4.721255
33.219000 34.099000 4.159403
33.222000 40.638000 4.550463
33.225000 40.501000 4.536323
33.228000 37.713000 4.552595
33.231000 26.119000 3.740104
33.234000 34.249000 4.188727
33.237000 33.434000 4.137521
33.240000 41.661000 4.810123
33.243000 44.302000 4.812475
33.246000 40.114000 4.631407
33.249000 35.115000 4.192342
33.252000 52.533000 5.344456
33.255000 28.472000 3.940211
33.258000 31.489000 4.140682
33.261000 29.476000 3.983546
33.264000 43.057000 4.935002
33.267000 42.113000 4.711497
33.270000 37.753000 4.450514
33.273000 33.726000 4.180349
33.276000 38.028000 4.365967
33.279000 38.359000 4.539826
33.282000 33.604000 4.233098
33.285000 30.639000 4.000113
33.288000 41.322000 4.819491
33.291000 41.435000 4.723244
33.294000 42.886000 4.895502
33.297000 36.881000 4.498331
33.300000 44.030000 4.855937
33.303000 36.385000 4.237317
33.306000 36.083000 4.184633
33.309000 38.536000 4.704905
33.312000 30.388000 4.273955
33.315000 36.118000 4.422195
33.318000 24.922000 3.723287
33.321000 32.312000 4.151541
33.324000 27.529000 3.868488
33.327000 34.572000 4.356535
33.330000 34.992000 4.059601
33.333000 45.777000 4.923710
33.336000 38.130000 4.530620
33.339000 35.408000 4.251730
33.342000 39.696000 4.611119
33.345000 47.199000 5.025852
33.348000 41.162000 4.706297
33.351000 27.715000 3.608803
33.354000 31.119000 3.938020
33.357000 44.844000 4.868291
33.360000 36.449000 4.546650
33.363000 47.589000 5.117149
33.366000 41.311000 4.799306
33.369000 38.383000 4.547433
33.372000 25.407000 3.598585
33.375000 53.005000 5.310477
33.378000 36.125000 4.468165
33.381000 34.703000 4.363744
33.384000 46.635000 5.010920
33.387000 33.518000 4.102349
33.390000 36.342000 4.547122
33.393000 36.755000 4.430313
33.396000 34.429000 4.337976
33.399000 38.422000 4.512222
33.402000 48.760000 5.243609
33.405000 34.561000 4.371612
33.408000 45.392000 5.046648
33.411000 36.451000 4.457927
33.414000 35.376000 4.495766
33.417000 35.386000 4.225464
33.420000 41.767000 4.758447
33.423000 42.935000 4.782675
33.426000 37.459000 4.570508
33.429000 33.856000 4.400489
33.432000 26.440000 3.844662
33.435000 30.166000 4.055758
33.438000 37.366000 4.336173
33.441000 36.546000 4.530920
33.444000 35.979000 4.457698
33.447000 39.565000 4.544925
33.450000 37.267000 4.502834
33.453000 33.855000 4.324381
33.456000 38.132000 4.642050
33.459000 33.444000 4.197986
33.462000 50.487000 5.187950
33.465000 41.292000 4.821446
33.468000 51.051000 5.249991
33.471000 38.196000 4.545645
33.474000 39.004000 4.663726
33.477000 39.604000 4.604961
33.480000 36.985000 4.392269
33.483000 46.233000 5.173394
33.486000 32.407000 4.060604
33.489000 30.403000 3.935674
33.492000 49.150000 5.030170
33.495000 46.090000 4.958251
33.498000 47.840000 4.953246
33.501000 44.862000 4.686722
33.504000 46.799000 4.945918
33.507000 39.432000 4.696711
33.510000 31.252000 4.196593
33.513000 45.690000 4.818550
33.516000 40.151000 4.857760
33.519000 48.607000 5.159903
33.522000 45.313000 4.936048
33.525000 34.565000 4.230643
33.528000 35.581000 4.433052
33.531000 38.865000 4.514604
33.534000 36.951000 4.361266
33.537000 32.118000 4.224852
33.540000 39.876000 4.650315
33.543000 40.822000 4.725873
33.546000 42.331000 4.610542
33.549000 37.719000 4.463941
33.552000 38.932000 4.497085
33.555000 35.961000 4.444894
33.558000 41.595000 4.757142
33.561000 35.369000 4.370056
33.564000 41.327000 4.671301
33.567000 37.097000 4.403393
33.570000 32.174000 4.097904
33.573000 40.097000 4.760383
33.576000 59.652000 5.724583
33.579000 39.286000 4.541576
33.582000 32.699000 4.076726
33.585000 50.103000 5.259444
33.588000 46.803000 5.150958
33.591000 39.051000 4.755972
33.594000 48.501000 5.133567
33.597000 48.044000 5.054995
33.600000 34.609000 4.352867
33.603000 31.691000 4.077414
33.606000 36.107000 4.379559
33.609000 48.030000 5.025358
33.612000 34.060000 4.123027
33.615000 35.306000 4.178365
33.618000 30.470000 3.875174
33.621000 39.088000 4.562882
33.624000 43.483000 4.680933
33.627000 36.839000 4.382285
33.630000 40.413000 4.698181
33.633000 36.015000 4.427487
33.636000 49.466000 5.234459
33.639000 45.767000 5.068292
33.642000 44.052000 4.882028
33.645000 44.227000 4.976203
33.648000 33.555000 4.241461
33.651000 36.960000 4.331501
33.654000 37.510000 4.485959
33.657000 34.946000 4.204979
33.660000 38.673000 4.733524
33.663000 36.120000 4.452659
33.666000 24.932000 3.865712
33.669000 26.640000 3.737500
33.672000 32.966000 4.118812
33.675000 39.735000 4.694837
33.678000 47.668000 4.962351
33.681000 28.886000 3.836199
33.684000 43.643000 4.858122
33.687000 41.668000 4.675818
33.690000 39.913000 4.609474
33.693000 35.980000 4.356138
33.696000 42.888000 4.878691
33.699000 41.937000 4.836656
33.702000 43.733000 4.902144
33.705000 44.282000 4.927537
33.708000 38.729000 4.514945
33.711000 46.256000 4.887200
33.714000 39.590000 4.515568
33.717000 40.979000 4.617356
33.720000 34.723000 4.302667
33.723000 34.413000 4.307326
33.726000 45.344000 4.939227
33.729000 40.501000 4.638329
33.732000 40.960000 4.790434
33.735000 32.778000 4.107901
33.738000 38.086000 4.561759
33.741000 44.607000 4.903132
33.744000 39.562000 4.691678
33.747000 52.555000 5.356743
33.750000 40.352000 4.803270
33.753000 43.193000 4.773668
33.756000 53.779000 5.316781
33.759000 40.551000 4.705610
33.762000 36.584000 4.568536
33.765000 41.129000 4.672118
33.768000 54.518000 5.533855
33.771000 46.557000 5.166087
33.774000 39.563000 4.559241
33.777000 40.546000 4.576776
33.780000 44.512000 4.842423
33.783000 41.854000 4.782724
33.786000 43.415000 4.812685
33.789000 32.527000 4.273066
33.792000 43.704000 4.764570
33.795000 41.521000 4.704904
33.798000 48.064000 5.071651
33.801000 39.018000 4.615231
33.804000 32.719000 4.037642
33.807000 43.919000 4.932448
33.810000 43.827000 4.873415
33.813000 52.241000 5.240214
33.816000 32.239000 4.180111
33.819000 43.936000 4.771917
33.822000 42.954000 4.788916
33.825000 40.668000 4.623284
33.828000 37.299000 4.570908
33.831000 32.111000 3.977901
33.834000 46.882000 4.955339
33.837000 41.227000 4.748188
33.840000 41.657000 4.649076
33.843000 42.891000 4.825697
33.846000 49.741000 5.244711
33.849000 49.893000 5.098826
33.852000 40.497000 4.541050
33.855000 52.852000 5.274268
33.858000 37.461000 4.402337
33.861000 33.774000 4.343768
33.864000 36.833000 4.533968
33.867000 59.700000 5.699554
33.870000 44.142000 4.957759
33.873000 45.919000 4.875203
33.876000 45.462000 4.908462
33.879000 51.430000 5.266331
33.882000 39.031000 4.541886
33.885000 34.259000 4.018311
33.888000 43.642000 4.600515
33.891000 41.413000 4.593258
33.894000 48.305000 5.055052
33.897000 45.681000 5.131340
33.900000 44.518000 4.835304
33.903000 44.189000 4.747517
33.906000 50.775000 5.029655
33.909000 42.198000 4.912571
33.912000 51.482000 5.386098
33.915000 47.293000 5.120471
33.918000 33.692000 4.146422
33.921000 41.944000 4.584589
33.924000 53.409000 5.432076
33.927000 34.275000 4.209647
33.930000 38.748000 4.604256
33.933000 47.777000 5.229656
33.936000 42.942000 4.898098
33.939000 33.884000 4.401632
33.942000 31.714000 4.134775
33.945000 44.892000 4.962952
33.948000 56.110000 5.492367
33.951000 55.772000 5.485150
33.954000 49.375000 5.077034
33.957000 55.687000 5.459633
33.960000 52.663000 5.318389
33.963000 43.174000 4.523525
33.966000 42.641000 4.695912
33.969000 38.113000 4.577089
33.972000 36.721000 4.304166
33.975000 44.736000 4.914376
33.978000 42.538000 4.726998
33.981000 40.346000 4.575303
33.984000 45.990000 4.959103
33.987000 50.915000 5.215733
33.990000 50.150000 5.060991
33.993000 47.575000 5.029407
33.996000 61.890000 5.675018
33.999000 58.211000 5.626178
34.002000 47.443000 4.786859
34.005000 58.036000 5.519939
34.008000 42.783000 4.868382
34.011000 38.577000 4.473593
34.014000 67.257000 6.018497
34.017000 52.689000 5.452930
34.020000 58.004000 5.632112
34.023000 52.491000 5.269384
34.026000 61.793000 5.792592
34.029000 50.391000 5.152198
34.032000 51.599000 5.298280
34.035000 63.072000 5.829934
34.038000 64.145000 5.688722
34.041000 65.511000 6.103431
34.044000 54.771000 5.300338
34.047000 58.465000 5.462735
34.050000 70.952000 6.140923
34.053000 68.972000 6.138382
34.056000 77.521000 6.451044
34.059000 59.545000 5.677617
34.062000 61.015000 5.797135
34.065000 74.562000 6.492509
34.068000 75.116000 6.455194
34.071000 69.441000 6.030075
34.074000 67.230000 6.009697
34.077000 74.312000 6.214354
34.080000 93.266000 7.016669
34.083000 75.779000 6.322679
34.086000 80.977000 6.457538
34.089000 80.635000 6.534307
34.092000 86.270000 6.892156
34.095000 126.740000 8.223577
34.098000 102.378000 7.232159
34.101000 109.823000 7.740939
34.104000 112.868000 7.876372
34.107000 118.524000 8.109780
34.110000 150.458000 8.903599
34.113000 142.604000 8.673398
34.116000 144.890000 8.683585
34.119000 173.074000 9.689968
34.122000 186.121000 9.919509
34.125000 245.485000 11.457775
34.128000 265.800000 11.657383
34.131000 338.075000 13.605260
34.134000 457.230000 15.796963
34.137000 516.900000 16.854278
34.140000 725.668000 19.914617
34.143000 857.840000 21.687987
34.146000 1172.106000 25.645750
34.149000 1380.613000 27.807444
34.152000 1373.842000 27.677380
34.155000 1256.019000 26.407070
34.158000 1112.898000 24.856319
34.161000 807.552000 21.062735
34.164000 603.765000 18.104673
34.167000 505.763000 16.610539
34.170000 379.799000 14.302417
34.173000 323.641000 13.350222
34.176000 251.132000 11.733152
34.179000 216.229000 10.704614
34.182000 182.889000 9.945743
34.185000 148.097000 8.909504
34.188000 148.433000 8.984668
34.191000 159.615000 9.403370
34.194000 127.122000 8.154211
34.197000 114.227000 7.737584
34.200000 116.016000 7.745203
34.203000 110.924000 7.829367
34.206000 82.312000 6.638623
34.209000 97.516000 7.374875
34.212000 84.864000 6.595050
34.215000 85.556000 6.822028
34.218000 85.897000 6.690266
34.221000 72.496000 6.262164
34.224000 82.918000 6.760508
34.227000 68.609000 6.034167
34.230000 65.129000 5.961242
34.233000 71.711000 6.147343
34.236000 74.119000 6.282074
34.239000 58.407000 5.579569
34.242000 63.093000 5.798934
34.245000 68.935000 5.868433
34.248000 65.229000 5.983650
34.251000 62.027000 5.646775
34.254000 51.643000 5.195913
34.257000 70.948000 6.076865
34.260000 52.373000 5.315241
34.263000 55.294000 5.420300
34.266000 61.922000 5.836236
34.269000 56.337000 5.553058
34.272000 51.285000 5.380583
34.275000 39.727000 4.505250
34.278000 37.210000 4.414907
34.281000 65.280000 5.952372
34.284000 50.328000 5.178624
34.287000 51.201000 5.200799
34.290000 59.945000 5.565144
34.293000 56.233000 5.275836
34.296000 48.036000 5.035109
34.299000 43.704000 4.744168
34.302000 49.351000 5.200890
34.305000 39.770000 4.683766
34.308000 45.779000 4.813700
34.311000 44.690000 4.848116
34.314000 60.084000 5.519677
34.317000 46.759000 4.987691
34.320000 55.847000 5.416469
34.323000 57.235000 5.582914
34.326000 57.508000 5.629325
34.329000 49.104000 5.075680
34.332000 49.988000 5.037562
34.335000 50.273000 4.997084
34.338000 52.122000 5.250558
34.341000 48.282000 5.074840
34.344000 37.067000 4.291917
34.347000 43.705000 4.970222
34.350000 45.773000 5.089836
34.353000 40.369000 4.669733
34.356000 41.296000 4.699816
34.359000 41.067000 4.698815
34.362000 47.297000 5.136247
34.365000 50.580000 5.377816
34.368000 42.749000 4.816507
34.371000 47.511000 5.113010
34.374000 38.675000 4.520643
34.377000 41.680000 4.601799
34.380000 45.228000 4.899130
34.383000 42.854000 4.951178
34.386000 38.384000 4.561381
34.389000 44.051000 4.904578
34.392000 40.528000 4.635617
34.395000 38.362000 4.556627
34.398000 43.617000 4.945838
34.401000 53.897000 5.538485
34.404000 37.840000 4.392874
34.407000 41.822000 4.790226
34.410000 47.864000 4.989879
34.413000 37.158000 4.410223
34.416000 46.301000 5.070498
34.419000 52.905000 5.227928
34.422000 35.712000 4.271921
34.425000 34.140000 4.093098
34.428000 42.898000 4.743782
34.431000 43.357000 4.735583
34.434000 37.310000 4.391652
34.437000 43.568000 4.718049
34.440000 53.744000 5.434835
34.443000 48.681000 5.031330
34.446000 49.456000 5.272516
34.449000 48.113000 5.074798
34.452000 51.353000 5.336433
34.455000 46.259000 4.861329
34.458000 45.023000 5.048916
34.461000 29.061000 3.760771
34.464000 37.977000 4.463916
34.467000 41.988000 4.715881
34.470000 33.665000 4.164004
34.473000 35.034000 4.201341
34.476000 49.505000 5.153503
34.479000 44.817000 4.869072
34.482000 35.638000 4.403537
34.485000 37.857000 4.385390
34.488000 40.578000 4.644093
34.491000 39.658000 4.671647
34.494000 41.497000 4.715139
34.497000 43.076000 4.806890
34.500000 35.039000 4.383617
34.503000 44.552000 4.819185
34.506000 57.847000 5.753312
34.509000 42.518000 4.887439
34.512000 53.813000 5.458603
34.515000 29.668000 4.073595
34.518000 52.736000 5.496381
34.521000 46.039000 4.795927
34.524000 47.877000 5.142737
34.527000 44.531000 5.183892
34.530000 45.479000 4.979343
34.533000 39.640000 4.260456
34.536000 37.405000 4.398664
34.539000 53.003000 5.298589
34.542000 45.089000 4.921593
34.545000 39.118000 4.618001
34.548000 44.027000 4.850477
34.551000 45.512000 4.840358
34.554000 53.432000 5.380862
34.557000 42.061000 4.797725
34.560000 43.088000 4.833647
34.563000 51.342000 5.309760
34.566000 40.882000 4.639943
34.569000 51.873000 5.230163
34.572000 44.558000 4.851397
34.575000 41.430000 4.655152
34.578000 41.623000 4.455135
34.581000 37.192000 4.464920
34.584000 35.093000 4.251069
34.587000 35.915000 4.295912
34.590000 36.502000 4.315578
34.593000 39.589000 4.683625
34.596000 47.290000 5.343039
34.599000 39.813000 4.522918
34.602000 42.248000 4.715473
34.605000 32.611000 4.001818
34.608000 36.032000 4.292423
34.611000 43.353000 4.872063
34.614000 35.158000 4.503429
34.617000 43.021000 4.651942
34.620000 53.592000 5.335765
34.623000 46.464000 4.962850
34.626000 42.637000 4.743647
34.629000 45.922000 4.921056
34.632000 53.177000 5.368203
34.635000 45.059000 5.021937
34.638000 42.452000 4.517036
34.641000 46.684000 4.935684
34.644000 43.213000 4.848427
34.647000 45.679000 5.013264
34.650000 45.986000 5.090889
34.653000 43.971000 4.835565
34.656000 48.514000 5.034383
34.659000 46.181000 5.066501
34.662000 45.365000 4.928078
34.665000 41.177000 4.681799
34.668000 47.080000 4.831930
34.671000 47.162000 5.048699
34.674000 48.886000 5.171281
34.677000 45.930000 4.982678
34.680000 47.211000 4.872546
34.683000 44.456000 4.901964
34.686000 48.456000 4.995264
34.689000 47.836000 5.038754
34.692000 45.212000 4.897930
34.695000 39.340000 4.599898
34.698000 36.491000 4.343646
34.701000 49.933000 5.308199
34.704000 33.108000 4.272204
34.707000 38.762000 4.453548
34.710000 53.347000 5.199910
34.713000 50.062000 5.061524
34.716000 61.579000 5.609693
34.719000 42.904000 4.800922
34.722000 57.528000 5.642719
34.725000 58.087000 5.771905
34.728000 62.174000 5.729708
34.731000 47.817000 5.061903
34.734000 51.991000 5.400020
34.737000 45.953000 4.965312
34.740000 49.051000 5.075152
34.743000 56.036000 5.526673
34.746000 46.658000 5.053797
34.749000 43.405000 4.539478
34.752000 50.111000 5.275236
34.755000 67.067000 5.995467
34.758000 48.798000 5.022103
34.761000 54.242000 5.424414
34.764000 47.586000 4.922751
34.767000 40.904000 4.511021
34.770000 40.041000 4.658935
34.773000 48.463000 5.150355
34.776000 67.531000 6.014732
34.779000 46.063000 4.876923
34.782000 44.877000 4.813259
34.785000 51.886000 5.444443
34.788000 62.082000 5.750990
34.791000 69.858000 6.203098
34.794000 61.683000 5.690516
34.797000 66.882000 5.937004
34.800000 49.537000 5.074466
34.803000 57.137000 5.558235
34.806000 61.849000 5.878136
34.809000 53.893000 5.532947
34.812000 62.675000 5.676890
34.815000 66.622000 5.879518
34.818000 66.090000 6.007133
34.821000 62.343000 5.837110
34.824000 66.881000 5.930621
34.827000 75.690000 6.308344
34.830000 85.903000 6.851913
34.833000 68.921000 6.353261
34.836000 62.999000 5.814985
34.839000 74.135000 6.421858
34.842000 74.580000 6.312655
34.845000 79.898000 6.572717
34.848000 99.259000 7.437892
34.851000 83.460000 6.563382
34.854000 91.147000 6.751147
34.857000 87.226000 6.780947
34.860000 111.308000 7.778029
34.863000 93.929000 6.891631
34.866000 106.070000 7.468709
34.869000 99.876000 7.446357
34.872000 88.119000 6.711397
34.875000 114.809000 7.755108
34.878000 100.963000 7.272559
34.881000 115.789000 7.966378
34.884000 124.713000 8.175735
34.887000 130.833000 8.331402
34.890000 158.897000 9.167928
34.893000 154.233000 8.887734
34.896000 209.371000 10.672295
34.899000 198.471000 10.334440
34.902000 217.084000 10.975095
34.905000 233.649000 11.256680
34.908000 250.987000 11.707872
34.911000 287.134000 12.508112
34.914000 362.929000 14.132109
34.917000 413.174000 15.093094
34.920000 539.212000 17.394368
34.923000 619.145000 18.525682
34.926000 760.003000 20.324756
34.929000 1001.945000 23.425688
34.932000 1344.530000 27.338361
34.935000 1703.375000 31.039180
34.938000 2094.284000 34.272491
34.941000 2155.309000 35.154078
34.944000 2117.817000 34.460991
34.947000 1769.228000 31.439916
34.950000 1459.470000 28.463569
34.953000 1024.446000 23.764358
34.956000 848.028000 21.555457
34.959000 576.900000 17.454455
34.962000 470.179000 15.701744
34.965000 393.829000 14.365218
34.968000 331.673000 13.394753
34.971000 257.589000 11.894434
34.974000 229.884000 10.983020
34.977000 219.497000 10.817023
34.980000 189.879000 10.217999
34.983000 173.032000 9.581236
34.986000 170.490000 9.764372
34.989000 140.599000 8.638611
34.992000 132.782000 8.403829
34.995000 122.203000 8.131509
34.998000 107.541000 7.692401
35.001000 103.508000 7.647359
35.004000 105.080000 7.569865
35.007000 92.386000 7.123079
35.010000 96.937000 6.964583
35.013000 98.725000 7.219664
35.016000 70.372000 6.173866
35.019000 87.515000 6.888084
35.022000 78.452000 6.428780
35.025000 79.943000 6.591068
35.028000 84.219000 6.736910
35.031000 90.723000 7.090363
35.034000 89.189000 6.998948
35.037000 77.276000 6.368378
35.040000 83.488000 6.587025
35.043000 62.034000 5.666664
35.046000 68.895000 6.121720
35.049000 61.561000 5.641397
35.052000 65.741000 5.892852
35.055000 69.129000 6.061097
35.058000 57.975000 5.561257
35.061000 70.223000 6.283885
35.064000 53.049000 5.445424
35.067000 70.467000 6.121446
35.070000 45.912000 5.042409
35.073000 55.505000 5.368470
35.076000 52.606000 5.333013
35.079000 50.769000 5.247895
35.082000 59.611000 5.621846
35.085000 64.799000 6.140119
35.088000 55.434000 5.454545
35.091000 53.840000 5.424804
35.094000 45.113000 5.016247
35.097000 47.251000 4.844832
35.100000 56.388000 5.495575
35.103000 41.159000 4.593272
35.106000 61.451000 5.644355
35.109000 45.703000 4.887787
35.112000 57.350000 5.689954
35.115000 64.445000 5.765058
35.118000 49.928000 5.281256
35.121000 49.597000 5.034795
35.124000 51.333000 5.295708
35.127000 42.428000 4.826424
35.130000 45.971000 4.960467
35.133000 48.878000 5.261255
35.136000 40.329000 4.798101
35.139000 48.659000 5.255410
35.142000 48.489000 5.062301
35.145000 41.993000 4.729479
35.148000 55.673000 5.663553
35.151000 41.353000 4.766480
35.154000 51.873000 5.242313
35.157000 59.935000 5.473630
35.160000 48.724000 5.221012
35.163000 46.555000 5.122564
35.166000 42.675000 4.916377
35.169000 38.383000 4.520100
35.172000 52.393000 5.376010
35.175000 45.738000 4.995906
35.178000 39.382000 4.731955
35.181000 47.436000 5.046780
35.184000 45.224000 4.866034
35.187000 39.109000 4.447495
35.190000 45.901000 4.920136
35.193000 46.607000 5.031102
35.196000 52.644000 5.329962
35.199000 38.770000 4.627016
35.202000 31.939000 4.116269
35.205000 41.098000 4.786292
35.208000 46.966000 4.893643
35.211000 35.675000 4.053167
35.214000 48.496000 5.207681
35.217000 49.385000 5.294202
35.220000 49.824000 5.331223
35.223000 51.510000 5.165103
35.226000 46.619000 4.998517
35.229000 45.162000 5.017417
35.232000 42.574000 4.631338
35.235000 52.368000 5.398285
35.238000 43.377000 4.858292
35.241000 44.631000 4.664166
35.244000 46.651000 4.851416
35.247000 47.535000 5.005506
35.250000 35.195000 4.350984
35.253000 49.562000 5.110914
35.256000 39.815000 4.714339
35.259000 54.821000 5.529463
35.262000 40.177000 4.661714
35.265000 51.587000 5.192967
35.268000 41.299000 4.781293
35.271000 46.207000 5.065043
35.274000 38.885000 4.602353
35.277000 47.006000 5.139643
35.280000 44.231000 4.751959
35.283000 47.231000 4.958613
35.286000 55.577000 5.467616
35.289000 37.759000 4.595691
35.292000 43.633000 4.900342
35.295000 44.157000 4.898082
35.298000 34.582000 4.162476
35.301000 41.953000 4.640736
35.304000 53.702000 5.293756
35.307000 40.238000 4.839484
35.310000 47.575000 4.868426
35.313000 55.809000 5.509570
35.316000 36.969000 4.540174
35.319000 41.263000 4.691989
35.322000 45.535000 4.988206
35.325000 47.765000 5.116945
35.328000 51.819000 5.188710
35.331000 49.961000 5.340850
35.334000 58.636000 5.555917
35.337000 68.355000 6.133053
35.340000 55.313000 5.394762
35.343000 39.408000 4.782851
35.346000 59.659000 5.620279
35.349000 62.881000 5.895435
35.352000 66.842000 6.093958
35.355000 62.027000 5.710126
35.358000 52.584000 5.346568
35.361000 74.103000 6.288033
35.364000 93.252000 7.204917
35.367000 141.594000 8.715890
35.370000 174.032000 9.741507
35.373000 199.610000 10.304418
35.376000 308.193000 12.979568
35.379000 540.098000 17.390477
35.382000 781.104000 20.674920
35.385000 1123.334000 24.887181
35.388000 1283.141000 26.605947
35.391000 979.292000 23.056586
35.394000 620.513000 18.449865
35.397000 384.561000 14.400459
35.400000 278.258000 12.251146
35.403000 169.357000 9.573342
35.406000 128.869000 8.101307
35.409000 113.949000 7.873899
35.412000 91.406000 7.054227
35.415000 69.491000 5.923359
35.418000 75.509000 6.320821
35.421000 60.670000 5.623397
35.424000 61.179000 5.866695
35.427000 54.367000 5.476022
35.430000 64.371000 5.932340
35.433000 50.360000 5.119870
35.436000 42.912000 4.546476
35.439000 56.755000 5.366273
35.442000 60.302000 5.712369
35.445000 51.405000 5.042414
35.448000 41.704000 4.859727
35.451000 46.081000 4.802143
35.454000 39.552000 4.626184
35.457000 49.525000 5.109161
35.460000 36.768000 4.488746
35.463000 43.549000 4.783499
35.466000 46.584000 5.051174
35.469000 46.057000 4.951332
35.472000 69.349000 6.247826
35.475000 61.333000 5.848011
35.478000 47.621000 4.981897
35.481000 47.408000 4.860500
35.484000 38.117000 4.471154
35.487000 36.459000 4.465169
35.490000 48.208000 5.204740
35.493000 48.944000 5.252517
35.496000 48.977000 5.332439
35.499000 32.617000 4.230000
35.502000 36.617000 4.549667
35.505000 40.823000 4.602397
35.508000 30.609000 4.112495
35.511000 38.398000 4.404896
35.514000 43.536000 4.780194
35.517000 44.671000 4.891667
35.520000 38.519000 4.450909
35.523000 47.708000 5.171113
35.526000 40.350000 4.651706
35.529000 48.931000 5.037463
35.532000 38.861000 4.363660
35.535000 47.486000 5.078322
35.538000 43.254000 4.680057
35.541000 27.650000 3.960224
35.544000 43.830000 4.846992
35.547000 42.275000 4.698883
35.550000 37.620000 4.394812
35.553000 44.287000 4.875543
35.556000 40.402000 4.774762
35.559000 42.751000 4.979104
35.562000 47.136000 5.200705
35.565000 40.044000 4.663709
35.568000 45.735000 5.148307
35.571000 40.141000 4.557301
35.574000 28.160000 3.932781
35.577000 37.182000 4.620771
35.580000 42.317000 4.618081
35.583000 42.871000 4.805978
35.586000 31.988000 4.172751
35.589000 38.469000 4.601856
35.592000 37.101000 4.429258
35.595000 42.437000 4.763786
35.598000 48.358000 5.212072
35.601000 33.991000 4.156582
35.604000 32.512000 4.245809
35.607000 50.793000 5.227316
35.610000 42.363000 4.733184
35.613000 54.174000 5.195926
35.616000 53.151000 5.483751
35.619000 43.014000 4.714304
35.622000 41.742000 4.840090
35.625000 30.663000 4.092709
35.628000 53.523000 5.231131
35.631000 32.573000 4.091132
35.634000 34.509000 4.317333
35.637000 31.724000 4.104377
35.640000 50.378000 5.179883
35.643000 23.367000 3.363784
35.646000 47.560000 5.102626
35.649000 34.589000 4.326601
35.652000 39.468000 4.622902
35.655000 36.660000 4.601482
35.658000 35.185000 4.318289
35.661000 45.375000 4.885172
35.664000 52.058000 5.290293
35.667000 42.487000 4.726700
35.670000 27.938000 3.661831
35.673000 33.646000 4.193721
35.676000 37.702000 4.476942
35.679000 36.425000 4.511808
35.682000 40.081000 4.536428
35.685000 52.506000 5.391629
35.688000 32.912000 4.348525
35.691000 32.623000 4.244135
35.694000 34.891000 4.363066
35.697000 47.632000 5.195942
35.700000 34.093000 4.282494
35.703000 36.295000 4.210988
35.706000 31.472000 4.246393
35.709000 33.865000 4.316416
35.712000 31.919000 4.234307
35.715000 32.594000 4.137053
35.718000 51.833000 5.349669
35.721000 35.345000 4.344906
35.724000 41.995000 4.652594
35.727000 34.566000 4.147901
35.730000 36.416000 4.447737
35.733000 31.654000 4.235153
35.736000 44.294000 5.010607
35.739000 48.711000 5.140129
35.742000 36.736000 4.386074
35.745000 42.999000 4.621312
35.748000 39.583000 4.567828
35.751000 34.328000 4.427827
35.754000 41.216000 4.491502
35.757000 40.149000 4.715787
35.760000 47.342000 5.070392
35.763000 38.976000 4.507939
35.766000 39.034000 4.347227
35.769000 46.850000 5.042421
35.772000 42.919000 4.600984
35.775000 50.853000 5.063182
35.778000 46.080000 4.821772
35.781000 40.527000 4.504266
35.784000 55.252000 5.497392
35.787000 40.899000 4.603062
35.790000 48.804000 5.109896
35.793000 51.396000 5.206984
35.796000 45.522000 4.849094
35.799000 41.173000 4.567861
35.802000 52.169000 5.307883
35.805000 34.426000 4.399140
35.808000 45.509000 4.968955
35.811000 23.821000 3.563755
35.814000 33.314000 4.274085
35.817000 39.889000 4.514512
35.820000 43.467000 4.870820
35.823000 35.115000 4.286190
35.826000 36.347000 4.343815
35.829000 47.896000 5.060781
35.832000 31.842000 4.097698
35.835000 47.733000 5.124127
35.838000 44.768000 4.910468
35.841000 38.196000 4.597603
35.844000 45.546000 4.988848
35.847000 23.532000 3.492045
35.850000 46.297000 5.069224
35.853000 35.564000 4.527807
35.856000 45.544000 4.999355
35.859000 32.699000 4.022774
35.862000 36.498000 4.368729
35.865000 30.528000 3.943992
35.868000 34.017000 4.283178
35.871000 31.590000 3.977738
35.874000 37.873000 4.393324
35.877000 45.363000 5.028350
35.880000 41.778000 4.742347
35.883000 49.381000 5.229744
35.886000 40.998000 4.579257
35.889000 47.760000 5.185869
35.892000 47.635000 5.056879
35.895000 49.403000 5.200584
35.898000 41.006000 4.668301
35.901000 45.398000 4.902062
35.904000 44.315000 4.906808
35.907000 40.814000 4.765414
35.910000 38.571000 4.504684
35.913000 42.006000 4.808260
35.916000 48.668000 5.310489
35.919000 39.672000 4.484056
35.922000 49.912000 5.081626
35.925000 48.848000 5.290149
35.928000 40.856000 4.832287
35.931000 49.042000 5.110868
35.934000 47.284000 5.055113
35.937000 44.508000 4.836407
35.940000 49.206000 5.052303
35.943000 46.197000 5.222246
35.946000 44.675000 4.791096
35.949000 55.021000 5.371389
35.952000 52.007000 5.534251
35.955000 76.971000 6.535065
35.958000 86.049000 6.851853
35.961000 63.111000 6.088966
35.964000 77.983000 6.503047
35.967000 69.293000 6.200924
35.970000 66.860000 5.997830
35.973000 52.145000 5.343213
35.976000 69.568000 6.202544
35.979000 43.979000 5.003719
35.982000 41.747000 4.589647
35.985000 41.104000 4.752491
35.988000 54.148000 5.443840
35.991000 39.615000 4.462158
35.994000 53.619000 5.192605
35.997000 38.715000 4.614150
36.000000 55.341000 5.501362
36.003000 37.552000 4.492594
36.006000 35.658000 4.396931
36.009000 34.287000 4.280147
36.012000 42.358000 4.907710
36.015000 54.447000 5.546903
36.018000 36.941000 4.421516
36.021000 32.472000 4.039561
36.024000 46.365000 4.989788
36.027000 37.435000 4.596378
36.030000 42.193000 4.919836
36.033000 31.984000 4.194407
36.036000 37.151000 4.418476
36.039000 34.857000 4.307689
36.042000 39.036000 4.543696
36.045000 37.038000 4.301311
36.048000 39.659000 4.830707
36.051000 37.041000 4.544274
36.054000 23.957000 3.374582
36.057000 44.866000 4.847465
36.060000 35.715000 4.416443
36.063000 34.391000 4.305505
36.066000 52.979000 5.222952
36.069000 57.494000 5.528261
36.072000 41.592000 4.654566
36.075000 36.775000 4.351339
36.078000 34.934000 4.200516
36.081000 49.208000 5.245123
36.084000 31.561000 3.976695
36.087000 48.223000 4.985279
36.090000 30.066000 4.176538
36.093000 50.070000 5.039207
36.096000 45.161000 4.938984
36.099000 33.845000 4.256951
36.102000 27.694000 3.790140
36.105000 30.996000 3.971933
36.108000 35.358000 4.414101
36.111000 43.096000 4.840466
36.114000 42.906000 4.673394
36.117000 32.070000 4.088094
36.120000 34.069000 4.098450
36.123000 48.507000 4.973263
36.126000 43.021000 4.803278
36.129000 34.934000 4.446253
36.132000 38.082000 4.702337
36.135000 45.072000 5.035900
36.138000 32.702000 4.192992
36.141000 39.333000 4.507842
36.144000 33.710000 4.125297
36.147000 37.408000 4.453418
36.150000 36.437000 4.463190
36.153000 35.221000 4.414713
36.156000 33.157000 4.244387
36.159000 40.558000 4.663814
36.162000 45.717000 4.956945
36.165000 41.867000 4.629978
36.168000 41.278000 4.622371
36.171000 47.182000 5.036621
36.174000 47.998000 4.977728
36.177000 37.955000 4.544234
36.180000 45.978000 4.943550
36.183000 37.981000 4.453988
36.186000 31.858000 4.210259
36.189000 44.150000 5.031915
36.192000 36.961000 4.559131
36.195000 33.696000 4.304822
36.198000 40.594000 4.882874
36.201000 26.507000 3.689427
36.204000 39.069000 4.582003
36.207000 36.716000 4.718141
36.210000 39.642000 4.622336
36.213000 44.562000 4.765817
36.216000 35.250000 4.380342
36.219000 35.789000 4.281372
36.222000 35.869000 4.231800
36.225000 41.022000 4.763884
36.228000 29.853000 4.028095
36.231000 42.514000 4.734409
36.234000 36.404000 4.358925
36.237000 35.050000 4.379175
36.240000 43.101000 4.892142
36.243000 30.267000 3.892834
36.246000 34.737000 4.339110
36.249000 28.768000 4.073131
36.252000 33.714000 4.265169
36.255000 42.654000 4.879409
36.258000 30.328000 4.053394
36.261000 32.359000 4.221932
36.264000 34.274000 4.262325
36.267000 37.776000 4.439420
36.270000 38.055000 4.542663
36.273000 33.484000 4.461854
36.276000 33.706000 4.438171
36.279000 37.847000 4.540022
36.282000 40.788000 4.666716
36.285000 43.896000 4.883168
36.288000 45.651000 5.098985
36.291000 40.123000 4.547729
36.294000 45.149000 4.950478
36.297000 38.518000 4.494606
36.300000 33.530000 4.256467
36.303000 29.307000 3.967223
36.306000 44.409000 5.033783
36.309000 38.392000 4.640816
36.312000 42.869000 4.822798
36.315000 44.174000 4.961665
36.318000 44.144000 4.874027
36.321000 39.745000 4.483345
36.324000 33.556000 4.148905
36.327000 43.460000 4.817435
36.330000 26.740000 3.815201
36.333000 41.425000 4.686439
36.336000 42.489000 4.794087
36.339000 40.828000 4.827591
36.342000 27.294000 3.902908
36.345000 34.568000 4.255781
36.348000 39.742000 4.605668
36.351000 43.668000 4.811208
36.354000 36.623000 4.437341
36.357000 37.542000 4.298857
36.360000 37.242000 4.469932
36.363000 34.500000 4.254584
36.366000 42.758000 4.722388
36.369000 42.209000 4.735215
36.372000 39.241000 4.750165
36.375000 31.473000 4.115863
36.378000 29.604000 3.787480
36.381000 37.788000 4.766642
36.384000 30.781000 4.237853
36.387000 42.458000 4.656894
36.390000 36.882000 4.375719
36.393000 42.909000 4.862537
36.396000 53.541000 5.481024
36.399000 36.841000 4.537115
36.402000 39.288000 4.700853
36.405000 47.131000 5.040679
36.408000 35.978000 4.314164
36.411000 42.841000 4.697346
36.414000 45.720000 5.074359
36.417000 36.023000 4.343120
36.420000 41.940000 5.008835
36.423000 53.870000 5.379175
36.426000 49.123000 5.145220
36.429000 47.040000 4.937211
36.432000 41.936000 4.766786
36.435000 40.744000 4.724696
36.438000 40.046000 4.690406
36.441000 41.696000 4.565348
36.444000 40.546000 4.521136
36.447000 38.847000 4.622593
36.450000 37.030000 4.316904
36.453000 27.398000 3.644580
36.456000 35.170000 4.262357
36.459000 29.419000 3.962156
36.462000 38.783000 4.563818
36.465000 35.841000 4.243254
36.468000 29.631000 3.990205
36.471000 36.434000 4.428413
36.474000 43.050000 4.892153
36.477000 40.526000 4.755063
36.480000 44.491000 4.968482
36.483000 46.772000 5.062353
36.486000 31.642000 4.041902
36.489000 36.277000 4.523301
36.492000 29.808000 3.914964
36.495000 32.765000 4.237343
36.498000 40.544000 4.678250
36.501000 32.148000 4.173946
36.504000 25.815000 3.642386
36.507000 33.519000 4.259530
36.510000 41.515000 4.595821
36.513000 40.309000 4.782870
36.516000 31.721000 4.159508
36.519000 44.272000 5.115862
36.522000 31.835000 4.065486
36.525000 45.645000 5.022528
36.528000 51.020000 5.361047
36.531000 29.689000 4.036268
36.534000 37.093000 4.582739
36.537000 24.697000 3.538714
36.540000 35.990000 4.389372
36.543000 32.870000 4.166475
36.546000 40.731000 4.929044
36.549000 33.380000 4.172041
36.552000 36.125000 4.299983
36.555000 48.489000 5.142219
36.558000 36.933000 4.502535
36.561000 43.191000 5.008558
36.564000 38.736000 4.767277
36.567000 36.546000 4.382135
36.570000 51.664000 5.250063
36.573000 26.271000 3.843626
36.576000 35.298000 4.239098
36.579000 36.067000 4.340736
36.582000 38.369000 4.622230
36.585000 35.601000 4.367053
36.588000 42.332000 4.810441
36.591000 40.363000 4.787371
36.594000 37.092000 4.454035
36.597000 34.036000 4.338612
36.600000 34.306000 4.471001
36.603000 36.956000 4.302546
36.606000 39.511000 4.546157
36.609000 33.865000 4.196967
36.612000 45.264000 5.022334
36.615000 40.322000 4.636547
36.618000 34.272000 4.407134
36.621000 39.156000 4.529272
36.624000 37.879000 4.367686
36.627000 45.444000 4.952910
36.630000 37.813000 4.518677
36.633000 35.940000 4.347016
36.636000 47.225000 4.965824
36.639000 36.426000 4.526985
36.642000 32.234000 4.207504
36.645000 37.709000 4.547139
36.648000 32.140000 3.957016
36.651000 33.203000 4.197532
36.654000 23.489000 3.722675
36.657000 31.784000 4.203068
36.660000 31.328000 4.137391
36.663000 37.111000 4.409368
36.666000 43.704000 4.950354
36.669000 39.251000 4.603746
36.672000 34.492000 4.276285
36.675000 28.971000 4.129095
36.678000 23.486000 3.454682
36.681000 43.334000 4.851940
36.684000 40.468000 4.674236
36.687000 39.322000 4.450837
36.690000 45.003000 4.988461
36.693000 42.633000 4.835969
36.696000 41.912000 4.610595
36.699000 47.983000 5.104224
36.702000 39.325000 4.536624
36.705000 41.698000 4.879619
36.708000 39.399000 4.591397
36.711000 29.245000 3.951875
36.714000 32.145000 4.217236
36.717000 39.181000 4.596131
36.720000 32.358000 4.265747
36.723000 31.452000 4.184071
36.726000 45.690000 4.851651
36.729000 23.824000 3.579485
36.732000 41.229000 4.627385
36.735000 37.284000 4.568785
36.738000 33.292000 4.305341
36.741000 43.183000 4.731921
36.744000 35.254000 4.048704
36.747000 39.155000 4.632966
36.750000 36.783000 4.507273
36.753000 42.444000 4.910567
36.756000 37.344000 4.402336
36.759000 44.941000 4.929090
36.762000 41.966000 4.709636
36.765000 36.683000 4.543875
36.768000 35.109000 4.387792
36.771000 36.194000 4.390304
36.774000 44.558000 4.938811
36.777000 32.872000 4.268745
36.780000 32.964000 4.309619
36.783000 34.253000 4.129063
36.786000 38.409000 4.574931
36.789000 55.541000 5.554042
36.792000 35.862000 4.326784
36.795000 32.523000 4.292825
36.798000 33.955000 4.225995
36.801000 41.717000 4.702587
36.804000 34.481000 4.276369
36.807000 38.474000 4.543561
36.810000 41.468000 4.866712
36.813000 30.695000 4.101772
36.816000 35.603000 4.325960
36.819000 33.285000 4.000575
36.822000 50.040000 5.178323
36.825000 35.109000 4.276098
36.828000 31.337000 4.255462
36.831000 38.972000 4.762204
36.834000 40.264000 4.474874
36.837000 35.212000 4.228969
36.840000 42.164000 4.859398
36.843000 48.733000 5.278353
36.846000 46.355000 4.955010
36.849000 31.450000 4.117872
36.852000 25.477000 3.610631
36.855000 41.458000 4.770144
36.858000 43.447000 4.623737
36.861000 36.982000 4.448339
36.864000 26.870000 3.710233
36.867000 51.428000 5.243636
36.870000 45.642000 4.850534
36.873000 38.490000 4.583111
36.876000 35.096000 4.445289
36.879000 38.795000 4.711412
36.882000 38.584000 4.531062
36.885000 40.428000 4.826039
36.888000 42.587000 4.819844
36.891000 34.597000 4.468781
36.894000 33.108000 4.202990
36.897000 34.039000 4.445872
36.900000 41.819000 4.911710
36.903000 30.351000 4.074217
36.906000 36.260000 4.258084
36.909000 44.017000 4.895340
36.912000 43.066000 4.778581
36.915000 39.041000 4.676557
36.918000 33.671000 4.188229
36.921000 26.923000 3.654127
36.924000 40.807000 4.789688
36.927000 36.869000 4.507465
36.930000 31.110000 3.996494
36.933000 37.391000 4.444915
36.936000 27.641000 3.850875
36.939000 35.800000 4.357584
36.942000 25.830000 3.669917
36.945000 34.182000 4.422403
36.948000 35.437000 4.222399
36.951000 50.167000 5.290976
36.954000 38.871000 4.399741
36.957000 42.520000 4.833819
36.960000 46.994000 4.995313
36.963000 41.823000 4.716453
36.966000 47.576000 5.123392
36.969000 35.744000 4.472937
36.972000 36.664000 4.371259
36.975000 43.127000 4.879893
36.978000 34.480000 4.233380
36.981000 33.195000 4.046340
36.984000 43.161000 4.874064
36.987000 32.418000 4.372221
36.990000 39.193000 4.546407
36.993000 39.515000 4.524242
36.996000 46.241000 4.960137
36.999000 34.169000 4.136579
37.002000 36.440000 4.399739
37.005000 46.513000 4.912636
37.008000 36.535000 4.441055
37.011000 41.539000 4.662796
37.014000 41.937000 4.827604
37.017000 36.772000 4.502978
37.020000 42.938000 4.813072
37.023000 43.898000 4.770777
37.026000 41.518000 4.830222
37.029000 42.910000 4.783367
37.032000 37.944000 4.509754
37.035000 37.001000 4.466317
37.038000 33.590000 4.371007
37.041000 36.740000 4.408738
37.044000 36.398000 4.415380
37.047000 42.424000 4.810740
37.050000 34.265000 4.231156
37.053000 35.142000 4.479121
37.056000 33.482000 4.214286
37.059000 40.637000 4.741465
37.062000 36.239000 4.391873
37.065000 32.625000 4.063846
37.068000 37.555000 4.593735
37.071000 36.297000 4.375262
37.074000 31.407000 4.219647
37.077000 39.963000 4.619993
37.080000 37.492000 4.289813
37.083000 47.793000 5.141470
37.086000 39.943000 4.611324
37.089000 33.322000 4.192492
37.092000 35.393000 4.261801
37.095000 39.374000 4.656518
37.098000 48.651000 5.132476
37.101000 26.194000 3.743988
37.104000 36.681000 4.565789
37.107000 32.876000 4.279501
37.110000 52.036000 5.211390
37.113000 34.046000 4.079358
37.116000 38.267000 4.485529
37.119000 40.653000 4.699939
37.122000 22.491000 3.559923
37.125000 24.845000 3.568077
37.128000 30.728000 3.862996
37.131000 32.416000 4.232004
37.134000 40.571000 4.600564
37.137000 43.863000 4.841826
37.140000 37.352000 4.585959
37.143000 38.043000 4.508066
37.146000 32.504000 4.187063
37.149000 36.257000 4.507255
37.152000 37.293000 4.360792
37.155000 32.399000 4.156703
37.158000 29.877000 4.030857
37.161000 34.187000 4.280631
37.164000 38.667000 4.570693
37.167000 37.838000 4.557929
37.170000 50.644000 5.084710
37.173000 38.797000 4.446306
37.176000 35.086000 4.157423
37.179000 27.272000 3.908618
37.182000 36.711000 4.350597
37.185000 46.203000 4.995992
37.188000 38.881000 4.651599
37.191000 26.553000 3.833598
37.194000 43.904000 4.801076
37.197000 46.225000 4.915500
37.200000 32.731000 4.207279
37.203000 31.338000 4.204308
37.206000 32.792000 4.195750
37.209000 33.277000 4.123388
37.212000 32.413000 4.060651
37.215000 41.416000 4.853103
37.218000 34.402000 4.294261
37.221000 48.433000 5.095506
37.224000 41.715000 4.748442
37.227000 34.120000 4.201505
37.230000 29.867000 3.884196
37.233000 30.218000 4.012717
37.236000 30.071000 4.031517
37.239000 36.943000 4.480817
37.242000 32.995000 4.344100
37.245000 43.314000 4.742094
37.248000 38.740000 4.417216
37.251000 45.771000 4.927167
37.254000 42.586000 4.819755
37.257000 47.459000 5.010546
37.260000 33.029000 4.180892
37.263000 30.445000 4.019425
37.266000 37.947000 4.443251
37.269000 45.090000 4.922854
37.272000 40.829000 4.732992
37.275000 44.300000 4.812773
37.278000 27.324000 3.879007
37.281000 45.642000 4.893201
37.284000 32.750000 4.276563
37.287000 29.437000 3.994985
37.290000 41.462000 4.856977
37.293000 38.199000 4.507723
37.296000 29.875000 4.013905
37.299000 37.694000 4.511035
37.302000 33.164000 4.288581
37.305000 34.890000 4.358056
37.308000 33.335000 4.130083
37.311000 44.393000 4.964299
37.314000 37.339000 4.260918
37.317000 36.308000 4.408104
37.320000 36.715000 4.450767
37.323000 36.247000 4.418305
37.326000 43.545000 4.916033
37.329000 23.986000 3.547358
37.332000 47.783000 5.034023
37.335000 28.185000 3.767364
37.338000 36.413000 4.452299
37.341000 44.361000 4.977227
37.344000 33.584000 4.202124
37.347000 42.208000 4.679831
37.350000 37.285000 4.494129
37.353000 35.104000 4.287023
37.356000 39.294000 4.573113
37.359000 41.449000 4.896962
37.362000 42.498000 4.921345
37.365000 39.922000 4.632373
37.368000 29.428000 4.040085
37.371000 35.686000 4.346494
37.374000 38.583000 4.463452
37.377000 34.565000 4.253283
37.380000 41.732000 4.870888
37.383000 38.859000 4.355288
37.386000 52.578000 5.221223
37.389000 43.893000 4.714176
37.392000 33.413000 4.112134
37.395000 37.966000 4.587439
37.398000 36.969000 4.441485
37.401000 39.215000 4.451830
37.404000 45.547000 4.980509
37.407000 32.345000 4.104255
37.410000 37.691000 4.502313
37.413000 31.747000 4.191645
37.416000 54.066000 5.357283
37.419000 49.725000 5.145564
37.422000 33.071000 4.131318
37.425000 40.396000 4.690479
37.428000 41.904000 4.709991
37.431000 35.302000 4.384337
37.434000 39.150000 4.425212
37.437000 41.911000 4.701751
37.440000 34.737000 4.351479
37.443000 40.455000 4.716319
37.446000 29.536000 4.012850
37.449000 41.641000 4.663195
37.452000 25.033000 3.698153
37.455000 32.638000 4.275065
37.458000 33.662000 4.279523
37.461000 32.314000 3.919126
37.464000 39.909000 4.782093
37.467000 45.556000 5.005555
37.470000 39.932000 4.621079
37.473000 42.911000 4.786581
37.476000 35.974000 4.397191
37.479000 48.862000 5.119007
37.482000 32.003000 4.175538
37.485000 34.552000 4.447516
37.488000 24.536000 3.597528
37.491000 42.282000 4.963546
37.494000 41.938000 4.764907
37.497000 40.329000 4.538642
37.500000 38.158000 4.494632
37.503000 32.466000 4.061391
37.506000 41.455000 4.617207
37.509000 39.824000 4.737940
37.512000 44.423000 4.869590
37.515000 30.414000 4.168234
37.518000 58.002000 5.534586
37.521000 39.656000 4.622096
37.524000 35.459000 4.293522
37.527000 38.116000 4.414035
37.530000 52.546000 5.225867
37.533000 32.608000 4.236950
37.536000 48.036000 4.999361
37.539000 44.012000 4.877329
37.542000 40.435000 4.845516
37.545000 30.409000 4.211487
37.548000 39.720000 4.331250
37.551000 31.507000 4.122709
37.554000 37.099000 4.376883
37.557000 29.170000 3.804973
37.560000 31.718000 3.934600
37.563000 32.579000 4.233754
37.566000 38.858000 4.469433
37.569000 48.856000 5.049252
37.572000 45.440000 4.885543
37.575000 33.877000 4.393729
37.578000 42.195000 4.753359
37.581000 34.693000 4.295552
37.584000 39.006000 4.526104
37.587000 40.661000 4.694866
37.590000 38.798000 4.586861
37.593000 34.918000 4.268390
37.596000 37.865000 4.360126
37.599000 49.318000 5.057101
37.602000 43.185000 4.865648
37.605000 32.397000 4.287335
37.608000 39.932000 4.699620
37.611000 33.525000 4.183933
37.614000 45.288000 4.763545
37.617000 38.562000 4.643007
37.620000 50.600000 5.076286
37.623000 41.641000 4.687089
37.626000 36.457000 4.569520
37.629000 47.900000 4.931945
37.632000 35.641000 4.367819
37.635000 38.528000 4.580383
37.638000 36.827000 4.503974
37.641000 35.990000 4.321411
37.644000 55.501000 5.675866
37.647000 39.229000 4.591288
37.650000 40.827000 4.797070
37.653000 45.647000 4.828086
37.656000 48.717000 5.128062
37.659000 40.400000 4.656467
37.662000 41.315000 4.659965
37.665000 48.777000 5.177563
37.668000 31.466000 3.932713
37.671000 40.378000 4.731100
37.674000 39.969000 4.695519
37.677000 45.847000 4.996040
37.680000 49.053000 4.989593
37.683000 37.411000 4.497193
37.686000 45.975000 5.054422
37.689000 43.374000 4.781944
37.692000 50.233000 5.337514
37.695000 38.942000 4.609065
37.698000 38.398000 4.537619
37.701000 45.728000 4.880643
37.704000 44.144000 4.849121
37.707000 49.605000 5.209419
37.710000 41.322000 4.698309
37.713000 58.965000 5.623650
37.716000 73.270000 6.318807
37.719000 70.386000 6.039018
37.722000 69.091000 6.173072
37.725000 79.160000 6.474633
37.728000 96.046000 7.156352
37.731000 91.548000 7.057291
37.734000 88.545000 6.983536
37.737000 81.746000 6.753122
37.740000 66.760000 6.081665
37.743000 56.976000 5.431916
37.746000 51.425000 5.051029
37.749000 62.025000 5.717795
37.752000 49.309000 5.128783
37.755000 38.597000 4.553686
37.758000 45.842000 5.029636
37.761000 38.649000 4.638611
37.764000 34.841000 4.159215
37.767000 47.065000 5.074182
37.770000 41.819000 4.732950
37.773000 38.658000 4.554352
37.776000 35.259000 4.401715
37.779000 35.793000 4.541379
37.782000 55.383000 5.311194
37.785000 31.867000 3.948946
37.788000 46.556000 4.855052
37.791000 33.786000 4.381192
37.794000 36.931000 4.486719
37.797000 35.050000 4.150344
37.800000 44.697000 4.859827
37.803000 41.588000 4.768769
37.806000 43.334000 4.911288
37.809000 33.730000 4.190939
37.812000 36.607000 4.425197
37.815000 40.635000 4.444316
37.818000 48.100000 5.143740
37.821000 40.884000 4.748272
37.824000 43.604000 4.641529
37.827000 42.317000 4.683662
37.830000 31.714000 4.293464
37.833000 35.961000 4.415473
37.836000 40.838000 4.719732
37.839000 35.237000 4.413858
37.842000 46.541000 5.099829
37.845000 44.211000 4.751844
37.848000 49.426000 5.160414
37.851000 37.230000 4.326917
37.854000 42.845000 4.803655
37.857000 37.688000 4.543720
37.860000 47.715000 5.074168
37.863000 42.995000 4.831092
37.866000 38.360000 4.509211
37.869000 40.588000 4.856189
37.872000 47.057000 5.109021
37.875000 37.064000 4.452152
37.878000 43.286000 4.826955
37.881000 50.513000 5.339507
37.884000 34.337000 4.195322
37.887000 50.680000 5.299306
37.890000 43.957000 4.789772
37.893000 36.998000 4.562430
37.896000 33.753000 4.218690
37.899000 50.926000 5.203160
37.902000 43.246000 4.737920
37.905000 43.316000 4.797833
37.908000 47.230000 5.201644
37.911000 43.969000 4.783807
37.914000 37.428000 4.571397
37.917000 42.717000 4.723703
37.920000 33.047000 4.100464
37.923000 26.276000 3.737577
37.926000 35.007000 4.286440
37.929000 42.965000 4.685068
37.932000 32.424000 4.218886
37.935000 40.469000 4.654997
37.938000 40.518000 4.698637
37.941000 44.411000 4.879303
37.944000 46.445000 5.039400
37.947000 29.322000 3.917135
37.950000 55.724000 5.477129
37.953000 39.368000 4.579029
37.956000 28.473000 3.724063
37.959000 33.558000 4.301669
37.962000 38.125000 4.587859
37.965000 35.959000 4.202499
37.968000 35.953000 4.377535
37.971000 37.094000 4.423777
37.974000 47.025000 5.016683
37.977000 38.103000 4.339621
37.980000 38.498000 4.318353
37.983000 32.757000 4.297900
37.986000 36.366000 4.465444
37.989000 41.606000 4.720588
37.992000 33.793000 4.273119
37.995000 41.250000 4.632316
37.998000 35.594000 4.381409
38.001000 51.696000 5.447112
38.004000 45.174000 4.888397
38.007000 38.285000 4.563922
38.010000 36.301000 4.582022
38.013000 29.910000 4.025740
38.016000 33.499000 4.322483
38.019000 34.408000 4.281984
38.022000 34.320000 4.095879
38.025000 36.027000 4.347279
38.028000 49.082000 5.180178
38.031000 44.350000 4.916973
38.034000 54.562000 5.496909
38.037000 43.541000 4.820212
38.040000 36.583000 4.530408
38.043000 40.885000 4.513332
38.046000 37.146000 4.510789
38.049000 38.915000 4.670351
38.052000 46.657000 5.004674
38.055000 45.163000 4.957492
38.058000 25.312000 3.442842
38.061000 43.176000 4.914907
38.064000 57.849000 5.525427
38.067000 49.603000 5.083746
38.070000 42.816000 4.795384
38.073000 45.729000 4.847488
38.076000 48.704000 5.168477
38.079000 41.246000 4.454294
38.082000 40.050000 4.675364
38.085000 38.979000 4.530633
38.088000 53.152000 5.234898
38.091000 35.002000 4.313895
38.094000 35.662000 4.387603
38.097000 39.190000 4.626511
38.100000 42.334000 4.816828
38.103000 43.541000 4.789303
38.106000 31.990000 3.943543
38.109000 31.870000 4.199463
38.112000 40.103000 4.509764
38.115000 40.187000 4.695851
38.118000 33.087000 4.127805
38.121000 43.585000 4.990366
38.124000 35.321000 4.366168
38.127000 23.403000 3.294871
38.130000 34.795000 4.315315
38.133000 33.538000 4.151429
38.136000 39.236000 4.367801
38.139000 34.765000 4.473295
38.142000 42.670000 4.695621
38.145000 40.672000 4.687944
38.148000 41.181000 4.913180
38.151000 29.034000 3.922116
38.154000 26.300000 3.726372
38.157000 50.165000 5.262777
38.160000 52.469000 5.318498
38.163000 41.661000 4.811483
38.166000 41.201000 4.868773
38.169000 36.292000 4.365677
38.172000 34.518000 4.205214
38.175000 35.327000 4.331603
38.178000 52.110000 5.300238
38.181000 47.441000 4.918017
38.184000 36.908000 4.409193
38.187000 39.161000 4.548607
38.190000 34.693000 4.253298
38.193000 32.499000 4.152664
38.196000 45.928000 4.996761
38.199000 36.874000 4.410095
38.202000 37.910000 4.463139
38.205000 36.558000 4.480065
38.208000 35.315000 4.250184
38.211000 41.980000 4.767954
38.214000 36.904000 4.571568
38.217000 36.943000 4.396719
38.220000 40.022000 4.796450
38.223000 35.785000 4.422762
38.226000 32.711000 4.161421
38.229000 40.625000 4.840976
38.232000 40.798000 4.602846
38.235000 40.550000 4.762554
38.238000 41.942000 4.740049
38.241000 34.637000 4.187516
38.244000 44.833000 5.130727
38.247000 36.765000 4.382105
38.250000 42.847000 4.606580
38.253000 32.813000 4.083852
38.256000 37.265000 4.380472
38.259000 42.521000 4.964347
38.262000 41.300000 4.813217
38.265000 45.248000 4.946467
38.268000 36.491000 4.275685
38.271000 53.222000 5.168206
38.274000 42.946000 4.820569
38.277000 32.423000 4.257261
38.280000 44.530000 4.876193
38.283000 50.475000 5.321350
38.286000 41.857000 4.710294
38.289000 37.487000 4.296381
38.292000 36.549000 4.311524
38.295000 30.586000 3.956268
38.298000 41.283000 4.638836
38.301000 47.216000 5.147519
38.304000 44.111000 4.855702
38.307000 34.541000 4.317519
38.310000 48.393000 5.109078
38.313000 50.825000 5.261531
38.316000 59.669000 5.760572
38.319000 35.186000 4.222761
38.322000 32.208000 3.922783
38.325000 38.157000 4.791010
38.328000 45.548000 5.131605
38.331000 38.069000 4.500150
38.334000 44.505000 5.056134
38.337000 37.468000 4.449358
38.340000 44.086000 5.065003
38.343000 46.818000 4.991521
38.346000 49.207000 5.071737
38.349000 43.977000 4.760028
38.352000 43.781000 4.912005
38.355000 38.604000 4.626809
38.358000 39.507000 4.756825
38.361000 36.165000 4.570118
38.364000 37.326000 4.343518
38.367000 46.983000 5.013890
38.370000 38.317000 4.492156
38.373000 38.254000 4.356579
38.376000 40.589000 4.741477
38.379000 36.587000 4.357670
38.382000 42.907000 4.810121
38.385000 45.473000 4.846578
38.388000 37.680000 4.500044
38.391000 38.307000 4.609704
38.394000 43.955000 4.911204
38.397000 35.719000 4.269292
38.400000 42.351000 4.723299
38.403000 38.151000 4.409807
38.406000 33.882000 4.112601
38.409000 27.770000 3.787099
38.412000 31.489000 4.162122
38.415000 43.415000 4.830608
38.418000 35.766000 4.149822
38.421000 35.812000 4.342801
38.424000 43.530000 4.696931
38.427000 45.791000 4.938631
38.430000 40.864000 4.701444
38.433000 38.682000 4.459870
38.436000 50.626000 5.120152
38.439000 42.273000 4.849648
38.442000 37.661000 4.373508
38.445000 39.295000 4.776209
38.448000 41.498000 4.619743
38.451000 35.216000 4.359492
38.454000 30.475000 4.051028
38.457000 43.644000 4.963763
38.460000 49.454000 5.202810
38.463000 45.252000 4.828531
38.466000 44.033000 4.884434
38.469000 37.806000 4.433309
38.472000 41.427000 4.767296
38.475000 43.077000 4.958910
38.478000 38.686000 4.447989
38.481000 46.353000 4.945358
38.484000 42.926000 4.921607
38.487000 37.637000 4.583984
38.490000 36.026000 4.415221
38.493000 39.606000 4.743554
38.496000 43.767000 4.862612
38.499000 43.235000 4.746756
38.502000 53.950000 5.246980
38.505000 47.342000 4.901325
38.508000 50.627000 5.099690
38.511000 44.668000 4.851323
38.514000 44.899000 4.735995
38.517000 54.003000 5.447205
38.520000 49.518000 5.237976
38.523000 28.490000 3.933691
38.526000 47.957000 4.937716
38.529000 39.201000 4.494009
38.532000 40.112000 4.629572
38.535000 40.511000 4.608983
38.538000 48.554000 5.195718
38.541000 33.549000 4.119511
38.544000 31.184000 4.047486
38.547000 33.850000 4.176989
38.550000 51.416000 5.072821
38.553000 40.264000 4.683592
38.556000 51.146000 5.332732
38.559000 42.198000 4.651087
38.562000 41.174000 4.710785
38.565000 50.393000 5.198957
38.568000 43.118000 4.770924
38.571000 36.685000 4.323799
38.574000 46.889000 5.089395
38.577000 43.923000 4.734046
38.580000 51.356000 5.345942
38.583000 42.808000 4.718887
38.586000 44.144000 4.909025
38.589000 53.237000 5.398890
38.592000 39.252000 4.502206
38.595000 48.678000 5.007100
38.598000 49.276000 5.083330
38.601000 41.384000 4.726471
38.604000 57.950000 5.746340
38.607000 50.685000 5.203147
38.610000 50.395000 5.271260
38.613000 42.622000 4.659619
38.616000 46.424000 5.016496
38.619000 53.026000 5.518324
38.622000 59.523000 5.670894
38.625000 52.437000 5.288953
38.628000 54.216000 5.457344
38.631000 56.633000 5.650902
38.634000 60.289000 5.608420
38.637000 67.292000 5.973271
38.640000 62.180000 5.765914
38.643000 52.523000 5.368468
38.646000 86.805000 6.959797
38.649000 73.425000 6.278720
38.652000 92.836000 7.009517
38.655000 96.501000 7.087440
38.658000 125.223000 8.315133
38.661000 154.040000 9.039495
38.664000 182.898000 10.094661
38.667000 272.555000 12.293170
38.670000 337.002000 13.509642
38.673000 548.925000 17.216481
38.676000 857.943000 21.669148
38.679000 1346.702000 27.287656
38.682000 1891.069000 32.746803
38.685000 1850.642000 32.247975
38.688000 1317.257000 27.050413
38.691000 765.896000 20.377361
38.694000 484.205000 16.206355
38.697000 338.997000 13.570481
38.700000 253.549000 11.809672
38.703000 160.453000 9.211170
38.706000 144.711000 8.752708
38.709000 94.858000 7.215506
38.712000 112.692000 7.823716
38.715000 94.653000 7.031893
38.718000 81.636000 6.532922
38.721000 71.943000 6.170490
38.724000 79.602000 6.614298
38.727000 64.776000 5.864372
38.730000 80.455000 6.606868
38.733000 67.762000 6.121411
38.736000 67.059000 6.065668
38.739000 59.635000 5.633903
38.742000 52.388000 5.335751
38.745000 58.728000 5.431196
38.748000 49.776000 5.258846
38.751000 60.814000 5.783472
38.754000 50.015000 5.132002
38.757000 46.798000 5.099138
38.760000 60.683000 5.761854
38.763000 62.608000 5.895913
38.766000 56.852000 5.596080
38.769000 53.686000 5.435996
38.772000 57.471000 5.477128
38.775000 46.154000 5.044806
38.778000 66.620000 6.110033
38.781000 53.143000 5.286890
38.784000 64.795000 6.123227
38.787000 51.900000 5.261025
38.790000 55.621000 5.583984
38.793000 54.186000 5.281013
38.796000 56.446000 5.471592
38.799000 61.300000 5.777261
38.802000 55.750000 5.389637
38.805000 65.102000 5.854835
38.808000 62.871000 5.908077
38.811000 49.122000 5.077114
38.814000 72.601000 6.327946
38.817000 69.538000 6.180510
38.820000 62.609000 5.911184
38.823000 71.432000 6.151332
38.826000 76.324000 6.482091
38.829000 77.791000 6.296263
38.832000 88.477000 6.937151
38.835000 75.461000 6.415249
38.838000 100.315000 7.612187
38.841000 95.775000 7.059037
38.844000 88.546000 6.867480
38.847000 86.802000 6.727087
38.850000 141.744000 8.907213
38.853000 139.229000 8.453405
38.856000 153.963000 9.286844
38.859000 178.901000 9.684062
38.862000 183.512000 9.960426
38.865000 257.758000 12.005736
38.868000 280.823000 12.248202
38.871000 362.315000 13.972876
38.874000 496.806000 16.514770
38.877000 564.248000 17.477621
38.880000 653.753000 18.679305
38.883000 625.683000 18.463945
38.886000 563.867000 17.593715
38.889000 447.088000 15.637054
38.892000 367.194000 14.089050
38.895000 315.057000 13.157658
38.898000 216.941000 11.001887
38.901000 205.474000 10.501421
38.904000 157.900000 9.108160
38.907000 157.767000 9.246718
38.910000 126.232000 8.397877
38.913000 113.786000 7.935309
38.916000 105.320000 7.575588
38.919000 97.060000 7.182218
38.922000 98.619000 7.299593
38.925000 81.199000 6.583152
38.928000 85.106000 6.823418
38.931000 74.943000 6.474535
38.934000 80.301000 6.336606
38.937000 72.756000 6.221265
38.940000 76.282000 6.311567
38.943000 77.282000 6.578948
38.946000 56.092000 5.602912
38.949000 69.837000 6.155055
38.952000 56.482000 5.660075
38.955000 69.338000 6.026962
38.958000 75.401000 6.335256
38.961000 67.133000 6.091132
38.964000 54.937000 5.240559
38.967000 77.086000 6.336066
38.970000 64.643000 5.739371
38.973000 63.891000 5.787693
38.976000 60.282000 5.565872
38.979000 53.729000 5.419255
38.982000 67.792000 6.183052
38.985000 61.172000 5.699404
38.988000 64.514000 6.013041
38.991000 54.685000 5.284370
38.994000 51.552000 5.329475
38.997000 65.010000 5.942429
39.000000 66.311000 6.122894
39.003000 62.846000 5.667523
39.006000 99.068000 7.309517
39.009000 87.554000 6.872339
39.012000 87.621000 6.770863
39.015000 90.174000 7.111179
39.018000 94.072000 7.185538
39.021000 119.168000 8.064920
39.024000 144.624000 8.807867
39.027000 165.568000 9.546575
39.030000 205.547000 10.628677
39.033000 214.644000 10.743106
39.036000 301.330000 12.756056
39.039000 333.386000 13.422664
39.042000 359.964000 13.923759
39.045000 372.531000 14.393056
39.048000 300.825000 12.719690
39.051000 249.946000 11.510565
39.054000 186.617000 10.056004
39.057000 173.843000 9.580111
39.060000 161.458000 9.351105
39.063000 120.235000 8.199176
39.066000 115.817000 7.961374
39.069000 96.152000 7.060056
39.072000 100.016000 7.378680
39.075000 61.798000 5.735952
39.078000 74.656000 6.535888
39.081000 79.526000 6.495510
39.084000 59.701000 5.740338
39.087000 64.714000 5.831714
39.090000 62.467000 5.752525
39.093000 56.774000 5.539211
39.096000 66.287000 5.837922
39.099000 56.052000 5.422870
39.102000 49.192000 5.140426
39.105000 57.195000 5.671736
39.108000 59.520000 5.683975
39.111000 39.937000 4.674547
39.114000 46.863000 5.054860
39.117000 47.295000 5.135255
39.120000 51.148000 5.392873
39.123000 43.638000 4.715176
39.126000 41.422000 4.829685
39.129000 38.055000 4.320632
39.132000 45.589000 5.074047
39.135000 39.629000 4.657388
39.138000 46.248000 5.052277
39.141000 43.159000 4.847348
39.144000 67.778000 6.060832
39.147000 55.015000 5.526000
39.150000 29.725000 3.812447
39.153000 47.074000 4.988902
39.156000 57.821000 5.523246
39.159000 47.640000 5.272701
39.162000 34.624000 4.325279
39.165000 43.379000 4.997613
39.168000 44.189000 4.838656
39.171000 38.846000 4.439170
39.174000 53.389000 5.124861
39.177000 52.705000 5.303100
39.180000 53.976000 5.421513
39.183000 43.767000 4.910242
39.186000 58.542000 5.800751
39.189000 32.347000 4.238894
39.192000 44.711000 4.947590
39.195000 41.608000 4.744684
39.198000 37.133000 4.573699
39.201000 48.043000 5.123143
39.204000 38.794000 4.423680
39.207000 40.856000 4.740170
39.210000 47.295000 4.945421
39.213000 43.582000 4.820086
39.216000 43.110000 4.729379
39.219000 51.168000 5.311791
39.222000 42.642000 4.858575
39.225000 49.667000 5.196727
39.228000 42.933000 4.697971
39.231000 45.643000 4.921166
39.234000 38.761000 4.465152
39.237000 42.872000 4.831074
39.240000 33.568000 4.354381
39.243000 33.464000 4.226906
39.246000 47.727000 5.111539
39.249000 36.467000 4.453335
39.252000 40.890000 4.907736
39.255000 38.255000 4.657722
39.258000 50.973000 5.323590
39.261000 37.878000 4.473457
39.264000 37.317000 4.415657
39.267000 36.926000 4.451214
39.270000 44.025000 4.870763
39.273000 42.413000 4.838913
39.276000 41.146000 4.712683
39.279000 48.488000 5.171152
39.282000 43.610000 4.886882
39.285000 40.615000 4.714952
39.288000 37.337000 4.418732
39.291000 46.984000 4.958583
39.294000 38.918000 4.770567
39.297000 42.363000 4.746622
39.300000 45.778000 5.049950
39.303000 39.735000 4.674144
39.306000 38.427000 4.555170
39.309000 43.270000 4.850854
39.312000 43.084000 4.757785
39.315000 39.062000 4.393578
39.318000 38.974000 4.604638
39.321000 34.648000 4.296565
39.324000 38.107000 4.462121
39.327000 43.272000 4.705300
39.330000 49.970000 5.195325
39.333000 47.584000 5.153844
39.336000 42.225000 4.762369
39.339000 40.543000 4.541634
39.342000 42.144000 4.971075
39.345000 33.200000 4.173810
39.348000 42.285000 4.594211
39.351000 34.538000 4.281984
39.354000 50.983000 5.144366
39.357000 42.801000 4.882479
39.360000 35.493000 4.592132
39.363000 32.967000 4.174777
39.366000 46.308000 4.935596
39.369000 32.122000 4.416529
39.372000 32.834000 4.238742
39.375000 37.416000 4.329539
39.378000 40.783000 4.630250
39.381000 39.930000 4.401231
39.384000 41.820000 4.713284
39.387000 34.820000 4.339550
39.390000 32.889000 4.058682
39.393000 38.405000 4.393835
39.396000 51.080000 5.278179
39.399000 31.140000 3.916932
39.402000 33.102000 4.152076
39.405000 50.963000 5.216437
39.408000 39.597000 4.540405
39.411000 51.655000 5.338143
39.414000 43.225000 4.804750
39.417000 28.465000 3.859812
39.420000 40.671000 4.635299
39.423000 31.018000 3.967032
39.426000 39.270000 4.681715
39.429000 35.224000 4.462732
39.432000 38.807000 4.615837
39.435000 34.585000 4.141404
39.438000 38.978000 4.494755
39.441000 42.897000 4.780164
39.444000 43.716000 4.931320
39.447000 53.084000 5.348433
39.450000 40.512000 4.877441
39.453000 43.101000 4.762199
39.456000 41.368000 4.829917
39.459000 38.256000 4.660288
39.462000 47.189000 5.043788
39.465000 43.338000 4.794936
39.468000 43.724000 4.813428
39.471000 34.636000 4.228201
39.474000 29.957000 4.091069
39.477000 32.196000 4.085327
39.480000 41.726000 4.822057
39.483000 38.027000 4.581780
39.486000 34.384000 4.389410
39.489000 29.470000 3.899324
39.492000 31.027000 4.046836
39.495000 42.506000 4.515678
39.498000 36.713000 4.331278
39.501000 43.951000 4.909347
39.504000 40.016000 4.654775
39.507000 36.151000 4.487091
39.510000 48.695000 5.090647
39.513000 41.031000 4.917831
39.516000 34.242000 4.318241
39.519000 52.159000 5.254973
39.522000 41.007000 4.438466
39.525000 37.852000 4.452760
39.528000 45.626000 5.006775
39.531000 38.540000 4.479347
39.534000 48.060000 4.986776
39.537000 48.821000 5.144104
39.540000 39.136000 4.562512
39.543000 38.249000 4.228690
39.546000 39.188000 4.550028
39.549000 43.011000 4.902011
39.552000 40.843000 4.597470
39.555000 35.874000 4.293053
39.558000 44.887000 5.000392
39.561000 44.366000 4.953652
39.564000 39.091000 4.581778
39.567000 49.468000 5.357852
39.570000 36.277000 4.513761
39.573000 45.045000 4.906211
39.576000 41.250000 4.877169
39.579000 35.745000 4.479090
39.582000 42.130000 4.704904
39.585000 30.666000 3.916189
39.588000 48.774000 5.155390
39.591000 51.706000 5.293977
39.594000 38.813000 4.633860
39.597000 47.110000 5.193864
39.600000 33.262000 4.274885
39.603000 34.877000 4.366823
39.606000 30.229000 3.971693
39.609000 30.103000 4.040210
39.612000 25.478000 3.441702
39.615000 42.537000 4.702479
39.618000 25.879000 3.823930
39.621000 39.923000 4.579873
39.624000 41.211000 4.646903
39.627000 34.774000 4.392121
39.630000 38.546000 4.482163
39.633000 45.799000 4.913324
39.636000 40.542000 4.615217
39.639000 34.956000 4.401027
39.642000 45.504000 4.950210
39.645000 39.919000 4.593172
39.648000 38.806000 4.725290
39.651000 27.864000 3.795104
39.654000 40.405000 4.553496
39.657000 40.304000 4.507883
39.660000 34.878000 4.410577
39.663000 36.027000 4.498187
39.666000 36.562000 4.503694
39.669000 43.459000 4.716666
39.672000 42.474000 4.675309
39.675000 50.674000 5.134125
39.678000 39.620000 4.485675
39.681000 46.751000 5.149191
39.684000 28.780000 3.803917
39.687000 33.396000 4.213297
39.690000 40.746000 4.754733
39.693000 30.581000 4.144609
39.696000 35.847000 4.509513
39.699000 48.601000 5.110556
39.702000 34.687000 4.265592
39.705000 34.365000 4.336594
39.708000 37.495000 4.486642
39.711000 37.724000 4.589693
39.714000 39.784000 4.738036
39.717000 36.551000 4.262191
39.720000 53.735000 5.407643
39.723000 46.987000 4.914090
39.726000 40.646000 4.723768
39.729000 36.685000 4.378638
39.732000 34.987000 4.368872
39.735000 46.215000 5.121813
39.738000 38.320000 4.478759
39.741000 44.399000 4.918980
39.744000 33.387000 4.165122
39.747000 31.500000 4.179275
39.750000 46.390000 5.121300
39.753000 38.033000 4.517586
39.756000 42.385000 4.784144
39.759000 38.578000 4.604410
39.762000 22.275000 3.353524
39.765000 42.448000 4.640533
39.768000 37.504000 4.499384
39.771000 43.111000 4.850569
39.774000 32.665000 3.992565
39.777000 31.931000 4.088248
39.780000 39.605000 4.513019
39.783000 40.524000 4.681728
39.786000 43.559000 4.868167
39.789000 39.645000 4.686181
39.792000 28.219000 3.945930
39.795000 35.396000 4.358941
39.798000 29.819000 3.943866
39.801000 39.964000 4.685560
39.804000 39.748000 4.583388
39.807000 49.044000 5.143993
39.810000 47.317000 5.077242
39.813000 33.924000 4.358632
39.816000 32.142000 4.038474
39.819000 43.165000 4.836822
39.822000 47.826000 5.195123
39.825000 30.718000 4.028899
39.828000 49.255000 5.231440
39.831000 48.486000 4.977286
39.834000 45.749000 5.004239
39.837000 42.958000 4.929334
39.840000 50.254000 5.298374
39.843000 28.322000 3.873066
39.846000 32.028000 4.152116
39.849000 26.586000 3.799974
39.852000 47.467000 5.192023
39.855000 36.394000 4.422484
39.858000 34.471000 4.251928
39.861000 40.198000 4.652043
39.864000 32.306000 4.193920
39.867000 39.150000 4.749069
39.870000 30.790000 4.094591
39.873000 46.155000 5.152490
39.876000 37.630000 4.401624
39.879000 39.150000 4.640088
39.882000 30.857000 3.928927
39.885000 43.339000 4.819675
39.888000 46.413000 5.072206
39.891000 30.587000 3.962004
39.894000 37.121000 4.530128
39.897000 32.162000 4.289854
39.900000 32.420000 4.256299
39.903000 43.038000 4.896694
39.906000 35.953000 4.420354
39.909000 47.332000 5.087891
39.912000 38.261000 4.565132
39.915000 41.916000 4.742224
39.918000 47.809000 5.091178
39.921000 39.536000 4.567080
39.924000 36.641000 4.365001
39.927000 30.459000 4.004151
39.930000 38.281000 4.373797
39.933000 40.598000 4.666671
39.936000 35.857000 4.344688
39.939000 44.511000 5.009030
39.942000 38.242000 4.637591
39.945000 31.690000 4.106344
39.948000 37.359000 4.280362
39.951000 42.606000 4.639188
39.954000 40.690000 4.720761
39.957000 38.908000 4.671820
39.960000 40.040000 4.563896
39.963000 43.224000 4.723891
39.966000 38.583000 4.515253
39.969000 44.812000 4.912968
39.972000 33.604000 4.274966
39.975000 27.235000 3.809872
39.978000 35.520000 4.402493
39.981000 42.884000 4.730361
39.984000 30.489000 3.958052
39.987000 39.427000 4.523379
39.990000 34.938000 4.484787
39.993000 27.849000 3.857945
39.996000 33.029000 4.173507
39.999000 40.507000 4.669487
40.002000 42.645000 4.942086
40.005000 38.191000 4.529367
40.008000 34.129000 4.302874
40.011000 46.431000 4.956572
40.014000 40.127000 4.675638
40.017000 36.444000 4.359295
40.020000 43.863000 4.733732
40.023000 42.555000 4.824494
40.026000 29.607000 3.895921
40.029000 44.617000 4.737255
40.032000 38.189000 4.559823
40.035000 35.994000 4.377855
40.038000 29.972000 3.974842
40.041000 32.767000 4.113155
40.044000 35.825000 4.411719
40.047000 42.331000 4.827200
40.050000 41.516000 4.468314
40.053000 48.051000 5.102745
40.056000 40.307000 4.785097
40.059000 48.981000 5.227574
40.062000 37.284000 4.451554
40.065000 48.149000 5.110357
40.068000 35.924000 4.312869
40.071000 37.634000 4.496048
40.074000 32.763000 4.094359
40.077000 44.684000 4.889205
40.080000 30.152000 4.033661
40.083000 39.905000 4.590033
40.086000 43.486000 4.883445
40.089000 42.346000 4.821171
40.092000 42.017000 4.640161
40.095000 38.650000 4.538724
40.098000 39.703000 4.610449
40.101000 33.318000 4.200624
40.104000 30.165000 3.912321
40.107000 45.127000 5.021438
40.110000 40.177000 4.533309
40.113000 37.970000 4.452810
40.116000 40.532000 4.677108
40.119000 39.550000 4.548533
40.122000 41.475000 4.798180
40.125000 38.678000 4.548188
40.128000 46.620000 5.100739
40.131000 37.771000 4.467400
40.134000 38.071000 4.617084
40.137000 51.695000 5.379486
40.140000 38.667000 4.437269
40.143000 38.445000 4.614600
40.146000 41.828000 4.858453
40.149000 34.279000 4.238915
40.152000 37.512000 4.560750
40.155000 32.707000 4.169177
40.158000 43.467000 4.738801
40.161000 43.121000 4.831277
40.164000 43.018000 4.626073
40.167000 46.910000 5.101199
40.170000 38.075000 4.491683
40.173000 38.476000 4.422495
40.176000 42.968000 4.814888
40.179000 39.317000 4.594140
40.182000 34.930000 4.389981
40.185000 40.908000 4.647090
40.188000 44.898000 5.028088
40.191000 40.592000 4.726159
40.194000 43.645000 4.717613
40.197000 33.671000 3.981390
40.200000 47.607000 5.103625
40.203000 39.341000 4.798239
40.206000 42.164000 4.851565
40.209000 44.461000 4.808819
40.212000 40.187000 4.732770
40.215000 36.216000 4.197803
40.218000 38.621000 4.609213
40.221000 44.581000 5.001588
40.224000 35.675000 4.335145
40.227000 46.761000 5.015710
40.230000 28.644000 3.764375
40.233000 36.450000 4.510755
40.236000 31.494000 4.095100
40.239000 45.132000 4.980584
40.242000 36.147000 4.312820
40.245000 46.822000 5.009652
40.248000 32.652000 4.102995
40.251000 38.812000 4.334954
40.254000 41.329000 4.593745
40.257000 59.471000 5.580009
40.260000 48.595000 5.055279
40.263000 46.723000 4.931828
40.266000 40.273000 4.686824
40.269000 44.082000 4.891561
40.272000 32.453000 4.006011
40.275000 42.333000 4.821552
40.278000 41.348000 4.682621
40.281000 50.778000 5.349479
40.284000 23.093000 3.521349
40.287000 44.401000 5.114716
40.290000 36.892000 4.460548
40.293000 34.231000 4.269735
40.296000 31.054000 4.003247
40.299000 33.243000 4.166169
40.302000 32.757000 4.118008
40.305000 22.276000 3.505708
40.308000 40.577000 4.574818
40.311000 40.488000 4.711747
40.314000 40.499000 4.515755
40.317000 41.108000 4.671839
40.320000 32.508000 4.102966
40.323000 33.290000 4.226778
40.326000 33.994000 4.467810
40.329000 33.345000 4.267813
40.332000 37.498000 4.549767
40.335000 31.131000 4.126270
40.338000 43.299000 4.874080
40.341000 42.921000 4.882762
40.344000 46.826000 5.051531
40.347000 38.270000 4.451136
40.350000 31.489000 4.069181
40.353000 40.226000 4.667586
40.356000 46.126000 5.138300
40.359000 50.941000 5.283675
40.362000 39.599000 4.585826
40.365000 43.703000 4.967168
40.368000 37.526000 4.362844
40.371000 42.490000 4.793967
40.374000 25.085000 3.770938
40.377000 39.460000 4.590001
40.380000 46.203000 5.012107
40.383000 51.793000 5.363230
40.386000 26.765000 3.848071
40.389000 27.923000 3.837216
40.392000 39.529000 4.618361
40.395000 45.305000 4.918885
40.398000 47.869000 5.171068
40.401000 37.154000 4.434319
40.404000 46.449000 4.783517
40.407000 38.934000 4.574015
40.410000 38.001000 4.523684
40.413000 38.378000 4.702514
40.416000 50.696000 5.346043
40.419000 48.354000 5.100844
40.422000 39.109000 4.493713
40.425000 50.999000 5.328034
40.428000 45.686000 4.954919
40.431000 42.387000 4.716499
40.434000 50.806000 5.279716
40.437000 63.040000 5.902717
40.440000 65.989000 6.012688
40.443000 63.808000 5.842960
40.446000 64.493000 5.939936
40.449000 62.714000 5.805932
40.452000 52.673000 5.325485
40.455000 63.593000 5.863162
40.458000 49.818000 5.149277
40.461000 43.883000 4.759754
40.464000 45.643000 4.976780
40.467000 36.198000 4.442944
40.470000 43.776000 4.892556
40.473000 55.014000 5.299769
40.476000 48.705000 5.163293
40.479000 52.402000 5.309799
40.482000 43.171000 4.807474
40.485000 46.377000 4.981422
40.488000 37.069000 4.560735
40.491000 49.562000 5.179193
40.494000 50.517000 5.343531
40.497000 51.565000 5.254686
40.500000 49.780000 5.158243
40.503000 48.391000 4.969607
40.506000 50.097000 5.337736
40.509000 49.152000 5.306723
40.512000 53.447000 5.296096
40.515000 53.750000 5.367846
40.518000 63.481000 5.894900
40.521000 47.822000 5.164244
40.524000 49.299000 5.090320
40.527000 50.196000 5.255400
40.530000 51.813000 5.434500
40.533000 53.134000 5.303612
40.536000 59.070000 5.729100
40.539000 79.555000 6.532844
40.542000 82.324000 6.532513
40.545000 108.909000 7.738745
40.548000 99.989000 7.308654
40.551000 105.635000 7.530061
40.554000 133.594000 8.622353
40.557000 163.990000 9.366245
40.560000 218.187000 10.895221
40.563000 236.117000 11.276839
40.566000 290.942000 12.579206
40.569000 259.003000 11.829450
40.572000 234.415000 11.128021
40.575000 188.485000 10.140443
40.578000 149.085000 9.062912
40.581000 130.512000 8.411163
40.584000 94.036000 7.039604
40.587000 87.638000 6.692216
40.590000 97.916000 7.380687
40.593000 64.425000 6.039824
40.596000 78.755000 6.693403
40.599000 46.676000 4.792377
40.602000 45.166000 4.794830
40.605000 58.397000 5.870234
40.608000 55.889000 5.487814
40.611000 44.720000 4.826494
40.614000 41.464000 4.692673
40.617000 41.115000 4.681008
40.620000 42.923000 4.685171
40.623000 58.435000 5.612922
40.626000 48.128000 5.159382
40.629000 47.166000 5.057209
40.632000 55.935000 5.371248
40.635000 45.191000 5.077454
40.638000 46.874000 5.062438
40.641000 35.958000 4.441289
40.644000 52.027000 5.413207
40.647000 44.499000 4.770072
40.650000 30.601000 4.116235
40.653000 36.866000 4.409008
40.656000 34.405000 4.046154
40.659000 54.552000 5.367427
40.662000 57.717000 5.641945
40.665000 30.882000 4.079429
40.668000 38.080000 4.429864
40.671000 36.503000 4.355422
40.674000 33.195000 4.386366
40.677000 48.097000 5.140471
40.680000 45.231000 4.865102
40.683000 39.888000 4.586843
40.686000 30.942000 4.024859
40.689000 42.713000 4.901662
40.692000 46.178000 4.981612
40.695000 38.023000 4.435152
40.698000 37.155000 4.443927
40.701000 41.465000 4.697163
40.704000 49.247000 5.309511
40.707000 45.900000 5.102621
40.710000 43.551000 4.924878
40.713000 36.778000 4.481781
40.716000 39.477000 4.541191
40.719000 38.840000 4.673895
40.722000 38.931000 4.784719
40.725000 35.724000 4.381858
40.728000 32.634000 4.175656
40.731000 43.697000 4.963685
40.734000 35.662000 4.398227
40.737000 36.331000 4.366152
40.740000 38.449000 4.642062
40.743000 38.979000 4.720282
40.746000 37.774000 4.465246
40.749000 42.118000 4.738069
40.752000 39.935000 4.543318
40.755000 45.762000 4.978679
40.758000 39.271000 4.492384
40.761000 37.879000 4.526571
40.764000 58.860000 5.658238
40.767000 31.029000 4.199984
40.770000 37.894000 4.336645
40.773000 32.273000 4.238903
40.776000 43.978000 4.835134
40.779000 39.784000 4.668868
40.782000 45.054000 4.829616
40.785000 43.625000 4.842368
40.788000 44.979000 5.007103
40.791000 23.000000 3.449914
40.794000 31.461000 4.121393
40.797000 33.610000 4.184110
40.800000 40.922000 4.776115
40.803000 29.468000 4.052596
40.806000 38.493000 4.496248
40.809000 47.663000 5.065982
40.812000 33.294000 4.200629
40.815000 30.225000 4.041598
40.818000 35.733000 4.498002
40.821000 57.249000 5.698470
40.824000 39.670000 4.573422
40.827000 43.431000 4.626138
40.830000 44.080000 4.727119
40.833000 46.027000 4.796274
40.836000 33.479000 4.359602
40.839000 38.330000 4.628867
40.842000 30.916000 4.044150
40.845000 34.846000 4.362506
40.848000 39.156000 4.512723
40.851000 34.727000 4.464515
40.854000 42.410000 4.754214
40.857000 33.919000 4.348224
40.860000 41.354000 4.713608
40.863000 32.773000 4.152279
40.866000 36.908000 4.479902
40.869000 46.119000 4.958837
40.872000 46.123000 4.993566
40.875000 34.898000 4.167228
40.878000 36.177000 4.084320
40.881000 36.558000 4.418846
40.884000 39.006000 4.589434
40.887000 29.371000 3.861019
40.890000 35.441000 4.276004
40.893000 33.559000 4.135997
40.896000 43.984000 4.762432
40.899000 37.607000 4.545046
40.902000 34.759000 4.412651
40.905000 38.381000 4.430340
40.908000 36.908000 4.399710
40.911000 37.833000 4.517070
40.914000 37.620000 4.577295
40.917000 33.898000 4.320356
40.920000 28.126000 3.788779
40.923000 35.226000 4.202488
40.926000 29.637000 3.949960
40.929000 32.749000 4.176409
40.932000 27.745000 3.883153
40.935000 54.094000 5.445499
40.938000 38.368000 4.433822
40.941000 40.283000 4.884304
40.944000 39.558000 4.437424
40.947000 33.078000 4.031251
40.950000 36.499000 4.314554
40.953000 44.331000 4.909399
40.956000 40.310000 4.680375
40.959000 39.221000 4.598280
40.962000 33.132000 4.246101
40.965000 35.296000 4.437401
40.968000 47.687000 5.151173
40.971000 42.324000 4.861058
40.974000 46.192000 5.084177
40.977000 38.526000 4.634167
40.980000 35.528000 4.334832
40.983000 43.128000 4.769782
40.986000 42.802000 4.818719
40.989000 33.545000 4.230450
40.992000 42.074000 4.743586
40.995000 38.323000 4.686013
40.998000 32.333000 4.239449
41.001000 35.975000 4.457397
41.004000 43.288000 4.794158
41.007000 33.690000 4.185351
41.010000 32.729000 4.302290
41.013000 30.205000 4.162052
41.016000 34.995000 4.547755
41.019000 46.660000 5.011785
41.022000 42.161000 4.749260
41.025000 50.620000 5.340606
41.028000 34.785000 4.347727
41.031000 36.049000 4.512791
41.034000 28.501000 3.926281
41.037000 32.449000 4.310766
41.040000 40.070000 4.698584
41.043000 25.900000 3.696594
41.046000 40.082000 4.593816
41.049000 33.999000 4.279678
41.052000 32.538000 4.124349
41.055000 29.098000 4.020402
41.058000 42.044000 4.906942
41.061000 31.797000 4.304299
41.064000 32.152000 4.359991
41.067000 34.846000 4.381489
41.070000 40.393000 4.764252
41.073000 28.540000 3.944873
41.076000 23.754000 3.575837
41.079000 33.653000 4.236664
41.082000 25.580000 3.788263
41.085000 37.271000 4.450023
41.088000 38.009000 4.530639
41.091000 33.008000 4.312868
41.094000 27.892000 3.833971
41.097000 46.691000 5.176954
41.100000 41.778000 4.702015
41.103000 33.355000 4.220696
41.106000 31.691000 4.112901
41.109000 26.989000 3.703340
41.112000 42.615000 4.750349
41.115000 36.440000 4.383009
41.118000 47.437000 5.036954
41.121000 29.818000 3.908192
41.124000 26.990000 3.754136
41.127000 34.014000 4.298365
41.130000 35.309000 4.452116
41.133000 35.557000 4.386899
41.136000 34.142000 4.191081
41.139000 21.656000 3.354706
41.142000 28.202000 3.792487
41.145000 37.024000 4.446281
41.148000 42.629000 4.918337
41.151000 40.701000 4.785715
41.154000 36.828000 4.411174
41.157000 45.523000 5.203522
41.160000 30.195000 4.020146
41.163000 36.101000 4.462066
41.166000 39.994000 4.633846
41.169000 31.951000 4.069926
41.172000 36.445000 4.439655
41.175000 39.829000 4.499217
41.178000 21.149000 3.313482
41.181000 37.211000 4.459963
41.184000 33.544000 4.325477
41.187000 26.747000 3.642751
41.190000 37.410000 4.324138
41.193000 38.775000 4.571687
41.196000 33.218000 4.199681
41.199000 36.616000 4.279865
41.202000 35.497000 4.491758
41.205000 36.905000 4.375279
41.208000 41.185000 4.686035
41.211000 25.159000 3.623834
41.214000 37.652000 4.357368
41.217000 33.260000 4.324147
41.220000 34.400000 4.406040
41.223000 29.816000 4.079234
41.226000 38.195000 4.537219
41.229000 29.578000 3.955046
41.232000 38.152000 4.633298
41.235000 30.704000 4.160698
41.238000 35.914000 4.326712
41.241000 39.449000 4.541757
41.244000 33.100000 4.323559
41.247000 42.087000 4.792938
41.250000 31.554000 4.086622
41.253000 25.642000 3.634504
41.256000 42.831000 4.951768
41.259000 35.423000 4.421989
41.262000 39.617000 4.575728
41.265000 37.851000 4.503773
41.268000 38.572000 4.677028
41.271000 33.925000 4.214767
41.274000 23.702000 3.386642
41.277000 34.150000 4.261957
41.280000 33.027000 4.102136
41.283000 41.865000 4.773170
41.286000 33.153000 4.131117
41.289000 41.080000 4.705906
41.292000 32.290000 4.293687
41.295000 43.081000 4.824801
41.298000 47.900000 4.893990
41.301000 38.683000 4.375898
41.304000 34.911000 4.327178
41.307000 27.699000 3.813539
41.310000 30.173000 4.188402
41.313000 35.849000 4.410639
41.316000 35.594000 4.408381
41.319000 46.629000 4.996998
41.322000 23.176000 3.458398
41.325000 32.945000 4.149316
41.328000 34.335000 4.243868
41.331000 40.492000 4.640161
41.334000 33.514000 4.210188
41.337000 34.115000 4.212388
41.340000 35.326000 4.262352
41.343000 46.902000 4.963074
41.346000 36.700000 4.263645
41.349000 31.765000 4.106203
41.352000 42.755000 4.764205
41.355000 36.723000 4.418183
41.358000 31.041000 4.074242
41.361000 31.411000 4.023631
41.364000 26.655000 3.810553
41.367000 35.817000 4.293703
41.370000 35.253000 4.232429
41.373000 36.552000 4.233676
41.376000 36.165000 4.263396
41.379000 24.025000 3.605216
41.382000 34.293000 4.226124
41.385000 21.689000 3.268430
41.388000 26.704000 3.836627
41.391000 46.950000 5.024549
41.394000 35.395000 4.336518
41.397000 27.597000 3.789307
41.400000 38.958000 4.566977
41.403000 30.485000 3.881178
41.406000 37.688000 4.586870
41.409000 35.016000 4.275091
41.412000 22.295000 3.554807
41.415000 28.832000 3.979273
41.418000 24.217000 3.612721
41.421000 30.449000 3.973638
41.424000 27.395000 3.843800
41.427000 33.467000 4.375757
41.430000 28.615000 4.032314
41.433000 41.672000 4.694845
41.436000 39.392000 4.555707
41.439000 45.747000 4.916892
41.442000 32.016000 4.244742
41.445000 30.277000 4.111337
41.448000 39.589000 4.449125
41.451000 36.395000 4.401766
41.454000 34.818000 4.429579
41.457000 44.225000 4.991307
41.460000 43.233000 4.769351
41.463000 35.112000 4.378319
41.466000 36.553000 4.315901
41.469000 36.464000 4.527546
41.472000 35.181000 4.347302
41.475000 34.999000 4.334364
41.478000 25.381000 3.523621
41.481000 26.287000 3.664945
41.484000 32.070000 4.009633
41.487000 32.828000 4.217893
41.490000 34.431000 4.340472
41.493000 39.693000 4.764658
41.496000 28.824000 4.036804
41.499000 30.575000 4.162957
41.502000 23.253000 3.194879
41.505000 24.628000 3.564806
41.508000 34.347000 4.246414
41.511000 25.313000 3.483034
41.514000 32.383000 4.242398
41.517000 39.733000 4.666094
41.520000 30.386000 4.184053
41.523000 31.851000 4.080340
41.526000 36.186000 4.452291
41.529000 30.835000 4.020957
41.532000 27.007000 3.856329
41.535000 31.473000 4.010488
41.538000 52.310000 5.406766
41.541000 36.873000 4.437527
41.544000 35.687000 4.396033
41.547000 25.991000 3.832527
41.550000 38.067000 4.550259
41.553000 31.634000 4.161161
41.556000 41.482000 4.695700
41.559000 44.660000 4.970910
41.562000 40.754000 4.497469
41.565000 40.468000 4.526543
41.568000 32.457000 4.173678
41.571000 39.144000 4.583203
41.574000 42.578000 4.719481
41.577000 32.401000 4.214664
41.580000 33.338000 4.181357
41.583000 23.666000 3.447191
41.586000 34.797000 4.462486
41.589000 27.563000 3.922634
41.592000 38.004000 4.562080
41.595000 27.704000 3.699287
41.598000 35.624000 4.146573
41.601000 32.382000 4.318712
41.604000 37.312000 4.567240
41.607000 34.016000 4.270325
41.610000 41.608000 4.673558
[truncated: 1,046,874 more chars]
