# Supplementary material for: pdCIFplotter: visualizing powder diffraction data in pdCIF format
Source: J Appl Crystallogr. 2022 May 25;55(Pt 3):631–7. doi: 10.1107/S1600576722003478 (PMC9172038; doi:10.1107/S1600576722003478)
Supplement: Supplementary file 2 [file j-55-00631-sup2.zip › first/xye_files/576472-mac-001_reb_0003.xye]

0.000000 169.075500 9.867942
0.003000 184.823000 9.914246
0.006000 175.072000 9.615018
0.009000 150.132000 8.982142
0.012000 162.432000 9.448825
0.015000 166.989000 9.394680
0.018000 152.816000 8.806535
0.021000 134.906000 8.512982
0.024000 95.802000 7.088154
0.027000 99.007000 7.356487
0.030000 104.825000 7.584016
0.033000 93.852000 7.034631
0.036000 88.812000 6.905567
0.039000 88.202000 7.000244
0.042000 91.874000 7.169559
0.045000 62.725000 5.820501
0.048000 59.850000 5.665654
0.051000 68.290000 6.298438
0.054000 71.619000 6.454070
0.057000 47.498000 5.293741
0.060000 20.279000 3.184464
0.063000 27.819000 3.728425
0.066000 10.156000 2.430705
0.069000 9.474000 2.166438
0.072000 6.484000 1.927355
0.075000 3.056000 1.200337
0.078000 3.505000 1.333170
0.081000 1.715000 1.030039
0.084000 1.784000 0.864938
0.087000 0.845000 0.662097
0.090000 1.591000 0.986027
0.093000 1.982000 0.905442
0.096000 0.000000 0.000000
0.099000 3.186000 1.390373
0.102000 0.245000 0.190000
0.105000 2.220000 1.213939
0.108000 0.002000 0.001000
0.111000 0.000000 0.000000
0.114000 0.000000 0.000000
0.117000 5.475000 1.705005
0.120000 1.974000 1.089883
0.123000 0.029000 0.021000
0.126000 0.000000 0.000000
0.129000 2.627000 1.283996
0.132000 1.710000 0.918001
0.135000 1.810000 0.949658
0.138000 0.934000 0.631615
0.141000 0.000000 0.000000
0.144000 1.317000 0.754931
0.147000 1.560000 0.964460
0.150000 2.207000 1.251000
0.153000 1.650000 0.835621
0.156000 2.348000 1.061185
0.159000 0.000000 0.000000
0.162000 2.254000 1.206679
0.165000 1.810000 1.066457
0.168000 1.595000 0.862791
0.171000 0.281000 0.272000
0.174000 1.836000 0.914817
0.177000 0.203000 0.196000
0.180000 1.460000 0.937258
0.183000 5.528000 1.469009
0.186000 6.353000 1.789516
0.189000 2.104000 1.237026
0.192000 0.824000 0.713000
0.195000 4.163000 1.489798
0.198000 0.323000 0.244240
0.201000 0.737000 0.619000
0.204000 1.178000 0.827000
0.207000 1.578000 0.989223
0.210000 0.010000 0.010000
0.213000 0.728000 0.720000
0.216000 0.559000 0.428000
0.219000 2.629000 1.191019
0.222000 0.000000 0.000000
0.225000 2.386000 1.147763
0.228000 0.765000 0.504000
0.231000 0.498000 0.395000
0.234000 2.655000 1.115482
0.237000 0.801000 0.536982
0.240000 2.232000 1.128759
0.243000 1.336000 0.986000
0.246000 1.693000 0.975384
0.249000 1.458000 0.841275
0.252000 0.004000 0.003000
0.255000 1.136000 0.904000
0.258000 1.307000 0.855479
0.261000 0.771000 0.575670
0.264000 0.679000 0.305000
0.267000 4.500000 1.558079
0.270000 0.405000 0.348000
0.273000 1.323000 0.983000
0.276000 0.000000 0.000000
0.279000 0.000000 0.000000
0.282000 1.802000 0.920377
0.285000 1.030000 0.773000
0.288000 2.417000 1.062587
0.291000 1.259000 0.953000
0.294000 1.267000 0.855496
0.297000 2.317000 1.009307
0.300000 0.000000 0.000000
0.303000 1.584000 0.811757
0.306000 1.137000 0.749417
0.309000 0.808000 0.604629
0.312000 0.000000 0.000000
0.315000 0.932000 0.643344
0.318000 0.000000 0.000000
0.321000 0.000000 0.000000
0.324000 0.000000 0.000000
0.327000 0.000000 0.000000
0.330000 0.000000 0.000000
0.333000 0.000000 0.000000
0.336000 0.000000 0.000000
0.339000 0.978000 0.602608
0.342000 0.000000 0.000000
0.345000 1.664000 0.935709
0.348000 0.284000 0.288000
0.351000 2.432000 1.190902
0.354000 2.204000 1.133792
0.357000 0.808000 0.576542
0.360000 1.899000 1.001268
0.363000 0.000000 0.000000
0.366000 0.000000 0.000000
0.369000 0.779000 0.576000
0.372000 0.550000 0.407000
0.375000 0.000000 0.000000
0.378000 0.557000 0.421000
0.381000 0.721000 0.546000
0.384000 3.937000 1.567973
0.387000 0.000000 0.000000
0.390000 1.673000 1.016483
0.393000 1.692000 0.900105
0.396000 1.404000 0.821143
0.399000 1.237000 0.671059
0.402000 0.751000 0.524864
0.405000 3.715000 1.413814
0.408000 0.604000 0.395000
0.411000 0.750000 0.677751
0.414000 1.033000 0.693566
0.417000 0.000000 0.000000
0.420000 0.000000 0.000000
0.423000 0.000000 0.000000
0.426000 0.388000 0.243000
0.429000 4.842000 1.506326
0.432000 0.000000 0.000000
0.435000 0.361000 0.311000
0.438000 0.621000 0.535000
0.441000 0.000000 0.000000
0.444000 2.258000 0.939277
0.447000 0.000000 0.000000
0.450000 0.000000 0.000000
0.453000 1.036000 0.869000
0.456000 0.950000 0.789000
0.459000 1.339000 0.922831
0.462000 1.087000 0.858776
0.465000 0.000000 0.000000
0.468000 1.176000 0.754889
0.471000 0.201000 0.197000
0.474000 0.550000 0.540000
0.477000 0.000000 0.000000
0.480000 1.335000 0.700209
0.483000 1.366000 0.710252
0.486000 1.626000 0.944902
0.489000 0.000000 0.000000
0.492000 1.141000 0.910000
0.495000 0.807000 0.681934
0.498000 0.000000 0.000000
0.501000 0.000000 0.000000
0.504000 2.725000 1.234870
0.507000 0.000000 0.000000
0.510000 0.070000 0.059000
0.513000 1.264000 0.840800
0.516000 2.933000 1.227122
0.519000 2.534000 1.214468
0.522000 1.328000 0.792528
0.525000 2.226000 1.211441
0.528000 0.000000 0.000000
0.531000 3.033000 1.313742
0.534000 0.347000 0.301000
0.537000 1.945000 1.166757
0.540000 0.215000 0.173000
0.543000 0.910000 0.733000
0.546000 1.373000 0.767667
0.549000 1.482000 0.958955
0.552000 0.000000 0.000000
0.555000 0.000000 0.000000
0.558000 0.000000 0.000000
0.561000 1.408000 0.786436
0.564000 0.000000 0.000000
0.567000 0.000000 0.000000
0.570000 0.000000 0.000000
0.573000 0.000000 0.000000
0.576000 0.945000 0.647735
0.579000 1.224000 0.800966
0.582000 1.676000 0.990776
0.585000 1.254000 0.956000
0.588000 0.000000 0.000000
0.591000 0.000000 0.000000
0.594000 0.000000 0.000000
0.597000 0.000000 0.000000
0.600000 1.728000 0.880978
0.603000 0.794000 0.618000
0.606000 0.000000 0.000000
0.609000 0.000000 0.000000
0.612000 0.000000 0.000000
0.615000 0.000000 0.000000
0.618000 1.296000 0.968000
0.621000 0.630000 0.456000
0.624000 0.757000 0.548000
0.627000 1.989000 1.060638
0.630000 2.060000 1.168583
0.633000 1.838000 0.962261
0.636000 1.293000 0.880000
0.639000 3.159000 1.195960
0.642000 1.655000 0.999550
0.645000 0.057000 0.047000
0.648000 1.014000 0.836000
0.651000 0.000000 0.000000
0.654000 0.000000 0.000000
0.657000 1.163000 0.918000
0.660000 0.000000 0.000000
0.663000 1.626000 0.829966
0.666000 2.704000 1.221843
0.669000 2.588000 1.239539
0.672000 0.565000 0.428000
0.675000 3.120000 1.419159
0.678000 1.017000 0.664831
0.681000 2.499000 1.244939
0.684000 0.790000 0.539593
0.687000 1.765000 1.034673
0.690000 2.171000 1.085167
0.693000 1.678000 1.028149
0.696000 2.128000 1.089437
0.699000 1.271000 0.854113
0.702000 4.300000 1.546718
0.705000 0.000000 0.000000
0.708000 4.810000 1.844000
0.711000 3.856000 1.597240
0.714000 0.242000 0.189000
0.717000 0.465000 0.429000
0.720000 0.394000 0.364000
0.723000 2.305000 1.013543
0.726000 2.996000 1.256480
0.729000 1.566000 0.956151
0.732000 0.774000 0.632573
0.735000 3.248000 1.381343
0.738000 0.535000 0.513000
0.741000 1.308000 0.689560
0.744000 3.533000 1.337089
0.747000 2.316000 1.010984
0.750000 4.108000 1.434951
0.753000 4.149000 1.404898
0.756000 3.058000 1.325880
0.759000 2.660000 0.919848
0.762000 3.237000 1.204817
0.765000 0.672000 0.542001
0.768000 4.395000 1.545099
0.771000 1.891000 0.958877
0.774000 0.360000 0.272000
0.777000 3.283000 1.441103
0.780000 4.089000 1.271883
0.783000 5.701000 1.665570
0.786000 3.469000 1.429847
0.789000 4.988000 1.703606
0.792000 5.390000 1.785546
0.795000 4.208000 1.422697
0.798000 4.121000 1.453727
0.801000 6.745000 1.940301
0.804000 2.353000 1.013000
0.807000 5.257000 1.731100
0.810000 3.249000 1.330378
0.813000 2.952000 1.233909
0.816000 4.856000 1.720178
0.819000 7.425000 2.104181
0.822000 3.405000 1.218454
0.825000 7.405000 2.014115
0.828000 7.021000 1.911986
0.831000 3.679000 1.310920
0.834000 5.144000 1.717836
0.837000 1.303000 0.685073
0.840000 1.038000 0.651293
0.843000 3.834000 1.374540
0.846000 2.762000 1.330150
0.849000 7.089000 2.035641
0.852000 6.781000 1.919211
0.855000 5.531000 1.786406
0.858000 5.641000 1.784220
0.861000 2.753000 1.154052
0.864000 7.147000 2.064980
0.867000 0.675000 0.449604
0.870000 8.592000 2.344029
0.873000 2.009000 0.952288
0.876000 6.128000 1.806347
0.879000 5.060000 1.725409
0.882000 4.382000 1.481120
0.885000 3.813000 1.340772
0.888000 4.918000 1.556345
0.891000 9.236000 2.454471
0.894000 4.411000 1.659520
0.897000 7.020000 1.817619
0.900000 8.313000 2.097794
0.903000 0.705000 0.386518
0.906000 4.351000 1.488739
0.909000 4.403000 1.504769
0.912000 3.379000 1.472735
0.915000 6.138000 1.712982
0.918000 6.503000 1.798603
0.921000 4.038000 1.481614
0.924000 3.546000 1.439134
0.927000 5.687000 1.574905
0.930000 9.764000 2.182783
0.933000 3.113000 1.310358
0.936000 3.945000 1.532231
0.939000 5.453000 1.776484
0.942000 1.369000 0.855473
0.945000 3.013000 1.312816
0.948000 3.211000 1.195870
0.951000 11.152000 2.639544
0.954000 2.620000 1.141797
0.957000 9.438000 2.354371
0.960000 9.297000 2.226960
0.963000 3.677000 1.468065
0.966000 2.800000 1.204653
0.969000 4.747000 1.590285
0.972000 2.716000 1.242031
0.975000 3.872000 1.515699
0.978000 6.399000 2.023301
0.981000 5.146000 1.659572
0.984000 7.077000 1.969821
0.987000 7.656000 2.146392
0.990000 7.030000 1.846820
0.993000 5.051000 1.603793
0.996000 7.685000 2.020665
0.999000 7.890000 1.918157
1.002000 2.210000 1.117459
1.005000 7.950000 1.989987
1.008000 6.609000 1.891842
1.011000 6.310000 1.975950
1.014000 4.063000 1.224116
1.017000 5.983000 1.905092
1.020000 5.814000 1.841641
1.023000 5.177000 1.553792
1.026000 7.464000 2.041637
1.029000 4.207000 1.622766
1.032000 7.220000 1.948925
1.035000 5.939000 1.666724
1.038000 4.820000 1.628189
1.041000 9.909000 2.307869
1.044000 4.275000 1.387525
1.047000 9.223000 2.280856
1.050000 8.394000 2.156372
1.053000 7.382000 2.006000
1.056000 4.843000 1.500391
1.059000 10.380000 2.401049
1.062000 7.332000 2.138084
1.065000 5.622000 1.600953
1.068000 9.593000 2.343382
1.071000 4.171000 1.432976
1.074000 9.986000 2.312125
1.077000 5.180000 1.614596
1.080000 10.479000 2.307772
1.083000 9.878000 2.499885
1.086000 10.347000 2.413288
1.089000 12.499000 2.559257
1.092000 7.019000 1.901665
1.095000 5.866000 1.631261
1.098000 7.531000 2.032431
1.101000 5.395000 1.798774
1.104000 9.986000 2.351134
1.107000 11.349000 2.460831
1.110000 4.650000 1.491717
1.113000 10.204000 2.483196
1.116000 9.316000 2.318383
1.119000 6.181000 1.685092
1.122000 10.046000 2.158002
1.125000 7.739000 2.061619
1.128000 5.198000 1.642559
1.131000 11.786000 2.596291
1.134000 10.182000 2.316871
1.137000 8.432000 2.187490
1.140000 7.831000 2.059713
1.143000 9.124000 2.112685
1.146000 11.005000 2.357250
1.149000 13.212000 2.724833
1.152000 14.581000 2.822886
1.155000 13.368000 2.661944
1.158000 14.250000 2.758522
1.161000 9.843000 2.441823
1.164000 6.221000 1.779268
1.167000 6.566000 1.825367
1.170000 12.496000 2.677194
1.173000 9.814000 2.308694
1.176000 12.064000 2.596931
1.179000 10.113000 2.328944
1.182000 14.150000 2.789388
1.185000 7.796000 1.888369
1.188000 14.349000 2.730246
1.191000 7.067000 1.981076
1.194000 11.994000 2.595113
1.197000 13.038000 2.792686
1.200000 12.474000 2.665169
1.203000 13.603000 2.589817
1.206000 13.880000 2.682097
1.209000 13.112000 2.716918
1.212000 11.914000 2.429472
1.215000 12.633000 2.737737
1.218000 12.816000 2.681495
1.221000 16.174000 2.925793
1.224000 19.414000 3.160109
1.227000 13.027000 2.674461
1.230000 9.209000 2.296786
1.233000 10.428000 2.244378
1.236000 16.331000 3.013444
1.239000 15.415000 2.760276
1.242000 13.815000 2.942683
1.245000 11.888000 2.576840
1.248000 19.223000 3.302570
1.251000 17.073000 2.922935
1.254000 16.299000 2.978279
1.257000 13.774000 2.836945
1.260000 15.777000 2.855858
1.263000 20.360000 3.395334
1.266000 12.760000 2.692627
1.269000 13.633000 2.793072
1.272000 13.610000 2.481910
1.275000 19.430000 3.262284
1.278000 11.238000 2.446400
1.281000 21.971000 3.409636
1.284000 20.845000 3.450833
1.287000 19.311000 3.207545
1.290000 17.956000 3.157743
1.293000 29.987000 3.941084
1.296000 19.493000 3.080622
1.299000 14.748000 2.909030
1.302000 21.280000 3.503714
1.305000 17.845000 3.213584
1.308000 16.594000 2.966854
1.311000 18.262000 2.962771
1.314000 12.060000 2.538425
1.317000 16.451000 2.970281
1.320000 24.225000 3.604469
1.323000 19.477000 3.136365
1.326000 23.677000 3.456045
1.329000 21.988000 3.433779
1.332000 13.630000 2.656432
1.335000 10.539000 2.111375
1.338000 18.267000 3.059970
1.341000 17.379000 2.894123
1.344000 23.674000 3.628615
1.347000 24.512000 3.663922
1.350000 23.333000 3.547843
1.353000 22.507000 3.506015
1.356000 22.615000 3.451212
1.359000 13.746000 2.816643
1.362000 26.841000 3.839437
1.365000 32.205000 4.155177
1.368000 15.508000 3.118440
1.371000 16.127000 2.859786
1.374000 23.750000 3.638312
1.377000 25.355000 3.699017
1.380000 18.648000 3.056211
1.383000 23.765000 3.546741
1.386000 12.980000 2.874080
1.389000 21.009000 3.344603
1.392000 23.993000 3.656535
1.395000 22.518000 3.540640
1.398000 20.095000 3.314239
1.401000 28.707000 3.785547
1.404000 27.925000 3.859559
1.407000 23.519000 3.484626
1.410000 19.877000 3.282410
1.413000 25.217000 3.753903
1.416000 28.036000 3.728618
1.419000 21.409000 3.171358
1.422000 25.606000 3.795331
1.425000 20.056000 3.266304
1.428000 21.084000 3.134983
1.431000 30.072000 3.940196
1.434000 17.533000 2.904105
1.437000 26.406000 3.897792
1.440000 21.558000 3.308330
1.443000 25.901000 3.737077
1.446000 24.734000 3.605440
1.449000 26.177000 3.573674
1.452000 32.151000 4.319302
1.455000 33.283000 4.225394
1.458000 23.198000 3.560590
1.461000 24.452000 3.509618
1.464000 32.697000 4.189452
1.467000 26.185000 3.884813
1.470000 33.019000 4.257505
1.473000 38.168000 4.474368
1.476000 26.279000 3.627071
1.479000 29.303000 4.036910
1.482000 20.354000 3.231411
1.485000 31.675000 4.064156
1.488000 28.657000 3.937612
1.491000 31.942000 4.118595
1.494000 31.777000 4.102386
1.497000 31.394000 4.179305
1.500000 22.454000 3.464686
1.503000 24.783000 3.551135
1.506000 34.997000 4.423644
1.509000 34.881000 4.159631
1.512000 24.054000 3.687866
1.515000 22.883000 3.462498
1.518000 34.550000 4.243281
1.521000 33.003000 4.469582
1.524000 32.442000 4.123070
1.527000 28.855000 3.931175
1.530000 33.538000 4.394221
1.533000 34.972000 4.264527
1.536000 29.850000 4.003057
1.539000 28.032000 3.693274
1.542000 33.009000 4.256326
1.545000 23.004000 3.297099
1.548000 34.468000 4.327261
1.551000 34.378000 4.147165
1.554000 36.810000 4.469148
1.557000 38.150000 4.370711
1.560000 31.289000 3.924494
1.563000 46.325000 5.187984
1.566000 37.587000 4.674506
1.569000 32.596000 4.297860
1.572000 44.938000 4.890639
1.575000 46.058000 4.948370
1.578000 42.425000 4.760869
1.581000 39.582000 4.550507
1.584000 41.801000 4.793966
1.587000 32.968000 4.148038
1.590000 29.259000 3.904629
1.593000 32.606000 4.184621
1.596000 38.067000 4.472063
1.599000 45.825000 5.070387
1.602000 33.692000 4.334326
1.605000 42.003000 4.668786
1.608000 36.593000 4.401954
1.611000 35.175000 4.463699
1.614000 43.286000 4.871089
1.617000 47.316000 5.084687
1.620000 42.132000 4.728454
1.623000 49.021000 5.167006
1.626000 39.110000 4.684448
1.629000 40.099000 4.635001
1.632000 36.735000 4.537105
1.635000 45.472000 4.880872
1.638000 43.867000 5.076273
1.641000 42.372000 4.753118
1.644000 42.357000 4.865310
1.647000 41.529000 4.719640
1.650000 46.733000 4.852200
1.653000 39.462000 4.366210
1.656000 36.940000 4.538528
1.659000 58.065000 5.694012
1.662000 40.317000 4.701362
1.665000 45.556000 4.887089
1.668000 38.717000 4.562178
1.671000 37.214000 4.346406
1.674000 47.522000 5.081158
1.677000 38.167000 4.566182
1.680000 46.115000 4.940493
1.683000 50.539000 5.166102
1.686000 49.223000 5.013903
1.689000 43.107000 4.675392
1.692000 44.712000 4.830156
1.695000 34.074000 4.192377
1.698000 39.830000 4.743944
1.701000 35.814000 4.489429
1.704000 46.793000 4.970131
1.707000 44.185000 4.684226
1.710000 40.462000 4.839352
1.713000 48.048000 5.100932
1.716000 45.781000 5.029939
1.719000 31.132000 4.115363
1.722000 37.217000 4.434709
1.725000 35.514000 4.399908
1.728000 48.162000 4.856988
1.731000 40.407000 4.753562
1.734000 32.220000 4.156628
1.737000 42.939000 4.709169
1.740000 45.922000 4.837168
1.743000 38.654000 4.497741
1.746000 52.568000 5.290632
1.749000 51.410000 5.453209
1.752000 36.862000 4.600851
1.755000 49.867000 5.200651
1.758000 50.124000 5.379924
1.761000 46.199000 4.995458
1.764000 58.242000 5.577243
1.767000 43.524000 4.761592
1.770000 47.966000 5.089595
1.773000 45.475000 4.876802
1.776000 46.318000 5.031085
1.779000 42.623000 4.635945
1.782000 42.719000 4.634984
1.785000 46.746000 5.211864
1.788000 51.269000 5.405292
1.791000 41.088000 4.749823
1.794000 44.284000 4.925176
1.797000 39.668000 4.570265
1.800000 42.262000 4.776500
1.803000 45.520000 4.973601
1.806000 43.990000 4.906454
1.809000 52.664000 5.220751
1.812000 40.897000 4.715543
1.815000 44.041000 4.922906
1.818000 41.086000 4.775859
1.821000 43.314000 4.717618
1.824000 41.181000 4.563230
1.827000 42.064000 4.656921
1.830000 56.952000 5.581225
1.833000 51.025000 5.351751
1.836000 55.601000 5.361864
1.839000 42.280000 4.745659
1.842000 49.828000 5.227929
1.845000 40.078000 4.772547
1.848000 47.976000 5.263401
1.851000 49.668000 5.375644
1.854000 58.782000 5.410043
1.857000 42.646000 4.783017
1.860000 59.094000 5.617009
1.863000 53.455000 5.413432
1.866000 34.009000 4.229534
1.869000 52.086000 5.399917
1.872000 52.038000 5.254865
1.875000 56.799000 5.688474
1.878000 37.999000 4.600967
1.881000 43.422000 4.841669
1.884000 46.360000 5.065321
1.887000 50.029000 5.222423
1.890000 45.290000 4.954926
1.893000 55.610000 5.544988
1.896000 65.503000 5.901606
1.899000 63.688000 5.885646
1.902000 52.270000 5.153421
1.905000 48.362000 5.031692
1.908000 33.261000 4.284367
1.911000 56.821000 5.524300
1.914000 38.984000 4.454488
1.917000 52.980000 5.246756
1.920000 44.035000 4.988933
1.923000 51.618000 5.391874
1.926000 60.933000 5.820005
1.929000 42.996000 4.738665
1.932000 48.215000 5.086485
1.935000 52.812000 5.446811
1.938000 49.380000 5.133322
1.941000 59.880000 5.805407
1.944000 54.077000 5.374147
1.947000 55.171000 5.405679
1.950000 58.060000 5.662019
1.953000 44.870000 4.736166
1.956000 47.559000 4.987981
1.959000 56.627000 5.424055
1.962000 58.172000 5.690947
1.965000 57.234000 5.643086
1.968000 42.491000 4.788724
1.971000 59.938000 5.587667
1.974000 48.845000 5.341244
1.977000 46.352000 4.991740
1.980000 59.405000 5.706738
1.983000 57.981000 5.621849
1.986000 69.100000 6.024030
1.989000 43.977000 4.883283
1.992000 50.801000 5.293790
1.995000 61.239000 5.781850
1.998000 55.368000 5.477928
2.001000 64.829000 6.028012
2.004000 48.890000 5.066571
2.007000 57.807000 5.779396
2.010000 47.114000 5.128185
2.013000 42.902000 4.764733
2.016000 61.610000 5.771185
2.019000 55.784000 5.318434
2.022000 60.580000 5.709814
2.025000 52.188000 5.308942
2.028000 62.367000 5.768022
2.031000 57.656000 5.584859
2.034000 63.075000 5.804564
2.037000 53.522000 5.559712
2.040000 51.749000 5.416646
2.043000 59.899000 5.764143
2.046000 46.693000 4.979342
2.049000 58.593000 5.619036
2.052000 66.480000 5.950606
2.055000 55.639000 5.380668
2.058000 60.765000 5.786788
2.061000 50.131000 5.202603
2.064000 59.517000 5.626376
2.067000 61.713000 5.902125
2.070000 52.887000 5.389682
2.073000 50.444000 5.225671
2.076000 65.565000 6.027286
2.079000 57.978000 5.652678
2.082000 56.383000 5.438292
2.085000 58.898000 5.668351
2.088000 59.408000 5.583283
2.091000 68.184000 6.028823
2.094000 61.946000 5.826855
2.097000 74.797000 6.378275
2.100000 63.707000 5.970446
2.103000 62.586000 5.675651
2.106000 70.921000 6.251961
2.109000 62.759000 5.878651
2.112000 62.122000 5.939375
2.115000 51.945000 5.415747
2.118000 78.831000 6.482180
2.121000 73.119000 6.348885
2.124000 51.712000 5.263358
2.127000 60.730000 5.673935
2.130000 69.863000 5.981942
2.133000 57.611000 5.505258
2.136000 55.565000 5.313113
2.139000 71.246000 6.273033
2.142000 81.599000 6.813697
2.145000 70.008000 6.201417
2.148000 52.517000 5.292157
2.151000 66.730000 5.947477
2.154000 56.791000 5.513423
2.157000 55.304000 5.509094
2.160000 55.668000 5.331254
2.163000 62.501000 5.728464
2.166000 71.892000 6.256880
2.169000 87.278000 6.727402
2.172000 78.722000 6.600020
2.175000 64.365000 5.894193
2.178000 62.869000 5.777142
2.181000 62.476000 5.794132
2.184000 77.501000 6.593411
2.187000 68.861000 6.136611
2.190000 70.396000 6.122351
2.193000 53.755000 5.313553
2.196000 67.492000 6.026376
2.199000 52.633000 5.299223
2.202000 67.169000 6.154719
2.205000 59.116000 5.574516
2.208000 53.784000 5.304923
2.211000 69.257000 6.236499
2.214000 74.631000 6.424068
2.217000 58.865000 5.615657
2.220000 58.799000 5.557805
2.223000 62.190000 5.672482
2.226000 70.083000 6.179447
2.229000 57.694000 5.515836
2.232000 53.938000 5.465075
2.235000 60.172000 5.657324
2.238000 63.618000 5.817801
2.241000 52.871000 5.320699
2.244000 60.163000 5.632213
2.247000 43.822000 4.831334
2.250000 61.535000 5.795836
2.253000 58.141000 5.466118
2.256000 51.103000 5.123267
2.259000 53.033000 5.311009
2.262000 62.832000 5.948935
2.265000 69.074000 6.001472
2.268000 72.249000 6.261057
2.271000 63.375000 5.734832
2.274000 63.435000 5.766218
2.277000 64.237000 5.949865
2.280000 64.361000 5.824348
2.283000 52.882000 5.229056
2.286000 64.562000 6.041215
2.289000 59.419000 5.683444
2.292000 67.768000 6.156662
2.295000 57.994000 5.303607
2.298000 52.797000 5.251595
2.301000 67.250000 6.157619
2.304000 51.676000 5.074813
2.307000 61.201000 5.669635
2.310000 50.388000 5.100424
2.313000 73.039000 6.318262
2.316000 69.938000 6.232805
2.319000 50.614000 5.135483
2.322000 58.826000 5.766489
2.325000 59.867000 5.590217
2.328000 59.519000 5.575038
2.331000 53.113000 5.290445
2.334000 55.682000 5.494066
2.337000 61.617000 5.656052
2.340000 50.269000 5.164170
2.343000 84.873000 6.649281
2.346000 62.797000 5.818935
2.349000 57.685000 5.564606
2.352000 53.268000 5.463358
2.355000 60.633000 5.804660
2.358000 50.533000 5.174010
2.361000 53.803000 5.333430
2.364000 59.851000 5.749365
2.367000 49.505000 5.184059
2.370000 57.619000 5.598898
2.373000 53.396000 5.240292
2.376000 61.459000 5.834639
2.379000 54.911000 5.416038
2.382000 45.837000 4.933071
2.385000 61.535000 5.741673
2.388000 68.788000 6.213063
2.391000 56.726000 5.551071
2.394000 62.848000 5.898093
2.397000 70.976000 6.083765
2.400000 54.075000 5.422932
2.403000 58.484000 5.544984
2.406000 55.993000 5.489470
2.409000 63.072000 5.915930
2.412000 64.541000 5.828074
2.415000 45.830000 4.925337
2.418000 51.155000 5.337219
2.421000 55.075000 5.460862
2.424000 53.195000 5.219689
2.427000 63.932000 5.743889
2.430000 66.729000 6.143813
2.433000 54.615000 5.407855
2.436000 58.012000 5.643905
2.439000 54.138000 5.341257
2.442000 56.170000 5.397245
2.445000 46.193000 4.839562
2.448000 55.918000 5.566806
2.451000 60.646000 5.778749
2.454000 57.721000 5.673381
2.457000 74.126000 6.190997
2.460000 62.487000 5.704424
2.463000 60.903000 5.849539
2.466000 56.189000 5.728132
2.469000 64.571000 5.849800
2.472000 64.835000 5.633558
2.475000 48.186000 5.081386
2.478000 78.378000 6.735915
2.481000 50.684000 5.420704
2.484000 46.624000 4.976473
2.487000 61.465000 5.653270
2.490000 52.210000 5.124905
2.493000 63.936000 6.047344
2.496000 55.612000 5.389215
2.499000 56.266000 5.310472
2.502000 49.155000 5.003804
2.505000 48.722000 5.135319
2.508000 69.007000 6.113451
2.511000 58.649000 5.605031
2.514000 49.909000 5.211954
2.517000 66.941000 5.866792
2.520000 65.091000 5.702917
2.523000 54.720000 5.437223
2.526000 51.854000 5.375552
2.529000 55.647000 5.326724
2.532000 51.666000 5.104178
2.535000 52.211000 5.328852
2.538000 51.799000 5.379177
2.541000 59.006000 5.661915
2.544000 52.836000 5.280525
2.547000 56.279000 5.555496
2.550000 48.662000 5.097358
2.553000 49.022000 5.236636
2.556000 55.217000 5.440268
2.559000 52.676000 5.340962
2.562000 52.018000 5.119718
2.565000 50.851000 5.387990
2.568000 57.765000 5.627941
2.571000 45.203000 4.922313
2.574000 53.438000 5.283550
2.577000 59.813000 5.629433
2.580000 60.771000 5.736028
2.583000 47.747000 5.088497
2.586000 49.984000 5.185408
2.589000 53.142000 5.364962
2.592000 55.476000 5.460138
2.595000 52.901000 5.326555
2.598000 42.854000 4.850622
2.601000 49.813000 5.171157
2.604000 47.426000 5.085688
2.607000 50.299000 5.207735
2.610000 52.886000 5.385153
2.613000 49.389000 5.280164
2.616000 51.589000 5.379337
2.619000 45.018000 4.879009
2.622000 60.308000 5.843842
2.625000 43.189000 4.765493
2.628000 76.819000 6.520247
2.631000 56.500000 5.492841
2.634000 48.943000 5.044964
2.637000 44.745000 4.844821
2.640000 59.852000 5.733391
2.643000 56.648000 5.442206
2.646000 53.065000 5.351625
2.649000 48.721000 5.063974
2.652000 68.884000 6.193117
2.655000 46.734000 4.899193
2.658000 58.851000 5.770205
2.661000 42.171000 4.616974
2.664000 50.874000 5.224696
2.667000 42.607000 4.617413
2.670000 42.571000 4.818365
2.673000 48.242000 5.052124
2.676000 50.654000 5.206275
2.679000 53.305000 5.423311
2.682000 49.374000 5.039437
2.685000 66.192000 6.191026
2.688000 50.485000 5.239796
2.691000 67.558000 6.070624
2.694000 51.840000 5.209589
2.697000 47.855000 5.005173
2.700000 49.145000 4.951603
2.703000 52.589000 5.474053
2.706000 54.814000 5.391873
2.709000 46.452000 5.128737
2.712000 41.935000 4.753140
2.715000 50.631000 5.343023
2.718000 54.711000 5.273638
2.721000 45.437000 5.068600
2.724000 49.316000 4.945758
2.727000 43.455000 4.726402
2.730000 52.685000 5.302888
2.733000 49.870000 5.139105
2.736000 51.642000 5.184395
2.739000 41.437000 4.555369
2.742000 58.470000 5.737895
2.745000 42.216000 4.727263
2.748000 41.040000 4.731751
2.751000 50.640000 5.037683
2.754000 51.725000 5.157518
2.757000 40.323000 4.497100
2.760000 51.749000 5.341995
2.763000 45.894000 4.846403
2.766000 51.810000 5.082526
2.769000 50.834000 5.172143
2.772000 38.474000 4.500288
2.775000 57.128000 5.473278
2.778000 55.107000 5.471816
2.781000 48.433000 4.988867
2.784000 57.885000 5.581916
2.787000 55.353000 5.434051
2.790000 58.670000 5.650659
2.793000 56.143000 5.548923
2.796000 44.171000 4.811010
2.799000 54.663000 5.557675
2.802000 51.921000 5.388484
2.805000 53.765000 5.535045
2.808000 49.110000 5.016121
2.811000 48.139000 5.095488
2.814000 55.017000 5.372608
2.817000 61.046000 5.757797
2.820000 41.247000 4.664641
2.823000 42.117000 4.703100
2.826000 47.638000 4.957430
2.829000 50.370000 5.342193
2.832000 49.376000 5.158405
2.835000 63.034000 6.038680
2.838000 56.699000 5.440257
2.841000 48.537000 5.062898
2.844000 51.523000 5.274012
2.847000 63.075000 5.839541
2.850000 49.881000 5.245593
2.853000 45.964000 4.730015
2.856000 48.486000 5.110616
2.859000 54.699000 5.397581
2.862000 50.018000 5.204372
2.865000 54.914000 5.565631
2.868000 44.640000 4.927858
2.871000 47.114000 4.850672
2.874000 55.452000 5.471432
2.877000 49.343000 5.210334
2.880000 53.965000 5.129226
2.883000 37.398000 4.372905
2.886000 40.752000 4.583483
2.889000 46.548000 4.979010
2.892000 39.863000 4.497453
2.895000 52.494000 5.397223
2.898000 56.887000 5.474561
2.901000 47.099000 5.022963
2.904000 43.345000 4.881790
2.907000 63.579000 5.857254
2.910000 43.756000 4.926105
2.913000 41.567000 4.731582
2.916000 43.189000 4.759195
2.919000 46.113000 5.046142
2.922000 60.529000 5.848708
2.925000 46.763000 4.971749
2.928000 46.292000 5.010171
2.931000 39.090000 4.330347
2.934000 54.633000 5.485190
2.937000 57.821000 5.706563
2.940000 41.527000 4.642507
2.943000 53.570000 5.319950
2.946000 58.339000 5.622338
2.949000 48.935000 5.245352
2.952000 48.299000 5.183783
2.955000 43.814000 5.001468
2.958000 41.107000 4.671419
2.961000 49.431000 5.071409
2.964000 55.647000 5.479641
2.967000 41.332000 4.767633
2.970000 43.598000 4.680286
2.973000 33.192000 4.271445
2.976000 59.282000 5.670104
2.979000 47.442000 4.977666
2.982000 52.518000 5.306098
2.985000 55.024000 5.189341
2.988000 51.077000 5.208236
2.991000 44.529000 4.890307
2.994000 60.043000 5.816430
2.997000 54.073000 5.451219
3.000000 38.326000 4.557814
3.003000 48.908000 4.881440
3.006000 57.701000 5.527777
3.009000 38.529000 4.416318
3.012000 39.772000 4.690938
3.015000 58.414000 5.716600
3.018000 49.212000 5.145485
3.021000 40.463000 4.643522
3.024000 46.604000 4.870939
3.027000 48.827000 5.193372
3.030000 48.560000 4.907618
3.033000 42.058000 4.799771
3.036000 41.526000 4.594239
3.039000 49.103000 5.207376
3.042000 46.466000 4.977209
3.045000 52.983000 5.326294
3.048000 44.589000 4.906625
3.051000 37.769000 4.496360
3.054000 46.104000 5.153469
3.057000 53.537000 5.436531
3.060000 53.765000 5.567086
3.063000 43.180000 4.708872
3.066000 63.371000 5.919027
3.069000 46.456000 4.983903
3.072000 50.172000 5.313513
3.075000 57.664000 5.580888
3.078000 34.031000 4.148153
3.081000 37.449000 4.505239
3.084000 60.706000 5.729359
3.087000 42.693000 4.771080
3.090000 32.403000 4.194553
3.093000 28.083000 3.815476
3.096000 40.171000 4.694841
3.099000 49.070000 5.037076
3.102000 40.137000 4.576841
3.105000 45.950000 4.872322
3.108000 44.439000 4.857523
3.111000 45.049000 4.987643
3.114000 45.109000 5.045426
3.117000 42.230000 4.724089
3.120000 41.083000 4.588915
3.123000 39.514000 4.685980
3.126000 42.401000 4.850092
3.129000 58.586000 5.652423
3.132000 32.569000 4.185344
3.135000 51.695000 5.354312
3.138000 39.881000 4.495712
3.141000 42.101000 4.811993
3.144000 46.941000 4.870897
3.147000 46.818000 4.944173
3.150000 43.757000 4.761030
3.153000 34.514000 4.323715
3.156000 35.072000 4.387952
3.159000 41.473000 4.647100
3.162000 47.744000 4.908859
3.165000 43.941000 4.752742
3.168000 42.498000 5.015730
3.171000 47.025000 5.169569
3.174000 44.633000 4.811177
3.177000 38.695000 4.503134
3.180000 41.221000 4.612131
3.183000 43.810000 4.920420
3.186000 51.702000 5.347012
3.189000 38.743000 4.603749
3.192000 46.062000 5.038117
3.195000 48.182000 4.873854
3.198000 51.055000 5.366028
3.201000 49.950000 5.213937
3.204000 56.819000 5.465912
3.207000 45.559000 4.941771
3.210000 41.904000 4.507590
3.213000 36.956000 4.525410
3.216000 33.294000 4.264578
3.219000 38.572000 4.428378
3.222000 38.025000 4.482003
3.225000 38.107000 4.483352
3.228000 43.980000 4.776037
3.231000 50.817000 5.382612
3.234000 43.536000 4.814983
3.237000 47.887000 5.011393
3.240000 36.569000 4.455550
3.243000 43.421000 4.801778
3.246000 46.749000 4.987434
3.249000 50.867000 4.937359
3.252000 49.681000 4.910808
3.255000 36.692000 4.480827
3.258000 49.988000 5.331679
3.261000 38.981000 4.570966
3.264000 38.683000 4.517727
3.267000 38.718000 4.419637
3.270000 36.746000 4.598065
3.273000 40.954000 4.921179
3.276000 47.446000 5.046773
3.279000 50.044000 4.948922
3.282000 30.552000 4.090098
3.285000 67.014000 5.872481
3.288000 44.760000 4.739916
3.291000 52.604000 5.157989
3.294000 40.930000 4.705514
3.297000 46.618000 4.905490
3.300000 42.083000 4.868349
3.303000 40.419000 4.689843
3.306000 54.099000 5.570327
3.309000 43.788000 4.784106
3.312000 44.557000 4.671995
3.315000 45.457000 4.988393
3.318000 31.593000 4.192724
3.321000 46.213000 5.098595
3.324000 31.107000 3.906207
3.327000 53.103000 5.289711
3.330000 47.229000 5.038667
3.333000 40.138000 4.656170
3.336000 34.212000 4.186632
3.339000 56.582000 5.410313
3.342000 34.026000 4.233737
3.345000 44.336000 4.975272
3.348000 42.717000 4.696222
3.351000 49.910000 5.159390
3.354000 46.775000 4.907310
3.357000 40.176000 4.638912
3.360000 44.078000 4.670958
3.363000 50.735000 5.356680
3.366000 40.677000 4.698911
3.369000 42.106000 4.492983
3.372000 54.837000 5.369448
3.375000 37.754000 4.558912
3.378000 43.204000 4.769635
3.381000 41.971000 4.845507
3.384000 43.373000 4.693322
3.387000 38.901000 4.489680
3.390000 42.606000 4.861186
3.393000 41.783000 4.745192
3.396000 47.541000 5.127742
3.399000 34.009000 4.058706
3.402000 45.712000 4.917284
3.405000 50.554000 5.174780
3.408000 30.389000 4.010494
3.411000 46.886000 5.064672
3.414000 40.341000 4.450474
3.417000 41.261000 4.710646
3.420000 37.511000 4.557489
3.423000 38.598000 4.453381
3.426000 36.198000 4.344082
3.429000 37.395000 4.358479
3.432000 44.653000 4.968639
3.435000 43.216000 4.744072
3.438000 36.136000 4.454346
3.441000 32.459000 4.086842
3.444000 44.448000 5.134862
3.447000 44.052000 4.753835
3.450000 52.890000 5.177149
3.453000 46.912000 5.024340
3.456000 44.734000 4.670333
3.459000 38.630000 4.524803
3.462000 38.487000 4.540052
3.465000 41.699000 4.698537
3.468000 33.956000 4.187863
3.471000 31.146000 4.047800
3.474000 44.267000 4.782980
3.477000 37.762000 4.572380
3.480000 41.664000 4.805313
3.483000 33.325000 4.263517
3.486000 44.741000 4.853408
3.489000 43.712000 4.633050
3.492000 41.792000 4.751552
3.495000 41.211000 4.715083
3.498000 49.495000 5.232834
3.501000 24.646000 3.614695
3.504000 42.115000 4.644974
3.507000 36.775000 4.357156
3.510000 41.994000 4.838380
3.513000 37.806000 4.349896
3.516000 40.431000 4.733974
3.519000 41.462000 4.697890
3.522000 51.476000 5.258184
3.525000 40.659000 4.707107
3.528000 38.815000 4.549424
3.531000 37.657000 4.448450
3.534000 31.482000 4.202246
3.537000 34.109000 4.285325
3.540000 48.651000 5.206057
3.543000 37.514000 4.538494
3.546000 41.214000 4.640343
3.549000 38.474000 4.393685
3.552000 31.962000 4.042358
3.555000 44.110000 5.006226
3.558000 48.315000 5.099292
3.561000 33.610000 4.355446
3.564000 46.917000 5.122808
3.567000 43.205000 4.786240
3.570000 29.689000 4.075376
3.573000 41.838000 4.711283
3.576000 40.610000 4.638540
3.579000 42.901000 4.855302
3.582000 41.000000 4.787095
3.585000 41.009000 4.573766
3.588000 40.874000 4.793274
3.591000 30.693000 4.089625
3.594000 39.201000 4.638263
3.597000 38.907000 4.465907
3.600000 35.405000 4.470006
3.603000 29.929000 3.895006
3.606000 34.650000 4.339914
3.609000 43.747000 4.897261
3.612000 30.730000 4.138565
3.615000 41.142000 4.598380
3.618000 50.989000 5.019660
3.621000 41.722000 4.621017
3.624000 35.061000 4.401484
3.627000 41.081000 4.690795
3.630000 41.202000 4.781559
3.633000 44.305000 4.811804
3.636000 33.717000 4.095984
3.639000 45.390000 5.112621
3.642000 40.813000 4.818605
3.645000 48.893000 5.324728
3.648000 36.797000 4.509302
3.651000 45.583000 5.038511
3.654000 46.344000 5.045800
3.657000 36.352000 4.468423
3.660000 40.772000 4.821396
3.663000 41.965000 4.744853
3.666000 40.837000 4.716483
3.669000 36.698000 4.224813
3.672000 43.996000 4.886567
3.675000 34.914000 4.344804
3.678000 38.234000 4.341816
3.681000 38.918000 4.566823
3.684000 43.416000 4.837447
3.687000 39.054000 4.631526
3.690000 32.971000 4.117150
3.693000 38.700000 4.359443
3.696000 46.307000 4.970201
3.699000 37.690000 4.649164
3.702000 33.655000 4.451152
3.705000 39.526000 4.536762
3.708000 30.718000 4.061122
3.711000 40.791000 4.599307
3.714000 34.832000 4.350543
3.717000 33.871000 4.271852
3.720000 39.029000 4.538496
3.723000 35.969000 4.397080
3.726000 33.843000 4.293737
3.729000 33.325000 4.247966
3.732000 35.052000 4.330872
3.735000 35.913000 4.479501
3.738000 48.217000 5.097448
3.741000 43.314000 4.817318
3.744000 31.182000 4.170252
3.747000 35.964000 4.515193
3.750000 38.454000 4.560137
3.753000 42.858000 4.851364
3.756000 43.878000 4.954098
3.759000 35.616000 4.486849
3.762000 33.263000 4.176175
3.765000 38.790000 4.522876
3.768000 45.248000 4.865982
3.771000 38.056000 4.488860
3.774000 30.904000 4.158124
3.777000 42.810000 4.793348
3.780000 37.500000 4.340689
3.783000 36.106000 4.383178
3.786000 44.772000 5.057215
3.789000 33.128000 4.171538
3.792000 31.795000 4.154919
3.795000 42.838000 4.779297
3.798000 34.934000 4.195947
3.801000 43.080000 4.897315
3.804000 36.221000 4.544216
3.807000 37.236000 4.498895
3.810000 46.212000 5.007374
3.813000 26.285000 3.790754
3.816000 33.042000 4.095713
3.819000 36.521000 4.328192
3.822000 35.821000 4.496966
3.825000 43.705000 4.813839
3.828000 43.874000 4.882477
3.831000 35.241000 4.525372
3.834000 32.779000 4.262515
3.837000 37.487000 4.326288
3.840000 34.093000 4.094702
3.843000 38.991000 4.530580
3.846000 42.584000 4.850787
3.849000 29.747000 3.949197
3.852000 45.181000 5.029836
3.855000 36.402000 4.462021
3.858000 36.766000 4.498696
3.861000 32.555000 4.201099
3.864000 34.452000 4.180770
3.867000 29.966000 4.119753
3.870000 34.078000 4.260111
3.873000 39.042000 4.662331
3.876000 39.285000 4.419848
3.879000 32.680000 3.984771
3.882000 41.642000 4.623850
3.885000 42.822000 4.833064
3.888000 43.688000 4.823489
3.891000 31.631000 4.085235
3.894000 50.424000 5.333070
3.897000 38.821000 4.588677
3.900000 39.330000 4.588956
3.903000 31.659000 4.095059
3.906000 42.490000 4.892386
3.909000 35.555000 4.561429
3.912000 38.786000 4.380561
3.915000 40.712000 4.540728
3.918000 37.705000 4.403969
3.921000 42.487000 4.936893
3.924000 48.675000 5.255034
3.927000 40.153000 4.756204
3.930000 29.010000 3.755898
3.933000 32.098000 4.228980
3.936000 36.254000 4.408002
3.939000 42.775000 4.604883
3.942000 42.781000 4.729098
3.945000 33.373000 4.184562
3.948000 35.904000 4.291794
3.951000 43.689000 4.952106
3.954000 39.310000 4.566756
3.957000 27.392000 3.777305
3.960000 35.015000 4.340755
3.963000 37.432000 4.503933
3.966000 38.270000 4.442681
3.969000 29.151000 3.938541
3.972000 38.282000 4.576086
3.975000 40.624000 4.599619
3.978000 47.051000 5.172553
3.981000 34.447000 4.464026
3.984000 39.691000 4.545436
3.987000 47.633000 5.057589
3.990000 40.338000 4.657178
3.993000 26.477000 3.836629
3.996000 33.147000 4.219759
3.999000 31.138000 4.004078
4.002000 32.301000 3.997718
4.005000 34.472000 4.301750
4.008000 32.841000 4.315471
4.011000 32.756000 4.166692
4.014000 33.946000 4.441000
4.017000 30.500000 4.025750
4.020000 51.452000 5.208731
4.023000 45.902000 4.862552
4.026000 51.458000 5.413928
4.029000 50.691000 4.960830
4.032000 44.871000 5.015676
4.035000 31.928000 3.997873
4.038000 28.632000 3.835366
4.041000 40.188000 4.759186
4.044000 37.732000 4.568655
4.047000 36.934000 4.523792
4.050000 33.062000 4.046359
4.053000 35.201000 4.284793
4.056000 35.244000 4.254337
4.059000 41.503000 4.721431
4.062000 31.238000 3.955502
4.065000 36.724000 4.504293
4.068000 38.094000 4.616440
4.071000 35.001000 4.436976
4.074000 33.434000 4.189781
4.077000 38.790000 4.597766
4.080000 35.630000 4.319866
4.083000 30.718000 4.055121
4.086000 36.431000 4.359398
4.089000 31.352000 3.894513
4.092000 35.738000 4.469562
4.095000 41.817000 4.850176
4.098000 39.366000 4.680526
4.101000 50.466000 5.324422
4.104000 37.835000 4.450206
4.107000 32.171000 4.151894
4.110000 34.441000 4.196289
4.113000 38.313000 4.496935
4.116000 34.713000 4.410345
4.119000 49.860000 5.181066
4.122000 42.700000 4.619064
4.125000 40.896000 4.740446
4.128000 37.290000 4.442213
4.131000 37.870000 4.507667
4.134000 37.130000 4.521297
4.137000 30.534000 3.823527
4.140000 34.044000 4.221721
4.143000 37.525000 4.505351
4.146000 27.016000 3.564449
4.149000 35.402000 4.477810
4.152000 34.084000 4.359152
4.155000 35.490000 4.364279
4.158000 34.724000 4.449151
4.161000 34.944000 4.468589
4.164000 38.427000 4.567325
4.167000 25.360000 3.691725
4.170000 40.463000 4.821982
4.173000 44.499000 4.889270
4.176000 36.827000 4.575394
4.179000 32.476000 3.938637
4.182000 45.861000 5.004013
4.185000 34.582000 4.259307
4.188000 51.440000 5.210315
4.191000 38.710000 4.398874
4.194000 37.826000 4.463970
4.197000 37.656000 4.569778
4.200000 42.881000 4.911311
4.203000 31.793000 4.147482
4.206000 29.729000 3.994250
4.209000 35.936000 4.236715
4.212000 31.627000 4.175673
4.215000 39.325000 4.729166
4.218000 37.367000 4.396112
4.221000 28.856000 3.856293
4.224000 38.442000 4.525995
4.227000 32.326000 4.147968
4.230000 21.365000 3.482635
4.233000 42.041000 4.708655
4.236000 37.645000 4.509407
4.239000 46.516000 4.951365
4.242000 24.695000 3.636145
4.245000 40.255000 4.723608
4.248000 44.420000 5.011049
4.251000 38.254000 4.554171
4.254000 30.027000 3.969375
4.257000 38.710000 4.544257
4.260000 30.423000 4.297414
4.263000 32.276000 4.235406
4.266000 35.394000 4.316636
4.269000 24.448000 3.609837
4.272000 45.682000 5.143609
4.275000 41.413000 4.733248
4.278000 32.778000 4.247679
4.281000 43.332000 4.904435
4.284000 38.867000 4.519667
4.287000 48.353000 5.115490
4.290000 41.587000 4.878932
4.293000 44.924000 4.976464
4.296000 42.047000 4.671020
4.299000 49.493000 5.079245
4.302000 45.340000 5.051908
4.305000 33.924000 4.336519
4.308000 32.591000 4.187069
4.311000 36.607000 4.306404
4.314000 43.682000 4.710753
4.317000 37.441000 4.597186
4.320000 32.141000 4.242530
4.323000 37.822000 4.532973
4.326000 35.017000 4.372932
4.329000 37.415000 4.312687
4.332000 49.536000 5.193129
4.335000 50.248000 5.231012
4.338000 30.586000 3.990190
4.341000 37.545000 4.592634
4.344000 33.060000 4.111644
4.347000 37.144000 4.537185
4.350000 19.834000 3.149576
4.353000 41.724000 4.731454
4.356000 38.097000 4.394200
4.359000 34.858000 4.387127
4.362000 36.460000 4.423819
4.365000 35.192000 4.336097
4.368000 33.186000 4.297409
4.371000 38.089000 4.564005
4.374000 34.526000 4.383177
4.377000 41.313000 4.798800
4.380000 49.172000 5.032434
4.383000 31.418000 4.011387
4.386000 39.999000 4.582479
4.389000 37.550000 4.557421
4.392000 34.576000 4.214910
4.395000 45.126000 4.926007
4.398000 35.991000 4.375028
4.401000 38.100000 4.524795
4.404000 35.115000 4.154017
4.407000 33.415000 4.346898
4.410000 36.609000 4.450107
4.413000 44.759000 4.866459
4.416000 32.409000 4.093373
4.419000 28.236000 3.950378
4.422000 44.498000 4.948731
4.425000 26.618000 3.706136
4.428000 35.143000 4.539064
4.431000 45.553000 4.982073
4.434000 35.249000 4.265245
4.437000 36.820000 4.534823
4.440000 26.032000 3.641631
4.443000 42.493000 4.827114
4.446000 31.175000 3.887576
4.449000 41.090000 4.803420
4.452000 31.529000 4.137750
4.455000 30.605000 3.923837
4.458000 43.763000 4.743795
4.461000 42.435000 4.688067
4.464000 37.733000 4.387466
4.467000 39.257000 4.704011
4.470000 31.589000 4.165288
4.473000 27.966000 3.797359
4.476000 34.637000 4.275591
4.479000 37.818000 4.325358
4.482000 35.629000 4.326479
4.485000 43.833000 4.686415
4.488000 31.751000 4.168912
4.491000 45.107000 4.858959
4.494000 35.428000 4.451558
4.497000 41.676000 4.729788
4.500000 44.110000 4.844643
4.503000 37.609000 4.352571
4.506000 44.156000 4.909922
4.509000 40.788000 4.778546
4.512000 30.564000 4.133287
4.515000 29.563000 3.834569
4.518000 34.387000 4.234548
4.521000 36.410000 4.384378
4.524000 40.949000 4.783382
4.527000 33.741000 4.151734
4.530000 45.409000 4.950919
4.533000 38.593000 4.495284
4.536000 25.939000 3.750990
4.539000 51.469000 5.377125
4.542000 50.523000 5.166094
4.545000 29.133000 3.715225
4.548000 40.100000 4.583836
4.551000 40.417000 4.662925
4.554000 38.472000 4.469008
4.557000 33.603000 4.070331
4.560000 44.535000 4.761576
4.563000 33.293000 4.233432
4.566000 20.958000 3.470786
4.569000 35.568000 4.560501
4.572000 41.800000 4.721778
4.575000 45.763000 4.886897
4.578000 38.502000 4.461622
4.581000 30.178000 4.054907
4.584000 36.002000 4.417004
4.587000 35.832000 4.360377
4.590000 39.757000 4.448983
4.593000 46.718000 5.176453
4.596000 42.059000 4.756540
4.599000 38.681000 4.667778
4.602000 36.452000 4.548107
4.605000 33.250000 4.303888
4.608000 31.385000 4.084058
4.611000 37.149000 4.500281
4.614000 40.147000 4.587679
4.617000 30.888000 4.084956
4.620000 48.217000 5.034112
4.623000 31.691000 3.933290
4.626000 32.344000 4.257993
4.629000 35.681000 4.547565
4.632000 35.798000 4.294157
4.635000 38.974000 4.656174
4.638000 36.539000 4.576668
4.641000 34.012000 4.430062
4.644000 41.175000 4.787125
4.647000 39.467000 4.607118
4.650000 45.219000 4.842144
4.653000 34.866000 4.263140
4.656000 41.411000 4.837321
4.659000 28.047000 3.744284
4.662000 41.559000 4.749331
4.665000 43.373000 4.893574
4.668000 28.405000 3.756416
4.671000 46.260000 5.103467
4.674000 37.631000 4.375675
4.677000 38.289000 4.376772
4.680000 38.916000 4.516967
4.683000 39.712000 4.642301
4.686000 36.432000 4.380944
4.689000 44.533000 4.884949
4.692000 41.251000 4.739393
4.695000 35.952000 4.532937
4.698000 43.497000 4.923828
4.701000 32.631000 4.130635
4.704000 31.630000 4.207311
4.707000 38.291000 4.616905
4.710000 36.309000 4.347375
4.713000 42.016000 4.786279
4.716000 37.442000 4.333345
4.719000 41.553000 4.579724
4.722000 29.813000 4.030321
4.725000 36.699000 4.280652
4.728000 39.865000 4.889352
4.731000 39.961000 4.793186
4.734000 39.700000 4.594829
4.737000 35.798000 4.208936
4.740000 36.689000 4.506517
4.743000 37.359000 4.457320
4.746000 36.277000 4.399681
4.749000 31.290000 4.186149
4.752000 40.390000 4.594236
4.755000 45.634000 4.867278
4.758000 43.266000 4.808002
4.761000 41.564000 4.611462
4.764000 37.297000 4.569350
4.767000 38.851000 4.583218
4.770000 40.791000 4.582575
4.773000 44.320000 4.926647
4.776000 43.052000 4.974750
4.779000 34.301000 4.412477
4.782000 31.007000 4.074381
4.785000 29.223000 3.887741
4.788000 34.969000 4.281171
4.791000 34.739000 4.383795
4.794000 30.321000 3.970098
4.797000 42.416000 4.696248
4.800000 30.644000 3.949965
4.803000 34.542000 4.491105
4.806000 25.755000 3.621127
4.809000 42.932000 4.900202
4.812000 39.770000 4.722076
4.815000 37.328000 4.677028
4.818000 35.709000 4.213932
4.821000 35.457000 4.272636
4.824000 34.493000 4.342189
4.827000 46.027000 4.949412
4.830000 33.213000 4.075203
4.833000 44.325000 5.038257
4.836000 42.503000 4.700280
4.839000 47.232000 4.997675
4.842000 45.620000 4.971508
4.845000 35.714000 4.484469
4.848000 32.347000 4.059199
4.851000 34.255000 4.306817
4.854000 44.928000 4.922346
4.857000 32.787000 4.210961
4.860000 40.613000 4.750692
4.863000 31.652000 4.001925
4.866000 38.908000 4.561591
4.869000 32.605000 4.063679
4.872000 33.580000 4.201177
4.875000 44.207000 4.744287
4.878000 38.407000 4.618594
4.881000 32.434000 4.357950
4.884000 43.978000 4.858044
4.887000 50.986000 5.215382
4.890000 42.944000 4.404194
4.893000 40.983000 4.748289
4.896000 44.872000 4.897394
4.899000 33.102000 4.128774
4.902000 41.653000 4.710448
4.905000 29.775000 3.827615
4.908000 44.706000 4.773887
4.911000 41.464000 4.488926
4.914000 35.951000 4.349237
4.917000 43.196000 4.757735
4.920000 36.007000 4.527327
4.923000 37.050000 4.535961
4.926000 38.795000 4.627909
4.929000 38.194000 4.418063
4.932000 45.259000 5.032484
4.935000 35.663000 4.298581
4.938000 34.962000 4.276732
4.941000 42.872000 4.782517
4.944000 42.641000 4.824533
4.947000 26.113000 3.802244
4.950000 31.129000 4.170675
4.953000 39.164000 4.606636
4.956000 39.239000 4.583179
4.959000 42.539000 4.653607
4.962000 37.410000 4.481079
4.965000 33.935000 4.323087
4.968000 33.584000 4.329205
4.971000 34.167000 4.226731
4.974000 43.902000 4.832417
4.977000 44.405000 4.843447
4.980000 41.950000 4.854195
4.983000 36.903000 4.388322
4.986000 33.426000 4.192389
4.989000 40.505000 4.630328
4.992000 32.458000 4.031475
4.995000 43.525000 4.907835
4.998000 38.152000 4.474823
5.001000 38.183000 4.550643
5.004000 36.691000 4.323897
5.007000 48.045000 5.235302
5.010000 46.150000 5.086462
5.013000 31.793000 4.123227
5.016000 37.853000 4.242180
5.019000 37.977000 4.404033
5.022000 34.531000 4.288626
5.025000 30.955000 4.044264
5.028000 36.986000 4.611868
5.031000 43.939000 4.821668
5.034000 41.747000 4.668273
5.037000 39.362000 4.684848
5.040000 33.750000 4.367113
5.043000 33.670000 4.361023
5.046000 32.705000 4.087081
5.049000 40.997000 4.559729
5.052000 32.999000 4.176401
5.055000 44.299000 4.880289
5.058000 35.551000 4.436055
5.061000 39.087000 4.618971
5.064000 32.673000 4.248198
5.067000 39.610000 4.707275
5.070000 45.433000 5.014275
5.073000 37.878000 4.545059
5.076000 38.568000 4.309695
5.079000 36.006000 4.255824
5.082000 44.125000 4.989039
5.085000 37.466000 4.548804
5.088000 41.225000 4.783498
5.091000 32.879000 3.924308
5.094000 40.682000 4.739601
5.097000 28.474000 3.954079
5.100000 32.292000 4.140229
5.103000 32.278000 4.121600
5.106000 36.603000 4.511528
5.109000 29.799000 4.086917
5.112000 29.537000 3.867627
5.115000 44.060000 4.963906
5.118000 38.365000 4.461213
5.121000 32.245000 4.266708
5.124000 41.322000 4.627330
5.127000 39.904000 4.721412
5.130000 33.919000 4.255003
5.133000 36.582000 4.306263
5.136000 30.649000 4.054488
5.139000 40.023000 4.741597
5.142000 42.470000 4.918632
5.145000 48.306000 5.302458
5.148000 32.188000 4.284057
5.151000 32.333000 4.069978
5.154000 39.760000 4.650119
5.157000 41.108000 4.614153
5.160000 34.768000 4.221750
5.163000 45.919000 4.942250
5.166000 37.874000 4.448868
5.169000 31.738000 4.150595
5.172000 34.598000 4.468769
5.175000 32.084000 4.175836
5.178000 38.337000 4.510825
5.181000 43.056000 4.854677
5.184000 35.722000 4.171784
5.187000 46.139000 5.165576
5.190000 45.739000 5.017991
5.193000 38.261000 4.436576
5.196000 31.218000 4.125118
5.199000 32.869000 4.199445
5.202000 48.214000 5.105043
5.205000 41.263000 4.670488
5.208000 38.931000 4.604402
5.211000 45.674000 5.014109
5.214000 55.055000 5.308193
5.217000 42.649000 4.799794
5.220000 35.244000 4.325766
5.223000 39.873000 4.648575
5.226000 35.285000 4.332933
5.229000 32.183000 3.920525
5.232000 43.692000 4.966206
5.235000 32.225000 4.087830
5.238000 42.625000 4.822503
5.241000 39.699000 4.692096
5.244000 36.053000 4.226860
5.247000 39.617000 4.637975
5.250000 38.218000 4.518287
5.253000 27.969000 3.651166
5.256000 32.849000 4.218215
5.259000 41.916000 4.705632
5.262000 35.261000 4.371608
5.265000 35.936000 4.285465
5.268000 38.249000 4.348308
5.271000 35.608000 4.364818
5.274000 40.513000 4.681197
5.277000 41.998000 4.959213
5.280000 38.731000 4.471726
5.283000 41.687000 4.626914
5.286000 42.149000 4.803490
5.289000 34.649000 4.371162
5.292000 43.855000 4.837217
5.295000 32.900000 3.976930
5.298000 32.812000 4.062455
5.301000 36.029000 4.276308
5.304000 37.501000 4.515420
5.307000 33.180000 4.205554
5.310000 31.548000 4.202649
5.313000 37.020000 4.313604
5.316000 25.833000 3.794667
5.319000 32.560000 4.217811
5.322000 39.272000 4.664770
5.325000 43.760000 4.897625
5.328000 30.648000 4.164894
5.331000 37.649000 4.541049
5.334000 38.737000 4.639157
5.337000 35.775000 4.274650
5.340000 45.236000 4.942759
5.343000 37.371000 4.459624
5.346000 40.211000 4.693949
5.349000 38.055000 4.492229
5.352000 52.799000 5.263317
5.355000 46.627000 4.957860
5.358000 38.394000 4.633316
5.361000 39.607000 4.751136
5.364000 37.244000 4.464920
5.367000 33.907000 4.272308
5.370000 41.453000 4.661406
5.373000 47.403000 4.904680
5.376000 42.533000 4.690356
5.379000 27.916000 3.910447
5.382000 43.173000 4.780098
5.385000 40.103000 4.684589
5.388000 36.781000 4.347588
5.391000 40.612000 4.500865
5.394000 41.290000 4.849320
5.397000 43.554000 4.839918
5.400000 34.949000 4.286304
5.403000 43.519000 4.837324
5.406000 37.204000 4.472561
5.409000 31.136000 4.297987
5.412000 38.157000 4.578556
5.415000 32.582000 4.138137
5.418000 36.752000 4.420876
5.421000 41.934000 4.772723
5.424000 35.985000 4.398497
5.427000 41.456000 4.680833
5.430000 35.637000 4.261257
5.433000 36.126000 4.325775
5.436000 32.814000 4.290583
5.439000 38.342000 4.662919
5.442000 36.871000 4.560076
5.445000 42.585000 4.796751
5.448000 35.029000 4.357666
5.451000 41.530000 4.796379
5.454000 39.166000 4.442901
5.457000 34.522000 4.084278
5.460000 41.680000 4.591613
5.463000 41.890000 4.795668
5.466000 37.565000 4.410633
5.469000 44.635000 4.902338
5.472000 49.201000 5.183888
5.475000 43.337000 4.839940
5.478000 35.385000 4.337687
5.481000 30.841000 4.028694
5.484000 33.763000 4.120377
5.487000 42.602000 4.671439
5.490000 36.570000 4.340701
5.493000 40.136000 4.674369
5.496000 37.079000 4.377365
5.499000 37.097000 4.451248
5.502000 49.873000 5.176799
5.505000 36.082000 4.326430
5.508000 49.575000 5.233797
5.511000 41.165000 4.582173
5.514000 45.204000 4.745579
5.517000 30.711000 3.900653
5.520000 38.212000 4.419609
5.523000 49.185000 4.981550
5.526000 41.656000 4.713701
5.529000 35.512000 4.335061
5.532000 42.502000 4.738024
5.535000 43.836000 4.886695
5.538000 33.039000 4.048910
5.541000 52.841000 5.296982
5.544000 47.341000 4.886729
5.547000 52.369000 5.225382
5.550000 38.818000 4.662888
5.553000 40.879000 4.891267
5.556000 42.326000 4.890509
5.559000 44.271000 4.948641
5.562000 41.362000 4.765332
5.565000 47.095000 5.008927
5.568000 35.614000 4.328076
5.571000 34.944000 4.230028
5.574000 42.318000 4.742512
5.577000 45.456000 4.926828
5.580000 36.246000 4.539781
5.583000 44.258000 4.827737
5.586000 34.534000 4.364453
5.589000 37.250000 4.571699
5.592000 37.925000 4.388463
5.595000 41.030000 4.802381
5.598000 33.695000 4.127161
5.601000 38.736000 4.585190
5.604000 36.941000 4.249755
5.607000 30.274000 3.958105
5.610000 30.624000 3.928345
5.613000 38.225000 4.545971
5.616000 32.084000 4.020863
5.619000 39.589000 4.456048
5.622000 35.945000 4.431527
5.625000 40.324000 4.590272
5.628000 30.803000 4.168560
5.631000 45.477000 5.066924
5.634000 37.047000 4.380799
5.637000 51.484000 5.285638
5.640000 47.568000 5.262000
5.643000 46.898000 5.147713
5.646000 39.636000 4.573866
5.649000 40.466000 4.704920
5.652000 36.313000 4.258316
5.655000 31.936000 4.322211
5.658000 37.895000 4.498146
5.661000 43.768000 4.984929
5.664000 41.644000 4.714950
5.667000 40.360000 4.638834
5.670000 41.297000 4.488620
5.673000 48.959000 5.211366
5.676000 50.130000 5.241959
5.679000 37.979000 4.266623
5.682000 39.337000 4.399935
5.685000 35.419000 4.381661
5.688000 45.403000 4.925266
5.691000 43.741000 4.924431
5.694000 34.292000 4.173734
5.697000 39.213000 4.449429
5.700000 44.581000 4.965988
5.703000 39.385000 4.581654
5.706000 54.279000 5.337634
5.709000 38.204000 4.529658
5.712000 33.233000 4.233514
5.715000 38.671000 4.539020
5.718000 47.625000 5.104694
5.721000 33.033000 4.096746
5.724000 34.692000 4.126826
5.727000 39.941000 4.705374
5.730000 48.329000 5.248838
5.733000 46.457000 5.064616
5.736000 29.950000 4.102202
5.739000 26.079000 3.554034
5.742000 38.061000 4.560824
5.745000 38.368000 4.435933
5.748000 37.729000 4.470330
5.751000 33.672000 4.234924
5.754000 35.126000 4.259201
5.757000 49.370000 5.105074
5.760000 45.494000 4.816603
5.763000 36.807000 4.489409
5.766000 50.312000 5.032105
5.769000 45.287000 4.906812
5.772000 40.500000 4.699179
5.775000 32.700000 4.093029
5.778000 33.755000 4.324879
5.781000 26.196000 3.517416
5.784000 50.117000 5.014043
5.787000 39.798000 4.430559
5.790000 30.063000 4.011249
5.793000 42.115000 4.844404
5.796000 45.071000 5.016022
5.799000 41.940000 4.757964
5.802000 28.035000 3.968637
5.805000 33.610000 4.318653
5.808000 33.374000 4.071555
5.811000 48.442000 5.046817
5.814000 30.741000 4.179082
5.817000 36.176000 4.434309
5.820000 37.999000 4.553420
5.823000 33.789000 4.268508
5.826000 46.635000 4.947444
5.829000 33.815000 4.137643
5.832000 43.886000 4.646129
5.835000 46.061000 4.936257
5.838000 41.567000 4.714494
5.841000 43.331000 4.793648
5.844000 47.036000 5.128981
5.847000 42.945000 5.005201
5.850000 43.237000 4.859953
5.853000 37.824000 4.400029
5.856000 47.126000 4.978237
5.859000 36.171000 4.451647
5.862000 31.845000 4.181319
5.865000 32.590000 4.172208
5.868000 37.149000 4.562406
5.871000 31.840000 3.866664
5.874000 45.467000 4.990212
5.877000 28.063000 3.867017
5.880000 37.235000 4.483535
5.883000 47.665000 5.087045
5.886000 38.183000 4.367064
5.889000 36.761000 4.277383
5.892000 36.576000 4.475027
5.895000 52.193000 5.321697
5.898000 25.431000 3.648996
5.901000 48.783000 5.037970
5.904000 45.339000 4.956964
5.907000 51.648000 5.509437
5.910000 48.311000 5.143537
5.913000 35.466000 4.146416
5.916000 30.128000 4.049479
5.919000 42.937000 4.773124
5.922000 40.123000 4.568187
5.925000 41.546000 4.579450
5.928000 37.208000 4.648689
5.931000 35.389000 4.112003
5.934000 46.092000 4.886430
5.937000 47.357000 5.133647
5.940000 37.970000 4.655355
5.943000 35.801000 4.270041
5.946000 32.891000 4.146516
5.949000 43.185000 4.937068
5.952000 46.648000 5.217287
5.955000 38.820000 4.583534
5.958000 43.467000 4.898059
5.961000 33.952000 4.062225
5.964000 36.725000 4.370470
5.967000 46.776000 4.928131
5.970000 50.115000 5.260660
5.973000 37.443000 4.450259
5.976000 35.721000 4.426941
5.979000 31.829000 4.147669
5.982000 35.162000 4.417005
5.985000 45.288000 5.011428
5.988000 39.150000 4.432550
5.991000 44.252000 4.991116
5.994000 32.336000 4.147020
5.997000 36.677000 4.446953
6.000000 40.380000 4.702392
6.003000 31.586000 4.021278
6.006000 35.272000 4.283060
6.009000 43.954000 4.961746
6.012000 49.397000 5.255883
6.015000 29.993000 3.871212
6.018000 34.369000 4.316523
6.021000 39.365000 4.615642
6.024000 37.787000 4.445374
6.027000 48.751000 4.982344
6.030000 48.898000 5.029104
6.033000 38.188000 4.504993
6.036000 37.038000 4.537456
6.039000 44.335000 5.108996
6.042000 38.281000 4.606091
6.045000 36.465000 4.534118
6.048000 38.415000 4.521864
6.051000 46.977000 5.005650
6.054000 35.782000 4.397470
6.057000 36.585000 4.295478
6.060000 40.154000 4.649303
6.063000 30.794000 4.119124
6.066000 44.437000 5.027045
6.069000 46.613000 5.144323
6.072000 27.730000 3.960611
6.075000 39.578000 4.560862
6.078000 34.461000 4.311248
6.081000 36.240000 4.316988
6.084000 34.174000 4.349323
6.087000 31.252000 4.058942
6.090000 32.223000 4.054162
6.093000 33.173000 4.093330
6.096000 37.763000 4.638160
6.099000 50.748000 5.148263
6.102000 42.282000 4.716987
6.105000 30.094000 4.002698
6.108000 33.665000 4.214461
6.111000 40.810000 4.695917
6.114000 44.058000 5.049198
6.117000 39.347000 4.559941
6.120000 43.135000 4.884354
6.123000 47.261000 5.194289
6.126000 38.246000 4.448781
6.129000 35.989000 4.294702
6.132000 35.743000 4.409137
6.135000 45.918000 5.161559
6.138000 35.136000 4.168604
6.141000 36.558000 4.260192
6.144000 45.926000 5.000325
6.147000 59.202000 5.624289
6.150000 45.289000 4.918381
6.153000 38.582000 4.505664
6.156000 43.153000 4.918440
6.159000 30.319000 4.039428
6.162000 37.644000 4.598065
6.165000 49.872000 5.022757
6.168000 45.469000 4.906288
6.171000 45.186000 4.999085
6.174000 44.007000 4.880233
6.177000 33.353000 4.373256
6.180000 34.590000 4.351372
6.183000 36.012000 4.217128
6.186000 44.862000 5.125329
6.189000 43.860000 4.684824
6.192000 44.318000 4.804968
6.195000 44.748000 4.823390
6.198000 37.394000 4.515080
6.201000 27.203000 3.739856
6.204000 28.665000 3.911113
6.207000 30.980000 4.093870
6.210000 34.718000 4.398791
6.213000 34.520000 4.348342
6.216000 45.927000 5.045986
6.219000 40.148000 4.657354
6.222000 36.679000 4.435409
6.225000 50.142000 5.205468
6.228000 42.668000 4.661750
6.231000 42.814000 4.798868
6.234000 42.581000 4.679182
6.237000 35.245000 4.271752
6.240000 39.379000 4.633895
6.243000 49.620000 5.145900
6.246000 47.563000 5.004817
6.249000 52.285000 5.270796
6.252000 41.477000 4.504366
6.255000 41.342000 4.691098
6.258000 31.486000 4.107157
6.261000 46.379000 5.222364
6.264000 37.687000 4.533880
6.267000 38.014000 4.502248
6.270000 32.244000 4.290276
6.273000 39.169000 4.479736
6.276000 39.436000 4.584467
6.279000 33.546000 4.228693
6.282000 57.877000 5.684904
6.285000 37.430000 4.476799
6.288000 43.073000 4.939318
6.291000 49.291000 5.069698
6.294000 45.490000 4.796005
6.297000 40.885000 4.608601
6.300000 47.028000 5.177747
6.303000 46.738000 5.133845
6.306000 43.663000 4.884002
6.309000 46.346000 5.081887
6.312000 32.974000 4.181513
6.315000 41.651000 4.743107
6.318000 41.129000 4.769054
6.321000 37.151000 4.509955
6.324000 40.893000 4.650055
6.327000 38.384000 4.434699
6.330000 39.571000 4.503567
6.333000 42.077000 4.760180
6.336000 32.235000 4.233971
6.339000 34.031000 4.259008
6.342000 35.836000 4.417102
6.345000 42.480000 4.665198
6.348000 36.994000 4.515109
6.351000 41.813000 4.770602
6.354000 39.694000 4.372225
6.357000 43.535000 4.895516
6.360000 30.670000 3.985819
6.363000 42.112000 4.718387
6.366000 49.277000 5.098484
6.369000 44.075000 4.898764
6.372000 50.524000 5.133804
6.375000 35.968000 4.378632
6.378000 39.343000 4.604289
6.381000 39.093000 4.411978
6.384000 51.647000 5.222900
6.387000 41.320000 4.767201
6.390000 44.346000 4.799787
6.393000 42.611000 4.822121
6.396000 42.995000 4.723813
6.399000 37.812000 4.487748
6.402000 46.398000 4.872574
6.405000 43.783000 4.707629
6.408000 39.349000 4.781572
6.411000 41.020000 4.616432
6.414000 43.601000 4.995109
6.417000 40.595000 4.622982
6.420000 38.208000 4.679663
6.423000 43.400000 4.873978
6.426000 28.850000 3.994840
6.429000 51.899000 5.200152
6.432000 41.769000 4.565195
6.435000 38.643000 4.488970
6.438000 37.133000 4.423014
6.441000 35.564000 4.396364
6.444000 34.920000 4.439227
6.447000 42.465000 4.762978
6.450000 45.991000 5.002125
6.453000 38.743000 4.700488
6.456000 48.125000 5.188311
6.459000 45.770000 4.855896
6.462000 50.129000 5.204983
6.465000 35.102000 4.370267
6.468000 48.074000 5.223798
6.471000 41.800000 4.798397
6.474000 36.087000 4.362320
6.477000 43.609000 4.902289
6.480000 38.335000 4.390454
6.483000 47.770000 5.052506
6.486000 42.827000 4.726312
6.489000 48.066000 4.897813
6.492000 42.951000 4.830461
6.495000 40.088000 4.493743
6.498000 34.665000 4.230260
6.501000 48.044000 5.161034
6.504000 38.554000 4.570606
6.507000 52.082000 5.324795
6.510000 38.298000 4.627152
6.513000 51.587000 5.418432
6.516000 49.129000 5.060454
6.519000 36.211000 4.381743
6.522000 39.308000 4.733336
6.525000 37.224000 4.433195
6.528000 45.224000 4.990428
6.531000 40.113000 4.508580
6.534000 44.283000 4.758446
6.537000 46.066000 4.988622
6.540000 28.566000 3.853826
6.543000 42.002000 4.673818
6.546000 40.981000 4.622538
6.549000 27.405000 3.822163
6.552000 51.423000 5.312786
6.555000 41.238000 4.715674
6.558000 42.231000 4.896139
6.561000 32.901000 4.010848
6.564000 42.447000 5.009683
6.567000 45.077000 4.707867
6.570000 46.800000 4.881705
6.573000 49.822000 5.379630
6.576000 39.959000 4.498361
6.579000 33.466000 4.290802
6.582000 37.446000 4.477053
6.585000 45.959000 4.965417
6.588000 45.825000 5.040463
6.591000 47.957000 5.085880
6.594000 32.590000 4.099897
6.597000 52.551000 5.262751
6.600000 44.092000 4.982174
6.603000 54.162000 5.425219
6.606000 51.618000 5.255477
6.609000 35.510000 4.359482
6.612000 46.966000 5.107182
6.615000 44.597000 5.013587
6.618000 54.485000 5.401176
6.621000 48.165000 5.048327
6.624000 24.026000 3.503427
6.627000 37.972000 4.499620
6.630000 34.605000 4.296037
6.633000 43.440000 4.939681
6.636000 56.473000 5.559112
6.639000 43.440000 4.761820
6.642000 39.528000 4.613840
6.645000 39.062000 4.592879
6.648000 39.024000 4.667135
6.651000 39.179000 4.749601
6.654000 39.933000 4.643355
6.657000 38.625000 4.681370
6.660000 32.738000 4.134566
6.663000 46.603000 5.066477
6.666000 39.107000 4.674764
6.669000 30.133000 4.177600
6.672000 34.907000 4.502325
6.675000 40.832000 4.822734
6.678000 37.669000 4.449124
6.681000 50.838000 5.324030
6.684000 32.250000 4.068904
6.687000 42.512000 4.811225
6.690000 47.071000 4.994005
6.693000 46.558000 4.923062
6.696000 46.452000 5.073545
6.699000 43.213000 4.860979
6.702000 46.879000 5.207451
6.705000 28.905000 4.098793
6.708000 47.384000 4.903662
6.711000 39.139000 4.384667
6.714000 47.800000 5.095600
6.717000 44.424000 4.919575
6.720000 39.835000 4.530637
6.723000 40.882000 4.563397
6.726000 38.082000 4.516155
6.729000 48.932000 5.182619
6.732000 32.207000 4.044700
6.735000 49.486000 5.143485
6.738000 47.818000 4.969307
6.741000 49.303000 5.144375
6.744000 43.823000 4.813867
6.747000 35.633000 4.466147
6.750000 47.188000 4.889385
6.753000 42.377000 4.715442
6.756000 46.787000 4.894510
6.759000 44.203000 4.821518
6.762000 39.902000 4.567981
6.765000 44.620000 4.955293
6.768000 37.498000 4.554658
6.771000 43.381000 4.776750
6.774000 39.189000 4.433375
6.777000 50.439000 5.289240
6.780000 32.599000 4.191140
6.783000 30.535000 4.046615
6.786000 33.016000 4.366086
6.789000 38.065000 4.488216
6.792000 30.791000 3.897329
6.795000 46.584000 4.887665
6.798000 28.945000 3.879191
6.801000 48.910000 5.288017
6.804000 45.979000 5.021578
6.807000 43.949000 4.887280
6.810000 35.521000 4.141977
6.813000 32.389000 4.211755
6.816000 48.096000 5.143961
6.819000 33.562000 4.137409
6.822000 35.700000 4.302248
6.825000 46.078000 4.948991
6.828000 49.222000 4.951924
6.831000 48.060000 5.121239
6.834000 50.841000 5.296169
6.837000 47.840000 5.036785
6.840000 38.930000 4.682753
6.843000 44.465000 4.953674
6.846000 43.408000 4.843919
6.849000 37.138000 4.381746
6.852000 28.827000 3.972964
6.855000 36.478000 4.388312
6.858000 48.887000 5.191562
6.861000 38.562000 4.486053
6.864000 41.597000 4.759146
6.867000 52.294000 5.324927
6.870000 47.350000 4.865595
6.873000 41.399000 4.761169
6.876000 46.689000 5.020610
6.879000 43.666000 4.951137
6.882000 34.255000 4.227295
6.885000 42.587000 4.825727
6.888000 44.890000 5.059840
6.891000 52.287000 5.504585
6.894000 46.617000 5.103446
6.897000 40.009000 4.749083
6.900000 39.473000 4.595567
6.903000 45.389000 4.879944
6.906000 42.623000 4.689307
6.909000 43.285000 4.786999
6.912000 31.482000 4.142644
6.915000 31.719000 4.024441
6.918000 33.585000 4.088363
6.921000 50.967000 5.166130
6.924000 53.712000 5.240293
6.927000 53.028000 5.355749
6.930000 41.938000 4.721870
6.933000 45.427000 5.011938
6.936000 46.358000 5.190005
6.939000 41.891000 4.660460
6.942000 51.817000 5.228258
6.945000 44.869000 4.936616
6.948000 55.674000 5.388179
6.951000 40.562000 4.644526
6.954000 42.097000 4.711287
6.957000 43.863000 4.737471
6.960000 38.237000 4.440261
6.963000 47.311000 5.154818
6.966000 44.703000 5.097975
6.969000 40.393000 4.551407
6.972000 36.094000 4.348121
6.975000 27.526000 3.705814
6.978000 39.383000 4.550641
6.981000 46.190000 4.948449
6.984000 46.794000 5.018908
6.987000 35.787000 4.380997
6.990000 37.161000 4.518117
6.993000 37.714000 4.497577
6.996000 48.866000 5.094714
6.999000 45.463000 5.013212
7.002000 50.349000 5.157115
7.005000 54.017000 5.355396
7.008000 44.495000 4.852673
7.011000 42.283000 4.927912
7.014000 50.175000 5.362785
7.017000 46.353000 4.965419
7.020000 45.790000 4.936279
7.023000 35.807000 4.398730
7.026000 35.143000 4.352115
7.029000 36.055000 4.355873
7.032000 50.277000 5.358953
7.035000 33.954000 4.303821
7.038000 38.752000 4.415793
7.041000 44.778000 4.842253
7.044000 41.990000 4.704375
7.047000 48.379000 5.062193
7.050000 43.761000 4.932464
7.053000 45.272000 4.927946
7.056000 41.073000 4.754875
7.059000 53.628000 5.574944
7.062000 32.030000 4.112881
7.065000 33.710000 4.176766
7.068000 43.696000 4.955513
7.071000 37.547000 4.512107
7.074000 44.106000 4.789445
7.077000 42.336000 4.653849
7.080000 42.348000 4.834943
7.083000 37.285000 4.527417
7.086000 48.208000 5.375528
7.089000 49.231000 5.062879
7.092000 45.128000 4.734242
7.095000 48.186000 5.116443
7.098000 56.124000 5.631572
7.101000 39.595000 4.711024
7.104000 38.785000 4.543577
7.107000 53.379000 5.368907
7.110000 41.087000 4.542463
7.113000 44.154000 4.980354
7.116000 39.808000 4.563645
7.119000 47.402000 5.130597
7.122000 48.547000 4.966323
7.125000 44.957000 5.125195
7.128000 37.227000 4.529008
7.131000 36.946000 4.629583
7.134000 43.378000 4.855631
7.137000 33.601000 4.188870
7.140000 52.399000 5.579934
7.143000 35.544000 4.300882
7.146000 49.281000 5.256176
7.149000 40.239000 4.572523
7.152000 45.737000 4.823133
7.155000 46.231000 5.031270
7.158000 51.866000 5.266313
7.161000 38.211000 4.568684
7.164000 47.045000 4.898032
7.167000 34.909000 4.261627
7.170000 42.031000 4.808110
7.173000 46.608000 5.052462
7.176000 55.612000 5.539211
7.179000 50.449000 5.046911
7.182000 46.619000 5.041507
7.185000 47.667000 5.015480
7.188000 52.759000 5.359663
7.191000 44.879000 4.861478
7.194000 49.078000 5.273352
7.197000 48.461000 5.130870
7.200000 36.572000 4.440143
7.203000 38.713000 4.528821
7.206000 48.461000 5.078339
7.209000 44.273000 4.811209
7.212000 41.217000 4.593912
7.215000 43.546000 4.784705
7.218000 49.152000 5.164241
7.221000 53.318000 5.376188
7.224000 46.369000 5.074338
7.227000 44.710000 4.845681
7.230000 47.334000 4.979484
7.233000 37.523000 4.530823
7.236000 44.031000 4.659046
7.239000 47.350000 4.906256
7.242000 44.149000 4.673524
7.245000 53.112000 5.392402
7.248000 38.391000 4.698698
7.251000 49.275000 4.920800
7.254000 44.699000 4.901615
7.257000 51.787000 5.256534
7.260000 53.131000 5.486858
7.263000 45.787000 4.884233
7.266000 41.525000 4.663411
7.269000 40.050000 4.620920
7.272000 41.480000 4.651679
7.275000 45.644000 4.927128
7.278000 40.579000 4.713248
7.281000 38.071000 4.560993
7.284000 35.580000 4.190622
7.287000 38.408000 4.535071
7.290000 45.738000 5.248546
7.293000 51.464000 5.324624
7.296000 31.558000 4.079021
7.299000 44.384000 4.766015
7.302000 46.027000 4.909250
7.305000 50.400000 5.152647
7.308000 44.107000 5.054485
7.311000 44.935000 4.800801
7.314000 38.038000 4.501325
7.317000 46.643000 4.965225
7.320000 43.525000 4.902738
7.323000 32.870000 4.024222
7.326000 43.435000 4.759466
7.329000 45.295000 4.823730
7.332000 42.577000 4.785079
7.335000 47.308000 5.016864
7.338000 53.960000 5.412797
7.341000 55.208000 5.393081
7.344000 38.485000 4.672295
7.347000 43.500000 4.858203
7.350000 41.184000 4.696045
7.353000 44.581000 4.807732
7.356000 43.946000 4.714876
7.359000 52.224000 5.389147
7.362000 41.763000 4.749963
7.365000 42.819000 4.750187
7.368000 40.222000 4.619992
7.371000 42.961000 4.646998
7.374000 41.051000 4.841499
7.377000 46.685000 5.102038
7.380000 55.846000 5.495575
7.383000 39.463000 4.749141
7.386000 41.601000 4.720220
7.389000 52.581000 5.453510
7.392000 42.382000 4.714407
7.395000 42.647000 4.770835
7.398000 50.459000 5.131045
7.401000 47.102000 4.894638
7.404000 43.540000 4.770616
7.407000 41.422000 4.917982
7.410000 36.160000 4.365045
7.413000 46.593000 5.006915
7.416000 47.140000 5.090451
7.419000 42.058000 4.694736
7.422000 41.295000 4.846398
7.425000 44.131000 4.895482
7.428000 59.370000 5.704486
7.431000 45.450000 4.835593
7.434000 45.798000 4.996875
7.437000 31.248000 4.143633
7.440000 42.240000 4.717059
7.443000 38.733000 4.685382
7.446000 37.421000 4.389960
7.449000 43.742000 4.865403
7.452000 42.595000 4.803424
7.455000 48.549000 5.277862
7.458000 56.736000 5.492268
7.461000 56.791000 5.557663
7.464000 47.843000 4.879958
7.467000 35.519000 4.346306
7.470000 40.499000 4.573894
7.473000 45.410000 4.831859
7.476000 34.825000 4.274045
7.479000 51.971000 5.342106
7.482000 51.240000 5.346928
7.485000 46.436000 4.914104
7.488000 42.463000 4.658340
7.491000 50.520000 5.205736
7.494000 41.069000 4.607083
7.497000 49.710000 5.279341
7.500000 42.554000 4.704083
7.503000 44.033000 4.667430
7.506000 48.583000 5.016704
7.509000 33.541000 4.134343
7.512000 41.997000 4.762457
7.515000 49.636000 5.120902
7.518000 68.471000 5.948809
7.521000 40.485000 4.609831
7.524000 45.067000 4.878159
7.527000 40.178000 4.678661
7.530000 49.963000 5.202770
7.533000 51.069000 5.310340
7.536000 40.908000 4.706701
7.539000 38.806000 4.599313
7.542000 41.497000 4.834439
7.545000 45.278000 4.855750
7.548000 54.312000 5.595580
7.551000 44.533000 4.912294
7.554000 40.185000 4.553687
7.557000 41.733000 4.559647
7.560000 34.883000 4.182824
7.563000 49.091000 4.994886
7.566000 51.928000 5.366853
7.569000 37.692000 4.522333
7.572000 40.702000 4.542112
7.575000 57.758000 5.570889
7.578000 41.350000 4.635130
7.581000 44.206000 4.926772
7.584000 52.298000 5.416570
7.587000 31.787000 4.211497
7.590000 44.329000 4.872105
7.593000 47.287000 4.974899
7.596000 65.501000 6.027130
7.599000 41.412000 4.892606
7.602000 51.694000 5.227873
7.605000 48.567000 4.996979
7.608000 46.955000 4.927045
7.611000 50.467000 5.232621
7.614000 46.302000 4.914463
7.617000 50.563000 5.126369
7.620000 50.703000 5.094413
7.623000 37.051000 4.324184
7.626000 45.868000 4.887179
7.629000 44.518000 4.939359
7.632000 50.126000 5.136524
7.635000 47.342000 4.986491
7.638000 48.936000 5.069688
7.641000 46.960000 4.999059
7.644000 41.130000 4.705619
7.647000 42.210000 4.747194
7.650000 46.483000 4.990541
7.653000 38.114000 4.534029
7.656000 38.549000 4.632713
7.659000 38.307000 4.406512
7.662000 52.567000 5.449810
7.665000 49.053000 4.979863
7.668000 50.752000 5.261006
7.671000 40.641000 4.718858
7.674000 45.373000 4.919124
7.677000 41.644000 4.723081
7.680000 47.035000 5.068020
7.683000 45.672000 4.985185
7.686000 44.495000 4.948608
7.689000 36.600000 4.615293
7.692000 41.032000 4.685943
7.695000 51.081000 5.156459
7.698000 44.471000 4.954244
7.701000 59.701000 5.784024
7.704000 56.893000 5.691850
7.707000 40.728000 4.776875
7.710000 49.938000 5.035801
7.713000 38.670000 4.554552
7.716000 44.453000 5.032099
7.719000 44.319000 5.006108
7.722000 46.575000 5.034577
7.725000 44.080000 4.865719
7.728000 50.160000 5.074933
7.731000 45.524000 4.863730
7.734000 48.793000 5.139725
7.737000 43.882000 4.727858
7.740000 54.763000 5.423591
7.743000 45.517000 4.963885
7.746000 51.250000 5.398296
7.749000 33.190000 4.421477
7.752000 42.311000 4.655082
7.755000 58.984000 5.728374
7.758000 32.549000 4.109452
7.761000 51.428000 5.345582
7.764000 40.186000 4.740366
7.767000 44.330000 4.736722
7.770000 43.805000 4.666475
7.773000 45.193000 4.889344
7.776000 44.787000 5.057254
7.779000 47.165000 5.025723
7.782000 57.279000 5.365402
7.785000 42.236000 4.863030
7.788000 42.305000 4.832876
7.791000 44.250000 4.960236
7.794000 48.034000 5.068249
7.797000 53.987000 5.253414
7.800000 51.661000 5.348212
7.803000 46.895000 5.076432
7.806000 57.875000 5.549487
7.809000 37.061000 4.309562
7.812000 45.423000 4.922095
7.815000 38.587000 4.409325
7.818000 41.234000 4.689708
7.821000 55.022000 5.693457
7.824000 44.679000 4.937186
7.827000 58.246000 5.505349
7.830000 51.424000 5.219344
7.833000 48.797000 5.146759
7.836000 35.676000 4.419101
7.839000 43.506000 4.765459
7.842000 41.597000 4.723624
7.845000 39.035000 4.519673
7.848000 52.332000 5.306695
7.851000 44.443000 4.742268
7.854000 45.843000 4.894390
7.857000 46.053000 4.900230
7.860000 54.098000 5.373623
7.863000 57.438000 5.719718
7.866000 41.649000 4.887007
7.869000 51.834000 5.309790
7.872000 41.390000 4.692246
7.875000 44.306000 4.971710
7.878000 45.062000 4.932013
7.881000 52.758000 5.502306
7.884000 47.620000 4.967249
7.887000 41.768000 4.533205
7.890000 48.610000 4.928956
7.893000 47.464000 5.057717
7.896000 42.189000 4.685208
7.899000 43.252000 4.740022
7.902000 42.873000 4.751323
7.905000 55.367000 5.593473
7.908000 57.245000 5.531873
7.911000 58.021000 5.729692
7.914000 58.047000 5.465422
7.917000 45.228000 4.902337
7.920000 52.340000 5.325870
7.923000 56.565000 5.435517
7.926000 51.315000 5.219937
7.929000 53.922000 5.406645
7.932000 53.065000 5.351114
7.935000 48.021000 5.149043
7.938000 45.591000 5.106350
7.941000 54.615000 5.354708
7.944000 43.177000 4.739490
7.947000 43.207000 4.790154
7.950000 49.442000 5.247942
7.953000 49.429000 5.107865
7.956000 46.926000 4.883976
7.959000 54.315000 5.514275
7.962000 51.251000 5.279609
7.965000 42.929000 4.821919
7.968000 66.439000 5.893899
7.971000 53.039000 5.412746
7.974000 51.950000 5.170017
7.977000 49.629000 5.154793
7.980000 49.201000 5.200657
7.983000 43.669000 4.859571
7.986000 37.933000 4.528041
7.989000 59.859000 5.577421
7.992000 42.252000 4.892969
7.995000 62.711000 5.943623
7.998000 58.261000 5.654828
8.001000 49.453000 5.012924
8.004000 54.018000 5.429391
8.007000 43.006000 4.915234
8.010000 49.832000 5.261787
8.013000 49.532000 5.147401
8.016000 61.441000 5.777038
8.019000 47.746000 5.078365
8.022000 49.526000 5.195662
8.025000 57.022000 5.549861
8.028000 54.819000 5.324295
8.031000 46.319000 5.128378
8.034000 45.100000 4.941801
8.037000 50.522000 5.294744
8.040000 56.513000 5.611387
8.043000 54.045000 5.321779
8.046000 45.011000 4.874737
8.049000 51.571000 5.322347
8.052000 32.000000 4.184394
8.055000 46.802000 5.181269
8.058000 45.696000 4.983296
8.061000 44.876000 4.806522
8.064000 36.822000 4.523012
8.067000 50.082000 5.232356
8.070000 50.741000 5.301482
8.073000 70.649000 6.316970
8.076000 47.368000 5.100965
8.079000 42.478000 4.746328
8.082000 59.789000 5.782829
8.085000 43.213000 4.844250
8.088000 43.737000 4.730793
8.091000 41.984000 4.808812
8.094000 45.400000 4.914057
8.097000 51.645000 5.259647
8.100000 43.202000 5.064251
8.103000 44.362000 4.730709
8.106000 51.749000 5.298033
8.109000 50.521000 5.185334
8.112000 46.024000 5.054578
8.115000 54.101000 5.325865
8.118000 53.260000 5.317424
8.121000 44.329000 4.785042
8.124000 41.046000 4.571840
8.127000 45.165000 4.907188
8.130000 41.527000 4.833421
8.133000 54.265000 5.276027
8.136000 58.613000 5.640626
8.139000 43.518000 4.782904
8.142000 36.933000 4.477123
8.145000 60.825000 5.913655
8.148000 47.744000 5.068110
8.151000 63.502000 5.810537
8.154000 41.704000 4.644573
8.157000 47.742000 5.164917
8.160000 39.801000 4.575712
8.163000 49.726000 5.227198
8.166000 52.987000 5.202797
8.169000 47.809000 4.980014
8.172000 44.738000 4.875206
8.175000 52.489000 5.402420
8.178000 47.685000 5.053561
8.181000 47.442000 5.142571
8.184000 65.658000 6.100949
8.187000 51.445000 5.067150
8.190000 49.333000 5.104634
8.193000 59.238000 5.473514
8.196000 59.592000 5.642217
8.199000 45.783000 4.747138
8.202000 42.550000 4.782949
8.205000 58.569000 5.630200
8.208000 55.711000 5.227802
8.211000 54.778000 5.223829
8.214000 54.036000 5.239929
8.217000 51.766000 5.368343
8.220000 51.774000 5.391317
8.223000 53.625000 5.226173
8.226000 40.964000 4.707716
8.229000 50.081000 5.190965
8.232000 51.478000 5.267766
8.235000 49.130000 5.005684
8.238000 35.715000 4.063081
8.241000 61.657000 5.676100
8.244000 51.502000 5.057656
8.247000 57.234000 5.629120
8.250000 47.096000 4.947275
8.253000 45.724000 4.904399
8.256000 51.346000 5.293628
8.259000 52.844000 5.325400
8.262000 44.362000 4.940515
8.265000 53.265000 5.209081
8.268000 54.344000 5.267986
8.271000 55.073000 5.465915
8.274000 53.797000 5.234851
8.277000 47.980000 5.038341
8.280000 51.313000 5.317871
8.283000 57.608000 5.484255
8.286000 50.845000 5.181925
8.289000 41.259000 4.523236
8.292000 60.741000 5.693015
8.295000 44.931000 4.860170
8.298000 60.155000 5.522602
8.301000 56.528000 5.573869
8.304000 55.788000 5.594896
8.307000 50.859000 5.330134
8.310000 40.798000 4.699752
8.313000 52.076000 5.263790
8.316000 57.358000 5.612555
8.319000 54.271000 5.565047
8.322000 57.032000 5.665180
8.325000 60.899000 5.662391
8.328000 51.882000 5.159248
8.331000 44.254000 4.824727
8.334000 59.216000 5.753976
8.337000 59.966000 5.716619
8.340000 61.844000 5.765264
8.343000 40.662000 4.775627
8.346000 58.294000 5.615286
8.349000 46.697000 5.115691
8.352000 53.384000 5.162097
8.355000 61.264000 5.690195
8.358000 62.641000 5.652460
8.361000 49.379000 5.227649
8.364000 47.663000 5.095372
8.367000 57.206000 5.551506
8.370000 53.858000 5.258675
8.373000 64.395000 5.869186
8.376000 52.693000 5.422447
8.379000 52.318000 5.313552
8.382000 45.291000 4.923900
8.385000 54.223000 5.506867
8.388000 40.630000 4.527853
8.391000 45.405000 4.932780
8.394000 54.201000 5.275996
8.397000 52.709000 5.298595
8.400000 60.507000 5.696185
8.403000 56.206000 5.276015
8.406000 45.260000 5.041733
8.409000 54.031000 5.491170
8.412000 51.420000 5.123975
8.415000 68.138000 5.970371
8.418000 50.091000 5.185118
8.421000 60.398000 5.784469
8.424000 46.189000 5.058272
8.427000 54.940000 5.561793
8.430000 47.979000 5.169896
8.433000 54.340000 5.454944
8.436000 55.571000 5.663204
8.439000 41.565000 4.827665
8.442000 51.542000 5.305107
8.445000 52.214000 5.208756
8.448000 51.662000 5.312168
8.451000 59.608000 5.679867
8.454000 75.110000 6.342255
8.457000 60.883000 5.658523
8.460000 52.746000 5.102816
8.463000 48.048000 5.150213
8.466000 52.322000 5.324818
8.469000 61.604000 5.956342
8.472000 57.780000 5.433707
8.475000 55.093000 5.371591
8.478000 58.330000 5.522168
8.481000 45.055000 4.934583
8.484000 49.437000 4.936345
8.487000 61.456000 5.783428
8.490000 58.572000 5.632010
8.493000 54.001000 5.371384
8.496000 51.484000 5.430410
8.499000 50.989000 5.190488
8.502000 61.254000 5.587476
8.505000 54.971000 5.369626
8.508000 52.822000 5.432569
8.511000 57.744000 5.696726
8.514000 46.347000 5.042450
8.517000 47.569000 4.819177
8.520000 52.154000 5.271911
8.523000 64.257000 5.995465
8.526000 47.584000 5.139191
8.529000 50.215000 5.289900
8.532000 36.386000 4.324971
8.535000 45.139000 4.964582
8.538000 53.691000 5.494979
8.541000 67.346000 5.906599
8.544000 61.274000 5.787775
8.547000 50.560000 5.359440
8.550000 65.009000 6.005330
8.553000 60.103000 5.707248
8.556000 52.637000 5.276829
8.559000 62.378000 5.798388
8.562000 55.159000 5.502108
8.565000 56.677000 5.298627
8.568000 56.659000 5.604945
8.571000 53.352000 5.415533
8.574000 60.986000 5.743933
8.577000 65.661000 6.045887
8.580000 48.419000 5.266202
8.583000 72.042000 6.338195
8.586000 49.715000 5.143635
8.589000 51.018000 5.215160
8.592000 59.209000 5.735436
8.595000 56.330000 5.418384
8.598000 61.869000 5.936859
8.601000 46.992000 4.948293
8.604000 55.584000 5.407107
8.607000 71.814000 6.132136
8.610000 58.079000 5.549700
8.613000 59.057000 5.591829
8.616000 49.637000 5.177648
8.619000 67.053000 5.945835
8.622000 46.726000 4.856128
8.625000 51.531000 5.255370
8.628000 61.570000 5.839982
8.631000 57.345000 5.420404
8.634000 57.254000 5.469774
8.637000 49.900000 5.319549
8.640000 61.035000 5.727968
8.643000 48.283000 5.016271
8.646000 56.810000 5.564304
8.649000 55.992000 5.292946
8.652000 53.800000 5.440913
8.655000 60.053000 5.605837
8.658000 50.251000 5.157948
8.661000 60.232000 5.634321
8.664000 56.036000 5.432278
8.667000 69.148000 6.126241
8.670000 52.623000 5.361965
8.673000 63.732000 5.851636
8.676000 65.952000 5.964887
8.679000 62.843000 5.855883
8.682000 65.221000 5.888239
8.685000 62.642000 5.949426
8.688000 41.412000 4.770834
8.691000 56.836000 5.473422
8.694000 74.070000 6.196832
8.697000 50.761000 5.166919
8.700000 63.757000 5.794326
8.703000 69.195000 6.272666
8.706000 55.692000 5.481191
8.709000 67.789000 6.047323
8.712000 50.800000 5.238783
8.715000 54.944000 5.480219
8.718000 53.047000 5.377842
8.721000 58.596000 5.634409
8.724000 57.737000 5.471220
8.727000 47.605000 4.997596
8.730000 52.093000 5.287470
8.733000 50.536000 5.356962
8.736000 47.716000 4.990997
8.739000 58.363000 5.582146
8.742000 54.318000 5.411139
8.745000 63.664000 5.934569
8.748000 60.160000 5.739944
8.751000 61.771000 5.778216
8.754000 45.366000 4.679114
8.757000 48.747000 5.111378
8.760000 60.227000 5.669017
8.763000 66.196000 6.009819
8.766000 50.002000 5.172540
8.769000 56.268000 5.457276
8.772000 63.042000 5.849482
8.775000 65.140000 5.912402
8.778000 54.769000 5.565433
8.781000 51.809000 5.279064
8.784000 91.727000 7.082112
8.787000 56.979000 5.401786
8.790000 65.079000 5.964088
8.793000 71.956000 6.356827
8.796000 56.073000 5.428390
8.799000 57.657000 5.700308
8.802000 73.162000 6.304212
8.805000 63.056000 5.781258
8.808000 58.570000 5.561428
8.811000 54.954000 5.297683
8.814000 71.903000 6.140585
8.817000 60.213000 5.653470
8.820000 71.173000 6.297844
8.823000 57.389000 5.544560
8.826000 66.911000 5.846725
8.829000 53.533000 5.490842
8.832000 53.888000 5.430967
8.835000 53.202000 5.446131
8.838000 62.292000 5.702968
8.841000 63.468000 5.725233
8.844000 71.980000 6.250346
8.847000 71.528000 6.286008
8.850000 49.951000 5.159000
8.853000 74.379000 6.190268
8.856000 63.720000 5.799562
8.859000 50.818000 5.029492
8.862000 59.843000 5.772390
8.865000 63.645000 5.876983
8.868000 76.639000 6.442489
8.871000 70.835000 6.055447
8.874000 58.834000 5.648897
8.877000 69.352000 6.203924
8.880000 59.237000 5.692767
8.883000 59.173000 5.482475
8.886000 44.422000 4.700258
8.889000 60.296000 5.579072
8.892000 50.973000 5.091800
8.895000 58.107000 5.387383
8.898000 51.625000 5.195242
8.901000 61.977000 5.647870
8.904000 62.915000 5.927742
8.907000 77.730000 6.518343
8.910000 58.000000 5.511336
8.913000 70.171000 6.099679
8.916000 48.061000 4.912585
8.919000 64.972000 5.957590
8.922000 56.399000 5.410848
8.925000 52.281000 5.252634
8.928000 52.838000 5.253386
8.931000 65.568000 5.866013
8.934000 58.152000 5.456345
8.937000 74.137000 6.465989
8.940000 54.584000 5.364893
8.943000 56.957000 5.474271
8.946000 63.124000 5.721877
8.949000 59.498000 5.699755
8.952000 61.623000 5.857179
8.955000 57.204000 5.480898
8.958000 70.435000 6.007746
8.961000 52.167000 5.390467
8.964000 58.215000 5.423818
8.967000 48.965000 5.191863
8.970000 56.666000 5.684716
8.973000 63.412000 5.758574
8.976000 54.511000 5.397002
8.979000 58.802000 5.807923
8.982000 69.941000 6.315516
8.985000 62.500000 5.873607
8.988000 70.352000 6.037032
8.991000 63.641000 5.710139
8.994000 73.815000 6.341358
8.997000 65.159000 6.068551
9.000000 63.130000 5.747207
9.003000 55.702000 5.301043
9.006000 65.469000 5.895265
9.009000 71.875000 6.372973
9.012000 58.141000 5.542685
9.015000 64.351000 5.996861
9.018000 62.320000 5.828307
9.021000 47.796000 5.086247
9.024000 78.547000 6.522770
9.027000 52.947000 5.437467
9.030000 70.100000 6.039922
9.033000 59.805000 5.770067
9.036000 66.062000 5.994096
9.039000 61.546000 5.722762
9.042000 59.358000 5.530072
9.045000 66.516000 5.855403
9.048000 64.952000 6.034308
9.051000 75.396000 6.509140
9.054000 61.590000 5.791840
9.057000 68.966000 6.203881
9.060000 61.921000 5.577289
9.063000 73.685000 6.281522
9.066000 57.709000 5.714420
9.069000 51.711000 5.352921
9.072000 53.604000 5.411525
9.075000 60.882000 5.577249
9.078000 57.137000 5.586877
9.081000 57.279000 5.448528
9.084000 67.216000 6.230987
9.087000 62.296000 6.043928
9.090000 55.721000 5.504600
9.093000 72.815000 6.235862
9.096000 58.807000 5.774015
9.099000 63.385000 5.821136
9.102000 62.547000 5.843169
9.105000 66.375000 5.933597
9.108000 64.862000 5.767930
9.111000 66.153000 6.012949
9.114000 65.995000 6.090601
9.117000 66.185000 6.042865
9.120000 55.935000 5.346727
9.123000 87.540000 6.973039
9.126000 59.524000 5.521452
9.129000 59.288000 5.574679
9.132000 56.456000 5.521004
9.135000 55.715000 5.374957
9.138000 62.232000 5.753011
9.141000 65.312000 5.806960
9.144000 58.720000 5.540748
9.147000 79.712000 6.479922
9.150000 58.797000 5.507296
9.153000 60.482000 5.813995
9.156000 58.900000 5.665185
9.159000 59.951000 5.678846
9.162000 70.017000 6.152959
9.165000 66.886000 6.025039
9.168000 66.358000 6.010807
9.171000 69.042000 6.295530
9.174000 54.832000 5.510348
9.177000 54.144000 5.328166
9.180000 59.206000 5.540161
9.183000 61.650000 5.669442
9.186000 75.261000 6.481982
9.189000 74.265000 6.233775
9.192000 71.870000 6.169829
9.195000 58.775000 5.401072
9.198000 58.334000 5.538399
9.201000 63.284000 5.991095
9.204000 74.229000 6.360649
9.207000 73.169000 6.391463
9.210000 69.500000 6.055416
9.213000 53.312000 5.250981
9.216000 58.368000 5.599703
9.219000 64.357000 5.848772
9.222000 60.429000 5.751754
9.225000 74.568000 6.406755
9.228000 63.279000 5.934287
9.231000 64.337000 5.981173
9.234000 66.384000 6.072495
9.237000 63.973000 5.867809
9.240000 67.183000 5.958806
9.243000 62.632000 5.798638
9.246000 66.663000 5.962087
9.249000 77.777000 6.478325
9.252000 57.457000 5.460725
9.255000 58.829000 5.676378
9.258000 63.499000 5.753313
9.261000 69.626000 6.245563
9.264000 66.930000 6.018978
9.267000 55.200000 5.220162
9.270000 61.045000 5.687293
9.273000 63.895000 5.892669
9.276000 64.802000 5.945300
9.279000 62.524000 5.664974
9.282000 77.664000 6.293451
9.285000 62.090000 5.848096
9.288000 53.566000 5.129033
9.291000 82.257000 6.794803
9.294000 65.238000 5.739827
9.297000 72.453000 6.239738
9.300000 65.142000 5.821207
9.303000 73.640000 6.272645
9.306000 65.169000 6.105386
9.309000 57.431000 5.528975
9.312000 78.538000 6.597517
9.315000 57.974000 5.583091
9.318000 80.326000 6.742666
9.321000 52.130000 5.352163
9.324000 76.280000 6.388804
9.327000 74.428000 6.299767
9.330000 63.737000 5.794887
9.333000 68.153000 6.119560
9.336000 58.113000 5.594490
9.339000 59.886000 5.628127
9.342000 78.700000 6.383452
9.345000 80.704000 6.458844
9.348000 78.132000 6.584455
9.351000 75.619000 6.136477
9.354000 72.568000 6.357997
9.357000 71.085000 6.181621
9.360000 74.698000 6.449156
9.363000 61.984000 5.966926
9.366000 78.612000 6.488518
9.369000 63.697000 5.793769
9.372000 65.442000 5.862347
9.375000 82.221000 6.741977
9.378000 69.185000 6.148120
9.381000 72.698000 6.320029
9.384000 54.180000 5.397103
9.387000 56.897000 5.574723
9.390000 45.072000 4.892333
9.393000 55.064000 5.408503
9.396000 70.184000 5.961842
9.399000 60.781000 5.598045
9.402000 71.119000 6.110508
9.405000 71.678000 6.188076
9.408000 80.998000 6.569547
9.411000 73.910000 6.492503
9.414000 82.258000 6.593480
9.417000 82.456000 6.687747
9.420000 64.747000 6.079523
9.423000 64.811000 6.185157
9.426000 63.738000 5.896887
9.429000 63.755000 5.906709
9.432000 67.944000 5.918730
9.435000 64.326000 5.796482
9.438000 66.754000 5.980013
9.441000 68.412000 6.139954
9.444000 67.952000 6.048489
9.447000 78.035000 6.359170
9.450000 59.268000 5.573730
9.453000 80.617000 6.547031
9.456000 72.284000 6.155013
9.459000 79.885000 6.478419
9.462000 64.928000 5.719252
9.465000 65.211000 5.998383
9.468000 72.423000 6.274134
9.471000 62.929000 5.936778
9.474000 62.367000 5.944493
9.477000 75.282000 6.413547
9.480000 68.513000 6.090013
9.483000 61.155000 5.823827
9.486000 69.582000 6.091202
9.489000 70.672000 5.986641
9.492000 62.155000 5.802928
9.495000 69.140000 6.231710
9.498000 75.325000 6.506906
9.501000 73.256000 6.323006
9.504000 68.333000 5.950109
9.507000 58.902000 5.528737
9.510000 59.548000 5.561559
9.513000 74.141000 6.439701
9.516000 74.319000 6.197876
9.519000 64.178000 5.909535
9.522000 69.642000 6.120602
9.525000 73.005000 6.387774
9.528000 64.488000 5.994357
9.531000 57.941000 5.539491
9.534000 75.273000 6.492003
9.537000 89.416000 6.924853
9.540000 78.504000 6.417258
9.543000 71.526000 6.325882
9.546000 65.917000 5.651493
9.549000 65.546000 5.868395
9.552000 65.860000 6.061598
9.555000 71.276000 6.249395
9.558000 69.375000 6.033159
9.561000 70.434000 6.098351
9.564000 81.974000 6.729267
9.567000 75.452000 6.508357
9.570000 92.111000 7.096744
9.573000 60.122000 5.706117
9.576000 80.847000 6.466499
9.579000 63.225000 5.743877
9.582000 76.999000 6.416593
9.585000 76.295000 6.493858
9.588000 84.463000 6.934852
9.591000 69.791000 6.053163
9.594000 84.165000 6.720440
9.597000 72.548000 6.377917
9.600000 64.937000 6.061667
9.603000 64.752000 5.998710
9.606000 82.022000 6.589010
9.609000 86.739000 6.722754
9.612000 91.447000 7.114049
9.615000 69.773000 6.157543
9.618000 70.559000 6.086542
9.621000 69.148000 6.051348
9.624000 86.168000 6.778438
9.627000 72.413000 6.263346
9.630000 61.505000 5.737457
9.633000 89.265000 6.799834
9.636000 67.973000 6.033883
9.639000 84.916000 6.713741
9.642000 80.519000 6.528296
9.645000 75.492000 6.439602
9.648000 71.916000 6.305607
9.651000 89.023000 6.846573
9.654000 78.437000 6.397459
9.657000 101.257000 7.322151
9.660000 87.105000 6.683418
9.663000 81.359000 6.489260
9.666000 79.715000 6.373972
9.669000 87.129000 6.918196
9.672000 66.639000 5.972619
9.675000 73.728000 6.455070
9.678000 81.688000 6.512372
9.681000 90.735000 7.059547
9.684000 86.058000 6.788748
9.687000 70.056000 6.229773
9.690000 67.484000 6.069688
9.693000 80.810000 6.591301
9.696000 65.840000 5.876178
9.699000 71.934000 6.346430
9.702000 85.566000 6.943899
9.705000 83.510000 6.817206
9.708000 67.675000 5.896080
9.711000 77.728000 6.487691
9.714000 87.764000 6.818982
9.717000 88.041000 6.841100
9.720000 70.376000 6.211316
9.723000 77.111000 6.328110
9.726000 67.556000 6.018238
9.729000 70.874000 6.185967
9.732000 79.145000 6.566977
9.735000 86.223000 6.880277
9.738000 63.649000 5.786029
9.741000 71.838000 6.381024
9.744000 77.214000 6.600876
9.747000 81.556000 6.783117
9.750000 83.521000 6.746335
9.753000 66.627000 5.996493
9.756000 90.177000 6.945819
9.759000 91.795000 7.150957
9.762000 73.238000 6.373495
9.765000 94.801000 7.199425
9.768000 72.336000 6.377236
9.771000 78.446000 6.425953
9.774000 75.361000 6.268859
9.777000 71.289000 6.051126
9.780000 87.121000 6.830505
9.783000 80.291000 6.547483
9.786000 77.571000 6.276736
9.789000 78.304000 6.424433
9.792000 85.282000 6.740522
9.795000 81.736000 6.666270
9.798000 80.489000 6.574869
9.801000 78.740000 6.514337
9.804000 66.006000 5.963131
9.807000 69.718000 6.246202
9.810000 76.531000 6.296225
9.813000 81.628000 6.462279
9.816000 77.834000 6.651925
9.819000 78.354000 6.631360
9.822000 77.093000 6.290409
9.825000 92.375000 6.995965
9.828000 89.241000 7.079092
9.831000 85.509000 6.833707
9.834000 83.352000 6.716091
9.837000 82.111000 6.534018
9.840000 72.165000 6.227280
9.843000 67.640000 5.905551
9.846000 95.561000 7.182470
9.849000 88.080000 6.945190
9.852000 89.673000 6.879143
9.855000 86.394000 6.749014
9.858000 75.773000 6.330709
9.861000 76.656000 6.404285
9.864000 89.033000 6.980035
9.867000 82.327000 6.560302
9.870000 77.333000 6.385178
9.873000 86.315000 6.714226
9.876000 79.907000 6.576364
9.879000 92.670000 7.353811
9.882000 89.484000 6.914257
9.885000 78.917000 6.393538
9.888000 90.342000 6.839112
9.891000 94.740000 7.113986
9.894000 77.325000 6.610679
9.897000 94.131000 7.204016
9.900000 78.644000 6.391313
9.903000 84.581000 6.684139
9.906000 86.667000 6.765339
9.909000 84.310000 6.780137
9.912000 97.886000 7.322209
9.915000 85.708000 6.818524
9.918000 91.033000 7.051524
9.921000 85.112000 6.785649
9.924000 91.630000 7.014498
9.927000 82.907000 6.728239
9.930000 86.561000 6.728870
9.933000 77.648000 6.271722
9.936000 93.542000 7.123461
9.939000 102.648000 7.544438
9.942000 90.456000 7.065250
9.945000 87.370000 6.819242
9.948000 83.533000 6.777795
9.951000 74.744000 6.330838
9.954000 78.553000 6.626681
9.957000 68.433000 6.045038
9.960000 88.187000 6.828820
9.963000 78.141000 6.526530
9.966000 89.569000 6.847548
9.969000 66.246000 5.905371
9.972000 78.531000 6.460153
9.975000 77.082000 6.413479
9.978000 80.309000 6.658167
9.981000 86.811000 6.826347
9.984000 99.898000 7.336031
9.987000 76.998000 6.483810
9.990000 87.690000 6.736141
9.993000 95.072000 7.275293
9.996000 88.629000 6.883997
9.999000 91.287000 6.919399
10.002000 85.423000 6.944907
10.005000 71.873000 6.128539
10.008000 93.202000 6.969546
10.011000 94.980000 7.272143
10.014000 77.042000 6.330692
10.017000 94.389000 7.000677
10.020000 70.890000 6.119673
10.023000 77.854000 6.275389
10.026000 89.330000 7.049087
10.029000 98.797000 7.328462
10.032000 81.973000 6.490032
10.035000 86.955000 6.715745
10.038000 91.660000 7.174402
10.041000 80.829000 6.774321
10.044000 76.937000 6.318603
10.047000 83.876000 6.498150
10.050000 99.543000 7.282639
10.053000 82.264000 6.749676
10.056000 78.979000 6.485900
10.059000 84.355000 6.757896
10.062000 74.803000 6.189654
10.065000 94.968000 7.226527
10.068000 84.198000 6.601239
10.071000 87.652000 6.928912
10.074000 92.015000 7.012618
10.077000 96.974000 7.260646
10.080000 73.440000 6.294916
10.083000 92.158000 6.935830
10.086000 94.548000 7.333561
10.089000 71.849000 6.121265
10.092000 55.807000 5.292662
10.095000 84.524000 6.897067
10.098000 84.591000 6.905787
10.101000 77.040000 6.386179
10.104000 93.013000 7.186287
10.107000 93.507000 7.131529
10.110000 94.844000 7.317204
10.113000 89.523000 7.007694
10.116000 83.990000 6.692280
10.119000 84.839000 6.852917
10.122000 91.068000 7.043805
10.125000 85.371000 6.920251
10.128000 74.798000 6.320009
10.131000 67.691000 6.052297
10.134000 79.885000 6.668279
10.137000 96.154000 7.100664
10.140000 82.583000 6.512265
10.143000 83.907000 6.684004
10.146000 83.922000 6.658562
10.149000 102.584000 7.364212
10.152000 88.194000 6.833872
10.155000 84.421000 6.822355
10.158000 79.170000 6.568503
10.161000 111.324000 7.839433
10.164000 89.798000 7.117979
10.167000 81.285000 6.464808
10.170000 94.100000 7.001995
10.173000 103.312000 7.530155
10.176000 83.058000 6.768915
10.179000 79.914000 6.510811
10.182000 80.593000 6.358353
10.185000 82.783000 6.641843
10.188000 79.094000 6.583209
10.191000 84.034000 6.655117
10.194000 89.924000 6.938324
10.197000 91.201000 6.953430
10.200000 82.425000 6.751765
10.203000 93.292000 7.196583
10.206000 81.936000 6.576106
10.209000 83.205000 6.704309
10.212000 84.759000 6.800043
10.215000 89.471000 6.973392
10.218000 87.783000 6.902313
10.221000 90.078000 6.840446
10.224000 87.004000 6.791384
10.227000 86.584000 6.726217
10.230000 111.904000 7.771687
10.233000 86.264000 6.845223
10.236000 86.883000 6.826071
10.239000 77.674000 6.419585
10.242000 88.549000 6.897018
10.245000 80.705000 6.662608
10.248000 93.751000 7.276312
10.251000 89.456000 6.918445
10.254000 85.319000 6.766563
10.257000 75.654000 6.318625
10.260000 86.872000 6.961747
10.263000 87.879000 6.753004
10.266000 83.940000 6.739125
10.269000 94.638000 6.915474
10.272000 96.845000 7.224458
10.275000 84.727000 6.697603
10.278000 91.414000 7.049339
10.281000 81.133000 6.550524
10.284000 102.335000 7.530762
10.287000 109.750000 7.809765
10.290000 103.121000 7.546108
10.293000 84.295000 6.807021
10.296000 98.847000 7.245670
10.299000 103.894000 7.555188
10.302000 89.080000 6.888693
10.305000 98.883000 7.333278
10.308000 96.551000 7.089293
10.311000 91.499000 7.040802
10.314000 95.697000 7.174677
10.317000 79.589000 6.437799
10.320000 95.939000 7.220529
10.323000 98.211000 7.364278
10.326000 97.909000 7.171063
10.329000 94.528000 7.058491
10.332000 102.727000 7.470162
10.335000 96.541000 7.212307
10.338000 84.659000 6.826254
10.341000 96.418000 7.081902
10.344000 97.415000 7.251818
10.347000 80.568000 6.540913
10.350000 93.006000 6.995865
10.353000 85.016000 6.798888
10.356000 78.289000 6.451209
10.359000 84.914000 6.893345
10.362000 97.339000 7.259176
10.365000 91.284000 6.976647
10.368000 91.024000 6.958555
10.371000 81.278000 6.575876
10.374000 93.067000 6.968203
10.377000 88.241000 7.040764
10.380000 97.799000 7.277534
10.383000 86.672000 6.942602
10.386000 100.090000 7.289953
10.389000 95.627000 7.157910
10.392000 88.353000 6.844525
10.395000 89.921000 7.125135
10.398000 99.683000 7.258008
10.401000 96.995000 7.206200
10.404000 92.439000 7.057615
10.407000 93.906000 7.174853
10.410000 81.932000 6.644720
10.413000 85.553000 6.688614
10.416000 85.254000 6.760551
10.419000 75.714000 6.130889
10.422000 111.382000 7.831700
10.425000 108.574000 7.733653
10.428000 90.885000 6.810230
10.431000 79.846000 6.425759
10.434000 85.177000 6.722512
10.437000 79.980000 6.619412
10.440000 86.717000 6.917542
10.443000 87.967000 6.896282
10.446000 100.598000 7.165367
10.449000 85.755000 6.753398
10.452000 104.888000 7.616910
10.455000 93.911000 7.025351
10.458000 92.534000 6.996388
10.461000 85.667000 6.746795
10.464000 88.552000 6.900383
10.467000 86.727000 6.736021
10.470000 94.354000 7.236834
10.473000 98.825000 7.268623
10.476000 92.266000 6.929948
10.479000 93.261000 7.190742
10.482000 100.577000 7.510012
10.485000 96.718000 7.243424
10.488000 99.029000 7.211750
10.491000 82.412000 6.708860
10.494000 112.575000 7.912032
10.497000 96.938000 7.318125
10.500000 97.705000 7.305293
10.503000 103.479000 7.369276
10.506000 79.686000 6.462774
10.509000 91.246000 7.169947
10.512000 103.494000 7.612276
10.515000 93.754000 7.039562
10.518000 99.571000 7.260673
10.521000 105.551000 7.302747
10.524000 92.344000 7.059455
10.527000 95.374000 7.278697
10.530000 93.661000 7.170652
10.533000 70.850000 6.143903
10.536000 126.972000 8.304677
10.539000 103.801000 7.441669
10.542000 103.288000 7.459669
10.545000 110.424000 7.825004
10.548000 107.597000 7.558224
10.551000 95.549000 7.061619
10.554000 100.198000 7.302609
10.557000 113.536000 7.842993
10.560000 86.813000 6.882929
10.563000 104.659000 7.725644
10.566000 112.218000 7.654090
10.569000 80.492000 6.671247
10.572000 94.861000 7.307715
10.575000 104.380000 7.555250
10.578000 117.542000 7.908066
10.581000 100.336000 7.323484
10.584000 87.796000 6.896280
10.587000 78.514000 6.586825
10.590000 105.350000 7.564408
10.593000 96.835000 7.278486
10.596000 91.692000 7.125658
10.599000 89.373000 6.918984
10.602000 110.924000 7.754019
10.605000 90.324000 6.931562
10.608000 114.405000 7.837379
10.611000 94.623000 7.238506
10.614000 95.643000 7.090815
10.617000 90.270000 7.048602
10.620000 103.454000 7.301024
10.623000 104.452000 7.545566
10.626000 106.904000 7.767764
10.629000 109.741000 7.728918
10.632000 98.987000 7.201879
10.635000 101.025000 7.263162
10.638000 87.720000 6.917713
10.641000 93.567000 7.124992
10.644000 115.285000 8.199697
10.647000 109.075000 7.564684
10.650000 91.187000 7.029082
10.653000 100.191000 7.442275
10.656000 83.374000 6.686512
10.659000 93.306000 7.092505
10.662000 82.566000 6.659193
10.665000 100.813000 7.348191
10.668000 96.469000 7.325526
10.671000 107.231000 7.639404
10.674000 116.306000 8.016380
10.677000 91.696000 7.082642
10.680000 104.533000 7.479528
10.683000 90.113000 6.727880
10.686000 86.933000 6.814893
10.689000 104.999000 7.707547
10.692000 105.134000 7.550069
10.695000 103.781000 7.240119
10.698000 93.262000 7.113913
10.701000 89.165000 7.130676
10.704000 98.903000 7.272506
10.707000 104.882000 7.618579
10.710000 106.274000 7.466880
10.713000 100.760000 7.504067
10.716000 100.712000 7.339788
10.719000 85.733000 6.815050
10.722000 90.779000 6.962798
10.725000 95.452000 6.959854
10.728000 102.834000 7.385883
10.731000 99.567000 7.316196
10.734000 95.413000 7.282282
10.737000 95.240000 7.067886
10.740000 90.040000 6.893085
10.743000 101.863000 7.473953
10.746000 112.796000 8.022219
10.749000 97.982000 7.152198
10.752000 105.808000 7.478731
10.755000 101.132000 7.200220
10.758000 112.683000 7.810154
10.761000 98.390000 7.114082
10.764000 86.633000 6.832273
10.767000 88.494000 7.000421
10.770000 107.392000 7.404196
10.773000 109.842000 7.802909
10.776000 112.826000 7.935674
10.779000 97.521000 7.206926
10.782000 91.875000 7.125719
10.785000 102.376000 7.316647
10.788000 118.871000 8.016044
10.791000 101.674000 7.481710
10.794000 85.687000 6.730380
10.797000 126.751000 8.142610
10.800000 98.952000 7.108112
10.803000 94.922000 7.207991
10.806000 86.612000 6.714090
10.809000 94.998000 7.201898
10.812000 95.632000 6.985200
10.815000 114.442000 7.669878
10.818000 106.748000 7.786214
10.821000 108.234000 7.738731
10.824000 102.167000 7.317649
10.827000 103.886000 7.558661
10.830000 106.326000 7.685120
10.833000 98.787000 7.227731
10.836000 99.848000 7.422494
10.839000 83.373000 6.609865
10.842000 95.213000 7.109309
10.845000 101.627000 7.270210
10.848000 84.868000 6.683715
10.851000 81.840000 6.835308
10.854000 101.514000 7.340576
10.857000 123.386000 8.009405
10.860000 114.219000 7.816411
10.863000 131.713000 8.585233
10.866000 106.859000 7.569362
10.869000 93.371000 7.058842
10.872000 103.420000 7.345687
10.875000 111.344000 7.750604
10.878000 106.155000 7.623072
10.881000 90.261000 6.667701
10.884000 104.016000 7.283426
10.887000 117.093000 7.894619
10.890000 105.115000 7.534555
10.893000 92.065000 7.056814
10.896000 93.066000 7.021390
10.899000 121.736000 8.149768
10.902000 95.698000 7.121636
10.905000 105.109000 7.542431
10.908000 102.901000 7.384461
10.911000 116.170000 8.018188
10.914000 94.082000 7.047511
10.917000 92.755000 6.980853
10.920000 108.951000 7.777094
10.923000 102.153000 7.451221
10.926000 112.265000 7.977213
10.929000 101.245000 7.346110
10.932000 114.128000 7.753628
10.935000 113.584000 7.852586
10.938000 111.383000 7.840940
10.941000 107.465000 7.656690
10.944000 107.474000 7.456397
10.947000 111.075000 7.705197
10.950000 115.145000 8.069335
10.953000 105.805000 7.576167
10.956000 105.487000 7.565912
10.959000 105.410000 7.406253
10.962000 103.472000 7.538536
10.965000 97.969000 7.130896
10.968000 96.047000 7.185148
10.971000 106.401000 7.624530
10.974000 98.943000 7.393816
10.977000 101.115000 7.267587
10.980000 112.238000 7.877132
10.983000 107.537000 7.530145
10.986000 116.625000 7.932535
10.989000 114.852000 7.646667
10.992000 103.258000 7.356624
10.995000 101.668000 7.383599
10.998000 93.461000 7.180232
11.001000 103.366000 7.423273
11.004000 82.067000 6.659942
11.007000 123.882000 8.117209
11.010000 107.418000 7.441181
11.013000 105.867000 7.544844
11.016000 106.377000 7.489826
11.019000 128.066000 8.219797
11.022000 107.597000 7.593563
11.025000 107.128000 7.737229
11.028000 105.787000 7.544198
11.031000 110.558000 7.743400
11.034000 100.475000 7.137226
11.037000 96.449000 7.022400
11.040000 101.879000 7.505811
11.043000 102.091000 7.406248
11.046000 101.484000 7.272661
11.049000 114.103000 7.904267
11.052000 118.031000 7.955679
11.055000 103.415000 7.575033
11.058000 100.812000 7.279440
11.061000 98.781000 7.378875
11.064000 113.790000 7.877320
11.067000 104.902000 7.668071
11.070000 110.422000 7.870620
11.073000 106.656000 7.668406
11.076000 109.650000 7.539544
11.079000 110.240000 7.622898
11.082000 97.379000 7.288207
11.085000 93.813000 7.151183
11.088000 102.174000 7.342045
11.091000 124.551000 8.086270
11.094000 109.458000 7.728455
11.097000 107.754000 7.718754
11.100000 132.847000 8.483802
11.103000 108.501000 7.561596
11.106000 118.656000 7.801493
11.109000 95.473000 6.958557
11.112000 113.424000 7.909344
11.115000 99.817000 7.359030
11.118000 143.158000 8.620494
11.121000 122.472000 8.231238
11.124000 112.083000 7.706574
11.127000 117.279000 8.175886
11.130000 116.215000 7.895792
11.133000 109.617000 7.678148
11.136000 100.472000 7.265925
11.139000 110.127000 7.687749
11.142000 115.338000 7.902551
11.145000 113.285000 7.772442
11.148000 132.201000 8.356933
11.151000 113.262000 7.611596
11.154000 91.844000 6.983638
11.157000 110.719000 7.863912
11.160000 116.771000 8.088808
11.163000 105.510000 7.447955
11.166000 87.248000 6.699961
11.169000 106.863000 7.681681
11.172000 103.010000 7.431673
11.175000 101.210000 7.484922
11.178000 108.635000 7.705567
11.181000 98.849000 7.093862
11.184000 113.583000 7.911521
11.187000 96.925000 7.221620
11.190000 113.765000 7.866717
11.193000 93.513000 7.022271
11.196000 94.292000 6.842013
11.199000 116.495000 7.899838
11.202000 115.404000 8.039429
11.205000 87.637000 6.744523
11.208000 107.316000 7.551365
11.211000 88.654000 6.970928
11.214000 100.593000 7.487507
11.217000 114.885000 8.052217
11.220000 118.786000 7.917722
11.223000 115.859000 8.055065
11.226000 98.627000 7.201626
11.229000 123.258000 7.971867
11.232000 111.298000 7.774213
11.235000 113.362000 7.800344
11.238000 107.595000 7.582648
11.241000 102.788000 7.295330
11.244000 103.532000 7.440059
11.247000 110.792000 7.726595
11.250000 108.737000 7.747237
11.253000 96.098000 7.145814
11.256000 109.356000 7.510924
11.259000 103.447000 7.545344
11.262000 132.822000 8.533589
11.265000 92.731000 6.990339
11.268000 90.252000 6.812688
11.271000 117.279000 7.944331
11.274000 100.216000 7.250122
11.277000 97.364000 7.303433
11.280000 85.816000 6.921506
11.283000 98.064000 7.181462
11.286000 114.767000 7.955807
11.289000 118.517000 8.054043
11.292000 109.879000 7.743966
11.295000 105.436000 7.409414
11.298000 103.319000 7.506993
11.301000 112.611000 7.898348
11.304000 103.948000 7.533974
11.307000 87.689000 6.882394
11.310000 109.820000 7.561438
11.313000 123.635000 8.164895
11.316000 112.477000 7.769421
11.319000 114.293000 7.889252
11.322000 108.603000 7.749206
11.325000 88.086000 6.863401
11.328000 116.930000 7.824021
11.331000 123.393000 8.056380
11.334000 92.968000 7.264153
11.337000 108.021000 7.706814
11.340000 110.233000 7.399541
11.343000 105.116000 7.428218
11.346000 108.163000 7.486483
11.349000 100.770000 7.451392
11.352000 103.499000 7.594301
11.355000 128.926000 8.180102
11.358000 121.090000 8.192604
11.361000 113.907000 7.913708
11.364000 97.777000 7.266501
11.367000 113.338000 7.857761
11.370000 104.364000 7.272296
11.373000 114.210000 7.899395
11.376000 109.430000 7.767865
11.379000 89.414000 6.860110
11.382000 121.065000 8.088290
11.385000 127.691000 8.215176
11.388000 104.342000 7.364195
11.391000 106.904000 7.711074
11.394000 108.504000 7.666630
11.397000 116.876000 7.940654
11.400000 104.468000 7.343961
11.403000 114.301000 7.850993
11.406000 100.038000 7.437388
11.409000 122.385000 8.136573
11.412000 114.432000 7.878097
11.415000 116.910000 7.944516
11.418000 117.013000 7.949008
11.421000 92.249000 6.905457
11.424000 118.195000 7.979302
11.427000 118.086000 8.039553
11.430000 100.652000 7.273323
11.433000 101.016000 7.439225
11.436000 106.644000 7.653376
11.439000 98.345000 7.226925
11.442000 99.654000 7.218456
11.445000 113.466000 7.775176
11.448000 96.115000 7.246005
11.451000 94.149000 6.954026
11.454000 105.039000 7.595396
11.457000 105.446000 7.568917
11.460000 112.604000 7.667753
11.463000 110.558000 7.756241
11.466000 101.214000 7.377237
11.469000 104.258000 7.391753
11.472000 99.319000 7.369864
11.475000 116.206000 7.777753
11.478000 106.155000 7.473963
11.481000 106.575000 7.474183
11.484000 102.607000 7.608979
11.487000 92.135000 6.867147
11.490000 109.030000 7.591916
11.493000 96.924000 7.224803
11.496000 106.389000 7.580002
11.499000 94.661000 7.221299
11.502000 94.612000 7.071151
11.505000 99.749000 7.369581
11.508000 114.170000 7.814508
11.511000 101.854000 7.273932
11.514000 119.292000 8.131897
11.517000 86.675000 6.759194
11.520000 98.953000 7.077806
11.523000 120.843000 8.151608
11.526000 115.964000 7.924231
11.529000 99.802000 7.402274
11.532000 120.139000 8.055044
11.535000 106.981000 7.515115
11.538000 105.182000 7.639124
11.541000 108.411000 7.724833
11.544000 111.548000 7.703434
11.547000 134.956000 8.564453
11.550000 125.566000 8.250850
11.553000 107.795000 7.802982
11.556000 103.169000 7.569789
11.559000 90.641000 7.045581
11.562000 115.200000 7.913441
11.565000 95.626000 7.043618
11.568000 96.659000 7.191765
11.571000 101.422000 7.443001
11.574000 89.136000 6.930589
11.577000 105.930000 7.426926
11.580000 113.483000 7.782343
11.583000 117.237000 7.802849
11.586000 110.584000 7.781468
11.589000 103.041000 7.317557
11.592000 100.638000 7.162422
11.595000 110.775000 7.743992
11.598000 106.059000 7.463615
11.601000 109.695000 7.719578
11.604000 111.846000 7.747210
11.607000 112.021000 7.715850
11.610000 94.783000 7.207291
11.613000 120.532000 7.996785
11.616000 92.984000 7.080082
11.619000 100.884000 7.258303
11.622000 98.893000 7.266771
11.625000 116.943000 7.907726
11.628000 112.277000 7.885655
11.631000 99.762000 7.525751
11.634000 114.236000 7.738346
11.637000 103.698000 7.442403
11.640000 90.860000 6.923782
11.643000 96.233000 7.162868
11.646000 122.548000 8.200108
11.649000 113.926000 7.871510
11.652000 100.745000 7.300462
11.655000 100.785000 7.221572
11.658000 112.758000 7.696904
11.661000 135.805000 8.628420
11.664000 101.048000 7.416645
11.667000 112.968000 7.763525
11.670000 108.549000 7.695621
11.673000 123.471000 8.225247
11.676000 90.366000 6.992750
11.679000 115.700000 7.880268
11.682000 97.025000 7.217708
11.685000 111.712000 7.854197
11.688000 122.350000 8.148153
11.691000 114.937000 7.811176
11.694000 112.447000 7.771630
11.697000 111.230000 7.694629
11.700000 102.438000 7.549024
11.703000 108.252000 7.844047
11.706000 96.396000 7.054508
11.709000 116.554000 7.856782
11.712000 116.195000 7.959946
11.715000 85.261000 6.660207
11.718000 103.590000 7.527694
11.721000 115.433000 8.171400
11.724000 103.077000 7.299565
11.727000 107.366000 7.582006
11.730000 104.884000 7.380913
11.733000 89.990000 6.903954
11.736000 116.697000 7.950793
11.739000 116.102000 8.064915
11.742000 114.390000 7.927615
11.745000 114.240000 7.982947
11.748000 110.066000 7.773813
11.751000 107.565000 7.606558
11.754000 109.008000 7.565788
11.757000 109.560000 7.694953
11.760000 106.563000 7.683904
11.763000 101.187000 7.305507
11.766000 105.386000 7.528339
11.769000 104.449000 7.561962
11.772000 104.868000 7.510119
11.775000 89.760000 7.015833
11.778000 117.724000 7.967051
11.781000 97.834000 7.358191
11.784000 88.948000 6.861335
11.787000 115.633000 7.957344
11.790000 103.534000 7.641001
11.793000 101.601000 7.397183
11.796000 119.609000 8.166712
11.799000 107.263000 7.572311
11.802000 114.816000 7.807710
11.805000 109.658000 7.632683
11.808000 101.527000 7.461646
11.811000 95.548000 7.138806
11.814000 118.420000 7.780106
11.817000 98.581000 7.466438
11.820000 111.903000 7.937715
11.823000 106.491000 7.684206
11.826000 106.140000 7.552636
11.829000 105.579000 7.399437
11.832000 90.163000 6.884867
11.835000 102.609000 7.610454
11.838000 112.774000 7.828141
11.841000 117.667000 8.022458
11.844000 103.536000 7.287091
11.847000 92.481000 6.953348
11.850000 107.596000 7.626006
11.853000 108.274000 7.543685
11.856000 111.500000 7.727492
11.859000 121.350000 8.137299
11.862000 80.406000 6.775847
11.865000 95.574000 7.465852
11.868000 106.815000 7.680003
11.871000 105.344000 7.589539
11.874000 94.217000 7.027397
11.877000 120.382000 8.128339
11.880000 89.660000 7.071660
11.883000 101.419000 7.394482
11.886000 112.963000 7.819777
11.889000 112.826000 7.753891
11.892000 110.467000 7.701560
11.895000 121.491000 8.158017
11.898000 114.686000 7.829826
11.901000 108.227000 7.452157
11.904000 97.894000 7.146309
11.907000 107.611000 7.605521
11.910000 91.799000 7.029770
11.913000 95.441000 6.914839
11.916000 101.476000 7.226774
11.919000 96.408000 7.345681
11.922000 97.545000 7.529716
11.925000 96.027000 7.103947
11.928000 77.643000 6.397020
11.931000 122.289000 8.133621
11.934000 107.209000 7.666047
11.937000 101.596000 7.459969
11.940000 111.785000 7.756850
11.943000 86.969000 6.889510
11.946000 78.697000 6.459805
11.949000 98.400000 7.267254
11.952000 100.323000 7.435047
11.955000 107.315000 7.706325
11.958000 102.048000 7.110066
11.961000 101.257000 7.356246
11.964000 101.021000 7.273737
11.967000 98.751000 7.305456
11.970000 99.391000 7.290014
11.973000 103.263000 7.356764
11.976000 86.767000 6.694868
11.979000 85.058000 6.680779
11.982000 104.550000 7.611143
11.985000 91.721000 7.070607
11.988000 114.533000 7.903176
11.991000 87.913000 6.929258
11.994000 108.415000 7.730814
11.997000 115.016000 7.898009
12.000000 102.834000 7.597893
12.003000 88.543000 6.892052
12.006000 102.067000 7.431923
12.009000 120.684000 8.099171
12.012000 105.397000 7.469251
12.015000 93.615000 7.098065
12.018000 110.536000 7.751021
12.021000 107.779000 7.410300
12.024000 91.825000 7.032844
12.027000 108.046000 7.640568
12.030000 119.149000 7.882006
12.033000 110.060000 7.640662
12.036000 104.948000 7.510056
12.039000 102.382000 7.381767
12.042000 90.447000 7.070033
12.045000 102.037000 7.339405
12.048000 118.417000 8.013243
12.051000 113.173000 7.790814
12.054000 99.792000 7.333540
12.057000 91.685000 7.047763
12.060000 91.818000 6.967450
12.063000 101.808000 7.349028
12.066000 121.033000 7.931417
12.069000 107.446000 7.623590
12.072000 88.814000 6.921884
12.075000 85.446000 6.565450
12.078000 93.003000 7.122692
12.081000 71.603000 6.206364
12.084000 105.207000 7.606832
12.087000 87.211000 6.820908
12.090000 93.001000 7.125135
12.093000 97.387000 7.221330
12.096000 105.523000 7.505834
12.099000 101.468000 7.492488
12.102000 101.882000 7.469181
12.105000 112.925000 7.661136
12.108000 92.357000 7.066966
12.111000 102.178000 7.476006
12.114000 118.506000 8.012308
12.117000 111.784000 7.898200
12.120000 107.297000 7.559940
12.123000 108.543000 7.439427
12.126000 81.926000 6.828710
12.129000 99.358000 7.271196
12.132000 96.958000 7.475165
12.135000 88.934000 6.835573
12.138000 91.857000 6.978686
12.141000 95.019000 7.294184
12.144000 82.281000 6.740606
12.147000 66.153000 5.887245
12.150000 107.099000 7.520203
12.153000 85.876000 6.799215
12.156000 102.671000 7.501358
12.159000 103.495000 7.557961
12.162000 100.377000 7.327061
12.165000 96.998000 7.286343
12.168000 84.636000 6.686461
12.171000 94.507000 7.254749
12.174000 108.506000 7.667964
12.177000 94.420000 7.070496
12.180000 103.429000 7.458381
12.183000 104.779000 7.340003
12.186000 108.903000 7.660656
12.189000 110.082000 7.642488
12.192000 96.715000 6.928076
12.195000 90.028000 6.938306
12.198000 100.769000 7.344250
12.201000 99.846000 7.434694
12.204000 94.159000 7.193114
12.207000 103.476000 7.230413
12.210000 106.703000 7.543472
12.213000 89.521000 7.055903
12.216000 106.063000 7.594646
12.219000 104.429000 7.645317
12.222000 110.783000 7.616913
12.225000 104.413000 7.522804
12.228000 104.314000 7.375663
12.231000 94.794000 6.995984
12.234000 87.642000 6.975046
12.237000 93.010000 6.958806
12.240000 99.200000 7.177863
12.243000 100.315000 7.381670
12.246000 87.625000 6.897031
12.249000 96.072000 7.303685
12.252000 99.133000 7.421821
12.255000 88.509000 6.749390
12.258000 92.104000 7.024304
12.261000 101.051000 7.512889
12.264000 89.709000 6.882066
12.267000 85.416000 6.651641
12.270000 84.278000 6.782227
12.273000 87.058000 6.824756
12.276000 107.930000 7.598189
12.279000 94.810000 7.138192
12.282000 106.427000 7.550329
12.285000 93.402000 7.066517
12.288000 87.962000 6.912414
12.291000 102.283000 7.490037
12.294000 97.999000 7.368060
12.297000 89.315000 6.684055
12.300000 86.458000 6.837252
12.303000 84.960000 6.657906
12.306000 100.538000 7.535985
12.309000 88.197000 6.785983
12.312000 89.785000 6.813305
12.315000 95.729000 7.110518
12.318000 93.937000 7.049374
12.321000 108.934000 7.671896
12.324000 107.178000 7.489726
12.327000 96.557000 7.178543
12.330000 89.645000 6.777398
12.333000 88.226000 6.961055
12.336000 99.681000 7.324088
12.339000 100.273000 7.205757
12.342000 107.788000 7.739435
12.345000 98.095000 7.218092
12.348000 96.146000 7.198136
12.351000 93.856000 7.199528
12.354000 101.482000 7.346984
12.357000 86.698000 6.642312
12.360000 108.877000 7.625085
12.363000 98.600000 7.331591
12.366000 104.330000 7.588972
12.369000 99.261000 7.074056
12.372000 101.138000 7.207254
12.375000 96.829000 7.337434
12.378000 95.436000 7.241642
12.381000 99.620000 7.584045
12.384000 100.602000 7.204362
12.387000 108.399000 7.670165
12.390000 87.992000 7.010866
12.393000 78.512000 6.575489
12.396000 99.730000 7.364734
12.399000 111.844000 7.844134
12.402000 99.686000 7.348703
12.405000 95.447000 7.236734
12.408000 105.713000 7.660900
12.411000 80.661000 6.645660
12.414000 89.568000 6.774445
12.417000 99.596000 7.332213
12.420000 103.217000 7.534743
12.423000 102.587000 7.336762
12.426000 100.105000 7.199137
12.429000 86.447000 6.692131
12.432000 97.249000 7.232714
12.435000 82.041000 6.445719
12.438000 85.558000 6.830099
12.441000 94.352000 7.160353
12.444000 105.194000 7.520395
12.447000 86.362000 6.685836
12.450000 98.431000 7.319341
12.453000 85.110000 6.778992
12.456000 95.894000 7.123048
12.459000 125.756000 8.054798
12.462000 96.224000 7.433818
12.465000 82.572000 6.595370
12.468000 84.678000 6.799999
12.471000 92.094000 6.944497
12.474000 102.922000 7.476834
12.477000 98.365000 7.165741
12.480000 100.624000 7.398702
12.483000 97.697000 7.493319
12.486000 93.416000 7.087217
12.489000 94.156000 6.980951
12.492000 91.888000 6.932954
12.495000 97.407000 7.397448
12.498000 97.995000 7.418522
12.501000 92.674000 7.013423
12.504000 84.168000 6.630422
12.507000 66.239000 6.075640
12.510000 96.771000 7.228509
12.513000 84.639000 6.720283
12.516000 97.875000 7.050577
12.519000 90.567000 6.976334
12.522000 97.607000 7.288958
12.525000 108.895000 7.732084
12.528000 109.306000 7.943404
12.531000 98.447000 7.248966
12.534000 101.898000 7.364463
12.537000 84.623000 6.778685
12.540000 101.667000 7.359177
12.543000 95.097000 7.180128
12.546000 104.290000 7.387881
12.549000 95.090000 7.019619
12.552000 95.584000 6.988921
12.555000 107.962000 7.741661
12.558000 91.364000 6.943401
12.561000 104.631000 7.350770
12.564000 90.190000 6.914419
12.567000 84.242000 6.649630
12.570000 100.827000 7.318182
12.573000 82.754000 6.678665
12.576000 84.771000 6.730389
12.579000 90.316000 6.831343
12.582000 89.888000 6.957299
12.585000 88.153000 7.054282
12.588000 114.950000 7.848305
12.591000 102.782000 7.506814
12.594000 98.462000 7.203983
12.597000 89.046000 7.023558
12.600000 102.452000 7.571974
12.603000 104.067000 7.560967
12.606000 92.582000 7.110505
12.609000 97.025000 7.241978
12.612000 100.495000 7.324197
12.615000 99.658000 7.322031
12.618000 79.622000 6.544422
12.621000 95.832000 7.152237
12.624000 89.124000 6.894574
12.627000 73.599000 6.299853
12.630000 88.758000 7.013968
12.633000 86.557000 6.798049
12.636000 94.113000 7.079813
12.639000 89.914000 6.972387
12.642000 94.325000 7.320910
12.645000 86.061000 6.773633
12.648000 101.280000 7.271312
12.651000 84.784000 6.598266
12.654000 98.688000 7.231642
12.657000 91.475000 7.055862
12.660000 92.102000 7.037163
12.663000 88.742000 6.872459
12.666000 93.829000 6.956996
12.669000 101.532000 7.288359
12.672000 101.299000 7.440620
12.675000 74.344000 6.448555
12.678000 104.255000 7.444048
12.681000 86.965000 6.823116
12.684000 96.330000 7.341292
12.687000 87.799000 6.930290
12.690000 93.894000 7.036563
12.693000 101.422000 7.429839
12.696000 71.798000 6.156465
12.699000 111.658000 7.787182
12.702000 93.875000 7.132719
12.705000 88.006000 6.901743
12.708000 95.338000 7.235297
12.711000 77.866000 6.405288
12.714000 82.965000 6.718208
12.717000 91.547000 7.073984
12.720000 75.138000 6.462508
12.723000 94.783000 7.108029
12.726000 89.322000 6.740188
12.729000 80.677000 6.387540
12.732000 85.891000 6.780557
12.735000 83.228000 6.742054
12.738000 76.686000 6.464414
12.741000 85.407000 6.556125
12.744000 83.192000 6.666286
12.747000 77.693000 6.443490
12.750000 96.321000 7.178577
12.753000 101.231000 7.338577
12.756000 89.228000 6.719318
12.759000 84.598000 6.634254
12.762000 87.341000 6.840165
12.765000 80.681000 6.480016
12.768000 103.288000 7.485283
12.771000 100.361000 7.332177
12.774000 100.783000 7.368500
12.777000 84.406000 6.621114
12.780000 81.978000 6.543005
12.783000 97.021000 7.049819
12.786000 91.766000 7.139555
12.789000 93.572000 7.089326
12.792000 94.998000 7.226806
12.795000 79.517000 6.657243
12.798000 89.323000 6.789816
12.801000 88.194000 6.915217
12.804000 82.698000 6.699967
12.807000 80.408000 6.736295
12.810000 70.844000 6.103020
12.813000 81.222000 6.505014
12.816000 89.185000 6.909679
12.819000 86.956000 6.857836
12.822000 79.400000 6.617248
12.825000 79.783000 6.567273
12.828000 75.139000 6.324335
12.831000 78.517000 6.584488
12.834000 91.053000 7.089129
12.837000 93.445000 7.200542
12.840000 102.110000 7.329103
12.843000 93.057000 7.002818
12.846000 85.371000 6.770828
12.849000 82.649000 6.598456
12.852000 84.967000 6.744040
12.855000 76.261000 6.308766
12.858000 92.559000 6.926645
12.861000 68.860000 5.908646
12.864000 84.646000 6.730733
12.867000 99.958000 7.544770
12.870000 87.009000 6.786557
12.873000 80.623000 6.502575
12.876000 97.470000 7.256702
12.879000 85.746000 6.833564
12.882000 100.723000 7.323228
12.885000 79.418000 6.461581
12.888000 80.577000 6.563321
12.891000 76.021000 6.501161
12.894000 83.417000 6.777614
12.897000 86.071000 6.878350
12.900000 83.210000 6.532313
12.903000 91.180000 6.949256
12.906000 83.432000 6.690108
12.909000 84.904000 6.810652
12.912000 93.636000 6.992483
12.915000 96.454000 7.281678
12.918000 90.391000 6.950880
12.921000 73.707000 6.346205
12.924000 98.862000 7.581256
12.927000 91.819000 6.943812
12.930000 72.367000 6.085300
12.933000 74.469000 6.119349
12.936000 79.851000 6.465027
12.939000 86.363000 6.831649
12.942000 75.754000 6.307234
12.945000 89.055000 6.926796
12.948000 77.820000 6.550323
12.951000 82.559000 6.689101
12.954000 97.137000 7.284027
12.957000 101.556000 7.508272
12.960000 73.269000 6.307474
12.963000 89.960000 7.169628
12.966000 80.443000 6.778171
12.969000 82.566000 6.726689
12.972000 88.419000 6.795376
12.975000 97.468000 7.122400
12.978000 101.973000 7.449748
12.981000 91.412000 7.162925
12.984000 76.666000 6.543910
12.987000 85.847000 6.655055
12.990000 84.052000 6.576472
12.993000 85.238000 6.947267
12.996000 71.344000 6.328748
12.999000 71.200000 6.170299
13.002000 75.011000 6.332208
13.005000 80.124000 6.562856
13.008000 74.448000 6.374401
13.011000 75.877000 6.501977
13.014000 73.572000 6.478209
13.017000 67.417000 5.958158
13.020000 76.043000 6.346746
13.023000 86.336000 6.744569
13.026000 85.200000 6.725434
13.029000 82.372000 6.851193
13.032000 71.049000 6.227655
13.035000 85.014000 6.524266
13.038000 89.750000 6.930460
13.041000 93.425000 7.137088
13.044000 85.694000 6.775668
13.047000 87.719000 6.612043
13.050000 90.753000 6.931286
13.053000 90.807000 6.859143
13.056000 84.200000 6.739720
13.059000 62.276000 5.866047
13.062000 66.519000 5.911543
13.065000 104.660000 7.507142
13.068000 69.275000 6.079956
13.071000 88.882000 6.798203
13.074000 90.378000 6.993396
13.077000 73.930000 6.370201
13.080000 85.992000 6.769683
13.083000 73.611000 6.179303
13.086000 76.073000 6.355442
13.089000 87.487000 6.869875
13.092000 78.247000 6.591128
13.095000 69.710000 6.102598
13.098000 82.858000 6.675033
13.101000 76.846000 6.399167
13.104000 81.892000 6.534532
13.107000 69.207000 6.117399
13.110000 68.475000 6.207793
13.113000 79.162000 6.604315
13.116000 66.182000 6.052161
13.119000 89.636000 6.920758
13.122000 96.883000 7.176540
13.125000 97.214000 7.162857
13.128000 91.449000 7.070946
13.131000 77.546000 6.444436
13.134000 85.703000 6.582610
13.137000 89.417000 6.971765
13.140000 74.448000 6.327674
13.143000 80.223000 6.653511
13.146000 81.845000 6.617096
13.149000 82.326000 6.699301
13.152000 84.296000 6.841271
13.155000 85.516000 6.841985
13.158000 85.302000 6.692078
13.161000 81.630000 6.651019
13.164000 79.288000 6.349941
13.167000 84.723000 6.588386
13.170000 75.875000 6.318728
13.173000 84.231000 6.846605
13.176000 64.057000 5.771942
13.179000 73.322000 6.109042
13.182000 88.049000 6.909044
13.185000 95.173000 7.156045
13.188000 83.503000 6.867348
13.191000 83.786000 6.818803
13.194000 92.647000 7.064218
13.197000 83.275000 6.637148
13.200000 80.066000 6.559173
13.203000 79.532000 6.649450
13.206000 80.093000 6.582489
13.209000 69.990000 6.195324
13.212000 85.949000 6.671814
13.215000 71.369000 6.277167
13.218000 80.679000 6.664239
13.221000 74.853000 6.452800
13.224000 82.991000 6.539710
13.227000 79.692000 6.453636
13.230000 75.022000 6.400980
13.233000 74.546000 6.366812
13.236000 87.506000 6.987503
13.239000 89.778000 6.882335
13.242000 76.925000 6.347786
13.245000 75.322000 6.354436
13.248000 86.512000 6.889259
13.251000 76.902000 6.221682
13.254000 83.693000 6.597194
13.257000 100.540000 7.500301
13.260000 87.763000 6.918185
13.263000 65.145000 5.917043
13.266000 78.384000 6.402198
13.269000 87.341000 6.876328
13.272000 93.789000 6.979851
13.275000 83.868000 6.834207
13.278000 93.731000 7.091898
13.281000 69.602000 6.135259
13.284000 76.772000 6.300496
13.287000 82.895000 6.652391
13.290000 65.747000 5.988091
13.293000 71.600000 6.310803
13.296000 72.298000 6.193364
13.299000 79.831000 6.564910
13.302000 86.233000 6.772919
13.305000 87.996000 7.027891
13.308000 75.054000 6.416142
13.311000 87.244000 6.655189
13.314000 79.429000 6.535684
13.317000 75.727000 6.524145
13.320000 76.156000 6.411764
13.323000 83.207000 6.697394
13.326000 65.259000 5.913734
13.329000 84.818000 6.790177
13.332000 75.618000 6.472285
13.335000 88.772000 7.024295
13.338000 64.178000 5.815397
13.341000 74.372000 6.326798
13.344000 72.561000 6.103052
13.347000 65.778000 6.016212
13.350000 67.282000 5.942927
13.353000 88.861000 6.918694
13.356000 81.273000 6.666226
13.359000 70.175000 6.035246
13.362000 84.993000 6.734763
13.365000 85.736000 6.943895
13.368000 84.741000 6.825579
13.371000 80.750000 6.627758
13.374000 63.600000 5.746749
13.377000 85.881000 6.935288
13.380000 86.137000 6.785552
13.383000 83.703000 6.701579
13.386000 67.765000 5.981652
13.389000 76.500000 6.488223
13.392000 86.562000 7.114170
13.395000 86.106000 6.813434
13.398000 87.948000 6.788792
13.401000 88.548000 6.776988
13.404000 80.816000 6.410054
13.407000 71.145000 6.254401
13.410000 70.129000 6.109334
13.413000 78.669000 6.447001
13.416000 66.302000 6.031751
13.419000 78.917000 6.649634
13.422000 69.503000 6.227928
13.425000 81.607000 6.647204
13.428000 84.416000 6.602505
13.431000 78.340000 6.415892
13.434000 75.447000 6.519957
13.437000 78.641000 6.485495
13.440000 84.535000 6.846667
13.443000 69.152000 5.946830
13.446000 83.621000 6.474177
13.449000 73.462000 6.267538
13.452000 91.388000 7.108957
13.455000 82.389000 6.548466
13.458000 86.359000 6.751110
13.461000 92.817000 6.924632
13.464000 85.939000 6.689166
13.467000 62.378000 5.777377
13.470000 88.742000 6.970014
13.473000 80.012000 6.374472
13.476000 77.379000 6.425287
13.479000 79.284000 6.339915
13.482000 75.082000 6.379471
13.485000 97.102000 7.263486
13.488000 108.792000 7.681884
13.491000 94.987000 6.935192
13.494000 97.754000 7.454241
13.497000 95.928000 7.331699
13.500000 83.160000 6.853636
13.503000 90.323000 6.925165
13.506000 89.443000 6.910532
13.509000 83.419000 6.782483
13.512000 108.662000 7.616317
13.515000 101.250000 7.407249
13.518000 107.216000 7.569067
13.521000 98.357000 7.211347
13.524000 91.869000 6.966667
13.527000 109.817000 7.706713
13.530000 118.249000 7.968475
13.533000 116.039000 7.967101
13.536000 115.592000 8.045611
13.539000 129.925000 8.426529
13.542000 97.003000 7.261062
13.545000 132.919000 8.302697
13.548000 129.721000 8.316747
13.551000 129.277000 8.348512
13.554000 134.885000 8.561157
13.557000 155.507000 9.219471
13.560000 159.754000 9.167594
13.563000 169.674000 9.296568
13.566000 179.751000 9.869295
13.569000 213.127000 10.800108
13.572000 241.635000 11.473772
13.575000 257.636000 11.637872
13.578000 320.965000 13.131409
13.581000 391.966000 14.656814
13.584000 523.681000 17.030446
13.587000 658.422000 18.948548
13.590000 935.046000 22.534972
13.593000 1165.084000 25.222637
13.596000 1434.740000 28.454183
13.599000 1712.633000 31.273195
13.602000 1963.112000 33.459962
13.605000 1753.519000 31.247659
13.608000 1483.460000 28.574728
13.611000 1049.732000 24.177275
13.614000 818.640000 21.407915
13.617000 579.840000 17.727719
13.620000 434.852000 15.321367
13.623000 363.788000 13.899704
13.626000 273.195000 12.113084
13.629000 256.074000 11.763707
13.632000 193.537000 9.912798
13.635000 219.238000 10.857915
13.638000 177.808000 9.736722
13.641000 153.234000 9.197741
13.644000 119.689000 8.000712
13.647000 137.226000 8.373634
13.650000 144.726000 8.611664
13.653000 122.224000 8.094475
13.656000 113.668000 7.961759
13.659000 104.918000 7.495548
13.662000 105.159000 7.374504
13.665000 97.495000 7.224321
13.668000 83.507000 6.702633
13.671000 84.524000 6.668487
13.674000 95.327000 7.262263
13.677000 89.848000 6.815270
13.680000 91.531000 6.948231
13.683000 91.818000 7.022522
13.686000 93.086000 7.179685
13.689000 84.233000 6.715971
13.692000 84.810000 6.743792
13.695000 85.711000 6.664657
13.698000 89.341000 6.995204
13.701000 81.818000 6.703009
13.704000 84.897000 6.835270
13.707000 77.811000 6.479991
13.710000 87.289000 6.747228
13.713000 85.238000 6.755564
13.716000 79.356000 6.566886
13.719000 75.900000 6.453141
13.722000 68.262000 6.116474
13.725000 74.484000 6.294984
13.728000 80.460000 6.589054
13.731000 87.153000 7.029031
13.734000 78.045000 6.578092
13.737000 73.309000 6.329517
13.740000 75.631000 6.458766
13.743000 77.172000 6.473589
13.746000 73.524000 6.459054
13.749000 90.685000 7.172863
13.752000 83.137000 6.548000
13.755000 74.490000 6.196100
13.758000 81.543000 6.589439
13.761000 63.287000 5.815206
13.764000 75.713000 6.416768
13.767000 75.231000 6.301019
13.770000 75.577000 6.397678
13.773000 79.103000 6.798601
13.776000 71.245000 6.465710
13.779000 81.217000 6.620875
13.782000 62.802000 5.618451
13.785000 71.520000 6.238031
13.788000 72.110000 6.151674
13.791000 66.505000 6.141204
13.794000 69.096000 6.126637
13.797000 76.550000 6.514548
13.800000 67.556000 5.936506
13.803000 77.503000 6.520060
13.806000 79.214000 6.465587
13.809000 60.863000 5.872193
13.812000 74.332000 6.384285
13.815000 63.088000 5.785745
13.818000 66.701000 6.029898
13.821000 73.807000 6.470651
13.824000 69.865000 6.034943
13.827000 68.043000 5.981139
13.830000 75.799000 6.381166
13.833000 58.720000 5.742871
13.836000 64.782000 5.921824
13.839000 66.949000 5.984368
13.842000 79.823000 6.466192
13.845000 60.816000 5.639804
13.848000 53.903000 5.267703
13.851000 87.211000 6.887174
13.854000 72.888000 6.288934
13.857000 72.706000 6.029090
13.860000 79.598000 6.524716
13.863000 70.125000 6.150806
13.866000 63.502000 5.784025
13.869000 70.510000 6.169271
13.872000 65.296000 5.763767
13.875000 67.193000 6.059748
13.878000 63.815000 5.885819
13.881000 80.884000 6.696126
13.884000 80.395000 6.524548
13.887000 86.973000 7.042477
13.890000 57.443000 5.486455
13.893000 76.364000 6.658021
13.896000 64.111000 5.821599
13.899000 71.354000 6.078236
13.902000 67.557000 5.980321
13.905000 64.507000 5.979589
13.908000 74.670000 6.368529
13.911000 67.771000 6.135100
13.914000 73.257000 6.249405
13.917000 60.503000 5.577590
13.920000 87.808000 6.981718
13.923000 67.295000 5.879264
13.926000 71.688000 6.159059
13.929000 65.044000 5.955103
13.932000 61.827000 5.791947
13.935000 65.895000 5.932644
13.938000 93.270000 7.280643
13.941000 69.241000 6.263117
13.944000 53.966000 5.422359
13.947000 63.959000 5.827463
13.950000 73.296000 6.166282
13.953000 79.056000 6.495752
13.956000 73.194000 6.164304
13.959000 73.933000 6.260773
13.962000 67.496000 5.784952
13.965000 72.265000 6.254954
13.968000 77.928000 6.499170
13.971000 66.490000 6.111289
13.974000 64.028000 5.844385
13.977000 52.279000 5.235903
13.980000 73.038000 6.350474
13.983000 71.359000 6.237846
13.986000 58.363000 5.506247
13.989000 72.932000 6.303030
13.992000 64.748000 5.820130
13.995000 67.866000 6.189668
13.998000 66.379000 6.036059
14.001000 72.746000 6.359076
14.004000 73.085000 6.275047
14.007000 64.292000 5.821237
14.010000 68.604000 6.055090
14.013000 72.146000 6.364859
14.016000 67.482000 6.062656
14.019000 67.882000 5.816711
14.022000 71.631000 6.205163
14.025000 61.311000 5.793996
14.028000 73.162000 6.299265
14.031000 49.201000 5.179160
14.034000 53.518000 5.300313
14.037000 73.856000 6.284481
14.040000 59.615000 5.508737
14.043000 71.157000 6.205727
14.046000 64.111000 5.877028
14.049000 69.690000 6.033211
14.052000 59.309000 5.698847
14.055000 61.611000 5.755287
14.058000 69.589000 6.190987
14.061000 58.128000 5.566467
14.064000 46.815000 4.839452
14.067000 57.244000 5.407347
14.070000 82.014000 6.689126
14.073000 56.479000 5.478374
14.076000 61.314000 5.810885
14.079000 60.183000 5.599279
14.082000 68.235000 6.052212
14.085000 58.877000 5.592994
14.088000 68.061000 6.342773
14.091000 52.221000 5.117930
14.094000 54.870000 5.384924
14.097000 66.359000 6.098036
14.100000 60.639000 5.689670
14.103000 72.127000 6.262390
14.106000 56.769000 5.416947
14.109000 54.315000 5.281655
14.112000 60.417000 5.742691
14.115000 69.882000 6.145887
14.118000 66.471000 6.022316
14.121000 81.768000 6.679584
14.124000 87.247000 6.895792
14.127000 72.406000 6.276174
14.130000 58.202000 5.598066
14.133000 65.299000 5.997373
14.136000 64.794000 5.914814
14.139000 68.333000 6.017462
14.142000 59.423000 5.678059
14.145000 73.585000 6.439812
14.148000 64.641000 6.080661
14.151000 67.422000 5.965825
14.154000 67.388000 6.094954
14.157000 48.390000 5.013384
14.160000 71.002000 6.349417
14.163000 62.583000 5.844931
14.166000 83.123000 6.876678
14.169000 57.731000 5.313390
14.172000 70.943000 6.279315
14.175000 56.386000 5.735377
14.178000 63.964000 5.789463
14.181000 47.355000 5.000881
14.184000 66.681000 5.959886
14.187000 56.188000 5.470926
14.190000 63.650000 6.000911
14.193000 57.073000 5.366041
14.196000 67.471000 5.974488
14.199000 51.622000 5.277711
14.202000 68.372000 5.982603
14.205000 59.555000 5.692614
14.208000 60.600000 5.542668
14.211000 74.155000 6.179141
14.214000 72.725000 6.382427
14.217000 54.022000 5.398236
14.220000 57.339000 5.447522
14.223000 68.492000 6.058386
14.226000 59.462000 5.511652
14.229000 50.967000 5.448500
14.232000 61.572000 5.779119
14.235000 74.159000 6.477206
14.238000 74.280000 6.177186
14.241000 56.991000 5.530029
14.244000 66.753000 6.136901
14.247000 55.489000 5.455603
14.250000 60.844000 5.755469
14.253000 51.622000 5.151525
14.256000 65.456000 5.863360
14.259000 53.390000 5.432581
14.262000 59.763000 5.635792
14.265000 63.762000 5.811168
14.268000 76.690000 6.448909
14.271000 73.966000 6.269013
14.274000 74.596000 6.328811
14.277000 56.030000 5.450247
14.280000 69.533000 6.010430
14.283000 76.355000 6.287980
14.286000 63.872000 5.828004
14.289000 55.436000 5.435948
14.292000 49.560000 5.306850
14.295000 66.556000 6.002250
14.298000 58.429000 5.504271
14.301000 67.026000 6.153592
14.304000 55.110000 5.558540
14.307000 67.308000 6.109919
14.310000 58.082000 5.521383
14.313000 79.459000 6.378477
14.316000 64.102000 5.877455
14.319000 51.763000 5.298512
14.322000 55.546000 5.543764
14.325000 67.893000 6.146854
14.328000 53.656000 5.445789
14.331000 58.462000 5.626111
14.334000 57.988000 5.617810
14.337000 44.935000 4.927484
14.340000 63.575000 5.827496
14.343000 66.648000 5.932558
14.346000 68.799000 6.246905
14.349000 54.763000 5.332513
14.352000 63.517000 5.811604
14.355000 70.850000 6.165107
14.358000 45.773000 4.961384
14.361000 52.700000 5.401836
14.364000 60.306000 5.735460
14.367000 64.898000 5.912562
14.370000 50.888000 5.344553
14.373000 66.303000 5.942396
14.376000 60.852000 5.780327
14.379000 58.345000 5.529314
14.382000 62.490000 5.796041
14.385000 51.082000 5.107887
14.388000 48.282000 4.971311
14.391000 55.851000 5.444423
14.394000 60.221000 5.733526
14.397000 60.750000 5.853272
14.400000 59.025000 5.583918
14.403000 49.097000 5.016375
14.406000 56.951000 5.483936
14.409000 54.435000 5.449325
14.412000 43.311000 4.801817
14.415000 59.375000 5.672320
14.418000 67.435000 5.814981
14.421000 62.303000 5.891723
14.424000 48.358000 5.167493
14.427000 57.720000 5.668077
14.430000 62.728000 5.758013
14.433000 57.392000 5.613902
14.436000 65.546000 5.988954
14.439000 54.651000 5.432097
14.442000 60.606000 5.579186
14.445000 56.050000 5.486272
14.448000 62.539000 5.759429
14.451000 57.890000 5.686506
14.454000 63.477000 5.855788
14.457000 46.213000 5.070021
14.460000 44.069000 4.815299
14.463000 58.208000 5.470893
14.466000 63.005000 5.723080
14.469000 60.327000 5.775940
14.472000 66.538000 5.915169
14.475000 53.560000 5.242199
14.478000 56.864000 5.606984
14.481000 71.007000 6.117789
14.484000 48.467000 5.170694
14.487000 54.609000 5.378387
14.490000 59.349000 5.688150
14.493000 59.442000 5.795063
14.496000 46.232000 5.048077
14.499000 60.547000 5.785811
14.502000 62.319000 5.598111
14.505000 59.786000 5.667213
14.508000 66.539000 6.172960
14.511000 67.367000 5.938097
14.514000 68.381000 5.861843
14.517000 65.026000 5.842465
14.520000 64.005000 5.763809
14.523000 61.580000 5.679576
14.526000 66.000000 5.988183
14.529000 55.843000 5.401512
14.532000 54.052000 5.377284
14.535000 54.485000 5.349605
14.538000 70.010000 6.048122
14.541000 71.764000 6.237247
14.544000 71.751000 6.120600
14.547000 74.445000 6.407670
14.550000 58.138000 5.545056
14.553000 70.592000 6.365524
14.556000 60.205000 5.806027
14.559000 63.572000 5.944317
14.562000 49.303000 4.998476
14.565000 66.408000 5.983224
14.568000 70.263000 6.286885
14.571000 53.094000 5.412268
14.574000 64.243000 5.981987
14.577000 64.191000 5.775220
14.580000 47.990000 5.020167
14.583000 62.343000 5.940798
14.586000 60.969000 5.493380
14.589000 49.133000 5.171810
14.592000 54.828000 5.430963
14.595000 53.993000 5.309516
14.598000 55.275000 5.451128
14.601000 58.271000 5.590084
14.604000 61.255000 5.615537
14.607000 64.880000 6.023648
14.610000 56.692000 5.412802
14.613000 61.547000 5.853063
14.616000 59.829000 5.812544
14.619000 56.840000 5.504956
14.622000 54.481000 5.401583
14.625000 50.043000 5.332138
14.628000 57.494000 5.803109
14.631000 52.749000 5.285064
14.634000 56.550000 5.512394
14.637000 47.736000 4.942471
14.640000 58.523000 5.554968
14.643000 53.367000 5.211041
14.646000 56.084000 5.371250
14.649000 58.314000 5.563459
14.652000 59.897000 5.615828
14.655000 65.854000 5.898960
14.658000 55.236000 5.473521
14.661000 65.762000 5.969389
14.664000 60.149000 5.602787
14.667000 63.310000 5.787260
14.670000 57.432000 5.437565
14.673000 67.543000 6.143080
14.676000 55.350000 5.490082
14.679000 51.843000 5.354174
14.682000 65.720000 6.015525
14.685000 60.597000 5.716757
14.688000 58.752000 5.721593
14.691000 43.617000 4.813762
14.694000 53.530000 5.284568
14.697000 54.412000 5.305108
14.700000 65.832000 5.959081
14.703000 59.238000 5.670803
14.706000 53.027000 5.221909
14.709000 58.241000 5.615948
14.712000 42.163000 4.676604
14.715000 51.094000 5.264275
14.718000 58.583000 5.533063
14.721000 57.020000 5.469996
14.724000 54.019000 5.251429
14.727000 71.983000 6.181470
14.730000 70.548000 6.249321
14.733000 64.927000 6.077582
14.736000 46.141000 5.059452
14.739000 54.055000 5.381032
14.742000 65.602000 6.018427
14.745000 43.959000 4.940923
14.748000 46.028000 5.076682
14.751000 61.254000 5.696691
14.754000 61.127000 5.522378
14.757000 67.787000 6.054621
14.760000 58.014000 5.404907
14.763000 66.895000 5.881110
14.766000 66.030000 5.919737
14.769000 54.080000 5.514650
14.772000 46.627000 4.859580
14.775000 60.690000 5.726893
14.778000 50.221000 5.245676
14.781000 47.370000 4.945983
14.784000 45.904000 4.985766
14.787000 60.755000 5.661311
14.790000 54.862000 5.542164
14.793000 59.627000 5.599624
14.796000 49.306000 5.263251
14.799000 51.293000 5.142119
14.802000 64.327000 6.005594
14.805000 53.568000 5.360975
14.808000 56.274000 5.505196
14.811000 62.664000 5.582213
14.814000 60.069000 5.510193
14.817000 60.459000 5.686265
14.820000 49.812000 5.329487
14.823000 53.683000 5.331660
14.826000 67.078000 6.043131
14.829000 55.105000 5.286406
14.832000 49.367000 5.298211
14.835000 36.663000 4.540956
14.838000 59.477000 5.754587
14.841000 53.577000 5.339596
14.844000 57.015000 5.466800
14.847000 61.590000 5.978664
14.850000 45.878000 5.045475
14.853000 49.025000 5.154671
14.856000 53.399000 5.314031
14.859000 51.442000 5.320255
14.862000 63.459000 5.815386
14.865000 63.270000 5.984636
14.868000 60.434000 5.826582
14.871000 62.679000 5.688954
14.874000 49.640000 5.129083
14.877000 69.129000 6.055074
14.880000 54.640000 5.324294
14.883000 61.450000 5.771409
14.886000 57.353000 5.596160
14.889000 56.255000 5.415541
14.892000 64.431000 5.864478
14.895000 47.622000 5.059008
14.898000 58.097000 5.510396
14.901000 60.230000 5.867292
14.904000 54.273000 5.582794
14.907000 52.143000 5.318749
14.910000 60.197000 5.670402
14.913000 60.016000 5.578388
14.916000 59.178000 5.697841
14.919000 52.208000 5.284058
14.922000 67.104000 6.140993
14.925000 63.340000 5.641218
14.928000 51.279000 5.208661
14.931000 65.134000 5.653094
14.934000 57.918000 5.482257
14.937000 52.573000 5.263436
14.940000 51.417000 5.242908
14.943000 61.580000 5.817177
14.946000 54.996000 5.366621
14.949000 49.168000 5.143493
14.952000 54.615000 5.466144
14.955000 51.238000 5.206905
14.958000 62.561000 5.645437
14.961000 53.703000 5.378212
14.964000 67.575000 6.173267
14.967000 66.704000 5.936720
14.970000 61.337000 5.768658
14.973000 61.681000 5.863410
14.976000 65.473000 6.008788
14.979000 59.877000 5.661488
14.982000 72.630000 6.317554
14.985000 49.407000 5.095952
14.988000 41.719000 4.592092
14.991000 60.363000 5.652996
14.994000 62.055000 5.793281
14.997000 65.245000 5.979855
15.000000 63.708000 5.894547
15.003000 64.159000 5.807866
15.006000 56.088000 5.484544
15.009000 53.426000 5.373597
15.012000 75.540000 6.515683
15.015000 55.271000 5.414906
15.018000 70.840000 6.137140
15.021000 68.445000 6.158636
15.024000 74.308000 6.298574
15.027000 56.983000 5.562709
15.030000 63.668000 5.719422
15.033000 60.597000 5.754689
15.036000 61.793000 5.798887
15.039000 70.193000 6.286570
15.042000 78.558000 6.600558
15.045000 90.865000 7.040971
15.048000 69.742000 6.142466
15.051000 57.751000 5.467361
15.054000 85.667000 6.879009
15.057000 85.180000 6.817055
15.060000 82.057000 6.540269
15.063000 83.024000 6.569654
15.066000 88.596000 6.897409
15.069000 79.844000 6.530933
15.072000 106.708000 7.634069
15.075000 142.168000 8.667548
15.078000 136.490000 8.379363
15.081000 160.098000 9.389972
15.084000 191.543000 10.199685
15.087000 204.606000 10.681706
15.090000 263.136000 11.974037
15.093000 353.284000 13.659416
15.096000 456.166000 15.746496
15.099000 671.738000 19.317842
15.102000 1037.158000 24.122831
15.105000 1666.890000 30.521724
15.108000 2876.583000 40.737478
15.111000 4738.164000 53.798608
15.114000 7090.544000 68.140502
15.117000 10070.327000 84.085260
15.120000 10958.582000 87.069474
15.123000 6475.717000 63.923191
15.126000 3368.759000 44.928954
15.129000 1913.380000 33.152263
15.132000 1115.634000 24.846214
15.135000 755.519000 20.209367
15.138000 504.946000 16.345313
15.141000 386.765000 14.601449
15.144000 280.806000 12.388154
15.147000 219.678000 10.828845
15.150000 198.939000 10.239206
15.153000 159.244000 9.342150
15.156000 133.889000 8.358492
15.159000 111.815000 7.793062
15.162000 108.942000 7.676825
15.165000 100.572000 7.173032
15.168000 105.906000 7.681242
15.171000 77.551000 6.442030
15.174000 77.343000 6.539662
15.177000 76.209000 6.367132
15.180000 56.566000 5.333282
15.183000 82.078000 6.392536
15.186000 82.365000 6.577611
15.189000 75.868000 6.408216
15.192000 73.228000 6.148009
15.195000 65.062000 5.974662
15.198000 73.835000 6.190322
15.201000 69.433000 6.188379
15.204000 68.401000 6.181452
15.207000 67.139000 6.158277
15.210000 59.158000 5.644074
15.213000 72.129000 6.223746
15.216000 62.850000 5.972130
15.219000 62.542000 6.076859
15.222000 63.082000 5.770192
15.225000 65.586000 5.720505
15.228000 65.239000 5.900487
15.231000 56.292000 5.657866
15.234000 50.603000 4.989347
15.237000 57.116000 5.550398
15.240000 58.271000 5.590710
15.243000 56.213000 5.451813
15.246000 57.443000 5.636627
15.249000 62.709000 5.969345
15.252000 50.609000 5.182376
15.255000 57.790000 5.625577
15.258000 64.312000 6.016862
15.261000 76.094000 6.522170
15.264000 54.774000 5.587007
15.267000 55.551000 5.538601
15.270000 54.849000 5.267452
15.273000 54.615000 5.355814
15.276000 67.234000 6.089181
15.279000 46.721000 4.886740
15.282000 54.372000 5.478412
15.285000 63.994000 5.957667
15.288000 58.227000 5.509346
15.291000 57.841000 5.737053
15.294000 59.167000 5.721222
15.297000 49.125000 5.029692
15.300000 47.769000 5.008554
15.303000 46.138000 4.965844
15.306000 61.033000 5.880629
15.309000 54.832000 5.479034
15.312000 47.750000 4.938801
15.315000 42.654000 4.746727
15.318000 42.263000 4.776497
15.321000 57.152000 5.641892
15.324000 64.542000 5.890454
15.327000 49.759000 5.039019
15.330000 70.591000 6.192411
15.333000 50.854000 5.340178
15.336000 49.527000 5.153080
15.339000 54.684000 5.564406
15.342000 57.640000 5.459509
15.345000 46.671000 4.938966
15.348000 64.526000 5.888557
15.351000 42.221000 4.808822
15.354000 53.712000 5.340917
15.357000 50.795000 5.208540
15.360000 54.433000 5.528211
15.363000 64.247000 5.872545
15.366000 40.559000 4.530853
15.369000 56.345000 5.597535
15.372000 48.046000 5.145190
15.375000 46.282000 4.915931
15.378000 50.507000 5.201398
15.381000 49.474000 5.178550
15.384000 50.461000 5.145463
15.387000 60.810000 5.390110
15.390000 59.892000 5.683813
15.393000 55.048000 5.402086
15.396000 55.872000 5.484239
15.399000 39.253000 4.525886
15.402000 54.402000 5.345380
15.405000 51.816000 5.157639
15.408000 53.805000 5.295900
15.411000 60.617000 5.680761
15.414000 44.383000 4.839706
15.417000 51.805000 5.326423
15.420000 57.039000 5.628289
15.423000 56.583000 5.516014
15.426000 56.625000 5.580554
15.429000 45.164000 4.917404
15.432000 57.308000 5.684395
15.435000 63.382000 5.935308
15.438000 44.921000 4.861541
15.441000 52.045000 5.291452
15.444000 47.382000 4.992407
15.447000 55.611000 5.549539
15.450000 54.008000 5.628688
15.453000 58.459000 5.381227
15.456000 47.905000 5.050179
15.459000 57.364000 5.447068
15.462000 46.269000 4.921663
15.465000 47.864000 4.950397
15.468000 49.883000 5.212568
15.471000 40.511000 4.700282
15.474000 54.708000 5.352371
15.477000 57.284000 5.389421
15.480000 59.149000 5.852216
15.483000 43.388000 4.998200
15.486000 49.147000 5.217871
15.489000 39.413000 4.584630
15.492000 53.252000 5.364003
15.495000 53.657000 5.323188
15.498000 46.741000 4.969304
15.501000 58.520000 5.591607
15.504000 55.505000 5.418771
15.507000 54.140000 5.268894
15.510000 57.857000 5.449236
15.513000 51.552000 5.216296
15.516000 57.874000 5.732226
15.519000 51.164000 5.358509
15.522000 41.602000 4.736836
15.525000 55.773000 5.386678
15.528000 56.032000 5.627201
15.531000 53.777000 5.314335
15.534000 43.511000 4.747214
15.537000 48.221000 5.038763
15.540000 45.362000 4.862282
15.543000 52.961000 5.359570
15.546000 44.361000 4.889574
15.549000 61.069000 5.613764
15.552000 48.206000 5.195757
15.555000 44.743000 4.915356
15.558000 51.662000 5.273543
15.561000 45.642000 5.009657
15.564000 51.837000 5.285305
15.567000 43.552000 4.903388
15.570000 39.406000 4.690083
15.573000 50.668000 5.297999
15.576000 52.765000 5.318947
15.579000 59.671000 5.675510
15.582000 40.893000 4.852252
15.585000 37.616000 4.428806
15.588000 53.976000 5.420582
15.591000 42.224000 4.662715
15.594000 45.385000 4.884874
15.597000 49.760000 5.062022
15.600000 50.680000 5.273083
15.603000 53.065000 5.436195
15.606000 40.553000 4.487536
15.609000 56.456000 5.407740
15.612000 44.696000 4.804223
15.615000 52.244000 5.352539
15.618000 57.526000 5.617911
15.621000 48.857000 5.049875
15.624000 46.284000 4.957114
15.627000 57.983000 5.632897
15.630000 49.640000 5.142288
15.633000 44.864000 4.946718
15.636000 42.187000 4.900825
15.639000 44.920000 4.779390
15.642000 49.301000 5.142401
15.645000 36.143000 4.526118
15.648000 52.387000 5.374105
15.651000 48.660000 5.101028
15.654000 35.951000 4.392009
15.657000 48.233000 5.170475
15.660000 40.118000 4.759005
15.663000 51.177000 5.275037
15.666000 44.039000 4.874392
15.669000 36.475000 4.332966
15.672000 43.287000 4.843569
15.675000 41.713000 4.753142
15.678000 42.793000 4.700730
15.681000 52.744000 5.345136
15.684000 48.824000 5.144000
15.687000 58.256000 5.680333
15.690000 52.385000 5.349598
15.693000 44.742000 5.030797
15.696000 56.113000 5.373496
15.699000 56.593000 5.405002
15.702000 35.750000 4.433391
15.705000 50.550000 5.106728
15.708000 48.791000 5.076150
15.711000 48.399000 5.157858
15.714000 43.169000 4.790011
15.717000 47.588000 5.072086
15.720000 50.436000 5.253914
15.723000 48.586000 5.045903
15.726000 54.893000 5.357662
15.729000 54.151000 5.255965
15.732000 46.808000 5.176123
15.735000 45.548000 5.089495
15.738000 39.288000 4.504199
15.741000 43.471000 4.909591
15.744000 58.740000 5.553125
15.747000 56.997000 5.579118
15.750000 40.940000 4.749215
15.753000 46.273000 4.913564
15.756000 49.838000 5.172525
15.759000 50.088000 5.172269
15.762000 40.039000 4.617224
15.765000 49.808000 5.349388
15.768000 51.202000 5.138634
15.771000 44.686000 4.675094
15.774000 41.754000 4.798196
15.777000 44.947000 4.925566
15.780000 42.594000 4.598862
15.783000 32.369000 4.050352
15.786000 41.750000 4.616653
15.789000 44.104000 4.847883
15.792000 45.296000 4.979414
15.795000 57.354000 5.600242
15.798000 45.811000 4.850768
15.801000 44.654000 4.956077
15.804000 54.393000 5.458754
15.807000 47.460000 5.112443
15.810000 49.107000 5.281044
15.813000 54.484000 5.426157
15.816000 46.584000 5.081841
15.819000 43.655000 4.730853
15.822000 45.400000 4.919257
15.825000 41.466000 4.630054
15.828000 54.036000 5.438916
15.831000 49.003000 5.089884
15.834000 60.177000 5.616532
15.837000 41.670000 4.818673
15.840000 37.768000 4.512586
15.843000 38.597000 4.592136
15.846000 37.464000 4.361621
15.849000 58.394000 5.772426
15.852000 44.752000 5.029676
15.855000 40.965000 4.645250
15.858000 46.383000 4.741753
15.861000 41.193000 4.642622
15.864000 50.100000 5.424723
15.867000 42.892000 4.744741
15.870000 57.961000 5.576685
15.873000 40.219000 4.482691
15.876000 48.773000 5.148565
15.879000 43.492000 4.968598
15.882000 52.208000 5.164363
15.885000 44.702000 4.821307
15.888000 39.288000 4.603228
15.891000 50.455000 5.377826
15.894000 36.785000 4.347132
15.897000 43.295000 4.828698
15.900000 58.121000 5.488853
15.903000 48.435000 4.915695
15.906000 35.448000 4.407198
15.909000 49.337000 5.112948
15.912000 47.252000 5.066684
15.915000 45.447000 4.806080
15.918000 38.886000 4.616526
15.921000 47.769000 5.080594
15.924000 50.787000 5.244738
15.927000 53.959000 5.436322
15.930000 51.731000 5.365013
15.933000 32.668000 4.280152
15.936000 45.884000 4.852968
15.939000 50.076000 5.337842
15.942000 49.732000 5.146725
15.945000 47.764000 5.135358
15.948000 48.285000 5.026955
15.951000 44.850000 5.029831
15.954000 58.399000 5.680552
15.957000 32.434000 4.236628
15.960000 50.963000 5.286564
15.963000 53.953000 5.473229
15.966000 44.770000 4.869356
15.969000 47.029000 4.988764
15.972000 42.952000 4.727737
15.975000 43.135000 4.631192
15.978000 50.376000 5.346846
15.981000 48.753000 5.218823
15.984000 42.144000 4.835764
15.987000 45.290000 4.891119
15.990000 43.718000 4.740642
15.993000 53.047000 5.450483
15.996000 43.870000 4.865512
15.999000 49.577000 5.295106
16.002000 46.378000 4.847647
16.005000 46.231000 5.053669
16.008000 56.723000 5.447591
16.011000 51.525000 5.188701
16.014000 38.011000 4.570875
16.017000 48.216000 4.956449
16.020000 44.052000 4.964853
16.023000 39.920000 4.594106
16.026000 39.850000 4.742881
16.029000 41.338000 4.667834
16.032000 36.562000 4.386829
16.035000 42.891000 4.794030
16.038000 52.563000 5.244299
16.041000 48.841000 5.132318
16.044000 56.323000 5.713466
16.047000 52.649000 5.416758
16.050000 49.680000 5.182295
16.053000 40.924000 4.703734
16.056000 45.616000 5.194384
16.059000 39.006000 4.692924
16.062000 42.527000 4.576119
16.065000 45.087000 4.895794
16.068000 49.121000 5.028546
16.071000 35.844000 4.364985
16.074000 42.219000 4.691119
16.077000 54.898000 5.500721
16.080000 47.811000 5.018924
16.083000 40.040000 4.627516
16.086000 47.686000 5.179785
16.089000 54.968000 5.443250
16.092000 49.606000 5.004970
16.095000 61.004000 5.700689
16.098000 49.959000 5.353072
16.101000 34.308000 4.283394
16.104000 57.118000 5.598691
16.107000 46.044000 5.017843
16.110000 42.039000 4.703523
16.113000 47.696000 4.947866
16.116000 41.716000 4.728070
16.119000 47.032000 5.216629
16.122000 54.765000 5.334152
16.125000 40.126000 4.687042
16.128000 41.844000 4.693525
16.131000 43.940000 4.879639
16.134000 46.100000 4.890268
16.137000 41.617000 4.614337
16.140000 46.083000 4.964846
16.143000 45.876000 5.005773
16.146000 50.771000 5.370294
16.149000 39.427000 4.543083
16.152000 37.685000 4.510003
16.155000 30.723000 3.984978
16.158000 40.863000 4.748742
16.161000 59.208000 5.568674
16.164000 40.569000 4.632646
16.167000 39.844000 4.530366
16.170000 41.540000 4.750552
16.173000 35.498000 4.138224
16.176000 44.609000 4.870340
16.179000 37.059000 4.275815
16.182000 57.077000 5.557952
16.185000 32.849000 4.068653
16.188000 31.874000 3.941671
16.191000 38.232000 4.404178
16.194000 34.443000 4.320640
16.197000 44.252000 4.854275
16.200000 48.821000 5.194074
16.203000 44.450000 4.881885
16.206000 53.900000 5.235657
16.209000 48.477000 5.012901
16.212000 40.226000 4.513278
16.215000 50.604000 5.254179
16.218000 42.068000 4.847040
16.221000 42.332000 4.769555
16.224000 43.391000 4.750461
16.227000 51.080000 5.283664
16.230000 44.934000 4.866856
16.233000 42.551000 4.889690
16.236000 41.159000 4.685447
16.239000 49.695000 5.128016
16.242000 48.188000 5.095207
16.245000 55.975000 5.607397
16.248000 40.851000 4.541249
16.251000 39.702000 4.447943
16.254000 43.233000 4.885757
16.257000 40.196000 4.708068
16.260000 48.196000 5.218724
16.263000 46.321000 5.097486
16.266000 41.697000 4.635661
16.269000 38.962000 4.646844
16.272000 47.184000 5.067463
16.275000 33.648000 4.320505
16.278000 37.304000 4.503795
16.281000 47.166000 4.896018
16.284000 42.063000 4.699621
16.287000 51.551000 5.181349
16.290000 41.310000 4.782429
16.293000 51.468000 5.422739
16.296000 47.147000 5.025677
16.299000 45.126000 4.903798
16.302000 43.680000 4.877965
16.305000 40.397000 4.759495
16.308000 54.258000 5.423567
16.311000 41.821000 4.581547
16.314000 47.615000 5.186011
16.317000 43.262000 4.772161
16.320000 45.429000 4.980278
16.323000 50.410000 5.352345
16.326000 37.094000 4.515253
16.329000 36.630000 4.413774
16.332000 56.043000 5.684140
16.335000 42.721000 4.932633
16.338000 46.104000 4.974343
16.341000 49.605000 5.261170
16.344000 43.063000 4.854244
16.347000 35.815000 4.257113
16.350000 54.058000 5.392773
16.353000 39.104000 4.525433
16.356000 46.419000 5.010890
16.359000 53.500000 5.324382
16.362000 36.413000 4.506163
16.365000 40.476000 4.743317
16.368000 56.110000 5.469722
16.371000 49.492000 5.292804
16.374000 38.518000 4.525675
16.377000 48.547000 5.224810
16.380000 41.067000 4.667522
16.383000 38.326000 4.517515
16.386000 45.375000 4.958724
16.389000 41.801000 4.720400
16.392000 46.846000 5.036715
16.395000 39.571000 4.574397
16.398000 43.860000 4.881427
16.401000 40.901000 4.683708
16.404000 38.981000 4.438459
16.407000 38.673000 4.553564
16.410000 49.178000 5.082804
16.413000 41.631000 4.770033
16.416000 30.548000 3.930872
16.419000 50.435000 5.434960
16.422000 49.910000 5.365021
16.425000 50.279000 5.163965
16.428000 41.442000 4.595841
16.431000 44.082000 4.862879
16.434000 44.513000 4.936198
16.437000 49.608000 5.320004
16.440000 33.798000 4.136696
16.443000 54.391000 5.505486
16.446000 27.550000 3.578643
16.449000 51.837000 5.266618
16.452000 42.631000 4.669714
16.455000 44.693000 4.905306
16.458000 40.203000 4.700725
16.461000 41.899000 4.751825
16.464000 48.074000 5.186500
16.467000 35.397000 4.417683
16.470000 40.742000 4.656111
16.473000 40.116000 4.670730
16.476000 42.624000 4.680782
16.479000 57.659000 5.647414
16.482000 43.296000 4.965840
16.485000 29.733000 3.933193
16.488000 36.912000 4.468685
16.491000 38.076000 4.421627
16.494000 37.848000 4.345361
16.497000 39.488000 4.570920
16.500000 51.214000 5.416645
16.503000 37.525000 4.493077
16.506000 41.407000 4.572838
16.509000 39.026000 4.524191
16.512000 43.922000 4.881396
16.515000 40.936000 4.870153
16.518000 43.456000 4.727413
16.521000 43.268000 4.711350
16.524000 55.980000 5.479795
16.527000 46.154000 5.077663
16.530000 41.290000 4.891514
16.533000 66.326000 5.923029
16.536000 42.024000 4.803949
16.539000 43.617000 4.884113
16.542000 38.551000 4.586456
16.545000 46.158000 4.873276
16.548000 52.684000 5.330329
16.551000 41.532000 4.592366
16.554000 51.040000 5.165654
16.557000 51.923000 5.319415
16.560000 38.526000 4.568406
16.563000 41.566000 4.646891
16.566000 49.568000 5.188610
16.569000 44.800000 4.856825
16.572000 47.012000 5.016478
16.575000 40.984000 4.636144
16.578000 51.747000 5.315308
16.581000 46.479000 5.089710
16.584000 49.600000 5.401876
16.587000 35.256000 4.372864
16.590000 43.229000 4.816325
16.593000 45.051000 4.905959
16.596000 35.250000 4.298332
16.599000 54.697000 5.443502
16.602000 44.867000 4.787937
16.605000 42.183000 4.726763
16.608000 31.679000 3.939960
16.611000 44.759000 4.908357
16.614000 41.647000 4.900738
16.617000 36.452000 4.575715
16.620000 35.657000 4.374854
16.623000 42.114000 4.680574
16.626000 36.749000 4.379009
16.629000 38.046000 4.456259
16.632000 45.671000 5.028670
16.635000 44.026000 4.768760
16.638000 42.023000 4.775334
16.641000 46.319000 5.027625
16.644000 57.882000 5.723955
16.647000 37.418000 4.503139
16.650000 36.261000 4.365445
16.653000 49.830000 5.092821
16.656000 48.640000 5.136047
16.659000 42.258000 4.873113
16.662000 36.164000 4.396568
16.665000 44.761000 4.884037
16.668000 45.395000 4.855368
16.671000 46.523000 5.033843
16.674000 41.986000 4.831300
16.677000 46.393000 4.833274
16.680000 41.320000 4.634706
16.683000 40.364000 4.723858
16.686000 41.286000 4.811811
16.689000 49.766000 5.173876
16.692000 42.270000 4.651059
16.695000 39.868000 4.568233
16.698000 34.307000 4.164778
16.701000 42.229000 4.718202
16.704000 50.178000 5.259007
16.707000 42.771000 4.684940
16.710000 49.392000 5.125386
16.713000 34.895000 4.286579
16.716000 48.274000 5.238541
16.719000 46.579000 4.912789
16.722000 49.538000 5.024468
16.725000 36.677000 4.302787
16.728000 39.242000 4.646737
16.731000 43.885000 4.959459
16.734000 38.644000 4.517303
16.737000 41.178000 4.706901
16.740000 41.277000 4.643673
16.743000 35.816000 4.182053
16.746000 44.347000 5.011470
16.749000 46.771000 5.129501
16.752000 46.035000 4.947832
16.755000 41.244000 4.709373
16.758000 34.793000 4.240596
16.761000 42.835000 4.798403
16.764000 38.145000 4.481746
16.767000 43.485000 4.764321
16.770000 29.471000 3.914036
16.773000 32.840000 4.226236
16.776000 49.067000 5.207949
16.779000 40.240000 4.487950
16.782000 47.183000 4.939552
16.785000 50.525000 5.388741
16.788000 40.508000 4.550697
16.791000 44.176000 4.861157
16.794000 37.879000 4.621166
16.797000 40.124000 4.635150
16.800000 49.953000 5.164975
16.803000 45.442000 4.930486
16.806000 48.196000 5.183478
16.809000 54.658000 5.452032
16.812000 36.370000 4.339712
16.815000 42.392000 4.749802
16.818000 42.612000 4.743779
16.821000 43.420000 4.889079
16.824000 41.261000 4.795200
16.827000 46.919000 4.913184
16.830000 54.091000 5.496641
16.833000 35.937000 4.339078
16.836000 38.768000 4.650904
16.839000 38.440000 4.705511
16.842000 41.151000 4.498522
16.845000 38.197000 4.623338
16.848000 57.457000 5.700029
16.851000 42.075000 4.829582
16.854000 33.475000 4.257731
16.857000 44.682000 4.854265
16.860000 42.338000 4.744429
16.863000 37.060000 4.528374
16.866000 45.431000 5.030941
16.869000 44.775000 5.094359
16.872000 31.386000 4.065518
16.875000 47.973000 4.917190
16.878000 34.225000 4.454586
16.881000 39.415000 4.644484
16.884000 47.582000 4.820731
16.887000 52.747000 5.396975
16.890000 40.648000 4.617816
16.893000 37.490000 4.570714
16.896000 35.365000 4.497986
16.899000 54.181000 5.332447
16.902000 48.818000 4.995673
16.905000 48.257000 5.092514
16.908000 36.314000 4.401213
16.911000 36.252000 4.293156
16.914000 46.302000 4.900647
16.917000 36.046000 4.395679
16.920000 35.533000 4.384749
16.923000 37.524000 4.562269
16.926000 43.479000 4.879650
16.929000 39.393000 4.531012
16.932000 41.895000 4.594420
16.935000 45.417000 5.016364
16.938000 42.792000 4.838371
16.941000 43.915000 4.853808
16.944000 44.607000 4.965128
16.947000 40.338000 4.612161
16.950000 34.032000 4.053885
16.953000 34.110000 4.260604
16.956000 40.316000 4.643392
16.959000 44.095000 4.783217
16.962000 43.746000 4.817218
16.965000 37.495000 4.515794
16.968000 37.388000 4.546500
16.971000 39.599000 4.451372
16.974000 46.091000 4.897726
16.977000 53.309000 5.352563
16.980000 40.882000 4.749401
16.983000 39.416000 4.757995
16.986000 34.052000 4.382203
16.989000 30.752000 4.111661
16.992000 32.634000 4.074315
16.995000 40.470000 4.655312
16.998000 40.901000 4.574778
17.001000 34.921000 4.193085
17.004000 44.648000 5.011752
17.007000 38.945000 4.547294
17.010000 38.203000 4.538315
17.013000 47.750000 5.272184
17.016000 41.698000 4.601413
17.019000 48.628000 4.960214
17.022000 40.643000 4.665494
17.025000 36.783000 4.559295
17.028000 48.019000 5.177727
17.031000 36.972000 4.412457
17.034000 39.343000 4.479301
17.037000 45.256000 4.908690
17.040000 41.259000 4.654905
17.043000 48.309000 5.263089
17.046000 33.988000 4.326762
17.049000 44.754000 4.917960
17.052000 36.146000 4.569105
17.055000 46.847000 5.273285
17.058000 39.423000 4.660242
17.061000 39.627000 4.652684
17.064000 46.795000 4.952949
17.067000 40.852000 4.601187
17.070000 41.716000 4.787829
17.073000 53.173000 5.378336
17.076000 49.758000 5.202414
17.079000 38.041000 4.382660
17.082000 41.437000 4.690745
17.085000 49.125000 5.118990
17.088000 40.279000 4.622185
17.091000 40.160000 4.624794
17.094000 44.753000 4.781037
17.097000 30.369000 4.144637
17.100000 31.378000 4.130144
17.103000 39.592000 4.614965
17.106000 37.024000 4.389152
17.109000 34.279000 4.193697
17.112000 39.482000 4.602365
17.115000 42.013000 4.752590
17.118000 36.146000 4.520675
17.121000 43.730000 4.774163
17.124000 37.563000 4.362970
17.127000 45.254000 4.980025
17.130000 33.999000 4.213819
17.133000 41.971000 4.828591
17.136000 41.179000 4.613789
17.139000 38.396000 4.637039
17.142000 40.802000 4.511530
17.145000 33.875000 4.362268
17.148000 34.158000 4.366901
17.151000 42.900000 4.739821
17.154000 39.723000 4.532741
17.157000 43.795000 4.616729
17.160000 50.944000 5.152171
17.163000 43.085000 4.903624
17.166000 35.556000 4.345070
17.169000 48.257000 5.030201
17.172000 37.060000 4.485734
17.175000 39.853000 4.648162
17.178000 33.467000 4.342224
17.181000 32.657000 4.035505
17.184000 44.383000 4.841010
17.187000 45.964000 4.871306
17.190000 53.799000 5.406422
17.193000 44.213000 4.854428
17.196000 50.328000 5.224229
17.199000 35.756000 4.385977
17.202000 31.502000 4.045166
17.205000 42.994000 4.946392
17.208000 42.338000 4.820252
17.211000 38.497000 4.562185
17.214000 34.357000 4.365537
17.217000 35.342000 4.319265
17.220000 39.144000 4.469890
17.223000 40.549000 4.467247
17.226000 44.053000 4.703556
17.229000 34.094000 4.425658
17.232000 33.228000 4.249433
17.235000 42.679000 4.768418
17.238000 40.299000 4.580920
17.241000 49.365000 5.198746
17.244000 43.213000 4.791027
17.247000 37.960000 4.485304
17.250000 43.885000 4.709775
17.253000 45.800000 4.917510
17.256000 57.710000 5.716029
17.259000 42.577000 4.932064
17.262000 48.969000 5.199342
17.265000 46.927000 5.076129
17.268000 39.005000 4.572778
17.271000 44.097000 4.820525
17.274000 26.644000 3.818729
17.277000 36.081000 4.310604
17.280000 40.473000 4.585587
17.283000 35.362000 4.572719
17.286000 44.527000 4.912905
17.289000 34.577000 4.263426
17.292000 32.353000 4.207518
17.295000 39.495000 4.780739
17.298000 42.564000 4.649169
17.301000 42.251000 4.627399
17.304000 40.979000 4.651188
17.307000 41.347000 4.707285
17.310000 40.278000 4.500666
17.313000 41.182000 4.795648
17.316000 32.957000 4.280982
17.319000 36.172000 4.384636
17.322000 36.371000 4.479222
17.325000 36.511000 4.411060
17.328000 44.897000 4.913571
17.331000 43.889000 4.955820
17.334000 38.123000 4.550091
17.337000 42.268000 4.748458
17.340000 39.667000 4.554239
17.343000 43.894000 5.001284
17.346000 40.789000 4.698082
17.349000 42.847000 4.892071
17.352000 36.082000 4.436910
17.355000 38.538000 4.440394
17.358000 41.729000 4.662393
17.361000 44.111000 4.841930
17.364000 38.306000 4.513470
17.367000 31.940000 4.136851
17.370000 31.972000 4.029344
17.373000 46.944000 4.968087
17.376000 38.088000 4.520183
17.379000 33.882000 4.289608
17.382000 45.995000 5.062854
17.385000 41.510000 4.640005
17.388000 45.998000 4.962855
17.391000 44.192000 4.895900
17.394000 41.445000 4.947837
17.397000 52.474000 5.430222
17.400000 46.920000 5.171267
17.403000 46.340000 4.890602
17.406000 38.464000 4.665373
17.409000 47.340000 4.905731
17.412000 39.903000 4.703206
17.415000 39.788000 4.696418
17.418000 47.696000 5.022145
17.421000 48.164000 5.201642
17.424000 34.302000 4.272885
17.427000 46.829000 5.072136
17.430000 42.274000 4.603373
17.433000 39.564000 4.639807
17.436000 29.643000 3.983618
17.439000 38.039000 4.521199
17.442000 46.273000 4.989136
17.445000 41.672000 4.523684
17.448000 29.026000 3.829623
17.451000 45.197000 4.987323
17.454000 35.199000 4.151973
17.457000 37.940000 4.520860
17.460000 50.006000 5.152756
17.463000 34.732000 4.036782
17.466000 41.392000 4.772999
17.469000 33.986000 4.369794
17.472000 37.304000 4.656795
17.475000 40.023000 4.496600
17.478000 52.253000 5.258681
17.481000 36.360000 4.450548
17.484000 49.998000 5.339687
17.487000 42.750000 4.827597
17.490000 40.563000 4.581552
17.493000 44.484000 4.868391
17.496000 33.865000 4.294820
17.499000 41.291000 4.781222
17.502000 36.053000 4.433244
17.505000 45.032000 4.962332
17.508000 35.379000 4.367112
17.511000 39.881000 4.713800
17.514000 26.472000 3.870536
17.517000 47.023000 4.992393
17.520000 35.623000 4.413336
17.523000 43.652000 4.907539
17.526000 40.389000 4.717018
17.529000 33.843000 4.145140
17.532000 46.365000 5.072851
17.535000 27.941000 3.860137
17.538000 41.539000 4.653120
17.541000 42.829000 4.753888
17.544000 35.374000 4.369778
17.547000 39.235000 4.539543
17.550000 43.597000 4.702266
17.553000 38.809000 4.606056
17.556000 40.545000 4.744589
17.559000 36.115000 4.442005
17.562000 33.959000 4.041286
17.565000 39.329000 4.669105
17.568000 47.472000 4.964652
17.571000 45.259000 4.896483
17.574000 34.828000 4.416498
17.577000 41.898000 4.685821
17.580000 27.854000 3.901672
17.583000 36.410000 4.460966
17.586000 36.131000 4.405170
17.589000 42.408000 4.826307
17.592000 44.248000 4.698350
17.595000 35.705000 4.345773
17.598000 26.429000 3.825755
17.601000 33.587000 4.169285
17.604000 39.298000 4.564662
17.607000 58.903000 5.632844
17.610000 50.218000 5.302243
17.613000 44.015000 4.830051
17.616000 49.059000 5.147539
17.619000 38.231000 4.503467
17.622000 36.817000 4.483113
17.625000 45.424000 4.899464
17.628000 31.795000 4.155690
17.631000 42.185000 4.791496
17.634000 39.468000 4.641328
17.637000 37.500000 4.503621
17.640000 22.942000 3.431333
17.643000 38.208000 4.610085
17.646000 33.778000 4.339588
17.649000 40.109000 4.574962
17.652000 44.234000 4.789348
17.655000 48.228000 5.212402
17.658000 36.756000 4.538099
17.661000 47.051000 5.069797
17.664000 45.010000 4.940596
17.667000 43.561000 4.788548
17.670000 54.750000 5.569604
17.673000 34.669000 4.293640
17.676000 37.689000 4.520440
17.679000 36.567000 4.367099
17.682000 37.158000 4.401224
17.685000 36.911000 4.637001
17.688000 41.343000 4.875836
17.691000 51.048000 5.181713
17.694000 41.441000 4.667365
17.697000 45.646000 4.991083
17.700000 43.455000 4.864264
17.703000 35.489000 4.341606
17.706000 35.685000 4.462303
17.709000 41.938000 4.619326
17.712000 24.034000 3.408448
17.715000 47.169000 5.170395
17.718000 39.823000 4.795282
17.721000 39.484000 4.657326
17.724000 44.782000 4.874871
17.727000 34.000000 4.241343
17.730000 38.568000 4.475778
17.733000 48.114000 5.125909
17.736000 38.196000 4.495972
17.739000 31.089000 4.045817
17.742000 45.400000 4.943926
17.745000 44.514000 4.908075
17.748000 35.804000 4.440841
17.751000 24.080000 3.549535
17.754000 33.800000 4.110216
17.757000 45.129000 4.850814
17.760000 45.376000 5.004910
17.763000 23.741000 3.451521
17.766000 36.718000 4.312050
17.769000 37.067000 4.481070
17.772000 42.509000 4.999126
17.775000 39.234000 4.729760
17.778000 36.243000 4.417691
17.781000 45.274000 4.864057
17.784000 39.740000 4.751149
17.787000 47.175000 5.027240
17.790000 47.136000 5.167648
17.793000 51.693000 5.280901
17.796000 46.424000 4.961193
17.799000 37.480000 4.551964
17.802000 48.541000 5.110424
17.805000 44.898000 5.020699
17.808000 46.286000 4.990934
17.811000 33.404000 4.234992
17.814000 33.508000 4.326769
17.817000 40.119000 4.692280
17.820000 39.898000 4.765729
17.823000 38.576000 4.431452
17.826000 52.893000 5.295482
17.829000 40.514000 4.522848
17.832000 50.750000 5.307045
17.835000 30.586000 3.839955
17.838000 45.117000 4.926197
17.841000 42.912000 4.847411
17.844000 32.846000 4.118333
17.847000 37.792000 4.596539
17.850000 41.234000 4.744940
17.853000 48.103000 5.283812
17.856000 34.845000 4.261901
17.859000 41.995000 4.659472
17.862000 39.953000 4.665635
17.865000 42.072000 4.795795
17.868000 37.847000 4.693623
17.871000 38.007000 4.555738
17.874000 35.526000 4.357391
17.877000 47.159000 5.134784
17.880000 47.102000 5.048960
17.883000 46.848000 5.027414
17.886000 37.227000 4.529311
17.889000 42.406000 4.856070
17.892000 42.796000 4.817016
17.895000 45.013000 5.181600
17.898000 40.513000 4.881696
17.901000 45.034000 4.834101
17.904000 33.356000 4.297424
17.907000 43.365000 4.772548
17.910000 42.439000 4.783266
17.913000 35.743000 4.267660
17.916000 38.347000 4.589265
17.919000 30.562000 4.131610
17.922000 38.277000 4.510490
17.925000 29.260000 3.983038
17.928000 34.574000 4.325276
17.931000 34.100000 4.095042
17.934000 31.704000 4.057757
17.937000 38.975000 4.552594
17.940000 51.588000 5.403789
17.943000 44.606000 4.797730
17.946000 34.567000 4.230045
17.949000 30.415000 4.002835
17.952000 34.079000 4.328661
17.955000 25.802000 3.510922
17.958000 34.607000 4.259677
17.961000 31.051000 4.108815
17.964000 36.818000 4.423617
17.967000 31.504000 4.165520
17.970000 40.992000 4.694002
17.973000 38.542000 4.607835
17.976000 47.908000 5.062340
17.979000 39.880000 4.651338
17.982000 50.642000 5.348172
17.985000 35.398000 4.386253
17.988000 33.234000 4.096718
17.991000 46.011000 5.148126
17.994000 40.971000 4.843567
17.997000 41.275000 4.784247
18.000000 37.112000 4.568065
18.003000 45.193000 5.058600
18.006000 36.432000 4.299215
18.009000 46.878000 4.972738
18.012000 42.468000 4.707829
18.015000 49.631000 5.221657
18.018000 36.946000 4.460480
18.021000 40.862000 4.703361
18.024000 42.120000 4.973280
18.027000 42.656000 4.999410
18.030000 24.949000 3.670285
18.033000 29.344000 4.111231
18.036000 28.546000 4.003872
18.039000 46.967000 4.929377
18.042000 47.889000 5.161560
18.045000 33.369000 4.194726
18.048000 40.236000 4.763942
18.051000 31.484000 4.081032
18.054000 36.409000 4.419169
18.057000 36.213000 4.438769
18.060000 43.536000 4.835712
18.063000 41.025000 4.641980
18.066000 40.085000 4.630265
18.069000 46.169000 4.997404
18.072000 36.608000 4.415685
18.075000 45.147000 4.866851
18.078000 32.296000 4.176252
18.081000 45.679000 4.806630
18.084000 41.706000 4.802491
18.087000 38.813000 4.665831
18.090000 48.442000 5.212666
18.093000 46.547000 5.049330
18.096000 33.804000 4.200765
18.099000 48.976000 5.294921
18.102000 38.654000 4.668894
18.105000 40.602000 4.648849
18.108000 42.197000 4.704989
18.111000 29.856000 3.908782
18.114000 35.809000 4.115366
18.117000 40.451000 4.566296
18.120000 40.664000 4.522929
18.123000 45.404000 4.811135
18.126000 39.820000 4.698642
18.129000 34.653000 4.365897
18.132000 39.081000 4.638178
18.135000 29.455000 3.983162
18.138000 40.788000 4.749065
18.141000 37.746000 4.740852
18.144000 38.135000 4.652040
18.147000 32.684000 4.275227
18.150000 44.407000 4.781470
18.153000 30.128000 3.999350
18.156000 34.579000 4.393117
18.159000 29.750000 3.982379
18.162000 42.976000 4.807302
18.165000 47.806000 4.893230
18.168000 28.167000 3.865813
18.171000 39.267000 4.558448
18.174000 31.973000 3.999402
18.177000 41.639000 4.742783
18.180000 36.934000 4.388801
18.183000 40.128000 4.392449
18.186000 32.956000 4.193924
18.189000 48.652000 5.253305
18.192000 31.600000 4.002930
18.195000 44.136000 4.903029
18.198000 39.841000 4.600564
18.201000 35.547000 4.260099
18.204000 48.390000 5.196627
18.207000 36.926000 4.345890
18.210000 38.715000 4.305296
18.213000 43.746000 4.800118
18.216000 41.920000 4.785372
18.219000 41.209000 4.645682
18.222000 35.910000 4.355236
18.225000 41.370000 4.703728
18.228000 35.429000 4.337944
18.231000 39.154000 4.580850
18.234000 37.645000 4.451382
18.237000 39.158000 4.594381
18.240000 45.354000 4.966202
18.243000 33.160000 4.189317
18.246000 35.500000 4.342081
18.249000 45.289000 4.898993
18.252000 46.500000 5.040196
18.255000 45.228000 4.755317
18.258000 52.265000 5.493502
18.261000 34.375000 4.328485
18.264000 41.064000 4.809821
18.267000 44.045000 4.891795
18.270000 43.107000 4.756753
18.273000 38.915000 4.625119
18.276000 48.474000 5.010488
18.279000 49.843000 5.242307
18.282000 38.826000 4.615009
18.285000 50.147000 5.215218
18.288000 38.274000 4.500688
18.291000 33.011000 4.306229
18.294000 33.170000 4.304970
18.297000 22.973000 3.496617
18.300000 37.962000 4.492268
18.303000 43.480000 4.858350
18.306000 41.181000 4.809678
18.309000 52.277000 5.348887
18.312000 36.135000 4.268001
18.315000 42.428000 4.606598
18.318000 41.840000 4.767132
18.321000 41.936000 4.621846
18.324000 50.765000 5.160149
18.327000 52.653000 5.336451
18.330000 32.702000 4.281787
18.333000 36.508000 4.365446
18.336000 41.441000 4.621720
18.339000 44.149000 4.831856
18.342000 40.226000 4.643068
18.345000 35.332000 4.292787
18.348000 45.895000 5.016778
18.351000 38.712000 4.491563
18.354000 32.686000 4.054350
18.357000 28.594000 3.818034
18.360000 44.975000 4.832165
18.363000 37.522000 4.471159
18.366000 37.185000 4.447365
18.369000 45.788000 4.987299
18.372000 33.643000 4.144715
18.375000 46.064000 5.000250
18.378000 54.401000 5.504960
18.381000 52.396000 5.446752
18.384000 40.927000 4.518178
18.387000 36.274000 4.299642
18.390000 42.987000 4.752876
18.393000 45.070000 4.857902
18.396000 39.509000 4.511717
18.399000 43.608000 4.892759
18.402000 43.754000 4.694465
18.405000 57.578000 5.703239
18.408000 40.491000 4.698300
18.411000 48.910000 5.071475
18.414000 46.913000 4.982914
18.417000 48.183000 5.015096
18.420000 42.645000 4.653550
18.423000 50.114000 5.249030
18.426000 42.763000 4.735345
18.429000 44.703000 4.810626
18.432000 42.425000 4.607535
18.435000 45.535000 4.905944
18.438000 36.307000 4.449156
18.441000 47.109000 5.181877
18.444000 54.620000 5.285422
18.447000 60.435000 5.871131
18.450000 61.556000 5.731330
18.453000 56.601000 5.460238
18.456000 60.417000 5.807798
18.459000 50.240000 5.034429
18.462000 60.242000 5.711400
18.465000 63.960000 5.914306
18.468000 51.018000 5.353892
18.471000 55.110000 5.557007
18.474000 63.030000 5.851981
18.477000 46.587000 4.768394
18.480000 54.339000 5.385049
18.483000 55.155000 5.424607
18.486000 62.215000 5.765709
18.489000 52.294000 5.249538
18.492000 58.909000 5.570388
18.495000 60.737000 5.756872
18.498000 76.874000 6.553716
18.501000 74.467000 6.483852
18.504000 62.798000 5.768389
18.507000 95.156000 7.230624
18.510000 82.483000 6.650931
18.513000 78.276000 6.483820
18.516000 88.401000 7.003042
18.519000 81.717000 6.480092
18.522000 94.956000 7.048718
18.525000 106.878000 7.624744
18.528000 95.943000 7.255058
18.531000 106.723000 7.571357
18.534000 107.959000 7.682315
18.537000 130.118000 8.372879
18.540000 143.356000 8.780202
18.543000 147.428000 8.888368
18.546000 140.983000 8.647821
18.549000 187.878000 10.021762
18.552000 183.255000 9.723981
18.555000 187.790000 10.133484
18.558000 216.003000 10.879598
18.561000 252.054000 11.747710
18.564000 305.582000 12.765093
18.567000 365.184000 14.206658
18.570000 374.253000 14.252585
18.573000 477.403000 16.125799
18.576000 717.958000 19.960184
18.579000 898.145000 21.941436
18.582000 1305.914000 26.992686
18.585000 1642.826000 30.680980
18.588000 2172.775000 35.254313
18.591000 2686.673000 39.216748
18.594000 3008.852000 41.584583
18.597000 2813.253000 40.567639
18.600000 2355.593000 37.336384
18.603000 1751.309000 31.423399
18.606000 1229.998000 25.929671
18.609000 864.464000 21.677639
18.612000 660.225000 19.028208
18.615000 516.883000 16.852802
18.618000 380.345000 14.417956
18.621000 335.675000 13.399011
18.624000 293.346000 12.521268
18.627000 224.421000 11.161461
18.630000 213.812000 10.907864
18.633000 147.331000 8.954542
18.636000 200.478000 10.221218
18.639000 155.171000 9.155488
18.642000 150.921000 9.024405
18.645000 138.428000 8.773777
18.648000 110.047000 7.635761
18.651000 113.144000 7.859898
18.654000 104.996000 7.575175
18.657000 113.226000 7.826658
18.660000 95.794000 7.113424
18.663000 78.570000 6.283966
18.666000 88.955000 6.863946
18.669000 77.673000 6.412206
18.672000 84.159000 6.745225
18.675000 73.484000 6.321467
18.678000 78.523000 6.380837
18.681000 63.640000 5.864306
18.684000 70.776000 6.169876
18.687000 67.568000 6.116482
18.690000 53.521000 5.416267
18.693000 67.245000 6.011040
18.696000 72.337000 6.139913
18.699000 61.771000 5.721312
18.702000 46.677000 5.134889
18.705000 57.324000 5.506546
18.708000 58.976000 5.704619
18.711000 51.833000 5.285431
18.714000 52.551000 5.286392
18.717000 54.924000 5.534517
18.720000 49.103000 5.138073
18.723000 64.511000 5.755671
18.726000 52.587000 5.158448
18.729000 56.688000 5.533862
18.732000 46.245000 5.039251
18.735000 42.261000 4.582216
18.738000 38.528000 4.487859
18.741000 43.607000 4.846598
18.744000 33.564000 4.068475
18.747000 48.006000 5.074922
18.750000 54.491000 5.392077
18.753000 43.976000 4.809001
18.756000 54.458000 5.150435
18.759000 51.108000 5.182041
18.762000 36.071000 4.106074
18.765000 47.755000 4.973873
18.768000 40.216000 4.454295
18.771000 45.071000 4.900199
18.774000 43.046000 4.761141
18.777000 44.142000 4.921925
18.780000 41.403000 4.779470
18.783000 41.648000 4.630890
18.786000 43.111000 4.750505
18.789000 48.688000 5.200388
18.792000 37.344000 4.463466
18.795000 46.070000 5.066884
18.798000 42.155000 4.788920
18.801000 41.063000 4.680563
18.804000 54.137000 5.645278
18.807000 41.224000 4.929356
18.810000 33.729000 4.280814
18.813000 35.612000 4.343771
18.816000 34.763000 4.172763
18.819000 52.720000 5.409287
18.822000 40.435000 4.716858
18.825000 44.649000 4.989782
18.828000 45.933000 4.734138
18.831000 35.524000 4.313863
18.834000 44.000000 4.915621
18.837000 38.446000 4.459411
18.840000 45.060000 5.010031
18.843000 35.240000 4.270923
18.846000 41.726000 4.778996
18.849000 45.335000 4.897845
18.852000 45.256000 4.857061
18.855000 49.638000 5.152788
18.858000 47.119000 4.876554
18.861000 40.230000 4.564803
18.864000 43.523000 4.845580
18.867000 26.917000 3.805304
18.870000 44.225000 4.822869
18.873000 30.387000 3.900064
18.876000 38.933000 4.776178
18.879000 36.254000 4.474021
18.882000 37.483000 4.479249
18.885000 44.331000 4.973989
18.888000 40.061000 4.463250
18.891000 36.487000 4.453762
18.894000 35.676000 4.386384
18.897000 38.067000 4.607543
18.900000 41.203000 4.662591
18.903000 41.202000 4.580353
18.906000 36.257000 4.241609
18.909000 45.746000 4.871302
18.912000 34.961000 4.199823
18.915000 36.683000 4.491333
18.918000 43.012000 4.697240
18.921000 35.582000 4.486846
18.924000 45.719000 5.024279
18.927000 43.647000 5.006329
18.930000 30.302000 3.960280
18.933000 42.214000 4.819615
18.936000 41.557000 4.756587
18.939000 39.781000 4.758897
18.942000 35.008000 4.290747
18.945000 37.221000 4.560374
18.948000 41.157000 4.704332
18.951000 34.435000 4.203859
18.954000 35.653000 4.431684
18.957000 34.565000 4.361702
18.960000 39.998000 4.716505
18.963000 33.606000 4.271474
18.966000 43.024000 4.848252
18.969000 32.611000 4.177113
18.972000 41.793000 4.832808
18.975000 37.992000 4.729417
18.978000 27.778000 3.758064
18.981000 34.179000 4.428490
18.984000 30.944000 4.089246
18.987000 36.543000 4.465860
18.990000 43.073000 4.800128
18.993000 42.587000 4.568025
18.996000 29.143000 4.010410
18.999000 22.782000 3.532754
19.002000 30.807000 4.114268
19.005000 36.845000 4.321509
19.008000 38.844000 4.511933
19.011000 38.073000 4.470222
19.014000 36.286000 4.449887
19.017000 32.548000 4.178682
19.020000 31.573000 4.108904
19.023000 40.948000 4.757337
19.026000 33.216000 4.376678
19.029000 35.812000 4.455086
19.032000 32.681000 3.953102
19.035000 38.414000 4.559676
19.038000 32.472000 4.075606
19.041000 38.345000 4.626713
19.044000 25.396000 3.768216
19.047000 26.813000 3.787130
19.050000 33.407000 4.433445
19.053000 30.766000 3.988314
19.056000 39.883000 4.633559
19.059000 41.866000 4.785836
19.062000 29.045000 3.948909
19.065000 38.173000 4.467956
19.068000 43.845000 4.954981
19.071000 32.626000 4.230889
19.074000 27.537000 3.790707
19.077000 24.511000 3.570581
19.080000 36.722000 4.371742
19.083000 39.926000 4.690096
19.086000 41.039000 4.655646
19.089000 43.613000 4.980701
19.092000 28.160000 3.939228
19.095000 37.488000 4.568684
19.098000 41.337000 4.809677
19.101000 38.077000 4.549329
19.104000 42.665000 4.766081
19.107000 30.088000 4.058534
19.110000 29.032000 3.959657
19.113000 42.841000 4.948045
19.116000 34.251000 4.484111
19.119000 35.082000 4.272114
19.122000 32.842000 4.102497
19.125000 34.632000 4.375653
19.128000 25.876000 3.827616
19.131000 34.292000 4.355078
19.134000 32.382000 4.110354
19.137000 43.809000 4.950352
19.140000 34.580000 4.312411
19.143000 36.437000 4.479349
19.146000 38.437000 4.638152
19.149000 32.159000 4.123593
19.152000 35.509000 4.289356
19.155000 38.152000 4.444941
19.158000 27.196000 3.663172
19.161000 40.755000 4.815776
19.164000 47.637000 5.191694
19.167000 30.181000 3.814448
19.170000 28.330000 3.809912
19.173000 25.848000 3.601460
19.176000 32.680000 4.346228
19.179000 35.585000 4.415433
19.182000 36.341000 4.244143
19.185000 34.824000 3.992364
19.188000 28.967000 3.887763
19.191000 39.945000 4.611962
19.194000 42.259000 4.723194
19.197000 39.015000 4.779289
19.200000 18.759000 3.244286
19.203000 31.326000 4.038889
19.206000 37.483000 4.577880
19.209000 43.004000 4.928016
19.212000 29.567000 3.894755
19.215000 30.961000 4.132835
19.218000 26.586000 3.729165
19.221000 34.945000 4.316603
19.224000 31.543000 4.106224
19.227000 37.408000 4.366479
19.230000 29.497000 3.975998
19.233000 29.366000 3.997146
19.236000 31.674000 4.137305
19.239000 33.952000 4.244651
19.242000 40.173000 4.702821
19.245000 39.369000 4.592776
19.248000 45.699000 5.210699
19.251000 33.984000 4.265542
19.254000 45.150000 4.974287
19.257000 40.346000 4.541348
19.260000 34.446000 4.253974
19.263000 31.365000 4.089300
19.266000 35.821000 4.555933
19.269000 37.657000 4.400938
19.272000 34.732000 4.338912
19.275000 34.225000 4.337390
19.278000 37.784000 4.535392
19.281000 29.187000 4.060125
19.284000 32.444000 4.003224
19.287000 33.814000 4.308668
19.290000 29.291000 4.042186
19.293000 25.031000 3.680086
19.296000 31.204000 4.140613
19.299000 38.969000 4.339446
19.302000 28.362000 3.689884
19.305000 24.197000 3.437873
19.308000 33.747000 4.396275
19.311000 32.906000 4.041630
19.314000 27.835000 3.931004
19.317000 46.734000 5.072787
19.320000 33.710000 4.220209
19.323000 39.520000 4.618479
19.326000 24.645000 3.556788
19.329000 42.945000 4.651188
19.332000 36.676000 4.338804
19.335000 32.545000 4.230517
19.338000 38.547000 4.605965
19.341000 34.089000 4.137098
19.344000 37.148000 4.475880
19.347000 32.970000 4.325865
19.350000 42.633000 4.741562
19.353000 30.288000 4.035182
19.356000 28.926000 3.769947
19.359000 32.001000 4.074664
19.362000 46.664000 5.012991
19.365000 36.736000 4.473352
19.368000 32.586000 3.988471
19.371000 38.233000 4.488351
19.374000 42.746000 4.920190
19.377000 27.034000 3.797881
19.380000 27.994000 3.916676
19.383000 37.447000 4.466765
19.386000 35.714000 4.299845
19.389000 33.592000 4.433354
19.392000 26.969000 3.711230
19.395000 38.749000 4.774138
19.398000 33.033000 4.431907
19.401000 25.470000 3.561538
19.404000 24.970000 3.632058
19.407000 35.536000 4.270938
19.410000 36.269000 4.549089
19.413000 32.402000 4.082061
19.416000 35.913000 4.520680
19.419000 29.098000 3.907353
19.422000 31.525000 4.243657
19.425000 26.802000 3.892055
19.428000 34.051000 4.329983
19.431000 25.374000 3.681738
19.434000 30.530000 3.917338
19.437000 34.958000 4.440069
19.440000 24.366000 3.679213
19.443000 40.359000 4.668098
19.446000 34.550000 4.194110
19.449000 35.228000 4.287013
19.452000 31.679000 4.100681
19.455000 23.407000 3.485677
19.458000 32.238000 4.224663
19.461000 38.240000 4.425485
19.464000 28.904000 4.113483
19.467000 29.375000 3.900889
19.470000 36.303000 4.190290
19.473000 38.892000 4.538738
19.476000 35.319000 4.279766
19.479000 35.130000 4.357649
19.482000 43.162000 4.958197
19.485000 41.397000 4.699849
19.488000 39.607000 4.596497
19.491000 36.237000 4.309998
19.494000 31.037000 3.991923
19.497000 34.347000 4.268128
19.500000 34.775000 4.294443
19.503000 32.264000 4.165575
19.506000 36.189000 4.284861
19.509000 24.627000 3.518121
19.512000 35.959000 4.617900
19.515000 31.874000 4.189777
19.518000 35.024000 4.381857
19.521000 37.106000 4.505469
19.524000 39.272000 4.380241
19.527000 33.457000 4.254829
19.530000 44.939000 4.881248
19.533000 35.758000 4.465756
19.536000 34.104000 4.331187
19.539000 41.319000 4.730452
19.542000 37.753000 4.543591
19.545000 28.811000 4.099596
19.548000 45.205000 4.951939
19.551000 26.716000 3.652031
19.554000 42.794000 4.853803
19.557000 35.275000 4.326043
19.560000 32.287000 4.144219
19.563000 36.366000 4.443597
19.566000 34.543000 4.163420
19.569000 37.572000 4.451160
19.572000 30.366000 4.092253
19.575000 35.737000 4.463203
19.578000 36.812000 4.534368
19.581000 41.948000 4.688697
19.584000 35.743000 4.274064
19.587000 37.985000 4.443861
19.590000 37.992000 4.502800
19.593000 45.603000 4.962479
19.596000 45.537000 4.924360
19.599000 39.603000 4.545703
19.602000 30.146000 4.077045
19.605000 43.106000 5.038051
19.608000 34.769000 4.356926
19.611000 26.062000 3.673098
19.614000 39.592000 4.530781
19.617000 31.284000 4.037219
19.620000 32.018000 4.224306
19.623000 44.827000 4.705144
19.626000 40.256000 4.547437
19.629000 34.827000 4.334656
19.632000 28.877000 3.899267
19.635000 36.305000 4.194524
19.638000 38.971000 4.594405
19.641000 32.096000 4.172914
19.644000 38.706000 4.693434
19.647000 41.872000 4.878436
19.650000 37.754000 4.450401
19.653000 26.350000 3.770707
19.656000 38.202000 4.446590
19.659000 31.457000 4.090505
19.662000 36.172000 4.456573
19.665000 41.659000 4.735403
19.668000 34.927000 4.382019
19.671000 30.897000 4.159402
19.674000 39.717000 4.741758
19.677000 23.897000 3.446473
19.680000 36.113000 4.365377
19.683000 28.003000 3.754168
19.686000 35.789000 4.485767
19.689000 26.431000 3.780890
19.692000 33.527000 4.405237
19.695000 36.665000 4.384866
19.698000 43.024000 4.887047
19.701000 36.913000 4.502549
19.704000 34.878000 4.302414
19.707000 37.877000 4.393516
19.710000 46.424000 4.879855
19.713000 39.652000 4.364196
19.716000 35.231000 4.413054
19.719000 35.481000 4.491171
19.722000 32.334000 4.171979
19.725000 33.640000 4.131398
19.728000 32.692000 4.025043
19.731000 37.971000 4.582019
19.734000 38.592000 4.654760
19.737000 27.422000 3.927367
19.740000 32.064000 4.145323
19.743000 37.416000 4.429172
19.746000 41.911000 4.814447
19.749000 40.060000 4.669645
19.752000 38.565000 4.548635
19.755000 53.989000 5.319506
19.758000 40.199000 4.669894
19.761000 29.639000 4.120520
19.764000 32.266000 4.081203
19.767000 41.740000 4.685686
19.770000 21.868000 3.215266
19.773000 42.250000 4.768206
19.776000 44.119000 4.949889
19.779000 32.939000 4.083229
19.782000 36.625000 4.680975
19.785000 34.866000 4.407065
19.788000 35.990000 4.220321
19.791000 43.463000 4.923946
19.794000 32.994000 4.151078
19.797000 42.916000 4.906281
19.800000 40.814000 4.725009
19.803000 46.410000 4.994503
19.806000 32.488000 4.076561
19.809000 31.104000 4.107736
19.812000 39.100000 4.574796
19.815000 46.623000 5.144424
19.818000 33.359000 4.232405
19.821000 34.776000 4.258719
19.824000 35.798000 4.238346
19.827000 47.565000 5.134867
19.830000 47.927000 4.948488
19.833000 32.696000 4.142971
19.836000 39.134000 4.571168
19.839000 43.410000 4.770926
19.842000 52.167000 5.401161
19.845000 44.113000 4.862628
19.848000 50.311000 5.191635
19.851000 53.483000 5.300787
19.854000 61.097000 5.560607
19.857000 57.603000 5.579226
19.860000 57.344000 5.505530
19.863000 54.438000 5.502656
19.866000 43.557000 4.768649
19.869000 39.887000 4.690060
19.872000 47.158000 4.821451
19.875000 49.670000 5.175026
19.878000 55.265000 5.441147
19.881000 56.787000 5.599106
19.884000 51.709000 5.213318
19.887000 55.969000 5.529006
19.890000 70.055000 5.958266
19.893000 80.777000 6.585846
19.896000 76.051000 6.338454
19.899000 76.615000 6.433388
19.902000 70.537000 6.113255
19.905000 79.332000 6.466805
19.908000 91.297000 7.072230
19.911000 112.668000 7.866493
19.914000 122.475000 8.065947
19.917000 150.723000 8.928237
19.920000 130.476000 8.330512
19.923000 187.447000 10.108008
19.926000 222.044000 10.987446
19.929000 245.894000 11.272889
19.932000 324.379000 13.303585
19.935000 388.531000 14.561385
19.938000 543.031000 17.341007
19.941000 741.604000 20.176253
19.944000 1013.772000 23.616950
19.947000 1218.525000 25.921880
19.950000 1358.010000 27.567039
19.953000 1259.351000 26.686340
19.956000 1005.885000 23.275124
19.959000 745.364000 19.966112
19.962000 534.999000 17.030323
19.965000 397.129000 14.901087
19.968000 283.766000 12.519980
19.971000 240.431000 11.470058
19.974000 197.691000 10.215375
19.977000 165.576000 9.352904
19.980000 147.474000 8.887160
19.983000 117.288000 7.973227
19.986000 101.990000 7.418957
19.989000 85.621000 6.749896
19.992000 83.255000 6.664202
19.995000 84.969000 6.823497
19.998000 79.655000 6.608309
20.001000 63.463000 5.945519
20.004000 75.815000 6.545092
20.007000 62.357000 5.792396
20.010000 61.126000 5.856733
20.013000 65.983000 6.078037
20.016000 64.277000 5.922802
20.019000 53.217000 5.191006
20.022000 58.919000 5.711940
20.025000 54.201000 5.249668
20.028000 50.222000 5.119556
20.031000 50.162000 5.218692
20.034000 54.344000 5.251042
20.037000 37.363000 4.631383
20.040000 55.862000 5.675368
20.043000 49.805000 5.131271
20.046000 54.994000 5.312809
20.049000 61.315000 5.558952
20.052000 51.973000 5.170706
20.055000 43.462000 4.825298
20.058000 52.834000 5.380767
20.061000 33.129000 4.094848
20.064000 44.910000 4.966974
20.067000 48.086000 5.264512
20.070000 44.452000 4.946237
20.073000 44.935000 4.868439
20.076000 50.395000 5.290618
20.079000 46.969000 4.902359
20.082000 36.925000 4.420521
20.085000 42.424000 5.053244
20.088000 29.542000 4.137777
20.091000 32.567000 4.320025
20.094000 32.291000 4.037308
20.097000 40.332000 4.900626
20.100000 33.517000 4.286820
20.103000 30.382000 3.983444
20.106000 35.999000 4.508050
20.109000 30.868000 3.860501
20.112000 44.345000 5.039634
20.115000 25.799000 3.729857
20.118000 44.495000 4.878681
20.121000 45.643000 4.786138
20.124000 38.441000 4.496664
20.127000 36.844000 4.493937
20.130000 45.019000 4.937235
20.133000 46.335000 5.156957
20.136000 32.297000 4.152524
20.139000 39.284000 4.640212
20.142000 27.768000 3.794482
20.145000 32.287000 4.258468
20.148000 17.769000 3.270671
20.151000 29.534000 3.970653
20.154000 46.168000 4.935253
20.157000 35.991000 4.543404
20.160000 28.098000 3.782958
20.163000 33.343000 4.230945
20.166000 28.885000 3.985662
20.169000 33.676000 4.290290
20.172000 41.444000 4.828048
20.175000 42.090000 4.739372
20.178000 35.538000 4.454033
20.181000 41.411000 4.628037
20.184000 30.001000 3.919229
20.187000 43.895000 4.926039
20.190000 38.579000 4.535367
20.193000 28.947000 4.017969
20.196000 28.440000 3.920353
20.199000 29.396000 3.925220
20.202000 44.375000 4.893111
20.205000 32.998000 4.187190
20.208000 39.748000 4.630246
20.211000 36.964000 4.408123
20.214000 32.676000 4.190755
20.217000 38.250000 4.604575
20.220000 40.509000 4.692647
20.223000 26.821000 3.640695
20.226000 26.407000 3.831613
20.229000 25.042000 3.502024
20.232000 29.648000 4.105451
20.235000 33.318000 4.391470
20.238000 29.355000 3.864200
20.241000 34.970000 4.215707
20.244000 33.827000 4.270535
20.247000 28.823000 3.922979
20.250000 37.503000 4.618206
20.253000 31.717000 3.865697
20.256000 23.441000 3.378773
20.259000 27.435000 3.940659
20.262000 36.932000 4.494061
20.265000 33.056000 4.078146
20.268000 29.390000 3.883917
20.271000 38.349000 4.514397
20.274000 38.920000 4.678163
20.277000 40.585000 4.722706
20.280000 32.245000 4.217980
20.283000 35.060000 4.383205
20.286000 40.022000 4.449810
20.289000 38.314000 4.658377
20.292000 29.584000 4.001119
20.295000 38.121000 4.398361
20.298000 36.892000 4.341737
20.301000 25.990000 3.791962
20.304000 34.477000 4.398612
20.307000 30.558000 3.940510
20.310000 26.444000 3.589696
20.313000 40.491000 4.603323
20.316000 33.047000 4.139599
20.319000 29.296000 4.147309
20.322000 26.992000 3.846928
20.325000 31.252000 4.238312
20.328000 35.787000 4.292959
20.331000 26.578000 3.868076
20.334000 26.407000 3.806783
20.337000 31.046000 4.046170
20.340000 27.381000 3.761382
20.343000 33.098000 4.168396
20.346000 33.281000 4.226274
20.349000 33.058000 4.193172
20.352000 34.355000 4.128876
20.355000 31.261000 4.068179
20.358000 39.509000 4.640303
20.361000 38.633000 4.571467
20.364000 30.153000 3.916688
20.367000 32.630000 4.284652
20.370000 43.575000 4.784017
20.373000 37.687000 4.483076
20.376000 38.870000 4.418841
20.379000 33.310000 4.142522
20.382000 43.137000 4.905449
20.385000 36.290000 4.269924
20.388000 37.540000 4.551341
20.391000 29.293000 4.013801
20.394000 31.540000 4.146015
20.397000 20.479000 3.217957
20.400000 29.663000 3.937019
20.403000 34.815000 4.245936
20.406000 39.625000 4.753106
20.409000 28.091000 3.824619
20.412000 38.835000 4.471036
20.415000 36.504000 4.409112
20.418000 24.345000 3.591499
20.421000 27.215000 3.697815
20.424000 22.096000 3.395011
20.427000 24.911000 3.702163
20.430000 36.635000 4.453771
20.433000 30.042000 3.938998
20.436000 23.899000 3.713307
20.439000 23.548000 3.651983
20.442000 30.396000 3.919374
20.445000 32.053000 4.190810
20.448000 37.887000 4.630353
20.451000 30.219000 4.095698
20.454000 31.110000 4.112061
20.457000 23.072000 3.445824
20.460000 40.702000 4.734269
20.463000 31.871000 4.018249
20.466000 33.272000 4.339787
20.469000 32.276000 4.232510
20.472000 39.533000 4.724159
20.475000 28.593000 3.955055
20.478000 29.016000 3.995241
20.481000 35.669000 4.343610
20.484000 40.795000 4.696030
20.487000 22.386000 3.269175
20.490000 32.909000 4.396420
20.493000 33.586000 4.280617
20.496000 39.197000 4.596700
20.499000 35.539000 4.267968
20.502000 38.471000 4.625491
20.505000 29.115000 3.941566
20.508000 31.949000 4.179461
20.511000 26.909000 3.831679
20.514000 38.278000 4.559920
20.517000 31.105000 4.038834
20.520000 23.309000 3.498089
20.523000 23.693000 3.581660
20.526000 31.566000 4.155765
20.529000 26.359000 3.865223
20.532000 25.242000 3.705483
20.535000 30.316000 3.971638
20.538000 50.955000 5.228833
20.541000 26.992000 3.750759
20.544000 25.377000 3.679721
20.547000 32.887000 4.396711
20.550000 32.499000 4.112950
20.553000 34.527000 4.373709
20.556000 36.913000 4.602192
20.559000 24.777000 3.699700
20.562000 26.043000 3.830594
20.565000 30.187000 4.082011
20.568000 37.209000 4.440635
20.571000 30.969000 4.173646
20.574000 24.176000 3.668829
20.577000 27.148000 3.938308
20.580000 37.782000 4.585390
20.583000 26.015000 3.874213
20.586000 31.528000 4.119595
20.589000 32.677000 4.234747
20.592000 28.616000 3.861818
20.595000 23.185000 3.563147
20.598000 28.891000 3.944964
20.601000 33.677000 4.295213
20.604000 40.704000 4.681988
20.607000 27.827000 3.836615
20.610000 28.779000 4.058873
20.613000 22.031000 3.458283
20.616000 37.769000 4.654686
20.619000 20.865000 3.422627
20.622000 25.224000 3.736168
20.625000 24.564000 3.425462
20.628000 28.458000 3.905312
20.631000 20.668000 3.178333
20.634000 38.816000 4.585757
20.637000 29.140000 3.947160
20.640000 35.551000 4.302405
20.643000 33.426000 4.213767
20.646000 33.941000 4.274366
20.649000 29.700000 4.036161
20.652000 30.742000 3.906028
20.655000 27.766000 3.952654
20.658000 33.362000 4.371384
20.661000 34.589000 4.218312
20.664000 28.714000 4.003340
20.667000 27.377000 3.832171
20.670000 24.847000 3.366769
20.673000 29.689000 4.020482
20.676000 38.439000 4.584407
20.679000 22.834000 3.397604
20.682000 37.759000 4.519985
20.685000 38.709000 4.644528
20.688000 24.791000 3.692041
20.691000 32.628000 4.206072
20.694000 30.500000 4.034738
20.697000 17.259000 3.030134
20.700000 27.865000 3.803427
20.703000 27.075000 3.940496
20.706000 32.825000 4.227846
20.709000 33.335000 4.247514
20.712000 30.428000 4.007593
20.715000 23.734000 3.459842
20.718000 40.370000 4.907708
20.721000 30.716000 4.063737
20.724000 30.433000 4.109285
20.727000 31.815000 4.132139
20.730000 31.766000 4.093907
20.733000 27.897000 3.992341
20.736000 35.814000 4.591757
20.739000 26.731000 3.815450
20.742000 25.767000 3.661693
20.745000 31.929000 4.233840
20.748000 39.007000 4.480681
20.751000 36.039000 4.266333
20.754000 27.752000 3.788955
20.757000 29.131000 3.864311
20.760000 31.421000 4.212323
20.763000 35.987000 4.511343
20.766000 20.450000 3.242345
20.769000 23.409000 3.469812
20.772000 26.833000 3.666705
20.775000 20.521000 3.369979
20.778000 29.185000 3.983824
20.781000 23.928000 3.451473
20.784000 29.481000 4.034515
20.787000 32.051000 3.933091
20.790000 36.841000 4.464015
20.793000 29.189000 4.137118
20.796000 24.917000 3.604343
20.799000 24.221000 3.624710
20.802000 37.234000 4.460266
20.805000 27.988000 3.952406
20.808000 26.558000 3.748377
20.811000 28.570000 3.808394
20.814000 37.349000 4.465577
20.817000 35.433000 4.471146
20.820000 19.512000 3.204084
20.823000 37.995000 4.560097
20.826000 35.035000 4.237443
20.829000 29.802000 3.939363
20.832000 34.174000 4.287793
20.835000 28.797000 4.066433
20.838000 27.638000 3.914106
20.841000 34.967000 4.316447
20.844000 45.858000 5.056609
20.847000 22.870000 3.470037
20.850000 24.691000 3.625410
20.853000 33.432000 4.233452
20.856000 25.420000 3.361302
20.859000 23.785000 3.419738
20.862000 38.178000 4.571311
20.865000 32.502000 4.139309
20.868000 25.087000 3.540653
20.871000 30.387000 4.025673
20.874000 26.984000 3.842665
20.877000 27.474000 3.833003
20.880000 31.282000 4.133046
20.883000 31.504000 4.028008
20.886000 26.205000 3.693467
20.889000 34.275000 4.269774
20.892000 32.261000 4.438428
20.895000 18.086000 3.213018
20.898000 29.627000 4.027229
20.901000 27.783000 3.700687
20.904000 41.801000 4.836755
20.907000 27.188000 3.713681
20.910000 33.293000 4.135886
20.913000 29.237000 3.854760
20.916000 29.459000 3.869221
20.919000 30.945000 4.158859
20.922000 26.679000 3.676790
20.925000 25.251000 3.538398
20.928000 29.382000 4.069118
20.931000 27.391000 3.818540
20.934000 24.938000 3.685845
20.937000 22.971000 3.481925
20.940000 35.703000 4.354632
20.943000 32.703000 4.246628
20.946000 22.784000 3.406506
20.949000 39.076000 4.706821
20.952000 30.836000 4.235970
20.955000 28.116000 4.038535
20.958000 39.490000 4.640216
20.961000 27.869000 3.923594
20.964000 32.060000 4.293324
20.967000 23.461000 3.613914
20.970000 41.323000 4.799721
20.973000 37.618000 4.590983
20.976000 25.688000 3.683595
20.979000 28.302000 3.747484
20.982000 26.943000 3.870780
20.985000 32.008000 4.149776
20.988000 38.016000 4.660660
20.991000 28.335000 3.874384
20.994000 34.027000 4.245581
20.997000 34.310000 4.354864
21.000000 30.293000 4.065595
21.003000 34.333000 4.226357
21.006000 31.606000 4.081276
21.009000 33.758000 4.352261
21.012000 24.869000 3.563251
21.015000 36.472000 4.469461
21.018000 24.593000 3.619831
21.021000 32.904000 4.331303
21.024000 26.065000 3.685294
21.027000 33.250000 4.090477
21.030000 22.590000 3.380447
21.033000 23.299000 3.606259
21.036000 30.837000 3.941347
21.039000 23.766000 3.490346
21.042000 31.034000 3.999571
21.045000 36.640000 4.453332
21.048000 38.101000 4.581425
21.051000 33.229000 4.278316
21.054000 31.942000 4.150077
21.057000 29.832000 4.036737
21.060000 30.659000 3.952638
21.063000 28.660000 3.836965
21.066000 24.186000 3.543136
21.069000 31.883000 4.220930
21.072000 25.508000 3.739247
21.075000 31.803000 4.258558
21.078000 36.471000 4.444110
21.081000 31.800000 4.032623
21.084000 27.467000 3.970140
21.087000 33.762000 4.244805
21.090000 22.959000 3.526773
21.093000 29.078000 3.914727
21.096000 31.932000 4.121537
21.099000 33.139000 4.279717
21.102000 28.337000 3.863908
21.105000 24.855000 3.534273
21.108000 34.088000 4.216203
21.111000 25.750000 3.744788
21.114000 26.490000 3.840889
21.117000 33.227000 4.297341
21.120000 40.551000 4.804689
21.123000 25.085000 3.564488
21.126000 22.911000 3.638291
21.129000 32.219000 4.205405
21.132000 36.306000 4.495962
21.135000 27.044000 3.684808
21.138000 19.495000 3.369621
21.141000 33.845000 4.211035
21.144000 36.730000 4.462697
21.147000 33.484000 4.174495
21.150000 29.922000 3.998578
21.153000 31.714000 4.056551
21.156000 25.642000 3.720873
21.159000 36.490000 4.360369
21.162000 37.361000 4.437478
21.165000 32.452000 4.346927
21.168000 14.411000 2.700269
21.171000 23.823000 3.707607
21.174000 28.204000 4.023677
21.177000 35.384000 4.381828
21.180000 29.865000 4.025536
21.183000 24.410000 3.706445
21.186000 32.197000 4.280393
21.189000 39.009000 4.584186
21.192000 36.829000 4.274238
21.195000 28.322000 3.902313
21.198000 34.581000 4.335006
21.201000 34.787000 4.358450
21.204000 28.007000 3.944566
21.207000 30.484000 4.115690
21.210000 27.657000 3.986434
21.213000 38.257000 4.483780
21.216000 33.193000 4.205586
21.219000 30.290000 4.194754
21.222000 33.262000 4.306322
21.225000 39.199000 4.400628
21.228000 26.657000 3.853916
21.231000 34.299000 4.291813
21.234000 30.473000 3.943412
21.237000 30.350000 4.006674
21.240000 34.837000 4.414264
21.243000 31.687000 4.306405
21.246000 30.543000 4.174941
21.249000 36.286000 4.434541
21.252000 30.536000 4.086674
21.255000 25.133000 3.559465
21.258000 25.941000 3.807677
21.261000 24.739000 3.624735
21.264000 32.806000 4.295399
21.267000 31.548000 3.991502
21.270000 23.875000 3.599416
21.273000 21.075000 3.398090
21.276000 34.836000 4.345840
21.279000 31.137000 4.252563
21.282000 23.612000 3.556835
21.285000 34.520000 4.201351
21.288000 35.908000 4.416103
21.291000 27.486000 3.862412
21.294000 20.400000 3.451556
21.297000 24.634000 3.474769
21.300000 33.439000 4.276247
21.303000 29.804000 3.953461
21.306000 29.484000 3.986399
21.309000 33.646000 4.310462
21.312000 27.248000 3.742559
21.315000 34.126000 4.128301
21.318000 34.873000 4.265471
21.321000 32.705000 4.258164
21.324000 33.565000 4.482987
21.327000 29.580000 3.750579
21.330000 19.953000 3.174791
21.333000 29.987000 4.280855
21.336000 33.768000 4.283315
21.339000 30.778000 4.015499
21.342000 23.624000 3.521331
21.345000 35.392000 4.381509
21.348000 28.203000 3.819670
21.351000 22.301000 3.440917
21.354000 30.900000 4.080056
21.357000 34.319000 4.346150
21.360000 29.473000 3.841877
21.363000 36.101000 4.412912
21.366000 31.229000 4.094056
21.369000 29.527000 4.050613
21.372000 39.393000 4.558799
21.375000 31.569000 3.962138
21.378000 26.462000 3.659024
21.381000 29.500000 4.010128
21.384000 22.209000 3.399147
21.387000 42.055000 4.675644
21.390000 34.756000 4.315687
21.393000 29.530000 3.887795
21.396000 31.611000 4.210299
21.399000 25.949000 3.789043
21.402000 24.938000 3.513285
21.405000 22.814000 3.462304
21.408000 31.199000 4.106851
21.411000 41.837000 4.898361
21.414000 26.851000 3.768138
21.417000 26.150000 3.716545
21.420000 31.041000 4.116380
21.423000 32.355000 4.292103
21.426000 24.185000 3.608524
21.429000 29.043000 3.869503
21.432000 28.901000 3.964604
21.435000 29.722000 3.814277
21.438000 31.113000 4.062852
21.441000 32.088000 4.195115
21.444000 35.913000 4.374594
21.447000 34.816000 4.238830
21.450000 25.670000 3.658594
21.453000 31.519000 4.069622
21.456000 36.345000 4.444208
21.459000 27.397000 3.764201
21.462000 28.291000 3.933881
21.465000 38.706000 4.643965
21.468000 28.318000 3.883134
21.471000 31.414000 4.151955
21.474000 28.352000 3.864558
21.477000 34.037000 4.311794
21.480000 28.111000 3.734592
21.483000 34.347000 4.405950
21.486000 30.616000 4.057600
21.489000 30.217000 4.067777
21.492000 28.617000 4.016015
21.495000 18.444000 3.214727
21.498000 37.659000 4.454087
21.501000 28.075000 3.956064
21.504000 28.024000 3.872814
21.507000 33.439000 4.205001
21.510000 25.148000 3.593821
21.513000 30.994000 3.983277
21.516000 29.259000 3.855732
21.519000 31.007000 3.908568
21.522000 27.302000 3.822966
21.525000 19.888000 3.343078
21.528000 36.967000 4.550410
21.531000 24.243000 3.470325
21.534000 40.966000 4.785492
21.537000 27.580000 3.792673
21.540000 34.262000 4.207258
21.543000 28.185000 3.779319
21.546000 37.065000 4.361486
21.549000 23.569000 3.530838
21.552000 44.063000 4.940481
21.555000 44.455000 4.947497
21.558000 30.628000 4.125483
21.561000 30.506000 4.044033
21.564000 19.432000 3.165693
21.567000 20.677000 3.532359
21.570000 26.108000 3.706005
21.573000 30.733000 4.178794
21.576000 20.975000 3.523080
21.579000 38.042000 4.437419
21.582000 33.054000 4.063891
21.585000 31.413000 4.124609
21.588000 33.178000 4.231298
21.591000 27.549000 3.987875
21.594000 32.254000 4.068912
21.597000 31.195000 3.990389
21.600000 28.798000 3.854193
21.603000 24.566000 3.605269
21.606000 26.706000 3.765052
21.609000 24.049000 3.495307
21.612000 37.162000 4.419636
21.615000 33.161000 4.334223
21.618000 21.622000 3.408777
21.621000 30.027000 3.985996
21.624000 33.926000 4.182451
21.627000 31.844000 4.077626
21.630000 28.186000 3.933472
21.633000 35.606000 4.473442
21.636000 24.421000 3.809438
21.639000 29.340000 3.848259
21.642000 40.321000 4.721279
21.645000 31.952000 4.048933
21.648000 28.313000 3.940309
21.651000 35.271000 4.248352
21.654000 35.238000 4.139793
21.657000 31.699000 4.108338
21.660000 37.528000 4.481565
21.663000 33.037000 4.026166
21.666000 29.235000 3.991584
21.669000 29.779000 3.854650
21.672000 31.799000 4.118395
21.675000 35.607000 4.437955
21.678000 31.903000 4.184290
21.681000 23.077000 3.542769
21.684000 34.882000 4.396820
21.687000 27.720000 3.816051
21.690000 32.632000 4.309129
21.693000 30.646000 4.174256
21.696000 27.878000 3.745802
21.699000 24.612000 3.708352
21.702000 31.289000 4.162247
21.705000 38.605000 4.538920
21.708000 26.281000 3.692265
21.711000 26.511000 3.671742
21.714000 28.627000 3.907943
21.717000 23.730000 3.555010
21.720000 32.899000 4.332851
21.723000 31.077000 4.230143
21.726000 32.173000 4.052670
21.729000 33.048000 4.293120
21.732000 23.037000 3.520634
21.735000 34.374000 4.185818
21.738000 28.262000 3.903673
21.741000 37.464000 4.335489
21.744000 31.073000 4.022953
21.747000 22.003000 3.384139
21.750000 25.622000 3.744504
21.753000 46.038000 4.866010
21.756000 37.454000 4.341092
21.759000 31.331000 4.035740
21.762000 37.772000 4.625672
21.765000 29.706000 3.763797
21.768000 30.977000 3.988923
21.771000 32.897000 4.369442
21.774000 23.713000 3.603981
21.777000 27.861000 3.762615
21.780000 35.948000 4.612833
21.783000 29.470000 3.742427
21.786000 27.773000 3.898777
21.789000 28.316000 3.949462
21.792000 28.805000 3.867539
21.795000 25.913000 3.730728
21.798000 31.894000 4.179699
21.801000 31.705000 4.181016
21.804000 33.670000 4.407074
21.807000 23.143000 3.624230
21.810000 30.863000 4.120537
21.813000 36.395000 4.375312
21.816000 32.864000 4.245242
21.819000 26.685000 3.745530
21.822000 30.836000 4.169033
21.825000 24.863000 3.593479
21.828000 34.519000 4.210061
21.831000 32.911000 4.281579
21.834000 29.387000 3.884264
21.837000 30.296000 3.993361
21.840000 30.346000 4.037992
21.843000 31.500000 4.065277
21.846000 25.759000 3.593970
21.849000 29.763000 3.976703
21.852000 27.977000 3.847523
21.855000 23.280000 3.528370
21.858000 36.297000 4.481117
21.861000 28.606000 3.984594
21.864000 30.772000 4.337491
21.867000 29.595000 3.808962
21.870000 21.741000 3.449451
21.873000 32.931000 4.009861
21.876000 26.969000 3.755274
21.879000 38.281000 4.711816
21.882000 32.714000 4.287003
21.885000 22.549000 3.213351
21.888000 37.573000 4.474130
21.891000 31.434000 4.032044
21.894000 29.884000 3.843838
21.897000 37.456000 4.520741
21.900000 32.418000 4.297973
21.903000 37.107000 4.345746
21.906000 33.312000 4.291135
21.909000 39.170000 4.593350
21.912000 37.756000 4.637881
21.915000 36.644000 4.319926
21.918000 33.257000 4.276669
21.921000 36.376000 4.485289
21.924000 47.405000 5.293698
21.927000 35.696000 4.332755
21.930000 31.132000 4.051127
21.933000 34.522000 4.252071
21.936000 54.994000 5.495846
21.939000 45.256000 4.957999
21.942000 61.297000 5.822719
21.945000 57.413000 5.448300
21.948000 58.184000 5.441009
21.951000 71.451000 6.263769
21.954000 48.461000 5.214277
21.957000 41.569000 4.848467
21.960000 34.080000 4.172546
21.963000 37.162000 4.450873
21.966000 33.023000 4.322969
21.969000 27.822000 3.861278
21.972000 47.274000 5.033854
21.975000 42.595000 4.760171
21.978000 30.149000 3.856136
21.981000 35.604000 4.326657
21.984000 41.804000 4.859754
21.987000 24.335000 3.573500
21.990000 27.010000 3.795446
21.993000 42.748000 4.905939
21.996000 30.269000 3.995625
21.999000 28.374000 3.845911
22.002000 29.324000 3.987517
22.005000 28.958000 3.763831
22.008000 22.832000 3.453068
22.011000 37.002000 4.516751
22.014000 39.691000 4.757244
22.017000 27.408000 3.895639
22.020000 33.973000 4.223476
22.023000 27.637000 3.716954
22.026000 27.953000 3.724039
22.029000 33.178000 4.362574
22.032000 31.138000 4.068890
22.035000 24.329000 3.516577
22.038000 33.095000 4.062614
22.041000 35.905000 4.553731
22.044000 30.396000 3.984737
22.047000 33.731000 4.226981
22.050000 42.653000 4.640399
22.053000 31.783000 4.325174
22.056000 34.394000 4.221613
22.059000 30.337000 3.959040
22.062000 28.124000 3.745401
22.065000 37.187000 4.360014
22.068000 19.229000 3.140620
22.071000 26.005000 3.877807
22.074000 37.692000 4.483833
22.077000 24.977000 3.614884
22.080000 29.811000 3.890819
22.083000 33.147000 4.291636
22.086000 40.632000 4.901553
22.089000 30.757000 3.993855
22.092000 30.028000 3.916212
22.095000 35.240000 4.253199
22.098000 26.859000 3.793630
22.101000 31.655000 4.189097
22.104000 29.021000 3.930989
22.107000 40.051000 4.442020
22.110000 29.519000 3.902453
22.113000 38.523000 4.600520
22.116000 35.323000 4.303982
22.119000 29.434000 3.973618
22.122000 31.856000 4.022415
22.125000 26.329000 3.752800
22.128000 23.421000 3.603460
22.131000 26.675000 3.811293
22.134000 39.495000 4.727067
22.137000 20.164000 3.228795
22.140000 30.296000 3.935948
22.143000 31.915000 4.158094
22.146000 27.030000 3.912071
22.149000 40.385000 4.783569
22.152000 29.453000 4.011597
22.155000 27.544000 3.691688
22.158000 31.939000 4.171706
22.161000 26.561000 3.894766
22.164000 30.380000 4.136322
22.167000 33.257000 4.194234
22.170000 39.281000 4.732272
22.173000 31.076000 4.003614
22.176000 32.071000 4.182878
22.179000 32.339000 4.004894
22.182000 36.854000 4.494693
22.185000 27.601000 3.751943
22.188000 30.525000 4.097837
22.191000 20.889000 3.458857
22.194000 30.602000 3.986139
22.197000 31.559000 4.076866
22.200000 35.565000 4.414661
22.203000 39.744000 4.742671
22.206000 34.538000 4.348604
22.209000 31.134000 4.008028
22.212000 34.171000 4.322772
22.215000 31.655000 4.240769
22.218000 28.978000 3.874286
22.221000 24.048000 3.597451
22.224000 36.526000 4.437360
22.227000 27.882000 3.931552
22.230000 33.702000 4.323662
22.233000 36.616000 4.586989
22.236000 30.030000 3.851396
22.239000 31.462000 4.173574
22.242000 37.988000 4.435257
22.245000 34.848000 4.350082
22.248000 28.892000 3.941372
22.251000 33.707000 4.319830
22.254000 51.130000 5.187977
22.257000 26.273000 3.628796
22.260000 30.321000 4.176238
22.263000 27.450000 3.868951
22.266000 32.782000 4.198846
22.269000 38.075000 4.512180
22.272000 25.051000 3.543367
22.275000 32.012000 4.028279
22.278000 26.348000 3.698884
22.281000 34.026000 4.381038
22.284000 24.727000 3.510421
22.287000 23.563000 3.611877
22.290000 25.525000 3.641435
22.293000 30.766000 4.206102
22.296000 27.705000 3.714729
22.299000 39.727000 4.664370
22.302000 31.174000 4.117675
22.305000 35.947000 4.436592
22.308000 28.738000 3.774665
22.311000 26.552000 3.757017
22.314000 35.452000 4.316167
22.317000 29.441000 3.886356
22.320000 23.324000 3.651762
22.323000 34.165000 4.365352
22.326000 29.933000 3.971435
22.329000 25.956000 3.746272
22.332000 34.715000 4.223328
22.335000 46.720000 5.075331
22.338000 37.009000 4.330645
22.341000 41.794000 4.743809
22.344000 30.549000 4.196341
22.347000 27.202000 3.889539
22.350000 28.745000 4.026301
22.353000 37.737000 4.640479
22.356000 40.362000 4.607813
22.359000 32.783000 4.025131
22.362000 35.020000 4.422808
22.365000 44.159000 5.088351
22.368000 39.905000 4.690493
22.371000 39.261000 4.524707
22.374000 39.911000 4.633825
22.377000 33.673000 4.303279
22.380000 26.385000 3.823222
22.383000 27.508000 3.894964
22.386000 26.653000 3.582163
22.389000 35.518000 4.371163
22.392000 31.224000 3.883028
22.395000 35.247000 4.256468
22.398000 32.171000 4.315695
22.401000 34.928000 4.379500
22.404000 36.270000 4.549721
22.407000 26.879000 3.783898
22.410000 44.778000 4.868201
22.413000 35.024000 4.524376
22.416000 28.624000 4.074174
22.419000 24.705000 3.520233
22.422000 39.005000 4.687463
22.425000 38.257000 4.587252
22.428000 29.384000 4.036302
22.431000 41.353000 4.565559
22.434000 33.632000 4.286883
22.437000 38.339000 4.614005
22.440000 33.670000 4.184445
22.443000 35.459000 4.383414
22.446000 39.392000 4.473244
22.449000 36.114000 4.465722
22.452000 35.027000 4.246217
22.455000 26.381000 3.612943
22.458000 28.067000 3.804528
22.461000 28.177000 3.768388
22.464000 30.845000 4.049082
22.467000 30.003000 4.032873
22.470000 36.810000 4.497463
22.473000 29.659000 3.857372
22.476000 37.732000 4.522816
22.479000 34.096000 4.115262
22.482000 37.353000 4.483690
22.485000 36.539000 4.292971
22.488000 40.592000 4.788933
22.491000 35.306000 4.368330
22.494000 38.769000 4.599102
22.497000 27.388000 3.796080
22.500000 33.872000 4.442890
22.503000 42.971000 4.810863
22.506000 37.736000 4.578246
22.509000 43.534000 4.895953
22.512000 47.426000 5.124118
22.515000 35.450000 4.496990
22.518000 38.027000 4.479776
22.521000 44.276000 4.981217
22.524000 35.164000 4.407216
22.527000 35.938000 4.464101
22.530000 38.264000 4.620295
22.533000 46.524000 5.050432
22.536000 40.164000 4.685570
22.539000 35.028000 4.487371
22.542000 41.436000 4.743027
22.545000 34.180000 4.219496
22.548000 47.060000 4.922717
22.551000 30.719000 4.008923
22.554000 36.537000 4.353011
22.557000 24.461000 3.579060
22.560000 46.280000 5.125067
22.563000 44.386000 4.880514
22.566000 31.689000 3.985391
22.569000 49.360000 5.209754
22.572000 34.007000 4.341267
22.575000 40.109000 4.606177
22.578000 40.893000 4.629970
22.581000 46.086000 4.865851
22.584000 36.780000 4.441561
22.587000 46.888000 5.058377
22.590000 56.616000 5.464399
22.593000 49.194000 4.999246
22.596000 39.501000 4.573730
22.599000 45.327000 4.960796
22.602000 41.456000 4.879755
22.605000 32.710000 4.156157
22.608000 32.748000 4.217966
22.611000 43.165000 4.687199
22.614000 42.199000 4.762499
22.617000 46.482000 4.846871
22.620000 46.855000 5.007192
22.623000 55.247000 5.380475
22.626000 44.023000 4.985535
22.629000 54.922000 5.585239
22.632000 53.643000 5.444568
22.635000 51.859000 5.218598
22.638000 47.057000 4.887645
22.641000 58.814000 5.591894
22.644000 63.367000 5.964012
22.647000 59.991000 5.724812
22.650000 48.177000 5.323466
22.653000 59.730000 5.596243
22.656000 44.818000 4.893495
22.659000 74.052000 6.293626
22.662000 57.518000 5.583764
22.665000 61.953000 5.794237
22.668000 55.845000 5.553623
22.671000 64.257000 5.846571
22.674000 65.740000 5.967624
22.677000 68.188000 6.121048
22.680000 65.073000 5.722240
22.683000 70.563000 5.926343
22.686000 64.845000 5.816260
22.689000 86.963000 6.894737
22.692000 87.585000 7.074402
22.695000 83.077000 6.472507
22.698000 92.974000 6.969890
22.701000 83.961000 6.622583
22.704000 67.330000 5.961748
22.707000 86.089000 6.791934
22.710000 95.771000 7.334571
22.713000 83.805000 6.595762
22.716000 85.159000 6.772453
22.719000 89.100000 6.963345
22.722000 101.517000 7.444591
22.725000 117.509000 7.822912
22.728000 116.314000 7.886813
22.731000 132.920000 8.582154
22.734000 123.854000 8.193536
22.737000 130.891000 8.345576
22.740000 137.789000 8.479155
22.743000 123.660000 8.007290
22.746000 168.450000 9.607303
22.749000 184.517000 10.027345
22.752000 181.320000 9.993662
22.755000 205.609000 10.514988
22.758000 244.130000 11.353278
22.761000 297.918000 12.841326
22.764000 309.065000 12.859975
22.767000 371.814000 14.185154
22.770000 414.763000 14.868015
22.773000 453.675000 15.610620
22.776000 580.072000 17.789341
22.779000 750.863000 20.323182
22.782000 996.721000 23.317783
22.785000 1351.691000 27.334229
22.788000 1813.776000 32.109337
22.791000 2280.106000 36.261951
22.794000 3118.881000 42.793144
22.797000 3500.380000 45.071395
22.800000 3328.965000 44.029675
22.803000 3011.646000 42.160651
22.806000 2251.834000 36.154221
22.809000 1704.690000 31.008828
22.812000 1259.022000 26.186666
22.815000 945.030000 22.880402
22.818000 717.481000 19.938211
22.821000 547.602000 17.355957
22.824000 442.462000 15.541224
22.827000 353.903000 13.545924
22.830000 326.792000 13.115345
22.833000 306.239000 12.961071
22.836000 251.818000 11.793960
22.839000 217.195000 11.014104
22.842000 178.952000 9.693023
22.845000 178.431000 9.818418
22.848000 148.699000 8.830418
22.851000 151.549000 9.222864
22.854000 151.906000 9.065736
22.857000 120.897000 7.969267
22.860000 132.316000 8.398181
22.863000 127.672000 8.389498
22.866000 98.003000 7.377309
22.869000 106.298000 7.588641
22.872000 84.403000 6.860492
22.875000 91.019000 7.027158
22.878000 86.221000 6.793992
22.881000 81.538000 6.651426
22.884000 82.467000 6.556269
22.887000 61.869000 5.811641
22.890000 69.996000 5.976713
22.893000 73.385000 6.423603
22.896000 62.649000 5.825541
22.899000 61.828000 5.964255
22.902000 65.109000 5.956589
22.905000 67.093000 5.993197
22.908000 75.803000 6.390287
22.911000 75.957000 6.437216
22.914000 52.457000 5.237995
22.917000 57.353000 5.524680
22.920000 66.434000 6.180667
22.923000 62.666000 5.723574
22.926000 59.695000 5.562436
22.929000 67.359000 5.949188
22.932000 46.305000 5.035454
22.935000 43.689000 4.667339
22.938000 62.291000 5.828338
22.941000 65.398000 6.006611
22.944000 52.231000 5.324902
22.947000 42.431000 4.690025
22.950000 58.992000 5.550293
22.953000 58.191000 5.660923
22.956000 58.619000 5.507988
22.959000 51.392000 5.313570
22.962000 47.151000 4.954764
22.965000 46.039000 4.996183
22.968000 37.047000 4.565313
22.971000 41.939000 4.802839
22.974000 46.167000 4.775485
22.977000 44.329000 4.850120
22.980000 43.895000 4.926687
22.983000 46.430000 5.354326
22.986000 47.591000 4.984645
22.989000 49.390000 5.113869
22.992000 53.891000 5.399847
22.995000 39.446000 4.689131
22.998000 40.922000 4.795260
23.001000 39.012000 4.504562
23.004000 53.892000 5.451190
23.007000 24.109000 3.496019
23.010000 36.397000 4.364607
23.013000 44.784000 4.958684
23.016000 32.191000 4.015141
23.019000 53.244000 5.396618
23.022000 34.392000 4.167111
23.025000 52.077000 5.371596
23.028000 42.628000 4.759346
23.031000 38.945000 4.578278
23.034000 27.238000 3.836559
23.037000 33.519000 4.296072
23.040000 36.338000 4.624234
23.043000 37.281000 4.510728
23.046000 41.485000 4.682940
23.049000 36.830000 4.428931
23.052000 38.565000 4.434443
23.055000 41.183000 4.670443
23.058000 39.191000 4.683971
23.061000 29.808000 3.934650
23.064000 31.910000 4.172362
23.067000 39.932000 4.724460
23.070000 37.416000 4.543236
23.073000 37.951000 4.588426
23.076000 39.931000 4.466713
23.079000 45.109000 4.915367
23.082000 40.219000 4.628614
23.085000 40.241000 4.700680
23.088000 36.872000 4.618042
23.091000 33.587000 4.382852
23.094000 35.710000 4.360879
23.097000 43.534000 4.956813
23.100000 36.960000 4.435244
23.103000 32.042000 4.233456
23.106000 34.059000 4.154792
23.109000 51.013000 5.189247
23.112000 36.832000 4.528637
23.115000 41.260000 4.809122
23.118000 39.104000 4.561718
23.121000 35.426000 4.490294
23.124000 41.703000 4.746312
23.127000 29.895000 3.901198
23.130000 38.791000 4.646432
23.133000 36.308000 4.551376
23.136000 34.055000 4.287788
23.139000 39.852000 4.611798
23.142000 29.441000 4.052235
23.145000 31.573000 3.933419
23.148000 38.729000 4.475014
23.151000 40.703000 4.547008
23.154000 29.817000 3.932339
23.157000 41.046000 4.601320
23.160000 39.070000 4.622134
23.163000 35.450000 4.431568
23.166000 28.695000 3.964054
23.169000 30.157000 3.906485
23.172000 35.318000 4.266440
23.175000 37.285000 4.585337
23.178000 30.667000 4.095464
23.181000 24.528000 3.647338
23.184000 36.235000 4.232496
23.187000 35.883000 4.427639
23.190000 40.469000 4.721817
23.193000 36.425000 4.305080
23.196000 35.810000 4.451325
23.199000 33.355000 4.131503
23.202000 35.197000 4.299106
23.205000 37.748000 4.432396
23.208000 37.217000 4.479701
23.211000 33.275000 4.230857
23.214000 34.036000 4.269675
23.217000 31.201000 4.084794
23.220000 29.752000 3.989009
23.223000 27.015000 3.769458
23.226000 38.215000 4.495154
23.229000 27.380000 3.798586
23.232000 35.911000 4.470378
23.235000 28.396000 3.813428
23.238000 31.956000 3.965004
23.241000 25.817000 3.704740
23.244000 26.060000 3.781110
23.247000 30.766000 4.084693
23.250000 33.304000 4.344894
23.253000 31.861000 4.154382
23.256000 22.124000 3.207589
23.259000 40.757000 4.716596
23.262000 39.232000 4.802060
23.265000 25.477000 3.612307
23.268000 23.455000 3.485632
23.271000 31.777000 4.301328
23.274000 26.299000 3.719751
23.277000 29.572000 3.939975
23.280000 29.729000 4.038187
23.283000 32.814000 4.082345
23.286000 28.022000 3.641061
23.289000 44.346000 4.731928
23.292000 35.403000 4.427302
23.295000 26.564000 3.709845
23.298000 33.420000 4.191163
23.301000 38.272000 4.430275
23.304000 34.143000 4.243005
23.307000 33.619000 4.174193
23.310000 36.532000 4.520112
23.313000 34.045000 4.025235
23.316000 26.488000 3.658808
23.319000 29.397000 4.101183
23.322000 35.673000 4.512410
23.325000 37.645000 4.374998
23.328000 24.444000 3.720155
23.331000 26.166000 3.864501
23.334000 31.254000 4.193648
23.337000 33.363000 4.305099
23.340000 28.165000 3.896902
23.343000 38.028000 4.303851
23.346000 25.408000 3.637467
23.349000 28.055000 3.937096
23.352000 24.183000 3.518000
23.355000 35.231000 4.216758
23.358000 31.019000 3.979411
23.361000 41.262000 4.785202
23.364000 36.434000 4.544469
23.367000 27.476000 3.846428
23.370000 33.076000 4.216348
23.373000 33.799000 4.296757
23.376000 26.030000 3.740340
23.379000 29.010000 3.840139
23.382000 29.319000 3.957560
23.385000 39.484000 4.652824
23.388000 41.134000 4.523016
23.391000 35.358000 4.474510
23.394000 26.811000 3.763188
23.397000 35.398000 4.118867
23.400000 27.809000 3.938576
23.403000 37.257000 4.245944
23.406000 32.375000 4.050217
23.409000 43.499000 5.009949
23.412000 33.271000 4.294999
23.415000 28.484000 3.966696
23.418000 27.907000 3.933372
23.421000 39.994000 4.690210
23.424000 21.588000 3.367763
23.427000 28.509000 3.863044
23.430000 42.514000 4.827080
23.433000 29.901000 3.982221
23.436000 35.098000 4.326244
23.439000 30.915000 4.167048
23.442000 39.721000 4.712437
23.445000 33.047000 4.200854
23.448000 37.068000 4.507116
23.451000 21.179000 3.147355
23.454000 32.413000 4.311284
23.457000 28.790000 3.896667
23.460000 33.666000 4.117033
23.463000 29.482000 4.003323
23.466000 33.295000 4.317908
23.469000 36.960000 4.617163
23.472000 33.519000 4.308263
23.475000 36.867000 4.267906
23.478000 36.718000 4.413002
23.481000 36.190000 4.307882
23.484000 31.002000 4.054470
23.487000 40.380000 4.628383
23.490000 29.508000 3.932902
23.493000 34.155000 4.196455
23.496000 38.953000 4.704964
23.499000 37.762000 4.646346
23.502000 29.980000 3.902017
23.505000 38.849000 4.464617
23.508000 29.941000 3.967488
23.511000 39.977000 4.621107
23.514000 33.898000 4.266192
23.517000 25.682000 3.595404
23.520000 35.569000 4.175068
23.523000 27.208000 3.772305
23.526000 34.774000 4.418917
23.529000 37.121000 4.398314
23.532000 31.026000 4.012987
23.535000 30.798000 3.919156
23.538000 28.191000 3.925018
23.541000 34.322000 4.395612
23.544000 33.005000 4.143310
23.547000 37.438000 4.582908
23.550000 29.768000 3.976157
23.553000 38.424000 4.567074
23.556000 40.305000 4.777164
23.559000 30.893000 4.147705
23.562000 35.818000 4.375532
23.565000 28.339000 3.777469
23.568000 34.653000 4.172418
23.571000 36.997000 4.549502
23.574000 24.484000 3.502549
23.577000 32.144000 4.086766
23.580000 25.745000 3.714708
23.583000 28.030000 3.893906
23.586000 33.642000 4.390964
23.589000 44.638000 4.889787
23.592000 36.059000 4.273209
23.595000 41.360000 4.532830
23.598000 35.958000 4.440236
23.601000 36.746000 4.481135
23.604000 35.481000 4.403506
23.607000 28.923000 3.914287
23.610000 34.318000 4.103976
23.613000 28.993000 3.902815
23.616000 30.682000 4.142886
23.619000 27.321000 3.827005
23.622000 34.847000 4.376924
23.625000 34.554000 4.149898
23.628000 35.692000 4.500731
23.631000 43.513000 4.817035
23.634000 39.226000 4.489851
23.637000 33.313000 4.115356
23.640000 32.980000 4.220453
23.643000 31.794000 4.147123
23.646000 41.473000 4.723810
23.649000 36.706000 4.418558
23.652000 31.562000 4.115785
23.655000 27.787000 3.908676
23.658000 29.797000 4.021678
23.661000 25.611000 3.820018
23.664000 40.094000 4.847300
23.667000 28.704000 4.010471
23.670000 38.700000 4.326966
23.673000 31.836000 3.956009
23.676000 27.295000 3.789069
23.679000 29.370000 3.812717
23.682000 29.382000 3.850938
23.685000 29.970000 3.993002
23.688000 34.796000 4.349892
23.691000 32.751000 4.116473
23.694000 37.686000 4.438710
23.697000 16.654000 2.884670
23.700000 32.332000 4.093323
23.703000 30.114000 4.089067
23.706000 45.419000 4.978353
23.709000 26.595000 3.708803
23.712000 33.989000 4.225520
23.715000 31.378000 4.124927
23.718000 28.022000 3.924935
23.721000 33.360000 4.307974
23.724000 34.776000 4.557058
23.727000 36.053000 4.324729
23.730000 30.155000 4.213081
23.733000 46.789000 5.164267
23.736000 37.837000 4.478875
23.739000 33.808000 4.204842
23.742000 29.435000 4.052130
23.745000 37.368000 4.636177
23.748000 30.671000 4.121454
23.751000 28.412000 3.926417
23.754000 27.652000 3.895255
23.757000 40.694000 4.809392
23.760000 31.613000 4.237722
23.763000 34.661000 4.168616
23.766000 25.010000 3.556525
23.769000 28.630000 3.974317
23.772000 37.627000 4.354114
23.775000 39.141000 4.492192
23.778000 31.855000 4.213117
23.781000 39.550000 4.674695
23.784000 27.924000 3.948449
23.787000 33.911000 4.271207
23.790000 41.102000 4.749258
23.793000 43.336000 5.075613
23.796000 28.604000 3.957841
23.799000 35.873000 4.286464
23.802000 34.351000 4.244457
23.805000 22.885000 3.383922
23.808000 44.402000 4.942633
23.811000 28.699000 3.588220
23.814000 32.103000 4.139281
23.817000 41.157000 4.618198
23.820000 36.553000 4.525246
23.823000 35.704000 4.343597
23.826000 31.149000 4.082257
23.829000 29.435000 3.939781
23.832000 29.524000 4.027442
23.835000 33.260000 4.194711
23.838000 26.493000 3.710668
23.841000 35.645000 4.401532
23.844000 36.184000 4.487854
23.847000 40.903000 4.673114
23.850000 26.047000 3.800265
23.853000 30.401000 4.052340
23.856000 29.838000 3.891510
23.859000 25.432000 3.607178
23.862000 26.415000 3.580711
23.865000 24.914000 3.759618
23.868000 30.044000 4.180211
23.871000 36.730000 4.356706
23.874000 26.540000 3.905401
23.877000 38.792000 4.599503
23.880000 35.094000 4.381519
23.883000 35.555000 4.506979
23.886000 33.264000 4.223656
23.889000 30.342000 4.016726
23.892000 30.452000 4.086474
23.895000 33.128000 4.123654
23.898000 32.052000 4.098336
23.901000 19.551000 3.138314
23.904000 28.177000 3.962268
23.907000 37.598000 4.550125
23.910000 28.383000 4.008460
23.913000 27.370000 3.862190
23.916000 30.227000 3.997531
23.919000 29.806000 4.011041
23.922000 33.569000 4.261091
23.925000 35.255000 4.263632
23.928000 27.495000 3.892252
23.931000 25.028000 3.464786
23.934000 32.960000 4.180380
23.937000 26.716000 3.824698
23.940000 40.565000 4.617440
23.943000 28.045000 3.831942
23.946000 34.782000 4.240039
23.949000 41.268000 4.733346
23.952000 28.505000 3.952120
23.955000 40.297000 4.569233
23.958000 37.127000 4.484158
23.961000 34.500000 4.447364
23.964000 33.141000 4.334370
23.967000 29.138000 3.863498
23.970000 40.705000 4.776881
23.973000 31.319000 4.056985
23.976000 32.805000 4.112809
23.979000 47.030000 4.928736
23.982000 26.250000 3.745573
23.985000 30.993000 4.012576
23.988000 32.595000 4.203805
23.991000 35.682000 4.434011
23.994000 28.275000 3.832686
23.997000 28.395000 3.945997
24.000000 24.440000 3.667493
24.003000 34.197000 4.093673
24.006000 38.033000 4.474124
24.009000 29.791000 4.006200
24.012000 36.662000 4.433362
24.015000 33.023000 4.167446
24.018000 43.916000 4.907119
24.021000 31.793000 4.103516
24.024000 37.801000 4.556756
24.027000 30.944000 4.071471
24.030000 30.732000 4.085509
24.033000 31.086000 4.153705
24.036000 24.567000 3.723413
24.039000 38.158000 4.576337
24.042000 42.728000 4.813119
24.045000 36.885000 4.358609
24.048000 35.810000 4.468243
24.051000 30.932000 3.986950
24.054000 29.874000 3.939504
24.057000 45.099000 4.902147
24.060000 36.391000 4.382630
24.063000 42.110000 4.656171
24.066000 35.672000 4.267243
24.069000 30.132000 4.073555
24.072000 38.585000 4.638886
24.075000 32.945000 4.277950
24.078000 30.708000 3.981012
24.081000 33.784000 4.187387
24.084000 26.223000 3.609269
24.087000 33.717000 4.231121
24.090000 28.288000 3.856308
24.093000 29.922000 4.049598
24.096000 32.867000 4.265435
24.099000 33.308000 4.373896
24.102000 27.290000 3.884496
24.105000 27.905000 3.971942
24.108000 33.814000 4.223871
24.111000 35.927000 4.337452
24.114000 36.433000 4.463851
24.117000 21.630000 3.259243
24.120000 35.425000 4.351624
24.123000 46.469000 4.932825
24.126000 19.873000 3.391087
24.129000 25.898000 3.685370
24.132000 30.926000 4.020400
24.135000 36.258000 4.466206
24.138000 31.606000 3.842157
24.141000 25.446000 3.712666
24.144000 27.334000 3.833489
24.147000 35.312000 4.411064
24.150000 33.805000 4.076021
24.153000 38.294000 4.457596
24.156000 29.601000 3.966428
24.159000 34.442000 4.282472
24.162000 37.942000 4.483360
24.165000 39.842000 4.566970
24.168000 36.451000 4.347984
24.171000 27.606000 3.815048
24.174000 30.562000 4.153119
24.177000 34.884000 4.345231
24.180000 32.933000 4.371985
24.183000 28.055000 3.701403
24.186000 30.066000 4.106722
24.189000 35.596000 4.501682
24.192000 35.177000 4.381699
24.195000 35.895000 4.457430
24.198000 36.547000 4.363461
24.201000 47.554000 5.057709
24.204000 33.820000 4.226677
24.207000 47.831000 5.074624
24.210000 45.718000 4.955351
24.213000 56.467000 5.487217
24.216000 52.744000 5.360599
24.219000 53.320000 5.340740
24.222000 70.041000 6.232282
24.225000 90.087000 6.916895
24.228000 65.329000 5.907014
24.231000 73.863000 6.402303
24.234000 45.475000 4.996718
24.237000 47.793000 4.989702
24.240000 60.217000 5.585005
24.243000 45.932000 5.080464
24.246000 33.242000 4.356021
24.249000 38.766000 4.601289
24.252000 31.949000 4.167546
24.255000 35.700000 4.466057
24.258000 26.115000 3.771975
24.261000 37.132000 4.537200
24.264000 38.961000 4.648847
24.267000 39.558000 4.589462
24.270000 33.471000 4.194177
24.273000 36.374000 4.414902
24.276000 31.499000 4.109161
24.279000 24.902000 3.688813
24.282000 30.621000 4.085830
24.285000 34.024000 4.207100
24.288000 31.592000 4.208197
24.291000 35.775000 4.496458
24.294000 33.487000 4.262053
24.297000 35.134000 4.492058
24.300000 29.310000 3.865592
24.303000 32.220000 4.260795
24.306000 31.184000 3.997796
24.309000 42.069000 4.676136
24.312000 32.727000 4.162853
24.315000 32.602000 4.217458
24.318000 37.244000 4.492217
24.321000 35.251000 4.459099
24.324000 38.300000 4.582502
24.327000 33.307000 4.272952
24.330000 39.879000 4.605247
24.333000 34.186000 4.308943
24.336000 33.616000 4.274358
24.339000 38.637000 4.659088
24.342000 41.150000 4.716759
24.345000 33.113000 4.117886
24.348000 38.928000 4.643389
24.351000 37.021000 4.373837
24.354000 28.725000 3.952476
24.357000 31.587000 4.119595
24.360000 39.823000 4.637824
24.363000 38.233000 4.669591
24.366000 27.175000 3.725272
24.369000 36.912000 4.229166
24.372000 42.029000 4.769238
24.375000 34.378000 3.975513
24.378000 34.269000 4.440997
24.381000 37.572000 4.582699
24.384000 27.361000 3.793893
24.387000 28.582000 3.824752
24.390000 27.881000 3.802265
24.393000 36.287000 4.272934
24.396000 35.331000 4.456951
24.399000 29.685000 4.101998
24.402000 29.127000 3.925548
24.405000 39.273000 4.440941
24.408000 30.922000 4.084802
24.411000 39.911000 4.833594
24.414000 25.734000 3.667145
24.417000 41.204000 4.751325
24.420000 24.016000 3.465368
24.423000 30.032000 4.089419
24.426000 31.584000 3.945194
24.429000 44.162000 4.770995
24.432000 35.716000 4.213702
24.435000 32.149000 4.181524
24.438000 26.220000 3.721418
24.441000 43.415000 4.851745
24.444000 29.107000 3.885286
24.447000 23.496000 3.514287
24.450000 36.859000 4.380185
24.453000 40.254000 4.553648
24.456000 40.029000 4.721528
24.459000 35.829000 4.316271
24.462000 29.304000 3.989596
24.465000 33.917000 4.374490
24.468000 33.908000 4.189169
24.471000 35.924000 4.552250
24.474000 29.593000 3.888906
24.477000 31.968000 4.133791
24.480000 28.001000 3.770459
24.483000 35.555000 4.577568
24.486000 39.285000 4.600418
24.489000 35.538000 4.342128
24.492000 40.740000 4.672629
24.495000 34.564000 4.342234
24.498000 34.620000 4.372582
24.501000 42.345000 4.581919
24.504000 42.703000 4.847655
24.507000 34.468000 4.364534
24.510000 37.049000 4.509204
24.513000 35.158000 4.441019
24.516000 34.301000 4.229505
24.519000 29.183000 3.913585
24.522000 35.504000 4.410378
24.525000 29.872000 4.022382
24.528000 40.430000 4.781435
24.531000 41.948000 4.946835
24.534000 39.120000 4.530322
24.537000 38.443000 4.595820
24.540000 29.268000 4.004729
24.543000 43.412000 4.885734
24.546000 42.844000 4.665689
24.549000 34.706000 4.271504
24.552000 32.384000 4.184911
24.555000 39.928000 4.755728
24.558000 48.423000 5.221292
24.561000 32.170000 4.321342
24.564000 51.051000 5.295733
24.567000 29.430000 4.053942
24.570000 27.562000 3.991429
24.573000 33.170000 4.313626
24.576000 36.952000 4.494628
24.579000 46.028000 4.897287
24.582000 40.199000 4.476514
24.585000 28.178000 3.747563
24.588000 35.821000 4.387958
24.591000 41.361000 4.747870
24.594000 33.786000 4.237374
24.597000 38.846000 4.700922
24.600000 28.225000 3.908139
24.603000 36.983000 4.469091
24.606000 44.114000 4.812524
24.609000 32.173000 4.146627
24.612000 37.240000 4.291031
24.615000 47.358000 5.102794
24.618000 36.727000 4.300033
24.621000 32.642000 4.178818
24.624000 33.630000 4.229980
24.627000 38.659000 4.557875
24.630000 44.587000 5.073431
24.633000 34.056000 4.166533
24.636000 39.129000 4.658215
24.639000 34.425000 4.240711
24.642000 31.067000 4.010179
24.645000 34.969000 4.374569
24.648000 41.005000 4.799108
24.651000 43.173000 4.840775
24.654000 34.151000 4.332105
24.657000 26.938000 3.858419
24.660000 33.962000 4.406150
24.663000 33.827000 4.209152
24.666000 32.450000 4.203661
24.669000 35.001000 4.445509
24.672000 31.292000 4.230701
24.675000 36.362000 4.478896
24.678000 30.045000 3.916512
24.681000 48.181000 5.031486
24.684000 24.270000 3.426775
24.687000 33.148000 4.367077
24.690000 40.662000 4.685108
24.693000 44.811000 4.913945
24.696000 45.354000 4.891546
24.699000 39.849000 4.599167
24.702000 45.333000 5.111636
24.705000 41.772000 4.748778
24.708000 44.177000 5.088924
24.711000 46.486000 5.064974
24.714000 43.622000 4.766065
24.717000 40.655000 4.768962
24.720000 43.050000 4.794711
24.723000 39.840000 4.751862
24.726000 36.897000 4.336377
24.729000 40.633000 4.565544
24.732000 49.426000 5.248694
24.735000 44.181000 4.887088
24.738000 44.492000 4.747225
24.741000 45.810000 4.754428
24.744000 51.471000 5.314427
24.747000 63.614000 5.916125
24.750000 57.290000 5.493840
24.753000 62.582000 5.623149
24.756000 62.931000 5.861999
24.759000 63.161000 5.657439
24.762000 66.228000 6.099504
24.765000 81.893000 6.662905
24.768000 95.501000 7.264703
24.771000 88.564000 6.709565
24.774000 117.544000 8.019489
24.777000 120.580000 8.041522
24.780000 154.810000 9.058558
24.783000 197.260000 10.335456
24.786000 225.071000 11.012161
24.789000 317.696000 13.289219
24.792000 418.852000 15.125920
24.795000 617.373000 18.492856
24.798000 900.951000 22.005612
24.801000 1460.517000 28.183207
24.804000 2436.482000 37.151380
24.807000 4188.201000 50.592291
24.810000 6638.757000 65.553824
24.813000 8067.469000 72.511525
24.816000 5664.388000 59.516838
24.819000 2982.103000 42.017590
24.822000 1785.871000 31.997295
24.825000 1065.636000 24.160351
24.828000 650.612000 18.603443
24.831000 473.222000 16.013748
24.834000 341.767000 13.610248
24.837000 262.768000 12.073196
24.840000 212.329000 10.628436
24.843000 160.019000 9.243355
24.846000 155.436000 9.117469
24.849000 123.376000 8.182305
24.852000 88.279000 6.889039
24.855000 87.692000 6.936908
24.858000 85.067000 6.623510
24.861000 82.426000 6.631956
24.864000 72.474000 6.244707
24.867000 68.364000 6.107981
24.870000 78.943000 6.431864
24.873000 76.569000 6.609991
24.876000 55.154000 5.359312
24.879000 65.131000 5.866034
24.882000 49.085000 5.240614
24.885000 56.289000 5.477281
24.888000 58.711000 5.627075
24.891000 46.776000 4.883350
24.894000 44.824000 5.052823
24.897000 43.600000 4.887031
24.900000 46.478000 4.995674
24.903000 33.376000 4.205612
24.906000 38.917000 4.687982
24.909000 34.348000 4.287820
24.912000 36.883000 4.733872
24.915000 44.084000 4.745295
24.918000 38.697000 4.585252
24.921000 41.900000 4.858239
24.924000 49.000000 5.229194
24.927000 44.007000 5.053795
24.930000 40.372000 4.653807
24.933000 40.587000 4.683809
24.936000 44.164000 4.793571
24.939000 54.107000 5.460803
24.942000 44.940000 5.094795
24.945000 38.066000 4.436597
24.948000 38.522000 4.555435
24.951000 41.332000 4.699728
24.954000 41.161000 4.714035
24.957000 37.318000 4.566654
24.960000 39.273000 4.474175
24.963000 35.401000 4.416461
24.966000 31.192000 4.153016
24.969000 43.156000 4.880173
24.972000 37.506000 4.413503
24.975000 44.161000 5.000100
24.978000 49.452000 5.058955
24.981000 34.180000 4.043792
24.984000 39.361000 4.852887
24.987000 39.096000 4.675652
24.990000 34.011000 4.104073
24.993000 37.942000 4.541530
24.996000 32.854000 4.238106
24.999000 39.484000 4.577563
25.002000 45.902000 4.867468
25.005000 34.344000 4.155124
25.008000 36.117000 4.344905
25.011000 33.362000 4.181102
25.014000 40.669000 4.712486
25.017000 40.491000 4.639488
25.020000 28.430000 3.804872
25.023000 31.345000 3.964651
25.026000 28.758000 3.837776
25.029000 34.547000 4.241350
25.032000 38.298000 4.596624
25.035000 25.598000 3.704544
25.038000 25.797000 3.626255
25.041000 31.489000 3.946516
25.044000 29.052000 3.926424
25.047000 36.500000 4.461955
25.050000 42.076000 4.812082
25.053000 44.098000 4.827986
25.056000 31.405000 4.097587
25.059000 27.944000 3.895326
25.062000 40.256000 4.644184
25.065000 35.444000 4.343954
25.068000 29.524000 3.942596
25.071000 35.443000 4.402688
25.074000 28.771000 3.995885
25.077000 41.843000 4.915783
25.080000 38.061000 4.596044
25.083000 30.082000 4.159302
25.086000 36.487000 4.257910
25.089000 40.684000 4.693821
25.092000 36.677000 4.476522
25.095000 40.553000 4.476461
25.098000 31.651000 4.279652
25.101000 23.232000 3.542923
25.104000 35.512000 4.428959
25.107000 39.069000 4.611321
25.110000 31.581000 3.979044
25.113000 39.996000 4.569534
25.116000 36.648000 4.550032
25.119000 36.488000 4.506117
25.122000 38.272000 4.496989
25.125000 39.771000 4.803046
25.128000 50.179000 5.157410
25.131000 34.898000 4.354109
25.134000 34.898000 4.391823
25.137000 26.510000 3.747949
25.140000 35.119000 4.336947
25.143000 33.331000 4.283081
25.146000 29.677000 4.152440
25.149000 22.973000 3.650606
25.152000 43.990000 4.815144
25.155000 37.549000 4.437527
25.158000 32.684000 4.206847
25.161000 33.824000 4.339214
25.164000 45.699000 5.074994
25.167000 37.778000 4.505413
25.170000 37.595000 4.292425
25.173000 45.243000 4.754755
25.176000 30.226000 3.992598
25.179000 32.745000 4.069792
25.182000 40.792000 4.635830
25.185000 26.396000 3.616706
25.188000 26.312000 3.913943
25.191000 44.394000 5.014609
25.194000 34.244000 4.116764
25.197000 30.971000 4.050538
25.200000 31.812000 4.245688
25.203000 38.447000 4.575655
25.206000 35.373000 4.309907
25.209000 24.851000 3.528562
25.212000 35.726000 4.404730
25.215000 31.627000 4.126191
25.218000 27.170000 3.726585
25.221000 33.683000 4.238582
25.224000 37.330000 4.498617
25.227000 28.477000 3.968380
25.230000 38.145000 4.463912
25.233000 27.633000 3.943021
25.236000 26.193000 3.728908
25.239000 31.169000 4.230568
25.242000 33.845000 4.150707
25.245000 35.544000 4.329732
25.248000 33.179000 4.339090
25.251000 32.037000 4.180997
25.254000 29.662000 3.977610
25.257000 31.367000 4.055011
25.260000 30.177000 3.908781
25.263000 31.611000 4.111662
25.266000 34.835000 4.247066
25.269000 35.992000 4.306918
25.272000 30.916000 4.085651
25.275000 43.310000 4.963615
25.278000 30.479000 4.065454
25.281000 33.465000 4.124657
25.284000 28.975000 3.940221
25.287000 33.711000 4.185427
25.290000 32.093000 4.075819
25.293000 34.129000 4.074044
25.296000 46.403000 4.977388
25.299000 35.021000 4.338928
25.302000 42.237000 4.804566
25.305000 38.489000 4.652811
25.308000 37.553000 4.550994
25.311000 43.375000 4.863683
25.314000 36.365000 4.307662
25.317000 40.653000 4.510869
25.320000 34.743000 4.423966
25.323000 28.443000 3.981475
25.326000 33.050000 4.133856
25.329000 30.322000 4.046282
25.332000 35.005000 4.091514
25.335000 45.517000 4.959367
25.338000 34.778000 4.388058
25.341000 27.811000 3.713043
25.344000 29.499000 3.922349
25.347000 35.871000 4.351223
25.350000 29.055000 3.953679
25.353000 32.893000 4.286237
25.356000 32.236000 4.121149
25.359000 26.900000 3.792587
25.362000 29.578000 3.853564
25.365000 35.642000 4.456070
25.368000 30.891000 4.058047
25.371000 36.047000 4.225527
25.374000 37.566000 4.403786
25.377000 27.629000 4.071671
25.380000 30.099000 4.256859
25.383000 31.602000 4.212429
25.386000 32.808000 4.229107
25.389000 31.448000 4.138296
25.392000 32.757000 4.146696
25.395000 29.001000 3.880550
25.398000 31.220000 4.216884
25.401000 22.854000 3.410016
25.404000 27.083000 3.677038
25.407000 38.148000 4.402708
25.410000 24.726000 3.604991
25.413000 32.157000 4.271272
25.416000 35.004000 4.258210
25.419000 35.813000 4.315773
25.422000 25.877000 3.603207
25.425000 32.453000 4.205364
25.428000 40.455000 4.705229
25.431000 38.949000 4.772124
25.434000 35.879000 4.227053
25.437000 31.953000 4.248676
25.440000 27.244000 3.953946
25.443000 24.862000 3.577828
25.446000 32.126000 4.001768
25.449000 25.684000 3.647041
25.452000 35.083000 4.403604
25.455000 32.712000 4.029071
25.458000 28.630000 3.886148
25.461000 31.991000 4.026207
25.464000 32.714000 4.110308
25.467000 30.910000 4.037620
25.470000 29.972000 3.939689
25.473000 29.246000 4.125052
25.476000 33.397000 4.271317
25.479000 29.847000 4.057706
25.482000 35.452000 4.292484
25.485000 25.744000 3.699039
25.488000 29.175000 3.887201
25.491000 36.916000 4.356150
25.494000 42.467000 4.816541
25.497000 40.300000 4.754281
25.500000 32.391000 4.181689
25.503000 26.705000 3.732761
25.506000 29.794000 3.967598
25.509000 31.570000 4.213197
25.512000 35.622000 4.506594
25.515000 30.492000 4.127934
25.518000 22.361000 3.240820
25.521000 37.743000 4.539930
25.524000 45.942000 4.946429
25.527000 27.746000 3.790823
25.530000 34.892000 4.285549
25.533000 31.564000 4.071370
25.536000 25.095000 3.639431
25.539000 33.898000 4.302259
25.542000 39.855000 4.719438
25.545000 29.244000 3.804585
25.548000 26.162000 3.731672
25.551000 27.806000 3.714892
25.554000 35.836000 4.166762
25.557000 33.705000 4.239260
25.560000 35.890000 4.476588
25.563000 44.213000 4.986802
25.566000 31.140000 3.980099
25.569000 33.118000 4.069772
25.572000 33.541000 4.371462
25.575000 36.936000 4.409640
25.578000 27.935000 3.750843
25.581000 31.330000 4.022645
25.584000 37.033000 4.467740
25.587000 40.566000 4.750811
25.590000 35.224000 4.271855
25.593000 50.077000 5.338799
25.596000 47.263000 5.136075
25.599000 36.462000 4.674219
25.602000 33.494000 4.353116
25.605000 22.795000 3.377902
25.608000 34.261000 4.149727
25.611000 33.002000 4.309430
25.614000 37.350000 4.543173
25.617000 28.636000 3.926947
25.620000 40.261000 4.552795
25.623000 36.500000 4.337010
25.626000 45.781000 4.986238
25.629000 39.487000 4.622056
25.632000 38.927000 4.456971
25.635000 27.457000 3.735369
25.638000 35.098000 4.376808
25.641000 37.357000 4.439577
25.644000 34.449000 4.197280
25.647000 24.664000 3.607900
25.650000 37.799000 4.527232
25.653000 45.106000 4.956971
25.656000 38.552000 4.618433
25.659000 35.230000 4.423678
25.662000 35.422000 4.225501
25.665000 38.458000 4.474680
25.668000 36.440000 4.299484
25.671000 28.365000 3.935756
25.674000 33.574000 4.367782
25.677000 32.612000 4.179300
25.680000 32.673000 4.042142
25.683000 36.889000 4.427689
25.686000 35.993000 4.374750
25.689000 30.567000 4.025525
25.692000 32.944000 4.026789
25.695000 32.518000 4.373958
25.698000 24.087000 3.512582
25.701000 37.332000 4.609471
25.704000 31.301000 4.192011
25.707000 32.282000 4.148178
25.710000 32.910000 4.250979
25.713000 33.035000 4.300958
25.716000 37.513000 4.594229
25.719000 35.373000 4.490794
25.722000 37.187000 4.527224
25.725000 30.365000 4.049099
25.728000 34.277000 4.262705
25.731000 35.690000 4.272908
25.734000 40.163000 4.704989
25.737000 27.843000 3.732310
25.740000 39.726000 4.738073
25.743000 42.329000 4.768692
25.746000 31.356000 4.179804
25.749000 28.203000 3.857652
25.752000 33.558000 4.235102
25.755000 31.152000 4.224219
25.758000 35.292000 4.236353
25.761000 33.858000 4.258671
25.764000 30.467000 4.077520
25.767000 28.285000 3.883152
25.770000 35.719000 4.409276
25.773000 34.079000 4.362025
25.776000 32.834000 4.220431
25.779000 37.782000 4.501370
25.782000 32.839000 4.210205
25.785000 35.138000 4.374227
25.788000 30.856000 3.883256
25.791000 31.671000 4.014632
25.794000 26.246000 3.558607
25.797000 26.736000 3.589114
25.800000 40.743000 4.662365
25.803000 32.079000 4.124718
25.806000 37.258000 4.477352
25.809000 30.597000 4.045677
25.812000 35.014000 4.256786
25.815000 31.798000 4.068407
25.818000 34.350000 4.274043
25.821000 37.507000 4.565789
25.824000 31.198000 4.095775
25.827000 35.807000 4.399044
25.830000 32.996000 4.224889
25.833000 32.900000 4.067145
25.836000 28.630000 3.800673
25.839000 31.306000 4.001944
25.842000 25.661000 3.466369
25.845000 31.400000 4.076087
25.848000 38.793000 4.507064
25.851000 25.373000 3.660703
25.854000 33.523000 4.345188
25.857000 35.083000 4.377056
25.860000 25.710000 3.780536
25.863000 31.727000 3.955341
25.866000 36.717000 4.548295
25.869000 36.171000 4.430370
25.872000 41.789000 4.501557
25.875000 38.351000 4.452279
25.878000 37.822000 4.574048
25.881000 30.443000 4.097573
25.884000 31.015000 4.163814
25.887000 25.088000 3.640675
25.890000 36.405000 4.523160
25.893000 30.090000 4.076073
25.896000 32.992000 4.139064
25.899000 29.718000 4.066803
25.902000 25.583000 3.835789
25.905000 34.284000 4.344744
25.908000 38.255000 4.577645
25.911000 34.461000 4.337125
25.914000 33.180000 4.335282
25.917000 27.505000 3.913509
25.920000 48.141000 4.987336
25.923000 33.000000 4.151526
25.926000 37.993000 4.309965
25.929000 43.864000 4.846804
25.932000 27.251000 3.626913
25.935000 43.934000 4.892637
25.938000 42.329000 4.884673
25.941000 29.364000 3.938629
25.944000 33.682000 4.121942
25.947000 45.858000 5.022460
25.950000 31.138000 4.078030
25.953000 35.314000 4.406543
25.956000 42.086000 4.847415
25.959000 30.208000 4.017753
25.962000 35.370000 4.472099
25.965000 36.822000 4.315809
25.968000 25.786000 3.537435
25.971000 37.253000 4.529226
25.974000 32.404000 4.095663
25.977000 23.800000 3.477832
25.980000 20.802000 3.273108
25.983000 40.128000 4.685944
25.986000 33.702000 4.358257
25.989000 37.064000 4.412882
25.992000 32.561000 4.280051
25.995000 38.071000 4.625646
25.998000 25.942000 3.670986
26.001000 33.274000 4.103062
26.004000 31.244000 3.992575
26.007000 42.574000 4.646252
26.010000 32.823000 4.109695
26.013000 36.304000 4.524589
26.016000 37.614000 4.549434
26.019000 26.745000 3.634870
26.022000 37.031000 4.526449
26.025000 28.489000 3.802895
26.028000 40.506000 4.676781
26.031000 36.876000 4.443239
26.034000 34.461000 4.365393
26.037000 28.293000 3.895443
26.040000 28.465000 3.729567
26.043000 38.436000 4.625609
26.046000 29.671000 4.125420
26.049000 40.383000 4.601915
26.052000 35.828000 4.437441
26.055000 35.816000 4.354520
26.058000 24.847000 3.514181
26.061000 34.794000 4.388759
26.064000 22.808000 3.455047
26.067000 33.634000 4.198644
26.070000 33.727000 4.282873
26.073000 29.226000 4.018905
26.076000 27.328000 3.925263
26.079000 35.370000 4.162145
26.082000 39.025000 4.627559
26.085000 34.663000 4.219288
26.088000 44.774000 4.952224
26.091000 33.952000 4.320539
26.094000 32.240000 4.175227
26.097000 37.279000 4.544276
26.100000 24.059000 3.638500
26.103000 32.225000 4.148520
26.106000 31.765000 4.077934
26.109000 30.836000 3.889491
26.112000 32.958000 4.141680
26.115000 28.543000 3.972921
26.118000 32.028000 4.221950
26.121000 35.355000 4.283416
26.124000 27.585000 3.875176
26.127000 38.327000 4.505125
26.130000 35.617000 4.456971
26.133000 37.610000 4.605011
26.136000 40.529000 4.576726
26.139000 40.529000 4.633665
26.142000 36.849000 4.440873
26.145000 30.425000 4.249502
26.148000 33.612000 4.181383
26.151000 33.551000 4.199736
26.154000 37.041000 4.404387
26.157000 19.615000 3.164795
26.160000 25.493000 3.770607
26.163000 27.416000 3.833303
26.166000 35.202000 4.401145
26.169000 27.285000 3.594234
26.172000 27.603000 3.831208
26.175000 31.782000 4.158401
26.178000 27.349000 3.867210
26.181000 31.771000 3.936437
26.184000 34.025000 4.446129
26.187000 38.111000 4.600447
26.190000 38.604000 4.755826
26.193000 33.812000 4.441574
26.196000 25.146000 3.873879
26.199000 30.912000 3.903383
26.202000 28.878000 3.906842
26.205000 32.767000 4.125483
26.208000 36.525000 4.409192
26.211000 37.408000 4.423857
26.214000 32.219000 4.113481
26.217000 36.993000 4.465400
26.220000 36.950000 4.583889
26.223000 26.900000 3.840671
26.226000 25.886000 3.681627
26.229000 32.710000 4.004907
26.232000 26.638000 3.711428
26.235000 31.427000 4.039525
26.238000 30.636000 4.133488
26.241000 29.620000 3.938325
26.244000 28.484000 3.863996
26.247000 34.167000 4.371521
26.250000 40.275000 4.691892
26.253000 29.358000 4.121295
26.256000 23.490000 3.369831
26.259000 28.563000 3.972818
26.262000 36.019000 4.253418
26.265000 26.305000 3.758228
26.268000 22.927000 3.273136
26.271000 34.922000 4.235662
26.274000 42.146000 4.616695
26.277000 37.575000 4.667580
26.280000 27.767000 4.075684
26.283000 27.570000 3.799932
26.286000 37.464000 4.350748
26.289000 29.060000 4.048417
26.292000 35.013000 4.455087
26.295000 39.035000 4.650433
26.298000 37.235000 4.343455
26.301000 43.123000 4.866814
26.304000 33.705000 4.354221
26.307000 20.297000 3.384147
26.310000 19.640000 3.316449
26.313000 37.230000 4.511861
26.316000 35.595000 4.187996
26.319000 29.674000 4.065289
26.322000 30.180000 3.950150
26.325000 38.985000 4.610193
26.328000 29.789000 3.909803
26.331000 32.382000 4.149057
26.334000 32.860000 4.158764
26.337000 32.662000 4.291931
26.340000 36.537000 4.585692
26.343000 25.255000 3.772158
26.346000 26.426000 3.707109
26.349000 29.476000 4.050177
26.352000 29.342000 3.885816
26.355000 30.456000 4.149826
26.358000 33.837000 4.158180
26.361000 45.053000 4.920228
26.364000 28.129000 3.801069
26.367000 32.464000 4.063464
26.370000 35.527000 4.312050
26.373000 32.150000 4.171057
26.376000 35.884000 4.356310
26.379000 31.339000 4.154527
26.382000 30.226000 4.002391
26.385000 28.966000 4.023815
26.388000 30.617000 4.034724
26.391000 31.399000 4.018346
26.394000 31.892000 4.169989
26.397000 32.769000 4.234329
26.400000 29.093000 3.813552
26.403000 38.778000 4.540515
26.406000 28.192000 4.023431
26.409000 29.214000 3.920459
26.412000 29.084000 4.015118
26.415000 30.585000 4.121216
26.418000 39.232000 4.634645
26.421000 33.446000 4.226846
26.424000 29.137000 3.927679
26.427000 24.570000 3.713918
26.430000 40.310000 4.542226
26.433000 36.462000 4.388372
26.436000 23.120000 3.436340
26.439000 32.677000 4.216821
26.442000 29.708000 4.091933
26.445000 34.578000 4.123764
26.448000 33.015000 4.007232
26.451000 33.480000 4.204807
26.454000 35.282000 4.347034
26.457000 29.229000 3.854923
26.460000 33.404000 4.144952
26.463000 28.688000 3.777643
26.466000 27.843000 3.952392
26.469000 38.531000 4.714558
26.472000 25.822000 3.712965
26.475000 31.710000 4.183211
26.478000 37.035000 4.495437
26.481000 37.132000 4.631003
26.484000 32.943000 4.319758
26.487000 37.579000 4.650419
26.490000 26.025000 3.670382
26.493000 31.035000 4.001448
26.496000 32.237000 4.210505
26.499000 35.724000 4.648058
26.502000 33.018000 4.131265
26.505000 25.706000 3.669470
26.508000 24.281000 3.723425
26.511000 26.957000 3.698558
26.514000 29.476000 4.101181
26.517000 35.913000 4.392212
26.520000 50.491000 5.336749
26.523000 32.663000 4.181836
26.526000 43.900000 4.696137
26.529000 23.323000 3.440447
26.532000 27.513000 3.744919
26.535000 33.100000 4.198694
26.538000 32.339000 4.251734
26.541000 33.480000 4.278717
26.544000 23.903000 3.639397
26.547000 30.411000 3.900553
26.550000 32.888000 4.058814
26.553000 37.019000 4.506316
26.556000 30.586000 4.070350
26.559000 29.695000 4.071323
26.562000 41.284000 4.723885
26.565000 22.013000 3.414442
26.568000 30.620000 3.898575
26.571000 41.204000 4.838157
26.574000 33.071000 4.282574
26.577000 29.017000 3.949712
26.580000 31.550000 4.058670
26.583000 27.138000 3.831683
26.586000 30.459000 4.184467
26.589000 28.801000 3.906750
26.592000 30.813000 3.955513
26.595000 35.426000 4.332131
26.598000 33.927000 4.230439
26.601000 30.186000 4.106895
26.604000 25.472000 3.759186
26.607000 31.814000 3.965957
26.610000 24.043000 3.473742
26.613000 36.898000 4.410149
26.616000 19.625000 3.165032
26.619000 28.441000 4.028644
26.622000 31.753000 4.041871
26.625000 44.339000 4.766470
26.628000 27.282000 3.841613
26.631000 34.007000 4.325277
26.634000 41.279000 4.801953
26.637000 26.953000 3.749794
26.640000 29.853000 4.071792
26.643000 39.073000 4.454924
26.646000 30.989000 4.369216
26.649000 36.610000 4.424877
26.652000 27.498000 3.780506
26.655000 31.295000 4.211950
26.658000 24.186000 3.663516
26.661000 24.821000 3.632622
26.664000 24.228000 3.536676
26.667000 31.873000 4.105083
26.670000 20.122000 3.357213
26.673000 22.234000 3.323243
26.676000 35.909000 4.488058
26.679000 37.201000 4.327881
26.682000 25.085000 3.571663
26.685000 37.062000 4.430400
26.688000 40.316000 4.791535
26.691000 36.316000 4.474591
26.694000 43.980000 4.709061
26.697000 32.185000 4.036491
26.700000 31.801000 4.191984
26.703000 31.861000 4.183690
26.706000 34.929000 4.263759
26.709000 40.648000 4.854130
26.712000 30.401000 4.109541
26.715000 29.901000 4.144107
26.718000 36.856000 4.668701
26.721000 28.230000 3.897218
26.724000 35.205000 4.169742
26.727000 35.038000 4.242260
26.730000 38.286000 4.596576
26.733000 36.682000 4.378134
26.736000 33.647000 4.265209
26.739000 27.951000 3.902880
26.742000 43.976000 4.948800
26.745000 36.684000 4.295187
26.748000 29.160000 3.960636
26.751000 31.077000 4.090863
26.754000 29.525000 3.981356
26.757000 30.912000 4.127229
26.760000 29.493000 3.752906
26.763000 49.677000 5.251935
26.766000 26.031000 3.679209
26.769000 45.849000 5.092739
26.772000 35.070000 4.199763
26.775000 37.182000 4.299377
26.778000 27.040000 3.825853
26.781000 28.065000 3.877511
26.784000 32.659000 4.302694
26.787000 27.402000 3.886291
26.790000 33.011000 4.067954
26.793000 30.003000 4.077035
26.796000 22.468000 3.689806
26.799000 29.952000 3.931120
26.802000 38.011000 4.343574
26.805000 28.580000 3.972592
26.808000 26.734000 3.883071
26.811000 26.415000 3.762895
26.814000 31.316000 4.080776
26.817000 39.551000 4.497057
26.820000 25.558000 3.641200
26.823000 31.913000 4.230175
26.826000 31.321000 4.084962
26.829000 29.109000 3.891725
26.832000 35.765000 4.340447
26.835000 23.734000 3.471521
26.838000 32.614000 4.071200
26.841000 40.871000 4.677070
26.844000 40.901000 4.783916
26.847000 35.280000 4.293672
26.850000 32.288000 4.010164
26.853000 32.921000 4.095425
26.856000 30.397000 4.025173
26.859000 28.009000 3.831234
26.862000 41.094000 4.791218
26.865000 47.093000 5.062923
26.868000 43.469000 4.693532
26.871000 30.720000 4.008424
26.874000 40.933000 4.690495
26.877000 33.703000 4.220339
26.880000 34.017000 4.361011
26.883000 41.864000 4.801948
26.886000 28.048000 3.955911
26.889000 30.691000 3.927274
26.892000 37.861000 4.555608
26.895000 26.360000 3.817526
26.898000 38.195000 4.644905
26.901000 32.457000 4.116363
26.904000 25.900000 3.961375
26.907000 35.045000 4.430552
26.910000 28.705000 3.841970
26.913000 36.520000 4.478227
26.916000 29.860000 4.030062
26.919000 31.485000 4.097780
26.922000 30.039000 4.104017
26.925000 27.490000 4.003219
26.928000 33.958000 4.154080
26.931000 47.495000 4.963612
26.934000 31.849000 4.011578
26.937000 36.047000 4.420925
26.940000 32.319000 4.288758
26.943000 35.114000 4.431748
26.946000 44.826000 5.167200
26.949000 27.492000 3.920006
26.952000 35.553000 4.310653
26.955000 28.506000 3.980395
26.958000 34.730000 4.514153
26.961000 32.191000 4.145245
26.964000 33.751000 4.271795
26.967000 35.867000 4.376215
26.970000 34.105000 4.171727
26.973000 42.708000 4.803596
26.976000 38.373000 4.431344
26.979000 33.730000 4.122390
26.982000 31.574000 4.237879
26.985000 28.510000 3.843340
26.988000 29.934000 3.922766
26.991000 32.923000 4.063950
26.994000 26.153000 3.747931
26.997000 40.221000 4.823181
27.000000 26.180000 3.731555
27.003000 30.147000 4.154081
27.006000 38.533000 4.547194
27.009000 29.523000 3.912089
27.012000 38.956000 4.674105
27.015000 36.647000 4.475411
27.018000 33.104000 4.297252
27.021000 41.791000 4.787118
27.024000 27.953000 3.850990
27.027000 29.878000 3.976511
27.030000 33.806000 4.213791
27.033000 48.155000 4.995723
27.036000 43.027000 4.766204
27.039000 34.044000 4.165379
27.042000 36.150000 4.306143
27.045000 27.334000 3.904465
27.048000 30.149000 3.922937
27.051000 37.496000 4.332824
27.054000 40.271000 4.725908
27.057000 38.273000 4.698161
27.060000 30.992000 4.091155
27.063000 23.895000 3.637638
27.066000 34.416000 4.275365
27.069000 26.021000 3.717452
27.072000 37.372000 4.564434
27.075000 36.424000 4.603054
27.078000 31.915000 4.137650
27.081000 31.282000 4.198006
27.084000 35.832000 4.551432
27.087000 31.341000 4.354888
27.090000 32.863000 4.098238
27.093000 44.212000 4.889333
27.096000 22.205000 3.582606
27.099000 29.056000 3.987933
27.102000 36.787000 4.523189
27.105000 39.849000 4.577611
27.108000 40.528000 4.496089
27.111000 37.700000 4.462436
27.114000 43.143000 4.946395
27.117000 42.000000 4.937268
27.120000 41.051000 4.792161
27.123000 41.710000 4.787058
27.126000 43.065000 4.829897
27.129000 34.362000 4.200617
27.132000 44.993000 4.927710
27.135000 42.382000 4.973097
27.138000 37.737000 4.541063
27.141000 32.309000 4.234034
27.144000 44.805000 4.919344
27.147000 44.343000 4.847413
27.150000 32.955000 4.150531
27.153000 39.087000 4.471610
27.156000 37.227000 4.421356
27.159000 44.385000 4.976942
27.162000 42.837000 4.957104
27.165000 37.221000 4.452896
27.168000 25.598000 3.675403
27.171000 38.455000 4.662781
27.174000 36.840000 4.523501
27.177000 33.250000 4.331059
27.180000 38.272000 4.673059
27.183000 48.765000 5.127284
27.186000 30.628000 3.971174
27.189000 29.026000 3.725251
27.192000 41.188000 4.719447
27.195000 33.332000 4.379822
27.198000 27.993000 3.748508
27.201000 33.964000 4.296488
27.204000 32.805000 4.131826
27.207000 35.543000 4.342667
27.210000 48.087000 5.054985
27.213000 31.151000 4.034379
27.216000 36.393000 4.454020
27.219000 45.466000 4.915704
27.222000 39.458000 4.596639
27.225000 39.317000 4.683098
27.228000 41.183000 4.668233
27.231000 40.901000 4.787568
27.234000 39.807000 4.670737
27.237000 46.756000 4.829514
27.240000 47.216000 4.937350
27.243000 46.293000 4.914164
27.246000 37.822000 4.686878
27.249000 41.252000 4.766778
27.252000 46.655000 5.109030
27.255000 43.779000 4.744972
27.258000 54.113000 5.479331
27.261000 56.066000 5.482530
27.264000 43.510000 4.879243
27.267000 51.548000 5.306237
27.270000 41.401000 4.757435
27.273000 37.240000 4.292279
27.276000 53.843000 5.500982
27.279000 42.813000 4.800876
27.282000 46.895000 5.102603
27.285000 46.238000 4.949196
27.288000 59.513000 5.708782
27.291000 56.567000 5.639764
27.294000 55.284000 5.497033
27.297000 56.058000 5.549568
27.300000 57.464000 5.773496
27.303000 52.609000 5.473080
27.306000 52.788000 5.302901
27.309000 61.775000 5.959806
27.312000 54.918000 5.431932
27.315000 68.111000 6.181968
27.318000 66.039000 6.042448
27.321000 64.832000 5.983689
27.324000 56.371000 5.535279
27.327000 78.445000 6.583943
27.330000 77.024000 6.387672
27.333000 77.003000 6.487037
27.336000 70.733000 6.128329
27.339000 70.725000 6.275717
27.342000 95.361000 7.143671
27.345000 92.567000 7.001258
27.348000 96.883000 7.175777
27.351000 101.418000 7.389947
27.354000 128.681000 8.440201
27.357000 115.293000 7.827632
27.360000 114.055000 7.677286
27.363000 126.354000 8.225858
27.366000 147.754000 8.988226
27.369000 168.684000 9.574558
27.372000 188.388000 10.155889
27.375000 197.037000 10.193956
27.378000 256.747000 11.834825
27.381000 302.640000 12.842889
27.384000 375.162000 14.219273
27.387000 498.313000 16.447692
27.390000 606.449000 18.116896
27.393000 770.521000 20.580561
27.396000 1002.649000 23.864374
27.399000 1300.300000 26.874760
27.402000 1510.621000 28.748001
27.405000 1604.732000 29.846104
27.408000 1544.933000 29.560180
27.411000 1266.544000 26.687004
27.414000 947.521000 22.662788
27.417000 766.704000 20.431182
27.420000 582.150000 17.859769
27.423000 463.458000 16.027446
27.426000 377.017000 14.407302
27.429000 263.669000 11.824437
27.432000 253.337000 11.672623
27.435000 197.245000 10.325370
27.438000 185.397000 10.229860
27.441000 158.905000 9.367724
27.444000 133.336000 8.461856
27.447000 132.213000 8.353462
27.450000 124.122000 8.087146
27.453000 111.119000 7.796686
27.456000 101.196000 7.467697
27.459000 76.615000 6.401054
27.462000 68.848000 5.870993
27.465000 93.263000 6.915411
27.468000 82.807000 6.769299
27.471000 64.880000 5.771964
27.474000 75.647000 6.276368
27.477000 67.745000 5.984473
27.480000 68.900000 6.220009
27.483000 80.465000 6.466996
27.486000 54.518000 5.398874
27.489000 53.473000 5.354542
27.492000 52.143000 5.077965
27.495000 66.235000 6.114502
27.498000 57.968000 5.714781
27.501000 47.512000 5.059914
27.504000 49.407000 5.161948
27.507000 44.984000 4.851210
27.510000 54.860000 5.425288
27.513000 53.661000 5.543967
27.516000 43.616000 4.831950
27.519000 54.626000 5.431616
27.522000 44.932000 4.972527
27.525000 53.730000 5.337579
27.528000 46.580000 5.013962
27.531000 35.285000 4.309641
27.534000 44.798000 4.995827
27.537000 42.908000 4.764219
27.540000 51.466000 5.289115
27.543000 47.857000 5.073930
27.546000 44.713000 4.880355
27.549000 50.252000 5.136786
27.552000 50.602000 4.997424
27.555000 38.497000 4.660466
27.558000 49.827000 5.232233
27.561000 39.172000 4.507527
27.564000 39.842000 4.631472
27.567000 45.659000 4.885145
27.570000 33.275000 4.218663
27.573000 39.922000 4.614541
27.576000 31.957000 4.288791
27.579000 47.329000 4.804032
27.582000 38.445000 4.396055
27.585000 33.309000 4.188112
27.588000 40.569000 4.827846
27.591000 30.556000 3.893681
27.594000 39.626000 4.708447
27.597000 44.210000 4.878385
27.600000 35.094000 4.430871
27.603000 32.169000 4.290105
27.606000 34.218000 4.240859
27.609000 36.169000 4.373425
27.612000 35.056000 4.405375
27.615000 35.173000 4.143967
27.618000 34.143000 4.378233
27.621000 30.531000 4.113315
27.624000 41.617000 4.723315
27.627000 31.267000 3.961096
27.630000 38.796000 4.461526
27.633000 37.628000 4.486335
27.636000 35.674000 4.402356
27.639000 36.902000 4.358398
27.642000 36.083000 4.409523
27.645000 29.231000 3.804460
27.648000 42.859000 4.962519
27.651000 42.607000 4.687918
27.654000 42.373000 5.000109
27.657000 35.097000 4.404701
27.660000 28.674000 3.870056
27.663000 24.570000 3.633934
27.666000 43.873000 4.932139
27.669000 40.685000 4.503174
27.672000 51.223000 5.293375
27.675000 39.133000 4.641095
27.678000 35.071000 4.494947
27.681000 25.259000 3.665724
27.684000 31.500000 3.887642
27.687000 35.494000 4.321613
27.690000 34.362000 4.361240
27.693000 37.796000 4.432620
27.696000 37.301000 4.574140
27.699000 36.524000 4.322395
27.702000 37.666000 4.614294
27.705000 39.664000 4.537874
27.708000 39.051000 4.424477
27.711000 36.524000 4.453415
27.714000 41.633000 4.758187
27.717000 28.783000 3.910611
27.720000 28.185000 3.766140
27.723000 33.197000 4.046069
27.726000 29.882000 4.015670
27.729000 38.032000 4.639382
27.732000 29.437000 3.978051
27.735000 30.557000 4.166973
27.738000 29.574000 3.914430
27.741000 27.672000 3.898958
27.744000 23.754000 3.461473
27.747000 27.894000 3.950480
27.750000 27.172000 3.740652
27.753000 28.049000 3.863904
27.756000 34.439000 4.247065
27.759000 29.448000 3.958528
27.762000 35.650000 4.432559
27.765000 39.436000 4.685876
27.768000 29.663000 3.971976
27.771000 25.159000 3.813514
27.774000 43.249000 4.823810
27.777000 37.377000 4.496960
27.780000 27.736000 3.825569
27.783000 37.732000 4.345770
27.786000 34.590000 4.378001
27.789000 42.997000 4.797598
27.792000 31.108000 3.986743
27.795000 36.913000 4.302269
27.798000 40.326000 4.657342
27.801000 33.589000 4.205307
27.804000 35.427000 4.287007
27.807000 43.170000 5.063621
27.810000 29.170000 3.825781
27.813000 23.657000 3.640388
27.816000 38.627000 4.643526
27.819000 29.302000 3.982749
27.822000 27.658000 3.886300
27.825000 30.622000 3.987493
27.828000 36.114000 4.488401
27.831000 27.977000 3.927417
27.834000 39.102000 4.583122
27.837000 27.306000 3.963066
27.840000 31.745000 4.292315
27.843000 34.929000 4.272572
27.846000 48.567000 5.133783
27.849000 32.571000 4.187271
27.852000 35.571000 4.492576
27.855000 22.092000 3.533895
27.858000 36.319000 4.458446
27.861000 32.252000 4.072495
27.864000 38.151000 4.505158
27.867000 42.164000 4.694386
27.870000 31.723000 4.206602
27.873000 36.206000 4.449741
27.876000 39.288000 4.598825
27.879000 26.949000 3.889820
27.882000 31.447000 4.230086
27.885000 45.252000 4.945591
27.888000 36.776000 4.456161
27.891000 38.272000 4.619557
27.894000 34.553000 4.260997
27.897000 39.202000 4.461312
27.900000 38.723000 4.593081
27.903000 30.663000 3.954785
27.906000 28.190000 3.872600
27.909000 37.372000 4.537764
27.912000 34.686000 4.282319
27.915000 28.292000 3.680231
27.918000 31.315000 4.051730
27.921000 41.695000 4.833650
27.924000 29.347000 3.802147
27.927000 25.700000 3.750498
27.930000 33.742000 4.259850
27.933000 30.298000 3.996717
27.936000 37.718000 4.476287
27.939000 36.268000 4.402876
27.942000 35.002000 4.255678
27.945000 27.144000 3.703692
27.948000 41.301000 4.661226
27.951000 26.047000 3.844747
27.954000 36.020000 4.575684
27.957000 35.436000 4.319480
27.960000 23.510000 3.600885
27.963000 27.876000 3.858341
27.966000 40.658000 4.616010
27.969000 29.257000 3.722407
27.972000 35.194000 4.409354
27.975000 35.665000 4.257855
27.978000 39.575000 4.606538
27.981000 25.818000 3.546361
27.984000 27.524000 3.951264
27.987000 30.738000 4.147673
27.990000 27.111000 3.807574
27.993000 21.836000 3.368481
27.996000 36.912000 4.410873
27.999000 29.594000 4.054145
28.002000 33.905000 4.338397
28.005000 34.066000 4.386966
28.008000 32.002000 4.169116
28.011000 22.397000 3.477004
28.014000 33.189000 4.215725
28.017000 30.968000 4.240439
28.020000 38.126000 4.464436
28.023000 28.096000 3.694182
28.026000 29.316000 3.845993
28.029000 39.901000 4.588640
28.032000 26.448000 3.663221
28.035000 24.664000 3.649292
28.038000 32.324000 4.191631
28.041000 40.209000 4.470756
28.044000 27.970000 3.829944
28.047000 30.805000 4.133671
28.050000 31.930000 4.171858
28.053000 29.015000 3.931989
28.056000 43.093000 4.856269
28.059000 41.675000 4.801586
28.062000 38.284000 4.557024
28.065000 27.069000 3.731737
28.068000 26.583000 3.703078
28.071000 23.526000 3.505585
28.074000 38.238000 4.522320
28.077000 38.047000 4.465683
28.080000 39.407000 4.658555
28.083000 30.083000 4.010832
28.086000 37.319000 4.494109
28.089000 42.636000 4.601434
28.092000 34.609000 4.485735
28.095000 38.778000 4.569083
28.098000 31.768000 4.141931
28.101000 38.574000 4.629900
28.104000 29.731000 3.899059
28.107000 36.358000 4.441899
28.110000 47.756000 5.063834
28.113000 27.068000 3.809778
28.116000 23.359000 3.517928
28.119000 30.357000 4.102354
28.122000 36.095000 4.340023
28.125000 33.951000 4.299315
28.128000 23.584000 3.648095
28.131000 27.276000 3.761694
28.134000 28.551000 3.926822
28.137000 33.696000 4.312388
28.140000 20.861000 3.249193
28.143000 32.364000 4.094438
28.146000 34.816000 4.468805
28.149000 30.684000 4.053272
28.152000 21.485000 3.283886
28.155000 32.364000 3.969020
28.158000 35.160000 4.127463
28.161000 34.772000 4.275012
28.164000 28.171000 3.974157
28.167000 27.878000 3.899257
28.170000 33.502000 4.233652
28.173000 40.236000 4.694652
28.176000 37.098000 4.494736
28.179000 24.094000 3.578703
28.182000 39.880000 4.536140
28.185000 38.013000 4.408471
28.188000 40.465000 4.754163
28.191000 32.234000 4.161778
28.194000 24.975000 3.399121
28.197000 32.868000 4.201115
28.200000 43.334000 4.947571
28.203000 39.390000 4.699454
28.206000 33.639000 4.238477
28.209000 34.722000 4.430875
28.212000 27.954000 3.878382
28.215000 42.269000 4.765724
28.218000 31.659000 4.077359
28.221000 43.242000 4.693798
28.224000 28.722000 3.847466
28.227000 34.917000 4.356628
28.230000 30.598000 4.030671
28.233000 29.287000 3.774290
28.236000 36.319000 4.483803
28.239000 25.672000 3.712132
28.242000 36.226000 4.305096
28.245000 23.491000 3.573453
28.248000 28.013000 3.937665
28.251000 28.273000 4.013751
28.254000 29.427000 3.916773
28.257000 33.497000 4.283403
28.260000 37.757000 4.534252
28.263000 33.337000 4.195796
28.266000 35.366000 4.362742
28.269000 21.316000 3.328330
28.272000 28.789000 4.121765
28.275000 32.009000 4.260484
28.278000 30.203000 3.917859
28.281000 33.842000 4.215483
28.284000 30.410000 4.133068
28.287000 36.543000 4.561474
28.290000 37.991000 4.536134
28.293000 31.645000 4.065867
28.296000 44.378000 4.848998
28.299000 27.055000 3.582187
28.302000 46.111000 5.081183
28.305000 35.752000 4.478276
28.308000 36.174000 4.322493
28.311000 45.136000 4.862483
28.314000 40.163000 4.653297
28.317000 35.491000 4.277650
28.320000 29.472000 3.895523
28.323000 37.676000 4.685727
28.326000 29.844000 3.848974
28.329000 30.657000 4.186346
28.332000 36.402000 4.341637
28.335000 37.449000 4.541366
28.338000 26.842000 3.756972
28.341000 32.418000 4.315917
28.344000 39.292000 4.506020
28.347000 39.094000 4.553743
28.350000 29.931000 4.009198
28.353000 33.312000 4.303101
28.356000 38.400000 4.500450
28.359000 18.859000 3.065080
28.362000 29.692000 4.188572
28.365000 33.485000 4.350591
28.368000 24.261000 3.624326
28.371000 31.639000 4.100371
28.374000 29.170000 3.890709
28.377000 34.202000 4.263976
28.380000 30.836000 4.066552
28.383000 37.022000 4.385457
28.386000 38.563000 4.468562
28.389000 30.376000 3.882578
28.392000 40.505000 4.806144
28.395000 34.144000 4.298914
28.398000 28.737000 4.136118
28.401000 30.731000 4.081573
28.404000 27.846000 3.959840
28.407000 27.708000 4.001560
28.410000 34.113000 4.308532
28.413000 48.162000 5.095389
28.416000 36.241000 4.378396
28.419000 39.585000 4.632808
28.422000 31.596000 4.194090
28.425000 34.228000 4.215175
28.428000 38.973000 4.525410
28.431000 38.611000 4.615516
28.434000 32.009000 4.095673
28.437000 39.132000 4.641479
28.440000 38.634000 4.616201
28.443000 34.968000 4.312789
28.446000 31.453000 4.152103
28.449000 41.342000 4.892701
28.452000 30.360000 3.980186
28.455000 41.886000 4.983649
28.458000 39.291000 4.520116
28.461000 31.306000 3.932373
28.464000 39.669000 4.653250
28.467000 27.366000 3.762393
28.470000 33.243000 4.260501
28.473000 28.805000 3.910823
28.476000 34.432000 4.402897
28.479000 32.617000 4.127534
28.482000 25.226000 3.575112
28.485000 34.083000 4.293178
28.488000 32.148000 4.153117
28.491000 31.523000 4.199800
28.494000 29.964000 4.098717
28.497000 41.633000 4.694104
28.500000 34.995000 4.507892
28.503000 28.045000 3.753785
28.506000 28.204000 3.800608
28.509000 37.242000 4.478206
28.512000 29.658000 3.957151
28.515000 31.123000 4.137805
28.518000 44.485000 4.772150
28.521000 38.030000 4.349164
28.524000 39.285000 4.714910
28.527000 33.885000 4.444919
28.530000 30.107000 4.116248
28.533000 36.694000 4.489145
28.536000 36.003000 4.351253
28.539000 34.306000 4.143591
28.542000 33.016000 4.194307
28.545000 33.292000 4.160291
28.548000 32.315000 4.108612
28.551000 31.512000 4.021447
28.554000 37.097000 4.460994
28.557000 38.518000 4.491558
28.560000 33.998000 4.206544
28.563000 32.674000 4.215964
28.566000 33.325000 4.094963
28.569000 27.733000 3.911315
28.572000 33.078000 4.113940
28.575000 26.026000 3.688108
28.578000 27.791000 3.707974
28.581000 40.852000 4.791357
28.584000 30.591000 4.069541
28.587000 40.637000 4.617868
28.590000 35.205000 4.323721
28.593000 30.858000 3.910485
28.596000 42.496000 4.878169
28.599000 26.646000 3.823188
28.602000 32.607000 4.270513
28.605000 34.063000 4.288730
28.608000 29.338000 3.871227
28.611000 30.658000 4.193625
28.614000 29.038000 3.993550
28.617000 26.897000 3.822687
28.620000 29.526000 3.988443
28.623000 37.562000 4.535514
28.626000 38.547000 4.461168
28.629000 44.487000 4.893558
28.632000 30.983000 4.114740
28.635000 30.216000 3.894851
28.638000 42.960000 4.803905
28.641000 43.568000 4.825056
28.644000 40.965000 4.662689
28.647000 28.489000 3.838044
28.650000 30.661000 4.122686
28.653000 36.973000 4.381712
28.656000 27.971000 3.741160
28.659000 32.806000 4.122978
28.662000 45.963000 5.119826
28.665000 41.164000 4.670774
28.668000 28.923000 3.658482
28.671000 30.759000 4.103465
28.674000 29.172000 4.074273
28.677000 34.345000 4.545686
28.680000 23.735000 3.680039
28.683000 41.999000 4.769397
28.686000 26.716000 3.853508
28.689000 37.317000 4.469466
28.692000 25.578000 3.669854
28.695000 34.299000 4.323328
28.698000 33.806000 4.193649
28.701000 36.619000 4.487866
28.704000 42.523000 4.863767
28.707000 38.268000 4.465814
28.710000 34.175000 4.235179
28.713000 40.854000 4.659979
28.716000 39.715000 4.605917
28.719000 31.978000 4.210457
28.722000 39.226000 4.523436
28.725000 30.236000 3.887074
28.728000 33.274000 4.113291
28.731000 35.873000 4.393208
28.734000 29.106000 3.890109
28.737000 32.475000 4.122015
28.740000 33.707000 4.282891
28.743000 34.761000 4.336952
28.746000 25.782000 3.668996
28.749000 27.618000 3.924726
28.752000 25.845000 3.755684
28.755000 32.155000 4.168999
28.758000 32.078000 4.267550
28.761000 26.493000 3.776678
28.764000 38.821000 4.574143
28.767000 26.793000 3.909480
28.770000 22.007000 3.360777
28.773000 33.597000 4.051262
28.776000 36.596000 4.519693
28.779000 34.378000 4.340606
28.782000 32.761000 4.119828
28.785000 30.720000 3.927117
28.788000 28.907000 3.625783
28.791000 30.867000 4.121229
28.794000 34.455000 4.341706
28.797000 38.232000 4.459480
28.800000 31.241000 4.048162
28.803000 33.123000 4.141362
28.806000 29.845000 4.110995
28.809000 24.720000 3.724703
28.812000 37.951000 4.451734
28.815000 34.621000 4.386494
28.818000 36.194000 4.430224
28.821000 27.755000 4.014290
28.824000 32.786000 4.035139
28.827000 24.439000 3.629375
28.830000 36.394000 4.630996
28.833000 36.365000 4.340212
28.836000 34.293000 4.274279
28.839000 34.475000 4.455686
28.842000 32.483000 4.136714
28.845000 27.753000 3.766024
28.848000 27.391000 3.993549
28.851000 30.514000 3.904162
28.854000 33.346000 4.412925
28.857000 26.863000 3.810636
28.860000 29.836000 4.033401
28.863000 31.435000 4.104238
28.866000 32.937000 4.028667
28.869000 34.460000 4.302466
28.872000 34.137000 4.280062
28.875000 33.718000 4.168708
28.878000 27.821000 3.936347
28.881000 28.696000 3.966859
28.884000 35.934000 4.463135
28.887000 39.645000 4.657964
28.890000 35.312000 4.280317
28.893000 37.127000 4.291446
28.896000 31.420000 4.071043
28.899000 29.447000 4.185607
28.902000 28.900000 3.797247
28.905000 30.770000 4.060826
28.908000 32.935000 4.187274
28.911000 23.510000 3.527882
28.914000 35.382000 4.398805
28.917000 30.103000 3.902040
28.920000 36.563000 4.313028
28.923000 24.830000 3.556786
28.926000 33.424000 4.240994
28.929000 23.762000 3.561293
28.932000 30.066000 4.043592
28.935000 24.556000 3.578633
28.938000 32.541000 4.170717
28.941000 41.806000 4.838431
28.944000 36.044000 4.318422
28.947000 32.002000 4.167243
28.950000 30.192000 4.066637
28.953000 34.640000 4.535235
28.956000 46.692000 5.029592
28.959000 35.447000 4.403547
28.962000 42.592000 4.901727
28.965000 36.927000 4.595571
28.968000 31.863000 4.145844
28.971000 34.773000 4.390226
28.974000 25.056000 3.527312
28.977000 32.990000 4.116395
28.980000 33.346000 4.284123
28.983000 41.824000 4.864243
28.986000 32.925000 4.208557
28.989000 36.844000 4.456296
28.992000 35.177000 4.376892
28.995000 39.963000 4.574010
28.998000 34.994000 4.367562
29.001000 31.331000 4.048618
29.004000 42.600000 4.786798
29.007000 34.409000 4.156497
29.010000 39.576000 4.650147
29.013000 40.696000 4.708762
29.016000 41.420000 4.825525
29.019000 37.549000 4.522717
29.022000 24.033000 3.510638
29.025000 37.881000 4.489298
29.028000 41.108000 4.769764
29.031000 37.287000 4.584667
29.034000 39.327000 4.510852
29.037000 38.078000 4.495738
29.040000 36.911000 4.621764
29.043000 38.794000 4.694629
29.046000 41.358000 4.680498
29.049000 36.884000 4.448326
29.052000 33.660000 4.339907
29.055000 41.580000 4.933416
29.058000 48.144000 5.252884
29.061000 34.291000 4.466773
29.064000 41.595000 4.817800
29.067000 42.462000 4.869174
29.070000 45.842000 4.914497
29.073000 40.005000 4.578016
29.076000 40.634000 4.768897
29.079000 27.954000 3.848852
29.082000 34.803000 4.307224
29.085000 34.571000 4.311174
29.088000 47.345000 5.093568
29.091000 48.159000 5.199166
29.094000 45.308000 4.849736
29.097000 41.620000 4.685176
29.100000 48.795000 5.274529
29.103000 43.164000 4.749576
29.106000 45.488000 5.008554
29.109000 42.402000 4.723897
29.112000 39.633000 4.727395
29.115000 58.513000 5.676547
29.118000 51.692000 5.320095
29.121000 51.667000 5.247417
29.124000 48.554000 4.942041
29.127000 46.299000 5.034137
29.130000 50.139000 5.206049
29.133000 61.303000 5.639134
29.136000 76.233000 6.205766
29.139000 86.800000 6.475164
29.142000 94.060000 7.192243
29.145000 96.007000 7.306342
29.148000 113.000000 7.915761
29.151000 125.382000 8.158829
29.154000 166.630000 9.513176
29.157000 160.635000 9.257028
29.160000 220.457000 11.084786
29.163000 276.408000 12.334982
29.166000 394.968000 14.549515
29.169000 585.007000 17.761648
29.172000 902.202000 22.233461
29.175000 1504.993000 29.190897
29.178000 2559.391000 38.666688
29.181000 4032.598000 49.014709
29.184000 4550.230000 52.005417
29.187000 3399.916000 45.224976
29.190000 1921.076000 33.273683
29.193000 1126.038000 24.939428
29.196000 704.091000 19.607001
29.199000 476.104000 16.028691
29.202000 347.448000 13.681310
29.205000 223.455000 10.919551
29.208000 175.845000 9.929521
29.211000 149.387000 8.792863
29.214000 150.447000 9.013897
29.217000 108.962000 7.768703
29.220000 99.544000 7.482063
29.223000 78.347000 6.508306
29.226000 68.680000 6.136470
29.229000 69.447000 6.173482
29.232000 59.696000 5.850299
29.235000 71.923000 6.253891
29.238000 65.603000 5.867205
29.241000 57.885000 5.529452
29.244000 54.322000 5.428927
29.247000 55.043000 5.685543
29.250000 44.803000 4.913169
29.253000 38.837000 4.516898
29.256000 33.628000 4.290523
29.259000 52.874000 5.390341
29.262000 41.400000 4.724405
29.265000 51.181000 5.431565
29.268000 51.401000 5.249388
29.271000 49.348000 5.098134
29.274000 47.165000 4.964450
29.277000 40.980000 4.735057
29.280000 56.796000 5.554583
29.283000 43.911000 4.720242
29.286000 42.740000 4.828764
29.289000 37.634000 4.365129
29.292000 43.007000 4.789749
29.295000 36.108000 4.348227
29.298000 44.342000 4.885537
29.301000 49.099000 5.084560
29.304000 33.081000 4.176099
29.307000 51.629000 5.065256
29.310000 43.641000 4.843750
29.313000 42.158000 4.707261
29.316000 45.102000 4.747378
29.319000 41.212000 4.814851
29.322000 38.142000 4.587633
29.325000 48.198000 5.190810
29.328000 37.751000 4.355182
29.331000 39.540000 4.566908
29.334000 38.657000 4.504516
29.337000 45.670000 5.080875
29.340000 38.909000 4.455623
29.343000 39.735000 4.494428
29.346000 46.316000 4.885236
29.349000 35.747000 4.459871
29.352000 36.014000 4.492518
29.355000 49.136000 4.930692
29.358000 34.218000 4.322281
29.361000 41.232000 4.727655
29.364000 49.245000 5.179447
29.367000 43.526000 4.864274
29.370000 36.377000 4.631656
29.373000 45.279000 4.857250
29.376000 33.280000 4.127429
29.379000 34.150000 4.492697
29.382000 32.683000 4.367331
29.385000 26.460000 3.755815
29.388000 37.732000 4.601857
29.391000 39.669000 4.488886
29.394000 50.348000 5.400912
29.397000 36.879000 4.472740
29.400000 36.972000 4.609913
29.403000 36.691000 4.411818
29.406000 39.966000 4.547821
29.409000 37.760000 4.427608
29.412000 35.771000 4.432380
29.415000 44.356000 4.775438
29.418000 39.687000 4.511311
29.421000 32.292000 4.139266
29.424000 37.314000 4.624199
29.427000 31.702000 4.078096
29.430000 42.953000 4.702700
29.433000 40.411000 4.599584
29.436000 39.403000 4.557355
29.439000 45.462000 5.023515
29.442000 36.000000 4.435796
29.445000 42.309000 4.670884
29.448000 37.388000 4.472238
29.451000 46.323000 4.975643
29.454000 39.170000 4.593674
29.457000 51.825000 5.129273
29.460000 43.364000 4.894119
29.463000 37.535000 4.413248
29.466000 36.277000 4.521096
29.469000 35.276000 4.334292
29.472000 38.515000 4.570822
29.475000 48.486000 4.978446
29.478000 45.536000 4.936300
29.481000 39.940000 4.506191
29.484000 40.244000 4.717661
29.487000 41.439000 4.753501
29.490000 32.524000 4.124437
29.493000 39.120000 4.560583
29.496000 43.331000 4.871616
29.499000 37.581000 4.607045
29.502000 47.445000 4.994780
29.505000 46.301000 5.043794
29.508000 45.384000 4.758319
29.511000 45.637000 5.051909
29.514000 58.564000 5.581493
29.517000 34.823000 4.377830
29.520000 47.269000 4.930772
29.523000 32.986000 4.061771
29.526000 37.844000 4.505464
29.529000 42.186000 4.748607
29.532000 30.046000 4.023846
29.535000 41.069000 4.651991
29.538000 45.361000 4.866164
29.541000 48.505000 5.226374
29.544000 54.926000 5.555418
29.547000 41.647000 4.600166
29.550000 42.870000 4.745095
29.553000 47.195000 5.014837
29.556000 34.726000 4.452137
29.559000 36.289000 4.449442
29.562000 45.496000 4.986397
29.565000 41.370000 4.682461
29.568000 46.842000 4.846323
29.571000 53.103000 5.598277
29.574000 45.619000 5.009284
29.577000 60.124000 5.620219
29.580000 41.251000 4.745649
29.583000 35.529000 4.383846
29.586000 52.219000 5.254975
29.589000 43.713000 4.787966
29.592000 50.861000 5.141336
29.595000 41.820000 4.729202
29.598000 40.722000 4.715723
29.601000 40.873000 4.899766
29.604000 41.605000 4.636968
29.607000 49.067000 5.111949
29.610000 63.591000 5.845643
29.613000 51.372000 5.195190
29.616000 51.829000 5.268049
29.619000 39.447000 4.635496
29.622000 34.183000 4.282424
29.625000 53.059000 5.206979
29.628000 46.064000 4.955679
29.631000 61.790000 5.930871
29.634000 50.524000 5.119315
29.637000 54.824000 5.440098
29.640000 54.087000 5.342398
29.643000 56.779000 5.511509
29.646000 53.876000 5.402177
29.649000 60.751000 5.753175
29.652000 50.989000 5.179723
29.655000 64.684000 5.886751
29.658000 49.077000 5.318168
29.661000 58.183000 5.685454
29.664000 59.500000 5.722018
29.667000 50.853000 5.136653
29.670000 51.282000 5.218780
29.673000 57.377000 5.557838
29.676000 59.386000 5.530719
29.679000 62.077000 5.740842
29.682000 58.862000 5.806800
29.685000 64.918000 6.060915
29.688000 58.874000 5.721204
29.691000 62.255000 5.733851
29.694000 73.046000 6.270568
29.697000 77.026000 6.251254
29.700000 72.925000 6.259807
29.703000 76.777000 6.507377
29.706000 80.410000 6.582466
29.709000 69.042000 6.034239
29.712000 75.166000 6.260519
29.715000 81.685000 6.538572
29.718000 80.060000 6.618034
29.721000 78.964000 6.527518
29.724000 86.224000 6.670846
29.727000 80.217000 6.691160
29.730000 96.208000 7.101125
29.733000 84.387000 6.730908
29.736000 96.336000 7.239330
29.739000 83.760000 6.660043
29.742000 100.639000 7.305326
29.745000 111.717000 7.773597
29.748000 113.491000 7.873436
29.751000 116.747000 7.980847
29.754000 133.446000 8.375190
29.757000 128.338000 8.251576
29.760000 145.628000 8.808116
29.763000 122.437000 8.160675
29.766000 153.121000 9.291587
29.769000 166.843000 9.524395
29.772000 173.780000 9.512988
29.775000 174.616000 9.570556
29.778000 205.603000 10.639429
29.781000 236.463000 11.228981
29.784000 242.742000 11.415476
29.787000 265.866000 11.890233
29.790000 336.097000 13.561803
29.793000 363.368000 14.163338
29.796000 404.380000 14.965828
29.799000 462.094000 15.733413
29.802000 522.635000 16.584794
29.805000 652.632000 18.967772
29.808000 784.879000 21.025061
29.811000 938.763000 22.935402
29.814000 1336.335000 27.045490
29.817000 1742.348000 31.237400
29.820000 2250.522000 35.864826
29.823000 2806.228000 40.625393
29.826000 3144.951000 42.775773
29.829000 3217.863000 43.181025
29.832000 2909.014000 41.030132
29.835000 2273.823000 36.109608
29.838000 1788.795000 31.812799
29.841000 1282.304000 26.625980
29.844000 1045.777000 24.039951
29.847000 794.923000 21.106274
29.850000 615.018000 18.465439
29.853000 513.914000 16.762751
29.856000 410.567000 14.864104
29.859000 362.138000 13.921935
29.862000 325.378000 13.227126
29.865000 289.366000 12.500395
29.868000 243.053000 11.475856
29.871000 216.125000 10.746897
29.874000 232.067000 11.153748
29.877000 175.622000 9.738211
29.880000 188.945000 10.331517
29.883000 169.486000 9.564581
29.886000 147.813000 8.959894
29.889000 161.942000 9.296607
29.892000 137.083000 8.727109
29.895000 123.884000 8.178623
29.898000 107.164000 7.619555
29.901000 106.993000 7.593964
29.904000 100.359000 7.394126
29.907000 83.078000 6.955959
29.910000 105.815000 7.571742
29.913000 90.100000 7.128565
29.916000 75.409000 6.236967
29.919000 90.107000 6.876411
29.922000 85.883000 6.806888
29.925000 98.131000 7.368338
29.928000 88.758000 6.901566
29.931000 70.078000 6.115045
29.934000 88.559000 7.031828
29.937000 75.702000 6.386971
29.940000 74.104000 6.302492
29.943000 84.609000 6.771228
29.946000 57.200000 5.384912
29.949000 67.326000 5.780757
29.952000 67.365000 6.065088
29.955000 63.966000 5.956927
29.958000 51.540000 5.362164
29.961000 65.684000 5.940638
29.964000 61.680000 5.830317
29.967000 55.051000 5.468583
29.970000 52.313000 5.380327
29.973000 56.260000 5.568381
29.976000 60.393000 5.548556
29.979000 49.929000 5.062669
29.982000 69.636000 6.126983
29.985000 39.833000 4.635953
29.988000 51.107000 5.302626
29.991000 55.934000 5.562814
29.994000 55.264000 5.486542
29.997000 45.800000 5.006541
30.000000 50.865000 5.183126
30.003000 57.137000 5.618076
30.006000 64.016000 5.861280
30.009000 46.516000 5.057445
30.012000 35.826000 4.487654
30.015000 44.512000 4.948927
30.018000 49.572000 5.057299
30.021000 48.040000 5.075238
30.024000 49.492000 5.073712
30.027000 46.660000 4.925574
30.030000 42.421000 4.827419
30.033000 42.558000 4.888296
30.036000 56.961000 5.648093
30.039000 53.460000 5.223810
30.042000 71.190000 6.536510
30.045000 55.149000 5.575873
30.048000 45.647000 5.292613
30.051000 31.480000 3.989807
30.054000 37.037000 4.592225
30.057000 40.403000 4.759750
30.060000 48.277000 5.016029
30.063000 55.598000 5.478752
30.066000 35.480000 4.380674
30.069000 40.505000 4.667799
30.072000 35.705000 4.346302
30.075000 51.870000 5.372607
30.078000 40.885000 4.790420
30.081000 42.612000 4.795974
30.084000 46.949000 4.947012
30.087000 52.204000 5.293653
30.090000 46.012000 4.909873
30.093000 44.821000 4.764812
30.096000 44.027000 4.768494
30.099000 55.129000 5.395839
30.102000 43.640000 4.842508
30.105000 31.112000 3.924008
30.108000 31.561000 4.048295
30.111000 32.999000 4.120023
30.114000 44.295000 4.966133
30.117000 45.617000 5.136140
30.120000 33.523000 4.179948
30.123000 50.467000 5.280481
30.126000 37.222000 4.445285
30.129000 39.987000 4.595594
30.132000 51.431000 5.294986
30.135000 53.654000 5.386514
30.138000 40.841000 4.648737
30.141000 40.835000 4.764895
30.144000 35.217000 4.364385
30.147000 41.893000 4.811477
30.150000 47.608000 4.970013
30.153000 26.431000 3.853732
30.156000 39.787000 4.393438
30.159000 32.626000 4.155738
30.162000 47.913000 5.042850
30.165000 30.559000 3.704672
30.168000 34.121000 4.220742
30.171000 57.127000 5.565513
30.174000 31.564000 3.972257
30.177000 34.218000 4.349891
30.180000 34.199000 4.239248
30.183000 46.606000 4.946506
30.186000 32.392000 4.163530
30.189000 39.454000 4.650135
30.192000 36.550000 4.381780
30.195000 47.533000 4.992788
30.198000 33.853000 4.229618
30.201000 31.949000 4.060358
30.204000 37.935000 4.567218
30.207000 42.512000 4.699833
30.210000 30.716000 4.005260
30.213000 29.449000 3.869838
30.216000 39.852000 4.492090
30.219000 36.044000 4.616870
30.222000 36.501000 4.544811
30.225000 33.651000 4.130584
30.228000 42.358000 4.855767
30.231000 31.199000 3.864045
30.234000 36.959000 4.357161
30.237000 37.911000 4.429450
30.240000 31.624000 4.258848
30.243000 36.056000 4.480630
30.246000 26.926000 3.811219
30.249000 33.502000 4.336104
30.252000 35.079000 4.358992
30.255000 31.954000 4.216750
30.258000 34.814000 4.269965
30.261000 45.677000 4.988327
30.264000 34.609000 4.275784
30.267000 30.622000 4.020986
30.270000 32.090000 4.024352
30.273000 33.787000 4.369708
30.276000 31.839000 4.191140
30.279000 40.266000 4.825108
30.282000 32.435000 4.115487
30.285000 38.388000 4.395598
30.288000 46.187000 5.034412
30.291000 29.080000 3.945281
30.294000 47.470000 5.231921
30.297000 32.392000 4.166642
30.300000 47.921000 5.190963
30.303000 39.501000 4.673879
30.306000 33.704000 4.396255
30.309000 40.589000 4.637433
30.312000 39.979000 4.705013
30.315000 34.317000 4.296844
30.318000 36.277000 4.331469
30.321000 36.950000 4.572556
30.324000 30.514000 3.987244
30.327000 29.423000 3.874550
30.330000 34.916000 4.299763
30.333000 39.253000 4.744622
30.336000 35.387000 4.407343
30.339000 39.039000 4.462516
30.342000 53.187000 5.448099
30.345000 45.038000 4.854757
30.348000 39.004000 4.563801
30.351000 28.410000 3.879945
30.354000 28.097000 3.893500
30.357000 23.980000 3.444405
30.360000 34.041000 4.383774
30.363000 37.140000 4.469178
30.366000 35.685000 4.420162
30.369000 46.356000 4.990039
30.372000 34.711000 4.385235
30.375000 31.369000 4.055964
30.378000 29.297000 4.021712
30.381000 51.035000 5.426245
30.384000 34.132000 4.261951
30.387000 38.592000 4.554293
30.390000 43.517000 4.765595
30.393000 35.212000 4.448718
30.396000 36.109000 4.497161
30.399000 33.544000 4.159481
30.402000 41.800000 4.696942
30.405000 42.298000 4.767567
30.408000 33.592000 4.228123
30.411000 38.307000 4.475022
30.414000 34.611000 4.149967
30.417000 24.651000 3.664615
30.420000 34.919000 4.245463
30.423000 32.236000 4.324417
30.426000 29.934000 4.023516
30.429000 39.489000 4.545709
30.432000 26.967000 3.792222
30.435000 38.741000 4.610728
30.438000 39.019000 4.667056
30.441000 35.276000 4.278871
30.444000 40.509000 4.732065
30.447000 48.946000 5.170951
30.450000 42.654000 4.670361
30.453000 37.276000 4.557674
30.456000 41.990000 4.723994
30.459000 31.139000 4.033808
30.462000 28.942000 3.991944
30.465000 31.446000 4.062395
30.468000 39.629000 4.626733
30.471000 29.251000 3.811206
30.474000 35.520000 4.425752
30.477000 35.485000 4.301680
30.480000 34.200000 4.128184
30.483000 38.911000 4.544826
30.486000 42.613000 4.791990
30.489000 29.923000 4.025231
30.492000 27.465000 3.867464
30.495000 40.875000 4.601478
30.498000 32.318000 4.033646
30.501000 36.321000 4.488506
30.504000 50.258000 5.133201
30.507000 30.670000 4.016319
30.510000 32.345000 4.256741
30.513000 39.477000 4.682807
30.516000 29.021000 4.062342
30.519000 30.338000 4.047026
30.522000 36.313000 4.408942
30.525000 36.002000 4.442815
30.528000 31.298000 4.243064
30.531000 45.581000 5.011661
30.534000 32.724000 4.201392
30.537000 33.205000 4.137017
30.540000 34.867000 4.330851
30.543000 35.262000 4.284184
30.546000 34.823000 4.152461
30.549000 32.779000 4.189595
30.552000 26.117000 3.763403
30.555000 37.532000 4.443484
30.558000 38.395000 4.620171
30.561000 26.159000 3.567896
30.564000 26.805000 3.716514
30.567000 45.883000 5.099424
30.570000 36.220000 4.181235
30.573000 38.555000 4.621357
30.576000 33.159000 4.211909
30.579000 36.972000 4.667410
30.582000 26.284000 3.872863
30.585000 38.105000 4.368843
30.588000 36.922000 4.465053
30.591000 33.788000 4.244769
30.594000 34.945000 4.260883
30.597000 34.808000 4.265496
30.600000 29.929000 4.082139
30.603000 26.935000 3.746821
30.606000 42.143000 4.827752
30.609000 39.161000 4.674554
30.612000 29.721000 3.879398
30.615000 40.689000 4.589378
30.618000 25.612000 3.653747
30.621000 39.092000 4.593749
30.624000 40.980000 4.482991
30.627000 38.276000 4.604018
30.630000 33.569000 4.151916
30.633000 31.724000 4.043444
30.636000 32.784000 4.208509
30.639000 30.423000 3.842056
30.642000 37.718000 4.507335
30.645000 38.306000 4.559929
30.648000 33.343000 4.282941
30.651000 33.570000 4.182560
30.654000 42.894000 4.831100
30.657000 37.443000 4.518931
30.660000 29.300000 3.978462
30.663000 27.235000 3.727102
30.666000 38.922000 4.632822
30.669000 33.735000 4.263494
30.672000 42.201000 4.935871
30.675000 39.585000 4.606883
30.678000 40.655000 4.415731
30.681000 33.494000 4.304936
30.684000 38.240000 4.266775
30.687000 39.239000 4.540421
30.690000 32.106000 3.981703
30.693000 38.277000 4.682362
30.696000 30.208000 3.984409
30.699000 43.844000 4.812155
30.702000 31.396000 4.078163
30.705000 39.801000 4.632465
30.708000 39.769000 4.620030
30.711000 35.014000 4.230948
30.714000 41.900000 4.707805
30.717000 36.601000 4.390131
30.720000 34.871000 4.397208
30.723000 33.882000 4.211046
30.726000 25.707000 3.427182
30.729000 56.674000 5.481616
30.732000 34.049000 4.232379
30.735000 27.448000 3.918476
30.738000 29.002000 3.976486
30.741000 44.374000 4.747109
30.744000 28.462000 3.899321
30.747000 32.838000 4.249397
30.750000 36.877000 4.560430
30.753000 22.252000 3.285477
30.756000 34.487000 4.202237
30.759000 37.035000 4.531158
30.762000 24.435000 3.725152
30.765000 37.636000 4.479896
30.768000 32.997000 4.382819
30.771000 35.299000 4.488552
30.774000 56.395000 5.432596
30.777000 32.317000 4.207689
30.780000 37.538000 4.477753
30.783000 36.022000 4.545628
30.786000 39.118000 4.421168
30.789000 38.426000 4.749648
30.792000 31.676000 4.236273
30.795000 40.361000 4.810067
30.798000 41.213000 4.774493
30.801000 47.743000 4.940520
30.804000 41.228000 4.887137
30.807000 38.280000 4.532335
30.810000 38.777000 4.654418
30.813000 32.190000 4.158479
30.816000 34.399000 4.192373
30.819000 40.179000 4.680328
30.822000 34.115000 4.257214
30.825000 36.960000 4.438075
30.828000 40.696000 4.709046
30.831000 37.067000 4.473806
30.834000 32.560000 4.213243
30.837000 40.936000 4.718212
30.840000 42.051000 4.678863
30.843000 30.409000 3.908599
30.846000 46.900000 5.010212
30.849000 48.906000 5.247320
30.852000 40.290000 4.628405
30.855000 26.824000 3.779793
30.858000 49.975000 5.054854
30.861000 33.013000 4.177122
30.864000 35.113000 4.457321
30.867000 37.506000 4.512182
30.870000 51.869000 5.282661
30.873000 46.220000 4.901271
30.876000 48.180000 5.068156
30.879000 35.081000 4.127863
30.882000 44.391000 4.878229
30.885000 48.567000 5.144171
30.888000 49.780000 5.247598
30.891000 56.475000 5.485851
30.894000 69.896000 6.176335
30.897000 65.225000 6.118795
30.900000 72.449000 6.374522
30.903000 92.977000 7.160590
30.906000 112.185000 7.868429
30.909000 112.078000 7.720848
30.912000 125.828000 8.185091
30.915000 132.583000 8.521719
30.918000 103.050000 7.402147
30.921000 98.480000 7.373508
30.924000 80.380000 6.750401
30.927000 68.553000 6.117599
30.930000 64.007000 5.791363
30.933000 53.839000 5.138807
30.936000 34.489000 4.415657
30.939000 40.675000 4.734099
30.942000 48.984000 5.120382
30.945000 59.991000 5.689100
30.948000 53.345000 5.262964
30.951000 37.820000 4.534213
30.954000 40.475000 4.672224
30.957000 31.766000 3.979382
30.960000 45.261000 4.817611
30.963000 39.678000 4.728424
30.966000 37.401000 4.404954
30.969000 52.261000 5.505714
30.972000 30.508000 4.013855
30.975000 37.026000 4.311088
30.978000 45.477000 4.830681
30.981000 37.610000 4.606827
30.984000 43.257000 4.816245
30.987000 35.460000 4.301087
30.990000 31.261000 4.012162
30.993000 35.719000 4.255293
30.996000 38.073000 4.409773
30.999000 28.770000 3.998640
31.002000 26.893000 3.699775
31.005000 41.320000 4.591236
31.008000 42.381000 4.738546
31.011000 32.589000 4.077533
31.014000 41.327000 4.826824
31.017000 39.928000 4.740535
31.020000 37.156000 4.496964
31.023000 40.390000 4.727369
31.026000 42.093000 4.823653
31.029000 44.735000 5.220235
31.032000 39.180000 4.637276
31.035000 37.214000 4.525501
31.038000 32.218000 4.138784
31.041000 34.076000 4.286255
31.044000 41.934000 4.661999
31.047000 40.824000 4.759703
31.050000 35.642000 4.371437
31.053000 27.627000 3.738700
31.056000 34.293000 4.238026
31.059000 33.497000 4.103511
31.062000 39.572000 4.550626
31.065000 39.460000 4.520467
31.068000 28.414000 3.867385
31.071000 36.157000 4.542505
31.074000 33.137000 4.191511
31.077000 28.684000 4.023062
31.080000 35.017000 4.250185
31.083000 29.378000 3.898335
31.086000 35.936000 4.360782
31.089000 33.952000 4.240853
31.092000 34.682000 4.401547
31.095000 41.893000 4.718227
31.098000 32.889000 4.189064
31.101000 37.396000 4.732428
31.104000 48.229000 5.134391
31.107000 40.785000 4.565160
31.110000 33.976000 4.420732
31.113000 28.976000 3.836615
31.116000 48.885000 5.184321
31.119000 43.592000 4.908400
31.122000 30.124000 3.905630
31.125000 47.067000 5.112741
31.128000 33.882000 4.362303
31.131000 34.241000 4.376720
31.134000 41.079000 4.792729
31.137000 42.137000 4.726126
31.140000 34.628000 4.307676
31.143000 40.822000 4.628215
31.146000 38.780000 4.473750
31.149000 31.857000 4.185618
31.152000 29.322000 4.025138
31.155000 29.343000 4.009933
31.158000 29.767000 4.066942
31.161000 34.317000 4.314173
31.164000 38.483000 4.455334
31.167000 35.840000 4.296048
31.170000 39.505000 4.721551
31.173000 30.732000 4.245486
31.176000 25.123000 3.622416
31.179000 32.098000 4.143326
31.182000 34.233000 4.242814
31.185000 35.184000 4.275865
31.188000 33.810000 4.398532
31.191000 28.294000 3.856839
31.194000 38.421000 4.650723
31.197000 36.490000 4.404887
31.200000 46.363000 4.981671
31.203000 37.328000 4.368861
31.206000 39.082000 4.621749
31.209000 30.559000 4.123285
31.212000 42.361000 4.706286
31.215000 41.417000 4.695541
31.218000 39.140000 4.532370
31.221000 35.266000 4.171484
31.224000 38.675000 4.417430
31.227000 31.754000 4.184802
31.230000 29.348000 3.927528
31.233000 29.656000 4.131864
31.236000 43.351000 4.716323
31.239000 39.284000 4.516108
31.242000 38.238000 4.423358
31.245000 38.523000 4.570124
31.248000 29.047000 4.050092
31.251000 27.744000 3.909929
31.254000 43.761000 4.811966
31.257000 33.415000 4.345805
31.260000 37.077000 4.434789
31.263000 33.184000 4.259421
31.266000 31.632000 4.085481
31.269000 31.530000 4.088733
31.272000 35.128000 4.323778
31.275000 41.200000 4.500886
31.278000 40.735000 4.708325
31.281000 36.032000 4.339217
31.284000 41.134000 4.789367
31.287000 33.432000 4.227737
31.290000 27.543000 3.888661
31.293000 36.227000 4.434923
31.296000 35.335000 4.474469
31.299000 24.954000 3.611700
31.302000 33.441000 4.263434
31.305000 34.782000 4.271493
31.308000 47.885000 5.246952
31.311000 35.345000 4.396109
31.314000 32.859000 4.088107
31.317000 43.922000 4.743606
31.320000 34.840000 4.234625
31.323000 49.480000 5.130860
31.326000 26.853000 3.748882
31.329000 35.446000 4.280786
31.332000 31.403000 4.174812
31.335000 37.248000 4.416149
31.338000 45.511000 4.999172
31.341000 35.867000 4.292605
31.344000 31.010000 4.140643
31.347000 29.703000 4.099883
31.350000 26.396000 3.533395
31.353000 40.473000 4.632875
31.356000 34.934000 4.183066
31.359000 37.592000 4.567509
31.362000 45.225000 4.928619
31.365000 37.094000 4.298568
31.368000 42.127000 4.749702
31.371000 35.000000 4.325158
31.374000 31.086000 3.887279
31.377000 34.994000 4.330878
31.380000 43.317000 4.812246
31.383000 34.648000 4.251601
31.386000 46.717000 4.930630
31.389000 33.894000 4.188108
31.392000 36.698000 4.209116
31.395000 36.004000 4.553789
31.398000 40.553000 4.603901
31.401000 38.349000 4.423503
31.404000 31.721000 4.303385
31.407000 30.440000 3.984391
31.410000 33.970000 4.382690
31.413000 44.990000 5.054350
31.416000 46.125000 4.903060
31.419000 42.120000 4.667980
31.422000 35.537000 4.428232
31.425000 37.382000 4.451568
31.428000 31.178000 4.045322
31.431000 37.844000 4.547556
31.434000 44.260000 4.679493
31.437000 40.228000 4.693169
31.440000 41.389000 4.742315
31.443000 42.962000 4.836141
31.446000 32.534000 4.097799
31.449000 48.753000 5.177531
31.452000 40.581000 4.782287
31.455000 40.555000 4.831387
31.458000 38.677000 4.777696
31.461000 25.410000 3.552046
31.464000 30.940000 4.142232
31.467000 41.480000 4.624052
31.470000 26.932000 3.833570
31.473000 32.863000 4.198012
31.476000 30.116000 3.694083
31.479000 39.110000 4.645972
31.482000 29.035000 3.966367
31.485000 43.418000 4.712636
31.488000 40.426000 4.410306
31.491000 45.141000 4.990209
31.494000 55.055000 5.551638
31.497000 43.238000 4.858855
31.500000 30.026000 3.982781
31.503000 34.369000 4.327125
31.506000 37.556000 4.586516
31.509000 31.375000 4.115668
31.512000 36.627000 4.442437
31.515000 36.777000 4.403014
31.518000 35.711000 4.352500
31.521000 39.172000 4.475178
31.524000 42.326000 4.821794
31.527000 28.982000 3.958290
31.530000 32.064000 4.152995
31.533000 40.378000 4.429004
31.536000 54.076000 5.511572
31.539000 53.878000 5.207545
31.542000 48.312000 5.169919
31.545000 53.918000 5.420643
31.548000 55.286000 5.232530
31.551000 51.510000 5.398241
31.554000 52.318000 5.274318
31.557000 62.172000 5.770313
31.560000 52.508000 5.475332
31.563000 68.808000 6.060170
31.566000 78.794000 6.268899
31.569000 81.796000 6.707422
31.572000 113.859000 7.630158
31.575000 140.050000 8.631469
31.578000 129.356000 8.394229
31.581000 146.573000 8.908790
31.584000 164.098000 9.743987
31.587000 138.662000 8.640714
31.590000 118.725000 8.073396
31.593000 87.474000 6.893434
31.596000 83.720000 6.943513
31.599000 82.856000 6.839700
31.602000 65.234000 5.759834
31.605000 57.748000 5.504125
31.608000 68.159000 5.951126
31.611000 66.809000 5.992600
31.614000 57.704000 5.649123
31.617000 66.974000 5.893125
31.620000 66.498000 5.929131
31.623000 68.134000 5.939946
31.626000 83.222000 6.765182
31.629000 87.511000 6.996342
31.632000 76.827000 6.430413
31.635000 80.743000 6.640354
31.638000 76.787000 6.244803
31.641000 101.789000 7.399971
31.644000 136.213000 8.443055
31.647000 149.634000 8.832019
31.650000 173.386000 9.677066
31.653000 238.831000 10.889940
31.656000 304.513000 12.650558
31.659000 293.595000 12.585170
31.662000 298.763000 12.794358
31.665000 285.303000 12.399350
31.668000 219.700000 10.802551
31.671000 173.715000 9.849878
31.674000 148.714000 9.025522
31.677000 124.062000 8.201381
31.680000 89.444000 6.911891
31.683000 84.421000 6.726024
31.686000 72.443000 6.243608
31.689000 71.937000 6.244227
31.692000 70.712000 6.237003
31.695000 64.757000 6.000522
31.698000 61.443000 5.679676
31.701000 63.195000 5.834415
31.704000 47.858000 5.076929
31.707000 45.442000 4.951865
31.710000 50.857000 5.198547
31.713000 43.433000 4.754374
31.716000 43.922000 4.901182
31.719000 40.628000 4.564477
31.722000 55.533000 5.430624
31.725000 43.459000 4.949892
31.728000 37.258000 4.382093
31.731000 41.703000 4.659204
31.734000 40.838000 4.674400
31.737000 56.339000 5.491005
31.740000 40.962000 4.804274
31.743000 39.919000 4.440728
31.746000 39.578000 4.530030
31.749000 35.820000 4.374106
31.752000 33.785000 4.151634
31.755000 40.613000 4.752469
31.758000 46.428000 4.962667
31.761000 37.895000 4.366678
31.764000 41.726000 4.785181
31.767000 44.404000 4.893704
31.770000 39.615000 4.642945
31.773000 49.230000 5.125360
31.776000 37.450000 4.462992
31.779000 34.623000 4.282392
31.782000 54.985000 5.592973
31.785000 41.153000 4.513873
31.788000 30.230000 4.151918
31.791000 30.824000 4.046376
31.794000 46.172000 5.019679
31.797000 38.104000 4.534220
31.800000 49.251000 5.133895
31.803000 50.532000 5.191448
31.806000 38.864000 4.598471
31.809000 47.545000 5.156995
31.812000 32.816000 4.343009
31.815000 34.804000 4.192380
31.818000 34.564000 4.311402
31.821000 46.077000 5.138419
31.824000 41.427000 4.686888
31.827000 41.915000 4.868676
31.830000 38.242000 4.540259
31.833000 39.796000 4.586884
31.836000 39.621000 4.457436
31.839000 42.912000 4.927682
31.842000 41.551000 4.687924
31.845000 44.110000 4.967664
31.848000 45.650000 5.005732
31.851000 36.925000 4.413161
31.854000 29.854000 3.996372
31.857000 38.710000 4.497932
31.860000 35.767000 4.437202
31.863000 32.023000 3.939952
31.866000 35.404000 4.360207
31.869000 31.069000 4.001394
31.872000 42.731000 4.726500
31.875000 37.001000 4.492341
31.878000 40.921000 4.659808
31.881000 36.890000 4.513885
31.884000 32.025000 3.972693
31.887000 32.132000 4.296322
31.890000 38.584000 4.529575
31.893000 49.606000 5.154470
31.896000 41.671000 4.564563
31.899000 46.564000 4.811576
31.902000 40.258000 4.541895
31.905000 31.271000 4.204145
31.908000 39.524000 4.528377
31.911000 29.057000 4.026841
31.914000 35.825000 4.356358
31.917000 38.185000 4.543092
31.920000 50.555000 5.171740
31.923000 35.332000 4.220440
31.926000 32.658000 3.944396
31.929000 34.053000 4.194386
31.932000 31.229000 4.103036
31.935000 33.900000 4.448508
31.938000 29.579000 3.774571
31.941000 33.636000 4.339992
31.944000 36.943000 4.200936
31.947000 48.266000 4.986711
31.950000 35.053000 4.353508
31.953000 38.464000 4.635058
31.956000 46.913000 4.943796
31.959000 32.528000 4.224592
31.962000 35.975000 4.381502
31.965000 42.978000 4.736451
31.968000 39.302000 4.616109
31.971000 42.215000 4.911665
31.974000 31.585000 4.121096
31.977000 33.510000 4.133998
31.980000 31.323000 4.117959
31.983000 44.824000 4.959074
31.986000 47.581000 5.099079
31.989000 39.542000 4.494826
31.992000 28.786000 3.963048
31.995000 42.606000 4.709911
31.998000 23.537000 3.579181
32.001000 42.233000 4.681407
32.004000 31.378000 4.072401
32.007000 36.048000 4.477928
32.010000 44.375000 4.839184
32.013000 28.108000 3.816468
32.016000 39.467000 4.574959
32.019000 28.926000 3.792231
32.022000 55.237000 5.496937
32.025000 28.256000 3.845394
32.028000 32.269000 4.105371
32.031000 27.058000 3.813221
32.034000 29.864000 3.924159
32.037000 32.780000 4.138831
32.040000 33.179000 4.154977
32.043000 45.230000 4.980430
32.046000 47.095000 5.058828
32.049000 37.165000 4.420387
32.052000 42.618000 4.833262
32.055000 42.597000 4.833138
32.058000 34.674000 4.315480
32.061000 36.689000 4.530393
32.064000 32.235000 4.136335
32.067000 33.779000 4.221885
32.070000 39.791000 4.619218
32.073000 41.345000 4.823389
32.076000 34.091000 4.151126
32.079000 36.283000 4.421374
32.082000 29.862000 3.834498
32.085000 26.495000 3.732791
32.088000 38.603000 4.797243
32.091000 32.171000 4.253672
32.094000 33.685000 4.154723
32.097000 34.171000 4.307412
32.100000 31.701000 4.237601
32.103000 37.893000 4.456539
32.106000 39.257000 4.359708
32.109000 35.990000 4.281401
32.112000 38.071000 4.604270
32.115000 30.401000 4.008613
32.118000 30.123000 4.016123
32.121000 32.591000 4.158216
32.124000 34.505000 4.242823
32.127000 41.350000 4.836971
32.130000 42.612000 4.833168
32.133000 27.428000 3.652681
32.136000 41.530000 4.770537
32.139000 42.321000 4.847070
32.142000 40.475000 4.678749
32.145000 31.963000 4.238114
32.148000 42.988000 4.819899
32.151000 34.882000 4.279356
32.154000 43.375000 4.881833
32.157000 37.830000 4.404720
32.160000 31.878000 4.104938
32.163000 30.483000 4.098062
32.166000 33.378000 4.116380
32.169000 46.006000 4.961042
32.172000 35.777000 4.490738
32.175000 40.777000 4.569869
32.178000 54.451000 5.415520
32.181000 54.463000 5.477482
32.184000 44.027000 4.753560
32.187000 31.945000 4.178567
32.190000 35.580000 4.496499
32.193000 26.959000 3.814946
32.196000 51.989000 5.315714
32.199000 46.746000 4.850948
32.202000 43.907000 4.806439
32.205000 40.956000 4.680612
32.208000 26.152000 3.560928
32.211000 39.393000 4.432936
32.214000 35.160000 4.397089
32.217000 38.981000 4.605170
32.220000 36.825000 4.558994
32.223000 28.069000 3.917381
32.226000 46.211000 4.818517
32.229000 52.530000 5.221633
32.232000 33.057000 4.228766
32.235000 30.907000 4.042470
32.238000 49.071000 5.398659
32.241000 36.508000 4.393152
32.244000 35.681000 4.414894
32.247000 40.385000 4.582024
32.250000 46.609000 4.910416
32.253000 33.205000 4.228661
32.256000 35.541000 4.437850
32.259000 29.733000 3.918004
32.262000 35.911000 4.412309
32.265000 37.268000 4.591585
32.268000 41.714000 4.860904
32.271000 32.162000 4.159839
32.274000 24.796000 3.612732
32.277000 29.709000 3.922670
32.280000 41.020000 4.712017
32.283000 37.530000 4.436473
32.286000 37.536000 4.387198
32.289000 33.549000 4.353822
32.292000 38.348000 4.455177
32.295000 44.925000 4.889841
32.298000 30.468000 4.211955
32.301000 38.678000 4.537107
32.304000 34.066000 4.184503
32.307000 25.158000 3.748723
32.310000 30.874000 4.017489
32.313000 34.635000 4.213319
32.316000 37.858000 4.499173
32.319000 49.161000 4.986705
32.322000 38.444000 4.616342
32.325000 42.816000 4.800802
32.328000 34.039000 4.308970
32.331000 24.155000 3.590714
32.334000 40.680000 4.469406
32.337000 33.892000 4.201196
32.340000 40.337000 4.610155
32.343000 34.596000 4.441873
32.346000 26.991000 3.746344
32.349000 43.674000 4.936504
32.352000 35.517000 4.317792
32.355000 36.640000 4.427366
32.358000 38.692000 4.593402
32.361000 41.667000 4.819619
32.364000 37.466000 4.701958
32.367000 46.765000 4.997249
32.370000 36.085000 4.312674
32.373000 32.584000 4.138312
32.376000 31.835000 4.067050
32.379000 41.065000 4.658392
32.382000 33.801000 4.292068
32.385000 30.276000 4.037666
32.388000 35.780000 4.338612
32.391000 35.451000 4.557478
32.394000 43.026000 4.580715
32.397000 50.278000 5.186599
32.400000 35.102000 4.418783
32.403000 37.910000 4.582054
32.406000 40.830000 4.576394
32.409000 35.524000 4.391721
32.412000 32.251000 4.059011
32.415000 36.815000 4.311870
32.418000 46.774000 5.040369
32.421000 37.334000 4.331639
32.424000 28.864000 3.871258
32.427000 35.043000 4.246592
32.430000 44.276000 4.850699
32.433000 37.755000 4.240251
32.436000 42.061000 4.769296
32.439000 31.672000 4.020713
32.442000 37.160000 4.447193
32.445000 31.597000 3.904953
32.448000 49.173000 5.001923
32.451000 33.818000 4.106867
32.454000 45.560000 5.091308
32.457000 30.960000 3.989499
32.460000 45.250000 4.884027
32.463000 36.802000 4.448681
32.466000 40.950000 4.744677
32.469000 43.518000 4.888880
32.472000 32.430000 3.891985
32.475000 26.010000 3.647787
32.478000 34.756000 4.370750
32.481000 38.448000 4.530044
32.484000 35.518000 4.358734
32.487000 43.761000 4.818205
32.490000 33.490000 4.142493
32.493000 30.424000 4.078085
32.496000 35.506000 4.532151
32.499000 36.520000 4.439348
32.502000 44.359000 4.820745
32.505000 25.411000 3.635498
32.508000 37.686000 4.654352
32.511000 32.711000 4.038771
32.514000 37.250000 4.543295
32.517000 38.072000 4.511013
32.520000 33.523000 4.176258
32.523000 33.758000 4.219424
32.526000 34.615000 4.359395
32.529000 44.708000 4.899141
32.532000 30.421000 3.994110
32.535000 38.768000 4.439939
32.538000 45.576000 4.930351
32.541000 46.023000 4.953796
32.544000 45.785000 4.938220
32.547000 28.012000 3.907551
32.550000 39.429000 4.603122
32.553000 38.087000 4.596432
32.556000 46.870000 5.001237
32.559000 38.857000 4.539731
32.562000 40.665000 4.643971
32.565000 26.573000 3.772610
32.568000 38.135000 4.626732
32.571000 26.990000 3.839702
32.574000 31.525000 4.044890
32.577000 33.607000 4.223778
32.580000 32.600000 4.273991
32.583000 37.081000 4.447547
32.586000 42.680000 4.821812
32.589000 31.357000 4.104911
32.592000 44.892000 4.987464
32.595000 31.617000 4.053226
32.598000 37.209000 4.378457
32.601000 37.514000 4.505203
32.604000 43.789000 4.873381
32.607000 53.883000 5.434754
32.610000 43.203000 4.891230
32.613000 33.263000 4.297856
32.616000 35.301000 4.394194
32.619000 33.044000 4.241638
32.622000 25.292000 3.460476
32.625000 43.676000 5.010009
32.628000 31.640000 3.963952
32.631000 36.059000 4.413831
32.634000 29.322000 3.879365
32.637000 42.591000 4.929714
32.640000 41.315000 4.750229
32.643000 37.485000 4.337096
32.646000 34.689000 4.266597
32.649000 36.625000 4.419024
32.652000 29.998000 4.026860
32.655000 34.013000 4.376280
32.658000 39.153000 4.629383
32.661000 39.317000 4.810303
32.664000 41.648000 4.547427
32.667000 42.417000 4.754878
32.670000 33.041000 4.144389
32.673000 29.022000 3.995181
32.676000 32.372000 4.209229
32.679000 49.487000 5.142694
32.682000 40.578000 4.729779
32.685000 40.831000 4.703873
32.688000 29.880000 3.858485
32.691000 41.209000 4.753837
32.694000 32.111000 4.084458
32.697000 32.642000 4.183164
32.700000 38.714000 4.658953
32.703000 31.364000 4.092610
32.706000 40.117000 4.888310
32.709000 37.557000 4.491967
32.712000 30.389000 4.071086
32.715000 36.934000 4.327009
32.718000 50.999000 5.448517
32.721000 30.846000 4.238672
32.724000 31.473000 4.166522
32.727000 27.254000 3.791073
32.730000 44.422000 5.008076
32.733000 43.895000 5.018506
32.736000 31.046000 4.050681
32.739000 42.663000 4.884121
32.742000 34.761000 4.297468
32.745000 49.516000 5.117633
32.748000 28.956000 3.969521
32.751000 36.791000 4.513386
32.754000 41.562000 4.755750
32.757000 32.757000 4.111677
32.760000 55.895000 5.596848
32.763000 37.892000 4.344313
32.766000 34.008000 4.321288
32.769000 40.535000 4.828184
32.772000 49.033000 5.160885
32.775000 45.209000 4.881104
32.778000 29.075000 3.829072
32.781000 36.255000 4.571075
32.784000 36.295000 4.363769
32.787000 38.516000 4.459322
32.790000 50.344000 5.310555
32.793000 42.130000 4.726805
32.796000 38.893000 4.497492
32.799000 38.215000 4.633484
32.802000 41.752000 4.664325
32.805000 29.836000 3.881071
32.808000 38.675000 4.810340
32.811000 24.468000 3.504653
32.814000 37.815000 4.629176
32.817000 37.751000 4.403938
32.820000 34.770000 4.268563
32.823000 28.636000 3.942281
32.826000 26.115000 3.726498
32.829000 36.923000 4.350352
32.832000 41.728000 4.654715
32.835000 44.242000 4.720308
32.838000 32.815000 4.172412
32.841000 42.831000 4.885275
32.844000 45.136000 4.924964
32.847000 31.691000 4.180322
32.850000 39.886000 4.660345
32.853000 46.038000 4.988939
32.856000 39.863000 4.679557
32.859000 44.367000 4.690957
32.862000 37.982000 4.528741
32.865000 40.455000 4.637914
32.868000 39.380000 4.540865
32.871000 46.527000 5.021929
32.874000 27.995000 3.904366
32.877000 38.669000 4.513264
32.880000 36.272000 4.347483
32.883000 45.859000 4.991162
32.886000 43.202000 4.970182
32.889000 34.266000 4.237579
32.892000 38.488000 4.526596
32.895000 34.489000 4.262275
32.898000 28.246000 3.847656
32.901000 35.904000 4.363715
32.904000 35.340000 4.401058
32.907000 38.975000 4.593648
32.910000 32.324000 4.148255
32.913000 41.987000 4.732032
32.916000 48.973000 5.203036
32.919000 36.628000 4.424546
32.922000 26.759000 3.891825
32.925000 38.423000 4.594666
32.928000 33.866000 4.058035
32.931000 35.841000 4.467247
32.934000 36.560000 4.375746
32.937000 40.903000 4.652215
32.940000 34.773000 4.181562
32.943000 43.979000 4.748858
32.946000 49.400000 5.169194
32.949000 41.783000 4.648337
32.952000 41.600000 4.630391
32.955000 35.850000 4.488839
32.958000 40.835000 4.479718
32.961000 37.062000 4.465605
32.964000 41.768000 4.651244
32.967000 44.948000 5.000648
32.970000 37.890000 4.469406
32.973000 34.794000 4.381794
32.976000 39.836000 4.472202
32.979000 47.879000 5.180623
32.982000 33.853000 4.200162
32.985000 29.950000 3.753572
32.988000 48.250000 5.272274
32.991000 23.505000 3.309567
32.994000 42.305000 4.834577
32.997000 43.501000 4.814557
33.000000 30.942000 4.164218
33.003000 38.820000 4.597857
33.006000 27.039000 3.713497
33.009000 47.004000 4.896651
33.012000 47.416000 5.189572
33.015000 45.800000 4.911609
33.018000 48.797000 4.998061
33.021000 42.059000 4.818527
33.024000 44.511000 4.836188
33.027000 36.751000 4.340933
33.030000 32.457000 4.215265
33.033000 42.864000 4.723421
33.036000 32.774000 4.134072
33.039000 38.760000 4.694754
33.042000 37.255000 4.414007
33.045000 44.523000 4.987258
33.048000 45.246000 4.829614
33.051000 48.605000 5.153882
33.054000 40.002000 4.645830
33.057000 32.460000 4.261007
33.060000 41.379000 4.826956
33.063000 40.143000 4.652561
33.066000 43.087000 4.846700
33.069000 37.153000 4.586607
33.072000 31.743000 4.063511
33.075000 32.175000 4.061354
33.078000 41.955000 4.703352
33.081000 29.227000 3.992310
33.084000 42.371000 4.708244
33.087000 28.426000 3.932688
33.090000 35.271000 4.365793
33.093000 35.511000 4.350005
33.096000 33.086000 4.219095
33.099000 40.960000 4.692788
33.102000 38.867000 4.393071
33.105000 41.143000 4.732698
33.108000 41.884000 4.656315
33.111000 37.589000 4.419387
33.114000 39.799000 4.611748
33.117000 40.626000 4.717077
33.120000 48.205000 5.086150
33.123000 31.421000 4.002324
33.126000 34.425000 4.381978
33.129000 27.987000 3.646103
33.132000 41.037000 4.703535
33.135000 34.083000 4.337103
33.138000 45.277000 5.011640
33.141000 40.445000 4.654632
33.144000 35.237000 4.393347
33.147000 29.546000 4.137638
33.150000 29.459000 3.943487
33.153000 46.741000 5.106582
33.156000 41.865000 4.823831
33.159000 27.490000 3.824083
33.162000 33.165000 4.370650
33.165000 39.185000 4.657851
33.168000 42.308000 4.635298
33.171000 41.269000 4.559060
33.174000 35.405000 4.254478
33.177000 37.888000 4.796819
33.180000 31.528000 4.219296
33.183000 39.613000 4.597236
33.186000 33.228000 4.308561
33.189000 35.208000 4.392264
33.192000 33.673000 4.303771
33.195000 37.484000 4.591188
33.198000 34.609000 4.327516
33.201000 37.563000 4.335819
33.204000 40.219000 4.532590
33.207000 38.556000 4.761245
33.210000 31.081000 4.094410
33.213000 40.522000 4.633565
33.216000 48.309000 5.044309
33.219000 42.047000 4.711235
33.222000 41.865000 4.569612
33.225000 30.737000 4.174296
33.228000 38.522000 4.584871
33.231000 28.562000 3.876932
33.234000 37.918000 4.549801
33.237000 45.090000 4.961537
33.240000 28.945000 4.026070
33.243000 39.362000 4.765412
33.246000 38.057000 4.721875
33.249000 40.680000 4.707325
33.252000 39.168000 4.337212
33.255000 47.938000 5.003377
33.258000 42.537000 4.687994
33.261000 38.317000 4.578652
33.264000 34.059000 4.309927
33.267000 44.919000 4.882097
33.270000 45.890000 5.067023
33.273000 37.408000 4.504060
33.276000 28.383000 3.902890
33.279000 40.640000 4.530718
33.282000 45.682000 5.106341
33.285000 46.057000 4.927854
33.288000 37.180000 4.447121
33.291000 47.488000 4.966078
33.294000 41.348000 4.815746
33.297000 37.408000 4.506138
33.300000 25.030000 3.562365
33.303000 44.815000 4.882847
33.306000 40.625000 4.586904
33.309000 36.746000 4.349320
33.312000 39.301000 4.541705
33.315000 35.710000 4.374862
33.318000 42.751000 4.764375
33.321000 37.194000 4.507180
33.324000 34.880000 4.385181
33.327000 48.052000 5.144272
33.330000 35.122000 4.320385
33.333000 48.415000 4.982070
33.336000 42.375000 4.608979
33.339000 41.556000 4.889519
33.342000 38.418000 4.612090
33.345000 38.785000 4.515228
33.348000 46.456000 4.989795
33.351000 42.432000 4.723870
33.354000 42.970000 4.807160
33.357000 43.669000 4.788963
33.360000 43.015000 4.849902
33.363000 34.297000 4.306054
33.366000 39.280000 4.641035
33.369000 44.897000 4.852209
33.372000 44.990000 4.948892
33.375000 31.015000 3.993996
33.378000 35.823000 4.309793
33.381000 33.202000 4.264837
33.384000 34.146000 4.272243
33.387000 45.652000 4.836676
33.390000 37.215000 4.406280
33.393000 31.547000 4.108468
33.396000 31.174000 4.150460
33.399000 43.859000 4.789495
33.402000 47.441000 5.106742
33.405000 36.363000 4.306086
33.408000 44.853000 5.023032
33.411000 34.030000 4.267028
33.414000 33.647000 4.088983
33.417000 41.107000 4.669242
33.420000 30.314000 3.924510
33.423000 32.976000 4.278578
33.426000 40.982000 4.877657
33.429000 39.778000 4.407822
33.432000 42.438000 4.718734
33.435000 51.763000 5.163622
33.438000 35.125000 4.356306
33.441000 41.358000 4.751007
33.444000 34.365000 4.241370
33.447000 41.409000 4.676441
33.450000 45.130000 4.917674
33.453000 41.037000 4.623667
33.456000 46.379000 5.075761
33.459000 50.942000 5.487960
33.462000 50.804000 5.181885
33.465000 38.740000 4.456033
33.468000 42.400000 4.770337
33.471000 40.799000 4.590502
33.474000 40.129000 4.783021
33.477000 28.557000 3.828981
33.480000 29.949000 3.901823
33.483000 35.064000 4.170212
33.486000 38.217000 4.480673
33.489000 35.907000 4.359977
33.492000 26.261000 3.832615
33.495000 41.363000 4.801243
33.498000 37.265000 4.588631
33.501000 44.802000 4.822444
33.504000 33.570000 4.262687
33.507000 31.562000 4.047664
33.510000 42.407000 4.769654
33.513000 34.672000 4.222672
33.516000 39.230000 4.641714
33.519000 35.651000 4.386093
33.522000 34.621000 4.095701
33.525000 39.375000 4.535763
33.528000 40.958000 4.609221
33.531000 38.448000 4.453868
33.534000 41.105000 4.803011
33.537000 39.680000 4.624678
33.540000 31.863000 4.081348
33.543000 46.152000 5.001414
33.546000 51.280000 5.262625
33.549000 34.769000 4.289841
33.552000 28.461000 4.076572
33.555000 38.284000 4.531362
33.558000 35.562000 4.406374
33.561000 47.824000 5.179540
33.564000 37.234000 4.367378
33.567000 42.922000 4.732346
33.570000 37.040000 4.339634
33.573000 37.217000 4.459445
33.576000 46.293000 5.115814
33.579000 31.201000 4.041686
33.582000 41.916000 4.758645
33.585000 36.249000 4.350532
33.588000 41.504000 4.724418
33.591000 41.161000 4.720589
33.594000 30.771000 3.945257
33.597000 27.391000 3.712839
33.600000 41.916000 4.778411
33.603000 38.432000 4.442417
33.606000 35.620000 4.263408
33.609000 37.314000 4.459068
33.612000 45.689000 5.036883
33.615000 36.972000 4.533560
33.618000 28.826000 3.855004
33.621000 33.458000 4.363127
33.624000 44.533000 4.581865
33.627000 42.394000 4.748710
33.630000 36.914000 4.393685
33.633000 39.802000 4.764211
33.636000 33.246000 4.128463
33.639000 23.761000 3.683040
33.642000 38.717000 4.500915
33.645000 44.014000 4.925345
33.648000 46.183000 5.080295
33.651000 48.396000 5.306180
33.654000 39.227000 4.532351
33.657000 52.269000 5.385351
33.660000 42.510000 4.685335
33.663000 43.741000 4.818628
33.666000 47.223000 5.162492
33.669000 39.888000 4.625875
33.672000 30.252000 3.962747
33.675000 42.911000 4.912500
33.678000 41.967000 4.767279
33.681000 45.376000 4.797350
33.684000 49.485000 5.215540
33.687000 30.241000 4.052150
33.690000 40.143000 4.824324
33.693000 34.912000 4.320941
33.696000 30.637000 3.867794
33.699000 29.714000 3.875373
33.702000 43.394000 4.644392
33.705000 37.041000 4.655760
33.708000 49.174000 5.004221
33.711000 30.858000 4.048245
33.714000 40.941000 4.744089
33.717000 45.636000 5.034000
33.720000 35.065000 4.239124
33.723000 41.232000 4.742348
33.726000 54.811000 5.393384
33.729000 46.483000 4.905474
33.732000 41.055000 4.650255
33.735000 37.887000 4.456983
33.738000 31.756000 4.004575
33.741000 50.529000 5.097867
33.744000 41.502000 4.622665
33.747000 43.634000 4.739489
33.750000 41.620000 4.855240
33.753000 44.914000 5.059625
33.756000 34.012000 4.313286
33.759000 26.905000 3.753959
33.762000 44.549000 4.993193
33.765000 37.582000 4.513032
33.768000 33.354000 4.105921
33.771000 29.090000 3.896826
33.774000 38.694000 4.420206
33.777000 32.763000 4.000711
33.780000 37.224000 4.362896
33.783000 48.951000 5.186561
33.786000 33.137000 4.308830
33.789000 39.170000 4.620993
33.792000 42.373000 4.651265
33.795000 56.287000 5.501862
33.798000 38.820000 4.427530
33.801000 45.611000 5.113831
33.804000 45.395000 4.897494
33.807000 43.873000 4.864103
33.810000 34.462000 4.320880
33.813000 44.640000 4.907639
33.816000 37.501000 4.513126
33.819000 41.563000 4.713521
33.822000 36.212000 4.515764
33.825000 31.358000 4.168712
33.828000 36.987000 4.499006
33.831000 41.896000 5.006819
33.834000 42.136000 4.767949
33.837000 46.541000 5.006055
33.840000 43.223000 4.842599
33.843000 46.082000 5.036826
33.846000 35.232000 4.336447
33.849000 39.399000 4.510204
33.852000 39.752000 4.464983
33.855000 40.483000 4.721726
33.858000 32.672000 4.115625
33.861000 53.300000 5.474209
33.864000 40.795000 4.846442
33.867000 39.473000 4.743017
33.870000 39.135000 4.636903
33.873000 44.019000 4.894312
33.876000 37.358000 4.552925
33.879000 38.640000 4.689359
33.882000 43.804000 4.873145
33.885000 46.700000 5.014874
33.888000 44.189000 5.036033
33.891000 39.076000 4.632707
33.894000 39.942000 4.509899
33.897000 47.497000 5.108075
33.900000 52.337000 5.333180
33.903000 42.472000 4.552425
33.906000 60.374000 5.794395
33.909000 44.095000 4.750405
33.912000 55.428000 5.688491
33.915000 43.239000 4.792945
33.918000 54.580000 5.427151
33.921000 49.515000 5.168665
33.924000 51.355000 5.160742
33.927000 37.673000 4.372813
33.930000 50.797000 5.367256
33.933000 52.286000 5.170062
33.936000 47.412000 5.216434
33.939000 47.053000 4.959457
33.942000 42.728000 4.762461
33.945000 43.392000 4.955800
33.948000 36.469000 4.640202
33.951000 59.221000 5.803856
33.954000 50.255000 5.187122
33.957000 34.535000 4.075155
33.960000 42.796000 4.951534
33.963000 57.242000 5.638661
33.966000 57.934000 5.471834
33.969000 48.060000 5.037335
33.972000 61.895000 5.851211
33.975000 54.677000 5.381638
33.978000 52.535000 5.289714
33.981000 46.134000 4.938713
33.984000 47.526000 5.125908
33.987000 53.630000 5.274548
33.990000 45.912000 4.887488
33.993000 49.396000 5.100399
33.996000 68.143000 5.898669
33.999000 60.430000 5.721663
34.002000 51.425000 5.215266
34.005000 64.424000 5.908995
34.008000 67.174000 5.961892
34.011000 61.327000 5.777057
34.014000 46.449000 4.880576
34.017000 65.784000 5.900844
34.020000 60.243000 5.659157
34.023000 67.839000 5.971539
34.026000 69.247000 6.155798
34.029000 62.908000 6.000435
34.032000 61.638000 5.860288
34.035000 59.827000 5.467855
34.038000 62.991000 5.665708
34.041000 52.728000 5.229264
34.044000 59.160000 5.639758
34.047000 71.519000 6.435148
34.050000 65.122000 5.771165
34.053000 78.128000 6.512230
34.056000 84.018000 6.880167
34.059000 87.728000 6.726069
34.062000 82.999000 6.780768
34.065000 82.572000 6.445253
34.068000 89.892000 7.054385
34.071000 96.517000 7.198960
34.074000 94.502000 7.147982
34.077000 107.561000 7.597897
34.080000 116.375000 7.765557
34.083000 128.698000 8.234301
34.086000 138.513000 8.493363
34.089000 143.785000 8.916606
34.092000 148.152000 8.998315
34.095000 144.693000 8.761566
34.098000 157.268000 9.365019
34.101000 165.770000 9.292931
34.104000 219.031000 10.721766
34.107000 280.207000 12.309926
34.110000 315.201000 13.056935
34.113000 404.907000 14.883491
34.116000 491.642000 16.186375
34.119000 667.844000 19.082134
34.122000 806.974000 20.836202
34.125000 1095.470000 24.883126
34.128000 1259.747000 26.393754
34.131000 1425.670000 28.409472
34.134000 1281.327000 26.547504
34.137000 1156.522000 25.329386
34.140000 968.360000 23.068445
34.143000 689.413000 19.327222
34.146000 551.046000 17.460396
34.149000 450.042000 15.602809
34.152000 363.319000 13.950076
34.155000 268.483000 11.964547
34.158000 240.532000 11.572206
34.161000 190.819000 10.159938
34.164000 184.154000 9.972002
34.167000 152.618000 9.089873
34.170000 133.016000 8.466735
34.173000 124.448000 8.324997
34.176000 99.836000 7.327416
34.179000 109.135000 7.761799
34.182000 105.092000 7.559302
34.185000 110.250000 7.680713
34.188000 106.605000 7.762502
34.191000 81.091000 6.515921
34.194000 74.687000 6.421469
34.197000 78.345000 6.355985
34.200000 80.740000 6.556757
34.203000 73.718000 6.126337
34.206000 78.138000 6.531134
34.209000 78.105000 6.513828
34.212000 64.640000 5.980310
34.215000 70.428000 6.194834
34.218000 83.724000 6.750970
34.221000 81.716000 6.753243
34.224000 53.205000 5.334046
34.227000 61.441000 5.789918
34.230000 58.160000 5.432290
34.233000 61.587000 5.527157
34.236000 63.627000 5.913107
34.239000 66.647000 6.082292
34.242000 70.948000 6.199196
34.245000 57.973000 5.532581
34.248000 60.773000 5.687740
34.251000 65.062000 5.957219
34.254000 60.614000 5.718098
34.257000 41.015000 4.809715
34.260000 63.341000 5.882444
34.263000 57.107000 5.574938
34.266000 49.113000 5.087379
34.269000 46.874000 5.033784
34.272000 42.022000 4.686300
34.275000 65.443000 6.004529
34.278000 44.581000 4.841459
34.281000 54.028000 5.414087
34.284000 61.517000 5.759788
34.287000 42.786000 4.741745
34.290000 47.705000 4.932287
34.293000 49.348000 5.352150
34.296000 53.318000 5.412753
34.299000 46.087000 4.957102
34.302000 42.872000 4.772464
34.305000 49.608000 5.219890
34.308000 47.640000 5.021124
34.311000 44.172000 4.819120
34.314000 57.880000 5.388284
34.317000 44.634000 4.853324
34.320000 42.441000 4.672564
34.323000 49.524000 5.197036
34.326000 50.191000 5.234560
34.329000 50.675000 5.154804
34.332000 52.880000 5.274896
34.335000 33.434000 4.088456
34.338000 41.881000 4.894535
34.341000 57.811000 5.458916
34.344000 44.522000 4.865798
34.347000 37.280000 4.340348
34.350000 33.486000 4.128119
34.353000 38.126000 4.519076
34.356000 45.247000 4.713317
34.359000 36.375000 4.375180
34.362000 42.038000 4.814865
34.365000 40.795000 4.612539
34.368000 49.313000 5.017987
34.371000 55.134000 5.440919
34.374000 40.871000 4.567350
34.377000 54.237000 5.484810
34.380000 36.105000 4.288102
34.383000 48.408000 4.917639
34.386000 44.606000 5.048194
34.389000 47.593000 5.106617
34.392000 57.247000 5.518035
34.395000 45.934000 4.997932
34.398000 43.130000 4.889466
34.401000 55.702000 5.468166
34.404000 48.857000 4.983483
34.407000 42.853000 4.888486
34.410000 30.963000 3.893513
34.413000 42.831000 4.836602
34.416000 39.679000 4.627609
34.419000 49.218000 5.292965
34.422000 51.278000 5.324381
34.425000 38.840000 4.339292
34.428000 41.896000 4.749495
34.431000 42.256000 4.767042
34.434000 48.464000 5.067874
34.437000 46.531000 4.802754
34.440000 42.183000 4.815905
34.443000 32.694000 4.115382
34.446000 44.467000 4.926594
34.449000 37.220000 4.561403
34.452000 50.174000 5.200357
34.455000 32.192000 4.031048
34.458000 47.336000 5.039937
34.461000 52.062000 5.372141
34.464000 33.571000 4.197481
34.467000 38.081000 4.677949
34.470000 32.453000 4.028558
34.473000 48.113000 5.097404
34.476000 35.446000 4.393713
34.479000 44.219000 4.924008
34.482000 39.762000 4.607387
34.485000 47.714000 5.120101
34.488000 37.438000 4.520758
34.491000 40.509000 4.634878
34.494000 52.738000 5.396878
34.497000 51.265000 5.064915
34.500000 49.904000 5.260270
34.503000 31.101000 4.096424
34.506000 42.048000 4.757529
34.509000 42.068000 4.694750
34.512000 42.154000 4.617591
34.515000 58.153000 5.526206
34.518000 46.185000 4.906498
34.521000 41.886000 4.644936
34.524000 41.682000 4.660101
34.527000 48.299000 4.976668
34.530000 46.030000 4.899560
34.533000 41.273000 4.788860
34.536000 47.653000 5.054732
34.539000 53.463000 5.392998
34.542000 44.694000 4.875651
34.545000 42.287000 4.574655
34.548000 44.978000 5.023326
34.551000 42.995000 4.845005
34.554000 38.274000 4.608216
34.557000 30.402000 4.101051
34.560000 38.668000 4.521877
34.563000 31.055000 4.111207
34.566000 47.943000 5.169101
34.569000 39.569000 4.703616
34.572000 47.102000 5.048821
34.575000 41.250000 4.732919
34.578000 31.088000 4.092607
34.581000 43.407000 4.904066
34.584000 40.539000 4.726358
34.587000 37.072000 4.445601
34.590000 41.760000 4.527857
34.593000 50.415000 5.339206
34.596000 41.666000 4.616594
34.599000 41.835000 4.539880
34.602000 52.491000 5.321865
34.605000 42.270000 4.773208
34.608000 41.524000 4.729520
34.611000 34.672000 4.269955
34.614000 38.995000 4.558361
34.617000 36.713000 4.449594
34.620000 44.351000 4.787537
34.623000 36.180000 4.380799
34.626000 41.916000 4.778945
34.629000 42.406000 4.772697
34.632000 54.058000 5.510606
34.635000 38.605000 4.551315
34.638000 48.701000 5.142656
34.641000 52.675000 5.292936
34.644000 46.312000 5.030850
34.647000 41.805000 4.690321
34.650000 42.745000 4.861742
34.653000 50.999000 5.228747
34.656000 44.122000 4.799771
34.659000 54.199000 5.385311
34.662000 43.630000 5.052719
34.665000 50.690000 5.202980
34.668000 52.670000 5.337802
34.671000 39.750000 4.475439
34.674000 43.068000 4.879396
34.677000 42.753000 4.666091
34.680000 57.805000 5.715014
34.683000 54.641000 5.406940
34.686000 42.412000 4.707269
34.689000 54.682000 5.258824
34.692000 37.039000 4.366169
34.695000 46.893000 5.012093
34.698000 54.752000 5.343226
34.701000 45.736000 4.938247
34.704000 41.006000 4.607351
34.707000 30.656000 4.036985
34.710000 53.707000 5.407682
34.713000 55.772000 5.520845
34.716000 49.072000 5.196414
34.719000 50.493000 5.201178
34.722000 44.346000 4.875251
34.725000 54.570000 5.360480
34.728000 53.173000 5.364011
34.731000 46.483000 4.974068
34.734000 54.149000 5.505145
34.737000 42.018000 4.803518
34.740000 55.537000 5.612741
34.743000 55.727000 5.555200
34.746000 58.907000 5.613224
34.749000 61.675000 5.639903
34.752000 62.390000 5.717229
34.755000 59.019000 5.579470
34.758000 54.229000 5.451478
34.761000 56.157000 5.573648
34.764000 52.944000 5.353412
34.767000 54.084000 5.309542
34.770000 72.463000 6.168474
34.773000 71.186000 6.137652
34.776000 59.579000 5.500852
34.779000 66.198000 5.954251
34.782000 57.329000 5.692433
34.785000 57.852000 5.414286
34.788000 56.859000 5.574295
34.791000 59.603000 5.695110
34.794000 58.754000 5.623547
34.797000 60.235000 5.720909
34.800000 56.655000 5.399008
34.803000 66.408000 6.171055
34.806000 69.492000 6.091179
34.809000 64.886000 6.131768
34.812000 65.705000 5.977577
34.815000 64.578000 5.877503
34.818000 84.904000 6.853486
34.821000 65.729000 5.800069
34.824000 66.892000 6.026108
34.827000 74.108000 6.512917
34.830000 81.783000 6.687852
34.833000 95.687000 7.100470
34.836000 87.851000 6.931343
34.839000 97.134000 7.073331
34.842000 94.968000 7.150160
34.845000 95.795000 7.052962
34.848000 107.052000 7.621148
34.851000 118.400000 7.896047
34.854000 108.389000 7.688694
34.857000 121.737000 8.049520
34.860000 125.394000 8.276884
34.863000 146.359000 8.738129
34.866000 125.024000 8.208300
34.869000 161.011000 9.369590
34.872000 166.366000 9.460346
34.875000 193.689000 10.214923
34.878000 156.976000 8.963216
34.881000 203.754000 10.774658
34.884000 213.316000 10.613506
34.887000 229.521000 11.096603
34.890000 251.551000 11.794271
34.893000 298.624000 12.665735
34.896000 370.379000 14.204571
34.899000 451.033000 15.653511
34.902000 557.985000 17.245321
34.905000 678.610000 19.295838
34.908000 880.943000 21.991806
34.911000 1200.867000 25.934585
34.914000 1537.798000 29.217021
34.917000 1999.501000 33.688209
34.920000 2064.345000 34.012492
34.923000 2060.530000 34.236652
34.926000 1857.015000 32.315354
34.929000 1416.189000 28.277169
34.932000 1144.694000 25.110949
34.935000 879.510000 22.031892
34.938000 699.631000 19.595582
34.941000 500.583000 16.587810
34.944000 443.541000 15.505465
34.947000 331.932000 13.293634
34.950000 290.837000 12.606789
34.953000 258.469000 11.739451
34.956000 236.633000 11.475970
34.959000 211.888000 10.746233
34.962000 134.058000 8.547077
34.965000 166.862000 9.462352
34.968000 147.725000 8.751979
34.971000 164.002000 9.573716
34.974000 124.557000 8.223282
34.977000 110.187000 7.736402
34.980000 112.389000 7.832520
34.983000 105.704000 7.536086
34.986000 110.475000 7.602719
34.989000 101.106000 7.321734
34.992000 95.153000 7.031288
34.995000 89.168000 6.889679
34.998000 77.012000 6.489495
35.001000 96.686000 7.234854
35.004000 97.274000 7.354643
35.007000 73.965000 6.230801
35.010000 90.776000 6.972431
35.013000 71.552000 6.127242
35.016000 76.430000 6.473121
35.019000 65.330000 5.963069
35.022000 79.756000 6.736014
35.025000 57.763000 5.573465
35.028000 65.188000 5.767043
35.031000 56.972000 5.519280
35.034000 59.531000 5.719049
35.037000 54.407000 5.476610
35.040000 57.770000 5.654864
35.043000 60.590000 5.731811
35.046000 52.327000 5.366076
35.049000 62.657000 5.720326
35.052000 60.141000 5.538549
35.055000 58.240000 5.708852
35.058000 61.507000 5.872912
35.061000 57.165000 5.344739
35.064000 53.280000 5.222411
35.067000 53.110000 5.496550
35.070000 56.603000 5.663443
35.073000 58.765000 5.602111
35.076000 71.543000 6.216948
35.079000 51.090000 5.097098
35.082000 54.795000 5.369066
35.085000 41.933000 4.832372
35.088000 66.049000 5.945453
35.091000 46.883000 4.851479
35.094000 51.105000 5.277077
35.097000 46.735000 4.809752
35.100000 57.522000 5.603130
35.103000 47.657000 5.007601
35.106000 59.470000 5.709807
35.109000 69.308000 6.052371
35.112000 61.519000 5.671617
35.115000 41.685000 4.747824
35.118000 47.506000 5.168363
35.121000 55.964000 5.590381
35.124000 59.046000 5.544009
35.127000 63.345000 5.972682
35.130000 56.150000 5.504091
35.133000 42.405000 4.695989
35.136000 34.714000 4.448184
35.139000 37.842000 4.515215
35.142000 45.872000 5.007935
35.145000 38.480000 4.376289
35.148000 51.520000 5.383248
35.151000 49.934000 5.276759
35.154000 44.707000 4.901987
35.157000 56.234000 5.600901
35.160000 45.674000 4.942684
35.163000 44.343000 4.887571
35.166000 48.455000 4.962517
35.169000 46.188000 4.980029
35.172000 39.466000 4.635606
35.175000 49.495000 5.356032
35.178000 55.429000 5.464465
35.181000 65.314000 6.092544
35.184000 38.144000 4.384070
35.187000 40.283000 4.722489
35.190000 40.280000 4.551759
35.193000 45.979000 4.898023
35.196000 47.393000 5.022765
35.199000 41.624000 4.724148
35.202000 56.978000 5.627809
35.205000 40.786000 4.742837
35.208000 51.602000 5.265049
35.211000 43.963000 4.844703
35.214000 48.997000 5.099971
35.217000 52.971000 5.389910
35.220000 42.186000 4.652393
35.223000 37.895000 4.595686
35.226000 57.046000 5.523458
35.229000 52.005000 5.217716
35.232000 48.182000 4.921823
35.235000 34.802000 4.430087
35.238000 43.014000 4.876959
35.241000 43.781000 4.696292
35.244000 58.453000 5.708422
35.247000 47.556000 5.189422
35.250000 41.495000 4.922277
35.253000 36.429000 4.389427
35.256000 44.635000 4.789296
35.259000 40.661000 4.664370
35.262000 56.429000 5.348837
35.265000 50.523000 5.187206
35.268000 54.874000 5.298502
35.271000 59.279000 5.511657
35.274000 60.608000 5.734706
35.277000 42.327000 4.831150
35.280000 49.877000 5.302636
35.283000 51.805000 5.160099
35.286000 66.965000 5.963094
35.289000 48.008000 4.882449
35.292000 44.326000 4.844257
35.295000 36.564000 4.412826
35.298000 36.049000 4.376694
35.301000 42.889000 4.811264
35.304000 43.799000 4.689934
35.307000 43.815000 4.741494
35.310000 44.508000 4.827378
35.313000 43.449000 4.850095
35.316000 59.177000 5.435537
35.319000 43.810000 4.739188
35.322000 55.003000 5.550124
35.325000 45.072000 4.932269
35.328000 50.414000 5.254924
35.331000 62.118000 5.756052
35.334000 58.280000 5.864666
35.337000 63.048000 5.687319
35.340000 66.940000 5.974534
35.343000 58.383000 5.610058
35.346000 79.079000 6.574320
35.349000 77.403000 6.488719
35.352000 91.248000 6.980103
35.355000 118.378000 7.812317
35.358000 142.377000 8.686446
35.361000 158.721000 9.040879
35.364000 220.122000 10.933897
35.367000 361.424000 14.104235
35.370000 573.538000 17.633259
35.373000 814.686000 21.035277
35.376000 1187.066000 25.559878
35.379000 1173.572000 25.767714
35.382000 780.922000 20.821521
35.385000 467.930000 15.949182
35.388000 335.358000 13.496749
35.391000 219.173000 10.801468
35.394000 144.496000 8.788175
35.397000 130.333000 8.359272
35.400000 112.596000 7.801802
35.403000 91.602000 6.919367
35.406000 78.110000 6.427180
35.409000 76.076000 6.448943
35.412000 61.717000 5.751359
35.415000 59.981000 5.770791
35.418000 61.236000 5.723886
35.421000 38.841000 4.656399
35.424000 56.331000 5.732984
35.427000 53.708000 5.487425
35.430000 58.042000 5.743270
35.433000 38.168000 4.542178
35.436000 41.492000 4.649769
35.439000 51.452000 5.313275
35.442000 35.622000 4.293269
35.445000 39.514000 4.562980
35.448000 44.892000 4.873187
35.451000 52.544000 5.422786
35.454000 49.258000 5.025541
35.457000 39.664000 4.538538
35.460000 41.614000 4.777007
35.463000 39.307000 4.419059
35.466000 33.285000 4.315399
35.469000 49.784000 5.162580
35.472000 48.526000 5.116927
35.475000 44.139000 4.789210
35.478000 31.926000 4.039798
35.481000 39.967000 4.625335
35.484000 39.423000 4.486669
35.487000 47.478000 5.077233
35.490000 48.070000 5.204309
35.493000 54.726000 5.506477
35.496000 48.076000 5.156478
35.499000 52.997000 5.390182
35.502000 33.399000 4.185978
35.505000 50.556000 5.192310
35.508000 41.308000 4.753613
35.511000 37.927000 4.555934
35.514000 46.423000 5.075292
35.517000 37.808000 4.424370
35.520000 42.239000 4.927122
35.523000 44.822000 4.923387
35.526000 46.087000 4.963745
35.529000 44.834000 5.020650
35.532000 45.585000 4.763124
35.535000 40.864000 4.733112
35.538000 40.991000 4.663390
35.541000 44.005000 4.809991
35.544000 34.209000 4.387110
35.547000 29.984000 4.106064
35.550000 37.739000 4.481115
35.553000 49.385000 5.143108
35.556000 45.649000 4.896407
35.559000 37.037000 4.226351
35.562000 44.081000 4.884758
35.565000 38.272000 4.582622
35.568000 31.475000 4.010744
35.571000 40.492000 4.663520
35.574000 36.629000 4.501351
35.577000 32.333000 4.363983
35.580000 46.002000 5.016175
35.583000 38.657000 4.541702
35.586000 39.685000 4.541982
35.589000 46.478000 5.227854
35.592000 32.946000 4.292700
35.595000 45.050000 4.989890
35.598000 42.891000 4.667549
35.601000 37.671000 4.344624
35.604000 34.476000 4.269843
35.607000 38.524000 4.534898
35.610000 43.133000 4.795305
35.613000 34.580000 4.356002
35.616000 35.040000 4.383268
35.619000 40.618000 4.689047
35.622000 48.796000 5.083079
35.625000 46.875000 4.977261
35.628000 40.502000 4.642801
35.631000 38.692000 4.553593
35.634000 26.743000 3.812658
35.637000 25.806000 3.791809
35.640000 26.451000 3.775585
35.643000 43.463000 4.863190
35.646000 35.602000 4.263736
35.649000 50.073000 5.186490
35.652000 42.835000 4.750433
35.655000 34.286000 4.180149
35.658000 39.014000 4.490108
35.661000 39.080000 4.569063
35.664000 32.454000 4.183814
35.667000 36.089000 4.406483
35.670000 52.979000 5.450600
35.673000 38.786000 4.592917
35.676000 37.648000 4.592379
35.679000 28.911000 3.851596
35.682000 47.062000 5.001276
35.685000 44.696000 4.822925
35.688000 42.906000 4.821991
35.691000 42.204000 4.734787
35.694000 38.868000 4.571762
35.697000 45.494000 5.016766
35.700000 36.804000 4.475914
35.703000 50.244000 5.143488
35.706000 34.595000 4.394477
35.709000 39.679000 4.577680
35.712000 32.728000 4.301916
35.715000 46.693000 5.109570
35.718000 32.991000 4.087241
35.721000 34.163000 4.366086
35.724000 40.178000 4.623553
35.727000 35.397000 4.174410
35.730000 33.581000 4.134797
35.733000 39.004000 4.528132
35.736000 44.853000 4.910209
35.739000 42.295000 4.744927
35.742000 37.826000 4.522432
35.745000 47.591000 4.981954
35.748000 32.307000 3.990224
35.751000 32.371000 4.276529
35.754000 39.294000 4.655535
35.757000 40.940000 4.862959
35.760000 38.052000 4.681134
35.763000 39.739000 4.724533
35.766000 42.356000 4.797299
35.769000 43.589000 4.978953
35.772000 53.966000 5.509598
35.775000 47.403000 4.999951
35.778000 35.726000 4.406267
35.781000 39.858000 4.686898
35.784000 41.275000 4.777262
35.787000 27.020000 3.736149
35.790000 42.604000 4.644007
35.793000 34.493000 4.228595
35.796000 37.888000 4.415645
35.799000 45.450000 4.786116
35.802000 36.549000 4.460437
35.805000 37.290000 4.505435
35.808000 45.417000 5.010317
35.811000 41.740000 4.670299
35.814000 40.101000 4.560112
35.817000 42.907000 4.822627
35.820000 28.461000 4.014206
35.823000 34.543000 4.338659
35.826000 30.870000 3.976559
35.829000 45.674000 4.682399
35.832000 65.022000 5.788169
35.835000 30.046000 3.882169
35.838000 36.620000 4.382786
35.841000 36.154000 4.531632
35.844000 41.321000 4.609186
35.847000 47.195000 5.079601
35.850000 53.746000 5.328709
35.853000 54.209000 5.339559
35.856000 35.753000 4.279413
35.859000 37.018000 4.375477
35.862000 37.786000 4.531558
35.865000 37.914000 4.503331
35.868000 41.681000 4.704837
35.871000 33.330000 4.266040
35.874000 36.168000 4.464185
35.877000 43.161000 4.692850
35.880000 52.008000 5.255945
35.883000 48.694000 5.161238
35.886000 36.045000 4.409629
35.889000 54.750000 5.460677
35.892000 47.987000 5.058543
35.895000 42.384000 4.881287
35.898000 39.540000 4.469327
35.901000 44.521000 4.764027
35.904000 40.739000 4.522547
35.907000 45.693000 4.791457
35.910000 35.086000 4.174893
35.913000 49.262000 5.259105
35.916000 42.638000 4.802410
35.919000 46.824000 5.180212
35.922000 41.151000 4.666945
35.925000 64.023000 6.033054
35.928000 52.117000 5.229576
35.931000 55.247000 5.344304
35.934000 62.388000 5.722917
35.937000 78.021000 6.481493
35.940000 75.096000 6.296367
35.943000 78.079000 6.469379
35.946000 77.049000 6.330098
35.949000 72.072000 6.148731
35.952000 72.729000 6.197839
35.955000 45.473000 5.096001
35.958000 55.473000 5.446250
35.961000 38.300000 4.557768
35.964000 38.995000 4.519254
35.967000 32.011000 4.141233
35.970000 49.389000 5.194967
35.973000 46.053000 5.103773
35.976000 40.215000 4.649213
35.979000 44.048000 5.055637
35.982000 44.648000 4.839239
35.985000 43.748000 4.904960
35.988000 40.289000 4.633338
35.991000 42.036000 4.691443
35.994000 48.785000 5.243704
35.997000 42.811000 4.873414
36.000000 39.244000 4.369618
36.003000 41.577000 4.852151
36.006000 47.420000 5.004920
36.009000 45.807000 4.867152
36.012000 35.001000 4.223080
36.015000 36.059000 4.300010
36.018000 31.595000 4.242658
36.021000 39.391000 4.592938
36.024000 39.856000 4.571017
36.027000 42.890000 4.701791
36.030000 51.083000 5.294655
36.033000 32.872000 4.091599
36.036000 34.158000 4.233148
36.039000 29.884000 3.983336
36.042000 41.228000 4.880771
36.045000 44.339000 4.754269
36.048000 49.647000 5.117128
36.051000 26.005000 3.459952
36.054000 39.307000 4.713741
36.057000 38.732000 4.373739
36.060000 40.033000 4.642218
36.063000 35.472000 4.503124
36.066000 46.869000 4.968706
36.069000 35.604000 4.506577
36.072000 37.121000 4.546080
36.075000 42.877000 4.871594
36.078000 41.906000 4.719260
36.081000 26.879000 3.729634
36.084000 34.319000 4.232077
36.087000 26.402000 3.807223
36.090000 39.106000 4.483599
36.093000 44.429000 5.008603
36.096000 41.428000 4.613046
36.099000 40.903000 4.798377
36.102000 35.385000 4.479731
36.105000 33.140000 4.073637
36.108000 35.902000 4.308713
36.111000 44.183000 4.745884
36.114000 54.159000 5.411830
36.117000 35.908000 4.322724
36.120000 32.181000 4.238850
36.123000 47.757000 5.119921
36.126000 34.173000 4.287422
36.129000 29.476000 3.995333
36.132000 41.553000 4.836113
36.135000 32.169000 4.117657
36.138000 46.047000 4.978779
36.141000 40.831000 4.833346
36.144000 46.064000 5.050177
36.147000 29.756000 4.075221
36.150000 32.692000 4.235153
36.153000 40.339000 4.493370
36.156000 47.603000 5.113609
36.159000 39.653000 4.630194
36.162000 34.299000 4.128814
36.165000 40.340000 4.591962
36.168000 36.759000 4.172522
36.171000 36.584000 4.566967
36.174000 40.594000 4.655298
36.177000 51.375000 5.180267
36.180000 44.610000 4.941826
36.183000 39.135000 4.690468
36.186000 30.783000 4.010697
36.189000 43.792000 4.791256
36.192000 38.999000 4.553893
36.195000 41.972000 4.744315
36.198000 40.399000 4.704237
36.201000 35.853000 4.396081
36.204000 43.808000 4.769115
36.207000 33.414000 4.270114
36.210000 32.438000 4.188590
36.213000 44.582000 4.978058
36.216000 44.100000 4.896139
36.219000 46.219000 5.055776
36.222000 29.197000 3.924171
36.225000 35.444000 4.546636
36.228000 32.778000 4.087716
36.231000 30.024000 3.799782
36.234000 43.731000 4.942317
36.237000 40.448000 4.739534
36.240000 28.257000 3.825107
36.243000 32.733000 4.194037
36.246000 46.368000 4.907218
36.249000 36.941000 4.413028
36.252000 36.496000 4.461739
36.255000 32.458000 4.289412
36.258000 41.695000 4.708810
36.261000 45.161000 5.042588
36.264000 37.217000 4.567179
36.267000 33.369000 4.304053
36.270000 34.337000 4.386574
36.273000 43.236000 5.111763
36.276000 39.892000 4.608607
36.279000 42.076000 4.740507
36.282000 54.890000 5.597403
36.285000 33.949000 4.181596
36.288000 47.884000 5.117057
36.291000 38.937000 4.837838
36.294000 47.464000 5.425921
36.297000 43.061000 4.911814
36.300000 42.400000 4.757805
36.303000 47.298000 4.861363
36.306000 32.141000 4.280322
36.309000 30.045000 4.108922
36.312000 27.884000 3.709185
36.315000 44.826000 4.744473
36.318000 45.336000 4.917210
36.321000 40.558000 4.687462
36.324000 35.431000 4.450353
36.327000 43.319000 4.881429
36.330000 41.980000 4.628619
36.333000 42.222000 4.730292
36.336000 39.884000 4.594500
36.339000 36.012000 4.344117
36.342000 27.954000 3.866928
36.345000 37.958000 4.553555
36.348000 36.364000 4.564263
36.351000 39.929000 4.648491
36.354000 35.512000 4.450339
36.357000 38.639000 4.476332
36.360000 45.298000 4.728996
36.363000 45.693000 4.919474
36.366000 38.327000 4.540864
36.369000 42.516000 4.860877
36.372000 37.562000 4.307555
36.375000 55.588000 5.359808
36.378000 48.352000 5.013570
36.381000 48.562000 5.094273
36.384000 34.874000 4.335138
36.387000 40.078000 4.615161
36.390000 39.084000 4.674085
36.393000 39.174000 4.749898
36.396000 54.842000 5.430344
36.399000 37.962000 4.375785
36.402000 28.123000 3.878687
36.405000 24.455000 3.628358
36.408000 43.173000 4.894756
36.411000 33.664000 4.291100
36.414000 31.145000 4.016867
36.417000 38.055000 4.625665
36.420000 37.334000 4.490888
36.423000 38.217000 4.556019
36.426000 34.338000 4.415579
36.429000 39.708000 4.676697
36.432000 40.546000 4.640133
36.435000 39.908000 4.685463
36.438000 46.441000 5.016614
36.441000 35.817000 4.317670
36.444000 38.398000 4.642752
36.447000 39.143000 4.595303
36.450000 36.451000 4.585274
36.453000 43.548000 4.888864
36.456000 44.570000 4.829683
36.459000 43.202000 4.741691
36.462000 34.509000 4.237134
36.465000 23.625000 3.414285
36.468000 39.266000 4.622488
36.471000 37.539000 4.464693
36.474000 41.471000 4.722444
36.477000 36.710000 4.584847
36.480000 46.189000 4.927137
36.483000 36.826000 4.476906
36.486000 46.468000 4.967185
36.489000 42.138000 4.891070
36.492000 36.251000 4.496666
36.495000 49.957000 5.176058
36.498000 35.651000 4.391994
36.501000 35.710000 4.442133
36.504000 39.344000 4.555261
36.507000 36.575000 4.430119
36.510000 43.827000 4.850561
36.513000 33.852000 4.049894
36.516000 46.651000 4.971767
36.519000 33.202000 4.270533
36.522000 29.755000 4.019029
36.525000 39.953000 4.634319
36.528000 36.214000 4.386363
36.531000 41.225000 4.660556
36.534000 40.141000 4.809680
36.537000 44.525000 5.001500
36.540000 38.245000 4.598984
36.543000 28.365000 3.973648
36.546000 38.198000 4.696490
36.549000 37.777000 4.384931
36.552000 50.080000 5.348634
36.555000 47.749000 5.067101
36.558000 33.698000 4.344607
36.561000 37.966000 4.578045
36.564000 35.708000 4.252288
36.567000 48.625000 5.134108
36.570000 31.398000 4.053959
36.573000 38.697000 4.468313
36.576000 40.961000 4.640736
36.579000 46.449000 4.868126
36.582000 38.217000 4.620371
36.585000 38.496000 4.620163
36.588000 41.733000 4.680167
36.591000 36.175000 4.451034
36.594000 36.280000 4.334543
36.597000 37.279000 4.432201
36.600000 41.221000 4.845815
36.603000 34.606000 4.294084
36.606000 42.708000 4.824202
36.609000 34.110000 4.191860
36.612000 44.963000 4.833749
36.615000 39.510000 4.466408
36.618000 46.718000 5.001734
36.621000 37.201000 4.391779
36.624000 34.939000 4.200347
36.627000 37.657000 4.412366
36.630000 39.508000 4.650478
36.633000 45.713000 4.996722
36.636000 34.782000 4.251614
36.639000 38.234000 4.381035
36.642000 42.043000 4.720371
36.645000 36.936000 4.312656
36.648000 41.171000 4.700790
36.651000 31.826000 4.195134
36.654000 45.175000 4.926492
36.657000 28.743000 3.914969
36.660000 41.657000 4.799258
36.663000 55.885000 5.474840
36.666000 41.346000 4.660384
36.669000 38.017000 4.564313
36.672000 42.060000 4.866530
36.675000 49.047000 5.401159
36.678000 40.536000 4.659930
36.681000 50.440000 5.111392
36.684000 38.680000 4.504586
36.687000 38.995000 4.447527
36.690000 41.559000 4.751459
36.693000 39.557000 4.776581
36.696000 26.262000 3.878259
36.699000 42.041000 4.763310
36.702000 41.261000 4.688889
36.705000 44.600000 4.864373
36.708000 40.755000 4.551062
36.711000 49.163000 5.061720
36.714000 36.576000 4.344740
36.717000 44.261000 4.883563
36.720000 34.263000 4.129955
36.723000 35.365000 4.258044
36.726000 40.553000 4.701503
36.729000 44.697000 4.842023
36.732000 46.076000 4.764547
36.735000 55.760000 5.412790
36.738000 48.629000 5.081601
36.741000 38.596000 4.582991
36.744000 36.998000 4.383684
36.747000 39.994000 4.712423
36.750000 39.861000 4.620381
36.753000 41.064000 4.686097
36.756000 52.216000 5.337067
36.759000 45.158000 4.885617
36.762000 42.460000 4.727430
36.765000 38.555000 4.560981
36.768000 42.045000 4.852668
36.771000 32.999000 4.269928
36.774000 33.776000 4.145778
36.777000 46.619000 4.988154
36.780000 45.495000 5.001947
36.783000 27.346000 3.794165
36.786000 36.518000 4.359276
36.789000 41.062000 4.596243
36.792000 30.960000 4.154293
36.795000 39.588000 4.602944
36.798000 44.900000 4.881625
36.801000 40.212000 4.414830
36.804000 36.422000 4.377263
36.807000 34.845000 4.328446
36.810000 37.511000 4.584355
36.813000 30.241000 3.954898
36.816000 46.543000 5.127697
36.819000 63.300000 5.743275
36.822000 38.593000 4.662032
36.825000 35.082000 4.411453
36.828000 49.030000 5.231737
36.831000 24.282000 3.494546
36.834000 53.303000 5.542542
36.837000 42.833000 4.610985
36.840000 38.475000 4.645812
36.843000 28.811000 3.847272
36.846000 43.463000 4.907381
36.849000 32.750000 4.212647
36.852000 33.264000 4.277555
36.855000 44.553000 4.807177
36.858000 42.054000 4.650627
36.861000 40.006000 4.740198
36.864000 32.466000 4.035829
36.867000 32.681000 4.047466
36.870000 32.870000 4.094740
36.873000 33.867000 4.270631
36.876000 48.814000 5.156447
36.879000 41.601000 4.703198
36.882000 35.449000 4.436703
36.885000 34.185000 4.324055
36.888000 39.817000 4.607900
36.891000 25.286000 3.590249
36.894000 44.152000 4.702361
36.897000 45.322000 4.934873
36.900000 33.248000 3.986605
36.903000 37.270000 4.391697
36.906000 48.037000 5.194494
36.909000 45.916000 5.138150
36.912000 38.351000 4.670109
36.915000 40.422000 4.668025
36.918000 27.689000 3.959416
36.921000 36.636000 4.451994
36.924000 40.833000 4.704814
36.927000 39.933000 4.621073
36.930000 41.793000 4.900042
36.933000 37.889000 4.490965
36.936000 39.110000 4.602213
36.939000 37.377000 4.533292
36.942000 39.191000 4.653428
36.945000 38.059000 4.453678
36.948000 35.556000 4.351740
36.951000 43.728000 4.947842
36.954000 43.170000 4.831763
36.957000 36.400000 4.499481
36.960000 48.818000 5.143698
36.963000 43.446000 4.812778
36.966000 47.007000 5.073922
36.969000 45.221000 4.863191
36.972000 37.638000 4.432798
36.975000 41.599000 4.713828
36.978000 39.400000 4.573997
36.981000 36.656000 4.422460
36.984000 41.062000 4.597780
36.987000 32.738000 4.076976
36.990000 63.162000 5.798148
36.993000 34.473000 4.321964
36.996000 48.722000 5.158270
36.999000 39.959000 4.731750
37.002000 41.005000 4.769280
37.005000 39.412000 4.663150
37.008000 34.089000 4.260324
37.011000 39.959000 4.549693
37.014000 30.234000 4.188667
37.017000 34.180000 4.327787
37.020000 35.157000 4.382346
37.023000 50.721000 5.244950
37.026000 35.014000 4.305794
37.029000 33.986000 4.227307
37.032000 34.081000 4.240877
37.035000 33.907000 4.292671
37.038000 46.648000 5.080962
37.041000 43.046000 4.842665
37.044000 46.137000 5.200783
37.047000 35.482000 4.308765
37.050000 46.304000 4.909731
37.053000 41.318000 4.694169
37.056000 36.041000 4.407370
37.059000 31.897000 4.340692
37.062000 38.208000 4.537598
37.065000 29.259000 3.952037
37.068000 41.932000 4.708940
37.071000 33.193000 4.206076
37.074000 41.660000 4.696170
37.077000 39.159000 4.562329
37.080000 41.119000 4.827181
37.083000 32.564000 4.041951
37.086000 27.810000 3.918703
37.089000 47.573000 5.259181
37.092000 45.737000 4.898119
37.095000 37.194000 4.366296
37.098000 42.014000 4.707855
37.101000 40.854000 4.717287
37.104000 32.355000 4.151889
37.107000 41.977000 4.637802
37.110000 35.356000 4.156738
37.113000 37.622000 4.626373
37.116000 32.628000 4.321033
37.119000 34.579000 4.230890
37.122000 27.426000 3.723175
37.125000 35.271000 4.374360
37.128000 44.895000 5.025365
37.131000 48.027000 5.078192
37.134000 39.697000 4.565818
37.137000 24.357000 3.462288
37.140000 36.214000 4.540031
37.143000 37.043000 4.462804
37.146000 38.791000 4.578767
37.149000 31.194000 4.101463
37.152000 42.742000 4.792066
37.155000 39.031000 4.740600
37.158000 42.099000 4.900864
37.161000 37.566000 4.369935
37.164000 45.598000 4.816731
37.167000 39.680000 4.597534
37.170000 50.626000 5.263734
37.173000 49.991000 5.191537
37.176000 43.013000 4.846584
37.179000 42.538000 4.873287
37.182000 34.733000 4.036173
37.185000 37.834000 4.445152
37.188000 43.561000 4.836956
37.191000 49.260000 5.243737
37.194000 31.117000 4.072279
37.197000 40.241000 4.603113
37.200000 33.133000 4.079722
37.203000 39.531000 4.636498
37.206000 38.913000 4.630966
37.209000 48.841000 5.128848
37.212000 37.131000 4.466834
37.215000 40.071000 4.624513
37.218000 41.302000 4.938788
37.221000 30.026000 4.239155
37.224000 35.454000 4.551322
37.227000 45.001000 4.979098
37.230000 29.584000 4.057954
37.233000 43.583000 4.905577
37.236000 36.899000 4.369965
37.239000 39.825000 4.710680
37.242000 37.048000 4.397104
37.245000 40.137000 4.682635
37.248000 31.635000 3.987410
37.251000 36.093000 4.556261
37.254000 40.957000 4.548988
37.257000 46.208000 4.980432
37.260000 44.600000 5.010116
37.263000 40.679000 4.691836
37.266000 46.109000 4.852067
37.269000 30.339000 4.026837
37.272000 32.486000 4.071520
37.275000 35.666000 4.594219
37.278000 37.006000 4.461864
37.281000 37.575000 4.531723
37.284000 41.997000 4.741220
37.287000 36.969000 4.599211
37.290000 37.870000 4.532360
37.293000 37.807000 4.576311
37.296000 35.390000 4.359578
37.299000 46.766000 4.919998
37.302000 47.269000 4.929043
37.305000 43.438000 4.883826
37.308000 38.417000 4.581093
37.311000 37.319000 4.413474
37.314000 36.060000 4.289823
37.317000 33.217000 4.088323
37.320000 36.309000 4.446379
37.323000 40.462000 4.680217
37.326000 48.079000 5.086392
37.329000 47.528000 4.929527
37.332000 33.796000 4.222467
37.335000 36.763000 4.462526
37.338000 49.210000 5.329504
37.341000 32.541000 4.072063
37.344000 35.988000 4.508527
37.347000 34.858000 4.091752
37.350000 36.888000 4.425203
37.353000 36.390000 4.646458
37.356000 36.760000 4.446067
37.359000 28.935000 4.086243
37.362000 36.141000 4.428006
37.365000 32.272000 4.071243
37.368000 32.558000 4.160428
37.371000 29.800000 4.148614
37.374000 43.675000 4.824111
37.377000 42.307000 4.674667
37.380000 43.741000 4.763136
37.383000 38.939000 4.467252
37.386000 42.116000 4.776521
37.389000 39.361000 4.455316
37.392000 39.981000 4.751288
37.395000 43.811000 4.686030
37.398000 37.375000 4.460515
37.401000 36.673000 4.406738
37.404000 39.242000 4.445610
37.407000 47.020000 5.044164
37.410000 30.827000 4.026394
37.413000 30.943000 3.988699
37.416000 35.569000 4.245568
37.419000 38.695000 4.677418
37.422000 32.016000 4.061353
37.425000 39.573000 4.674129
37.428000 34.070000 4.278087
37.431000 36.107000 4.394059
37.434000 44.849000 4.878407
37.437000 46.723000 4.997327
37.440000 51.847000 5.405845
37.443000 29.001000 3.855013
37.446000 41.275000 4.802442
37.449000 42.337000 4.783328
37.452000 50.934000 5.401213
37.455000 29.325000 3.827436
37.458000 45.186000 5.102632
37.461000 47.094000 5.101382
37.464000 40.498000 4.556067
37.467000 36.503000 4.497725
37.470000 29.449000 3.830171
37.473000 41.257000 4.709219
37.476000 44.227000 4.859843
37.479000 38.394000 4.435718
37.482000 32.371000 4.300932
37.485000 43.165000 4.751301
37.488000 29.839000 4.036401
37.491000 46.158000 5.006970
37.494000 44.774000 4.789122
37.497000 29.219000 3.813890
37.500000 40.070000 4.679063
37.503000 30.391000 3.996558
37.506000 27.608000 3.868446
37.509000 47.995000 5.093806
37.512000 47.696000 4.949553
37.515000 43.499000 4.969119
37.518000 45.266000 4.886547
37.521000 45.008000 4.699015
37.524000 44.935000 5.098528
37.527000 36.290000 4.303817
37.530000 43.460000 4.939119
37.533000 45.721000 4.837916
37.536000 40.633000 4.551528
37.539000 41.194000 4.700164
37.542000 42.252000 4.863090
37.545000 40.122000 4.689391
37.548000 59.498000 5.699890
37.551000 40.146000 4.493166
37.554000 41.315000 4.628527
37.557000 31.404000 3.997357
37.560000 50.202000 5.080631
37.563000 53.980000 5.410237
37.566000 41.685000 4.630920
37.569000 37.522000 4.555198
37.572000 39.849000 4.663194
37.575000 33.944000 4.207073
37.578000 47.691000 4.806571
37.581000 41.630000 4.571602
37.584000 40.785000 4.539413
37.587000 46.386000 5.131308
37.590000 39.491000 4.663111
37.593000 43.269000 4.851317
37.596000 47.231000 5.136751
37.599000 39.760000 4.732807
37.602000 50.676000 5.286402
37.605000 50.752000 5.386550
37.608000 48.641000 5.312073
37.611000 45.041000 4.947367
37.614000 32.882000 4.209250
37.617000 43.520000 4.836320
37.620000 46.495000 5.081719
37.623000 46.354000 4.969128
37.626000 31.844000 4.102616
37.629000 48.183000 4.955398
37.632000 41.674000 4.804718
37.635000 48.680000 5.130506
37.638000 42.000000 4.770520
37.641000 48.560000 5.259501
37.644000 43.034000 4.808599
37.647000 44.982000 4.747698
37.650000 45.186000 4.787803
37.653000 48.948000 5.249698
37.656000 35.145000 4.227258
37.659000 43.945000 4.652752
37.662000 46.883000 4.938146
37.665000 33.362000 4.200080
37.668000 47.067000 4.994525
37.671000 42.479000 4.621692
37.674000 54.585000 5.515886
37.677000 50.403000 5.273237
37.680000 52.222000 5.406890
37.683000 56.724000 5.590236
37.686000 47.873000 5.212733
37.689000 49.726000 5.182057
37.692000 75.013000 6.149925
37.695000 69.591000 6.100421
37.698000 92.513000 7.085950
37.701000 82.309000 6.568265
37.704000 95.132000 7.128560
37.707000 99.020000 7.219834
37.710000 77.477000 6.389370
37.713000 74.517000 6.322189
37.716000 82.118000 6.652638
37.719000 59.909000 5.579961
37.722000 57.250000 5.457428
37.725000 51.714000 5.432302
37.728000 47.323000 4.933280
37.731000 44.636000 4.872118
37.734000 44.342000 4.666037
37.737000 40.814000 4.622079
37.740000 48.818000 5.202120
37.743000 54.504000 5.569586
37.746000 39.128000 4.528410
37.749000 50.690000 5.355648
37.752000 49.075000 5.289709
37.755000 42.224000 4.765098
37.758000 37.937000 4.410900
37.761000 50.175000 5.290889
37.764000 46.916000 5.078791
37.767000 50.498000 5.221486
37.770000 48.600000 5.205107
37.773000 49.367000 5.103860
37.776000 52.298000 5.228850
37.779000 30.858000 3.998427
37.782000 32.909000 4.125343
37.785000 46.117000 4.990620
37.788000 40.238000 4.764574
37.791000 38.519000 4.367447
37.794000 47.492000 5.300789
37.797000 43.541000 4.806204
37.800000 42.071000 4.863088
37.803000 48.585000 5.194744
37.806000 36.089000 4.423567
37.809000 31.158000 4.095479
37.812000 37.692000 4.485107
37.815000 34.089000 4.169254
37.818000 41.751000 4.859555
37.821000 36.928000 4.629475
37.824000 26.548000 3.717159
37.827000 35.382000 4.463692
37.830000 28.891000 3.905288
37.833000 41.816000 4.723740
37.836000 42.367000 4.900142
37.839000 45.305000 4.884112
37.842000 36.250000 4.407957
37.845000 38.630000 4.683322
37.848000 56.802000 5.495283
37.851000 36.662000 4.404502
37.854000 39.279000 4.686861
37.857000 53.692000 5.545934
37.860000 39.001000 4.550217
37.863000 32.547000 4.246805
37.866000 37.080000 4.407500
37.869000 42.013000 4.737335
37.872000 36.058000 4.475190
37.875000 33.391000 4.306603
37.878000 27.775000 3.775332
37.881000 40.196000 4.720685
37.884000 29.169000 3.910683
37.887000 38.935000 4.484409
37.890000 41.445000 4.613513
37.893000 39.608000 4.612518
37.896000 33.934000 4.285974
37.899000 40.487000 4.743254
37.902000 42.830000 4.776561
37.905000 55.712000 5.577369
37.908000 42.452000 4.874854
37.911000 37.538000 4.509505
37.914000 33.847000 4.181102
37.917000 31.903000 4.105625
37.920000 44.048000 4.904547
37.923000 39.631000 4.703356
37.926000 48.471000 5.235133
37.929000 48.435000 5.165163
37.932000 37.528000 4.488239
37.935000 44.202000 4.705722
37.938000 36.607000 4.296496
37.941000 30.867000 4.156558
37.944000 37.231000 4.368881
37.947000 43.510000 4.858043
37.950000 39.280000 4.560406
37.953000 35.796000 4.455403
37.956000 37.242000 4.576513
37.959000 42.984000 4.762450
37.962000 34.983000 4.275471
37.965000 31.246000 4.051390
37.968000 44.468000 4.931095
37.971000 31.405000 4.208794
37.974000 45.116000 4.876548
37.977000 45.084000 4.940102
37.980000 39.225000 4.605736
37.983000 39.375000 4.517263
37.986000 38.895000 4.582743
37.989000 35.478000 4.222829
37.992000 44.339000 4.889670
37.995000 37.122000 4.521761
37.998000 52.489000 5.232941
38.001000 45.569000 4.997660
38.004000 34.706000 4.332531
38.007000 50.101000 5.214256
38.010000 45.617000 4.941338
38.013000 34.254000 4.193398
38.016000 30.587000 4.007602
38.019000 34.956000 4.344782
38.022000 38.709000 4.515540
38.025000 40.065000 4.686161
38.028000 40.129000 4.658506
38.031000 37.923000 4.644413
38.034000 48.520000 5.161136
38.037000 38.080000 4.420942
38.040000 30.329000 3.940724
38.043000 49.891000 5.163069
38.046000 45.458000 4.739070
38.049000 33.073000 4.163289
38.052000 36.324000 4.403463
38.055000 36.063000 4.351926
38.058000 31.915000 4.025361
38.061000 49.055000 5.053476
38.064000 35.566000 4.146542
38.067000 44.678000 4.915548
38.070000 43.392000 4.915682
38.073000 43.266000 4.771224
38.076000 49.340000 5.133737
38.079000 41.071000 4.716392
38.082000 37.468000 4.504476
38.085000 48.968000 5.099034
38.088000 45.757000 4.909807
38.091000 37.054000 4.384086
38.094000 34.526000 4.223525
38.097000 39.390000 4.582508
38.100000 45.236000 4.937097
38.103000 49.827000 5.211325
38.106000 33.150000 4.351148
38.109000 33.997000 4.311533
38.112000 51.331000 5.222419
38.115000 46.599000 4.779461
38.118000 53.280000 5.441673
38.121000 47.837000 4.977544
38.124000 31.898000 4.092707
38.127000 38.001000 4.471173
38.130000 37.560000 4.430550
38.133000 37.644000 4.633755
38.136000 40.545000 4.552485
38.139000 40.028000 4.635986
38.142000 45.712000 4.819714
38.145000 34.255000 4.225545
38.148000 46.118000 5.074673
38.151000 35.404000 4.338114
38.154000 22.489000 3.204406
38.157000 30.086000 4.105667
38.160000 41.350000 4.685574
38.163000 45.392000 4.954303
38.166000 35.514000 4.291894
38.169000 38.242000 4.563701
38.172000 41.887000 4.698441
38.175000 41.403000 4.709288
38.178000 36.471000 4.487242
38.181000 46.460000 4.965692
38.184000 44.644000 5.055787
38.187000 32.532000 3.911765
38.190000 47.466000 5.051445
38.193000 42.307000 4.744919
38.196000 33.530000 4.267095
38.199000 37.536000 4.593119
38.202000 42.673000 4.925372
38.205000 32.076000 3.954052
38.208000 42.060000 4.538725
38.211000 52.403000 5.215385
38.214000 49.906000 5.405518
38.217000 42.995000 4.677514
38.220000 33.727000 4.135218
38.223000 42.946000 4.658004
38.226000 45.452000 4.670706
38.229000 40.882000 4.690578
38.232000 47.093000 5.107823
38.235000 36.970000 4.641327
38.238000 32.486000 4.177494
38.241000 37.914000 4.500225
38.244000 41.651000 4.626648
38.247000 40.690000 4.577522
38.250000 28.015000 3.750949
38.253000 35.257000 4.285010
38.256000 42.344000 4.575367
38.259000 46.839000 5.040682
38.262000 38.248000 4.628331
38.265000 45.208000 4.915205
38.268000 47.451000 5.036164
38.271000 48.363000 5.070241
38.274000 37.443000 4.542814
38.277000 46.943000 4.873570
38.280000 39.139000 4.726736
38.283000 44.126000 4.939875
38.286000 41.811000 4.468270
38.289000 50.954000 5.107977
38.292000 41.221000 4.718022
38.295000 31.507000 3.990772
38.298000 44.770000 4.914986
38.301000 42.932000 4.808927
38.304000 35.134000 4.426826
38.307000 40.270000 4.563570
38.310000 51.905000 5.239355
38.313000 50.013000 5.237575
38.316000 39.567000 4.638985
38.319000 32.309000 4.232637
38.322000 34.517000 4.392205
38.325000 41.845000 4.899388
38.328000 40.389000 4.601639
38.331000 43.309000 4.867867
38.334000 28.538000 4.021796
38.337000 36.102000 4.511117
38.340000 37.674000 4.418686
38.343000 42.757000 4.556809
38.346000 36.315000 4.271948
38.349000 40.633000 4.710219
38.352000 44.545000 4.841388
38.355000 30.597000 4.089028
38.358000 34.267000 4.247005
38.361000 34.160000 4.216541
38.364000 45.985000 4.983739
38.367000 37.014000 4.413127
38.370000 33.730000 4.196831
38.373000 38.055000 4.542335
38.376000 35.066000 4.182304
38.379000 37.585000 4.555392
38.382000 46.202000 5.010531
38.385000 43.413000 4.752872
38.388000 36.209000 4.401705
38.391000 41.647000 4.609217
38.394000 48.525000 5.349413
38.397000 41.816000 4.836492
38.400000 41.094000 4.649952
38.403000 35.800000 4.215309
38.406000 38.532000 4.323791
38.409000 43.786000 4.836560
38.412000 40.401000 4.744870
38.415000 49.052000 5.259727
38.418000 51.237000 5.176558
38.421000 40.244000 4.570522
38.424000 42.087000 4.708340
38.427000 37.584000 4.585344
38.430000 37.435000 4.533272
38.433000 32.826000 4.229640
38.436000 45.680000 4.941140
38.439000 40.627000 4.812889
38.442000 45.374000 5.036089
38.445000 33.628000 4.422718
38.448000 47.692000 5.063187
38.451000 37.220000 4.382457
38.454000 41.440000 4.697299
38.457000 37.784000 4.659020
38.460000 46.555000 5.105666
38.463000 27.706000 3.797711
38.466000 24.553000 3.626908
38.469000 38.974000 4.566358
38.472000 32.726000 4.026277
38.475000 36.304000 4.576194
38.478000 45.131000 4.932271
38.481000 44.371000 4.903671
38.484000 39.550000 4.641343
38.487000 43.854000 4.790450
38.490000 42.037000 4.779464
38.493000 43.766000 4.910186
38.496000 48.216000 5.099054
38.499000 49.526000 5.337060
38.502000 41.767000 4.745297
38.505000 29.162000 3.730453
38.508000 32.547000 4.148690
38.511000 37.920000 4.534039
38.514000 39.374000 4.568451
38.517000 50.859000 5.276781
38.520000 42.383000 4.658785
38.523000 37.950000 4.679011
38.526000 46.407000 4.909824
38.529000 38.607000 4.624994
38.532000 41.464000 4.669142
38.535000 51.444000 5.373237
38.538000 51.279000 5.366591
38.541000 42.805000 4.727454
38.544000 52.209000 5.519673
38.547000 53.634000 5.448545
38.550000 45.846000 5.082990
38.553000 61.271000 5.894292
38.556000 50.511000 5.174013
38.559000 47.035000 4.981087
38.562000 43.536000 4.900416
38.565000 49.134000 5.125201
38.568000 43.719000 4.912113
38.571000 49.845000 5.317750
38.574000 39.067000 4.641187
38.577000 44.432000 4.808925
38.580000 43.550000 4.713832
38.583000 58.371000 5.539066
38.586000 55.560000 5.663726
38.589000 42.490000 4.778705
38.592000 43.297000 4.748515
38.595000 51.766000 5.108011
38.598000 47.775000 5.006131
38.601000 54.014000 5.505669
38.604000 54.232000 5.359289
38.607000 62.654000 5.785912
38.610000 50.580000 5.034230
38.613000 53.603000 5.395698
38.616000 57.293000 5.344750
38.619000 53.809000 5.412706
38.622000 39.808000 4.684080
38.625000 58.809000 5.568104
38.628000 62.290000 5.628606
38.631000 63.440000 5.773747
38.634000 76.694000 6.392288
38.637000 80.270000 6.520087
38.640000 74.185000 6.358294
38.643000 91.274000 6.961273
38.646000 111.044000 7.666401
38.649000 144.985000 8.716591
38.652000 172.084000 9.661950
38.655000 207.342000 10.400237
38.658000 321.016000 13.179927
38.661000 436.869000 15.264180
38.664000 687.477000 19.358225
38.667000 1195.037000 25.591199
38.670000 1757.985000 31.264564
38.673000 1886.981000 32.707199
38.676000 1357.254000 27.460275
38.679000 860.349000 21.551919
38.682000 524.272000 16.839475
38.685000 364.368000 13.984261
38.688000 250.804000 11.600545
38.691000 174.007000 9.543728
38.694000 129.195000 8.210306
38.697000 114.627000 7.755057
38.700000 108.610000 7.768200
38.703000 99.480000 7.356948
38.706000 73.409000 6.254729
38.709000 78.519000 6.424103
38.712000 65.078000 5.767958
38.715000 61.566000 5.646991
38.718000 60.130000 5.645978
38.721000 66.418000 6.127444
38.724000 77.113000 6.369264
38.727000 71.309000 6.159696
38.730000 64.917000 5.774532
38.733000 58.459000 5.640673
38.736000 50.372000 5.156636
38.739000 62.507000 5.871859
38.742000 43.918000 4.706129
38.745000 66.338000 5.986512
38.748000 47.729000 5.013889
38.751000 60.125000 5.722498
38.754000 66.027000 6.003742
38.757000 48.722000 4.978702
38.760000 59.802000 5.591765
38.763000 58.156000 5.689092
38.766000 56.733000 5.496974
38.769000 54.419000 5.407102
38.772000 51.863000 5.203488
38.775000 69.465000 6.253219
38.778000 80.596000 6.632104
38.781000 60.435000 5.775675
38.784000 66.641000 6.030800
38.787000 75.123000 6.366608
38.790000 58.334000 5.486843
38.793000 69.034000 6.125351
38.796000 79.255000 6.515381
38.799000 58.699000 5.740465
38.802000 68.856000 5.990910
38.805000 77.700000 6.543839
38.808000 88.085000 6.861281
38.811000 79.986000 6.701790
38.814000 88.108000 6.794358
38.817000 90.486000 7.016270
38.820000 80.257000 6.427326
38.823000 114.587000 7.897773
38.826000 109.522000 7.712835
38.829000 138.221000 8.566042
38.832000 152.258000 9.210845
38.835000 186.684000 9.965217
38.838000 181.459000 9.848962
38.841000 227.470000 11.099432
38.844000 304.728000 12.664477
38.847000 367.068000 14.052641
38.850000 455.215000 15.689426
38.853000 573.052000 17.979161
38.856000 623.284000 18.347168
38.859000 578.057000 17.538746
38.862000 538.363000 17.047679
38.865000 471.735000 16.093459
38.868000 391.874000 14.643877
38.871000 324.094000 13.409531
38.874000 240.264000 10.979373
38.877000 192.987000 10.202272
38.880000 151.012000 8.908395
38.883000 148.642000 9.025172
38.886000 136.215000 8.527790
38.889000 109.353000 7.504320
38.892000 98.038000 7.197837
38.895000 86.751000 6.900471
38.898000 86.911000 6.899210
38.901000 92.699000 7.106306
38.904000 82.371000 6.565726
38.907000 87.062000 6.908817
38.910000 65.080000 5.962043
38.913000 74.963000 6.299353
38.916000 77.065000 6.198785
38.919000 67.299000 5.822112
38.922000 74.079000 6.242009
38.925000 75.612000 6.516399
38.928000 57.458000 5.593055
38.931000 71.569000 6.051769
38.934000 55.469000 5.383058
38.937000 60.863000 5.707069
38.940000 62.456000 5.610106
38.943000 64.963000 5.856914
38.946000 72.421000 6.414714
38.949000 66.960000 6.054261
38.952000 56.351000 5.556363
38.955000 57.962000 5.523849
38.958000 61.755000 5.648470
38.961000 57.166000 5.587796
38.964000 64.359000 5.886792
38.967000 56.459000 5.509876
38.970000 73.041000 6.254024
38.973000 90.356000 6.999729
38.976000 65.763000 5.672634
38.979000 110.369000 7.766857
38.982000 76.827000 6.499350
38.985000 95.191000 7.108208
38.988000 75.826000 6.201175
38.991000 90.247000 6.873882
38.994000 115.937000 7.908496
38.997000 117.057000 7.954796
39.000000 145.843000 8.998551
39.003000 138.705000 8.612543
39.006000 165.237000 9.213973
39.009000 240.822000 11.343127
39.012000 278.187000 12.174728
39.015000 327.077000 13.269761
39.018000 359.540000 13.868941
39.021000 380.241000 14.309197
39.024000 282.685000 12.210444
39.027000 238.836000 11.220399
39.030000 200.786000 10.551281
39.033000 155.229000 9.246565
39.036000 125.340000 8.150020
39.039000 111.420000 7.745644
39.042000 95.114000 7.339761
39.045000 111.015000 7.662991
39.048000 83.724000 6.897056
39.051000 67.592000 6.179944
39.054000 77.676000 6.461730
39.057000 64.592000 5.958047
39.060000 73.559000 6.379568
39.063000 54.694000 5.303634
39.066000 67.248000 5.964743
39.069000 50.231000 5.055974
39.072000 45.667000 4.789641
39.075000 56.637000 5.573136
39.078000 50.487000 5.309941
39.081000 55.583000 5.531281
39.084000 51.530000 5.410560
39.087000 57.349000 5.578195
39.090000 39.644000 4.603905
39.093000 42.367000 4.832536
39.096000 54.103000 5.301384
39.099000 56.372000 5.591484
39.102000 41.908000 4.791236
39.105000 46.334000 4.947461
39.108000 35.903000 4.235781
39.111000 41.679000 4.856283
39.114000 52.932000 5.298734
39.117000 41.251000 4.698209
39.120000 35.778000 4.450838
39.123000 42.897000 4.802752
39.126000 36.853000 4.299352
39.129000 48.478000 5.172985
39.132000 33.264000 4.132655
39.135000 41.736000 4.784503
39.138000 40.252000 4.607266
39.141000 42.770000 4.808149
39.144000 42.482000 4.798126
39.147000 40.111000 4.673224
39.150000 40.810000 4.739299
39.153000 43.900000 4.806958
39.156000 47.305000 4.947539
39.159000 49.421000 5.102888
39.162000 64.344000 5.713794
39.165000 39.108000 4.530761
39.168000 39.046000 4.560538
39.171000 45.303000 4.992992
39.174000 37.944000 4.590562
39.177000 38.356000 4.662873
39.180000 48.480000 5.211889
39.183000 36.943000 4.601529
39.186000 49.164000 5.344338
39.189000 58.581000 5.639926
39.192000 46.063000 4.917676
39.195000 40.679000 4.619180
39.198000 57.492000 5.549591
39.201000 43.351000 4.763839
39.204000 37.747000 4.458747
39.207000 41.523000 4.853741
39.210000 50.948000 5.425407
39.213000 39.209000 4.470226
39.216000 46.065000 5.047113
39.219000 44.399000 4.952714
39.222000 39.207000 4.757484
39.225000 44.283000 4.883685
39.228000 44.314000 4.828439
39.231000 32.988000 4.396729
39.234000 30.781000 3.962591
39.237000 39.967000 4.565747
39.240000 42.747000 4.841452
39.243000 48.925000 5.084505
39.246000 44.866000 4.763946
39.249000 33.134000 4.138610
39.252000 34.485000 4.228521
39.255000 41.341000 4.636866
39.258000 40.157000 4.800299
39.261000 32.679000 4.142640
39.264000 42.093000 4.829265
39.267000 49.045000 5.244447
39.270000 48.076000 5.207912
39.273000 53.448000 5.690578
39.276000 43.247000 4.718787
39.279000 40.602000 4.893195
39.282000 40.856000 4.733577
39.285000 39.899000 4.652239
39.288000 53.972000 5.553775
39.291000 25.977000 3.624026
39.294000 33.788000 4.158692
39.297000 42.461000 4.839043
39.300000 43.696000 4.785265
39.303000 34.968000 4.305115
39.306000 38.463000 4.496039
39.309000 44.529000 4.915361
39.312000 48.686000 5.082492
39.315000 36.185000 4.437017
39.318000 39.552000 4.591424
39.321000 36.680000 4.300998
39.324000 28.028000 3.687091
39.327000 48.590000 5.255005
39.330000 43.307000 4.785474
39.333000 50.259000 5.077488
39.336000 39.689000 4.635011
39.339000 51.751000 5.460014
39.342000 40.776000 4.588478
39.345000 39.847000 4.753894
39.348000 53.709000 5.230270
39.351000 43.228000 4.655678
39.354000 41.641000 4.715554
39.357000 40.043000 4.682977
39.360000 36.226000 4.449782
39.363000 44.379000 4.922907
39.366000 32.443000 4.299427
39.369000 43.520000 4.841441
39.372000 44.602000 4.931691
39.375000 36.657000 4.563053
39.378000 37.494000 4.580960
39.381000 29.364000 3.997089
39.384000 41.163000 4.597435
39.387000 38.895000 4.548862
39.390000 33.003000 4.112981
39.393000 39.535000 4.613283
39.396000 29.370000 3.938809
39.399000 49.493000 5.280554
39.402000 43.298000 4.941868
39.405000 40.384000 4.646475
39.408000 46.445000 5.083764
39.411000 37.207000 4.480835
39.414000 41.655000 4.702494
39.417000 32.501000 4.089813
39.420000 42.878000 4.864239
39.423000 44.039000 4.821480
39.426000 44.554000 4.963576
39.429000 50.064000 5.166902
39.432000 34.022000 4.177724
39.435000 37.761000 4.287058
39.438000 37.206000 4.485513
39.441000 33.567000 4.367488
39.444000 34.149000 4.293121
39.447000 41.780000 4.783173
39.450000 34.484000 4.215279
39.453000 38.741000 4.489478
39.456000 46.480000 5.040195
39.459000 35.652000 4.450090
39.462000 26.018000 3.714689
39.465000 23.404000 3.337486
39.468000 47.529000 5.067121
39.471000 44.787000 5.004114
39.474000 47.304000 5.099805
39.477000 45.343000 4.838140
39.480000 34.832000 4.281242
39.483000 27.390000 3.648858
39.486000 47.714000 5.065646
39.489000 44.542000 4.855283
39.492000 45.112000 4.909054
39.495000 40.919000 4.682335
39.498000 40.868000 4.631906
39.501000 47.583000 5.190862
39.504000 36.547000 4.524743
39.507000 43.188000 5.072373
39.510000 44.317000 5.030415
39.513000 34.109000 4.355473
39.516000 51.033000 5.253866
39.519000 31.688000 4.165635
39.522000 28.364000 3.835482
39.525000 44.815000 4.930244
39.528000 40.057000 4.599824
39.531000 33.934000 4.427107
39.534000 39.469000 4.725747
39.537000 41.765000 4.782751
39.540000 33.203000 4.301135
39.543000 31.091000 4.150396
39.546000 45.837000 5.098581
39.549000 56.114000 5.611045
39.552000 38.576000 4.507738
39.555000 41.862000 4.752861
39.558000 25.480000 3.726014
39.561000 51.640000 5.417575
39.564000 39.264000 4.545300
39.567000 44.220000 4.870079
39.570000 51.487000 5.283269
39.573000 36.744000 4.636142
39.576000 48.534000 4.984826
39.579000 43.586000 4.967903
39.582000 40.069000 4.587267
39.585000 40.599000 4.789287
39.588000 45.210000 5.082558
39.591000 51.095000 5.417186
39.594000 34.384000 4.291096
39.597000 44.775000 4.790044
39.600000 43.445000 4.846445
39.603000 38.201000 4.623670
39.606000 34.097000 4.291928
39.609000 41.861000 4.947472
39.612000 44.378000 4.877753
39.615000 37.119000 4.426938
39.618000 41.144000 4.857085
39.621000 41.398000 4.654268
39.624000 42.312000 4.716151
39.627000 27.083000 3.691116
39.630000 34.983000 4.304438
39.633000 31.741000 4.098194
39.636000 39.324000 4.583512
39.639000 37.078000 4.413513
39.642000 41.501000 4.720251
39.645000 30.215000 3.990871
39.648000 48.432000 5.256613
39.651000 42.519000 4.815463
39.654000 41.909000 4.689394
39.657000 45.832000 4.834624
39.660000 37.255000 4.502608
39.663000 47.940000 5.069321
39.666000 39.620000 4.462894
39.669000 42.331000 4.950798
39.672000 33.482000 4.084816
39.675000 47.147000 5.183566
39.678000 36.756000 4.527987
39.681000 40.628000 4.773272
39.684000 41.916000 4.714453
39.687000 40.318000 4.465252
39.690000 46.138000 4.898475
39.693000 42.410000 4.905262
39.696000 48.866000 5.118959
39.699000 46.234000 5.072566
39.702000 36.048000 4.469229
39.705000 31.125000 4.217062
39.708000 42.054000 4.824304
39.711000 34.992000 4.347474
39.714000 53.189000 5.437177
39.717000 30.607000 3.996754
39.720000 39.819000 4.673832
39.723000 25.462000 3.777827
39.726000 35.846000 4.474720
39.729000 40.629000 4.822202
39.732000 42.018000 4.856657
39.735000 34.588000 4.203901
39.738000 23.902000 3.462331
39.741000 35.836000 4.313192
39.744000 32.080000 4.161406
39.747000 33.268000 4.251694
39.750000 30.590000 4.121881
39.753000 32.663000 4.181000
39.756000 37.789000 4.601913
39.759000 28.486000 3.861774
39.762000 36.430000 4.676631
39.765000 34.070000 4.506530
39.768000 40.906000 4.514344
39.771000 36.108000 4.409418
39.774000 29.228000 3.942695
39.777000 40.697000 4.800713
39.780000 45.936000 4.940106
39.783000 43.420000 4.734920
39.786000 41.200000 4.725678
39.789000 35.721000 4.448388
39.792000 37.663000 4.599317
39.795000 45.831000 5.089991
39.798000 39.442000 4.571032
39.801000 41.989000 4.756115
39.804000 54.472000 5.477593
39.807000 37.654000 4.478874
39.810000 37.499000 4.693012
39.813000 41.408000 4.683204
39.816000 32.036000 4.120770
39.819000 37.331000 4.386404
39.822000 40.128000 4.384151
39.825000 42.831000 4.849565
39.828000 38.137000 4.421252
39.831000 34.730000 4.114831
39.834000 34.566000 4.161576
39.837000 41.953000 4.862147
39.840000 36.845000 4.467276
39.843000 44.170000 4.952632
39.846000 42.074000 4.851491
39.849000 39.524000 4.585094
39.852000 37.421000 4.427595
39.855000 51.564000 5.369378
39.858000 32.910000 4.311545
39.861000 31.753000 4.104411
39.864000 38.629000 4.559544
39.867000 37.069000 4.420015
39.870000 36.520000 4.354858
39.873000 52.346000 5.181093
39.876000 39.345000 4.565062
39.879000 47.824000 5.041193
39.882000 32.108000 4.243090
39.885000 30.905000 3.959445
39.888000 42.877000 4.965391
39.891000 45.096000 4.825999
39.894000 35.433000 4.421900
39.897000 48.724000 5.212408
39.900000 48.921000 5.213592
39.903000 46.730000 4.821570
39.906000 26.443000 3.762479
39.909000 38.994000 4.417420
39.912000 33.511000 4.367321
39.915000 46.619000 5.007638
39.918000 40.932000 4.559188
39.921000 35.464000 4.375938
39.924000 45.801000 4.797152
39.927000 42.087000 4.797418
39.930000 33.717000 4.260611
39.933000 41.982000 4.677772
39.936000 38.366000 4.496300
39.939000 35.375000 4.225552
39.942000 36.309000 4.288750
39.945000 34.465000 4.361906
39.948000 39.733000 4.645595
39.951000 28.105000 3.863668
39.954000 38.004000 4.528372
39.957000 34.434000 4.231989
39.960000 40.717000 4.760183
39.963000 41.383000 4.634522
39.966000 38.552000 4.544485
39.969000 47.934000 5.086428
39.972000 40.037000 4.454646
39.975000 41.833000 4.706993
39.978000 36.163000 4.416823
39.981000 47.727000 5.145286
39.984000 40.439000 4.666707
39.987000 33.373000 4.220424
39.990000 23.920000 3.494611
39.993000 42.404000 4.754349
39.996000 39.697000 4.683421
39.999000 37.613000 4.631064
40.002000 42.410000 4.895043
40.005000 41.179000 4.687827
40.008000 37.941000 4.654250
40.011000 44.437000 4.902864
40.014000 32.643000 4.213382
40.017000 42.998000 4.832283
40.020000 38.489000 4.287649
40.023000 34.443000 4.174674
40.026000 40.456000 4.554053
40.029000 35.669000 4.344245
40.032000 35.382000 4.480960
40.035000 34.873000 4.219488
40.038000 46.491000 4.934291
40.041000 37.154000 4.515057
40.044000 39.947000 4.337268
40.047000 44.608000 4.985142
40.050000 44.312000 5.004023
40.053000 39.986000 4.617916
40.056000 33.918000 4.214783
40.059000 40.484000 4.461322
40.062000 34.526000 4.347793
40.065000 46.239000 5.082741
40.068000 43.729000 4.767743
40.071000 54.566000 5.644246
40.074000 40.150000 4.929388
40.077000 37.341000 4.535381
40.080000 34.644000 4.166051
40.083000 32.145000 3.993423
40.086000 40.312000 4.827991
40.089000 42.648000 4.769905
40.092000 46.763000 5.094960
40.095000 33.566000 4.121473
40.098000 48.016000 4.979058
40.101000 30.777000 3.927093
40.104000 39.296000 4.613145
40.107000 33.506000 4.064689
40.110000 38.721000 4.480243
40.113000 40.461000 4.480388
40.116000 33.059000 4.092823
40.119000 40.990000 4.659998
40.122000 50.884000 5.481858
40.125000 26.460000 3.770947
40.128000 33.874000 4.250777
40.131000 39.458000 4.525365
40.134000 47.362000 5.141930
40.137000 38.901000 4.395205
40.140000 31.198000 3.990471
40.143000 33.431000 4.254809
40.146000 28.085000 3.847523
40.149000 38.607000 4.525665
40.152000 41.448000 4.698852
40.155000 33.488000 4.250371
40.158000 32.371000 4.178922
40.161000 39.023000 4.662461
40.164000 35.495000 4.294250
40.167000 43.064000 4.829711
40.170000 41.902000 4.847018
40.173000 34.223000 4.273742
40.176000 41.613000 4.874637
40.179000 41.496000 4.721108
40.182000 39.823000 4.613965
40.185000 31.085000 4.009265
40.188000 35.614000 4.367066
40.191000 36.233000 4.436672
40.194000 31.723000 4.251478
40.197000 34.803000 4.347696
40.200000 32.156000 4.080455
40.203000 35.059000 4.290376
40.206000 31.393000 4.011950
40.209000 39.753000 4.648838
40.212000 35.178000 4.293843
40.215000 34.596000 4.285446
40.218000 38.438000 4.551405
40.221000 38.161000 4.590810
40.224000 36.731000 4.308806
40.227000 31.156000 4.149262
40.230000 33.550000 4.280912
40.233000 41.477000 4.693284
40.236000 45.977000 4.900132
40.239000 28.286000 3.928924
40.242000 44.899000 4.826690
40.245000 44.452000 4.668586
40.248000 29.315000 3.996164
40.251000 36.155000 4.455633
40.254000 44.395000 4.875375
40.257000 41.867000 4.639366
40.260000 36.083000 4.330497
40.263000 42.068000 4.842747
40.266000 42.780000 4.695070
40.269000 36.733000 4.497425
40.272000 27.419000 3.814267
40.275000 37.205000 4.524175
40.278000 39.185000 4.662038
40.281000 36.298000 4.468500
40.284000 41.479000 4.754719
40.287000 34.842000 4.383952
40.290000 39.094000 4.634853
40.293000 33.858000 4.222935
40.296000 39.365000 4.740670
40.299000 40.507000 4.429551
40.302000 38.989000 4.465457
40.305000 35.995000 4.401715
40.308000 42.697000 4.780175
40.311000 41.038000 4.722759
40.314000 48.088000 5.220832
40.317000 40.438000 4.723796
40.320000 34.412000 4.259056
40.323000 46.113000 4.890788
40.326000 38.955000 4.682384
40.329000 40.474000 4.797891
40.332000 38.303000 4.443854
40.335000 44.210000 4.824946
40.338000 43.490000 4.715933
40.341000 39.020000 4.643363
40.344000 29.568000 3.969012
40.347000 44.451000 5.182225
40.350000 29.076000 3.977731
40.353000 45.880000 5.000044
40.356000 41.453000 4.541551
40.359000 37.130000 4.421061
40.362000 46.480000 4.842659
40.365000 38.537000 4.409880
40.368000 42.856000 4.990561
40.371000 44.127000 4.725714
40.374000 48.387000 5.063495
40.377000 41.080000 4.504504
40.380000 59.923000 5.753924
40.383000 48.210000 5.038974
40.386000 40.945000 4.738788
40.389000 31.303000 4.229309
40.392000 42.059000 4.612285
40.395000 40.183000 4.646300
40.398000 43.298000 5.016489
40.401000 38.740000 4.596042
40.404000 36.760000 4.482761
40.407000 46.450000 4.898094
40.410000 52.481000 5.302634
40.413000 59.931000 5.584121
40.416000 60.781000 5.893110
40.419000 64.735000 5.977097
40.422000 47.042000 4.767038
40.425000 61.187000 5.769153
40.428000 47.489000 5.049406
40.431000 36.495000 4.375046
40.434000 51.437000 5.167133
40.437000 40.686000 4.733486
40.440000 50.842000 5.374703
40.443000 53.860000 5.281859
40.446000 42.708000 4.868840
40.449000 54.345000 5.464406
40.452000 37.938000 4.537827
40.455000 44.352000 4.994977
40.458000 51.252000 5.267917
40.461000 49.427000 5.094402
40.464000 43.626000 4.680098
40.467000 44.240000 4.790458
40.470000 36.050000 4.279980
40.473000 42.875000 4.914006
40.476000 46.960000 4.944442
40.479000 48.077000 5.113949
40.482000 43.008000 5.005467
40.485000 48.098000 5.098376
40.488000 53.121000 5.110691
40.491000 48.666000 5.087654
40.494000 55.155000 5.510329
40.497000 48.004000 4.962453
40.500000 46.945000 5.051037
40.503000 46.706000 4.921757
40.506000 42.467000 4.832270
40.509000 54.681000 5.494207
40.512000 54.722000 5.376690
40.515000 70.461000 6.139318
40.518000 76.407000 6.447957
40.521000 84.308000 6.560617
40.524000 92.712000 7.044487
40.527000 89.418000 6.908740
40.530000 130.075000 8.429998
40.533000 140.052000 8.831971
40.536000 193.504000 10.099113
40.539000 217.717000 10.758034
40.542000 232.834000 11.311921
40.545000 239.717000 11.607959
40.548000 218.689000 10.874399
40.551000 189.427000 10.063322
40.554000 170.161000 9.506829
40.557000 138.490000 8.691166
40.560000 139.041000 8.839074
40.563000 101.226000 7.349301
40.566000 78.526000 6.444201
40.569000 61.506000 5.712678
40.572000 55.196000 5.225713
40.575000 54.036000 5.293695
40.578000 65.069000 5.880004
40.581000 49.489000 5.076139
40.584000 58.297000 5.532328
40.587000 45.453000 4.867097
40.590000 52.711000 5.320003
40.593000 39.287000 4.630444
40.596000 32.629000 4.413248
40.599000 45.750000 4.990913
40.602000 42.497000 4.823580
40.605000 57.178000 5.581446
40.608000 51.300000 5.305997
40.611000 53.957000 5.450039
40.614000 39.897000 4.682042
40.617000 45.300000 4.861040
40.620000 41.082000 4.593785
40.623000 49.366000 5.167681
40.626000 43.237000 4.754922
40.629000 45.221000 5.065883
40.632000 39.862000 4.615872
40.635000 35.187000 4.354678
40.638000 29.478000 4.161349
40.641000 47.428000 5.193342
40.644000 54.337000 5.418961
40.647000 37.260000 4.371337
40.650000 37.164000 4.456524
40.653000 30.200000 3.822297
40.656000 44.744000 4.991226
40.659000 42.443000 4.921233
40.662000 38.938000 4.583688
40.665000 35.058000 4.343463
40.668000 35.684000 4.401338
40.671000 40.435000 4.717696
40.674000 39.467000 4.565679
40.677000 37.758000 4.434214
40.680000 32.515000 4.060345
40.683000 36.241000 4.268925
40.686000 49.067000 5.005154
40.689000 48.028000 5.052474
40.692000 35.272000 4.432380
40.695000 36.895000 4.379208
40.698000 37.056000 4.306839
40.701000 38.469000 4.582122
40.704000 33.825000 4.274409
40.707000 34.910000 4.160204
40.710000 31.920000 4.033470
40.713000 43.770000 4.899059
40.716000 30.207000 3.792553
40.719000 35.668000 4.219998
40.722000 36.878000 4.491681
40.725000 28.978000 3.837479
40.728000 29.158000 3.883377
40.731000 53.230000 5.312433
40.734000 39.781000 4.715685
40.737000 28.779000 3.900509
40.740000 34.757000 4.376696
40.743000 43.555000 4.961253
40.746000 35.136000 4.117669
40.749000 45.665000 4.943132
40.752000 45.368000 4.875449
40.755000 33.186000 4.210423
40.758000 44.785000 5.066529
40.761000 38.077000 4.550641
40.764000 30.276000 4.225580
40.767000 27.214000 3.756231
40.770000 35.526000 4.450372
40.773000 38.022000 4.428035
40.776000 39.640000 4.610309
40.779000 40.386000 4.832267
40.782000 29.638000 4.047563
40.785000 32.342000 4.195283
40.788000 36.196000 4.490152
40.791000 32.001000 4.052385
40.794000 40.745000 4.718776
40.797000 33.406000 4.198491
40.800000 36.874000 4.537651
40.803000 42.043000 4.798278
40.806000 45.184000 4.892487
40.809000 44.428000 4.767701
40.812000 29.413000 3.865827
40.815000 39.447000 4.696478
40.818000 26.627000 3.821438
40.821000 41.250000 4.783437
40.824000 44.693000 4.650479
40.827000 33.020000 4.190514
40.830000 30.803000 4.054989
40.833000 39.960000 4.636054
40.836000 37.260000 4.360172
40.839000 34.079000 4.415591
40.842000 30.864000 4.125349
40.845000 28.343000 3.819527
40.848000 34.826000 4.266348
40.851000 33.585000 4.158560
40.854000 43.627000 4.782801
40.857000 35.006000 4.381034
40.860000 38.641000 4.645316
40.863000 35.911000 4.533863
40.866000 35.027000 4.379612
40.869000 46.410000 5.088077
40.872000 42.693000 4.879152
40.875000 36.894000 4.425057
40.878000 27.628000 3.714907
40.881000 41.745000 4.765808
40.884000 27.701000 3.731294
40.887000 34.448000 4.505896
40.890000 35.795000 4.511868
40.893000 28.667000 3.871087
40.896000 38.063000 4.728179
40.899000 42.994000 4.928147
40.902000 36.113000 4.354255
40.905000 36.799000 4.577660
40.908000 43.151000 5.031089
40.911000 36.902000 4.336958
40.914000 35.994000 4.467738
40.917000 30.341000 4.023527
40.920000 45.861000 4.993373
40.923000 43.644000 4.871796
40.926000 46.463000 4.925765
40.929000 35.775000 4.398184
40.932000 39.215000 4.544197
40.935000 40.900000 4.872767
40.938000 39.825000 4.588935
40.941000 24.647000 3.683040
40.944000 26.708000 3.724281
40.947000 42.612000 4.927286
40.950000 29.682000 3.909569
40.953000 24.720000 3.612671
40.956000 36.555000 4.508581
40.959000 35.056000 4.362667
40.962000 27.211000 3.785466
40.965000 35.916000 4.494021
40.968000 39.313000 4.598009
40.971000 43.270000 5.052948
40.974000 40.748000 4.540456
40.977000 42.481000 4.717405
40.980000 33.324000 4.089529
40.983000 30.128000 4.008679
40.986000 30.302000 3.993205
40.989000 43.818000 4.696821
40.992000 42.247000 4.811248
40.995000 38.236000 4.606536
40.998000 39.497000 4.594159
41.001000 37.345000 4.593252
41.004000 34.651000 4.233948
41.007000 33.060000 4.326216
41.010000 40.250000 4.805659
41.013000 34.483000 4.185237
41.016000 47.864000 5.121235
41.019000 50.044000 5.345896
41.022000 40.884000 4.537187
41.025000 36.114000 4.434603
41.028000 37.528000 4.481462
41.031000 37.582000 4.448061
41.034000 33.077000 4.215054
41.037000 25.179000 3.486707
41.040000 31.018000 3.992530
41.043000 37.154000 4.442694
41.046000 34.892000 4.454734
41.049000 40.751000 4.578195
41.052000 24.151000 3.512533
41.055000 32.175000 4.014120
41.058000 43.797000 4.934225
41.061000 37.950000 4.502919
41.064000 40.529000 4.690425
41.067000 35.309000 4.278693
41.070000 41.518000 4.742562
41.073000 37.069000 4.389050
41.076000 32.097000 4.030991
41.079000 31.628000 4.084053
41.082000 32.351000 4.023284
41.085000 31.587000 4.258010
41.088000 29.971000 3.935808
41.091000 34.720000 4.329392
41.094000 37.126000 4.510692
41.097000 32.812000 4.170205
41.100000 35.804000 4.327335
41.103000 31.323000 3.980449
41.106000 37.661000 4.481606
41.109000 40.825000 4.706738
41.112000 30.790000 3.960779
41.115000 28.956000 4.061300
41.118000 33.732000 4.344536
41.121000 39.801000 4.768276
41.124000 27.341000 3.832903
41.127000 36.597000 4.339778
41.130000 43.427000 4.688872
41.133000 31.967000 4.148479
41.136000 35.693000 4.400367
41.139000 42.234000 4.708546
41.142000 27.243000 3.911789
41.145000 37.971000 4.651421
41.148000 34.318000 4.302280
41.151000 32.727000 4.094614
41.154000 34.954000 4.251085
41.157000 34.574000 4.492394
41.160000 38.909000 4.517793
41.163000 33.578000 4.186059
41.166000 29.498000 3.934532
41.169000 35.897000 4.457295
41.172000 33.600000 4.333492
41.175000 37.036000 4.646197
41.178000 41.843000 4.730221
41.181000 42.412000 4.783294
41.184000 44.653000 4.889778
41.187000 35.022000 4.323033
41.190000 32.764000 4.162034
41.193000 37.881000 4.594487
41.196000 39.183000 4.540834
41.199000 22.675000 3.655916
41.202000 36.192000 4.492872
41.205000 42.200000 4.751918
41.208000 45.724000 5.008128
41.211000 35.458000 4.318690
41.214000 23.243000 3.612639
41.217000 34.283000 4.261522
41.220000 34.339000 4.239470
41.223000 33.301000 4.058051
41.226000 30.751000 4.110011
41.229000 32.386000 4.219355
41.232000 41.584000 4.619233
41.235000 26.524000 3.553044
41.238000 41.216000 4.707705
41.241000 42.727000 4.816545
41.244000 31.910000 3.970972
41.247000 40.566000 4.681571
41.250000 39.838000 4.631263
41.253000 32.696000 4.169465
41.256000 37.319000 4.428263
41.259000 36.452000 4.402229
41.262000 30.566000 4.055070
41.265000 37.579000 4.582103
41.268000 28.155000 3.936671
41.271000 35.587000 4.377915
41.274000 27.546000 3.872558
41.277000 39.927000 4.826892
41.280000 42.227000 4.668576
41.283000 41.880000 4.616169
41.286000 44.095000 4.740696
41.289000 47.161000 4.960007
41.292000 29.106000 4.002134
41.295000 23.850000 3.761922
41.298000 47.175000 5.157406
41.301000 30.957000 3.932226
41.304000 28.102000 3.935919
41.307000 41.348000 4.715803
41.310000 46.385000 4.982017
41.313000 30.639000 3.971273
41.316000 37.701000 4.458529
41.319000 36.871000 4.500673
41.322000 32.781000 4.231165
41.325000 25.595000 3.751190
41.328000 32.073000 3.970414
41.331000 25.543000 3.704077
41.334000 34.818000 4.463338
41.337000 34.389000 4.307111
41.340000 31.002000 4.203955
41.343000 35.281000 4.453026
41.346000 37.871000 4.633492
41.349000 30.070000 3.907765
41.352000 36.991000 4.277049
41.355000 35.351000 4.203814
41.358000 32.100000 4.098005
41.361000 27.510000 4.002788
41.364000 30.946000 4.098273
41.367000 31.138000 4.092209
41.370000 32.066000 4.115938
41.373000 37.360000 4.454280
41.376000 39.709000 4.598482
41.379000 31.628000 4.099760
41.382000 34.782000 4.239927
41.385000 40.745000 4.642394
41.388000 20.988000 3.260917
41.391000 33.678000 4.248720
41.394000 37.334000 4.635834
41.397000 29.832000 4.038557
41.400000 38.877000 4.676611
41.403000 41.731000 4.891742
41.406000 43.167000 4.649626
41.409000 33.894000 4.131600
41.412000 37.391000 4.634839
41.415000 21.400000 3.269829
41.418000 36.886000 4.501966
41.421000 28.562000 3.848662
41.424000 38.141000 4.650037
41.427000 28.327000 3.895895
41.430000 36.728000 4.517359
41.433000 30.392000 3.862175
41.436000 39.328000 4.699437
41.439000 31.674000 4.185103
41.442000 39.768000 4.744563
41.445000 29.039000 4.072599
41.448000 24.511000 3.567396
41.451000 43.152000 4.904719
41.454000 33.086000 4.129607
41.457000 35.657000 4.419016
41.460000 22.746000 3.469533
41.463000 39.409000 4.660816
41.466000 21.973000 3.354938
41.469000 37.095000 4.605724
41.472000 25.745000 3.649861
41.475000 35.417000 4.264064
41.478000 35.907000 4.288822
41.481000 29.110000 3.759560
41.484000 41.182000 4.643799
41.487000 38.846000 4.391756
41.490000 37.019000 4.339966
41.493000 33.372000 4.365898
41.496000 25.843000 3.711643
41.499000 39.350000 4.494976
41.502000 38.863000 4.605307
41.505000 44.635000 4.876083
41.508000 32.064000 4.275504
41.511000 34.861000 4.447997
41.514000 27.892000 4.051893
41.517000 34.672000 4.472386
41.520000 23.533000 3.426177
41.523000 27.938000 3.928359
41.526000 32.816000 4.096294
41.529000 34.229000 4.281473
41.532000 25.176000 3.558506
41.535000 31.757000 4.086013
41.538000 33.023000 4.147277
41.541000 32.101000 4.098092
41.544000 37.389000 4.609221
41.547000 43.396000 5.051101
41.550000 29.756000 3.865991
41.553000 37.289000 4.472060
41.556000 26.364000 3.944999
41.559000 33.162000 4.327794
41.562000 29.427000 4.098467
41.565000 35.795000 4.340513
41.568000 34.546000 4.292565
41.571000 34.711000 4.233804
41.574000 29.397000 4.137647
41.577000 23.614000 3.557955
41.580000 24.082000 3.417402
41.583000 23.483000 3.589478
41.586000 44.333000 4.921760
41.589000 38.379000 4.634119
41.592000 28.536000 3.946652
41.595000 36.393000 4.338145
41.598000 32.059000 4.220695
41.601000 32.004000 4.220037
41.604000 29.447000 3.955166
41.607000 44.451000 4.831398
41.610000 36.813000 4.351785
[truncated: 1,047,167 more chars]
