# Supplementary material for: pdCIFplotter: visualizing powder diffraction data in pdCIF format
Source: J Appl Crystallogr. 2022 May 25;55(Pt 3):631–7. doi: 10.1107/S1600576722003478 (PMC9172038; doi:10.1107/S1600576722003478)
Supplement: Supplementary file 2 [file j-55-00631-sup2.zip › first/xye_files/576476-mac-001_reb_0003.xye]

0.000000 148.029000 9.259290
0.003000 165.870000 9.440609
0.006000 172.574000 9.605304
0.009000 182.916000 10.040613
0.012000 173.771000 9.847575
0.015000 160.260000 9.252340
0.018000 140.052000 8.518698
0.021000 133.409000 8.339024
0.024000 102.889000 7.502017
0.027000 99.662000 7.502513
0.030000 75.898000 6.515776
0.033000 94.522000 6.911071
0.036000 101.930000 7.429039
0.039000 91.733000 7.066256
0.042000 68.789000 6.089243
0.045000 65.282000 5.940241
0.048000 68.701000 6.018210
0.051000 70.710000 6.223160
0.054000 49.073000 5.059339
0.057000 46.031000 5.044883
0.060000 31.913000 4.061656
0.063000 18.727000 3.143480
0.066000 15.230000 2.825805
0.069000 5.527000 1.768112
0.072000 3.258000 1.330154
0.075000 8.303000 2.115415
0.078000 1.382000 0.810808
0.081000 2.631000 1.255418
0.084000 2.927000 1.331841
0.087000 2.578000 1.239769
0.090000 2.925000 1.154077
0.093000 1.232000 0.724213
0.096000 0.933000 0.603756
0.099000 1.807000 1.061239
0.102000 0.830000 0.776000
0.105000 1.076000 0.707276
0.108000 0.506000 0.515000
0.111000 2.725000 1.178505
0.114000 1.849000 0.800126
0.117000 0.917000 0.593779
0.120000 1.439000 0.882801
0.123000 0.277000 0.226000
0.126000 2.766000 1.151188
0.129000 0.503000 0.396000
0.132000 0.000000 0.000000
0.135000 1.179000 0.701405
0.138000 0.730000 0.700000
0.141000 0.074000 0.070000
0.144000 1.331000 0.985000
0.147000 2.313000 0.916089
0.150000 1.167000 0.698304
0.153000 3.484000 1.399044
0.156000 3.519000 1.331704
0.159000 0.717000 0.605000
0.162000 0.000000 0.000000
0.165000 1.900000 1.063000
0.168000 1.201000 0.607845
0.171000 0.000000 0.000000
0.174000 0.000000 0.000000
0.177000 0.000000 0.000000
0.180000 0.000000 0.000000
0.183000 1.675000 0.882184
0.186000 1.826000 0.882153
0.189000 2.875000 1.094132
0.192000 2.314000 0.905310
0.195000 1.682000 0.868589
0.198000 0.661000 0.631000
0.201000 0.897000 0.756000
0.204000 0.808000 0.660001
0.207000 0.935000 0.593257
0.210000 1.790000 1.076000
0.213000 3.776000 1.408506
0.216000 0.841000 0.613612
0.219000 0.000000 0.000000
0.222000 1.151000 0.711068
0.225000 0.000000 0.000000
0.228000 0.000000 0.000000
0.231000 1.136000 0.820065
0.234000 1.099000 0.633306
0.237000 3.289000 1.397550
0.240000 1.641000 0.860248
0.243000 0.224000 0.158000
0.246000 2.950000 1.285393
0.249000 0.316000 0.316000
0.252000 2.344000 1.113539
0.255000 0.168000 0.152000
0.258000 0.000000 0.000000
0.261000 1.243000 0.824794
0.264000 0.000000 0.000000
0.267000 1.183000 0.915000
0.270000 0.800000 0.561007
0.273000 1.322000 0.847925
0.276000 1.146000 0.837010
0.279000 2.325000 1.083382
0.282000 0.000000 0.000000
0.285000 0.000000 0.000000
0.288000 3.001000 1.388430
0.291000 0.414000 0.325000
0.294000 1.505000 0.945988
0.297000 1.166000 0.691122
0.300000 0.000000 0.000000
0.303000 3.061000 1.286120
0.306000 0.106000 0.089000
0.309000 4.634000 1.727335
0.312000 0.106000 0.088000
0.315000 0.000000 0.000000
0.318000 1.179000 0.865187
0.321000 2.039000 1.133851
0.324000 0.205000 0.149000
0.327000 0.895000 0.762000
0.330000 0.109000 0.093000
0.333000 0.000000 0.000000
0.336000 0.000000 0.000000
0.339000 0.130000 0.125000
0.342000 0.662000 0.634000
0.345000 1.232000 0.822181
0.348000 0.295000 0.294000
0.351000 0.483000 0.435574
0.354000 1.229000 0.870766
0.357000 1.380000 0.927837
0.360000 0.045000 0.043000
0.363000 0.000000 0.000000
0.366000 0.000000 0.000000
0.369000 1.824000 0.902930
0.372000 0.778000 0.749000
0.375000 0.001000 0.001000
0.378000 2.456000 1.223713
0.381000 3.404000 1.448970
0.384000 0.000000 0.000000
0.387000 1.068000 0.877000
0.390000 3.125000 1.290033
0.393000 1.914000 1.106241
0.396000 0.910000 0.575795
0.399000 0.934000 0.589619
0.402000 1.719000 0.890358
0.405000 3.429000 1.410284
0.408000 0.345000 0.345000
0.411000 1.263000 0.729115
0.414000 0.000000 0.000000
0.417000 1.719000 1.034039
0.420000 2.636000 1.226361
0.423000 2.173000 1.100829
0.426000 0.000000 0.000000
0.429000 0.000000 0.000000
0.432000 2.634000 1.245980
0.435000 0.727000 0.545000
0.438000 0.912000 0.540268
0.441000 0.440000 0.424000
0.444000 0.949000 0.600191
0.447000 0.000000 0.000000
0.450000 0.000000 0.000000
0.453000 0.000000 0.000000
0.456000 0.000000 0.000000
0.459000 0.000000 0.000000
0.462000 0.000000 0.000000
0.465000 0.000000 0.000000
0.468000 0.714000 0.697232
0.471000 1.035000 0.866000
0.474000 0.890000 0.570548
0.477000 2.044000 1.214000
0.480000 0.000000 0.000000
0.483000 2.077000 1.022858
0.486000 0.228000 0.164000
0.489000 0.728000 0.520450
0.492000 1.707000 0.958126
0.495000 1.197000 0.888141
0.498000 0.000000 0.000000
0.501000 2.199000 0.934021
0.504000 2.555000 0.986710
0.507000 0.371000 0.312000
0.510000 0.000000 0.000000
0.513000 0.000000 0.000000
0.516000 0.000000 0.000000
0.519000 0.000000 0.000000
0.522000 0.842000 0.786000
0.525000 0.743000 0.727044
0.528000 0.000000 0.000000
0.531000 1.388000 0.787770
0.534000 1.360000 0.873994
0.537000 1.840000 0.976624
0.540000 0.433000 0.342000
0.543000 1.176000 0.693895
0.546000 0.766000 0.632504
0.549000 0.000000 0.000000
0.552000 0.000000 0.000000
0.555000 1.286000 0.845526
0.558000 2.190000 1.091429
0.561000 2.190000 0.985304
0.564000 3.115000 1.291494
0.567000 1.493000 0.745000
0.570000 0.000000 0.000000
0.573000 0.224000 0.169000
0.576000 5.257000 1.733411
0.579000 0.282000 0.228000
0.582000 0.000000 0.000000
0.585000 0.374000 0.309000
0.588000 2.917000 1.337889
0.591000 0.000000 0.000000
0.594000 0.000000 0.000000
0.597000 0.000000 0.000000
0.600000 1.219000 0.869984
0.603000 0.179000 0.168000
0.606000 1.638000 1.032861
0.609000 0.000000 0.000000
0.612000 3.249000 1.401811
0.615000 0.000000 0.000000
0.618000 1.293000 0.968000
0.621000 0.994000 0.602798
0.624000 0.671000 0.584000
0.627000 0.292000 0.254000
0.630000 0.000000 0.000000
0.633000 0.000000 0.000000
0.636000 0.000000 0.000000
0.639000 2.367000 1.093743
0.642000 2.491000 0.996547
0.645000 2.107000 1.057788
0.648000 0.000000 0.000000
0.651000 0.000000 0.000000
0.654000 3.379000 1.495201
0.657000 0.000000 0.000000
0.660000 5.500000 1.738723
0.663000 1.291000 0.975000
0.666000 0.000000 0.000000
0.669000 0.000000 0.000000
0.672000 0.000000 0.000000
0.675000 0.048000 0.041000
0.678000 2.240000 1.047134
0.681000 2.087000 1.217000
0.684000 1.953000 1.093402
0.687000 0.485000 0.360000
0.690000 0.025000 0.023000
0.693000 1.975000 1.188000
0.696000 0.473000 0.348000
0.699000 4.434000 1.441004
0.702000 0.459000 0.360000
0.705000 4.568000 1.450114
0.708000 2.027000 0.997246
0.711000 1.172000 0.757005
0.714000 2.087000 0.927326
0.717000 1.181000 0.684000
0.720000 2.939000 1.242630
0.723000 5.689000 1.728075
0.726000 2.114000 0.973588
0.729000 1.899000 1.095710
0.732000 1.788000 1.140403
0.735000 0.000000 0.000000
0.738000 0.000000 0.000000
0.741000 6.341000 1.956096
0.744000 1.957000 1.049202
0.747000 1.684000 0.860417
0.750000 3.326000 1.288685
0.753000 1.914000 1.048590
0.756000 3.680000 1.481001
0.759000 3.602000 1.205081
0.762000 2.171000 0.959984
0.765000 3.034000 1.261892
0.768000 3.489000 1.273406
0.771000 1.623000 0.841274
0.774000 2.277000 1.122678
0.777000 0.333000 0.306000
0.780000 4.119000 1.526026
0.783000 2.906000 1.144921
0.786000 2.748000 1.358737
0.789000 7.545000 2.243519
0.792000 1.807000 1.147024
0.795000 4.873000 1.560592
0.798000 5.636000 1.831442
0.801000 1.407000 0.823433
0.804000 4.836000 1.619855
0.807000 0.571000 0.457266
0.810000 1.997000 1.144455
0.813000 5.511000 1.774986
0.816000 1.311000 0.821000
0.819000 1.004000 0.852000
0.822000 5.847000 1.854591
0.825000 6.051000 1.643173
0.828000 2.617000 1.317681
0.831000 2.812000 1.268191
0.834000 1.053000 0.798204
0.837000 2.331000 1.204622
0.840000 3.911000 1.352799
0.843000 4.103000 1.536964
0.846000 5.561000 1.778359
0.849000 3.539000 1.341526
0.852000 1.703000 1.003000
0.855000 1.534000 0.925607
0.858000 6.103000 1.664087
0.861000 2.426000 1.232091
0.864000 5.532000 1.690795
0.867000 3.964000 1.477992
0.870000 3.733000 1.400067
0.873000 5.525000 1.833181
0.876000 2.572000 1.259805
0.879000 4.444000 1.467043
0.882000 4.865000 1.477101
0.885000 1.787000 1.005624
0.888000 5.257000 1.694476
0.891000 5.510000 1.744787
0.894000 2.191000 1.156297
0.897000 8.279000 2.048790
0.900000 2.599000 1.148377
0.903000 2.844000 1.250105
0.906000 7.930000 2.125591
0.909000 4.404000 1.466413
0.912000 9.429000 2.287853
0.915000 3.941000 1.389737
0.918000 7.000000 2.015962
0.921000 6.046000 1.658964
0.924000 7.302000 1.958699
0.927000 5.367000 1.776690
0.930000 6.312000 1.856580
0.933000 3.468000 1.453335
0.936000 7.956000 2.020323
0.939000 4.401000 1.575557
0.942000 4.560000 1.406847
0.945000 6.027000 1.876579
0.948000 6.256000 1.826137
0.951000 6.860000 1.974777
0.954000 4.449000 1.452971
0.957000 10.643000 2.322678
0.960000 3.211000 1.209253
0.963000 3.632000 1.478619
0.966000 8.677000 2.256782
0.969000 8.173000 2.147403
0.972000 6.619000 1.711475
0.975000 4.246000 1.623223
0.978000 6.689000 1.961080
0.981000 5.455000 1.630883
0.984000 4.056000 1.498470
0.987000 10.833000 2.428039
0.990000 2.845000 1.013918
0.993000 4.718000 1.488226
0.996000 4.177000 1.432074
0.999000 5.977000 1.893642
1.002000 4.672000 1.592855
1.005000 11.766000 2.537885
1.008000 8.815000 2.270614
1.011000 9.009000 2.300553
1.014000 7.204000 1.849600
1.017000 5.331000 1.664491
1.020000 9.198000 2.308651
1.023000 3.916000 1.167887
1.026000 5.847000 1.815562
1.029000 5.610000 1.707640
1.032000 5.194000 1.503442
1.035000 6.329000 1.778403
1.038000 8.405000 2.186363
1.041000 4.302000 1.543364
1.044000 6.396000 1.723028
1.047000 8.061000 1.986250
1.050000 8.540000 2.020309
1.053000 12.038000 2.560658
1.056000 9.484000 2.240117
1.059000 5.956000 1.742496
1.062000 8.170000 2.173852
1.065000 3.981000 1.360302
1.068000 4.409000 1.646865
1.071000 16.838000 3.069750
1.074000 7.073000 1.987095
1.077000 9.196000 2.165108
1.080000 13.584000 2.742492
1.083000 8.017000 1.827963
1.086000 14.786000 2.812512
1.089000 11.976000 2.595428
1.092000 5.561000 1.603491
1.095000 6.803000 1.885381
1.098000 10.190000 2.362894
1.101000 12.874000 2.780167
1.104000 7.183000 1.981406
1.107000 6.091000 1.730688
1.110000 9.225000 2.248496
1.113000 8.020000 2.017847
1.116000 10.062000 2.296392
1.119000 9.514000 2.158179
1.122000 10.008000 2.451540
1.125000 4.038000 1.390960
1.128000 9.648000 2.138554
1.131000 8.658000 2.000395
1.134000 8.473000 2.238967
1.137000 8.076000 2.010600
1.140000 8.132000 2.133562
1.143000 8.802000 2.007852
1.146000 10.328000 2.420473
1.149000 8.056000 2.088761
1.152000 6.751000 1.994826
1.155000 9.253000 2.039785
1.158000 12.992000 2.419326
1.161000 14.687000 2.798706
1.164000 11.872000 2.573551
1.167000 14.906000 2.740316
1.170000 16.758000 3.106902
1.173000 15.523000 2.886601
1.176000 9.183000 2.219974
1.179000 10.869000 2.503641
1.182000 8.935000 2.182649
1.185000 13.087000 2.685431
1.188000 11.303000 2.407880
1.191000 17.209000 2.986963
1.194000 6.587000 1.904452
1.197000 7.251000 1.855135
1.200000 8.499000 2.075658
1.203000 16.300000 2.873986
1.206000 12.712000 2.620682
1.209000 14.325000 3.038432
1.212000 9.182000 2.075535
1.215000 8.371000 1.908118
1.218000 17.103000 2.978890
1.221000 17.259000 2.863032
1.224000 13.338000 2.651273
1.227000 8.168000 2.030763
1.230000 16.644000 2.998377
1.233000 24.983000 3.698106
1.236000 13.934000 2.685199
1.239000 14.235000 2.775162
1.242000 11.084000 2.388252
1.245000 17.293000 3.144374
1.248000 15.884000 2.916791
1.251000 20.588000 3.322197
1.254000 16.495000 3.036443
1.257000 10.445000 2.310428
1.260000 14.314000 2.688204
1.263000 18.463000 3.307107
1.266000 19.737000 3.367697
1.269000 16.441000 2.782314
1.272000 16.292000 2.985465
1.275000 14.053000 2.784033
1.278000 16.361000 3.012298
1.281000 24.811000 3.540505
1.284000 19.826000 3.268461
1.287000 10.303000 2.361077
1.290000 18.149000 3.144200
1.293000 16.829000 3.219231
1.296000 11.125000 2.439544
1.299000 16.295000 2.883833
1.302000 15.440000 2.743024
1.305000 14.491000 2.722256
1.308000 18.316000 3.233080
1.311000 15.143000 2.799108
1.314000 14.851000 2.731245
1.317000 17.036000 2.927447
1.320000 17.827000 3.116657
1.323000 16.282000 2.883285
1.326000 21.634000 3.336840
1.329000 27.802000 3.837274
1.332000 21.723000 3.456624
1.335000 16.047000 2.750856
1.338000 21.071000 3.398460
1.341000 21.282000 3.351092
1.344000 13.531000 2.547567
1.347000 18.390000 3.172689
1.350000 18.070000 3.038548
1.353000 15.276000 2.878308
1.356000 21.680000 3.370383
1.359000 21.227000 3.241404
1.362000 12.385000 2.633463
1.365000 14.263000 2.701173
1.368000 16.523000 3.154392
1.371000 19.210000 3.092215
1.374000 23.340000 3.465696
1.377000 28.615000 4.104037
1.380000 22.083000 3.390775
1.383000 28.675000 3.840528
1.386000 26.285000 3.786515
1.389000 19.817000 3.250904
1.392000 28.342000 3.928276
1.395000 22.229000 3.440991
1.398000 18.721000 3.276802
1.401000 20.348000 3.379262
1.404000 25.359000 3.712908
1.407000 28.889000 3.961633
1.410000 21.046000 3.427280
1.413000 24.580000 3.665832
1.416000 24.868000 3.554122
1.419000 12.764000 2.722926
1.422000 16.948000 3.138747
1.425000 18.177000 3.088307
1.428000 23.296000 3.521257
1.431000 26.943000 3.739017
1.434000 23.854000 3.678874
1.437000 24.178000 3.451852
1.440000 17.419000 3.089847
1.443000 29.627000 3.947577
1.446000 25.842000 3.692584
1.449000 32.074000 4.225230
1.452000 30.513000 4.077732
1.455000 20.091000 3.319495
1.458000 21.677000 3.266674
1.461000 27.852000 3.968356
1.464000 22.544000 3.403812
1.467000 35.947000 4.376844
1.470000 34.428000 4.218385
1.473000 19.266000 3.276217
1.476000 22.877000 3.439075
1.479000 36.557000 4.634635
1.482000 21.143000 3.161430
1.485000 20.951000 3.305514
1.488000 39.170000 4.402591
1.491000 44.223000 4.910491
1.494000 25.408000 3.605708
1.497000 30.565000 4.009801
1.500000 25.263000 3.751425
1.503000 27.594000 3.744964
1.506000 33.107000 4.075341
1.509000 24.004000 3.555331
1.512000 28.412000 3.917081
1.515000 40.020000 4.693297
1.518000 31.642000 4.065417
1.521000 26.778000 3.914780
1.524000 38.421000 4.683244
1.527000 25.115000 3.797417
1.530000 28.115000 3.969072
1.533000 36.434000 4.394047
1.536000 29.586000 3.985486
1.539000 33.532000 4.437361
1.542000 34.305000 4.403806
1.545000 34.581000 4.204197
1.548000 30.656000 4.253846
1.551000 31.043000 4.081111
1.554000 37.420000 4.579900
1.557000 22.069000 3.288877
1.560000 39.603000 4.667034
1.563000 30.264000 3.775219
1.566000 38.805000 4.741789
1.569000 45.906000 5.016264
1.572000 35.795000 4.414351
1.575000 41.378000 4.701662
1.578000 30.379000 4.130694
1.581000 34.166000 4.255136
1.584000 50.670000 5.395671
1.587000 37.458000 4.451721
1.590000 39.773000 4.528250
1.593000 30.940000 4.212090
1.596000 35.968000 4.534910
1.599000 27.573000 3.928044
1.602000 27.845000 3.936577
1.605000 37.851000 4.434185
1.608000 33.961000 4.114815
1.611000 38.692000 4.738127
1.614000 33.906000 4.266288
1.617000 36.015000 4.437135
1.620000 27.557000 3.759221
1.623000 39.948000 4.662478
1.626000 35.132000 4.317619
1.629000 50.637000 5.123296
1.632000 41.947000 4.721620
1.635000 34.923000 4.115728
1.638000 50.837000 5.081203
1.641000 39.363000 4.586770
1.644000 42.293000 4.885469
1.647000 42.704000 4.849433
1.650000 41.512000 4.700726
1.653000 43.359000 4.909160
1.656000 50.052000 5.118879
1.659000 44.550000 4.928687
1.662000 35.466000 4.340490
1.665000 40.645000 4.744722
1.668000 45.474000 4.818837
1.671000 42.683000 4.870040
1.674000 32.941000 4.096354
1.677000 49.648000 5.253288
1.680000 46.884000 5.020463
1.683000 49.071000 5.214306
1.686000 42.479000 4.544664
1.689000 38.710000 4.569116
1.692000 37.163000 4.412446
1.695000 55.765000 5.246989
1.698000 48.029000 4.893625
1.701000 35.737000 4.432477
1.704000 44.329000 4.832671
1.707000 42.645000 4.772283
1.710000 55.824000 5.558507
1.713000 43.199000 4.865297
1.716000 38.528000 4.521669
1.719000 47.795000 4.934065
1.722000 45.746000 4.988220
1.725000 42.285000 4.671934
1.728000 53.230000 5.587790
1.731000 40.177000 4.739474
1.734000 45.563000 5.005734
1.737000 37.516000 4.256949
1.740000 40.073000 4.458598
1.743000 44.805000 4.923584
1.746000 38.902000 4.561955
1.749000 48.829000 5.074567
1.752000 45.574000 4.979613
1.755000 42.924000 4.839114
1.758000 40.047000 4.637882
1.761000 52.625000 5.301441
1.764000 50.116000 5.210303
1.767000 47.089000 5.021926
1.770000 54.230000 5.343080
1.773000 46.311000 4.893927
1.776000 51.944000 5.426777
1.779000 37.215000 4.614231
1.782000 46.195000 4.972562
1.785000 41.382000 4.609468
1.788000 40.655000 4.609343
1.791000 41.598000 4.742942
1.794000 61.470000 5.883184
1.797000 38.481000 4.646926
1.800000 47.832000 4.933990
1.803000 41.979000 4.699091
1.806000 49.422000 5.217038
1.809000 50.518000 5.297770
1.812000 42.016000 4.774646
1.815000 49.458000 5.033728
1.818000 44.027000 4.910116
1.821000 46.677000 4.886672
1.824000 47.034000 4.963415
1.827000 49.359000 5.293586
1.830000 52.150000 5.354894
1.833000 43.708000 4.894406
1.836000 57.296000 5.661021
1.839000 45.996000 4.965978
1.842000 42.983000 4.677513
1.845000 53.278000 5.438486
1.848000 46.887000 5.089893
1.851000 56.673000 5.509634
1.854000 40.026000 4.520908
1.857000 47.684000 5.097076
1.860000 40.561000 4.785679
1.863000 52.583000 5.427937
1.866000 57.546000 5.523630
1.869000 47.685000 5.181872
1.872000 46.922000 5.057495
1.875000 40.076000 4.770540
1.878000 48.456000 5.194554
1.881000 47.333000 4.987754
1.884000 56.060000 5.467447
1.887000 32.913000 4.110324
1.890000 38.952000 4.691424
1.893000 45.564000 5.099334
1.896000 43.913000 4.869776
1.899000 48.167000 4.931461
1.902000 58.970000 5.684186
1.905000 48.775000 5.155796
1.908000 54.821000 5.443871
1.911000 57.649000 5.534674
1.914000 53.988000 5.365267
1.917000 50.654000 5.328540
1.920000 46.226000 5.005439
1.923000 49.020000 5.165255
1.926000 47.032000 5.035725
1.929000 37.717000 4.289831
1.932000 40.660000 4.558191
1.935000 63.491000 5.803143
1.938000 58.559000 5.457285
1.941000 55.717000 5.325935
1.944000 61.985000 5.730453
1.947000 41.294000 4.704245
1.950000 53.067000 5.459369
1.953000 53.790000 5.257835
1.956000 50.269000 5.169920
1.959000 51.436000 5.295272
1.962000 46.813000 4.984144
1.965000 52.923000 5.402873
1.968000 61.543000 5.730964
1.971000 61.136000 5.727312
1.974000 53.825000 5.316863
1.977000 64.050000 5.918461
1.980000 40.057000 4.636315
1.983000 50.378000 5.329636
1.986000 63.243000 5.812841
1.989000 70.698000 5.957998
1.992000 55.852000 5.389956
1.995000 60.717000 5.931632
1.998000 53.823000 5.277990
2.001000 50.298000 5.155769
2.004000 57.860000 5.606839
2.007000 62.429000 5.872867
2.010000 63.074000 5.905657
2.013000 48.644000 5.060985
2.016000 66.370000 5.904566
2.019000 47.236000 5.064356
2.022000 61.232000 5.800511
2.025000 57.778000 5.755337
2.028000 57.469000 5.552051
2.031000 59.917000 5.667125
2.034000 56.662000 5.595359
2.037000 59.644000 5.659596
2.040000 55.951000 5.311045
2.043000 54.919000 5.394167
2.046000 71.840000 6.086795
2.049000 57.846000 5.550055
2.052000 76.002000 6.375515
2.055000 57.624000 5.608349
2.058000 57.667000 5.441115
2.061000 71.713000 6.309801
2.064000 53.681000 5.314606
2.067000 60.872000 5.794912
2.070000 56.560000 5.454311
2.073000 66.573000 6.058286
2.076000 57.179000 5.434121
2.079000 72.837000 6.320479
2.082000 73.085000 6.395661
2.085000 59.288000 5.661675
2.088000 54.816000 5.374634
2.091000 54.712000 5.490176
2.094000 72.316000 6.367057
2.097000 70.246000 6.254498
2.100000 62.806000 5.956288
2.103000 61.313000 5.623855
2.106000 58.666000 5.605729
2.109000 60.886000 5.819344
2.112000 71.127000 6.120116
2.115000 64.446000 5.889577
2.118000 59.855000 5.450122
2.121000 58.075000 5.326371
2.124000 52.158000 5.382528
2.127000 59.676000 5.864507
2.130000 68.040000 6.011731
2.133000 58.450000 5.553111
2.136000 50.929000 5.321960
2.139000 57.429000 5.565867
2.142000 62.538000 5.794913
2.145000 74.688000 6.271753
2.148000 75.654000 6.396490
2.151000 58.698000 5.612526
2.154000 64.117000 5.840843
2.157000 69.617000 6.324347
2.160000 57.057000 5.621357
2.163000 49.058000 5.087453
2.166000 64.161000 5.772167
2.169000 74.686000 6.419080
2.172000 79.836000 6.779821
2.175000 62.599000 5.805246
2.178000 62.791000 5.639303
2.181000 62.587000 5.788583
2.184000 65.338000 5.921984
2.187000 60.289000 5.738226
2.190000 76.246000 6.380013
2.193000 66.554000 6.047619
2.196000 64.990000 5.922346
2.199000 57.918000 5.368663
2.202000 68.810000 6.011743
2.205000 57.341000 5.576568
2.208000 54.101000 5.367229
2.211000 57.548000 5.555250
2.214000 67.574000 6.044126
2.217000 65.699000 5.956611
2.220000 75.609000 6.285406
2.223000 63.865000 5.825796
2.226000 61.834000 5.731799
2.229000 61.327000 5.814835
2.232000 76.707000 6.369989
2.235000 67.085000 6.100983
2.238000 79.668000 6.646366
2.241000 69.293000 6.015026
2.244000 44.093000 4.926528
2.247000 50.767000 5.178934
2.250000 68.754000 6.191621
2.253000 66.600000 5.795905
2.256000 62.691000 5.961461
2.259000 60.085000 5.693656
2.262000 59.713000 5.628217
2.265000 64.516000 5.831105
2.268000 54.810000 5.194747
2.271000 54.803000 5.665417
2.274000 47.140000 5.166471
2.277000 64.540000 5.885688
2.280000 61.977000 5.784314
2.283000 56.376000 5.361114
2.286000 69.894000 6.396339
2.289000 58.965000 5.720616
2.292000 60.598000 5.651878
2.295000 67.825000 5.994725
2.298000 66.314000 6.044859
2.301000 49.108000 5.197614
2.304000 48.959000 5.130347
2.307000 56.274000 5.557520
2.310000 59.753000 5.657402
2.313000 67.376000 5.944215
2.316000 52.697000 5.238059
2.319000 52.638000 5.501595
2.322000 70.352000 6.250806
2.325000 62.538000 5.713789
2.328000 58.488000 5.477080
2.331000 52.735000 5.303652
2.334000 73.905000 6.479557
2.337000 52.393000 5.289646
2.340000 69.402000 6.154574
2.343000 56.403000 5.385285
2.346000 67.923000 6.104612
2.349000 64.031000 5.976212
2.352000 62.515000 5.655653
2.355000 67.190000 5.822920
2.358000 56.761000 5.410233
2.361000 64.726000 5.936908
2.364000 62.036000 5.737074
2.367000 59.764000 5.723489
2.370000 52.854000 5.184226
2.373000 63.512000 5.729917
2.376000 71.303000 6.279446
2.379000 59.015000 5.659780
2.382000 56.602000 5.524221
2.385000 55.969000 5.451647
2.388000 57.726000 5.578658
2.391000 43.664000 4.975018
2.394000 53.567000 5.437626
2.397000 61.924000 5.825773
2.400000 61.754000 5.834087
2.403000 59.965000 5.740373
2.406000 55.349000 5.532461
2.409000 50.998000 5.412119
2.412000 66.882000 6.097966
2.415000 51.319000 5.141885
2.418000 47.124000 4.826693
2.421000 53.706000 5.423069
2.424000 50.088000 5.205041
2.427000 65.853000 5.909468
2.430000 58.668000 5.559111
2.433000 58.111000 5.654902
2.436000 60.100000 5.778704
2.439000 44.314000 4.846147
2.442000 60.436000 5.630067
2.445000 53.348000 5.286495
2.448000 54.013000 5.311297
2.451000 54.869000 5.598468
2.454000 52.392000 5.243843
2.457000 49.727000 5.093911
2.460000 38.495000 4.508849
2.463000 47.757000 5.100216
2.466000 60.391000 5.801391
2.469000 41.562000 4.643141
2.472000 55.724000 5.437337
2.475000 56.805000 5.521228
2.478000 55.522000 5.504470
2.481000 70.980000 6.223159
2.484000 66.796000 5.978347
2.487000 63.793000 5.702567
2.490000 53.705000 5.368417
2.493000 52.416000 5.343671
2.496000 45.084000 5.051361
2.499000 59.818000 5.516875
2.502000 62.189000 5.533106
2.505000 51.225000 5.362874
2.508000 65.940000 6.037165
2.511000 59.334000 5.577688
2.514000 49.434000 5.241507
2.517000 57.426000 5.508881
2.520000 62.406000 5.593241
2.523000 52.997000 5.326610
2.526000 66.270000 5.992723
2.529000 58.166000 5.664410
2.532000 57.382000 5.456178
2.535000 53.236000 5.217848
2.538000 67.648000 6.094931
2.541000 61.059000 5.716702
2.544000 53.020000 5.528369
2.547000 58.562000 5.549295
2.550000 53.594000 5.468504
2.553000 67.334000 6.042452
2.556000 53.017000 5.207842
2.559000 53.547000 5.328497
2.562000 53.767000 5.335405
2.565000 47.403000 5.227800
2.568000 47.310000 4.998584
2.571000 46.732000 4.988746
2.574000 50.706000 5.273841
2.577000 60.663000 5.688884
2.580000 41.584000 4.608493
2.583000 47.029000 4.946513
2.586000 41.592000 4.593997
2.589000 65.257000 5.930090
2.592000 49.888000 5.156978
2.595000 53.184000 5.510845
2.598000 56.748000 5.534829
2.601000 51.940000 5.194165
2.604000 59.084000 5.578673
2.607000 58.299000 5.435577
2.610000 63.578000 5.994589
2.613000 68.041000 6.234196
2.616000 61.148000 5.813235
2.619000 52.807000 5.159477
2.622000 54.993000 5.530250
2.625000 38.942000 4.516387
2.628000 53.689000 5.342819
2.631000 43.246000 4.798002
2.634000 49.972000 5.227921
2.637000 47.543000 5.026654
2.640000 47.902000 5.185656
2.643000 55.873000 5.456025
2.646000 48.506000 4.930313
2.649000 55.041000 5.523154
2.652000 49.281000 5.018650
2.655000 42.853000 4.717779
2.658000 46.676000 5.055833
2.661000 49.167000 5.175265
2.664000 45.977000 5.016523
2.667000 60.851000 5.766540
2.670000 52.812000 5.218406
2.673000 56.014000 5.696703
2.676000 46.974000 5.162130
2.679000 43.844000 4.853961
2.682000 43.562000 4.805954
2.685000 51.031000 5.164151
2.688000 54.468000 5.475163
2.691000 50.191000 5.405206
2.694000 48.889000 5.176974
2.697000 55.445000 5.514549
2.700000 54.415000 5.439223
2.703000 52.939000 5.434001
2.706000 45.336000 4.870257
2.709000 52.352000 5.220927
2.712000 41.774000 4.653292
2.715000 55.684000 5.505541
2.718000 53.932000 5.313734
2.721000 54.798000 5.252200
2.724000 41.646000 4.702314
2.727000 40.829000 4.613713
2.730000 55.648000 5.555067
2.733000 37.562000 4.457818
2.736000 49.327000 5.042575
2.739000 40.496000 4.561449
2.742000 53.585000 5.213648
2.745000 56.847000 5.378998
2.748000 52.083000 5.241673
2.751000 45.091000 4.872503
2.754000 52.933000 5.416295
2.757000 49.660000 5.179905
2.760000 50.794000 5.094365
2.763000 50.573000 5.152890
2.766000 40.338000 4.657093
2.769000 42.178000 4.728903
2.772000 38.992000 4.523985
2.775000 60.590000 5.781341
2.778000 61.112000 5.899331
2.781000 56.723000 5.489905
2.784000 41.842000 4.578944
2.787000 52.936000 5.510038
2.790000 52.476000 5.344772
2.793000 49.548000 5.143390
2.796000 53.222000 5.453041
2.799000 57.295000 5.355927
2.802000 48.328000 5.043710
2.805000 54.761000 5.289045
2.808000 56.598000 5.437057
2.811000 52.957000 5.363419
2.814000 42.626000 4.796909
2.817000 68.767000 6.190445
2.820000 46.860000 5.111591
2.823000 37.033000 4.400893
2.826000 48.217000 5.017841
2.829000 44.280000 4.904522
2.832000 55.624000 5.483741
2.835000 49.592000 5.228692
2.838000 39.934000 4.616786
2.841000 58.407000 5.438437
2.844000 42.519000 4.724539
2.847000 49.912000 5.183093
2.850000 38.359000 4.493198
2.853000 52.734000 5.223835
2.856000 55.326000 5.502619
2.859000 35.124000 4.231785
2.862000 56.043000 5.676770
2.865000 51.112000 5.275494
2.868000 43.035000 4.733041
2.871000 44.103000 4.989596
2.874000 54.511000 5.488366
2.877000 50.011000 5.287071
2.880000 48.080000 5.094068
2.883000 42.181000 4.840163
2.886000 41.831000 4.510629
2.889000 45.677000 5.018868
2.892000 48.885000 5.018988
2.895000 54.093000 5.376104
2.898000 39.729000 4.594866
2.901000 39.063000 4.307293
2.904000 65.103000 6.084251
2.907000 52.905000 5.277398
2.910000 61.608000 5.769253
2.913000 51.978000 5.201804
2.916000 54.455000 5.339027
2.919000 32.351000 4.168079
2.922000 48.025000 5.116771
2.925000 37.605000 4.570153
2.928000 51.460000 5.233701
2.931000 51.517000 5.261550
2.934000 56.260000 5.572403
2.937000 47.952000 5.207895
2.940000 48.942000 5.156129
2.943000 50.558000 5.187057
2.946000 40.458000 4.603429
2.949000 38.185000 4.509966
2.952000 45.849000 4.893091
2.955000 43.438000 4.889976
2.958000 50.194000 5.036446
2.961000 47.236000 5.019229
2.964000 43.735000 5.067984
2.967000 37.231000 4.426448
2.970000 43.035000 4.792174
2.973000 36.906000 4.502756
2.976000 40.252000 4.574402
2.979000 34.369000 4.305231
2.982000 47.933000 5.036137
2.985000 46.483000 4.934934
2.988000 36.967000 4.457825
2.991000 59.254000 5.667938
2.994000 42.298000 4.779031
2.997000 33.371000 4.333199
3.000000 33.741000 4.232395
3.003000 44.765000 4.862790
3.006000 37.083000 4.396312
3.009000 53.996000 5.498694
3.012000 38.639000 4.649055
3.015000 39.867000 4.489407
3.018000 44.841000 5.026203
3.021000 42.279000 4.718731
3.024000 49.819000 5.231522
3.027000 50.581000 5.141578
3.030000 39.995000 4.424263
3.033000 37.340000 4.280597
3.036000 39.757000 4.659825
3.039000 41.508000 4.773616
3.042000 51.915000 5.383017
3.045000 44.945000 4.944198
3.048000 37.055000 4.382323
3.051000 44.691000 4.839244
3.054000 44.806000 4.919431
3.057000 39.109000 4.614249
3.060000 42.595000 4.784873
3.063000 56.814000 5.453296
3.066000 50.826000 5.267194
3.069000 47.038000 5.112147
3.072000 32.965000 4.015129
3.075000 47.026000 5.141283
3.078000 38.698000 4.441674
3.081000 55.832000 5.489515
3.084000 56.499000 5.609223
3.087000 41.662000 4.752885
3.090000 33.462000 4.233588
3.093000 28.712000 3.843509
3.096000 48.242000 5.211983
3.099000 37.969000 4.507425
3.102000 50.325000 5.074767
3.105000 52.944000 5.307432
3.108000 41.378000 4.649888
3.111000 35.882000 4.500507
3.114000 43.489000 4.830481
3.117000 42.354000 4.721576
3.120000 42.412000 4.844884
3.123000 38.649000 4.609175
3.126000 43.329000 4.885142
3.129000 40.694000 4.697405
3.132000 44.637000 4.891036
3.135000 34.094000 4.053040
3.138000 42.881000 4.707204
3.141000 40.607000 4.635614
3.144000 51.802000 5.328402
3.147000 41.632000 4.723431
3.150000 38.463000 4.445083
3.153000 38.268000 4.579936
3.156000 49.201000 5.289117
3.159000 42.608000 4.891454
3.162000 38.449000 4.469296
3.165000 26.023000 3.656757
3.168000 51.704000 5.501463
3.171000 44.324000 4.850124
3.174000 44.810000 4.890969
3.177000 29.698000 4.118367
3.180000 43.721000 4.724421
3.183000 47.218000 4.931322
3.186000 47.343000 4.948677
3.189000 45.555000 4.997468
3.192000 34.058000 4.174399
3.195000 40.333000 4.622492
3.198000 50.010000 5.298218
3.201000 43.076000 4.856945
3.204000 34.661000 4.275943
3.207000 37.622000 4.561166
3.210000 33.931000 4.380974
3.213000 35.177000 4.347101
3.216000 46.093000 5.049536
3.219000 41.505000 4.590532
3.222000 43.018000 4.689653
3.225000 44.017000 4.634209
3.228000 43.817000 4.920116
3.231000 49.379000 5.187295
3.234000 42.597000 4.863605
3.237000 50.190000 5.099648
3.240000 32.086000 4.018131
3.243000 51.607000 5.231108
3.246000 49.749000 5.341887
3.249000 39.503000 4.584423
3.252000 35.503000 4.265521
3.255000 39.230000 4.479781
3.258000 38.342000 4.639288
3.261000 53.483000 5.250190
3.264000 42.039000 4.657732
3.267000 44.208000 4.896053
3.270000 37.543000 4.500520
3.273000 38.086000 4.500278
3.276000 49.844000 5.340911
3.279000 32.933000 4.122739
3.282000 48.046000 5.073540
3.285000 37.761000 4.519401
3.288000 42.228000 4.852069
3.291000 44.705000 4.994336
3.294000 39.562000 4.573493
3.297000 54.229000 5.409698
3.300000 38.947000 4.444213
3.303000 33.198000 4.147936
3.306000 46.632000 5.073604
3.309000 39.983000 4.541779
3.312000 43.943000 4.801120
3.315000 45.764000 5.063572
3.318000 46.675000 4.946804
3.321000 43.197000 4.894488
3.324000 48.416000 5.214967
3.327000 38.280000 4.370907
3.330000 39.362000 4.719306
3.333000 34.486000 4.445819
3.336000 36.452000 4.447584
3.339000 29.170000 3.949067
3.342000 46.714000 5.048190
3.345000 42.194000 4.784934
3.348000 36.306000 4.509047
3.351000 44.098000 4.944285
3.354000 36.999000 4.561264
3.357000 34.329000 4.034211
3.360000 39.407000 4.765474
3.363000 40.914000 4.861681
3.366000 43.844000 4.911126
3.369000 40.776000 4.706848
3.372000 44.428000 4.850003
3.375000 42.196000 4.705371
3.378000 37.762000 4.422456
3.381000 38.073000 4.433925
3.384000 34.216000 4.186585
3.387000 40.157000 4.642067
3.390000 37.104000 4.448661
3.393000 41.016000 4.640936
3.396000 48.702000 5.130305
3.399000 34.608000 4.321302
3.402000 41.781000 4.663091
3.405000 49.164000 5.112647
3.408000 43.613000 4.718896
3.411000 52.648000 5.349477
3.414000 41.548000 4.596670
3.417000 40.113000 4.506218
3.420000 35.997000 4.482968
3.423000 28.472000 3.915507
3.426000 39.647000 4.548808
3.429000 50.561000 5.207718
3.432000 38.829000 4.616264
3.435000 37.308000 4.589014
3.438000 36.274000 4.417607
3.441000 42.809000 4.817719
3.444000 33.775000 4.279198
3.447000 36.099000 4.494045
3.450000 29.120000 3.987996
3.453000 39.209000 4.498591
3.456000 47.071000 5.147128
3.459000 34.601000 4.236304
3.462000 44.786000 4.736630
3.465000 46.069000 4.950863
3.468000 44.967000 4.877321
3.471000 47.441000 5.031089
3.474000 35.694000 4.422767
3.477000 37.474000 4.501639
3.480000 44.170000 4.877205
3.483000 43.500000 5.041264
3.486000 34.934000 4.247506
3.489000 50.544000 5.288896
3.492000 43.130000 4.871194
3.495000 42.926000 4.872987
3.498000 46.559000 5.075557
3.501000 42.553000 4.769894
3.504000 29.115000 3.915702
3.507000 29.405000 3.826065
3.510000 42.139000 4.753324
3.513000 38.148000 4.512564
3.516000 32.296000 4.194587
3.519000 37.483000 4.430450
3.522000 42.628000 4.894763
3.525000 44.647000 5.007611
3.528000 37.945000 4.576711
3.531000 29.784000 4.037437
3.534000 44.697000 4.922491
3.537000 42.126000 4.817527
3.540000 41.230000 4.777288
3.543000 32.533000 4.255120
3.546000 41.169000 4.733363
3.549000 39.890000 4.693800
3.552000 35.134000 4.504226
3.555000 43.891000 4.909641
3.558000 34.258000 4.473962
3.561000 32.621000 4.192929
3.564000 37.349000 4.499138
3.567000 35.066000 4.382853
3.570000 36.531000 4.482615
3.573000 45.423000 4.987838
3.576000 38.378000 4.654755
3.579000 45.809000 5.102610
3.582000 44.096000 4.985552
3.585000 45.545000 4.960957
3.588000 33.451000 4.306932
3.591000 36.634000 4.395567
3.594000 43.886000 5.009906
3.597000 36.344000 4.563655
3.600000 31.698000 4.003770
3.603000 45.466000 4.788325
3.606000 36.016000 4.569086
3.609000 41.586000 4.753347
3.612000 38.401000 4.450680
3.615000 40.848000 4.726980
3.618000 26.709000 3.827617
3.621000 36.642000 4.291050
3.624000 37.843000 4.760362
3.627000 38.877000 4.555507
3.630000 42.350000 4.907772
3.633000 47.615000 5.065968
3.636000 45.477000 5.006548
3.639000 40.335000 4.619533
3.642000 37.163000 4.508624
3.645000 42.924000 4.999960
3.648000 36.137000 4.265549
3.651000 29.597000 3.902602
3.654000 28.424000 4.054568
3.657000 40.402000 4.748183
3.660000 44.703000 4.814259
3.663000 50.513000 5.321368
3.666000 37.641000 4.339556
3.669000 28.765000 3.732060
3.672000 37.522000 4.652327
3.675000 39.157000 4.530648
3.678000 39.865000 4.602073
3.681000 36.685000 4.405228
3.684000 40.104000 4.834807
3.687000 38.698000 4.633360
3.690000 39.178000 4.759660
3.693000 36.136000 4.397297
3.696000 47.174000 5.167967
3.699000 51.151000 5.285568
3.702000 34.801000 4.400301
3.705000 34.934000 4.457234
3.708000 36.575000 4.393682
3.711000 37.370000 4.373130
3.714000 56.864000 5.648989
3.717000 39.366000 4.709645
3.720000 38.804000 4.566767
3.723000 33.691000 4.330440
3.726000 42.370000 4.811757
3.729000 45.517000 4.945538
3.732000 32.312000 4.126853
3.735000 44.903000 4.758957
3.738000 35.285000 4.400196
3.741000 50.469000 5.229844
3.744000 39.129000 4.503158
3.747000 40.453000 4.628789
3.750000 35.282000 4.313060
3.753000 53.821000 5.351335
3.756000 43.510000 4.745960
3.759000 41.279000 4.819496
3.762000 44.671000 4.985153
3.765000 40.026000 4.680027
3.768000 40.175000 4.485029
3.771000 39.188000 4.570533
3.774000 38.221000 4.387060
3.777000 48.422000 5.157168
3.780000 33.966000 4.397725
3.783000 41.491000 4.691900
3.786000 45.098000 4.795082
3.789000 40.609000 4.730730
3.792000 42.899000 4.900157
3.795000 34.085000 4.237062
3.798000 38.042000 4.534622
3.801000 35.281000 4.314719
3.804000 29.417000 3.796289
3.807000 36.830000 4.504665
3.810000 31.817000 4.173786
3.813000 34.734000 4.252335
3.816000 30.719000 3.887922
3.819000 40.824000 4.636649
3.822000 27.539000 3.765837
3.825000 37.131000 4.564116
3.828000 43.410000 4.783070
3.831000 39.456000 4.609657
3.834000 32.053000 4.110186
3.837000 45.394000 4.911511
3.840000 35.962000 4.409164
3.843000 39.254000 4.380197
3.846000 31.257000 3.984111
3.849000 39.114000 4.776719
3.852000 33.158000 4.180429
3.855000 31.058000 4.028622
3.858000 34.888000 4.111318
3.861000 40.767000 4.669046
3.864000 32.444000 4.202211
3.867000 35.243000 4.359575
3.870000 47.796000 5.176760
3.873000 36.121000 4.313804
3.876000 26.730000 3.858912
3.879000 48.430000 5.121588
3.882000 56.503000 5.342038
3.885000 40.121000 4.709566
3.888000 48.267000 5.017359
3.891000 34.030000 4.191359
3.894000 51.628000 5.358938
3.897000 39.817000 4.650455
3.900000 41.660000 4.926059
3.903000 38.046000 4.385673
3.906000 30.437000 3.990154
3.909000 38.103000 4.354187
3.912000 45.491000 4.796392
3.915000 40.737000 4.666008
3.918000 39.369000 4.531851
3.921000 34.393000 4.260872
3.924000 52.041000 5.497019
3.927000 46.865000 4.827376
3.930000 40.819000 4.589884
3.933000 27.425000 3.962935
3.936000 34.004000 4.370526
3.939000 30.089000 4.168176
3.942000 48.248000 5.142145
3.945000 29.439000 4.027575
3.948000 35.339000 4.330289
3.951000 34.178000 4.234994
3.954000 37.188000 4.343451
3.957000 26.974000 3.789127
3.960000 43.968000 4.855242
3.963000 32.560000 4.262516
3.966000 28.248000 4.064496
3.969000 41.359000 4.703972
3.972000 28.911000 3.816127
3.975000 33.717000 4.176309
3.978000 28.704000 3.783913
3.981000 39.418000 4.709870
3.984000 39.232000 4.478928
3.987000 36.341000 4.518689
3.990000 39.972000 4.695441
3.993000 34.975000 4.628036
3.996000 26.626000 3.729411
3.999000 45.232000 5.053312
4.002000 38.590000 4.636248
4.005000 34.654000 4.463599
4.008000 40.203000 4.589673
4.011000 36.114000 4.364693
4.014000 38.541000 4.552587
4.017000 40.132000 4.806526
4.020000 35.211000 4.294206
4.023000 45.055000 4.898238
4.026000 34.474000 4.315113
4.029000 36.397000 4.462142
4.032000 34.590000 4.206584
4.035000 40.308000 4.441552
4.038000 36.234000 4.508317
4.041000 34.040000 4.348112
4.044000 37.237000 4.459406
4.047000 43.248000 4.880152
4.050000 39.608000 4.690814
4.053000 43.430000 4.797346
4.056000 37.578000 4.329880
4.059000 40.448000 4.526115
4.062000 43.247000 4.811363
4.065000 47.888000 5.185734
4.068000 39.938000 4.689761
4.071000 31.554000 4.027933
4.074000 41.186000 4.803271
4.077000 43.640000 4.820911
4.080000 37.622000 4.562837
4.083000 34.678000 4.164258
4.086000 40.092000 4.697400
4.089000 42.581000 4.557195
4.092000 40.255000 4.604713
4.095000 30.920000 4.101368
4.098000 37.219000 4.465415
4.101000 34.594000 4.264513
4.104000 36.661000 4.201174
4.107000 60.046000 5.673056
4.110000 32.527000 4.173211
4.113000 36.594000 4.436747
4.116000 34.134000 4.282918
4.119000 33.625000 4.155606
4.122000 46.473000 4.909474
4.125000 35.934000 4.232163
4.128000 33.592000 4.236270
4.131000 38.040000 4.612747
4.134000 30.558000 3.921735
4.137000 41.266000 4.610898
4.140000 32.673000 4.207056
4.143000 43.118000 4.958578
4.146000 31.112000 4.134089
4.149000 40.611000 4.656245
4.152000 28.784000 3.871507
4.155000 38.802000 4.648390
4.158000 34.133000 4.263349
4.161000 36.947000 4.462892
4.164000 43.978000 5.018624
4.167000 36.679000 4.434007
4.170000 42.073000 4.710045
4.173000 38.349000 4.583843
4.176000 42.771000 4.871483
4.179000 26.870000 3.733408
4.182000 34.628000 4.375246
4.185000 38.088000 4.607470
4.188000 35.950000 4.421541
4.191000 34.884000 4.412436
4.194000 41.784000 4.797044
4.197000 34.220000 4.125979
4.200000 40.444000 4.730836
4.203000 44.599000 4.908652
4.206000 27.330000 3.855835
4.209000 32.557000 4.009196
4.212000 41.469000 4.730327
4.215000 35.846000 4.239699
4.218000 35.542000 4.289156
4.221000 36.549000 4.391256
4.224000 38.772000 4.445470
4.227000 49.620000 5.263614
4.230000 39.783000 4.587136
4.233000 40.723000 4.570259
4.236000 29.170000 3.928728
4.239000 36.256000 4.461539
4.242000 49.934000 5.270054
4.245000 44.645000 4.750777
4.248000 31.899000 4.086146
4.251000 29.184000 3.991137
4.254000 33.634000 4.292560
4.257000 36.837000 4.436144
4.260000 33.149000 4.328486
4.263000 38.808000 4.687530
4.266000 35.052000 4.409125
4.269000 35.757000 4.426940
4.272000 45.481000 4.836088
4.275000 35.769000 4.436359
4.278000 37.812000 4.548536
4.281000 44.544000 4.966082
4.284000 44.182000 4.896658
4.287000 36.613000 4.327649
4.290000 34.072000 4.254186
4.293000 50.319000 5.191073
4.296000 31.959000 4.028894
4.299000 30.250000 3.764976
4.302000 40.457000 4.637704
4.305000 37.637000 4.532312
4.308000 35.701000 4.394210
4.311000 43.011000 4.696537
4.314000 43.116000 4.679815
4.317000 37.104000 4.511978
4.320000 38.879000 4.675667
4.323000 32.593000 4.266504
4.326000 28.439000 3.747613
4.329000 33.665000 4.383175
4.332000 30.568000 4.141559
4.335000 39.048000 4.810514
4.338000 27.555000 3.925344
4.341000 33.646000 4.283021
4.344000 33.109000 4.153234
4.347000 33.825000 4.380890
4.350000 28.203000 3.718299
4.353000 50.790000 5.258908
4.356000 33.831000 4.357565
4.359000 46.758000 5.072721
4.362000 36.516000 4.400985
4.365000 34.984000 4.406065
4.368000 37.841000 4.522449
4.371000 40.194000 4.475509
4.374000 43.260000 4.936313
4.377000 33.593000 4.253231
4.380000 26.674000 3.716721
4.383000 39.755000 4.561584
4.386000 36.733000 4.289333
4.389000 43.070000 4.888672
4.392000 39.017000 4.544449
4.395000 40.366000 4.673583
4.398000 40.962000 4.614055
4.401000 27.583000 3.806971
4.404000 25.144000 3.684092
4.407000 30.062000 4.041035
4.410000 40.347000 4.783213
4.413000 38.507000 4.502871
4.416000 31.377000 3.959022
4.419000 35.985000 4.339674
4.422000 38.209000 4.580523
4.425000 45.034000 4.924594
4.428000 42.050000 4.667807
4.431000 29.590000 3.859562
4.434000 34.123000 4.466465
4.437000 33.446000 4.358554
4.440000 43.691000 5.056524
4.443000 30.149000 4.152201
4.446000 34.935000 4.120806
4.449000 34.978000 4.375477
4.452000 35.001000 4.362045
4.455000 41.484000 4.684241
4.458000 26.789000 3.840560
4.461000 26.373000 3.735439
4.464000 38.426000 4.529196
4.467000 35.738000 4.444891
4.470000 29.562000 3.828669
4.473000 33.525000 4.110944
4.476000 29.096000 3.898631
4.479000 45.585000 5.053609
4.482000 22.651000 3.512221
4.485000 32.760000 4.147001
4.488000 27.670000 3.906606
4.491000 37.671000 4.386068
4.494000 43.344000 4.897192
4.497000 35.620000 4.405600
4.500000 36.273000 4.354775
4.503000 25.714000 3.691862
4.506000 43.273000 4.838962
4.509000 40.294000 4.640703
4.512000 52.311000 5.443827
4.515000 24.432000 3.485300
4.518000 33.455000 4.255758
4.521000 35.208000 4.435012
4.524000 25.234000 3.714842
4.527000 32.218000 4.261093
4.530000 35.005000 4.332201
4.533000 37.550000 4.435502
4.536000 41.622000 4.667892
4.539000 32.561000 4.229756
4.542000 43.294000 4.760895
4.545000 37.265000 4.491088
4.548000 30.036000 3.906100
4.551000 32.724000 4.280154
4.554000 39.249000 4.535134
4.557000 30.717000 3.986528
4.560000 30.888000 4.022823
4.563000 31.572000 4.176765
4.566000 33.558000 4.295303
4.569000 41.649000 4.781270
4.572000 35.809000 4.325793
4.575000 38.881000 4.579190
4.578000 44.053000 4.939441
4.581000 38.709000 4.433130
4.584000 39.713000 4.773435
4.587000 26.622000 3.800161
4.590000 25.144000 3.706299
4.593000 34.938000 4.260137
4.596000 38.794000 4.575611
4.599000 34.903000 4.344737
4.602000 38.603000 4.532869
4.605000 43.071000 4.745512
4.608000 32.976000 4.145602
4.611000 40.015000 4.728080
4.614000 37.668000 4.474792
4.617000 32.692000 4.184146
4.620000 37.473000 4.456717
4.623000 38.425000 4.637526
4.626000 32.264000 4.210026
4.629000 39.446000 4.502732
4.632000 37.318000 4.502471
4.635000 26.806000 3.747505
4.638000 38.386000 4.451003
4.641000 38.652000 4.653230
4.644000 40.991000 4.847263
4.647000 34.495000 4.410835
4.650000 32.013000 4.157882
4.653000 23.673000 3.701577
4.656000 32.130000 4.075248
4.659000 33.911000 4.212684
4.662000 43.248000 4.848364
4.665000 37.715000 4.628711
4.668000 32.986000 4.311957
4.671000 38.673000 4.534139
4.674000 39.199000 4.662245
4.677000 35.701000 4.248637
4.680000 36.250000 4.509043
4.683000 35.149000 4.294482
4.686000 37.040000 4.367043
4.689000 45.192000 4.886290
4.692000 36.847000 4.401385
4.695000 51.644000 5.294059
4.698000 35.935000 4.446285
4.701000 44.852000 4.865430
4.704000 40.062000 4.717105
4.707000 38.890000 4.543296
4.710000 42.636000 4.760978
4.713000 40.391000 4.765021
4.716000 39.037000 4.609616
4.719000 31.935000 3.993237
4.722000 45.675000 4.937312
4.725000 38.987000 4.637357
4.728000 31.942000 4.263668
4.731000 42.355000 4.877949
4.734000 40.850000 4.666063
4.737000 30.991000 3.984267
4.740000 40.858000 4.540627
4.743000 40.731000 4.585572
4.746000 43.303000 4.894839
4.749000 37.949000 4.454092
4.752000 39.150000 4.678720
4.755000 44.476000 4.828890
4.758000 35.751000 4.351227
4.761000 33.257000 4.368207
4.764000 25.962000 3.690251
4.767000 33.901000 4.326816
4.770000 36.157000 4.382287
4.773000 36.718000 4.487188
4.776000 43.193000 4.853792
4.779000 47.432000 4.875624
4.782000 39.588000 4.567162
4.785000 35.843000 4.349525
4.788000 36.972000 4.408492
4.791000 36.144000 4.206596
4.794000 31.223000 3.970817
4.797000 49.050000 5.087736
4.800000 39.273000 4.653875
4.803000 35.699000 4.534310
4.806000 28.981000 3.841884
4.809000 37.021000 4.365476
4.812000 28.337000 3.838924
4.815000 39.215000 4.568350
4.818000 37.780000 4.588790
4.821000 37.319000 4.513533
4.824000 36.774000 4.523839
4.827000 34.903000 4.175409
4.830000 42.564000 4.760701
4.833000 44.355000 4.996116
4.836000 43.348000 4.825861
4.839000 40.824000 4.428563
4.842000 38.393000 4.600425
4.845000 48.088000 5.066225
4.848000 38.909000 4.547577
4.851000 36.698000 4.384192
4.854000 36.106000 4.424330
4.857000 35.513000 4.512486
4.860000 27.876000 3.860718
4.863000 31.067000 3.952938
4.866000 42.798000 4.701763
4.869000 36.250000 4.448968
4.872000 35.644000 4.140513
4.875000 35.763000 4.257237
4.878000 35.040000 4.574531
4.881000 22.234000 3.472881
4.884000 45.743000 4.775330
4.887000 43.258000 4.905630
4.890000 35.909000 4.511263
4.893000 32.575000 4.267847
4.896000 37.841000 4.547295
4.899000 36.456000 4.347376
4.902000 39.558000 4.619303
4.905000 43.103000 4.788136
4.908000 30.998000 4.028337
4.911000 45.115000 5.076174
4.914000 31.888000 4.069568
4.917000 31.718000 4.163113
4.920000 36.894000 4.356758
4.923000 35.404000 4.307392
4.926000 28.311000 3.863276
4.929000 29.172000 3.900030
4.932000 33.144000 4.192717
4.935000 38.719000 4.529930
4.938000 37.005000 4.429094
4.941000 42.666000 4.655934
4.944000 39.046000 4.523002
4.947000 37.489000 4.350535
4.950000 40.180000 4.721128
4.953000 38.540000 4.406588
4.956000 44.107000 4.829136
4.959000 44.838000 4.790790
4.962000 40.530000 4.627751
4.965000 40.463000 4.753230
4.968000 40.975000 4.896380
4.971000 30.889000 4.191721
4.974000 31.568000 4.043698
4.977000 38.072000 4.699679
4.980000 35.864000 4.447378
4.983000 50.195000 5.112322
4.986000 42.064000 4.808971
4.989000 34.549000 4.247252
4.992000 31.172000 3.904166
4.995000 32.334000 4.198769
4.998000 38.275000 4.731503
5.001000 35.072000 4.293792
5.004000 33.315000 4.290023
5.007000 35.566000 4.346616
5.010000 34.263000 4.490138
5.013000 31.523000 4.111645
5.016000 35.700000 4.351047
5.019000 32.066000 4.035631
5.022000 42.850000 4.916578
5.025000 32.364000 4.050390
5.028000 34.123000 4.305845
5.031000 35.508000 4.195701
5.034000 38.266000 4.554773
5.037000 36.728000 4.529057
5.040000 40.795000 4.635375
5.043000 31.939000 4.154605
5.046000 40.979000 4.879904
5.049000 36.687000 4.535383
5.052000 33.019000 4.301861
5.055000 46.095000 4.962229
5.058000 48.239000 5.182939
5.061000 42.858000 4.751040
5.064000 35.657000 4.646012
5.067000 41.028000 4.786933
5.070000 35.130000 4.438793
5.073000 34.990000 4.413324
5.076000 41.403000 4.731885
5.079000 44.689000 4.879978
5.082000 38.387000 4.478218
5.085000 38.063000 4.615342
5.088000 35.137000 4.296712
5.091000 31.553000 4.112249
5.094000 36.007000 4.289206
5.097000 40.833000 4.613526
5.100000 35.407000 4.347307
5.103000 39.204000 4.768015
5.106000 35.414000 4.361669
5.109000 39.670000 4.575768
5.112000 36.664000 4.410571
5.115000 46.681000 4.972353
5.118000 28.561000 3.868295
5.121000 32.386000 4.205695
5.124000 42.941000 4.868581
5.127000 34.009000 4.306800
5.130000 33.552000 4.240222
5.133000 39.332000 4.718573
5.136000 31.072000 3.949278
5.139000 39.369000 4.546886
5.142000 46.191000 5.155521
5.145000 59.666000 5.496815
5.148000 40.786000 4.614513
5.151000 35.170000 4.361916
5.154000 33.481000 4.258165
5.157000 42.668000 4.889830
5.160000 38.719000 4.702876
5.163000 39.908000 4.467617
5.166000 30.877000 4.059646
5.169000 34.465000 4.499876
5.172000 30.203000 4.037681
5.175000 40.918000 4.824782
5.178000 35.488000 4.241806
5.181000 29.926000 3.917647
5.184000 37.541000 4.586257
5.187000 27.999000 3.907396
5.190000 40.143000 4.764941
5.193000 44.965000 4.894454
5.196000 42.794000 4.744671
5.199000 33.605000 4.178536
5.202000 37.436000 4.535603
5.205000 27.730000 3.833367
5.208000 44.150000 4.828787
5.211000 45.610000 5.007826
5.214000 45.607000 4.917622
5.217000 45.983000 5.063826
5.220000 38.944000 4.528489
5.223000 43.250000 4.671483
5.226000 46.569000 5.033034
5.229000 40.732000 4.662705
5.232000 35.486000 4.292340
5.235000 36.958000 4.430289
5.238000 53.684000 5.281803
5.241000 44.806000 4.918051
5.244000 38.144000 4.589561
5.247000 32.756000 4.299402
5.250000 36.426000 4.401296
5.253000 37.901000 4.648631
5.256000 30.680000 3.984080
5.259000 32.998000 4.252728
5.262000 31.670000 4.206471
5.265000 39.686000 4.616246
5.268000 39.025000 4.653103
5.271000 45.961000 5.016477
5.274000 50.734000 5.218764
5.277000 43.550000 4.784852
5.280000 41.424000 4.489484
5.283000 32.760000 4.133602
5.286000 40.143000 4.697439
5.289000 39.090000 4.554492
5.292000 34.283000 4.311155
5.295000 34.739000 4.413101
5.298000 31.733000 4.000716
5.301000 32.979000 4.171918
5.304000 36.405000 4.557833
5.307000 47.895000 5.066288
5.310000 52.130000 5.321168
5.313000 52.183000 5.207473
5.316000 42.241000 4.637175
5.319000 34.640000 4.248316
5.322000 41.312000 4.899223
5.325000 43.577000 4.760888
5.328000 46.280000 4.856110
5.331000 37.046000 4.423536
5.334000 46.020000 5.182698
5.337000 24.703000 3.622757
5.340000 26.403000 3.534532
5.343000 38.845000 4.528238
5.346000 36.285000 4.449348
5.349000 34.318000 4.365759
5.352000 38.564000 4.723175
5.355000 39.033000 4.530310
5.358000 46.332000 4.979153
5.361000 47.228000 5.072996
5.364000 50.851000 5.402168
5.367000 35.695000 4.502419
5.370000 36.612000 4.386224
5.373000 34.476000 4.222320
5.376000 33.800000 4.197010
5.379000 42.866000 4.950545
5.382000 36.930000 4.388507
5.385000 39.603000 4.360918
5.388000 46.268000 4.908005
5.391000 47.384000 4.935845
5.394000 44.763000 5.085156
5.397000 43.172000 4.855733
5.400000 45.498000 4.854149
5.403000 45.863000 4.914605
5.406000 37.739000 4.462775
5.409000 41.508000 4.597123
5.412000 47.988000 5.030067
5.415000 43.544000 4.694861
5.418000 36.759000 4.532032
5.421000 33.212000 4.269129
5.424000 43.710000 4.875147
5.427000 35.789000 4.369460
5.430000 31.041000 4.045404
5.433000 41.773000 4.710821
5.436000 38.878000 4.576276
5.439000 46.201000 4.882118
5.442000 43.423000 4.740791
5.445000 39.447000 4.455823
5.448000 38.294000 4.470239
5.451000 34.154000 4.309584
5.454000 35.988000 4.355299
5.457000 34.910000 4.339269
5.460000 31.603000 4.207367
5.463000 31.496000 4.031999
5.466000 41.696000 4.800222
5.469000 53.274000 5.425014
5.472000 38.063000 4.456350
5.475000 33.307000 4.227878
5.478000 37.436000 4.253062
5.481000 46.136000 4.957885
5.484000 29.565000 4.108570
5.487000 34.039000 4.208849
5.490000 51.411000 5.184481
5.493000 37.291000 4.648971
5.496000 41.938000 4.855370
5.499000 40.561000 4.800943
5.502000 38.820000 4.289934
5.505000 28.941000 3.996848
5.508000 24.981000 3.733892
5.511000 41.664000 4.822420
5.514000 29.158000 4.058484
5.517000 37.821000 4.357962
5.520000 24.266000 3.695147
5.523000 42.165000 4.727072
5.526000 40.738000 4.481319
5.529000 44.245000 4.824453
5.532000 43.320000 4.729438
5.535000 32.518000 4.060106
5.538000 40.618000 4.711521
5.541000 34.604000 4.411713
5.544000 38.057000 4.609273
5.547000 34.961000 4.234323
5.550000 43.639000 4.916650
5.553000 41.426000 4.720289
5.556000 44.658000 4.943410
5.559000 39.416000 4.556509
5.562000 51.098000 5.123612
5.565000 43.365000 4.813937
5.568000 39.065000 4.635633
5.571000 36.297000 4.454327
5.574000 42.803000 4.754090
5.577000 33.816000 4.140204
5.580000 36.419000 4.556851
5.583000 42.233000 4.836806
5.586000 38.752000 4.527769
5.589000 38.987000 4.626012
5.592000 45.662000 4.880363
5.595000 41.867000 4.706282
5.598000 34.317000 4.392863
5.601000 29.303000 4.031771
5.604000 29.838000 3.918719
5.607000 30.372000 3.867872
5.610000 43.831000 4.844479
5.613000 38.955000 4.537746
5.616000 37.254000 4.379696
5.619000 28.690000 3.761453
5.622000 34.383000 4.088053
5.625000 40.787000 4.554992
5.628000 41.305000 4.748934
5.631000 39.584000 4.653065
5.634000 40.822000 4.763076
5.637000 43.721000 4.913642
5.640000 41.006000 4.797961
5.643000 48.029000 5.034797
5.646000 46.499000 5.014115
5.649000 43.681000 4.843973
5.652000 42.216000 4.714531
5.655000 34.416000 4.467938
5.658000 34.697000 4.441675
5.661000 36.683000 4.427202
5.664000 36.123000 4.415653
5.667000 37.238000 4.393631
5.670000 45.876000 4.871487
5.673000 32.464000 4.145535
5.676000 36.468000 4.528901
5.679000 37.314000 4.552419
5.682000 40.769000 4.658841
5.685000 41.357000 4.706976
5.688000 43.983000 4.980939
5.691000 43.670000 5.004963
5.694000 45.444000 4.953268
5.697000 35.376000 4.401363
5.700000 33.993000 4.320659
5.703000 43.034000 4.767797
5.706000 36.136000 4.428501
5.709000 40.631000 4.697400
5.712000 37.450000 4.377287
5.715000 40.856000 4.782095
5.718000 31.202000 4.184913
5.721000 38.160000 4.356882
5.724000 34.427000 4.241585
5.727000 35.579000 4.330953
5.730000 38.867000 4.481262
5.733000 45.161000 5.046811
5.736000 50.491000 5.333531
5.739000 47.064000 5.063665
5.742000 43.753000 4.674627
5.745000 42.818000 4.829334
5.748000 37.431000 4.511050
5.751000 36.987000 4.351375
5.754000 42.400000 4.718864
5.757000 39.137000 4.622311
5.760000 35.561000 4.467714
5.763000 44.935000 4.876193
5.766000 45.673000 4.928704
5.769000 45.148000 5.119752
5.772000 37.486000 4.540537
5.775000 41.105000 4.711095
5.778000 43.459000 4.770514
5.781000 37.943000 4.569683
5.784000 50.719000 5.230669
5.787000 32.690000 4.238534
5.790000 40.429000 4.749188
5.793000 41.947000 4.691764
5.796000 43.745000 4.894533
5.799000 38.403000 4.534443
5.802000 32.974000 4.081370
5.805000 34.763000 4.464029
5.808000 31.058000 3.882187
5.811000 36.425000 4.377140
5.814000 41.775000 4.831343
5.817000 38.632000 4.704518
5.820000 29.103000 4.098956
5.823000 40.711000 4.857620
5.826000 38.031000 4.270038
5.829000 45.230000 5.008998
5.832000 38.791000 4.540267
5.835000 33.556000 4.203953
5.838000 38.820000 4.543507
5.841000 36.705000 4.396220
5.844000 38.299000 4.552707
5.847000 31.113000 4.127360
5.850000 39.972000 4.656495
5.853000 34.243000 4.318659
5.856000 46.938000 5.162791
5.859000 33.021000 4.140708
5.862000 43.688000 4.885982
5.865000 48.894000 5.190618
5.868000 49.966000 5.116419
5.871000 34.993000 4.238314
5.874000 40.369000 4.487599
5.877000 45.017000 4.954607
5.880000 40.654000 4.611818
5.883000 43.661000 4.744080
5.886000 45.491000 4.834350
5.889000 39.788000 4.621964
5.892000 40.953000 4.834921
5.895000 36.549000 4.546357
5.898000 44.633000 4.956019
5.901000 38.434000 4.433522
5.904000 44.227000 4.986394
5.907000 49.190000 5.407385
5.910000 31.899000 4.078634
5.913000 31.410000 4.081582
5.916000 38.662000 4.496426
5.919000 36.567000 4.579147
5.922000 39.064000 4.489373
5.925000 38.355000 4.591772
5.928000 38.395000 4.453507
5.931000 46.259000 5.012427
5.934000 36.447000 4.491009
5.937000 26.954000 3.795889
5.940000 46.917000 5.117462
5.943000 36.855000 4.363210
5.946000 38.452000 4.540901
5.949000 31.436000 3.990636
5.952000 47.742000 5.237741
5.955000 41.099000 4.825200
5.958000 47.374000 5.015008
5.961000 43.498000 4.791391
5.964000 37.110000 4.571100
5.967000 40.588000 4.884998
5.970000 38.168000 4.506318
5.973000 29.370000 3.865987
5.976000 44.634000 4.802609
5.979000 41.328000 4.683909
5.982000 49.304000 5.269228
5.985000 43.343000 4.735321
5.988000 26.791000 3.837870
5.991000 43.240000 4.844718
5.994000 43.681000 4.777601
5.997000 38.434000 4.508866
6.000000 39.136000 4.575050
6.003000 41.604000 4.694002
6.006000 42.014000 4.763122
6.009000 43.084000 4.860231
6.012000 42.471000 5.018511
6.015000 37.848000 4.540827
6.018000 39.509000 4.585338
6.021000 52.061000 5.304735
6.024000 38.442000 4.574464
6.027000 38.413000 4.456884
6.030000 35.185000 4.330822
6.033000 34.905000 4.273249
6.036000 42.349000 4.807957
6.039000 53.235000 5.496834
6.042000 40.839000 4.729458
6.045000 49.186000 5.082451
6.048000 44.086000 4.854532
6.051000 46.398000 4.826176
6.054000 40.195000 4.533429
6.057000 64.351000 5.971578
6.060000 50.485000 5.246797
6.063000 35.154000 4.295114
6.066000 48.503000 5.141676
6.069000 42.006000 4.686824
6.072000 36.874000 4.232909
6.075000 32.094000 4.138062
6.078000 41.556000 4.676036
6.081000 36.809000 4.455123
6.084000 44.485000 4.955232
6.087000 41.772000 4.796502
6.090000 42.356000 4.670011
6.093000 34.238000 4.410505
6.096000 34.529000 4.385850
6.099000 35.530000 4.333334
6.102000 43.854000 4.919566
6.105000 41.155000 4.627425
6.108000 42.868000 4.743632
6.111000 47.705000 5.194801
6.114000 36.304000 4.353175
6.117000 45.090000 4.962392
6.120000 45.332000 4.858843
6.123000 39.868000 4.701727
6.126000 51.121000 5.235627
6.129000 39.497000 4.618243
6.132000 32.717000 4.041435
6.135000 39.595000 4.536439
6.138000 45.389000 5.094651
6.141000 42.943000 4.851715
6.144000 47.571000 5.174851
6.147000 45.375000 4.967032
6.150000 32.594000 4.100581
6.153000 46.127000 5.003289
6.156000 35.160000 4.187995
6.159000 43.765000 4.991274
6.162000 37.331000 4.460074
6.165000 43.292000 4.764801
6.168000 46.443000 5.115291
6.171000 39.344000 4.785258
6.174000 29.775000 3.934039
6.177000 40.642000 4.758003
6.180000 46.371000 4.935113
6.183000 32.963000 4.093582
6.186000 38.217000 4.325918
6.189000 44.338000 4.903316
6.192000 40.617000 4.515171
6.195000 34.844000 4.261316
6.198000 45.897000 5.108905
6.201000 38.677000 4.689617
6.204000 30.780000 3.973995
6.207000 35.114000 4.363796
6.210000 45.906000 4.900947
6.213000 33.939000 4.071636
6.216000 46.141000 5.076174
6.219000 38.201000 4.588360
6.222000 44.928000 4.835774
6.225000 44.278000 4.841118
6.228000 45.454000 5.013139
6.231000 46.631000 5.013237
6.234000 36.696000 4.345890
6.237000 42.780000 4.522342
6.240000 33.571000 4.366856
6.243000 26.603000 3.796196
6.246000 40.137000 4.597657
6.249000 45.459000 5.039893
6.252000 47.172000 4.932221
6.255000 59.739000 5.752328
6.258000 43.429000 4.730182
6.261000 43.491000 4.910465
6.264000 31.601000 3.999699
6.267000 46.153000 4.957681
6.270000 53.662000 5.310518
6.273000 47.899000 5.221984
6.276000 49.647000 5.373102
6.279000 44.504000 4.826520
6.282000 34.752000 4.306651
6.285000 43.621000 4.891377
6.288000 36.377000 4.289460
6.291000 37.127000 4.344301
6.294000 37.383000 4.397501
6.297000 42.625000 4.692867
6.300000 52.735000 5.312892
6.303000 47.196000 5.147623
6.306000 37.505000 4.487250
6.309000 35.636000 4.447055
6.312000 27.470000 3.762498
6.315000 37.278000 4.461884
6.318000 43.576000 4.886453
6.321000 32.981000 4.033981
6.324000 40.483000 4.567529
6.327000 34.641000 4.360641
6.330000 39.103000 4.668762
6.333000 43.341000 4.781311
6.336000 45.521000 4.866884
6.339000 44.006000 4.824297
6.342000 40.293000 4.461702
6.345000 40.380000 4.692098
6.348000 34.654000 4.346460
6.351000 29.770000 3.852363
6.354000 48.486000 5.001499
6.357000 43.595000 4.659827
6.360000 40.429000 4.543191
6.363000 40.523000 4.742516
6.366000 31.041000 3.989231
6.369000 39.580000 4.540842
6.372000 40.455000 4.729732
6.375000 41.330000 4.522450
6.378000 43.377000 4.943499
6.381000 41.962000 4.847734
6.384000 51.432000 5.279592
6.387000 43.084000 4.760698
6.390000 37.559000 4.394246
6.393000 46.956000 5.213072
6.396000 46.955000 5.138873
6.399000 45.194000 4.782105
6.402000 42.964000 4.705136
6.405000 44.141000 4.891466
6.408000 35.735000 4.465926
6.411000 52.243000 5.149023
6.414000 54.516000 5.368743
6.417000 37.738000 4.327198
6.420000 42.648000 4.759219
6.423000 41.141000 4.798562
6.426000 47.286000 5.092433
6.429000 42.820000 4.642653
6.432000 42.050000 4.842278
6.435000 42.974000 4.871595
6.438000 38.585000 4.569009
6.441000 41.364000 4.670440
6.444000 39.873000 4.765832
6.447000 33.610000 4.146810
6.450000 40.152000 4.553619
6.453000 38.932000 4.552591
6.456000 43.011000 4.748748
6.459000 47.407000 5.122951
6.462000 49.615000 5.177789
6.465000 44.099000 4.892347
6.468000 43.432000 4.923225
6.471000 34.903000 4.254296
6.474000 50.882000 5.016917
6.477000 54.969000 5.454709
6.480000 46.473000 5.068493
6.483000 48.620000 5.139839
6.486000 35.226000 4.407193
6.489000 37.790000 4.508697
6.492000 39.729000 4.639458
6.495000 44.606000 4.912348
6.498000 41.092000 4.757565
6.501000 42.226000 4.709310
6.504000 38.922000 4.486467
6.507000 28.628000 3.862271
6.510000 42.529000 4.891463
6.513000 41.026000 4.642914
6.516000 50.311000 5.176416
6.519000 35.263000 4.249729
6.522000 52.831000 5.434941
6.525000 40.505000 4.773807
6.528000 31.001000 4.122419
6.531000 40.572000 4.646882
6.534000 38.322000 4.445371
6.537000 43.489000 4.891746
6.540000 43.245000 4.856175
6.543000 38.427000 4.554975
6.546000 40.404000 4.736939
6.549000 46.129000 4.786534
6.552000 48.074000 5.026971
6.555000 50.185000 5.132598
6.558000 47.548000 5.115875
6.561000 37.542000 4.521683
6.564000 38.190000 4.350764
6.567000 44.931000 4.845933
6.570000 34.545000 4.335360
6.573000 43.037000 4.891987
6.576000 44.818000 4.814639
6.579000 47.312000 5.109051
6.582000 47.830000 5.137357
6.585000 44.186000 5.031785
6.588000 44.304000 4.918963
6.591000 50.210000 5.148280
6.594000 32.689000 4.038877
6.597000 41.084000 4.670384
6.600000 51.373000 5.285200
6.603000 41.444000 4.605526
6.606000 40.129000 4.576130
6.609000 41.910000 4.638895
6.612000 49.903000 5.276314
6.615000 33.912000 4.176815
6.618000 28.187000 3.859807
6.621000 40.173000 4.541712
6.624000 34.011000 4.017458
6.627000 43.139000 4.901385
6.630000 55.351000 5.426856
6.633000 45.670000 4.819084
6.636000 39.196000 4.420611
6.639000 51.581000 5.202991
6.642000 41.000000 4.694748
6.645000 38.952000 4.663723
6.648000 40.158000 4.627378
6.651000 43.978000 4.723346
6.654000 42.956000 4.903566
6.657000 38.087000 4.681006
6.660000 50.247000 5.138198
6.663000 46.457000 4.992735
6.666000 34.788000 4.344085
6.669000 36.456000 4.380489
6.672000 33.826000 4.219921
6.675000 39.036000 4.564120
6.678000 38.975000 4.644587
6.681000 48.021000 5.043765
6.684000 45.297000 5.109032
6.687000 46.387000 5.110838
6.690000 49.640000 5.285375
6.693000 43.172000 4.737689
6.696000 41.784000 4.640097
6.699000 45.844000 4.953342
6.702000 40.523000 4.711510
6.705000 36.945000 4.542345
6.708000 36.653000 4.437543
6.711000 58.525000 5.487254
6.714000 47.024000 5.128585
6.717000 47.268000 5.036193
6.720000 36.961000 4.444168
6.723000 46.457000 4.777289
6.726000 43.933000 4.688735
6.729000 52.213000 5.389208
6.732000 37.703000 4.516034
6.735000 40.176000 4.768080
6.738000 45.610000 4.873155
6.741000 52.774000 5.243693
6.744000 58.709000 5.658038
6.747000 28.458000 3.927984
6.750000 47.230000 4.971197
6.753000 41.185000 4.559425
6.756000 39.194000 4.533923
6.759000 44.499000 4.878407
6.762000 43.776000 5.044956
6.765000 46.402000 5.012041
6.768000 36.739000 4.528792
6.771000 51.889000 5.437914
6.774000 39.389000 4.552631
6.777000 43.645000 4.936274
6.780000 35.649000 4.347429
6.783000 38.762000 4.516332
6.786000 31.211000 3.963221
6.789000 38.128000 4.464019
6.792000 42.066000 4.772430
6.795000 35.022000 4.410558
6.798000 38.683000 4.509214
6.801000 43.114000 5.016580
6.804000 48.582000 5.304058
6.807000 61.909000 5.792276
6.810000 55.659000 5.420875
6.813000 60.632000 5.759055
6.816000 39.196000 4.497028
6.819000 45.289000 5.038398
6.822000 41.483000 4.597590
6.825000 32.270000 4.101827
6.828000 47.744000 5.000675
6.831000 37.862000 4.548413
6.834000 44.552000 5.123012
6.837000 41.311000 4.690760
6.840000 45.820000 4.829570
6.843000 40.373000 4.522938
6.846000 43.740000 5.023315
6.849000 45.575000 5.204904
6.852000 47.739000 5.044888
6.855000 36.318000 4.323927
6.858000 36.760000 4.401336
6.861000 39.705000 4.590287
6.864000 38.489000 4.502490
6.867000 51.774000 5.464641
6.870000 47.153000 4.931392
6.873000 41.617000 4.758512
6.876000 46.117000 5.093120
6.879000 35.229000 4.351633
6.882000 35.704000 4.161690
6.885000 39.671000 4.601877
6.888000 38.109000 4.493061
6.891000 51.756000 5.330904
6.894000 30.970000 4.022725
6.897000 37.664000 4.423357
6.900000 45.524000 5.088174
6.903000 31.963000 4.205712
6.906000 54.387000 5.447846
6.909000 48.317000 5.202085
6.912000 43.815000 4.982936
6.915000 50.431000 5.097698
6.918000 39.654000 4.509966
6.921000 41.964000 4.776818
6.924000 39.374000 4.553908
6.927000 42.313000 4.729934
6.930000 46.763000 5.002464
6.933000 38.782000 4.571411
6.936000 39.592000 4.759564
6.939000 43.168000 4.911278
6.942000 43.051000 4.720727
6.945000 53.268000 5.121019
6.948000 46.734000 4.915880
6.951000 38.190000 4.502965
6.954000 36.510000 4.513039
6.957000 41.125000 4.783750
6.960000 39.274000 4.607413
6.963000 32.131000 3.933220
6.966000 46.543000 5.026693
6.969000 41.116000 4.477604
6.972000 44.081000 4.839620
6.975000 57.651000 5.466695
6.978000 43.750000 4.874564
6.981000 46.918000 5.132108
6.984000 40.234000 4.611222
6.987000 37.034000 4.183486
6.990000 42.809000 4.838999
6.993000 37.689000 4.599564
6.996000 47.467000 5.093975
6.999000 37.927000 4.357213
7.002000 43.504000 4.793857
7.005000 37.713000 4.396876
7.008000 43.483000 4.851890
7.011000 49.329000 5.256788
7.014000 29.887000 3.990099
7.017000 44.968000 4.940012
7.020000 45.884000 4.921795
7.023000 47.256000 4.992186
7.026000 39.363000 4.603730
7.029000 46.149000 4.981162
7.032000 47.071000 4.945376
7.035000 49.531000 5.322896
7.038000 39.601000 4.577757
7.041000 40.933000 4.671933
7.044000 50.033000 5.181056
7.047000 45.839000 4.872042
7.050000 40.237000 4.586011
7.053000 40.793000 4.582054
7.056000 44.309000 4.938419
7.059000 42.207000 4.806025
7.062000 44.993000 4.882155
7.065000 36.666000 4.243355
7.068000 51.949000 5.342394
7.071000 36.493000 4.369120
7.074000 45.990000 5.008599
7.077000 51.991000 5.210022
7.080000 45.006000 4.935114
7.083000 42.037000 4.793669
7.086000 41.213000 4.719669
7.089000 50.682000 5.334400
7.092000 33.873000 4.257301
7.095000 36.043000 4.479893
7.098000 50.095000 5.261025
7.101000 42.799000 4.858315
7.104000 39.656000 4.540176
7.107000 42.769000 4.709945
7.110000 34.778000 4.334003
7.113000 45.197000 5.012697
7.116000 44.159000 5.012959
7.119000 33.821000 4.135503
7.122000 43.392000 5.007161
7.125000 37.805000 4.479352
7.128000 40.132000 4.522801
7.131000 36.032000 4.381132
7.134000 50.276000 5.073659
7.137000 46.017000 4.830315
7.140000 42.181000 4.897406
7.143000 59.259000 5.801563
7.146000 44.897000 4.952740
7.149000 37.549000 4.467972
7.152000 33.799000 4.237521
7.155000 39.038000 4.612146
7.158000 44.841000 5.052819
7.161000 40.665000 4.770505
7.164000 49.696000 5.144560
7.167000 45.254000 4.872897
7.170000 51.974000 5.414698
7.173000 48.107000 5.168960
7.176000 47.641000 4.970528
7.179000 36.996000 4.357068
7.182000 43.190000 4.723639
7.185000 36.230000 4.244276
7.188000 58.058000 5.748319
7.191000 36.530000 4.451405
7.194000 45.395000 5.071251
7.197000 39.049000 4.564709
7.200000 39.094000 4.531131
7.203000 48.321000 5.126751
7.206000 49.591000 4.918099
7.209000 50.350000 5.260091
7.212000 39.201000 4.521978
7.215000 37.695000 4.606572
7.218000 45.476000 4.943292
7.221000 39.350000 4.592710
7.224000 36.444000 4.353186
7.227000 52.347000 5.364571
7.230000 51.834000 5.301534
7.233000 55.176000 5.401651
7.236000 45.936000 5.024262
7.239000 30.437000 4.029214
7.242000 50.083000 5.319741
7.245000 43.852000 4.883343
7.248000 50.041000 5.207132
7.251000 43.617000 4.858513
7.254000 62.682000 5.777967
7.257000 44.184000 4.885106
7.260000 42.053000 4.796934
7.263000 38.297000 4.612311
7.266000 35.468000 4.282930
7.269000 39.553000 4.576298
7.272000 41.521000 4.667191
7.275000 43.362000 4.738873
7.278000 47.767000 4.992661
7.281000 44.800000 4.827577
7.284000 33.248000 4.211218
7.287000 48.233000 5.017656
7.290000 46.920000 4.949901
7.293000 44.993000 5.004420
7.296000 54.023000 5.339002
7.299000 48.122000 5.038900
7.302000 46.393000 4.962992
7.305000 51.830000 5.350318
7.308000 43.860000 4.884824
7.311000 42.455000 4.665094
7.314000 50.037000 5.153808
7.317000 49.055000 5.290258
7.320000 45.088000 5.041473
7.323000 42.758000 4.847904
7.326000 45.261000 4.984397
7.329000 50.555000 5.171567
7.332000 46.446000 4.825297
7.335000 34.370000 4.304369
7.338000 44.181000 4.820370
7.341000 58.034000 5.471941
7.344000 48.905000 5.075446
7.347000 46.259000 5.025889
7.350000 49.150000 5.223099
7.353000 41.363000 4.605681
7.356000 45.423000 4.749690
7.359000 47.968000 5.183691
7.362000 42.854000 4.942431
7.365000 40.348000 4.666258
7.368000 53.171000 5.278857
7.371000 43.182000 4.819942
7.374000 43.052000 4.787066
7.377000 50.667000 5.305496
7.380000 40.519000 4.727089
7.383000 51.429000 5.332259
7.386000 48.872000 5.132797
7.389000 37.596000 4.427157
7.392000 36.206000 4.388507
7.395000 46.778000 4.984622
7.398000 52.096000 5.085383
7.401000 52.187000 5.134188
7.404000 43.340000 4.671393
7.407000 40.666000 4.743612
7.410000 45.521000 4.923489
7.413000 38.195000 4.410875
7.416000 37.969000 4.482131
7.419000 50.101000 5.162690
7.422000 36.969000 4.478852
7.425000 46.067000 4.985897
7.428000 42.928000 4.949624
7.431000 39.883000 4.583457
7.434000 47.287000 5.127848
7.437000 46.394000 5.161826
7.440000 39.064000 4.670670
7.443000 38.545000 4.481738
7.446000 36.132000 4.291578
7.449000 45.529000 4.920005
7.452000 36.959000 4.494398
7.455000 47.150000 5.000288
7.458000 43.834000 4.626215
7.461000 40.289000 4.609671
7.464000 47.916000 4.966373
7.467000 54.244000 5.363210
7.470000 41.572000 4.770279
7.473000 51.266000 5.087783
7.476000 49.157000 5.139116
7.479000 47.241000 5.095405
7.482000 43.076000 4.755700
7.485000 48.899000 5.301220
7.488000 41.987000 4.924354
7.491000 30.576000 3.919973
7.494000 31.837000 4.279926
7.497000 35.224000 4.363226
7.500000 48.511000 5.187697
7.503000 46.781000 5.013339
7.506000 43.937000 4.763703
7.509000 36.305000 4.358393
7.512000 54.061000 5.434153
7.515000 40.467000 4.703827
7.518000 46.052000 4.727447
7.521000 36.294000 4.332261
7.524000 37.866000 4.473120
7.527000 47.718000 5.201076
7.530000 38.807000 4.686340
7.533000 36.921000 4.507233
7.536000 53.726000 5.372729
7.539000 43.939000 4.960634
7.542000 43.929000 4.768774
7.545000 42.678000 4.582365
7.548000 49.497000 5.021268
7.551000 53.261000 5.428798
7.554000 41.258000 4.535424
7.557000 40.701000 4.523525
7.560000 45.730000 4.736088
7.563000 55.758000 5.442506
7.566000 53.239000 5.299553
7.569000 36.608000 4.468898
7.572000 42.519000 4.764363
7.575000 43.740000 4.941780
7.578000 48.361000 5.142528
7.581000 33.422000 4.344852
7.584000 36.311000 4.486104
7.587000 37.501000 4.498456
7.590000 50.865000 5.345800
7.593000 41.877000 4.688231
7.596000 35.388000 4.444639
7.599000 42.391000 4.972813
7.602000 36.418000 4.297955
7.605000 37.220000 4.525360
7.608000 54.019000 5.260364
7.611000 45.235000 4.703348
7.614000 49.076000 5.182965
7.617000 38.746000 4.542954
7.620000 57.059000 5.498182
7.623000 40.248000 4.487728
7.626000 52.612000 5.482098
7.629000 41.513000 4.926994
7.632000 46.139000 5.009610
7.635000 39.390000 4.361737
7.638000 38.809000 4.447550
7.641000 45.920000 4.965437
7.644000 60.233000 5.666156
7.647000 52.076000 5.092428
7.650000 59.165000 5.662285
7.653000 38.265000 4.575276
7.656000 38.022000 4.646115
7.659000 40.839000 4.779503
7.662000 54.841000 5.304979
7.665000 46.309000 4.933074
7.668000 47.679000 5.001275
7.671000 51.700000 5.262002
7.674000 43.181000 4.884687
7.677000 50.913000 5.026639
7.680000 61.671000 5.880928
7.683000 57.151000 5.609860
7.686000 46.758000 5.063803
7.689000 46.659000 4.857614
7.692000 53.488000 5.381022
7.695000 37.324000 4.297592
7.698000 47.320000 5.131144
7.701000 41.842000 4.800463
7.704000 53.477000 5.501491
7.707000 34.455000 4.216809
7.710000 47.830000 5.058346
7.713000 33.424000 4.200143
7.716000 32.934000 4.274224
7.719000 44.642000 4.907314
7.722000 54.195000 5.325838
7.725000 49.692000 5.027861
7.728000 49.898000 5.170795
7.731000 42.714000 4.825815
7.734000 51.079000 5.076290
7.737000 53.670000 5.297628
7.740000 32.847000 4.240944
7.743000 35.831000 4.467680
7.746000 48.248000 5.239248
7.749000 48.425000 5.296918
7.752000 50.196000 5.257868
7.755000 55.676000 5.279181
7.758000 57.522000 5.725179
7.761000 52.061000 5.288610
7.764000 49.774000 5.328000
7.767000 40.944000 4.564057
7.770000 42.120000 4.722829
7.773000 43.848000 4.827057
7.776000 48.438000 5.145729
7.779000 53.500000 5.381592
7.782000 50.100000 5.173927
7.785000 52.761000 5.172814
7.788000 36.514000 4.362601
7.791000 48.253000 5.115088
7.794000 66.681000 5.956457
7.797000 50.566000 5.180749
7.800000 42.852000 4.840056
7.803000 45.907000 5.017408
7.806000 47.103000 5.036385
7.809000 50.740000 5.139819
7.812000 47.146000 4.974366
7.815000 50.507000 5.167463
7.818000 51.294000 5.312335
7.821000 51.927000 5.109727
7.824000 50.189000 5.107589
7.827000 41.475000 4.738177
7.830000 53.760000 5.483932
7.833000 45.821000 4.885340
7.836000 49.739000 5.156845
7.839000 53.385000 5.461058
7.842000 52.937000 5.309297
7.845000 46.270000 4.975577
7.848000 49.558000 5.176973
7.851000 38.973000 4.492616
7.854000 47.977000 4.973167
7.857000 50.616000 5.160290
7.860000 56.893000 5.613009
7.863000 57.754000 5.668110
7.866000 37.909000 4.514213
7.869000 48.623000 5.103782
7.872000 56.577000 5.477088
7.875000 48.419000 5.119448
7.878000 33.980000 4.326327
7.881000 45.661000 5.015463
7.884000 64.633000 5.781274
7.887000 44.206000 4.718566
7.890000 48.043000 5.025027
7.893000 64.085000 5.997765
7.896000 52.943000 5.272763
7.899000 63.439000 5.677416
7.902000 66.160000 5.758425
7.905000 47.595000 5.161451
7.908000 43.522000 5.029676
7.911000 51.438000 5.359759
7.914000 61.456000 5.688802
7.917000 44.894000 4.781935
7.920000 51.280000 5.166007
7.923000 53.513000 5.444705
7.926000 49.883000 5.155993
7.929000 45.629000 4.925174
7.932000 51.211000 5.321637
7.935000 41.875000 4.571797
7.938000 46.345000 5.121258
7.941000 49.984000 5.078735
7.944000 52.560000 5.237227
7.947000 52.057000 5.307949
7.950000 44.706000 4.845339
7.953000 52.297000 5.464428
7.956000 57.032000 5.543211
7.959000 62.316000 5.770300
7.962000 44.149000 4.837234
7.965000 54.296000 5.457506
7.968000 41.137000 4.706220
7.971000 37.470000 4.480774
7.974000 49.459000 5.307441
7.977000 57.455000 5.499269
7.980000 48.532000 5.051247
7.983000 48.606000 4.995816
7.986000 50.121000 5.382906
7.989000 42.963000 4.879008
7.992000 48.984000 5.185300
7.995000 55.004000 5.395327
7.998000 41.718000 4.772853
8.001000 41.227000 4.673153
8.004000 53.434000 5.323962
8.007000 43.588000 4.786280
8.010000 42.266000 4.735901
8.013000 48.232000 4.996747
8.016000 42.797000 4.757802
8.019000 42.068000 4.679080
8.022000 47.442000 5.008217
8.025000 53.707000 5.465268
8.028000 43.027000 4.586979
8.031000 51.537000 5.262282
8.034000 51.338000 5.012017
8.037000 49.708000 5.168680
8.040000 51.608000 5.499085
8.043000 55.592000 5.370824
8.046000 53.298000 5.332867
8.049000 41.926000 4.574604
8.052000 52.718000 5.457921
8.055000 48.309000 5.003059
8.058000 48.277000 5.121341
8.061000 61.095000 5.809769
8.064000 63.756000 5.810491
8.067000 50.284000 5.363333
8.070000 55.159000 5.519593
8.073000 45.561000 4.872608
8.076000 42.901000 4.746952
8.079000 45.223000 4.953476
8.082000 56.698000 5.654115
8.085000 55.434000 5.545955
8.088000 47.942000 5.051608
8.091000 44.859000 4.883367
8.094000 45.789000 5.055937
8.097000 50.684000 5.365151
8.100000 58.785000 5.599853
8.103000 50.862000 5.191935
8.106000 49.024000 5.224484
8.109000 48.575000 5.153882
8.112000 57.897000 5.623012
8.115000 54.555000 5.546740
8.118000 50.936000 5.137354
8.121000 40.350000 4.621784
8.124000 53.028000 5.138098
8.127000 48.772000 5.102415
8.130000 59.915000 5.744557
8.133000 60.421000 5.756317
8.136000 50.491000 5.171655
8.139000 52.177000 5.314152
8.142000 57.562000 5.528370
8.145000 45.439000 4.945576
8.148000 47.873000 5.025217
8.151000 47.032000 5.047602
8.154000 52.918000 5.427029
8.157000 52.015000 5.234126
8.160000 46.733000 5.042558
8.163000 54.626000 5.222092
8.166000 59.920000 5.626300
8.169000 52.320000 5.364726
8.172000 53.106000 5.479892
8.175000 47.478000 5.031257
8.178000 61.091000 5.610198
8.181000 43.924000 4.893099
8.184000 45.020000 5.009069
8.187000 45.860000 5.043558
8.190000 47.926000 5.164803
8.193000 56.550000 5.596534
8.196000 61.907000 5.735345
8.199000 59.090000 5.588056
8.202000 45.567000 4.968191
8.205000 50.323000 5.202530
8.208000 52.879000 5.299280
8.211000 50.902000 5.341770
8.214000 46.490000 5.084340
8.217000 57.785000 5.516512
8.220000 68.753000 5.964486
8.223000 49.623000 5.217720
8.226000 55.229000 5.389314
8.229000 50.632000 5.198932
8.232000 40.188000 4.662069
8.235000 41.699000 4.740089
8.238000 58.017000 5.530370
8.241000 58.679000 5.538267
8.244000 59.147000 5.653510
8.247000 50.787000 5.227504
8.250000 66.719000 6.014104
8.253000 49.634000 5.104881
8.256000 53.368000 5.098433
8.259000 62.192000 5.617065
8.262000 40.549000 4.656961
8.265000 64.732000 5.874040
8.268000 55.164000 5.396789
8.271000 53.822000 5.315350
8.274000 58.691000 5.747376
8.277000 59.159000 5.728968
8.280000 50.431000 5.134129
8.283000 54.034000 5.456330
8.286000 48.556000 5.273432
8.289000 47.109000 5.170087
8.292000 48.042000 5.081145
8.295000 41.212000 4.496594
8.298000 68.846000 6.221491
8.301000 55.037000 5.298575
8.304000 61.673000 6.010534
8.307000 52.993000 5.370142
8.310000 59.147000 5.561483
8.313000 58.525000 5.503593
8.316000 54.922000 5.477806
8.319000 47.396000 4.884288
8.322000 54.683000 5.385555
8.325000 50.104000 5.185606
8.328000 60.523000 5.773151
8.331000 57.038000 5.620536
8.334000 48.623000 5.071451
8.337000 54.779000 5.469494
8.340000 56.561000 5.453546
8.343000 51.032000 5.258446
8.346000 54.571000 5.434169
8.349000 40.162000 4.463951
8.352000 57.794000 5.620926
8.355000 54.687000 5.348805
8.358000 49.585000 5.180613
8.361000 54.191000 5.362772
8.364000 54.457000 5.369396
8.367000 64.458000 5.821725
8.370000 57.691000 5.711770
8.373000 64.187000 5.841535
8.376000 46.308000 4.931985
8.379000 47.369000 4.938304
8.382000 53.781000 5.231633
8.385000 49.617000 5.140226
8.388000 48.245000 5.082644
8.391000 48.610000 5.208150
8.394000 45.605000 5.066707
8.397000 41.399000 4.775222
8.400000 48.881000 5.219002
8.403000 53.747000 5.433845
8.406000 47.960000 5.174100
8.409000 68.826000 6.135354
8.412000 49.808000 5.131201
8.415000 44.957000 4.886391
8.418000 42.060000 4.655605
8.421000 63.660000 5.808988
8.424000 53.775000 5.275479
8.427000 58.448000 5.770166
8.430000 58.632000 5.657775
8.433000 54.449000 5.321725
8.436000 51.218000 5.150274
8.439000 56.789000 5.639619
8.442000 51.645000 5.272906
8.445000 61.766000 5.704797
8.448000 63.058000 5.733717
8.451000 53.004000 5.313196
8.454000 43.901000 4.838746
8.457000 54.623000 5.322731
8.460000 50.688000 5.097629
8.463000 45.459000 5.105885
8.466000 61.032000 5.850581
8.469000 56.853000 5.492316
8.472000 51.876000 5.221308
8.475000 57.646000 5.410299
8.478000 50.505000 5.240897
8.481000 59.430000 5.688083
8.484000 55.746000 5.522567
8.487000 53.735000 5.398582
8.490000 66.813000 5.947454
8.493000 73.649000 6.288721
8.496000 64.108000 5.941901
8.499000 52.291000 5.379054
8.502000 65.022000 5.848800
8.505000 54.511000 5.178004
8.508000 64.145000 5.835897
8.511000 63.458000 5.923914
8.514000 62.871000 5.775616
8.517000 55.356000 5.396282
8.520000 62.266000 5.887295
8.523000 61.370000 5.917354
8.526000 39.927000 4.499367
8.529000 54.002000 5.343600
8.532000 54.867000 5.358231
8.535000 58.139000 5.544705
8.538000 49.902000 5.412193
8.541000 58.993000 5.702065
8.544000 60.957000 5.670956
8.547000 56.995000 5.501201
8.550000 53.146000 5.258311
8.553000 60.069000 5.650582
8.556000 62.153000 5.710201
8.559000 61.601000 5.600279
8.562000 52.721000 5.299439
8.565000 63.648000 5.980498
8.568000 48.417000 5.039210
8.571000 59.109000 5.618778
8.574000 57.303000 5.650507
8.577000 58.090000 5.482522
8.580000 61.633000 5.491656
8.583000 65.264000 5.978496
8.586000 56.313000 5.574584
8.589000 49.480000 5.101965
8.592000 51.510000 5.253812
8.595000 60.930000 5.723483
8.598000 47.846000 5.051329
8.601000 59.831000 5.706741
8.604000 54.081000 5.385536
8.607000 57.057000 5.431665
8.610000 56.872000 5.358763
8.613000 61.693000 5.757457
8.616000 43.070000 4.740251
8.619000 51.731000 5.241135
8.622000 72.575000 6.157679
8.625000 63.545000 5.892061
8.628000 59.714000 5.690409
8.631000 49.620000 4.999522
8.634000 61.596000 5.674422
8.637000 63.273000 5.704303
8.640000 61.402000 5.766613
8.643000 59.858000 5.789006
8.646000 61.698000 5.845992
8.649000 57.119000 5.549459
8.652000 46.300000 4.933529
8.655000 59.124000 5.686007
8.658000 60.170000 5.718777
8.661000 47.501000 5.040423
8.664000 52.459000 5.357139
8.667000 43.667000 4.607480
8.670000 55.511000 5.299246
8.673000 58.073000 5.542077
8.676000 52.342000 5.293189
8.679000 66.143000 5.849554
8.682000 49.975000 5.229452
8.685000 63.041000 5.669048
8.688000 58.730000 5.721501
8.691000 54.994000 5.430971
8.694000 48.178000 5.177187
8.697000 53.428000 5.308814
8.700000 63.277000 5.917382
8.703000 57.887000 5.688132
8.706000 69.087000 6.174504
8.709000 49.858000 5.285320
8.712000 49.479000 5.079480
8.715000 66.085000 6.203739
8.718000 61.950000 6.036299
8.721000 57.223000 5.484450
8.724000 58.039000 5.635773
8.727000 55.435000 5.446812
8.730000 54.584000 5.471815
8.733000 57.365000 5.627074
8.736000 49.217000 5.140383
8.739000 67.170000 6.002953
8.742000 70.986000 6.312976
8.745000 60.838000 5.849302
8.748000 53.845000 5.308566
8.751000 69.643000 6.058910
8.754000 53.837000 5.178897
8.757000 63.883000 5.849304
8.760000 64.170000 5.926895
8.763000 64.344000 5.930219
8.766000 76.539000 6.413157
8.769000 70.375000 6.035917
8.772000 59.330000 5.623532
8.775000 70.949000 6.152958
8.778000 64.777000 5.909688
8.781000 51.471000 5.410818
8.784000 68.276000 5.834336
8.787000 60.836000 5.715061
8.790000 61.327000 5.792489
8.793000 55.747000 5.532133
8.796000 48.523000 5.120777
8.799000 73.900000 6.348770
8.802000 59.483000 5.823882
8.805000 46.774000 4.888154
8.808000 41.970000 4.908613
8.811000 66.628000 5.893972
8.814000 67.783000 6.075255
8.817000 67.177000 6.157558
8.820000 55.079000 5.389204
8.823000 57.000000 5.327369
8.826000 60.293000 5.635639
8.829000 57.541000 5.679747
8.832000 40.001000 4.558652
8.835000 57.438000 5.639186
8.838000 64.101000 6.026049
8.841000 56.729000 5.534480
8.844000 61.138000 5.558995
8.847000 73.054000 6.404796
8.850000 48.659000 5.071327
8.853000 56.900000 5.417963
8.856000 55.615000 5.551108
8.859000 67.431000 5.862162
8.862000 55.459000 5.483420
8.865000 57.004000 5.587197
8.868000 61.260000 5.632056
8.871000 64.057000 5.767756
8.874000 52.723000 5.369073
8.877000 64.974000 6.073074
8.880000 51.300000 5.128587
8.883000 60.110000 5.501531
8.886000 57.866000 5.650449
8.889000 58.491000 5.635305
8.892000 54.593000 5.296732
8.895000 58.120000 5.584272
8.898000 69.144000 6.138577
8.901000 72.991000 6.122716
8.904000 54.539000 5.487770
8.907000 61.893000 5.960470
8.910000 71.134000 6.164972
8.913000 70.117000 6.142319
8.916000 70.261000 6.106439
8.919000 61.791000 5.836741
8.922000 57.686000 5.531932
8.925000 54.633000 5.412794
8.928000 65.303000 5.725054
8.931000 62.872000 5.968833
8.934000 66.304000 6.033552
8.937000 53.262000 5.304293
8.940000 58.280000 5.601726
8.943000 52.092000 5.021118
8.946000 71.787000 6.089366
8.949000 68.096000 6.083842
8.952000 55.696000 5.715577
8.955000 66.415000 5.899897
8.958000 50.699000 5.188128
8.961000 77.403000 6.319740
8.964000 58.850000 5.609050
8.967000 68.026000 6.123428
8.970000 56.722000 5.504355
8.973000 56.732000 5.462472
8.976000 62.078000 5.744996
8.979000 65.618000 5.924832
8.982000 64.222000 5.841474
8.985000 66.295000 5.990899
8.988000 68.159000 5.948069
8.991000 59.296000 5.748323
8.994000 51.804000 5.374021
8.997000 58.913000 5.621615
9.000000 49.191000 5.187189
9.003000 67.864000 6.046298
9.006000 66.736000 5.975873
9.009000 55.274000 5.470901
9.012000 54.040000 5.484161
9.015000 61.735000 5.796534
9.018000 50.437000 5.284923
9.021000 56.013000 5.548737
9.024000 56.036000 5.358377
9.027000 65.795000 5.964650
9.030000 60.730000 5.766195
9.033000 53.898000 5.514179
9.036000 62.786000 5.887897
9.039000 58.671000 5.580919
9.042000 64.340000 5.819600
9.045000 69.540000 6.121343
9.048000 59.959000 5.661087
9.051000 67.154000 6.032133
9.054000 62.612000 5.776422
9.057000 59.150000 5.762314
9.060000 59.269000 5.596423
9.063000 61.949000 5.678387
9.066000 48.588000 5.111311
9.069000 61.676000 5.692396
9.072000 71.276000 6.128362
9.075000 67.464000 5.829253
9.078000 61.689000 6.020099
9.081000 73.573000 6.259879
9.084000 71.089000 6.361609
9.087000 61.666000 5.711581
9.090000 59.553000 5.512963
9.093000 69.188000 6.108276
9.096000 64.830000 5.932226
9.099000 62.110000 5.864489
9.102000 66.078000 6.041203
9.105000 57.671000 5.440608
9.108000 68.575000 5.949568
9.111000 64.261000 6.061068
9.114000 69.311000 6.219959
9.117000 66.856000 6.152262
9.120000 64.526000 5.920174
9.123000 66.609000 5.938413
9.126000 59.731000 5.668460
9.129000 61.091000 5.698040
9.132000 77.809000 6.537430
9.135000 56.269000 5.704302
9.138000 58.264000 5.711503
9.141000 62.934000 5.825294
9.144000 60.351000 5.734914
9.147000 64.916000 5.995546
9.150000 73.112000 6.267696
9.153000 73.039000 6.182606
9.156000 61.707000 5.811049
9.159000 61.590000 5.777708
9.162000 78.794000 6.584909
9.165000 62.427000 5.658520
9.168000 72.837000 6.235283
9.171000 76.191000 6.314761
9.174000 68.814000 6.037127
9.177000 69.298000 5.945773
9.180000 74.325000 6.361003
9.183000 64.316000 6.009981
9.186000 68.760000 6.030303
9.189000 69.845000 6.189362
9.192000 75.776000 6.469375
9.195000 67.345000 5.960581
9.198000 68.165000 6.174442
9.201000 62.169000 5.783279
9.204000 59.718000 5.633154
9.207000 88.899000 6.865060
9.210000 77.771000 6.406936
9.213000 64.195000 5.902317
9.216000 73.018000 6.322095
9.219000 59.032000 5.796179
9.222000 57.654000 5.615374
9.225000 69.660000 6.030339
9.228000 76.894000 6.477987
9.231000 64.178000 5.955307
9.234000 57.609000 5.707886
9.237000 61.761000 5.916203
9.240000 76.343000 6.230217
9.243000 63.966000 5.833474
9.246000 71.954000 6.149616
9.249000 80.107000 6.585259
9.252000 61.970000 5.770914
9.255000 65.864000 5.733009
9.258000 64.739000 5.924646
9.261000 63.918000 5.926836
9.264000 64.659000 5.845845
9.267000 72.781000 6.289241
9.270000 72.026000 5.983250
9.273000 64.281000 5.707092
9.276000 75.777000 6.502479
9.279000 57.149000 5.377323
9.282000 52.518000 5.243943
9.285000 82.386000 6.610621
9.288000 67.161000 5.888310
9.291000 69.585000 6.253956
9.294000 66.157000 5.866406
9.297000 65.572000 5.825073
9.300000 65.374000 6.080896
9.303000 59.616000 5.766159
9.306000 63.030000 5.740301
9.309000 68.614000 6.138239
9.312000 71.020000 6.326934
9.315000 81.692000 6.536016
9.318000 72.943000 6.257767
9.321000 66.869000 6.015069
9.324000 58.950000 5.489944
9.327000 62.123000 5.827619
9.330000 56.666000 5.226217
9.333000 63.814000 5.981035
9.336000 67.920000 5.994993
9.339000 88.020000 6.976468
9.342000 71.231000 6.032006
9.345000 62.068000 5.806298
9.348000 68.948000 6.095344
9.351000 61.530000 5.675233
9.354000 65.692000 5.850954
9.357000 65.081000 6.035520
9.360000 76.854000 6.446977
9.363000 86.628000 6.825396
9.366000 58.700000 5.654685
9.369000 78.655000 6.476124
9.372000 87.639000 6.787168
9.375000 71.847000 6.136264
9.378000 66.116000 5.955667
9.381000 80.779000 6.668447
9.384000 59.879000 5.769585
9.387000 73.578000 6.204232
9.390000 54.832000 5.363615
9.393000 68.187000 6.204494
9.396000 68.878000 5.951970
9.399000 71.185000 6.140282
9.402000 83.255000 6.647341
9.405000 69.960000 6.089441
9.408000 64.626000 5.892203
9.411000 59.325000 5.534123
9.414000 70.326000 6.075219
9.417000 83.482000 6.830369
9.420000 74.297000 6.440062
9.423000 75.431000 6.459745
9.426000 67.422000 5.997655
9.429000 73.421000 6.146403
9.432000 82.629000 6.686527
9.435000 68.203000 6.127807
9.438000 70.957000 6.265981
9.441000 73.034000 6.423872
9.444000 74.805000 6.314558
9.447000 76.555000 6.306197
9.450000 91.052000 6.859023
9.453000 70.381000 6.210378
9.456000 75.161000 6.297804
9.459000 64.492000 5.993295
9.462000 80.117000 6.639081
9.465000 71.526000 6.263620
9.468000 66.373000 5.953233
9.471000 60.363000 5.688585
9.474000 85.188000 6.862318
9.477000 76.917000 6.322451
9.480000 62.353000 5.711573
9.483000 79.237000 6.656392
9.486000 83.751000 6.704088
9.489000 86.353000 6.826647
9.492000 78.903000 6.498032
9.495000 72.515000 6.289571
9.498000 84.364000 6.864437
9.501000 69.258000 6.138651
9.504000 64.833000 5.756358
9.507000 84.116000 6.737594
9.510000 62.943000 5.786113
9.513000 74.075000 6.369412
9.516000 73.461000 6.182278
9.519000 77.880000 6.458436
9.522000 75.102000 6.438602
9.525000 84.843000 6.954640
9.528000 69.344000 6.036502
9.531000 72.545000 6.194442
9.534000 62.414000 5.744541
9.537000 78.481000 6.597719
9.540000 58.853000 5.656853
9.543000 67.703000 5.985851
9.546000 73.639000 6.195873
9.549000 70.385000 6.045951
9.552000 87.768000 6.947696
9.555000 80.623000 6.598427
9.558000 82.647000 6.666721
9.561000 87.621000 6.730080
9.564000 81.842000 6.531997
9.567000 56.395000 5.615414
9.570000 71.363000 6.330348
9.573000 66.619000 6.074230
9.576000 73.209000 6.239243
9.579000 73.554000 6.171863
9.582000 73.521000 6.302594
9.585000 79.840000 6.649544
9.588000 86.821000 6.753795
9.591000 75.547000 6.353468
9.594000 64.926000 5.786235
9.597000 86.562000 6.825165
9.600000 80.271000 6.572709
9.603000 73.290000 6.060145
9.606000 75.965000 6.270412
9.609000 68.459000 6.151634
9.612000 74.067000 6.210452
9.615000 77.308000 6.437412
9.618000 75.200000 6.337540
9.621000 65.330000 5.874437
9.624000 62.675000 5.896260
9.627000 85.609000 6.851522
9.630000 82.326000 6.865253
9.633000 70.272000 6.093485
9.636000 88.104000 6.819873
9.639000 87.319000 6.821622
9.642000 84.770000 6.914317
9.645000 61.673000 5.573688
9.648000 70.792000 6.255415
9.651000 73.810000 5.863752
9.654000 74.745000 6.369118
9.657000 85.548000 6.887244
9.660000 95.095000 7.292043
9.663000 81.316000 6.494967
9.666000 67.494000 6.087028
9.669000 69.828000 6.140689
9.672000 73.311000 6.448190
9.675000 78.508000 6.560169
9.678000 80.536000 6.605805
9.681000 61.757000 5.671946
9.684000 77.590000 6.519691
9.687000 85.369000 6.947320
9.690000 60.410000 5.723530
9.693000 68.814000 6.116565
9.696000 79.622000 6.489807
9.699000 79.744000 6.631857
9.702000 79.902000 6.668907
9.705000 72.470000 6.202996
9.708000 60.608000 5.667927
9.711000 68.024000 6.054786
9.714000 86.048000 6.806160
9.717000 64.998000 5.977109
9.720000 73.962000 6.193135
9.723000 70.909000 6.137061
9.726000 79.216000 6.389512
9.729000 70.560000 6.197708
9.732000 90.001000 7.091614
9.735000 64.294000 5.946459
9.738000 72.145000 6.074155
9.741000 92.747000 7.092751
9.744000 80.601000 6.719078
9.747000 89.262000 7.020374
9.750000 83.255000 6.728224
9.753000 84.798000 6.725045
9.756000 91.643000 6.962582
9.759000 78.363000 6.332976
9.762000 75.685000 6.226223
9.765000 89.289000 6.940720
9.768000 88.890000 6.987261
9.771000 67.193000 5.826421
9.774000 81.326000 6.682036
9.777000 79.252000 6.623291
9.780000 80.090000 6.590487
9.783000 75.795000 6.309207
9.786000 85.060000 6.850303
9.789000 84.442000 6.889392
9.792000 79.738000 6.572489
9.795000 81.660000 6.350322
9.798000 76.201000 6.458973
9.801000 77.011000 6.460437
9.804000 74.420000 6.317294
9.807000 67.727000 6.057023
9.810000 90.597000 6.828967
9.813000 70.875000 6.107689
9.816000 82.950000 6.660730
9.819000 82.320000 6.667409
9.822000 100.558000 7.304550
9.825000 85.917000 6.744390
9.828000 58.023000 5.480816
9.831000 79.707000 6.657410
9.834000 75.630000 6.444868
9.837000 98.217000 7.315273
9.840000 85.679000 6.707583
9.843000 84.247000 6.504973
9.846000 87.803000 6.955314
9.849000 80.563000 6.641600
9.852000 82.625000 6.627020
9.855000 70.509000 6.010151
9.858000 98.782000 7.160842
9.861000 86.722000 6.678644
9.864000 87.848000 7.007066
9.867000 80.309000 6.558880
9.870000 93.786000 7.220197
9.873000 82.066000 6.485053
9.876000 81.122000 6.729556
9.879000 70.510000 6.134153
9.882000 78.276000 6.342176
9.885000 75.862000 6.248759
9.888000 86.463000 6.776685
9.891000 102.591000 7.519784
9.894000 91.411000 7.113502
9.897000 108.168000 7.606034
9.900000 86.841000 6.706376
9.903000 88.835000 6.949907
9.906000 77.773000 6.482952
9.909000 78.999000 6.679357
9.912000 66.131000 6.055939
9.915000 88.673000 6.959072
9.918000 82.358000 6.799582
9.921000 91.459000 7.060366
9.924000 77.087000 6.367605
9.927000 94.908000 7.123608
9.930000 87.538000 6.956372
9.933000 95.499000 7.213358
9.936000 76.639000 6.258520
9.939000 86.912000 6.902325
9.942000 72.540000 5.968696
9.945000 70.311000 6.145398
9.948000 83.841000 6.724338
9.951000 94.242000 7.269283
9.954000 76.323000 6.509079
9.957000 71.464000 6.181723
9.960000 99.731000 7.272152
9.963000 88.158000 6.993938
9.966000 88.717000 6.912186
9.969000 81.376000 6.536917
9.972000 76.911000 6.362839
9.975000 75.207000 6.322313
9.978000 90.607000 6.954666
9.981000 89.503000 6.890574
9.984000 76.418000 6.336149
9.987000 95.818000 7.056311
9.990000 91.267000 6.820774
9.993000 85.803000 6.799851
9.996000 85.707000 6.900804
9.999000 95.182000 7.303223
10.002000 89.603000 6.929481
10.005000 85.127000 6.688281
10.008000 86.589000 6.868823
10.011000 86.026000 6.957628
10.014000 90.649000 7.087786
10.017000 96.865000 7.090477
10.020000 80.078000 6.499983
10.023000 86.187000 6.784959
10.026000 83.051000 6.738700
10.029000 96.069000 7.278544
10.032000 92.458000 6.959241
10.035000 77.820000 6.365438
10.038000 93.256000 7.173524
10.041000 91.558000 7.050349
10.044000 81.885000 6.662341
10.047000 83.101000 6.373231
10.050000 78.389000 6.400918
10.053000 85.096000 6.685312
10.056000 90.910000 7.027892
10.059000 90.146000 6.851463
10.062000 91.799000 7.027945
10.065000 93.145000 6.840254
10.068000 78.178000 6.412248
10.071000 80.876000 6.664505
10.074000 83.642000 6.645379
10.077000 80.250000 6.529086
10.080000 81.096000 6.565176
10.083000 88.395000 6.972706
10.086000 91.746000 6.985253
10.089000 93.657000 7.200701
10.092000 81.326000 6.583810
10.095000 93.257000 7.256095
10.098000 92.511000 7.177307
10.101000 73.555000 6.362180
10.104000 93.262000 7.217117
10.107000 76.342000 6.211695
10.110000 92.187000 7.128384
10.113000 90.821000 7.052409
10.116000 93.350000 7.287642
10.119000 80.622000 6.690421
10.122000 95.123000 6.833992
10.125000 84.594000 6.825692
10.128000 82.384000 6.561600
10.131000 94.116000 7.131887
10.134000 79.172000 6.631834
10.137000 106.470000 7.357370
10.140000 114.687000 7.940145
10.143000 88.023000 6.992248
10.146000 79.505000 6.571460
10.149000 76.181000 6.453131
10.152000 79.484000 6.473255
10.155000 92.742000 7.167026
10.158000 96.943000 7.432578
10.161000 96.464000 7.270887
10.164000 91.319000 7.008936
10.167000 87.648000 6.761678
10.170000 93.173000 7.149495
10.173000 87.614000 6.966837
10.176000 83.327000 6.719283
10.179000 97.757000 7.221941
10.182000 82.981000 6.606646
10.185000 85.088000 6.741500
10.188000 97.704000 7.301231
10.191000 101.904000 7.362057
10.194000 73.260000 6.205534
10.197000 93.075000 6.953684
10.200000 111.501000 7.784669
10.203000 94.788000 7.245185
10.206000 80.103000 6.370719
10.209000 99.537000 7.283005
10.212000 96.349000 7.280260
10.215000 90.992000 6.982500
10.218000 84.710000 6.818857
10.221000 104.012000 7.482514
10.224000 78.744000 6.520760
10.227000 82.372000 6.632170
10.230000 94.485000 7.194638
10.233000 85.983000 6.715673
10.236000 76.905000 6.400358
10.239000 94.204000 7.045864
10.242000 86.528000 6.915774
10.245000 105.000000 7.757774
10.248000 90.773000 6.978354
10.251000 90.718000 6.877265
10.254000 94.042000 6.976556
10.257000 82.065000 6.599651
10.260000 91.674000 7.191080
10.263000 86.028000 6.746873
10.266000 107.879000 7.528512
10.269000 101.936000 7.281796
10.272000 88.972000 6.832929
10.275000 74.125000 6.393238
10.278000 84.277000 6.607480
10.281000 81.819000 6.446245
10.284000 86.802000 6.766560
10.287000 89.861000 7.060034
10.290000 91.804000 7.108345
10.293000 91.827000 7.065596
10.296000 90.601000 6.922312
10.299000 76.180000 6.212944
10.302000 78.854000 6.625448
10.305000 90.966000 7.285614
10.308000 85.292000 6.690674
10.311000 94.648000 7.259115
10.314000 100.411000 7.415662
10.317000 103.915000 7.380522
10.320000 85.688000 6.807470
10.323000 88.188000 6.878491
10.326000 88.768000 6.936612
10.329000 108.926000 7.601622
10.332000 108.958000 7.831884
10.335000 86.711000 6.748746
10.338000 91.795000 6.961065
10.341000 83.711000 6.726830
10.344000 85.095000 6.842632
10.347000 89.256000 6.850018
10.350000 102.083000 7.595350
10.353000 98.727000 7.271585
10.356000 90.268000 6.950954
10.359000 93.474000 7.004653
10.362000 78.018000 6.589675
10.365000 89.810000 7.157836
10.368000 99.350000 7.326227
10.371000 87.443000 6.731231
10.374000 86.672000 6.829991
10.377000 89.573000 7.084353
10.380000 92.522000 7.122279
10.383000 73.705000 6.249093
10.386000 96.054000 7.061760
10.389000 90.079000 6.775852
10.392000 93.706000 6.949385
10.395000 100.312000 7.281273
10.398000 97.270000 7.210598
10.401000 83.354000 6.619531
10.404000 100.381000 7.346244
10.407000 94.507000 7.168061
10.410000 87.733000 7.077746
10.413000 86.135000 6.750492
10.416000 96.119000 7.177140
10.419000 96.381000 7.036643
10.422000 89.807000 7.099782
10.425000 76.467000 6.462817
10.428000 110.230000 7.580131
10.431000 90.965000 7.022810
10.434000 91.600000 7.094645
10.437000 94.071000 7.294777
10.440000 88.536000 7.067492
10.443000 101.377000 7.298936
10.446000 94.324000 7.173658
10.449000 87.520000 6.694589
10.452000 101.136000 7.406029
10.455000 99.414000 7.218912
10.458000 96.851000 7.205344
10.461000 95.806000 7.138734
10.464000 97.725000 7.333947
10.467000 89.408000 7.020223
10.470000 113.587000 7.870523
10.473000 91.506000 6.839159
10.476000 90.278000 6.867524
10.479000 84.369000 6.668927
10.482000 86.865000 6.935084
10.485000 83.901000 6.689760
10.488000 99.503000 7.306929
10.491000 88.512000 6.876110
10.494000 98.841000 7.259730
10.497000 90.011000 6.928832
10.500000 95.863000 7.217994
10.503000 97.614000 7.175353
10.506000 106.270000 7.493166
10.509000 92.717000 6.965624
10.512000 87.667000 6.802229
10.515000 102.402000 7.428523
10.518000 89.222000 7.008851
10.521000 106.910000 7.648546
10.524000 76.542000 6.281355
10.527000 101.163000 7.433972
10.530000 96.046000 7.379887
10.533000 113.524000 7.850367
10.536000 92.560000 6.952351
10.539000 89.142000 6.881447
10.542000 86.705000 6.936204
10.545000 83.369000 6.595704
10.548000 90.797000 6.894568
10.551000 104.197000 7.437942
10.554000 110.109000 7.746250
10.557000 96.670000 7.040052
10.560000 85.157000 6.855492
10.563000 81.396000 6.415085
10.566000 101.178000 7.569358
10.569000 94.581000 7.205272
10.572000 77.961000 6.558194
10.575000 97.462000 7.159218
10.578000 97.721000 7.241848
10.581000 91.120000 7.009757
10.584000 85.527000 7.022091
10.587000 110.622000 7.922987
10.590000 108.317000 7.445979
10.593000 119.498000 7.818215
10.596000 95.247000 7.046193
10.599000 95.094000 7.247589
10.602000 77.650000 6.304482
10.605000 95.148000 7.132496
10.608000 106.121000 7.449088
10.611000 112.112000 7.733886
10.614000 92.726000 7.134904
10.617000 113.751000 7.885647
10.620000 118.807000 7.687043
10.623000 107.484000 7.413978
10.626000 114.716000 7.765967
10.629000 103.791000 7.450812
10.632000 97.742000 7.257204
10.635000 90.829000 7.148675
10.638000 101.158000 7.369353
10.641000 105.546000 7.686141
10.644000 82.734000 6.644421
10.647000 104.027000 7.527288
10.650000 92.885000 7.162522
10.653000 94.515000 7.152011
10.656000 108.187000 7.886212
10.659000 105.957000 7.494901
10.662000 107.874000 7.465854
10.665000 97.640000 7.267338
10.668000 93.213000 6.824816
10.671000 113.636000 7.909897
10.674000 101.729000 7.629804
10.677000 122.416000 8.153847
10.680000 90.766000 6.897937
10.683000 106.546000 7.590227
10.686000 89.869000 7.092649
10.689000 98.819000 7.336238
10.692000 118.179000 7.951846
10.695000 100.603000 7.379214
10.698000 107.831000 7.770016
10.701000 84.026000 6.817502
10.704000 97.145000 7.263145
10.707000 102.198000 7.445650
10.710000 93.963000 7.180422
10.713000 100.926000 7.325654
10.716000 92.230000 6.978820
10.719000 105.105000 7.657010
10.722000 125.859000 8.198382
10.725000 92.668000 7.128819
10.728000 98.798000 7.251029
10.731000 83.302000 6.543774
10.734000 87.211000 6.939263
10.737000 97.862000 7.079465
10.740000 108.146000 7.497692
10.743000 105.245000 7.396998
10.746000 105.122000 7.664210
10.749000 87.949000 6.820677
10.752000 100.529000 7.226166
10.755000 94.126000 7.007580
10.758000 101.941000 7.416490
10.761000 116.452000 7.962285
10.764000 101.110000 7.318215
10.767000 86.523000 6.538840
10.770000 95.649000 7.152760
10.773000 107.906000 7.694635
10.776000 113.071000 7.688872
10.779000 88.119000 6.758058
10.782000 107.351000 7.612022
10.785000 97.913000 7.064784
10.788000 106.035000 7.532245
10.791000 105.096000 7.632922
10.794000 110.456000 7.753797
10.797000 99.805000 7.298333
10.800000 88.494000 6.724483
10.803000 90.647000 6.952599
10.806000 111.322000 8.026073
10.809000 100.023000 7.437247
10.812000 99.219000 7.060117
10.815000 104.667000 7.443494
10.818000 95.232000 7.092681
10.821000 117.209000 7.924907
10.824000 116.346000 7.797454
10.827000 108.043000 7.624414
10.830000 112.473000 7.711522
10.833000 98.244000 7.073375
10.836000 107.100000 7.551383
10.839000 100.842000 7.441360
10.842000 97.826000 7.078884
10.845000 94.959000 7.138296
10.848000 102.350000 7.457116
10.851000 107.799000 7.652016
10.854000 107.956000 7.632447
10.857000 111.138000 7.554547
10.860000 115.046000 8.056584
10.863000 92.485000 7.023857
10.866000 105.113000 7.592127
10.869000 92.185000 7.021764
10.872000 116.542000 8.001388
10.875000 108.549000 7.532986
10.878000 110.778000 7.768409
10.881000 109.159000 7.687629
10.884000 117.124000 8.039870
10.887000 101.410000 7.293562
10.890000 91.594000 6.939995
10.893000 95.239000 7.320853
10.896000 111.153000 7.461940
10.899000 117.187000 8.191810
10.902000 107.732000 7.658844
10.905000 108.742000 7.611896
10.908000 104.518000 7.664104
10.911000 88.014000 6.706646
10.914000 101.176000 7.282417
10.917000 117.031000 8.004402
10.920000 105.458000 7.439176
10.923000 89.845000 7.125831
10.926000 101.586000 7.362822
10.929000 110.490000 7.791670
10.932000 92.598000 6.907741
10.935000 98.899000 7.239892
10.938000 125.291000 8.508364
10.941000 108.133000 7.636159
10.944000 112.472000 7.691823
10.947000 101.972000 7.577746
10.950000 107.591000 7.674427
10.953000 119.734000 8.105460
10.956000 103.063000 7.375913
10.959000 107.952000 7.613526
10.962000 94.742000 7.148711
10.965000 117.528000 8.077342
10.968000 113.357000 8.023542
10.971000 92.588000 6.967456
10.974000 100.981000 7.348215
10.977000 100.017000 7.424393
10.980000 107.824000 7.698420
10.983000 126.391000 8.389502
10.986000 113.989000 7.853338
10.989000 89.957000 7.055683
10.992000 105.637000 7.511386
10.995000 113.513000 7.935078
10.998000 95.587000 7.106456
11.001000 135.281000 8.487235
11.004000 110.164000 7.635928
11.007000 105.241000 7.639376
11.010000 108.374000 7.588346
11.013000 126.035000 8.219234
11.016000 102.903000 7.509598
11.019000 120.047000 8.176742
11.022000 90.717000 6.805726
11.025000 106.751000 7.662668
11.028000 124.706000 8.245432
11.031000 104.803000 7.560448
11.034000 92.542000 6.922087
11.037000 94.614000 7.164179
11.040000 96.533000 7.338545
11.043000 97.385000 7.056688
11.046000 98.470000 7.057471
11.049000 97.661000 7.233556
11.052000 94.543000 7.297693
11.055000 99.932000 7.307590
11.058000 97.286000 7.184873
11.061000 108.916000 7.653193
11.064000 109.429000 7.566937
11.067000 112.305000 7.827646
11.070000 90.993000 6.971764
11.073000 88.140000 7.034724
11.076000 109.188000 7.642732
11.079000 87.595000 6.857903
11.082000 110.256000 7.645881
11.085000 107.220000 7.608994
11.088000 111.090000 7.729456
11.091000 119.325000 8.076212
11.094000 100.993000 7.350272
11.097000 112.287000 7.710237
11.100000 104.153000 7.575452
11.103000 90.939000 6.836658
11.106000 104.375000 7.453005
11.109000 104.441000 7.530721
11.112000 100.356000 7.368297
11.115000 101.594000 7.441521
11.118000 96.699000 7.043671
11.121000 121.276000 7.940338
11.124000 108.703000 7.550123
11.127000 107.874000 7.493407
11.130000 98.231000 7.268091
11.133000 123.702000 8.109881
11.136000 98.249000 7.465195
11.139000 95.023000 7.226313
11.142000 104.272000 7.488236
11.145000 141.819000 8.762614
11.148000 116.382000 7.895798
11.151000 98.812000 7.235563
11.154000 106.792000 7.500054
11.157000 105.447000 7.624349
11.160000 113.063000 7.620140
11.163000 99.370000 7.246766
11.166000 104.557000 7.521458
11.169000 104.268000 7.540234
11.172000 117.642000 7.992983
11.175000 112.182000 7.730652
11.178000 97.375000 7.174867
11.181000 105.947000 7.425383
11.184000 104.955000 7.538064
11.187000 104.815000 7.590061
11.190000 110.230000 7.776729
11.193000 98.988000 7.313981
11.196000 111.415000 7.853327
11.199000 108.395000 7.684878
11.202000 99.003000 7.305509
11.205000 105.810000 7.519104
11.208000 111.619000 7.615811
11.211000 110.778000 7.778224
11.214000 108.807000 7.632211
11.217000 103.325000 7.562263
11.220000 117.180000 7.819282
11.223000 126.035000 8.202236
11.226000 107.620000 7.502835
11.229000 109.658000 7.802997
11.232000 116.206000 7.861847
11.235000 104.990000 7.611244
11.238000 104.261000 7.738896
11.241000 99.264000 7.271133
11.244000 99.374000 7.190144
11.247000 115.624000 7.930956
11.250000 114.362000 8.039261
11.253000 109.265000 7.555255
11.256000 101.305000 7.257665
11.259000 76.920000 6.398993
11.262000 114.545000 7.910984
11.265000 125.610000 8.159752
11.268000 112.126000 7.846641
11.271000 95.062000 7.096359
11.274000 94.465000 7.115659
11.277000 122.363000 8.305417
11.280000 100.239000 7.254496
11.283000 113.075000 7.973371
11.286000 100.419000 7.487719
11.289000 112.815000 7.998121
11.292000 94.080000 7.134746
11.295000 110.771000 7.719092
11.298000 111.027000 7.696504
11.301000 96.966000 7.162629
11.304000 118.302000 8.123872
11.307000 110.679000 7.764289
11.310000 104.954000 7.414474
11.313000 113.616000 7.708380
11.316000 110.179000 7.759146
11.319000 120.090000 8.051961
11.322000 118.357000 8.061690
11.325000 119.424000 7.990086
11.328000 94.440000 7.139062
11.331000 103.589000 7.488472
11.334000 115.636000 8.050297
11.337000 126.093000 8.329668
11.340000 115.343000 7.818355
11.343000 116.607000 7.744167
11.346000 115.720000 8.038807
11.349000 117.980000 8.101115
11.352000 109.849000 7.833856
11.355000 122.644000 7.957868
11.358000 107.341000 7.680350
11.361000 120.087000 8.050393
11.364000 107.181000 7.675447
11.367000 102.202000 7.491475
11.370000 113.650000 7.970717
11.373000 107.008000 7.637308
11.376000 100.212000 7.453856
11.379000 100.156000 7.405165
11.382000 113.821000 7.758687
11.385000 121.155000 7.904044
11.388000 115.631000 7.817907
11.391000 91.724000 6.869599
11.394000 94.052000 7.102131
11.397000 98.538000 7.310518
11.400000 123.238000 8.043863
11.403000 99.058000 7.137641
11.406000 97.912000 7.132753
11.409000 106.846000 7.743396
11.412000 105.888000 7.575526
11.415000 94.384000 7.064331
11.418000 114.991000 8.015140
11.421000 105.503000 7.592072
11.424000 107.392000 7.616288
11.427000 100.480000 7.426757
11.430000 115.320000 7.912118
11.433000 105.962000 7.593663
11.436000 105.623000 7.350933
11.439000 115.375000 7.982194
11.442000 105.691000 7.469271
11.445000 114.999000 7.879388
11.448000 102.632000 7.548270
11.451000 111.407000 8.008908
11.454000 118.941000 8.133138
11.457000 104.891000 7.516328
11.460000 122.870000 8.168554
11.463000 121.766000 8.084728
11.466000 97.093000 7.226967
11.469000 105.762000 7.807207
11.472000 95.594000 7.178896
11.475000 102.503000 7.357823
11.478000 126.496000 8.314101
11.481000 109.215000 7.628477
11.484000 106.075000 7.491120
11.487000 104.858000 7.389348
11.490000 110.818000 7.714522
11.493000 101.961000 7.401787
11.496000 122.088000 8.315319
11.499000 125.105000 8.176413
11.502000 122.696000 8.176478
11.505000 121.086000 8.044456
11.508000 101.364000 7.400453
11.511000 118.078000 8.072541
11.514000 117.164000 7.999733
11.517000 107.865000 7.483591
11.520000 119.280000 7.961566
11.523000 109.046000 7.647786
11.526000 107.528000 7.558486
11.529000 100.515000 7.357876
11.532000 104.367000 7.585221
11.535000 125.747000 8.206625
11.538000 116.306000 8.106642
11.541000 113.407000 8.120697
11.544000 113.021000 7.736203
11.547000 121.642000 8.028037
11.550000 118.056000 7.961623
11.553000 117.898000 7.918975
11.556000 102.689000 7.343970
11.559000 103.815000 7.331275
11.562000 108.550000 7.709357
11.565000 96.988000 7.048320
11.568000 85.448000 6.794392
11.571000 113.934000 7.958543
11.574000 107.914000 7.449189
11.577000 100.252000 7.296649
11.580000 96.809000 7.242020
11.583000 111.524000 7.902971
11.586000 100.813000 7.423795
11.589000 96.547000 7.269747
11.592000 99.560000 7.310521
11.595000 94.750000 7.077033
11.598000 119.436000 7.897438
11.601000 107.761000 7.817281
11.604000 98.190000 7.235330
11.607000 89.069000 6.882732
11.610000 121.086000 8.154518
11.613000 110.150000 7.594990
11.616000 112.023000 7.745599
11.619000 106.976000 7.566429
11.622000 104.842000 7.346329
11.625000 100.984000 7.179746
11.628000 101.115000 7.417692
11.631000 109.227000 7.740752
11.634000 118.714000 7.954767
11.637000 112.427000 7.585986
11.640000 97.247000 7.236792
11.643000 107.527000 7.711329
11.646000 108.741000 7.680343
11.649000 118.750000 7.746800
11.652000 115.317000 7.707936
11.655000 110.267000 7.869337
11.658000 93.034000 7.021596
11.661000 125.963000 8.178562
11.664000 115.978000 7.813113
11.667000 101.583000 7.260430
11.670000 135.293000 8.676641
11.673000 98.991000 7.129423
11.676000 99.748000 7.299166
11.679000 109.177000 7.610468
11.682000 129.866000 8.344590
11.685000 117.499000 8.026497
11.688000 101.925000 7.403963
11.691000 107.998000 7.594054
11.694000 94.121000 7.064964
11.697000 118.782000 7.801411
11.700000 111.836000 7.787234
11.703000 116.271000 7.981863
11.706000 107.691000 7.345652
11.709000 100.103000 7.440697
11.712000 105.287000 7.539386
11.715000 126.786000 8.237662
11.718000 115.184000 7.953266
11.721000 117.837000 7.818477
11.724000 138.693000 8.680719
11.727000 95.714000 7.159072
11.730000 97.121000 7.257710
11.733000 104.092000 7.363514
11.736000 109.217000 7.898392
11.739000 94.458000 7.045791
11.742000 102.416000 7.376650
11.745000 114.712000 7.906564
11.748000 98.731000 7.381975
11.751000 96.938000 7.134990
11.754000 114.992000 7.827240
11.757000 108.313000 7.550263
11.760000 94.665000 7.210221
11.763000 116.840000 8.148837
11.766000 116.505000 7.892002
11.769000 116.137000 7.787525
11.772000 111.156000 7.862423
11.775000 101.882000 7.573244
11.778000 107.196000 7.575072
11.781000 101.304000 7.191598
11.784000 110.384000 7.598609
11.787000 98.386000 7.353199
11.790000 96.382000 7.286691
11.793000 119.649000 8.055486
11.796000 102.827000 7.487796
11.799000 107.183000 7.511980
11.802000 104.013000 7.553323
11.805000 132.394000 8.611653
11.808000 103.778000 7.263764
11.811000 106.508000 7.365224
11.814000 100.847000 7.255869
11.817000 110.755000 7.723880
11.820000 106.951000 7.461714
11.823000 107.055000 7.526992
11.826000 108.803000 7.610162
11.829000 114.012000 7.746488
11.832000 92.048000 6.998372
11.835000 103.442000 7.418217
11.838000 92.024000 6.957967
11.841000 113.549000 7.679366
11.844000 101.934000 7.384686
11.847000 99.378000 7.450842
11.850000 100.977000 7.562099
11.853000 80.899000 6.562299
11.856000 85.710000 6.881832
11.859000 93.140000 6.919333
11.862000 117.208000 8.076063
11.865000 106.113000 7.518459
11.868000 112.704000 7.723642
11.871000 97.757000 7.029540
11.874000 82.401000 6.703643
11.877000 109.485000 7.840848
11.880000 97.617000 7.217496
11.883000 119.821000 8.111222
11.886000 104.668000 7.445101
11.889000 108.320000 7.832154
11.892000 84.548000 6.781988
11.895000 91.597000 7.048048
11.898000 103.562000 7.511528
11.901000 92.548000 6.987052
11.904000 115.484000 8.003113
11.907000 101.486000 7.374794
11.910000 102.704000 7.524148
11.913000 101.514000 7.423518
11.916000 114.348000 7.801168
11.919000 103.604000 7.302992
11.922000 95.219000 7.128488
11.925000 100.199000 7.319172
11.928000 98.176000 7.206720
11.931000 112.804000 7.598405
11.934000 95.238000 7.128634
11.937000 92.880000 7.140262
11.940000 97.962000 7.379700
11.943000 89.214000 6.819672
11.946000 96.885000 7.162631
11.949000 115.349000 8.030818
11.952000 89.639000 6.914027
11.955000 91.192000 6.977093
11.958000 101.293000 7.368323
11.961000 111.305000 7.682173
11.964000 92.747000 7.190226
11.967000 97.970000 7.402308
11.970000 114.438000 8.009784
11.973000 92.502000 6.968549
11.976000 106.701000 7.564792
11.979000 120.058000 8.131228
11.982000 90.414000 7.137294
11.985000 107.700000 7.617640
11.988000 103.950000 7.456987
11.991000 103.067000 7.522350
11.994000 86.826000 6.749903
11.997000 100.741000 7.368519
12.000000 81.192000 6.822268
12.003000 118.608000 7.582168
12.006000 107.900000 7.486172
12.009000 119.786000 8.268635
12.012000 106.264000 7.544601
12.015000 92.042000 6.894641
12.018000 103.999000 7.394657
12.021000 100.948000 7.209875
12.024000 115.406000 8.050736
12.027000 85.533000 6.883511
12.030000 98.734000 7.188995
12.033000 110.623000 7.801102
12.036000 106.721000 7.615373
12.039000 110.862000 7.754582
12.042000 101.265000 7.414944
12.045000 111.361000 7.525021
12.048000 112.845000 7.577983
12.051000 105.116000 7.466101
12.054000 116.682000 8.077550
12.057000 102.256000 7.461010
12.060000 100.243000 7.243430
12.063000 111.082000 7.696350
12.066000 98.274000 7.225548
12.069000 95.689000 6.908515
12.072000 88.012000 6.666201
12.075000 92.167000 7.016538
12.078000 96.721000 7.096841
12.081000 114.787000 7.956037
12.084000 106.032000 7.478983
12.087000 92.516000 7.042788
12.090000 90.848000 6.932601
12.093000 104.792000 7.533745
12.096000 113.231000 7.818851
12.099000 120.480000 8.113078
12.102000 96.752000 7.109281
12.105000 98.275000 7.121321
12.108000 104.099000 7.533115
12.111000 98.722000 7.264888
12.114000 88.225000 6.860467
12.117000 110.123000 7.602677
12.120000 105.849000 7.681506
12.123000 91.094000 6.936623
12.126000 91.074000 6.997837
12.129000 98.777000 7.283613
12.132000 86.675000 6.661640
12.135000 98.162000 7.216352
12.138000 100.039000 7.300312
12.141000 98.225000 7.458975
12.144000 84.420000 6.763090
12.147000 92.080000 6.911184
12.150000 98.221000 7.189363
12.153000 94.200000 7.113509
12.156000 96.529000 7.270482
12.159000 103.119000 7.412151
12.162000 98.651000 7.252591
12.165000 107.170000 7.555804
12.168000 105.061000 7.353175
12.171000 85.521000 6.779183
12.174000 94.475000 7.173897
12.177000 103.751000 7.491522
12.180000 96.611000 7.055028
12.183000 106.175000 7.515506
12.186000 87.443000 6.938734
12.189000 106.742000 7.717225
12.192000 88.727000 6.981872
12.195000 95.087000 7.130710
12.198000 119.414000 7.978496
12.201000 92.969000 7.212418
12.204000 101.830000 7.445563
12.207000 86.917000 6.938220
12.210000 97.613000 7.007240
12.213000 107.354000 7.687859
12.216000 90.728000 7.083387
12.219000 92.399000 7.098858
12.222000 103.853000 7.558199
12.225000 90.844000 6.844763
12.228000 99.506000 7.340963
12.231000 100.613000 7.350908
12.234000 110.707000 7.787610
12.237000 107.411000 7.578446
12.240000 90.661000 6.902101
12.243000 82.770000 6.661183
12.246000 83.109000 6.784315
12.249000 111.724000 7.831128
12.252000 99.801000 7.373137
12.255000 103.473000 7.450152
12.258000 102.096000 7.421293
12.261000 107.256000 7.671664
12.264000 94.683000 6.965340
12.267000 121.815000 8.123248
12.270000 97.890000 7.041713
12.273000 94.932000 7.159110
12.276000 83.639000 6.905262
12.279000 87.268000 6.852778
12.282000 104.110000 7.283080
12.285000 109.614000 7.626719
12.288000 87.916000 6.793163
12.291000 98.882000 7.528021
12.294000 80.742000 6.639296
12.297000 90.760000 6.812508
12.300000 90.744000 6.731023
12.303000 82.364000 6.575329
12.306000 95.633000 7.202724
12.309000 92.253000 7.085296
12.312000 92.563000 6.921659
12.315000 93.107000 7.069407
12.318000 83.219000 6.847272
12.321000 88.742000 7.019533
12.324000 98.423000 7.486026
12.327000 106.257000 7.569366
12.330000 104.563000 7.424101
12.333000 91.123000 6.911670
12.336000 85.805000 6.901081
12.339000 99.157000 7.185901
12.342000 90.555000 7.049019
12.345000 91.745000 7.138045
12.348000 103.301000 7.440982
12.351000 92.274000 7.115352
12.354000 90.694000 6.930503
12.357000 82.152000 6.543125
12.360000 91.777000 6.912673
12.363000 91.982000 7.157131
12.366000 82.877000 6.867004
12.369000 107.539000 7.636471
12.372000 103.463000 7.354294
12.375000 102.136000 7.250204
12.378000 97.504000 7.353126
12.381000 106.676000 7.547410
12.384000 93.353000 6.976839
12.387000 97.147000 7.334586
12.390000 110.752000 7.867513
12.393000 84.636000 6.781566
12.396000 91.511000 7.173620
12.399000 111.027000 7.697498
12.402000 93.088000 7.088123
12.405000 102.365000 7.491808
12.408000 95.348000 7.359489
12.411000 105.607000 7.322967
12.414000 93.343000 6.988512
12.417000 90.669000 6.928152
12.420000 94.761000 7.042974
12.423000 85.109000 6.792262
12.426000 97.749000 7.340149
12.429000 82.842000 6.779248
12.432000 92.036000 6.916794
12.435000 94.789000 7.247083
12.438000 78.059000 6.652790
12.441000 98.504000 7.281044
12.444000 82.092000 6.577225
12.447000 80.132000 6.495182
12.450000 111.570000 7.735985
12.453000 85.932000 6.828998
12.456000 97.621000 7.187081
12.459000 89.429000 6.612851
12.462000 86.797000 6.655189
12.465000 94.801000 7.212087
12.468000 102.301000 7.477604
12.471000 89.198000 6.770725
12.474000 82.594000 6.540760
12.477000 86.171000 6.828607
12.480000 82.680000 6.768082
12.483000 94.182000 7.180938
12.486000 99.062000 7.398013
12.489000 89.512000 6.789594
12.492000 90.571000 6.744678
12.495000 98.306000 7.360534
12.498000 112.312000 7.821914
12.501000 92.739000 7.174107
12.504000 92.427000 7.026942
12.507000 84.702000 6.597093
12.510000 89.193000 6.914289
12.513000 93.699000 7.262827
12.516000 96.186000 6.981845
12.519000 115.713000 7.811497
12.522000 109.311000 7.580042
12.525000 85.017000 6.857177
12.528000 83.880000 6.608063
12.531000 99.052000 7.273672
12.534000 96.252000 7.139802
12.537000 88.907000 6.880989
12.540000 81.472000 6.884595
12.543000 101.823000 7.420987
12.546000 82.297000 6.634332
12.549000 112.948000 7.752896
12.552000 87.196000 6.856975
12.555000 75.429000 6.336108
12.558000 94.385000 7.249260
12.561000 96.286000 7.456159
12.564000 101.723000 7.245734
12.567000 105.956000 7.381639
12.570000 87.091000 6.856561
12.573000 79.155000 6.600356
12.576000 93.778000 7.029261
12.579000 99.993000 7.069070
12.582000 107.492000 7.686367
12.585000 81.768000 6.624211
12.588000 88.471000 6.875250
12.591000 86.089000 6.674953
12.594000 87.990000 6.726978
12.597000 82.979000 6.833332
12.600000 93.102000 7.318857
12.603000 78.409000 6.381470
12.606000 84.189000 6.516557
12.609000 91.737000 6.842069
12.612000 109.517000 7.659875
12.615000 94.858000 7.199019
12.618000 89.057000 7.033718
12.621000 93.170000 7.070361
12.624000 97.345000 7.262204
12.627000 98.858000 7.294306
12.630000 89.267000 7.010263
12.633000 80.598000 6.518344
12.636000 88.445000 6.968045
12.639000 87.394000 6.676719
12.642000 94.837000 7.157256
12.645000 99.297000 7.439481
12.648000 95.336000 7.145742
12.651000 94.684000 7.002107
12.654000 105.628000 7.515485
12.657000 94.290000 7.076529
12.660000 97.721000 7.159553
12.663000 102.502000 7.512413
12.666000 85.140000 6.665722
12.669000 91.837000 7.024716
12.672000 86.085000 6.944367
12.675000 90.017000 6.965455
12.678000 86.613000 6.728814
12.681000 98.044000 7.156195
12.684000 85.583000 6.737200
12.687000 101.572000 7.347297
12.690000 82.907000 6.687858
12.693000 90.709000 6.966364
12.696000 88.144000 6.877250
12.699000 87.512000 6.954005
12.702000 72.815000 6.367103
12.705000 85.330000 6.738356
12.708000 94.818000 7.020033
12.711000 89.843000 6.805511
12.714000 89.677000 7.006030
12.717000 94.810000 7.248918
12.720000 95.595000 7.125528
12.723000 85.569000 6.820883
12.726000 97.749000 7.142926
12.729000 98.604000 7.237156
12.732000 85.219000 6.793367
12.735000 90.331000 6.943700
12.738000 72.403000 6.260922
12.741000 80.814000 6.679858
12.744000 80.088000 6.510730
12.747000 85.947000 6.812073
12.750000 91.054000 6.896479
12.753000 85.674000 6.702644
12.756000 79.697000 6.526781
12.759000 91.006000 7.008582
12.762000 77.714000 6.505389
12.765000 84.803000 6.716965
12.768000 90.556000 6.960292
12.771000 92.619000 7.032257
12.774000 86.652000 6.634659
12.777000 73.226000 6.218534
12.780000 88.066000 6.893245
12.783000 87.893000 6.873473
12.786000 82.929000 6.562591
12.789000 83.697000 6.798442
12.792000 94.325000 7.319311
12.795000 86.244000 6.948592
12.798000 80.745000 6.535637
12.801000 76.937000 6.431630
12.804000 53.269000 5.331588
12.807000 86.371000 6.836214
12.810000 73.175000 6.158706
12.813000 84.392000 6.708040
12.816000 91.156000 6.865933
12.819000 74.260000 6.284769
12.822000 95.387000 7.267587
12.825000 93.616000 6.974323
12.828000 83.363000 6.441199
12.831000 80.422000 6.725979
12.834000 82.881000 6.719850
12.837000 115.867000 7.964981
12.840000 86.197000 6.858014
12.843000 75.152000 6.371949
12.846000 94.944000 7.324786
12.849000 85.729000 6.810202
12.852000 99.696000 7.569426
12.855000 90.062000 6.961803
12.858000 85.850000 6.790522
12.861000 95.122000 7.181182
12.864000 87.674000 6.842399
12.867000 70.682000 6.090369
12.870000 105.711000 7.471655
12.873000 96.697000 7.224272
12.876000 80.837000 6.604729
12.879000 79.172000 6.578883
12.882000 91.579000 7.007253
12.885000 96.988000 7.048498
12.888000 79.815000 6.402665
12.891000 84.852000 6.875448
12.894000 90.505000 6.841828
12.897000 103.236000 7.555894
12.900000 92.746000 6.983406
12.903000 86.608000 6.799779
12.906000 79.576000 6.593395
12.909000 84.456000 6.714893
12.912000 77.874000 6.511340
12.915000 76.884000 6.373145
12.918000 81.115000 6.543698
12.921000 84.288000 6.804906
12.924000 75.583000 6.321297
12.927000 76.401000 6.524618
12.930000 85.210000 6.679939
12.933000 86.572000 6.853281
12.936000 75.342000 6.424283
12.939000 89.409000 7.058303
12.942000 88.484000 6.878188
12.945000 87.680000 6.820866
12.948000 83.197000 6.690216
12.951000 90.893000 7.187992
12.954000 75.825000 6.365632
12.957000 67.750000 6.205831
12.960000 76.216000 6.406986
12.963000 68.130000 6.097221
12.966000 81.878000 6.842237
12.969000 83.921000 6.839287
12.972000 89.359000 6.874176
12.975000 94.696000 7.277763
12.978000 85.635000 6.758447
12.981000 87.646000 7.034504
12.984000 76.655000 6.459563
12.987000 70.357000 5.980103
12.990000 79.379000 6.412381
12.993000 100.487000 7.274408
12.996000 86.994000 6.990534
12.999000 95.006000 7.022816
13.002000 91.238000 6.848697
13.005000 87.329000 6.817885
13.008000 77.075000 6.687507
13.011000 67.194000 6.118760
13.014000 73.140000 6.265074
13.017000 73.315000 6.069172
13.020000 77.992000 6.504531
13.023000 72.096000 6.169157
13.026000 90.608000 6.999303
13.029000 99.436000 7.524007
13.032000 89.967000 6.890788
13.035000 83.764000 6.574639
13.038000 78.598000 6.743834
13.041000 74.624000 6.639331
13.044000 78.268000 6.699671
13.047000 100.954000 7.380330
13.050000 83.972000 6.816978
13.053000 85.124000 6.677192
13.056000 95.223000 7.304151
13.059000 84.344000 6.759043
13.062000 76.938000 6.351822
13.065000 84.920000 6.750544
13.068000 82.322000 6.715688
13.071000 78.889000 6.457184
13.074000 79.390000 6.527404
13.077000 86.890000 6.789199
13.080000 79.043000 6.462473
13.083000 81.018000 6.571223
13.086000 84.967000 6.855888
13.089000 76.884000 6.339981
13.092000 97.427000 7.208957
13.095000 81.246000 6.599971
13.098000 72.646000 6.279556
13.101000 80.136000 6.657993
13.104000 102.173000 7.390240
13.107000 83.876000 6.709651
13.110000 85.720000 6.978620
13.113000 87.058000 6.813786
13.116000 78.313000 6.562864
13.119000 70.565000 6.057420
13.122000 89.496000 6.702121
13.125000 77.633000 6.388126
13.128000 98.144000 7.461155
13.131000 65.019000 6.073045
13.134000 85.014000 6.648268
13.137000 92.507000 6.998334
13.140000 91.324000 6.944090
13.143000 75.147000 6.266848
13.146000 87.017000 6.789863
13.149000 75.657000 6.200766
13.152000 70.961000 6.010929
13.155000 74.687000 6.258748
13.158000 73.808000 6.356860
13.161000 81.409000 6.507720
13.164000 81.188000 6.462979
13.167000 60.592000 5.695154
13.170000 66.617000 5.785325
13.173000 73.375000 6.261033
13.176000 93.774000 7.283684
13.179000 67.599000 5.867253
13.182000 73.859000 6.205629
13.185000 73.246000 6.409804
13.188000 85.750000 6.883506
13.191000 80.175000 6.553668
13.194000 82.849000 6.690256
13.197000 85.735000 6.826782
13.200000 79.317000 6.525535
13.203000 92.081000 7.192941
13.206000 76.846000 6.439187
13.209000 87.451000 6.863789
13.212000 68.738000 6.006760
13.215000 93.275000 7.236213
13.218000 71.503000 6.371745
13.221000 81.646000 6.694962
13.224000 83.585000 6.557888
13.227000 87.077000 6.885108
13.230000 73.610000 6.436666
13.233000 75.274000 6.414332
13.236000 71.096000 6.039229
13.239000 86.701000 6.667457
13.242000 86.553000 6.790633
13.245000 70.311000 6.062624
13.248000 69.320000 6.086182
13.251000 73.413000 6.114328
13.254000 65.843000 6.020960
13.257000 71.526000 6.290977
13.260000 90.267000 7.059908
13.263000 72.475000 6.236984
13.266000 77.799000 6.461674
13.269000 69.238000 6.120354
13.272000 80.395000 6.587129
13.275000 80.204000 6.639002
13.278000 91.395000 7.013961
13.281000 72.644000 6.169055
13.284000 65.925000 5.915764
13.287000 82.247000 6.699014
13.290000 79.254000 6.536047
13.293000 76.451000 6.456264
13.296000 81.996000 6.680878
13.299000 75.959000 6.363609
13.302000 77.080000 6.418022
13.305000 85.145000 6.767437
13.308000 81.992000 6.609481
13.311000 77.763000 6.459926
13.314000 73.666000 6.153566
13.317000 71.338000 6.248132
13.320000 81.706000 6.826486
13.323000 87.079000 6.750047
13.326000 60.373000 5.559174
13.329000 73.829000 6.112178
13.332000 79.602000 6.321190
13.335000 81.566000 6.917332
13.338000 71.598000 6.348191
13.341000 80.060000 6.587222
13.344000 97.044000 7.260697
13.347000 74.494000 6.255848
13.350000 84.108000 6.832460
13.353000 77.513000 6.544327
13.356000 75.270000 6.470188
13.359000 55.722000 5.464203
13.362000 65.106000 5.877507
13.365000 84.866000 6.798261
13.368000 87.001000 6.770463
13.371000 81.424000 6.645033
13.374000 89.049000 6.947829
13.377000 69.363000 6.281862
13.380000 71.043000 6.322338
13.383000 79.636000 6.486410
13.386000 80.703000 6.583204
13.389000 69.208000 6.242671
13.392000 61.856000 5.836527
13.395000 93.754000 7.080097
13.398000 82.935000 6.639869
13.401000 87.893000 6.845584
13.404000 85.429000 6.754360
13.407000 80.341000 6.441637
13.410000 84.451000 6.749077
13.413000 81.558000 6.526565
13.416000 89.872000 6.837060
13.419000 80.602000 6.493845
13.422000 69.520000 6.162502
13.425000 79.359000 6.511582
13.428000 84.336000 6.557755
13.431000 74.198000 6.308582
13.434000 86.594000 6.777206
13.437000 88.282000 6.967973
13.440000 81.471000 6.606686
13.443000 67.253000 5.930650
13.446000 90.287000 6.841987
13.449000 89.546000 6.973710
13.452000 101.325000 7.517660
13.455000 79.169000 6.566313
13.458000 85.200000 6.805913
13.461000 79.640000 6.625596
13.464000 70.372000 6.043346
13.467000 86.705000 6.785518
13.470000 84.165000 6.703239
13.473000 86.471000 6.911945
13.476000 73.866000 6.237232
13.479000 83.050000 6.698659
13.482000 86.965000 7.022665
13.485000 74.069000 6.307090
13.488000 88.562000 6.961187
13.491000 92.375000 6.925753
13.494000 104.147000 7.609145
13.497000 86.042000 6.733256
13.500000 119.373000 7.955891
13.503000 95.935000 7.180279
13.506000 86.919000 6.719947
13.509000 111.310000 8.027823
13.512000 80.935000 6.671344
13.515000 101.821000 7.532940
13.518000 99.843000 7.264670
13.521000 113.902000 7.720591
13.524000 120.583000 8.109870
13.527000 121.043000 8.063840
13.530000 134.703000 8.582375
13.533000 108.467000 7.586908
13.536000 106.003000 7.536910
13.539000 134.067000 8.546652
13.542000 147.253000 8.911025
13.545000 155.632000 9.112501
13.548000 151.764000 8.927702
13.551000 140.660000 8.604797
13.554000 155.688000 9.154891
13.557000 181.125000 9.950956
13.560000 185.987000 9.848440
13.563000 231.083000 10.934366
13.566000 227.383000 11.053230
13.569000 291.459000 12.572900
13.572000 368.137000 14.213263
13.575000 466.939000 16.102034
13.578000 599.853000 17.999470
13.581000 819.349000 21.294258
13.584000 1029.827000 23.938112
13.587000 1423.103000 28.485903
13.590000 1670.473000 30.692220
13.593000 1935.286000 32.891335
13.596000 1824.701000 32.152995
13.599000 1515.081000 29.331027
13.602000 1124.875000 25.140641
13.605000 843.059000 21.305136
13.608000 572.710000 17.363237
13.611000 434.992000 15.269616
13.614000 361.670000 14.131645
13.617000 329.238000 13.606119
13.620000 257.512000 11.792640
13.623000 206.885000 10.500194
13.626000 204.336000 10.557283
13.629000 211.422000 10.989775
13.632000 168.986000 9.679175
13.635000 144.245000 8.712514
13.638000 150.272000 8.780869
13.641000 135.014000 8.689289
13.644000 115.121000 7.924956
13.647000 118.158000 7.902113
13.650000 98.841000 7.362384
13.653000 126.858000 8.061169
13.656000 104.708000 7.532128
13.659000 96.719000 7.216900
13.662000 99.027000 7.452136
13.665000 91.226000 6.854989
13.668000 79.401000 6.381280
13.671000 108.034000 7.721227
13.674000 118.639000 8.107807
13.677000 113.133000 7.841844
13.680000 89.110000 6.982770
13.683000 100.875000 7.350629
13.686000 86.541000 6.768341
13.689000 75.383000 6.360839
13.692000 84.245000 6.803651
13.695000 71.000000 6.221704
13.698000 99.632000 7.213016
13.701000 89.189000 6.804163
13.704000 90.917000 6.979047
13.707000 75.971000 6.359301
13.710000 88.563000 6.862001
13.713000 87.295000 6.831900
13.716000 83.065000 6.594024
13.719000 64.139000 5.941902
13.722000 77.189000 6.582612
13.725000 84.368000 6.768238
13.728000 93.084000 6.980921
13.731000 90.259000 6.938222
13.734000 86.221000 6.766835
13.737000 73.255000 6.344429
13.740000 81.121000 6.685481
13.743000 75.109000 6.324842
13.746000 78.218000 6.642646
13.749000 80.697000 6.567373
13.752000 70.843000 6.206980
13.755000 79.660000 6.417742
13.758000 75.817000 6.432879
13.761000 75.088000 6.392935
13.764000 69.465000 6.019714
13.767000 81.971000 6.494999
13.770000 69.525000 6.135494
13.773000 59.594000 5.703752
13.776000 74.642000 6.411856
13.779000 65.292000 5.839881
13.782000 69.107000 6.193321
13.785000 75.037000 6.438329
13.788000 89.283000 7.033872
13.791000 74.868000 6.441709
13.794000 68.010000 6.111156
13.797000 57.616000 5.615788
13.800000 76.881000 6.396031
13.803000 74.117000 6.386002
13.806000 74.107000 6.351968
13.809000 71.924000 6.136573
13.812000 46.141000 4.921230
13.815000 80.555000 6.481501
13.818000 79.755000 6.423010
13.821000 68.374000 6.056392
13.824000 82.056000 6.711630
13.827000 59.583000 5.657235
13.830000 63.712000 5.684197
13.833000 67.593000 6.082235
13.836000 65.186000 5.923309
13.839000 71.358000 6.128449
13.842000 81.157000 6.526530
13.845000 64.968000 5.833287
13.848000 64.905000 5.915749
13.851000 79.263000 6.665542
13.854000 60.659000 5.634654
13.857000 65.487000 5.779236
13.860000 77.991000 6.395368
13.863000 62.492000 5.790554
13.866000 75.150000 6.562190
13.869000 64.850000 5.808457
13.872000 78.806000 6.508047
13.875000 77.101000 6.321758
13.878000 73.371000 6.320030
13.881000 62.991000 5.916329
13.884000 76.932000 6.372778
13.887000 69.469000 6.247915
13.890000 76.671000 6.588731
13.893000 67.858000 6.118946
13.896000 66.816000 5.818886
13.899000 63.327000 5.852725
13.902000 70.960000 6.189165
13.905000 60.782000 5.814776
13.908000 71.664000 6.252730
13.911000 64.837000 5.651276
13.914000 85.114000 6.761446
13.917000 53.736000 5.178304
13.920000 55.129000 5.397129
13.923000 69.209000 6.229782
13.926000 63.724000 5.868138
13.929000 73.870000 6.275230
13.932000 63.370000 5.608093
13.935000 60.631000 5.841620
13.938000 54.318000 5.468778
13.941000 70.908000 6.191539
13.944000 74.747000 6.200403
13.947000 79.910000 6.551038
13.950000 55.668000 5.442468
13.953000 61.731000 5.829531
13.956000 63.813000 5.805580
13.959000 60.087000 5.474255
13.962000 50.479000 5.181690
13.965000 66.265000 5.970617
13.968000 80.258000 6.595594
13.971000 81.837000 6.715304
13.974000 56.558000 5.694465
13.977000 79.436000 6.632098
13.980000 61.518000 5.740234
13.983000 68.286000 6.111984
13.986000 61.822000 5.576876
13.989000 57.912000 5.509980
13.992000 78.952000 6.612337
13.995000 81.798000 6.658613
13.998000 80.000000 6.720656
14.001000 58.745000 5.734055
14.004000 54.899000 5.514234
14.007000 64.856000 5.825066
14.010000 66.686000 5.969085
14.013000 53.443000 5.370749
14.016000 65.788000 5.987945
14.019000 75.939000 6.214060
14.022000 67.251000 6.151269
14.025000 67.293000 6.026241
14.028000 68.413000 5.960692
14.031000 75.008000 6.243737
14.034000 67.401000 5.831742
14.037000 57.380000 5.486850
14.040000 68.915000 6.098360
14.043000 59.454000 5.665274
14.046000 71.555000 6.093510
14.049000 66.379000 5.932734
14.052000 65.719000 5.972706
14.055000 62.272000 5.742442
14.058000 68.334000 6.088753
14.061000 63.774000 5.675072
14.064000 66.294000 6.005724
14.067000 63.085000 5.889710
14.070000 64.191000 6.129179
14.073000 62.995000 5.805384
14.076000 61.115000 5.657090
14.079000 76.683000 6.283765
14.082000 70.415000 6.069362
14.085000 51.120000 5.331794
14.088000 61.342000 5.589348
14.091000 53.119000 5.331862
14.094000 64.882000 5.897197
14.097000 52.495000 5.548685
14.100000 69.998000 6.267050
14.103000 60.578000 5.686722
14.106000 59.747000 5.679492
14.109000 64.791000 5.829723
14.112000 47.533000 5.117486
14.115000 63.456000 5.706270
14.118000 65.869000 5.881833
14.121000 68.159000 6.151237
14.124000 75.592000 6.426636
14.127000 59.090000 5.610363
14.130000 69.055000 5.986657
14.133000 64.170000 5.843143
14.136000 54.356000 5.350078
14.139000 51.789000 5.373656
14.142000 52.567000 5.274674
14.145000 64.694000 5.971650
14.148000 56.070000 5.346165
14.151000 67.723000 6.061767
14.154000 61.924000 5.706500
14.157000 70.699000 6.227679
14.160000 57.236000 5.554801
14.163000 59.289000 5.674610
14.166000 66.669000 5.852468
14.169000 58.947000 5.630839
14.172000 60.690000 5.834654
14.175000 68.524000 6.005614
14.178000 54.787000 5.328459
14.181000 68.098000 6.076835
14.184000 64.399000 5.987078
14.187000 69.786000 6.303371
14.190000 55.360000 5.503733
14.193000 64.397000 5.806028
14.196000 67.771000 5.902143
14.199000 64.029000 5.863912
14.202000 61.536000 5.757303
14.205000 67.058000 5.940318
14.208000 70.883000 6.224866
14.211000 55.018000 5.354101
14.214000 50.851000 5.100754
14.217000 67.944000 6.066307
14.220000 73.937000 6.444745
14.223000 59.763000 5.769481
14.226000 65.033000 5.823038
14.229000 75.643000 6.338935
14.232000 76.247000 6.459443
14.235000 66.038000 6.033434
14.238000 73.278000 6.335700
14.241000 51.577000 5.177117
14.244000 66.379000 5.996078
14.247000 63.571000 5.780196
14.250000 57.739000 5.748713
14.253000 68.357000 5.981897
14.256000 62.376000 5.727382
14.259000 63.917000 5.830661
14.262000 55.696000 5.499567
14.265000 59.945000 5.810311
14.268000 65.073000 5.868851
14.271000 70.875000 6.012888
14.274000 57.084000 5.507496
14.277000 57.040000 5.570947
14.280000 61.733000 5.848913
14.283000 67.001000 5.953079
14.286000 59.118000 5.458794
14.289000 61.509000 5.851627
14.292000 48.303000 4.998255
14.295000 65.131000 5.916999
14.298000 72.557000 6.158415
14.301000 68.392000 6.106771
14.304000 51.453000 5.241155
14.307000 69.672000 6.279171
14.310000 57.111000 5.492435
14.313000 64.043000 5.874584
14.316000 71.194000 6.255931
14.319000 67.685000 6.027763
14.322000 60.517000 5.744723
14.325000 45.709000 4.913010
14.328000 57.522000 5.528288
14.331000 74.806000 6.403689
14.334000 63.877000 5.932578
14.337000 71.502000 6.087209
14.340000 43.936000 4.948220
14.343000 57.194000 5.587507
14.346000 60.584000 5.815014
14.349000 53.502000 5.359799
14.352000 69.605000 5.977057
14.355000 71.125000 6.092998
14.358000 63.979000 5.780838
14.361000 56.449000 5.542733
14.364000 63.729000 5.851110
14.367000 70.474000 6.103780
14.370000 63.669000 5.810226
14.373000 52.197000 5.424662
14.376000 45.447000 4.833705
14.379000 58.087000 5.545649
14.382000 67.435000 5.922800
14.385000 54.611000 5.313842
14.388000 42.764000 4.543109
14.391000 57.147000 5.389198
14.394000 63.919000 6.029329
14.397000 46.506000 4.926626
14.400000 64.678000 5.765402
14.403000 61.488000 5.800134
14.406000 61.056000 5.716731
14.409000 50.193000 5.182357
14.412000 63.226000 5.880662
14.415000 63.144000 5.969928
14.418000 59.628000 5.750596
14.421000 65.406000 6.002580
14.424000 60.568000 5.791375
14.427000 69.262000 6.194143
14.430000 58.637000 5.687652
14.433000 56.494000 5.400393
14.436000 65.531000 6.125860
14.439000 46.003000 4.873130
14.442000 63.981000 5.687958
14.445000 59.757000 5.579359
14.448000 59.272000 5.738968
14.451000 77.209000 6.621157
14.454000 57.653000 5.549267
14.457000 43.803000 4.819957
14.460000 54.983000 5.566459
14.463000 48.977000 5.209829
14.466000 59.294000 5.718483
14.469000 64.082000 5.967502
14.472000 63.310000 5.671104
14.475000 55.297000 5.409090
14.478000 58.819000 5.492843
14.481000 61.893000 5.801553
14.484000 54.516000 5.403542
14.487000 49.553000 4.889976
14.490000 68.017000 6.175450
14.493000 44.739000 4.906779
14.496000 62.148000 5.822113
14.499000 70.992000 5.974767
14.502000 62.501000 5.694237
14.505000 67.427000 5.940990
14.508000 52.556000 5.354257
14.511000 61.145000 5.734684
14.514000 65.850000 5.970569
14.517000 60.228000 5.676277
14.520000 51.674000 5.148192
14.523000 59.640000 5.765873
14.526000 61.259000 5.841303
14.529000 49.274000 5.084380
14.532000 70.946000 6.108601
14.535000 51.605000 5.426762
14.538000 46.330000 5.167309
14.541000 71.145000 6.303748
14.544000 52.637000 5.124429
14.547000 54.252000 5.378674
14.550000 71.059000 6.282178
14.553000 54.407000 5.475778
14.556000 57.510000 5.697163
14.559000 60.991000 5.713864
14.562000 59.815000 5.536402
14.565000 61.661000 5.535536
14.568000 59.087000 5.648230
14.571000 55.239000 5.386139
14.574000 56.891000 5.463975
14.577000 56.772000 5.530923
14.580000 76.867000 6.413970
14.583000 49.043000 5.120931
14.586000 58.449000 5.698676
14.589000 55.873000 5.663533
14.592000 48.962000 5.140604
14.595000 54.129000 5.389159
14.598000 55.423000 5.360608
14.601000 59.277000 5.775380
14.604000 53.777000 5.424853
14.607000 56.950000 5.392724
14.610000 59.319000 5.601973
14.613000 62.263000 5.758356
14.616000 65.840000 6.035390
14.619000 49.738000 4.920133
14.622000 52.478000 5.437875
14.625000 67.790000 5.991498
14.628000 67.436000 5.966979
14.631000 58.063000 5.691772
14.634000 60.601000 5.798452
14.637000 65.526000 5.709975
14.640000 59.539000 5.725463
14.643000 56.331000 5.322900
14.646000 54.479000 5.180751
14.649000 56.263000 5.504880
14.652000 60.532000 5.664253
14.655000 60.973000 5.745419
14.658000 48.355000 5.138583
14.661000 58.930000 5.529178
14.664000 58.860000 5.567148
14.667000 67.218000 5.976877
14.670000 43.849000 4.886436
14.673000 66.331000 6.021433
14.676000 46.888000 4.895936
14.679000 56.114000 5.360972
14.682000 53.695000 5.255575
14.685000 57.877000 5.385344
14.688000 59.189000 5.601370
14.691000 46.652000 4.959766
14.694000 57.501000 5.593890
14.697000 47.597000 5.010529
14.700000 62.651000 5.675368
14.703000 63.397000 5.715530
14.706000 61.094000 5.736116
14.709000 62.976000 5.843271
14.712000 63.439000 5.817661
14.715000 57.170000 5.568495
14.718000 55.510000 5.478533
14.721000 46.440000 4.917170
14.724000 59.710000 5.592195
14.727000 54.022000 5.458002
14.730000 54.002000 5.487490
14.733000 46.016000 4.944544
14.736000 68.252000 6.218551
14.739000 52.708000 5.101694
14.742000 64.254000 5.948166
14.745000 51.952000 5.170484
14.748000 58.510000 5.663551
14.751000 69.249000 6.175682
14.754000 48.957000 5.048443
14.757000 45.199000 4.985734
14.760000 50.817000 5.258336
14.763000 54.242000 5.377589
14.766000 52.957000 5.395170
14.769000 51.696000 5.423575
14.772000 51.398000 5.231148
14.775000 63.780000 5.836631
14.778000 37.327000 4.464446
14.781000 73.997000 6.383134
14.784000 55.022000 5.425494
14.787000 68.405000 5.995612
14.790000 63.680000 5.826117
14.793000 58.413000 5.650500
14.796000 61.543000 5.806613
14.799000 49.641000 5.003908
14.802000 64.580000 5.917373
14.805000 65.968000 5.872299
14.808000 33.582000 4.187630
14.811000 50.134000 5.090481
14.814000 48.861000 5.180970
14.817000 56.735000 5.571753
14.820000 49.366000 5.071164
14.823000 48.743000 5.126189
14.826000 56.599000 5.438071
14.829000 58.250000 5.491234
14.832000 55.062000 5.440049
14.835000 51.910000 5.359949
14.838000 58.225000 5.529033
14.841000 66.248000 5.896889
14.844000 43.009000 4.647031
14.847000 47.078000 5.138997
14.850000 70.653000 6.256916
14.853000 62.587000 5.895895
14.856000 54.356000 5.376451
14.859000 56.525000 5.555418
14.862000 47.877000 5.114084
14.865000 57.828000 5.610202
14.868000 50.192000 5.224587
14.871000 67.647000 5.965739
14.874000 56.534000 5.426626
14.877000 72.396000 6.338316
14.880000 55.505000 5.663701
14.883000 58.627000 5.747546
14.886000 50.592000 5.140734
14.889000 48.557000 4.900697
14.892000 56.160000 5.544656
14.895000 66.821000 6.015781
14.898000 52.212000 5.188154
14.901000 56.935000 5.542694
14.904000 60.673000 5.597188
14.907000 56.229000 5.437887
14.910000 61.934000 5.903107
14.913000 60.660000 5.621269
14.916000 57.238000 5.511532
14.919000 60.817000 5.763525
14.922000 52.760000 5.231701
14.925000 55.373000 5.291385
14.928000 69.975000 6.145571
14.931000 67.482000 5.995547
14.934000 51.152000 5.242868
14.937000 50.373000 5.276253
14.940000 52.702000 5.422314
14.943000 49.309000 4.910429
14.946000 75.764000 6.366900
14.949000 54.257000 5.458998
14.952000 53.398000 5.369068
14.955000 54.616000 5.262753
14.958000 71.889000 6.075464
14.961000 61.402000 5.815137
14.964000 51.733000 5.151275
14.967000 52.385000 5.480617
14.970000 59.305000 5.596844
14.973000 44.023000 4.758481
14.976000 56.671000 5.303094
14.979000 64.175000 6.010152
14.982000 44.284000 4.748298
14.985000 56.157000 5.359194
14.988000 62.931000 5.830495
14.991000 65.563000 5.869406
14.994000 66.377000 5.993974
14.997000 52.004000 5.141808
15.000000 58.757000 5.506083
15.003000 71.185000 6.221040
15.006000 71.460000 6.164947
15.009000 63.264000 5.821485
15.012000 71.763000 6.320128
15.015000 62.174000 5.769348
15.018000 78.069000 6.442897
15.021000 75.910000 6.493263
15.024000 45.127000 4.888198
15.027000 75.957000 6.273769
15.030000 73.542000 6.497549
15.033000 62.243000 5.608716
15.036000 86.002000 6.915133
15.039000 80.411000 6.493359
15.042000 89.488000 7.161503
15.045000 65.275000 5.896330
15.048000 69.974000 5.905329
15.051000 72.300000 6.267420
15.054000 98.694000 7.330659
15.057000 91.547000 7.077573
15.060000 94.266000 6.971273
15.063000 84.012000 6.762475
15.066000 110.177000 7.706351
15.069000 114.544000 7.966788
15.072000 135.181000 8.645266
15.075000 137.786000 8.516022
15.078000 168.939000 9.585599
15.081000 173.031000 9.633570
15.084000 247.389000 11.758658
15.087000 270.971000 12.026461
15.090000 370.308000 14.076507
15.093000 515.751000 16.543410
15.096000 823.774000 21.045352
15.099000 1191.528000 25.829200
15.102000 2177.619000 35.724341
15.105000 3597.159000 46.081257
15.108000 5745.963000 59.517931
15.111000 8440.278000 74.954442
15.114000 11067.862000 89.391182
15.117000 8882.766000 76.920161
15.120000 4481.224000 51.264730
15.123000 2559.114000 38.172598
15.126000 1373.497000 27.666424
15.129000 856.689000 21.907099
15.132000 617.956000 18.270101
15.135000 447.333000 15.565732
15.138000 342.540000 13.573726
15.141000 248.872000 11.577042
15.144000 202.890000 10.559581
15.147000 175.812000 9.728641
15.150000 119.738000 8.059390
15.153000 116.158000 7.907004
15.156000 116.417000 7.744572
15.159000 113.526000 7.814923
15.162000 108.937000 7.752549
15.165000 90.803000 7.024556
15.168000 88.812000 6.876831
15.171000 95.536000 7.311928
15.174000 78.903000 6.456833
15.177000 75.019000 6.338097
15.180000 81.038000 6.637202
15.183000 67.308000 5.926657
15.186000 75.956000 6.569259
15.189000 65.221000 5.959567
15.192000 65.597000 5.949827
15.195000 71.952000 6.097206
15.198000 63.352000 5.821163
15.201000 69.347000 6.097247
15.204000 87.419000 7.018033
15.207000 55.224000 5.456718
15.210000 54.397000 5.272036
15.213000 58.090000 5.533318
15.216000 61.086000 5.551182
15.219000 68.919000 6.113376
15.222000 66.792000 5.866451
15.225000 60.449000 5.599085
15.228000 57.350000 5.655850
15.231000 60.765000 5.905766
15.234000 51.562000 5.258890
15.237000 49.680000 5.082798
15.240000 62.545000 5.805608
15.243000 62.288000 5.788456
15.246000 71.726000 6.336580
15.249000 58.203000 5.501023
15.252000 52.735000 5.135822
15.255000 59.707000 5.689717
15.258000 54.043000 5.312046
15.261000 53.453000 5.278376
15.264000 51.100000 5.238025
15.267000 43.994000 4.652758
15.270000 66.262000 5.947077
15.273000 66.377000 5.815261
15.276000 52.224000 5.212718
15.279000 55.302000 5.522526
15.282000 46.353000 4.912480
15.285000 43.890000 4.680429
15.288000 56.309000 5.606681
15.291000 63.265000 5.930508
15.294000 49.951000 5.188794
15.297000 51.365000 5.173643
15.300000 55.013000 5.370595
15.303000 51.691000 5.230714
15.306000 67.003000 6.092316
15.309000 65.471000 5.932017
15.312000 53.607000 5.492435
15.315000 49.088000 5.166778
15.318000 62.175000 5.792708
15.321000 55.484000 5.388322
15.324000 66.219000 6.094279
15.327000 49.535000 5.206984
15.330000 50.057000 5.095862
15.333000 44.888000 4.921379
15.336000 51.776000 5.197249
15.339000 43.767000 4.933745
15.342000 49.583000 5.109410
15.345000 59.720000 5.667967
15.348000 43.368000 4.708966
15.351000 52.033000 5.317453
15.354000 60.425000 5.471799
15.357000 57.264000 5.459158
15.360000 51.576000 5.310418
15.363000 44.982000 4.922171
15.366000 48.415000 5.172809
15.369000 57.734000 5.646394
15.372000 60.231000 5.713715
15.375000 55.060000 5.422896
15.378000 44.542000 4.825260
15.381000 54.516000 5.543655
15.384000 53.460000 5.235750
15.387000 47.436000 5.015312
15.390000 56.131000 5.379432
15.393000 52.010000 5.262142
15.396000 58.248000 5.605949
15.399000 52.109000 5.110779
15.402000 60.907000 5.597218
15.405000 57.255000 5.387335
15.408000 49.710000 5.284404
15.411000 39.317000 4.663174
15.414000 57.525000 5.406589
15.417000 45.700000 4.811421
15.420000 53.449000 5.398487
15.423000 72.866000 6.341399
15.426000 48.296000 5.067169
15.429000 54.803000 5.414684
15.432000 48.153000 5.017818
15.435000 51.573000 5.424821
15.438000 48.008000 5.092821
15.441000 42.468000 4.787125
15.444000 62.092000 5.752352
15.447000 48.057000 4.968729
15.450000 57.108000 5.634505
15.453000 50.072000 5.266500
15.456000 49.854000 5.347530
15.459000 39.717000 4.593263
15.462000 45.832000 5.010771
15.465000 53.411000 5.320369
15.468000 57.531000 5.549398
15.471000 62.150000 5.858372
15.474000 39.586000 4.684642
15.477000 57.138000 5.693509
15.480000 46.879000 5.137355
15.483000 36.140000 4.515975
15.486000 40.623000 4.616153
15.489000 48.854000 5.039154
15.492000 50.057000 5.244830
15.495000 54.705000 5.549851
15.498000 58.026000 5.705366
15.501000 47.439000 5.068198
15.504000 46.429000 4.971184
15.507000 33.944000 4.205278
15.510000 58.003000 5.708649
15.513000 44.183000 4.832984
15.516000 49.344000 5.114865
15.519000 53.543000 5.201556
15.522000 42.473000 4.529405
15.525000 56.420000 5.686067
15.528000 50.177000 5.173818
15.531000 37.990000 4.435410
15.534000 44.452000 4.818689
15.537000 44.268000 4.903064
15.540000 48.490000 5.346557
15.543000 46.594000 5.002483
15.546000 58.087000 5.540798
15.549000 46.307000 4.888899
15.552000 45.947000 4.872518
15.555000 40.069000 4.674522
15.558000 39.117000 4.642922
15.561000 55.512000 5.456504
15.564000 52.045000 5.299322
15.567000 56.499000 5.258169
15.570000 40.221000 4.677886
15.573000 45.241000 4.868704
15.576000 50.261000 5.230070
15.579000 58.762000 5.539278
15.582000 44.014000 4.698316
15.585000 43.176000 4.623941
15.588000 64.726000 5.897112
15.591000 50.068000 5.136017
15.594000 60.654000 5.797355
15.597000 62.001000 5.866403
15.600000 48.361000 5.194628
15.603000 47.168000 5.001277
15.606000 45.818000 4.951725
15.609000 46.461000 4.928391
15.612000 44.161000 5.029490
15.615000 47.042000 5.140222
15.618000 44.036000 5.051212
15.621000 47.187000 4.916673
15.624000 45.088000 4.912820
15.627000 51.737000 5.215271
15.630000 41.161000 4.673035
15.633000 38.238000 4.573293
15.636000 47.893000 5.136759
15.639000 44.501000 4.765579
15.642000 52.964000 5.287762
15.645000 48.862000 4.965491
15.648000 51.397000 5.265011
15.651000 39.976000 4.602806
15.654000 54.242000 5.422876
15.657000 56.206000 5.729213
15.660000 48.064000 4.965824
15.663000 64.990000 5.841859
15.666000 43.512000 4.697495
15.669000 51.478000 5.155045
15.672000 52.813000 5.417882
15.675000 46.454000 4.920056
15.678000 48.039000 5.105785
15.681000 39.471000 4.502116
15.684000 55.869000 5.360269
15.687000 47.336000 5.073577
15.690000 57.909000 5.691455
15.693000 51.066000 5.224349
15.696000 65.972000 6.036092
15.699000 62.490000 5.855585
15.702000 55.218000 5.655734
15.705000 54.670000 5.392617
15.708000 47.732000 5.087084
15.711000 51.678000 5.025238
15.714000 44.146000 5.087184
15.717000 47.500000 5.249527
15.720000 53.100000 5.506586
15.723000 49.219000 5.219474
15.726000 44.206000 4.859626
15.729000 40.331000 4.690466
15.732000 40.137000 4.665826
15.735000 45.484000 4.807035
15.738000 48.937000 5.096498
15.741000 49.809000 4.920316
15.744000 47.438000 5.034938
15.747000 32.560000 4.224783
15.750000 48.016000 5.111714
15.753000 49.925000 5.177330
15.756000 50.876000 5.052708
15.759000 58.931000 5.575936
15.762000 45.215000 5.047291
15.765000 41.811000 4.766675
15.768000 44.338000 4.894722
15.771000 40.869000 4.524285
15.774000 40.816000 4.697196
15.777000 47.563000 5.150898
15.780000 44.496000 4.928600
15.783000 59.354000 5.378194
15.786000 53.616000 5.340740
15.789000 57.010000 5.673872
15.792000 38.425000 4.683615
15.795000 47.558000 4.996478
15.798000 43.645000 4.816595
15.801000 38.696000 4.593497
15.804000 54.803000 5.419179
15.807000 48.376000 4.866488
15.810000 45.825000 4.904619
15.813000 43.465000 4.551959
15.816000 44.327000 4.797033
15.819000 42.233000 4.774588
15.822000 34.116000 4.175328
15.825000 42.113000 4.643933
15.828000 38.355000 4.553154
15.831000 46.579000 5.142197
15.834000 53.472000 5.439884
15.837000 44.770000 4.902967
15.840000 45.837000 4.821508
15.843000 36.424000 4.332994
15.846000 35.901000 4.350845
15.849000 35.517000 4.295167
15.852000 41.060000 4.653367
15.855000 37.350000 4.412542
15.858000 43.522000 4.853096
15.861000 42.505000 4.777760
15.864000 42.772000 4.618738
15.867000 46.881000 4.988857
15.870000 55.064000 5.374807
15.873000 51.021000 5.063740
15.876000 53.661000 5.399077
15.879000 53.553000 5.311850
15.882000 46.847000 4.997830
15.885000 41.581000 4.608671
15.888000 42.475000 4.860319
15.891000 44.401000 4.961952
15.894000 54.759000 5.551639
15.897000 50.943000 5.234991
15.900000 49.551000 5.135008
15.903000 43.389000 4.755248
15.906000 42.453000 4.897232
15.909000 53.977000 5.362287
15.912000 49.304000 5.078695
15.915000 47.579000 5.142639
15.918000 47.450000 5.127964
15.921000 52.855000 5.439813
15.924000 60.990000 5.837750
15.927000 49.268000 5.270363
15.930000 52.592000 5.402821
15.933000 38.648000 4.505724
15.936000 60.957000 5.733226
15.939000 56.168000 5.534622
15.942000 51.848000 5.188534
15.945000 50.813000 5.145661
15.948000 55.783000 5.558944
15.951000 40.315000 4.624260
15.954000 45.584000 4.940888
15.957000 62.210000 5.802662
15.960000 43.747000 4.879558
15.963000 49.776000 5.199392
15.966000 61.435000 5.906939
15.969000 45.703000 5.153310
15.972000 57.125000 5.489276
15.975000 43.178000 4.808277
15.978000 47.616000 5.077234
15.981000 35.987000 4.498302
15.984000 52.315000 5.296098
15.987000 50.437000 5.292454
15.990000 45.702000 4.897107
15.993000 39.931000 4.627093
15.996000 49.975000 5.397127
15.999000 47.218000 5.088946
16.002000 45.347000 4.765920
16.005000 50.741000 5.124298
16.008000 41.189000 4.731581
16.011000 49.474000 5.248669
16.014000 49.160000 5.101240
16.017000 58.133000 5.627500
16.020000 48.815000 5.141650
16.023000 45.611000 4.981961
16.026000 40.838000 4.748550
16.029000 42.448000 4.829042
16.032000 45.031000 4.886228
16.035000 44.607000 4.859909
16.038000 47.184000 5.150331
16.041000 31.440000 4.135074
16.044000 61.863000 5.725816
16.047000 43.641000 4.716477
16.050000 49.467000 4.995267
16.053000 47.436000 5.189259
16.056000 42.442000 4.953074
16.059000 47.882000 5.218194
16.062000 40.632000 4.660597
16.065000 42.567000 4.535514
16.068000 54.482000 5.339906
16.071000 37.889000 4.666556
16.074000 32.626000 4.119505
16.077000 51.784000 5.279754
16.080000 34.397000 4.274857
16.083000 44.333000 4.881487
16.086000 56.615000 5.582498
16.089000 49.025000 5.188953
16.092000 39.871000 4.476554
16.095000 42.241000 4.836712
16.098000 44.187000 4.981342
16.101000 47.964000 5.050359
16.104000 53.015000 5.196329
16.107000 36.750000 4.531482
16.110000 49.033000 5.192214
16.113000 50.730000 5.225716
16.116000 47.747000 5.037341
16.119000 49.703000 5.123850
16.122000 46.402000 5.042408
16.125000 35.051000 4.059472
16.128000 38.842000 4.736513
16.131000 38.328000 4.512808
16.134000 40.279000 4.702554
16.137000 39.338000 4.706389
16.140000 42.779000 4.885726
16.143000 43.356000 4.851436
16.146000 39.784000 4.881344
16.149000 45.240000 4.900297
16.152000 35.450000 4.275369
16.155000 43.383000 4.886565
16.158000 41.962000 4.990081
16.161000 34.699000 4.328618
16.164000 51.063000 5.271405
16.167000 36.961000 4.472822
16.170000 30.317000 3.826475
16.173000 45.218000 5.020288
16.176000 50.557000 5.363382
16.179000 42.025000 4.696184
16.182000 40.059000 4.481729
16.185000 34.146000 4.197354
16.188000 39.428000 4.832318
16.191000 42.771000 4.823941
16.194000 34.414000 4.434020
16.197000 48.905000 5.037047
16.200000 47.661000 4.948805
16.203000 43.340000 4.683624
16.206000 53.216000 5.633693
16.209000 40.640000 4.455175
16.212000 48.707000 5.136581
16.215000 45.504000 4.983187
16.218000 52.637000 5.291604
16.221000 49.600000 5.003003
16.224000 50.130000 5.124388
16.227000 31.733000 4.132366
16.230000 42.139000 4.824097
16.233000 51.175000 5.454941
16.236000 40.903000 4.498105
16.239000 39.622000 4.728843
16.242000 26.794000 3.728194
16.245000 30.761000 4.038743
16.248000 48.713000 5.221929
16.251000 51.582000 5.445294
16.254000 51.002000 5.393522
16.257000 37.642000 4.418160
16.260000 56.416000 5.650979
16.263000 41.032000 4.844403
16.266000 47.237000 5.156723
16.269000 45.033000 4.884107
16.272000 35.342000 4.325328
16.275000 33.335000 4.321709
16.278000 50.306000 5.189934
16.281000 54.613000 5.376759
16.284000 49.188000 4.987663
16.287000 40.854000 4.699838
16.290000 49.031000 5.248469
16.293000 52.700000 5.382411
16.296000 47.693000 4.973579
16.299000 57.713000 5.540256
16.302000 54.400000 5.465157
16.305000 40.308000 4.581404
16.308000 34.311000 4.415316
16.311000 43.278000 4.693252
16.314000 48.910000 5.074651
16.317000 41.551000 4.823307
16.320000 42.725000 4.839679
16.323000 46.824000 5.013439
16.326000 52.625000 5.392850
16.329000 38.024000 4.481402
16.332000 57.053000 5.683657
16.335000 42.163000 4.835077
16.338000 53.096000 5.395453
16.341000 48.015000 5.064459
16.344000 42.188000 4.777369
16.347000 50.059000 5.289050
16.350000 40.657000 4.675985
16.353000 33.131000 4.338817
16.356000 33.082000 4.252283
16.359000 45.477000 5.086807
16.362000 36.140000 4.312565
16.365000 41.387000 4.994685
16.368000 37.438000 4.558732
16.371000 40.657000 4.736583
16.374000 42.776000 4.891528
16.377000 41.481000 4.682095
16.380000 30.082000 4.090460
16.383000 47.884000 5.205490
16.386000 48.001000 5.026655
16.389000 51.674000 5.226055
16.392000 38.529000 4.498642
16.395000 38.960000 4.478747
16.398000 40.952000 4.560587
16.401000 51.588000 5.297196
16.404000 42.928000 4.712231
16.407000 36.638000 4.415131
16.410000 45.606000 4.991232
16.413000 50.527000 5.137881
16.416000 42.297000 4.792735
16.419000 36.149000 4.559547
16.422000 45.632000 5.039724
16.425000 37.756000 4.325472
16.428000 44.186000 4.977399
16.431000 40.527000 4.564500
16.434000 41.566000 4.751689
16.437000 31.629000 4.096749
16.440000 48.904000 5.174308
16.443000 45.257000 4.896042
16.446000 57.002000 5.599594
16.449000 39.967000 4.589441
16.452000 38.320000 4.544232
16.455000 37.859000 4.554349
16.458000 45.341000 4.802928
16.461000 39.954000 4.717582
16.464000 59.395000 5.749235
16.467000 42.212000 4.669422
16.470000 46.691000 5.062471
16.473000 48.398000 4.951209
16.476000 49.913000 5.091879
16.479000 37.461000 4.573331
16.482000 41.653000 4.894184
16.485000 32.627000 4.303805
16.488000 56.039000 5.377525
16.491000 50.597000 5.261238
16.494000 52.491000 5.428606
16.497000 52.150000 5.308512
16.500000 56.234000 5.483196
16.503000 40.621000 4.541772
16.506000 51.149000 5.264213
16.509000 42.044000 4.768880
16.512000 45.699000 5.217401
16.515000 35.394000 4.468176
16.518000 48.289000 5.021479
16.521000 49.384000 5.150373
16.524000 46.826000 4.972720
16.527000 48.071000 5.185908
16.530000 43.368000 4.904627
16.533000 39.833000 4.673160
16.536000 43.508000 4.929175
16.539000 47.140000 4.984028
16.542000 44.258000 4.790508
16.545000 38.130000 4.522201
16.548000 42.558000 4.930566
16.551000 40.947000 4.637208
16.554000 55.355000 5.595615
16.557000 48.482000 5.188702
16.560000 41.180000 4.520109
16.563000 49.090000 5.170656
16.566000 47.289000 4.901973
16.569000 40.620000 4.758417
16.572000 48.272000 4.991873
16.575000 36.355000 4.373864
16.578000 46.344000 4.930472
16.581000 51.650000 5.213936
16.584000 50.147000 5.281781
16.587000 36.394000 4.363442
16.590000 36.972000 4.495611
16.593000 56.469000 5.495475
16.596000 38.793000 4.648439
16.599000 41.322000 4.800279
16.602000 35.154000 4.278269
16.605000 42.078000 4.619325
16.608000 46.724000 4.873277
16.611000 41.012000 4.680891
16.614000 53.526000 5.572372
16.617000 36.415000 4.426008
16.620000 54.649000 5.404684
16.623000 52.772000 5.463424
16.626000 35.551000 4.429485
16.629000 47.055000 5.191597
16.632000 42.785000 4.694972
16.635000 49.315000 5.071210
16.638000 40.284000 4.747292
16.641000 50.574000 5.372818
16.644000 44.760000 4.931420
16.647000 40.410000 4.707301
16.650000 45.262000 4.830666
16.653000 46.249000 5.016495
16.656000 37.739000 4.654825
16.659000 39.230000 4.762123
16.662000 35.666000 4.322536
16.665000 33.222000 4.224099
16.668000 45.613000 5.006536
16.671000 46.319000 4.996982
16.674000 49.037000 5.059305
16.677000 47.881000 4.901712
16.680000 56.289000 5.417066
16.683000 50.113000 5.144029
16.686000 33.965000 4.222050
16.689000 43.016000 4.888108
16.692000 40.128000 4.716547
16.695000 51.649000 5.142536
16.698000 39.881000 4.572736
16.701000 36.350000 4.435984
16.704000 33.119000 4.159870
16.707000 45.821000 5.091757
16.710000 42.502000 4.824910
16.713000 51.404000 5.308919
16.716000 46.069000 5.051650
16.719000 49.616000 5.120579
16.722000 43.513000 4.871273
16.725000 41.349000 4.626438
16.728000 44.914000 5.001119
16.731000 40.486000 4.519403
16.734000 46.502000 5.153972
16.737000 44.321000 4.939975
16.740000 33.962000 4.224073
16.743000 38.445000 4.545533
16.746000 44.667000 4.961000
16.749000 45.345000 4.986732
16.752000 50.242000 5.179393
16.755000 35.385000 4.536718
16.758000 33.379000 4.263961
16.761000 38.934000 4.727006
16.764000 35.917000 4.527540
16.767000 42.608000 4.709659
16.770000 35.214000 4.262266
16.773000 43.265000 4.840789
16.776000 32.460000 4.176113
16.779000 46.885000 5.070206
16.782000 42.760000 4.837681
16.785000 39.351000 4.499154
16.788000 35.254000 4.247782
16.791000 41.975000 4.694008
16.794000 38.311000 4.575110
16.797000 41.833000 4.607092
16.800000 44.402000 4.942331
16.803000 43.643000 4.746273
16.806000 39.400000 4.623196
16.809000 52.045000 5.209826
16.812000 54.005000 5.550004
16.815000 34.454000 4.155442
16.818000 37.161000 4.443949
16.821000 32.692000 4.088514
16.824000 38.485000 4.326714
16.827000 43.757000 4.628943
16.830000 41.404000 4.651235
16.833000 44.770000 4.848170
16.836000 46.264000 5.095721
16.839000 34.997000 4.522852
16.842000 41.195000 4.709628
16.845000 46.041000 5.017547
16.848000 50.127000 5.113995
16.851000 45.544000 4.933634
16.854000 40.642000 4.725875
16.857000 47.850000 5.072828
16.860000 39.643000 4.771221
16.863000 43.643000 4.920448
16.866000 41.514000 4.639833
16.869000 47.459000 5.047845
16.872000 40.990000 4.579744
16.875000 44.630000 4.995480
16.878000 55.876000 5.499828
16.881000 34.515000 4.335036
16.884000 34.415000 4.087296
16.887000 40.466000 4.825338
16.890000 48.565000 5.065942
16.893000 42.234000 5.002073
16.896000 32.911000 4.161657
16.899000 44.380000 4.879485
16.902000 40.291000 4.664501
16.905000 51.779000 5.410753
16.908000 26.313000 3.703904
16.911000 47.150000 5.315510
16.914000 37.557000 4.309008
16.917000 33.158000 4.069386
16.920000 31.739000 4.259212
16.923000 41.249000 4.994908
16.926000 39.726000 4.755319
16.929000 30.121000 4.074537
16.932000 40.941000 4.589175
16.935000 35.653000 4.292330
16.938000 47.469000 5.202985
16.941000 41.698000 4.800825
16.944000 47.108000 5.044817
16.947000 57.106000 5.273178
16.950000 52.766000 5.406765
16.953000 44.590000 5.122885
16.956000 37.983000 4.469970
16.959000 47.496000 4.974819
16.962000 45.487000 4.865770
16.965000 37.401000 4.520128
16.968000 41.693000 4.719934
16.971000 33.020000 3.979085
16.974000 46.429000 5.200442
16.977000 34.090000 4.049366
16.980000 39.648000 4.495635
16.983000 51.803000 5.220986
16.986000 41.176000 4.726091
16.989000 47.751000 4.931232
16.992000 46.066000 4.914003
16.995000 48.197000 5.146228
16.998000 48.262000 4.926176
17.001000 45.921000 4.843659
17.004000 45.373000 5.030449
17.007000 42.427000 4.719066
17.010000 53.811000 5.401671
17.013000 41.296000 4.670037
17.016000 51.092000 5.304335
17.019000 35.915000 4.349376
17.022000 43.938000 4.839377
17.025000 34.005000 4.053536
17.028000 44.350000 5.006044
17.031000 34.728000 4.218033
17.034000 51.347000 5.313786
17.037000 43.003000 4.850070
17.040000 31.869000 4.158751
17.043000 45.921000 5.049536
17.046000 43.704000 4.831265
17.049000 48.433000 5.148717
17.052000 48.212000 5.010236
17.055000 49.536000 5.310954
17.058000 37.941000 4.503400
17.061000 41.877000 4.853651
17.064000 47.848000 5.056432
17.067000 42.693000 4.951155
17.070000 49.809000 5.291705
17.073000 41.896000 4.605035
17.076000 43.384000 4.767594
17.079000 35.466000 4.305815
17.082000 47.899000 5.033735
17.085000 47.592000 5.048068
17.088000 57.361000 5.748186
17.091000 37.275000 4.617632
17.094000 37.607000 4.332429
17.097000 40.041000 4.666356
17.100000 46.272000 5.043878
17.103000 28.918000 4.099568
17.106000 43.287000 4.781700
17.109000 37.289000 4.470945
17.112000 36.927000 4.324657
17.115000 38.864000 4.504408
17.118000 41.309000 4.631012
17.121000 38.171000 4.507233
17.124000 35.079000 4.293195
17.127000 34.662000 4.607814
17.130000 46.463000 5.057443
17.133000 40.995000 4.677899
17.136000 57.130000 5.677508
17.139000 35.746000 4.411591
17.142000 33.792000 4.151855
17.145000 36.073000 4.473788
17.148000 39.600000 4.602018
17.151000 37.231000 4.442047
17.154000 39.216000 4.423814
17.157000 43.621000 4.909274
17.160000 46.804000 5.022981
17.163000 39.789000 4.607331
17.166000 41.891000 4.582827
17.169000 39.486000 4.416974
17.172000 35.288000 4.435993
17.175000 33.943000 4.318210
17.178000 47.346000 5.037085
17.181000 33.605000 4.195996
17.184000 42.936000 4.848347
17.187000 30.657000 4.056925
17.190000 41.848000 4.763336
17.193000 37.915000 4.402000
17.196000 37.132000 4.370587
17.199000 42.480000 4.729556
17.202000 39.357000 4.547562
17.205000 37.009000 4.358972
17.208000 43.606000 4.701797
17.211000 51.766000 5.449134
17.214000 40.320000 4.724603
17.217000 35.447000 4.386037
17.220000 35.887000 4.339311
17.223000 45.486000 5.073794
17.226000 23.135000 3.325191
17.229000 43.573000 4.809025
17.232000 40.672000 4.661114
17.235000 30.895000 3.868684
17.238000 44.780000 4.562677
17.241000 52.186000 5.194808
17.244000 41.381000 4.685012
17.247000 39.000000 4.480834
17.250000 33.305000 4.157700
17.253000 33.175000 4.247534
17.256000 36.090000 4.345783
17.259000 39.989000 4.815129
17.262000 41.310000 4.814091
17.265000 36.933000 4.487602
17.268000 45.004000 4.809100
17.271000 41.292000 4.730557
17.274000 39.118000 4.629213
17.277000 40.765000 4.733375
17.280000 43.940000 4.932574
17.283000 41.920000 4.680321
17.286000 34.680000 4.273676
17.289000 39.062000 4.557122
17.292000 37.626000 4.448174
17.295000 36.103000 4.265637
17.298000 35.432000 4.244998
17.301000 40.084000 4.556732
17.304000 39.614000 4.629902
17.307000 44.852000 4.895264
17.310000 36.504000 4.339566
17.313000 36.886000 4.443655
17.316000 38.550000 4.645934
17.319000 41.863000 4.751064
17.322000 35.751000 4.327885
17.325000 35.685000 4.407914
17.328000 41.446000 4.788267
17.331000 49.073000 5.112222
17.334000 30.778000 3.887390
17.337000 37.380000 4.528744
17.340000 47.640000 5.019065
17.343000 43.113000 4.759320
17.346000 33.295000 4.184295
17.349000 48.823000 5.195307
17.352000 36.445000 4.519941
17.355000 36.454000 4.237569
17.358000 45.936000 4.969768
17.361000 26.119000 3.740654
17.364000 40.452000 4.649766
17.367000 49.760000 5.143738
17.370000 46.490000 5.022471
17.373000 41.412000 4.742782
17.376000 52.215000 5.376582
17.379000 52.786000 5.267230
17.382000 36.592000 4.447081
17.385000 41.116000 4.626986
17.388000 41.018000 4.615980
17.391000 42.413000 4.722364
17.394000 39.193000 4.636786
17.397000 39.185000 4.688671
17.400000 37.929000 4.528860
17.403000 36.326000 4.591616
17.406000 34.920000 4.173199
17.409000 37.816000 4.578488
17.412000 44.026000 4.861298
17.415000 35.776000 4.556956
17.418000 39.961000 4.559017
17.421000 34.362000 4.081633
17.424000 37.693000 4.595004
17.427000 28.841000 4.152401
17.430000 36.042000 4.356908
17.433000 32.156000 4.198696
17.436000 40.064000 4.634934
17.439000 45.019000 4.832074
17.442000 45.421000 5.088809
17.445000 39.025000 4.565057
17.448000 50.154000 5.132592
17.451000 35.249000 4.472581
17.454000 35.844000 4.541566
17.457000 38.546000 4.394882
17.460000 37.918000 4.384114
17.463000 37.643000 4.516325
17.466000 37.184000 4.513009
17.469000 51.587000 5.397405
17.472000 46.951000 4.997895
17.475000 44.831000 4.870607
17.478000 42.892000 4.743752
17.481000 30.279000 4.107113
17.484000 38.272000 4.639644
17.487000 37.387000 4.592537
17.490000 39.332000 4.504200
17.493000 46.640000 5.035763
17.496000 35.300000 4.329680
17.499000 44.424000 4.815742
17.502000 38.282000 4.559668
17.505000 31.675000 4.247896
17.508000 31.570000 4.100343
17.511000 36.214000 4.535833
17.514000 43.738000 4.699823
17.517000 33.503000 4.367044
17.520000 32.849000 4.040821
17.523000 39.752000 4.683156
17.526000 34.384000 4.388542
17.529000 41.434000 4.806456
17.532000 34.472000 4.252714
17.535000 34.492000 4.315572
17.538000 34.663000 4.306121
17.541000 40.339000 4.778846
17.544000 41.484000 4.677535
17.547000 49.880000 5.072648
17.550000 47.397000 5.072168
17.553000 38.872000 4.620671
17.556000 28.721000 3.993984
17.559000 44.257000 4.967898
17.562000 43.497000 4.726265
17.565000 47.449000 5.141694
17.568000 31.813000 4.123337
17.571000 31.068000 3.866029
17.574000 34.037000 4.191218
17.577000 43.507000 4.753188
17.580000 37.798000 4.471095
17.583000 38.412000 4.510141
17.586000 36.223000 4.253707
17.589000 30.052000 3.910814
17.592000 39.971000 4.577894
17.595000 40.036000 4.450218
17.598000 40.968000 4.675448
17.601000 27.218000 3.954834
17.604000 31.798000 4.162109
17.607000 34.014000 4.214603
17.610000 45.175000 5.114415
17.613000 47.214000 5.065562
17.616000 37.561000 4.574624
17.619000 36.493000 4.473852
17.622000 35.251000 4.418007
17.625000 39.891000 4.569078
17.628000 40.899000 4.544621
17.631000 39.377000 4.566519
17.634000 40.105000 4.701773
17.637000 39.720000 4.691118
17.640000 47.136000 5.026204
17.643000 56.575000 5.533609
17.646000 48.677000 5.008200
17.649000 30.086000 3.900532
17.652000 38.344000 4.462296
17.655000 34.702000 4.470680
17.658000 41.791000 4.779176
17.661000 58.524000 5.722862
17.664000 39.181000 4.592052
17.667000 47.675000 4.990855
17.670000 49.518000 5.069873
17.673000 40.887000 4.673231
17.676000 35.074000 4.294255
17.679000 38.880000 4.546503
17.682000 38.538000 4.555219
17.685000 46.608000 5.109983
17.688000 36.967000 4.639005
17.691000 41.694000 4.862958
17.694000 45.198000 4.834907
17.697000 41.733000 4.740699
17.700000 49.347000 5.160845
17.703000 49.631000 5.076789
17.706000 42.784000 4.875323
17.709000 40.838000 4.779905
17.712000 50.373000 5.208192
17.715000 40.131000 4.758432
17.718000 34.234000 4.377727
17.721000 36.070000 4.382793
17.724000 39.760000 4.648890
17.727000 36.711000 4.383326
17.730000 39.083000 4.643841
17.733000 33.637000 4.371280
17.736000 44.838000 4.833891
17.739000 43.673000 4.867544
17.742000 31.568000 3.998944
17.745000 36.837000 4.524555
17.748000 27.943000 3.903652
17.751000 33.793000 4.340967
17.754000 43.051000 4.676187
17.757000 25.928000 3.745379
17.760000 40.722000 4.791239
17.763000 47.506000 4.894984
17.766000 32.805000 4.238256
17.769000 35.414000 4.356093
17.772000 28.248000 3.986650
17.775000 36.983000 4.436804
17.778000 38.971000 4.476553
17.781000 49.482000 5.297111
17.784000 45.605000 4.863411
17.787000 44.574000 4.803169
17.790000 32.266000 4.277882
17.793000 34.717000 4.245374
17.796000 36.147000 4.225737
17.799000 31.683000 4.100525
17.802000 32.295000 4.164088
17.805000 38.495000 4.508169
17.808000 33.433000 4.292429
17.811000 40.452000 4.643383
17.814000 36.366000 4.291966
17.817000 46.232000 5.105646
17.820000 41.427000 4.794179
17.823000 39.355000 4.641347
17.826000 48.885000 5.070667
17.829000 38.937000 4.586568
17.832000 38.513000 4.710165
17.835000 36.826000 4.436076
17.838000 29.482000 3.760932
17.841000 38.328000 4.577281
17.844000 41.118000 4.748727
17.847000 38.441000 4.488091
17.850000 36.413000 4.462378
17.853000 32.135000 4.080719
17.856000 39.123000 4.549581
17.859000 51.283000 5.148954
17.862000 43.630000 4.806474
17.865000 46.350000 5.112364
17.868000 38.099000 4.615666
17.871000 42.772000 4.882265
17.874000 38.822000 4.506236
17.877000 29.515000 3.940758
17.880000 40.701000 4.768102
17.883000 39.177000 4.583810
17.886000 46.914000 4.989604
17.889000 45.491000 4.844912
17.892000 39.239000 4.658731
17.895000 51.491000 5.194511
17.898000 39.762000 4.593483
17.901000 35.928000 4.196109
17.904000 31.287000 4.004593
17.907000 49.739000 5.240601
17.910000 34.912000 4.445992
17.913000 30.512000 3.844973
17.916000 26.850000 3.621673
17.919000 45.749000 4.727797
17.922000 39.136000 4.583182
17.925000 34.020000 4.192108
17.928000 40.974000 4.616071
17.931000 45.018000 4.998410
17.934000 42.261000 4.793640
17.937000 44.626000 4.972515
17.940000 31.998000 4.215327
17.943000 37.635000 4.654430
17.946000 35.388000 4.196512
17.949000 48.448000 5.180927
17.952000 43.142000 4.917132
17.955000 32.204000 4.168476
17.958000 38.237000 4.416343
17.961000 33.448000 4.146425
17.964000 38.271000 4.452293
17.967000 34.867000 4.315626
17.970000 43.784000 4.964435
17.973000 36.366000 4.280190
17.976000 49.899000 4.946991
17.979000 35.798000 4.393669
17.982000 47.154000 5.033385
17.985000 44.790000 4.826057
17.988000 41.510000 4.678530
17.991000 44.515000 4.811412
17.994000 47.688000 4.955414
17.997000 41.612000 4.790194
18.000000 40.308000 4.666104
18.003000 33.218000 3.965368
18.006000 43.557000 4.743987
18.009000 39.748000 4.567872
18.012000 41.223000 4.738641
18.015000 38.765000 4.809829
18.018000 38.601000 4.463320
18.021000 38.676000 4.590894
18.024000 28.297000 3.999015
18.027000 33.656000 4.280783
18.030000 34.132000 4.495486
18.033000 54.956000 5.516255
18.036000 35.780000 4.271273
18.039000 36.274000 4.446961
18.042000 33.163000 4.177403
18.045000 38.113000 4.585745
18.048000 46.064000 5.041641
18.051000 51.273000 5.243804
18.054000 48.842000 5.037035
18.057000 32.136000 4.094398
18.060000 34.272000 4.286407
18.063000 38.413000 4.388861
18.066000 39.307000 4.616715
18.069000 41.158000 4.686602
18.072000 35.632000 4.378216
18.075000 42.256000 4.648357
18.078000 35.549000 4.486395
18.081000 32.525000 3.997833
18.084000 35.990000 4.367630
18.087000 44.311000 4.973056
18.090000 41.219000 4.598009
18.093000 47.091000 5.248143
18.096000 35.470000 4.390452
18.099000 43.906000 4.983928
18.102000 41.068000 4.674053
18.105000 33.144000 4.166409
18.108000 33.873000 4.228754
18.111000 32.286000 4.077516
18.114000 38.067000 4.510868
18.117000 40.770000 4.610101
18.120000 35.202000 4.366877
18.123000 43.173000 4.661518
18.126000 43.275000 4.746304
18.129000 33.885000 4.260887
18.132000 40.370000 4.722215
18.135000 38.767000 4.396537
18.138000 40.249000 4.730689
18.141000 35.490000 4.347771
18.144000 38.981000 4.706950
18.147000 28.666000 4.042733
18.150000 34.647000 4.243278
18.153000 51.544000 5.177315
18.156000 42.832000 4.792357
18.159000 40.335000 4.763564
18.162000 41.241000 4.713773
18.165000 41.520000 4.732171
18.168000 39.519000 4.512101
18.171000 32.541000 4.037167
18.174000 28.103000 3.876502
18.177000 45.509000 4.946834
18.180000 40.764000 4.683483
18.183000 29.669000 3.858571
18.186000 49.534000 5.238682
18.189000 41.214000 4.784864
18.192000 43.096000 4.918156
18.195000 41.303000 4.754900
18.198000 36.216000 4.414958
18.201000 27.968000 3.892268
18.204000 38.080000 4.671612
18.207000 38.161000 4.599977
18.210000 34.373000 4.199339
18.213000 32.548000 4.076603
18.216000 46.404000 4.985894
18.219000 37.513000 4.390944
18.222000 43.067000 4.828502
18.225000 40.712000 4.643867
18.228000 37.261000 4.410769
18.231000 42.860000 4.845500
18.234000 53.973000 5.439454
18.237000 44.216000 4.786186
18.240000 42.250000 4.601124
18.243000 40.427000 4.540731
18.246000 40.880000 4.708182
18.249000 38.893000 4.606558
18.252000 54.756000 5.321246
18.255000 50.902000 5.288830
18.258000 40.253000 4.667311
18.261000 36.455000 4.398298
18.264000 38.212000 4.658670
18.267000 34.794000 4.287094
18.270000 39.206000 4.570260
18.273000 36.877000 4.540028
18.276000 41.973000 4.814895
18.279000 48.165000 5.082073
18.282000 48.978000 5.104667
18.285000 39.649000 4.684493
18.288000 52.219000 5.373451
18.291000 43.105000 4.861843
18.294000 30.085000 4.095522
18.297000 34.414000 4.259882
18.300000 43.477000 4.878789
18.303000 47.142000 4.972437
18.306000 41.395000 4.749998
18.309000 48.975000 5.250220
18.312000 35.020000 4.409399
18.315000 42.095000 4.782502
18.318000 40.045000 4.475696
18.321000 41.585000 4.766039
18.324000 37.408000 4.593407
18.327000 36.295000 4.364132
18.330000 43.302000 4.762260
18.333000 36.375000 4.267073
18.336000 41.441000 4.826279
18.339000 44.752000 4.841358
18.342000 41.081000 4.539817
18.345000 40.855000 4.588675
18.348000 36.720000 4.312804
18.351000 34.800000 4.336058
18.354000 30.048000 4.032076
18.357000 43.348000 4.892457
18.360000 47.076000 5.066504
18.363000 46.726000 5.127107
18.366000 33.420000 4.114445
18.369000 41.477000 4.679605
18.372000 53.336000 5.271383
18.375000 49.708000 5.211603
18.378000 39.465000 4.581918
18.381000 44.210000 4.933201
18.384000 43.186000 4.937887
18.387000 41.246000 4.819966
18.390000 38.840000 4.524769
18.393000 52.466000 5.302268
18.396000 53.406000 5.496184
18.399000 46.519000 4.968239
18.402000 38.547000 4.570310
18.405000 34.224000 4.242042
18.408000 49.234000 5.228997
18.411000 41.243000 4.624415
18.414000 47.916000 4.959368
18.417000 42.164000 4.777885
18.420000 43.746000 4.904469
18.423000 39.466000 4.714710
18.426000 37.891000 4.542171
18.429000 65.714000 6.091656
18.432000 48.892000 5.073788
18.435000 58.743000 5.681995
18.438000 55.434000 5.419510
18.441000 48.709000 5.218287
18.444000 40.256000 4.524527
18.447000 51.877000 5.222881
18.450000 56.479000 5.477328
18.453000 59.173000 5.559882
18.456000 63.271000 5.985917
18.459000 49.855000 5.152145
18.462000 44.573000 4.845650
18.465000 51.255000 5.213453
18.468000 62.898000 5.875585
18.471000 59.173000 5.547911
18.474000 68.630000 5.880715
18.477000 67.870000 5.969203
18.480000 59.575000 5.647882
18.483000 67.031000 6.040783
18.486000 86.353000 7.040072
18.489000 64.260000 5.694149
18.492000 69.792000 5.903996
18.495000 55.329000 5.345113
18.498000 73.403000 6.162599
18.501000 86.437000 6.789119
18.504000 58.267000 5.446400
18.507000 105.789000 7.520028
18.510000 102.573000 7.352651
18.513000 77.245000 6.429370
18.516000 105.022000 7.495595
18.519000 96.764000 7.266105
18.522000 108.489000 7.621232
18.525000 128.619000 8.330560
18.528000 119.062000 8.194510
18.531000 128.215000 8.184478
18.534000 153.047000 8.956184
18.537000 182.477000 9.914909
18.540000 142.131000 8.673582
18.543000 194.255000 10.290727
18.546000 240.625000 11.423510
18.549000 273.103000 11.926989
18.552000 300.896000 12.715114
18.555000 363.916000 14.161438
18.558000 406.582000 15.067346
18.561000 488.388000 16.237326
18.564000 682.012000 19.115960
18.567000 878.072000 21.965242
18.570000 1208.515000 26.244107
18.573000 1557.634000 29.734051
18.576000 2124.512000 34.753727
18.579000 2693.755000 39.135459
18.582000 2867.819000 40.815183
18.585000 2784.369000 40.431447
18.588000 2414.544000 37.184140
18.591000 1814.187000 31.942249
18.594000 1292.113000 26.532049
18.597000 895.647000 22.447705
18.600000 689.447000 19.744323
18.603000 554.671000 17.371803
18.606000 416.631000 14.824210
18.609000 361.221000 13.941106
18.612000 319.628000 13.118368
18.615000 241.841000 11.488245
18.618000 205.180000 10.440334
18.621000 210.739000 10.544033
18.624000 180.219000 9.670207
18.627000 152.094000 9.164698
18.630000 142.700000 8.811816
18.633000 143.541000 8.862917
18.636000 121.993000 8.079157
18.639000 117.980000 7.964250
18.642000 97.917000 7.094730
18.645000 91.041000 6.711401
18.648000 77.971000 6.303859
18.651000 71.760000 6.153807
18.654000 91.267000 7.004458
18.657000 64.581000 5.789333
18.660000 75.700000 6.470124
18.663000 71.653000 6.283334
18.666000 62.529000 5.806141
18.669000 71.444000 6.125187
18.672000 62.104000 5.831883
18.675000 54.263000 5.458254
18.678000 68.196000 6.055049
18.681000 69.955000 6.158274
18.684000 42.523000 4.690652
18.687000 62.860000 6.005588
18.690000 63.026000 5.905738
18.693000 58.545000 5.370889
18.696000 59.485000 5.734305
18.699000 45.418000 5.001148
18.702000 69.288000 6.158560
18.705000 47.172000 5.093821
18.708000 60.769000 5.670094
18.711000 47.790000 5.020952
18.714000 42.257000 4.699747
18.717000 47.978000 5.166298
18.720000 50.607000 5.281159
18.723000 37.302000 4.504427
18.726000 40.195000 4.675733
18.729000 48.900000 5.095493
18.732000 56.549000 5.543297
18.735000 48.971000 5.048363
18.738000 45.780000 5.002638
18.741000 48.924000 5.117911
18.744000 34.564000 4.347191
18.747000 49.786000 5.322264
18.750000 59.280000 5.727844
18.753000 44.242000 4.747036
18.756000 60.312000 5.615114
18.759000 44.180000 4.960599
18.762000 42.321000 4.960238
18.765000 40.573000 4.492573
18.768000 52.282000 5.272890
18.771000 50.023000 5.170873
18.774000 38.100000 4.444611
18.777000 46.695000 5.054424
18.780000 31.615000 4.261043
18.783000 48.219000 5.129888
18.786000 50.042000 5.188654
18.789000 41.117000 4.755929
18.792000 42.065000 4.853777
18.795000 37.655000 4.759132
18.798000 38.712000 4.487796
18.801000 40.692000 4.451097
18.804000 41.432000 4.793293
18.807000 26.911000 3.869470
18.810000 26.999000 3.644902
18.813000 34.141000 4.320687
18.816000 37.303000 4.623869
18.819000 47.820000 5.139246
18.822000 32.631000 4.217605
18.825000 31.953000 4.250327
18.828000 38.754000 4.431512
18.831000 37.403000 4.565734
18.834000 39.104000 4.558068
18.837000 45.217000 4.978132
18.840000 39.493000 4.488109
18.843000 51.263000 5.118830
18.846000 44.925000 4.845211
18.849000 44.967000 4.905342
18.852000 36.201000 4.518716
18.855000 36.590000 4.390875
18.858000 43.030000 4.859659
18.861000 35.580000 4.344040
18.864000 47.810000 5.131039
18.867000 48.084000 5.132030
18.870000 52.895000 5.060993
18.873000 45.205000 4.941604
18.876000 42.319000 4.664580
18.879000 36.361000 4.504252
18.882000 29.692000 3.899563
18.885000 39.990000 4.611037
18.888000 40.622000 4.527894
18.891000 40.638000 4.556234
18.894000 30.527000 4.093123
18.897000 45.507000 5.049172
18.900000 35.250000 4.316487
18.903000 29.818000 3.938504
18.906000 36.034000 4.391847
18.909000 45.438000 4.924271
18.912000 53.654000 5.403261
18.915000 28.524000 3.974461
18.918000 31.338000 4.023627
18.921000 36.908000 4.397504
18.924000 39.448000 4.717822
18.927000 28.792000 3.894435
18.930000 39.912000 4.861223
18.933000 36.370000 4.371100
18.936000 33.297000 4.291186
18.939000 35.211000 4.413377
18.942000 36.865000 4.546618
18.945000 32.408000 4.089229
18.948000 47.092000 4.904827
18.951000 48.824000 5.081981
18.954000 40.787000 4.816106
18.957000 35.740000 4.544204
18.960000 40.102000 4.576949
18.963000 30.512000 3.992819
18.966000 35.760000 4.419430
18.969000 27.025000 3.695699
18.972000 38.874000 4.543102
18.975000 38.132000 4.573551
18.978000 32.427000 4.050441
18.981000 31.430000 4.091242
18.984000 33.903000 4.240798
18.987000 45.812000 4.820496
18.990000 44.607000 4.791906
18.993000 38.676000 4.606165
18.996000 28.437000 3.961923
18.999000 35.927000 4.372164
19.002000 42.888000 4.736214
19.005000 36.766000 4.405160
19.008000 32.802000 4.207405
19.011000 39.381000 4.720648
19.014000 38.989000 4.530283
19.017000 34.320000 4.335172
19.020000 35.591000 4.471678
19.023000 31.737000 4.135713
19.026000 34.374000 4.206723
19.029000 40.531000 4.781585
19.032000 39.591000 4.762499
19.035000 28.361000 4.038171
19.038000 38.953000 4.560637
19.041000 37.629000 4.482518
19.044000 36.863000 4.461941
19.047000 41.091000 4.710335
19.050000 51.690000 5.520540
19.053000 44.681000 5.016274
19.056000 28.029000 3.769324
19.059000 40.679000 4.756058
19.062000 36.339000 4.302640
19.065000 43.802000 4.750481
19.068000 49.201000 5.177631
19.071000 37.778000 4.526925
19.074000 36.350000 4.564058
19.077000 26.643000 3.768300
19.080000 34.785000 4.205781
19.083000 46.177000 4.911653
19.086000 41.057000 4.749700
19.089000 41.560000 4.701354
19.092000 37.012000 4.565063
19.095000 53.816000 5.421554
19.098000 36.372000 4.274050
19.101000 45.496000 4.958089
19.104000 42.253000 4.660700
19.107000 32.494000 4.040149
19.110000 37.180000 4.580174
19.113000 34.020000 4.403068
19.116000 28.583000 3.870885
19.119000 42.374000 4.987239
19.122000 41.554000 4.798920
19.125000 42.490000 4.693910
19.128000 49.471000 5.082831
19.131000 39.883000 4.591356
19.134000 39.423000 4.550340
19.137000 33.646000 4.210383
19.140000 34.758000 4.211422
19.143000 37.401000 4.588769
19.146000 36.999000 4.503894
19.149000 33.210000 4.173927
19.152000 36.885000 4.375933
19.155000 33.942000 4.181875
19.158000 27.777000 3.771430
19.161000 34.559000 4.483595
19.164000 23.159000 3.417613
19.167000 44.592000 4.897477
19.170000 39.325000 4.498861
19.173000 53.318000 5.403819
19.176000 38.853000 4.650228
19.179000 37.980000 4.535482
19.182000 29.754000 4.018347
19.185000 38.394000 4.637166
19.188000 50.847000 5.368549
19.191000 39.951000 4.578172
19.194000 34.145000 4.194124
19.197000 43.230000 4.882572
19.200000 44.236000 4.775940
19.203000 36.825000 4.505887
19.206000 38.685000 4.646268
19.209000 31.114000 4.020180
19.212000 42.780000 4.785565
19.215000 26.406000 3.646545
19.218000 34.648000 4.329864
19.221000 48.290000 5.037283
19.224000 25.131000 3.641051
19.227000 32.871000 4.115290
19.230000 43.899000 4.777834
19.233000 38.247000 4.609258
19.236000 36.948000 4.679499
19.239000 31.696000 4.163969
19.242000 36.195000 4.470057
19.245000 31.252000 4.146109
19.248000 34.874000 4.460203
19.251000 36.061000 4.232507
19.254000 39.404000 4.631360
19.257000 42.242000 4.748562
19.260000 37.562000 4.497156
19.263000 41.721000 4.752970
19.266000 38.719000 4.572770
19.269000 31.108000 4.136769
19.272000 29.433000 3.884597
19.275000 31.903000 4.191002
19.278000 35.674000 4.435834
19.281000 39.931000 4.747956
19.284000 31.009000 4.150640
19.287000 31.816000 3.969096
19.290000 34.378000 4.277262
19.293000 45.100000 4.778543
19.296000 35.905000 4.391228
19.299000 26.227000 3.736418
19.302000 35.300000 4.430587
19.305000 36.563000 4.454860
19.308000 30.491000 3.971711
19.311000 41.983000 4.666007
19.314000 43.080000 4.847805
19.317000 38.651000 4.646469
19.320000 19.898000 3.138054
19.323000 27.009000 3.833134
19.326000 32.872000 4.091959
19.329000 29.581000 4.135350
19.332000 23.587000 3.504104
19.335000 30.583000 3.933218
19.338000 32.213000 4.139331
19.341000 22.395000 3.498577
19.344000 24.002000 3.463203
19.347000 28.541000 3.997813
19.350000 30.876000 4.054107
19.353000 42.446000 4.822246
19.356000 36.244000 4.266115
19.359000 38.309000 4.547078
19.362000 43.749000 4.893095
19.365000 37.076000 4.550123
19.368000 30.809000 4.012714
19.371000 35.647000 4.245035
19.374000 30.366000 3.779693
19.377000 32.052000 4.174079
19.380000 37.060000 4.391448
19.383000 33.461000 4.243817
19.386000 50.620000 5.290072
19.389000 30.518000 3.884569
19.392000 40.659000 4.717166
19.395000 31.068000 3.983104
19.398000 34.076000 4.140543
19.401000 30.917000 4.064852
19.404000 36.714000 4.360579
19.407000 35.529000 4.433733
19.410000 32.490000 4.200912
19.413000 35.726000 4.293907
19.416000 38.350000 4.483759
19.419000 32.771000 4.289079
19.422000 37.569000 4.369173
19.425000 35.812000 4.492419
19.428000 36.014000 4.444100
19.431000 37.007000 4.455871
19.434000 35.792000 4.313129
19.437000 36.535000 4.408071
19.440000 40.986000 4.816630
19.443000 47.381000 5.016303
19.446000 30.939000 4.096689
19.449000 32.784000 4.210624
19.452000 39.801000 4.705514
19.455000 25.559000 3.627555
19.458000 34.526000 4.371768
19.461000 33.931000 4.123407
19.464000 37.641000 4.412419
19.467000 34.411000 4.284269
19.470000 28.595000 3.926261
19.473000 33.265000 4.058580
19.476000 28.458000 3.812310
19.479000 25.175000 3.629060
19.482000 41.455000 4.751462
19.485000 33.028000 4.334932
19.488000 27.813000 3.801244
19.491000 35.714000 4.447722
19.494000 40.787000 4.441118
19.497000 27.878000 3.743079
19.500000 35.567000 4.317328
19.503000 32.920000 4.116228
19.506000 30.214000 3.938201
19.509000 29.917000 3.940531
19.512000 45.330000 4.995715
19.515000 39.560000 4.526539
19.518000 48.938000 5.100455
19.521000 32.620000 4.321883
19.524000 36.729000 4.562604
19.527000 45.698000 5.069573
19.530000 42.403000 4.917471
19.533000 35.509000 4.341363
19.536000 45.633000 4.839427
19.539000 39.385000 4.612889
19.542000 29.102000 4.005671
19.545000 38.518000 4.659195
19.548000 32.508000 4.327750
19.551000 39.042000 4.471760
19.554000 33.438000 4.070398
19.557000 45.173000 4.953267
19.560000 35.816000 4.409046
19.563000 51.103000 5.339116
19.566000 35.573000 4.237919
19.569000 33.349000 4.259861
19.572000 33.386000 3.936802
19.575000 34.453000 4.285712
19.578000 37.660000 4.511987
19.581000 42.196000 4.771977
19.584000 36.607000 4.455367
19.587000 37.451000 4.429315
19.590000 35.774000 4.489385
19.593000 40.527000 4.476148
19.596000 42.751000 4.850785
19.599000 29.152000 4.155377
19.602000 39.079000 4.747501
19.605000 30.679000 4.090231
19.608000 32.963000 4.123717
19.611000 35.485000 4.357432
19.614000 31.291000 4.257777
19.617000 26.584000 3.700835
19.620000 42.001000 4.626840
19.623000 30.230000 4.073801
19.626000 41.072000 4.652204
19.629000 34.596000 4.267872
19.632000 27.803000 3.803749
19.635000 32.599000 4.189778
19.638000 39.602000 4.616966
19.641000 35.200000 4.341252
19.644000 34.428000 4.312370
19.647000 31.139000 4.166368
19.650000 35.301000 4.311549
19.653000 40.501000 4.603868
19.656000 38.365000 4.468764
19.659000 32.188000 4.310702
19.662000 34.279000 4.299033
19.665000 31.320000 4.040767
19.668000 37.528000 4.364509
19.671000 37.057000 4.530539
19.674000 32.308000 4.318229
19.677000 34.627000 4.187083
19.680000 33.514000 4.287972
19.683000 32.818000 4.306251
19.686000 26.692000 3.680443
19.689000 33.162000 4.283034
19.692000 35.422000 4.285729
19.695000 36.566000 4.333659
19.698000 39.829000 4.609829
19.701000 38.430000 4.397868
19.704000 36.377000 4.436594
19.707000 45.136000 4.928381
19.710000 28.532000 3.905949
19.713000 32.278000 4.318682
19.716000 33.391000 4.269711
19.719000 27.356000 3.797271
19.722000 32.831000 4.063504
19.725000 41.072000 4.787557
19.728000 37.264000 4.418884
19.731000 40.836000 4.745375
19.734000 43.860000 4.812561
19.737000 38.571000 4.571002
19.740000 30.120000 3.873764
19.743000 37.049000 4.465202
19.746000 42.244000 4.712827
19.749000 36.302000 4.374715
19.752000 23.499000 3.445227
19.755000 35.238000 4.324079
19.758000 35.064000 4.165797
19.761000 39.958000 4.608778
19.764000 34.787000 4.267332
19.767000 43.875000 4.828031
19.770000 38.352000 4.500237
19.773000 40.183000 4.730294
19.776000 41.368000 4.655967
19.779000 39.142000 4.633831
19.782000 32.325000 4.086926
19.785000 39.191000 4.437595
19.788000 39.583000 4.865879
19.791000 42.065000 4.963693
19.794000 40.691000 4.802345
19.797000 28.133000 3.916629
19.800000 39.887000 4.514671
19.803000 38.504000 4.639931
19.806000 30.015000 4.065955
19.809000 33.325000 4.184224
19.812000 42.971000 4.782219
19.815000 40.597000 4.632573
19.818000 47.440000 5.287249
19.821000 42.879000 4.879676
19.824000 48.120000 5.034657
19.827000 44.871000 4.923906
19.830000 44.714000 4.839068
19.833000 47.328000 5.215025
19.836000 43.594000 4.938521
19.839000 44.089000 4.895235
19.842000 44.564000 4.913686
19.845000 43.478000 4.916127
19.848000 47.798000 5.167335
19.851000 49.049000 5.313027
19.854000 50.011000 5.071892
19.857000 49.680000 5.073961
19.860000 47.170000 5.061390
19.863000 52.767000 5.385528
19.866000 42.917000 4.755273
19.869000 59.084000 5.592797
19.872000 60.410000 5.705620
19.875000 60.842000 5.619772
19.878000 58.863000 5.625647
19.881000 51.576000 5.296800
19.884000 68.250000 6.109747
19.887000 60.973000 5.749335
19.890000 79.901000 6.737273
19.893000 74.151000 6.293142
19.896000 106.560000 7.654607
19.899000 95.369000 7.063525
19.902000 136.583000 8.600067
19.905000 128.241000 8.272244
19.908000 150.798000 9.098454
19.911000 161.208000 9.382267
19.914000 195.631000 10.230860
19.917000 222.103000 10.851194
19.920000 308.775000 12.913968
19.923000 399.497000 14.791909
19.926000 545.285000 17.280762
19.929000 721.627000 19.712655
19.932000 951.086000 22.682703
19.935000 1238.330000 26.214221
19.938000 1377.558000 27.665494
19.941000 1247.126000 26.483493
19.944000 980.137000 23.094861
19.947000 798.969000 20.795567
19.950000 543.019000 17.398765
19.953000 391.246000 14.599201
19.956000 286.974000 12.595839
19.959000 256.579000 11.774841
19.962000 200.883000 10.232441
19.965000 180.349000 9.947169
19.968000 129.891000 8.497268
19.971000 104.032000 7.466620
19.974000 106.350000 7.615950
19.977000 100.624000 7.256056
19.980000 81.205000 6.573177
19.983000 85.544000 6.896679
19.986000 82.536000 6.602451
19.989000 79.606000 6.498657
19.992000 56.063000 5.423978
19.995000 78.283000 6.714147
19.998000 51.944000 5.181076
20.001000 50.248000 5.190598
20.004000 58.045000 5.543395
20.007000 62.402000 5.697640
20.010000 45.275000 4.979155
20.013000 44.115000 4.847939
20.016000 44.705000 4.821240
20.019000 59.670000 5.535522
20.022000 37.809000 4.614652
20.025000 46.566000 5.125351
20.028000 47.177000 4.996224
20.031000 46.289000 4.974549
20.034000 56.126000 5.513842
20.037000 47.697000 4.984729
20.040000 42.906000 4.771262
20.043000 51.582000 5.343306
20.046000 31.156000 4.044492
20.049000 38.374000 4.393079
20.052000 35.711000 4.328286
20.055000 44.635000 4.993144
20.058000 37.015000 4.450983
20.061000 42.300000 4.777466
20.064000 41.842000 4.646113
20.067000 42.237000 4.717507
20.070000 45.560000 5.033382
20.073000 39.854000 4.741736
20.076000 44.289000 4.858214
20.079000 51.704000 5.369990
20.082000 30.925000 4.068785
20.085000 35.523000 4.339831
20.088000 33.439000 4.314166
20.091000 38.055000 4.555942
20.094000 28.563000 3.884411
20.097000 29.135000 3.972343
20.100000 32.304000 4.172400
20.103000 38.122000 4.723633
20.106000 41.674000 4.704628
20.109000 42.544000 4.825476
20.112000 40.714000 4.612615
20.115000 36.715000 4.512689
20.118000 36.872000 4.630072
20.121000 23.499000 3.493275
20.124000 35.679000 4.530785
20.127000 33.514000 4.250480
20.130000 33.449000 4.172668
20.133000 38.729000 4.490005
20.136000 30.558000 3.891648
20.139000 33.869000 4.221895
20.142000 38.144000 4.651863
20.145000 52.918000 5.459123
20.148000 30.102000 4.005340
20.151000 34.698000 4.131172
20.154000 28.277000 3.826854
20.157000 43.674000 4.800455
20.160000 38.867000 4.493681
20.163000 48.328000 5.207161
20.166000 32.331000 4.188908
20.169000 43.099000 4.981407
20.172000 37.882000 4.485859
20.175000 41.066000 4.646841
20.178000 37.584000 4.275065
20.181000 29.698000 3.972517
20.184000 31.320000 4.125684
20.187000 34.915000 4.378152
20.190000 32.274000 4.250706
20.193000 39.140000 4.682335
20.196000 31.448000 4.276155
20.199000 33.556000 4.106160
20.202000 34.725000 4.201561
20.205000 35.714000 4.469302
20.208000 33.683000 4.126065
20.211000 41.446000 4.761105
20.214000 40.859000 4.710229
20.217000 33.194000 4.351237
20.220000 36.211000 4.504890
20.223000 30.585000 3.987134
20.226000 24.550000 3.480467
20.229000 31.006000 4.170694
20.232000 28.148000 3.887626
20.235000 35.371000 4.396333
20.238000 32.683000 4.056712
20.241000 34.064000 4.121081
20.244000 32.158000 4.254683
20.247000 36.396000 4.436180
20.250000 40.438000 4.764024
20.253000 27.344000 3.848820
20.256000 28.940000 3.923501
20.259000 24.557000 3.783922
20.262000 21.952000 3.474759
20.265000 28.384000 4.037447
20.268000 23.570000 3.564412
20.271000 29.148000 3.944439
20.274000 33.157000 4.039191
20.277000 32.506000 4.211835
20.280000 44.003000 5.042241
20.283000 29.137000 3.925248
20.286000 33.433000 4.170901
20.289000 39.719000 4.809037
20.292000 36.786000 4.526782
20.295000 30.278000 4.087839
20.298000 38.613000 4.573294
20.301000 29.707000 3.919437
20.304000 36.030000 4.247975
20.307000 31.746000 4.140092
20.310000 30.911000 3.992271
20.313000 30.283000 3.866326
20.316000 28.193000 3.969166
20.319000 30.008000 3.920224
20.322000 36.436000 4.459923
20.325000 34.402000 4.206013
20.328000 34.137000 4.333911
20.331000 33.514000 4.189759
20.334000 26.015000 3.791268
20.337000 33.721000 4.204594
20.340000 28.202000 3.812874
20.343000 39.950000 4.573337
20.346000 36.467000 4.439377
20.349000 27.525000 3.947511
20.352000 28.343000 3.969148
20.355000 35.292000 4.188081
20.358000 24.479000 3.686994
20.361000 30.223000 4.115774
20.364000 35.414000 4.316423
20.367000 28.797000 3.982367
20.370000 32.619000 4.109436
20.373000 34.736000 4.253414
20.376000 26.736000 3.816265
20.379000 38.646000 4.736863
20.382000 23.732000 3.577965
20.385000 24.075000 3.562321
20.388000 45.616000 4.941998
20.391000 33.353000 4.179125
20.394000 32.203000 4.284903
20.397000 31.459000 4.069362
20.400000 25.415000 3.661609
20.403000 27.686000 3.788412
20.406000 34.289000 4.325402
20.409000 36.408000 4.572529
20.412000 40.425000 4.631094
20.415000 31.616000 3.910528
20.418000 22.647000 3.468010
20.421000 33.751000 4.318613
20.424000 34.904000 4.361007
20.427000 38.632000 4.538061
20.430000 35.900000 4.344055
20.433000 17.213000 2.945521
20.436000 30.135000 3.946707
20.439000 32.439000 4.298251
20.442000 35.406000 4.393937
20.445000 41.570000 4.662007
20.448000 28.271000 3.894043
20.451000 33.788000 4.268707
20.454000 40.792000 4.674426
20.457000 26.035000 3.692800
20.460000 36.285000 4.462710
20.463000 34.311000 4.203066
20.466000 31.391000 3.979803
20.469000 25.820000 3.625644
20.472000 27.827000 3.843243
20.475000 30.730000 4.046426
20.478000 29.411000 3.926707
20.481000 29.725000 4.160751
20.484000 29.210000 3.996600
20.487000 28.254000 3.952400
20.490000 26.146000 3.626126
20.493000 39.427000 4.619229
20.496000 33.400000 4.353522
20.499000 33.105000 4.388483
20.502000 24.409000 3.619866
20.505000 31.930000 4.117866
20.508000 23.570000 3.631054
20.511000 22.855000 3.449542
20.514000 27.664000 4.026131
20.517000 26.475000 3.680503
20.520000 35.965000 4.445386
20.523000 27.822000 3.893329
20.526000 37.774000 4.598686
20.529000 28.713000 3.936452
20.532000 41.169000 4.695787
20.535000 32.709000 4.184858
20.538000 28.399000 3.862324
20.541000 38.798000 4.609293
20.544000 28.258000 3.795828
20.547000 34.756000 4.063390
20.550000 28.911000 4.045574
20.553000 32.012000 4.071135
20.556000 38.966000 4.640425
20.559000 45.646000 5.032918
20.562000 29.540000 3.787423
20.565000 32.104000 4.266869
20.568000 29.046000 4.017660
20.571000 26.013000 3.867006
20.574000 38.960000 4.730012
20.577000 27.588000 3.791723
20.580000 32.182000 4.235674
20.583000 37.638000 4.544821
20.586000 20.804000 3.284123
20.589000 35.589000 4.366927
20.592000 27.778000 3.846867
20.595000 26.611000 3.806298
20.598000 30.662000 4.017158
20.601000 26.204000 3.877274
20.604000 30.663000 4.170152
20.607000 29.469000 3.829448
20.610000 26.701000 3.814605
20.613000 27.311000 3.962649
20.616000 29.985000 4.041665
20.619000 29.587000 4.074832
20.622000 26.994000 3.763103
20.625000 21.460000 3.230797
20.628000 30.472000 4.033200
20.631000 28.272000 4.018431
20.634000 31.622000 4.164387
20.637000 29.057000 3.814403
20.640000 35.700000 4.303316
20.643000 35.583000 4.386217
20.646000 37.387000 4.473458
20.649000 36.669000 4.274636
20.652000 28.929000 3.826960
20.655000 20.647000 3.306946
20.658000 40.667000 4.593382
20.661000 31.754000 4.087095
20.664000 23.705000 3.563634
20.667000 28.797000 4.016786
20.670000 31.037000 3.954490
20.673000 32.753000 4.338240
20.676000 31.172000 4.065681
20.679000 28.565000 3.934626
20.682000 23.432000 3.512365
20.685000 33.278000 4.283963
20.688000 35.915000 4.513395
20.691000 34.132000 4.328823
20.694000 35.569000 4.451789
20.697000 25.692000 3.667320
20.700000 30.348000 3.967553
20.703000 30.466000 4.065317
20.706000 30.382000 4.177290
20.709000 31.239000 3.848485
20.712000 24.665000 3.600290
20.715000 35.128000 4.414759
20.718000 27.357000 3.808285
20.721000 35.134000 4.351081
20.724000 26.404000 3.670080
20.727000 27.915000 3.761742
20.730000 26.095000 3.753742
20.733000 18.513000 3.225050
20.736000 33.512000 4.285810
20.739000 19.674000 3.221645
20.742000 36.937000 4.469871
20.745000 20.012000 3.318525
20.748000 22.751000 3.510262
20.751000 34.634000 4.544681
20.754000 30.851000 4.143183
20.757000 34.385000 4.312154
20.760000 26.157000 3.751756
20.763000 24.625000 3.630953
20.766000 27.438000 3.848338
20.769000 27.092000 3.744648
20.772000 36.565000 4.371454
20.775000 32.003000 4.132939
20.778000 28.730000 4.119743
20.781000 28.187000 3.884221
20.784000 27.108000 3.678662
20.787000 27.235000 3.875147
20.790000 37.789000 4.437452
20.793000 28.306000 3.891052
20.796000 24.656000 3.638555
20.799000 30.359000 3.834218
20.802000 30.684000 4.127731
20.805000 37.114000 4.382315
20.808000 31.876000 4.066773
20.811000 32.374000 4.012014
20.814000 27.673000 3.838637
20.817000 25.343000 3.734301
20.820000 32.374000 4.125404
20.823000 44.149000 4.924743
20.826000 37.995000 4.460036
20.829000 35.028000 4.282329
20.832000 29.846000 3.846967
20.835000 32.616000 4.005115
20.838000 38.916000 4.536320
20.841000 23.603000 3.537748
20.844000 25.012000 3.666686
20.847000 31.284000 4.220955
20.850000 31.296000 4.175522
20.853000 28.325000 3.922038
20.856000 29.423000 3.895335
20.859000 31.023000 4.061897
20.862000 37.975000 4.474343
20.865000 29.313000 3.967806
20.868000 26.631000 3.837344
20.871000 32.512000 4.131470
20.874000 28.434000 3.906960
20.877000 24.305000 3.590532
20.880000 27.081000 3.863447
20.883000 30.982000 4.164913
20.886000 27.297000 3.846858
20.889000 35.426000 4.268975
20.892000 25.702000 3.747744
20.895000 30.466000 4.224968
20.898000 30.019000 4.104956
20.901000 31.490000 4.132488
20.904000 30.472000 3.922245
20.907000 28.283000 3.799158
20.910000 30.593000 3.940615
20.913000 24.866000 3.735159
20.916000 20.595000 3.341273
20.919000 28.030000 3.727525
20.922000 29.596000 4.136007
20.925000 30.900000 4.142155
20.928000 26.025000 3.744888
20.931000 19.147000 3.114942
20.934000 26.608000 3.569475
20.937000 33.727000 4.098519
20.940000 37.400000 4.534079
20.943000 29.781000 3.902691
20.946000 29.426000 3.835043
20.949000 33.465000 4.182972
20.952000 27.971000 3.748820
20.955000 32.596000 4.161649
20.958000 30.690000 3.936009
20.961000 23.284000 3.491088
20.964000 24.414000 3.536802
20.967000 24.044000 3.601720
20.970000 28.170000 3.912572
20.973000 29.247000 4.004415
20.976000 32.856000 4.085746
20.979000 29.131000 4.025828
20.982000 28.482000 3.842091
20.985000 34.299000 4.229797
20.988000 46.855000 4.902100
20.991000 26.789000 3.797070
20.994000 27.676000 3.754163
20.997000 27.040000 3.766111
21.000000 31.023000 4.172017
21.003000 36.432000 4.545188
21.006000 24.666000 3.533000
21.009000 28.559000 3.753360
21.012000 29.426000 3.892552
21.015000 31.465000 4.037397
21.018000 32.582000 4.303487
21.021000 38.983000 4.520722
21.024000 35.054000 4.360962
21.027000 35.336000 4.427998
21.030000 29.020000 4.172824
21.033000 35.451000 4.459023
21.036000 34.144000 4.067190
21.039000 32.251000 4.133117
21.042000 31.709000 4.246810
21.045000 29.784000 4.064534
21.048000 22.829000 3.494617
21.051000 33.147000 4.107404
21.054000 39.950000 4.671638
21.057000 30.465000 4.036015
21.060000 25.213000 3.652815
21.063000 34.691000 4.372318
21.066000 23.296000 3.675643
21.069000 31.221000 4.168348
21.072000 29.912000 3.993649
21.075000 27.681000 3.790934
21.078000 35.715000 4.303636
21.081000 40.179000 4.656889
21.084000 33.532000 4.252996
21.087000 27.599000 3.687979
21.090000 21.310000 3.437165
21.093000 22.282000 3.383295
21.096000 26.844000 3.705361
21.099000 26.947000 3.801604
21.102000 30.687000 3.889836
21.105000 25.307000 3.661218
21.108000 25.443000 3.547017
21.111000 35.680000 4.343664
21.114000 30.222000 3.989067
21.117000 29.884000 4.072691
21.120000 30.705000 3.965548
21.123000 29.979000 4.231819
21.126000 27.721000 3.843697
21.129000 27.077000 3.831979
21.132000 28.638000 3.902368
21.135000 29.305000 3.941636
21.138000 34.434000 4.391833
21.141000 27.671000 3.958913
21.144000 26.502000 3.906908
21.147000 37.434000 4.516363
21.150000 39.568000 4.611677
21.153000 46.403000 4.973467
21.156000 31.995000 4.022969
21.159000 33.534000 4.434496
21.162000 35.322000 4.230099
21.165000 19.967000 3.202165
21.168000 29.338000 3.965881
21.171000 30.135000 4.010659
21.174000 28.349000 3.821269
21.177000 27.365000 3.881722
21.180000 30.550000 4.048723
21.183000 33.559000 4.347980
21.186000 22.588000 3.480161
21.189000 26.673000 3.743232
21.192000 31.456000 4.006170
21.195000 28.746000 3.778118
21.198000 25.654000 3.714598
21.201000 24.580000 3.625387
21.204000 48.443000 5.255108
21.207000 32.034000 4.237290
21.210000 31.439000 4.067655
21.213000 37.876000 4.511682
21.216000 29.588000 4.013158
21.219000 32.288000 4.062714
21.222000 31.583000 3.976604
21.225000 31.777000 3.976098
21.228000 24.540000 3.604315
21.231000 22.099000 3.191650
21.234000 35.606000 4.559154
21.237000 29.549000 4.066997
21.240000 34.424000 4.347723
21.243000 26.463000 3.803733
21.246000 12.476000 2.411494
21.249000 31.680000 4.376920
21.252000 36.360000 4.376765
21.255000 27.638000 3.909026
21.258000 26.270000 3.780716
21.261000 38.635000 4.570093
21.264000 38.794000 4.760665
21.267000 41.012000 4.760972
21.270000 20.521000 3.306172
21.273000 33.725000 4.390231
21.276000 27.975000 3.759103
21.279000 28.444000 3.843069
21.282000 23.744000 3.541593
21.285000 30.304000 3.894671
21.288000 26.890000 3.956223
21.291000 35.020000 4.421527
21.294000 33.013000 4.139237
21.297000 33.156000 4.198801
21.300000 25.780000 3.718526
21.303000 19.910000 3.211726
21.306000 29.268000 4.184762
21.309000 30.144000 3.973895
21.312000 34.857000 4.223251
21.315000 35.822000 4.385109
21.318000 26.857000 3.858369
21.321000 22.105000 3.320391
21.324000 21.929000 3.735067
21.327000 25.862000 3.640204
21.330000 38.065000 4.623717
21.333000 32.585000 4.282194
21.336000 28.579000 3.934295
21.339000 25.935000 3.799714
21.342000 28.451000 4.098886
21.345000 32.692000 4.004357
21.348000 24.875000 3.517781
21.351000 40.090000 4.690023
21.354000 30.473000 4.248221
21.357000 31.604000 4.037813
21.360000 35.721000 4.402332
21.363000 25.767000 3.660248
21.366000 34.987000 4.206800
21.369000 25.786000 3.616376
21.372000 31.503000 3.992739
21.375000 38.055000 4.577944
21.378000 21.245000 3.382688
21.381000 26.420000 3.825835
21.384000 23.912000 3.697943
21.387000 29.939000 3.902132
21.390000 28.236000 4.008034
21.393000 33.232000 4.316859
21.396000 38.374000 4.666226
21.399000 23.539000 3.489054
21.402000 32.327000 4.028003
21.405000 30.076000 4.024092
21.408000 34.138000 4.395051
21.411000 23.335000 3.583325
21.414000 33.140000 4.147318
21.417000 22.943000 3.685705
21.420000 32.220000 4.248755
21.423000 37.602000 4.454510
21.426000 34.138000 4.403483
21.429000 30.690000 4.038133
21.432000 31.870000 4.323401
21.435000 24.622000 3.417088
21.438000 36.152000 4.417451
21.441000 23.197000 3.354034
21.444000 29.528000 3.990789
21.447000 31.074000 4.193039
21.450000 39.439000 4.594670
21.453000 33.895000 4.393301
21.456000 27.370000 3.798940
21.459000 26.793000 3.759897
21.462000 33.812000 4.111297
21.465000 21.611000 3.260208
21.468000 25.910000 3.723173
21.471000 22.502000 3.480331
21.474000 28.232000 3.769003
21.477000 27.667000 3.699522
21.480000 28.705000 3.806209
21.483000 29.150000 4.063043
21.486000 33.451000 4.258260
21.489000 32.531000 4.053131
21.492000 28.404000 3.985513
21.495000 41.639000 4.867335
21.498000 30.461000 4.060986
21.501000 31.773000 4.296029
21.504000 31.890000 4.118851
21.507000 31.590000 4.177025
21.510000 29.679000 3.997977
21.513000 27.112000 3.940170
21.516000 30.635000 3.961773
21.519000 30.011000 4.061315
21.522000 28.041000 3.820688
21.525000 25.198000 3.613766
21.528000 31.664000 4.190203
21.531000 33.593000 4.319459
21.534000 39.337000 4.547884
21.537000 41.495000 4.776383
21.540000 29.548000 4.017213
21.543000 34.047000 4.456681
21.546000 40.015000 4.706131
21.549000 33.068000 4.167844
21.552000 23.994000 3.640648
21.555000 40.842000 4.697690
21.558000 19.624000 3.228164
21.561000 38.500000 4.555654
21.564000 21.333000 3.421478
21.567000 41.979000 4.789396
21.570000 34.260000 4.173907
21.573000 39.354000 4.635658
21.576000 30.244000 4.170973
21.579000 36.118000 4.539048
21.582000 38.134000 4.546896
21.585000 29.539000 4.192682
21.588000 21.569000 3.332848
21.591000 35.612000 4.351859
21.594000 30.404000 4.024186
21.597000 20.703000 3.376387
21.600000 35.307000 4.407730
21.603000 36.018000 4.294101
21.606000 26.921000 3.772161
21.609000 27.236000 3.635237
21.612000 28.664000 4.009825
21.615000 28.767000 4.033377
21.618000 23.561000 3.636264
21.621000 33.293000 4.078615
21.624000 33.527000 4.251338
21.627000 29.851000 3.959166
21.630000 27.740000 3.813015
21.633000 25.812000 3.712873
21.636000 35.507000 4.182641
21.639000 27.280000 3.737371
21.642000 37.233000 4.370871
21.645000 30.696000 3.997874
21.648000 28.248000 3.887436
21.651000 31.162000 4.055815
21.654000 21.997000 3.191720
21.657000 22.032000 3.419632
21.660000 29.762000 4.012144
21.663000 33.823000 4.325132
21.666000 21.308000 3.273995
21.669000 34.798000 4.282419
21.672000 42.346000 4.779015
21.675000 35.693000 4.634384
21.678000 29.589000 3.927480
21.681000 34.268000 4.385649
21.684000 32.340000 4.310355
21.687000 31.954000 4.022258
21.690000 28.380000 4.044146
21.693000 29.041000 3.830330
21.696000 29.490000 3.939394
21.699000 36.821000 4.512472
21.702000 20.096000 3.295584
21.705000 30.303000 4.033311
21.708000 37.319000 4.465038
21.711000 29.153000 4.004834
21.714000 32.067000 4.252366
21.717000 42.736000 4.839872
21.720000 30.973000 4.176425
21.723000 28.141000 3.891319
21.726000 24.827000 3.500566
21.729000 27.949000 3.860766
21.732000 41.734000 4.799602
21.735000 30.390000 4.248229
21.738000 29.575000 3.972427
21.741000 22.474000 3.471668
21.744000 34.675000 4.271221
21.747000 30.758000 4.145396
21.750000 25.796000 3.714653
21.753000 32.494000 4.137906
21.756000 35.917000 4.485260
21.759000 27.489000 3.766567
21.762000 25.892000 3.834243
21.765000 32.178000 4.257531
21.768000 22.477000 3.325565
21.771000 34.635000 4.177881
21.774000 28.571000 3.973653
21.777000 26.944000 4.004723
21.780000 39.734000 4.426254
21.783000 30.810000 4.005085
21.786000 27.002000 3.606810
21.789000 31.445000 4.211546
21.792000 24.285000 3.680268
21.795000 28.916000 3.789181
21.798000 34.023000 4.174037
21.801000 29.403000 3.922909
21.804000 27.336000 3.904821
21.807000 27.249000 3.987470
21.810000 31.150000 4.141481
21.813000 33.894000 4.423688
21.816000 31.747000 4.086052
21.819000 25.087000 3.816383
21.822000 27.881000 3.979318
21.825000 18.443000 3.188618
21.828000 30.722000 3.875787
21.831000 28.393000 3.733313
21.834000 32.620000 4.047133
21.837000 35.219000 4.297092
21.840000 38.029000 4.473288
21.843000 26.229000 3.526896
21.846000 25.801000 3.722248
21.849000 38.994000 4.575960
21.852000 29.644000 3.948184
21.855000 39.256000 4.429735
21.858000 38.311000 4.580170
21.861000 29.487000 3.868598
21.864000 34.490000 4.221072
21.867000 29.800000 4.108085
21.870000 38.386000 4.640690
21.873000 37.390000 4.359858
21.876000 28.121000 3.844034
21.879000 30.700000 4.035719
21.882000 28.139000 3.839868
21.885000 32.851000 4.199044
21.888000 38.288000 4.519811
21.891000 36.261000 4.526120
21.894000 31.560000 4.138627
21.897000 34.816000 4.313936
21.900000 29.424000 4.084473
21.903000 34.631000 4.312798
21.906000 39.973000 4.618474
21.909000 36.292000 4.374109
21.912000 40.101000 4.532991
21.915000 36.740000 4.441810
21.918000 50.627000 5.155880
21.921000 44.936000 4.864830
21.924000 60.090000 5.754377
21.927000 71.398000 6.249707
21.930000 65.192000 5.798189
21.933000 71.222000 6.108185
21.936000 67.038000 5.923635
21.939000 50.020000 5.219141
21.942000 45.591000 5.054772
21.945000 53.954000 5.267485
21.948000 53.220000 5.376225
21.951000 42.352000 4.690633
21.954000 37.927000 4.400290
21.957000 31.139000 4.204958
21.960000 33.262000 4.211840
21.963000 28.310000 3.817702
21.966000 31.199000 4.088302
21.969000 27.867000 3.928392
21.972000 27.480000 3.891392
21.975000 35.359000 4.513450
21.978000 33.929000 4.214654
21.981000 34.458000 4.136547
21.984000 31.099000 4.208075
21.987000 35.341000 4.527398
21.990000 38.041000 4.618209
21.993000 38.619000 4.638818
21.996000 25.819000 3.693117
21.999000 38.668000 4.666931
22.002000 36.784000 4.530488
22.005000 36.555000 4.372741
22.008000 29.299000 3.843060
22.011000 32.853000 4.206823
22.014000 27.672000 3.953925
22.017000 34.930000 4.200210
22.020000 30.656000 4.046174
22.023000 30.819000 4.059608
22.026000 35.282000 4.498323
22.029000 31.726000 4.152731
22.032000 30.268000 4.058195
22.035000 28.911000 3.959668
22.038000 37.856000 4.526705
22.041000 27.040000 3.794091
22.044000 33.084000 4.271550
22.047000 31.592000 4.039384
22.050000 31.090000 4.160982
22.053000 20.678000 3.297211
22.056000 31.330000 4.153400
22.059000 24.171000 3.538401
22.062000 23.608000 3.492250
22.065000 31.457000 4.037989
22.068000 27.403000 3.745012
22.071000 37.988000 4.424681
22.074000 29.630000 4.011600
22.077000 30.182000 4.000885
22.080000 40.961000 4.545536
22.083000 35.824000 4.289185
22.086000 27.476000 3.854302
22.089000 29.140000 4.138967
22.092000 29.696000 4.027394
22.095000 33.280000 4.118169
22.098000 29.139000 3.829861
22.101000 41.767000 4.701428
22.104000 39.405000 4.579346
22.107000 36.021000 4.423542
22.110000 24.054000 3.455813
22.113000 29.655000 3.957119
22.116000 30.515000 4.009593
22.119000 31.782000 4.144083
22.122000 39.076000 4.512827
22.125000 35.512000 4.416798
22.128000 26.643000 3.738078
22.131000 35.180000 4.372754
22.134000 24.863000 3.600904
22.137000 24.984000 3.716099
22.140000 26.194000 3.742701
22.143000 34.962000 4.220863
22.146000 36.317000 4.354905
22.149000 31.425000 4.162402
22.152000 37.376000 4.429348
22.155000 28.372000 3.823738
22.158000 42.429000 4.712050
22.161000 25.761000 3.577236
22.164000 25.948000 3.727971
22.167000 31.976000 3.947463
22.170000 25.271000 3.748520
22.173000 28.420000 3.957051
22.176000 34.969000 4.391558
22.179000 39.461000 4.579159
22.182000 37.624000 4.469051
22.185000 32.061000 3.922301
22.188000 31.783000 3.947127
22.191000 21.334000 3.381296
22.194000 29.493000 3.944966
22.197000 26.718000 3.669668
22.200000 29.099000 3.967617
22.203000 29.053000 4.105785
22.206000 29.244000 4.039532
22.209000 31.290000 4.010694
22.212000 32.004000 4.114188
22.215000 33.214000 4.377491
22.218000 31.177000 4.162894
22.221000 29.482000 4.107107
22.224000 33.629000 4.238427
22.227000 40.139000 4.516738
22.230000 26.827000 3.685858
22.233000 27.858000 3.810970
22.236000 30.904000 4.188781
22.239000 29.070000 3.820231
22.242000 31.857000 4.138487
22.245000 34.040000 4.149437
22.248000 31.689000 4.231145
22.251000 29.881000 4.043614
22.254000 41.262000 4.563936
22.257000 30.705000 4.212775
22.260000 23.587000 3.528507
22.263000 29.475000 3.920318
22.266000 28.643000 3.940739
22.269000 32.915000 4.057368
22.272000 22.338000 3.419651
22.275000 37.865000 4.356364
22.278000 27.851000 3.969829
22.281000 31.535000 4.045051
22.284000 32.388000 4.100621
22.287000 21.738000 3.349065
22.290000 29.552000 4.138589
22.293000 40.262000 4.756649
22.296000 33.979000 4.132099
22.299000 32.501000 4.129625
22.302000 31.595000 4.176447
22.305000 35.828000 4.575603
22.308000 37.886000 4.531386
22.311000 36.105000 4.574546
22.314000 34.244000 4.160317
22.317000 37.530000 4.562172
22.320000 27.389000 3.839370
22.323000 31.251000 4.130469
22.326000 29.148000 3.839742
22.329000 36.690000 4.422286
22.332000 33.807000 4.280981
22.335000 35.184000 4.543932
22.338000 40.789000 4.699592
22.341000 35.243000 4.362499
22.344000 36.778000 4.292018
22.347000 29.745000 4.068188
22.350000 37.294000 4.640715
22.353000 33.470000 4.239537
22.356000 28.671000 3.870030
22.359000 30.558000 3.931595
22.362000 37.004000 4.509791
22.365000 28.879000 4.034506
22.368000 31.755000 4.167616
22.371000 29.996000 4.086487
22.374000 35.639000 4.282372
22.377000 36.319000 4.451771
22.380000 31.277000 4.171758
22.383000 32.585000 4.029949
22.386000 27.722000 3.875241
22.389000 26.678000 3.851614
22.392000 30.227000 4.190209
22.395000 26.371000 3.870176
22.398000 36.044000 4.479914
22.401000 30.009000 4.035663
22.404000 38.396000 4.385787
22.407000 41.558000 4.804910
22.410000 31.691000 4.211110
22.413000 37.273000 4.503519
22.416000 29.063000 3.904544
22.419000 34.872000 4.207588
22.422000 31.344000 4.062923
22.425000 23.451000 3.573082
22.428000 37.592000 4.392259
22.431000 29.408000 4.034567
22.434000 41.015000 4.582403
22.437000 28.684000 3.761059
22.440000 33.895000 4.308652
22.443000 25.904000 3.621726
22.446000 31.601000 4.088778
22.449000 31.054000 3.950845
22.452000 27.223000 3.886456
22.455000 28.706000 3.995466
22.458000 43.872000 4.869047
22.461000 36.178000 4.266891
22.464000 24.728000 3.605865
22.467000 31.855000 4.048498
22.470000 33.338000 4.261228
22.473000 29.420000 3.985117
22.476000 34.459000 4.293601
22.479000 28.280000 4.048540
22.482000 33.918000 4.291091
22.485000 39.505000 4.522707
22.488000 42.439000 4.954451
22.491000 36.303000 4.281226
22.494000 48.309000 5.070765
22.497000 44.308000 4.778806
22.500000 33.902000 4.222779
22.503000 33.587000 4.172502
22.506000 39.146000 4.676653
22.509000 40.345000 4.673188
22.512000 41.414000 4.678136
22.515000 39.494000 4.684925
22.518000 46.459000 4.919085
22.521000 44.135000 4.802594
22.524000 46.923000 5.033738
22.527000 28.137000 3.815597
22.530000 37.701000 4.523487
22.533000 40.804000 4.522602
22.536000 41.402000 4.707871
22.539000 44.768000 4.891084
22.542000 37.542000 4.370962
22.545000 34.896000 4.435025
22.548000 32.497000 4.185725
22.551000 49.048000 5.067085
22.554000 43.416000 4.927568
22.557000 48.136000 5.069625
22.560000 47.666000 4.915677
22.563000 33.976000 4.117510
22.566000 51.521000 5.366168
22.569000 40.817000 4.544778
22.572000 53.286000 5.279899
22.575000 38.809000 4.536249
22.578000 44.840000 4.725142
22.581000 42.283000 4.644650
22.584000 37.936000 4.676800
22.587000 38.228000 4.552049
22.590000 54.214000 5.535024
22.593000 49.179000 5.088331
22.596000 48.002000 5.049326
22.599000 57.181000 5.510290
22.602000 56.214000 5.602999
22.605000 49.675000 5.074260
22.608000 58.584000 5.735491
22.611000 50.697000 5.275165
22.614000 56.660000 5.743436
22.617000 51.076000 5.230818
22.620000 45.232000 4.979468
22.623000 51.180000 5.132312
22.626000 64.198000 5.810888
22.629000 46.730000 4.852535
22.632000 51.528000 5.137499
22.635000 44.645000 5.055340
22.638000 52.978000 5.639233
22.641000 60.756000 5.753714
22.644000 60.748000 5.895914
22.647000 58.664000 5.647151
22.650000 56.407000 5.378616
22.653000 62.319000 5.828266
22.656000 66.663000 6.012711
22.659000 68.005000 5.992775
22.662000 67.566000 6.050239
22.665000 45.939000 4.764610
22.668000 72.043000 6.168050
22.671000 63.305000 5.770395
22.674000 74.032000 6.426354
22.677000 72.283000 6.311653
22.680000 75.885000 6.391290
22.683000 62.079000 5.832771
22.686000 84.019000 6.811349
22.689000 84.114000 6.964969
22.692000 93.886000 7.135626
22.695000 105.827000 7.425724
22.698000 97.494000 7.092729
22.701000 92.648000 6.936599
22.704000 109.483000 7.757004
22.707000 93.662000 7.193810
22.710000 101.796000 7.361672
22.713000 96.223000 7.110186
22.716000 101.544000 7.520125
22.719000 113.360000 7.912480
22.722000 146.520000 8.893121
22.725000 130.563000 8.155116
22.728000 134.324000 8.447778
22.731000 167.943000 9.333672
22.734000 160.809000 9.338574
22.737000 189.595000 10.184334
22.740000 196.871000 10.295367
22.743000 221.143000 10.769288
22.746000 245.561000 11.602786
22.749000 293.062000 12.603993
22.752000 314.379000 12.924251
22.755000 395.803000 14.538117
22.758000 478.244000 15.854727
22.761000 548.493000 17.367589
22.764000 698.672000 19.719248
22.767000 889.091000 22.044370
22.770000 1208.510000 25.801631
22.773000 1622.074000 29.900638
22.776000 2038.268000 34.056485
22.779000 2737.473000 40.034779
22.782000 3408.938000 44.780837
22.785000 3480.914000 45.094712
22.788000 3195.863000 43.350867
22.791000 2553.887000 38.618310
22.794000 1935.135000 33.103364
22.797000 1420.138000 27.845128
22.800000 1014.141000 23.610364
22.803000 795.941000 20.957751
22.806000 655.341000 19.171614
22.809000 504.746000 16.684173
22.812000 415.121000 14.869218
22.815000 329.459000 12.997973
22.818000 322.698000 13.413708
22.821000 276.117000 12.280987
22.824000 228.950000 11.170875
22.827000 170.408000 9.567281
22.830000 173.680000 9.636568
22.833000 177.039000 9.900603
22.836000 156.008000 9.233932
22.839000 117.817000 7.937437
22.842000 131.513000 8.297484
22.845000 110.807000 7.669651
22.848000 123.072000 8.079839
22.851000 116.594000 8.006824
22.854000 118.411000 7.984480
22.857000 95.389000 7.187880
22.860000 86.913000 6.722613
22.863000 90.716000 6.973469
22.866000 107.569000 7.835770
22.869000 82.203000 6.668527
22.872000 86.672000 6.743813
22.875000 86.098000 6.739806
22.878000 84.885000 6.648681
22.881000 73.000000 6.397324
22.884000 90.971000 7.146692
22.887000 70.441000 5.954326
22.890000 64.210000 5.812860
22.893000 72.794000 6.256061
22.896000 69.301000 6.217721
22.899000 53.854000 5.449844
22.902000 51.748000 5.198036
22.905000 70.335000 6.322197
22.908000 45.031000 4.881058
22.911000 65.228000 5.894848
22.914000 48.741000 5.139767
22.917000 45.563000 4.861286
22.920000 51.743000 5.272056
22.923000 50.396000 5.282085
22.926000 54.641000 5.421267
22.929000 51.641000 5.263357
22.932000 60.701000 5.539698
22.935000 40.544000 4.654653
22.938000 58.163000 5.672291
22.941000 51.121000 5.127223
22.944000 53.723000 5.361083
22.947000 42.950000 4.765972
22.950000 35.160000 4.261270
22.953000 45.843000 4.965305
22.956000 41.333000 4.730927
22.959000 35.341000 4.199504
22.962000 39.887000 4.487313
22.965000 33.123000 4.225339
22.968000 50.389000 5.295015
22.971000 42.529000 4.831498
22.974000 57.784000 5.528305
22.977000 41.547000 4.614444
22.980000 46.452000 4.984933
22.983000 50.217000 5.331576
22.986000 44.334000 4.879964
22.989000 40.612000 4.668563
22.992000 34.211000 4.230171
22.995000 36.710000 4.388034
22.998000 37.603000 4.467146
23.001000 46.674000 4.884725
23.004000 42.900000 4.706641
23.007000 44.641000 4.857621
23.010000 55.255000 5.300473
23.013000 41.651000 4.608405
23.016000 49.317000 5.228552
23.019000 36.382000 4.432605
23.022000 41.386000 4.722314
23.025000 53.384000 5.439499
23.028000 42.864000 4.614983
23.031000 43.484000 4.657594
23.034000 30.885000 4.151847
23.037000 32.891000 4.384616
23.040000 43.373000 4.891748
23.043000 41.427000 4.881448
23.046000 35.527000 4.383863
23.049000 31.398000 4.076780
23.052000 34.688000 4.306053
23.055000 32.610000 4.034873
23.058000 44.670000 4.927391
23.061000 33.468000 4.262857
23.064000 39.155000 4.568226
23.067000 37.532000 4.502021
23.070000 33.428000 4.248769
23.073000 29.211000 3.976552
23.076000 46.244000 5.010601
23.079000 37.965000 4.395062
23.082000 33.016000 4.337742
23.085000 39.482000 4.605226
23.088000 34.356000 4.211208
23.091000 29.008000 3.991070
23.094000 33.500000 4.067683
23.097000 30.140000 3.996681
23.100000 36.171000 4.419801
23.103000 26.998000 3.735063
23.106000 28.428000 3.863251
23.109000 29.603000 3.949594
23.112000 31.197000 4.144991
23.115000 32.941000 4.235023
23.118000 41.393000 4.802355
23.121000 43.015000 4.657220
23.124000 33.905000 4.131352
23.127000 38.322000 4.711490
23.130000 26.111000 3.771108
23.133000 32.170000 4.136606
23.136000 30.026000 3.856574
23.139000 31.472000 4.093819
23.142000 28.490000 3.844521
23.145000 44.515000 4.971622
23.148000 29.832000 4.245153
23.151000 38.133000 4.621833
23.154000 34.239000 4.308820
23.157000 29.933000 3.875409
23.160000 36.698000 4.513622
23.163000 35.318000 4.213111
23.166000 45.590000 4.862807
23.169000 35.850000 4.305174
23.172000 38.754000 4.330453
23.175000 31.737000 4.183343
23.178000 33.503000 4.116232
23.181000 28.905000 3.819127
23.184000 34.993000 4.314844
23.187000 38.570000 4.636664
23.190000 36.287000 4.348566
23.193000 27.055000 3.669750
23.196000 35.482000 4.181375
23.199000 30.431000 4.061522
23.202000 38.733000 4.623887
23.205000 30.386000 4.043968
23.208000 34.147000 4.454588
23.211000 27.703000 3.739452
23.214000 26.382000 3.659919
23.217000 34.319000 4.296063
23.220000 34.014000 4.159469
23.223000 46.089000 5.068646
23.226000 27.307000 3.732901
23.229000 31.038000 3.999883
23.232000 33.843000 4.364424
23.235000 28.161000 3.844204
23.238000 32.007000 4.139383
23.241000 41.608000 4.687728
23.244000 42.071000 4.941440
23.247000 31.495000 4.142075
23.250000 30.990000 3.946475
23.253000 26.146000 3.601752
23.256000 32.201000 4.262699
23.259000 26.567000 3.782683
23.262000 46.397000 5.021688
23.265000 23.078000 3.494080
23.268000 40.045000 4.548056
23.271000 39.783000 4.751842
23.274000 37.547000 4.477913
23.277000 32.476000 4.135261
23.280000 36.802000 4.443195
23.283000 30.210000 3.873833
23.286000 28.246000 3.989304
23.289000 35.874000 4.288253
23.292000 35.241000 4.379755
23.295000 39.475000 4.604120
23.298000 28.529000 3.726468
23.301000 31.589000 4.176866
23.304000 35.329000 4.411165
23.307000 31.578000 4.129506
23.310000 37.645000 4.593091
23.313000 37.577000 4.623921
23.316000 32.087000 4.048182
23.319000 35.713000 4.281393
23.322000 34.707000 4.240939
23.325000 28.153000 3.954803
23.328000 26.098000 3.831947
23.331000 39.786000 4.741329
23.334000 33.669000 4.309654
23.337000 37.435000 4.525615
23.340000 27.932000 3.890957
23.343000 33.380000 4.254578
23.346000 26.208000 3.920090
23.349000 37.414000 4.486680
23.352000 33.454000 4.414974
23.355000 32.856000 4.336251
23.358000 38.759000 4.529290
23.361000 32.689000 4.122556
23.364000 41.013000 4.931312
23.367000 37.174000 4.626819
23.370000 36.605000 4.595928
23.373000 29.310000 3.891398
23.376000 29.813000 3.866620
23.379000 32.568000 4.075000
23.382000 39.513000 4.734968
23.385000 41.486000 4.554608
23.388000 44.275000 5.115812
23.391000 29.966000 3.979757
23.394000 38.473000 4.673495
23.397000 37.217000 4.499903
23.400000 27.994000 3.742904
23.403000 36.069000 4.416217
23.406000 34.371000 4.310482
23.409000 27.273000 3.960573
23.412000 31.909000 4.053461
23.415000 41.229000 4.639116
23.418000 31.159000 3.983867
23.421000 36.835000 4.442743
23.424000 44.450000 5.061949
23.427000 40.663000 4.706142
23.430000 26.274000 3.673321
23.433000 35.647000 4.316594
23.436000 39.181000 4.535402
23.439000 41.488000 4.718072
23.442000 33.450000 4.298176
23.445000 26.089000 3.802172
23.448000 34.681000 4.236298
23.451000 42.441000 4.845514
23.454000 45.635000 4.960852
23.457000 36.044000 4.467049
23.460000 40.677000 4.756794
23.463000 35.954000 4.421555
23.466000 32.879000 4.404160
23.469000 33.100000 4.380723
23.472000 32.350000 4.100582
23.475000 37.170000 4.454092
23.478000 31.628000 4.100842
23.481000 37.075000 4.554050
23.484000 29.235000 3.993978
23.487000 38.546000 4.540724
23.490000 31.311000 3.966228
23.493000 33.850000 4.321341
23.496000 41.293000 4.815048
23.499000 37.712000 4.586711
23.502000 28.603000 3.836937
23.505000 33.365000 4.288747
23.508000 28.777000 3.805043
23.511000 37.072000 4.364984
23.514000 33.257000 4.114939
23.517000 28.055000 4.039848
23.520000 36.516000 4.573714
23.523000 31.182000 4.161963
23.526000 30.850000 3.978602
23.529000 31.628000 4.058694
23.532000 33.056000 4.115005
23.535000 28.145000 3.928497
23.538000 26.900000 3.807854
23.541000 37.814000 4.742027
23.544000 29.213000 4.067805
23.547000 26.148000 3.801836
23.550000 27.767000 3.848842
23.553000 34.417000 4.317689
23.556000 39.281000 4.608830
23.559000 32.359000 4.031447
23.562000 34.322000 4.281997
23.565000 37.052000 4.239413
23.568000 27.430000 3.788302
23.571000 31.273000 4.145349
23.574000 35.651000 4.510541
23.577000 25.047000 3.566425
23.580000 31.690000 4.046943
23.583000 44.927000 5.038956
23.586000 36.914000 4.468293
23.589000 43.788000 4.920984
23.592000 30.233000 4.059902
23.595000 33.639000 4.263329
23.598000 29.872000 4.005319
23.601000 22.749000 3.573259
23.604000 28.182000 3.960572
23.607000 39.233000 4.744878
23.610000 36.055000 4.470721
23.613000 34.314000 4.235595
23.616000 25.122000 3.616924
23.619000 38.637000 4.663700
23.622000 39.170000 4.444442
23.625000 42.853000 4.870879
23.628000 33.325000 4.139802
23.631000 33.994000 4.182477
23.634000 26.950000 3.753900
23.637000 33.981000 4.215592
23.640000 30.264000 4.021554
23.643000 25.843000 3.656602
23.646000 31.164000 4.058955
23.649000 42.776000 4.836765
23.652000 24.005000 3.536130
23.655000 34.645000 4.285984
23.658000 31.909000 4.165709
23.661000 35.621000 4.434489
23.664000 31.679000 4.236284
23.667000 30.793000 4.129370
23.670000 33.710000 4.156003
23.673000 24.690000 3.583085
23.676000 40.952000 4.787544
23.679000 35.860000 4.515523
23.682000 27.556000 3.788750
23.685000 29.157000 3.992325
23.688000 36.500000 4.378027
23.691000 33.313000 4.188505
23.694000 27.159000 3.629158
23.697000 49.015000 5.067507
23.700000 32.184000 4.066404
23.703000 34.714000 4.312913
23.706000 43.465000 5.133629
23.709000 36.907000 4.352934
23.712000 33.688000 4.294584
23.715000 30.101000 4.109522
23.718000 34.863000 4.419838
23.721000 19.761000 3.359819
23.724000 28.134000 3.786399
23.727000 35.283000 4.335140
23.730000 30.177000 3.971772
23.733000 27.151000 3.789411
23.736000 34.209000 4.329047
23.739000 27.370000 3.780693
23.742000 48.055000 5.073333
23.745000 31.326000 3.948292
23.748000 33.041000 4.296992
23.751000 32.848000 4.240695
23.754000 34.198000 4.110687
23.757000 32.714000 4.079517
23.760000 40.721000 4.815975
23.763000 35.948000 4.451158
23.766000 28.731000 3.915213
23.769000 24.540000 3.430167
23.772000 30.447000 3.989068
23.775000 35.111000 4.415835
23.778000 25.323000 3.760728
23.781000 39.388000 4.753776
23.784000 28.873000 3.890203
23.787000 26.388000 3.741389
23.790000 36.545000 4.448217
23.793000 29.844000 3.994631
23.796000 25.520000 3.705678
23.799000 31.195000 4.089922
23.802000 34.997000 4.267470
23.805000 30.396000 4.197594
23.808000 34.169000 4.296061
23.811000 39.091000 4.653748
23.814000 39.100000 4.720096
23.817000 39.349000 4.519378
23.820000 40.089000 4.716490
23.823000 34.605000 4.222407
23.826000 44.621000 4.810593
23.829000 33.826000 4.410663
23.832000 23.913000 3.516693
23.835000 28.324000 4.047670
23.838000 27.774000 3.851718
23.841000 27.153000 3.798991
23.844000 27.018000 3.797653
23.847000 31.477000 3.949114
23.850000 35.284000 4.419585
23.853000 42.215000 4.817613
23.856000 28.764000 3.841581
23.859000 30.033000 3.878188
23.862000 19.129000 3.047939
23.865000 27.796000 3.854372
23.868000 29.002000 3.959461
23.871000 39.851000 4.499657
23.874000 32.142000 4.040015
23.877000 29.903000 3.852303
23.880000 20.551000 3.290002
23.883000 34.363000 4.221252
23.886000 37.904000 4.587108
23.889000 34.064000 4.158358
23.892000 34.471000 4.375015
23.895000 22.178000 3.410957
23.898000 28.669000 4.018598
23.901000 25.253000 3.780914
23.904000 25.000000 3.642445
23.907000 28.655000 4.020329
23.910000 42.475000 4.807141
23.913000 42.391000 4.840596
23.916000 33.793000 3.982076
23.919000 41.549000 4.862502
23.922000 21.790000 3.272044
23.925000 28.685000 3.805847
23.928000 35.089000 4.309488
23.931000 31.522000 4.017324
23.934000 28.987000 3.690991
23.937000 41.048000 4.698018
23.940000 30.985000 4.050668
23.943000 38.279000 4.502777
23.946000 35.493000 4.234475
23.949000 35.629000 4.399632
23.952000 25.244000 3.619706
23.955000 33.125000 4.305340
23.958000 39.339000 4.643718
23.961000 29.435000 3.865857
23.964000 30.181000 4.031674
23.967000 27.430000 3.863892
23.970000 37.232000 4.722007
23.973000 32.412000 4.015399
23.976000 30.038000 4.076055
23.979000 33.158000 4.228441
23.982000 32.845000 4.204457
23.985000 37.912000 4.445643
23.988000 27.308000 3.741214
23.991000 30.412000 4.294297
23.994000 37.000000 4.328926
23.997000 36.128000 4.485036
24.000000 29.293000 4.042216
24.003000 24.579000 3.583146
24.006000 27.820000 3.871872
24.009000 37.598000 4.589713
24.012000 29.043000 3.835060
24.015000 33.359000 3.910012
24.018000 34.346000 4.243883
24.021000 37.060000 4.365003
24.024000 35.051000 4.362760
24.027000 27.942000 3.849269
24.030000 42.471000 4.838415
24.033000 38.819000 4.359981
24.036000 27.104000 3.614008
24.039000 41.731000 4.659926
24.042000 36.977000 4.561807
24.045000 26.070000 3.737191
24.048000 28.075000 3.862108
24.051000 35.799000 4.267877
24.054000 40.636000 4.687052
24.057000 26.567000 3.871877
24.060000 28.555000 3.910295
24.063000 42.717000 4.942830
24.066000 41.590000 4.553464
24.069000 27.927000 3.925080
24.072000 32.366000 4.307099
24.075000 33.557000 4.248277
24.078000 42.525000 4.881120
24.081000 28.305000 3.850608
24.084000 30.867000 4.131852
24.087000 27.898000 3.825839
24.090000 34.206000 4.345454
24.093000 30.821000 4.013909
24.096000 26.112000 3.740581
24.099000 38.675000 4.535458
24.102000 35.691000 4.357149
24.105000 37.141000 4.420958
24.108000 27.796000 3.853270
24.111000 34.495000 4.151677
24.114000 31.907000 4.052250
24.117000 34.069000 4.416789
24.120000 22.691000 3.463969
24.123000 27.889000 3.867413
24.126000 35.453000 4.334707
24.129000 35.519000 4.494109
24.132000 30.212000 4.205740
24.135000 35.356000 4.373351
24.138000 37.417000 4.555636
24.141000 26.848000 3.829966
24.144000 36.444000 4.516962
24.147000 35.970000 4.505204
24.150000 30.368000 4.199572
24.153000 34.066000 4.181357
24.156000 26.512000 3.866296
24.159000 23.104000 3.771596
24.162000 31.455000 4.115184
24.165000 41.940000 4.857688
24.168000 27.488000 3.731975
24.171000 38.767000 4.685143
24.174000 31.517000 4.122332
24.177000 34.409000 4.213750
24.180000 35.998000 4.343025
24.183000 37.614000 4.457938
24.186000 40.581000 4.817072
24.189000 43.321000 4.923039
24.192000 40.051000 4.613111
24.195000 46.559000 4.782452
24.198000 46.090000 4.884521
24.201000 46.853000 5.102326
24.204000 62.481000 5.896245
24.207000 61.019000 5.889763
24.210000 64.221000 5.724629
24.213000 85.379000 6.836543
24.216000 73.825000 6.424367
24.219000 58.620000 5.750610
24.222000 54.858000 5.449086
24.225000 40.062000 4.679641
24.228000 34.569000 4.284785
24.231000 47.751000 5.263079
24.234000 37.628000 4.523871
24.237000 53.470000 5.445707
24.240000 40.394000 4.598337
24.243000 36.073000 4.325973
24.246000 27.891000 3.813978
24.249000 39.088000 4.494323
24.252000 35.392000 4.281843
24.255000 30.411000 4.142678
24.258000 29.087000 3.979301
24.261000 28.385000 3.933561
24.264000 27.897000 3.903367
24.267000 41.501000 4.793433
24.270000 25.288000 3.567328
24.273000 35.296000 4.249797
24.276000 33.166000 4.322190
24.279000 25.278000 3.689610
24.282000 27.756000 3.882088
24.285000 34.439000 4.379986
24.288000 31.297000 4.169245
24.291000 28.975000 3.909534
24.294000 28.196000 3.851110
24.297000 34.738000 4.316349
24.300000 39.815000 4.664277
24.303000 29.105000 4.013576
24.306000 33.413000 4.318264
24.309000 31.037000 4.089382
24.312000 31.795000 4.063110
24.315000 47.916000 5.083610
24.318000 38.021000 4.541351
24.321000 32.655000 4.134786
24.324000 37.014000 4.343597
24.327000 28.565000 3.823323
24.330000 29.104000 3.901560
24.333000 33.884000 4.411876
24.336000 33.107000 4.063027
24.339000 44.064000 5.014859
24.342000 34.799000 4.385309
24.345000 26.335000 3.701494
24.348000 43.603000 4.864251
24.351000 31.027000 4.094357
24.354000 33.926000 4.143734
24.357000 28.510000 3.715030
24.360000 29.336000 3.979423
24.363000 42.601000 4.881985
24.366000 24.914000 3.476940
24.369000 40.558000 4.495961
24.372000 34.165000 4.292033
24.375000 27.807000 3.842877
24.378000 35.873000 4.497860
24.381000 32.560000 4.257635
24.384000 36.848000 4.684641
24.387000 39.230000 4.513499
24.390000 33.338000 4.260902
24.393000 44.959000 5.007723
24.396000 26.325000 3.736302
24.399000 27.888000 3.674228
24.402000 40.630000 4.523363
24.405000 46.241000 4.991700
24.408000 33.975000 4.371549
24.411000 24.711000 3.681203
24.414000 41.173000 4.650228
24.417000 31.099000 3.915816
24.420000 32.726000 4.339417
24.423000 35.209000 4.519703
24.426000 44.443000 4.978201
24.429000 36.624000 4.397240
24.432000 45.247000 4.960712
24.435000 43.290000 4.913838
24.438000 34.918000 4.387867
24.441000 31.156000 4.308347
24.444000 39.687000 4.586040
24.447000 28.507000 3.986636
24.450000 32.885000 4.186025
24.453000 33.884000 4.221427
24.456000 25.812000 3.741420
24.459000 20.034000 3.325984
24.462000 31.238000 3.846578
24.465000 30.280000 3.826509
24.468000 26.351000 3.915962
24.471000 32.728000 4.080006
24.474000 35.991000 4.408063
24.477000 38.692000 4.495986
24.480000 34.472000 4.275430
24.483000 36.300000 4.359285
24.486000 34.702000 4.471180
24.489000 32.413000 4.115624
24.492000 35.966000 4.266014
24.495000 36.034000 4.578678
24.498000 35.207000 4.570060
24.501000 35.497000 4.340095
24.504000 31.763000 4.199569
24.507000 32.900000 4.150577
24.510000 22.632000 3.466660
24.513000 33.667000 4.272935
24.516000 33.155000 4.222819
24.519000 29.294000 3.750919
24.522000 32.132000 4.081945
24.525000 47.906000 5.269203
24.528000 27.942000 3.782144
24.531000 34.392000 4.208234
24.534000 37.395000 4.517784
24.537000 43.098000 4.630003
24.540000 50.574000 5.165730
24.543000 39.426000 4.698437
24.546000 40.981000 4.903730
24.549000 30.728000 4.094715
24.552000 36.898000 4.444846
24.555000 31.514000 4.009540
24.558000 43.059000 4.855646
24.561000 29.321000 3.953622
24.564000 31.160000 3.889933
24.567000 38.314000 4.555915
24.570000 37.112000 4.569086
24.573000 47.276000 5.201570
24.576000 36.994000 4.553742
24.579000 27.435000 3.846060
24.582000 34.899000 4.353269
24.585000 40.642000 4.734459
24.588000 38.245000 4.478073
24.591000 35.349000 4.406942
24.594000 38.535000 4.574144
24.597000 33.482000 4.316765
24.600000 39.054000 4.755764
24.603000 35.979000 4.608953
24.606000 30.806000 3.995703
24.609000 31.991000 4.041660
24.612000 44.124000 4.958541
24.615000 22.851000 3.339194
24.618000 33.351000 4.134161
24.621000 35.519000 4.313773
24.624000 40.715000 4.550248
24.627000 49.261000 5.138899
24.630000 39.608000 4.688011
24.633000 40.103000 4.667692
24.636000 30.015000 3.939103
24.639000 42.199000 4.753865
24.642000 36.183000 4.385748
24.645000 25.436000 3.678500
24.648000 37.786000 4.626740
24.651000 40.118000 4.550542
24.654000 34.514000 4.350080
24.657000 38.051000 4.458431
24.660000 41.615000 4.830578
24.663000 45.615000 4.954747
24.666000 32.995000 4.248711
24.669000 35.465000 4.377976
24.672000 37.274000 4.512164
24.675000 36.685000 4.535951
24.678000 39.000000 4.600788
24.681000 34.693000 4.197628
24.684000 38.501000 4.641026
24.687000 44.014000 4.848771
24.690000 52.608000 5.424567
24.693000 37.590000 4.452419
24.696000 50.738000 5.383319
24.699000 40.082000 4.743638
24.702000 34.893000 4.352868
24.705000 45.808000 4.814019
24.708000 41.197000 4.519702
24.711000 47.353000 5.080983
24.714000 49.801000 5.166264
24.717000 39.029000 4.537435
24.720000 57.257000 5.523420
24.723000 47.974000 5.073255
24.726000 62.925000 5.959336
24.729000 48.098000 5.163741
24.732000 53.946000 5.606776
24.735000 50.396000 5.283679
24.738000 58.242000 5.459189
24.741000 50.828000 5.269988
24.744000 52.981000 5.465697
24.747000 57.290000 5.621902
24.750000 65.552000 5.815256
24.753000 66.379000 5.969253
24.756000 92.315000 7.124618
24.759000 83.272000 6.655887
24.762000 82.936000 6.608930
24.765000 107.547000 7.627425
24.768000 105.814000 7.548088
24.771000 129.973000 8.199158
24.774000 157.189000 9.124214
24.777000 193.698000 10.159248
24.780000 246.765000 11.600216
24.783000 294.238000 12.618498
24.786000 452.861000 15.506525
24.789000 728.744000 20.027781
24.792000 1110.667000 25.155039
24.795000 1764.812000 31.945666
24.798000 3139.326000 42.577002
24.801000 5128.214000 55.674382
24.804000 7377.332000 69.375809
24.807000 6736.758000 66.284882
24.810000 4272.630000 50.601912
24.813000 2419.389000 36.836317
24.816000 1337.841000 27.132833
24.819000 846.248000 21.738137
24.822000 588.782000 17.992447
24.825000 436.906000 15.391115
24.828000 307.365000 12.655422
24.831000 233.291000 11.218414
24.834000 176.296000 9.769956
24.837000 168.594000 9.665374
24.840000 118.137000 8.027365
24.843000 91.807000 6.941998
24.846000 127.705000 8.110777
24.849000 95.097000 7.316158
24.852000 83.371000 6.835049
24.855000 78.980000 6.440349
24.858000 79.699000 6.605471
24.861000 64.912000 5.927102
24.864000 54.540000 5.510067
24.867000 47.270000 5.219000
24.870000 60.847000 5.505054
24.873000 72.652000 6.188779
24.876000 44.143000 4.766834
24.879000 39.525000 4.626682
24.882000 48.463000 5.101399
24.885000 43.114000 4.704814
24.888000 55.538000 5.388238
24.891000 42.513000 4.816336
24.894000 42.906000 4.741907
24.897000 51.482000 5.208101
24.900000 42.481000 4.634579
24.903000 41.171000 4.738911
24.906000 40.005000 4.650949
24.909000 40.010000 4.473515
24.912000 44.128000 4.753970
24.915000 47.048000 4.846331
24.918000 42.517000 4.703884
24.921000 38.800000 4.797360
24.924000 50.838000 5.239220
24.927000 36.698000 4.556737
24.930000 44.873000 4.983387
24.933000 50.015000 5.120920
24.936000 48.015000 5.060889
24.939000 35.250000 4.284787
24.942000 38.167000 4.485025
24.945000 45.333000 4.995595
24.948000 22.804000 3.508335
24.951000 28.423000 3.919045
24.954000 40.569000 4.721163
24.957000 41.475000 4.610556
24.960000 42.162000 4.749269
24.963000 31.436000 4.051166
24.966000 43.617000 4.848903
24.969000 45.781000 4.959753
24.972000 39.957000 4.568760
24.975000 36.410000 4.326683
24.978000 30.561000 3.978946
24.981000 30.954000 4.118991
24.984000 29.996000 4.176574
24.987000 31.572000 4.141625
24.990000 45.552000 4.929271
24.993000 47.847000 5.031089
24.996000 36.108000 4.325050
24.999000 36.492000 4.335068
25.002000 32.358000 4.210322
25.005000 45.991000 5.109027
25.008000 25.607000 3.541615
25.011000 29.390000 4.033536
25.014000 30.174000 4.097432
25.017000 36.163000 4.262648
25.020000 37.001000 4.318521
25.023000 32.998000 4.158978
25.026000 36.062000 4.529736
25.029000 29.563000 4.056842
25.032000 30.807000 3.999679
25.035000 35.842000 4.355919
25.038000 39.324000 4.457844
25.041000 30.668000 4.021651
25.044000 41.733000 4.929668
25.047000 35.900000 4.360752
25.050000 29.645000 4.004825
25.053000 49.462000 5.065735
25.056000 39.537000 4.588683
25.059000 36.000000 4.506500
25.062000 37.045000 4.474229
25.065000 31.548000 3.994736
25.068000 41.289000 4.692595
25.071000 40.556000 4.758955
25.074000 37.737000 4.661387
25.077000 33.846000 4.289388
25.080000 35.693000 4.470222
25.083000 24.793000 3.623614
25.086000 30.057000 4.013849
25.089000 40.906000 4.614517
25.092000 42.874000 4.891264
25.095000 35.007000 4.278177
25.098000 30.012000 3.991102
25.101000 31.840000 4.035558
25.104000 36.218000 4.469808
25.107000 30.229000 3.865318
25.110000 33.253000 4.228939
25.113000 29.630000 4.025273
25.116000 41.280000 4.756550
25.119000 29.659000 4.062833
25.122000 33.245000 4.083348
25.125000 30.578000 4.080194
25.128000 33.343000 4.339669
25.131000 34.994000 4.419872
25.134000 32.475000 4.269378
25.137000 34.174000 4.231855
25.140000 23.639000 3.531095
25.143000 33.498000 4.198389
25.146000 40.929000 4.749863
25.149000 32.888000 4.344865
25.152000 25.724000 3.783823
25.155000 33.670000 4.341890
25.158000 28.590000 3.984693
25.161000 29.028000 3.877173
25.164000 35.857000 4.466028
25.167000 19.064000 3.136708
25.170000 34.470000 4.159267
25.173000 42.560000 4.732550
25.176000 36.807000 4.582608
25.179000 31.228000 4.005464
25.182000 36.475000 4.366300
25.185000 40.052000 4.547974
25.188000 41.481000 4.755247
25.191000 42.115000 4.744382
25.194000 33.122000 4.131002
25.197000 31.742000 3.945624
25.200000 28.857000 3.911902
25.203000 38.159000 4.586859
25.206000 29.504000 4.088261
25.209000 40.298000 4.613184
25.212000 29.113000 3.981411
25.215000 42.529000 4.724619
25.218000 36.181000 4.491375
25.221000 45.506000 4.819416
25.224000 37.990000 4.409364
25.227000 31.337000 4.101972
25.230000 45.459000 5.082993
25.233000 30.371000 4.141632
25.236000 30.377000 4.191378
25.239000 35.996000 4.587052
25.242000 30.280000 4.126875
25.245000 40.961000 4.832153
25.248000 33.614000 4.263628
25.251000 22.780000 3.459846
25.254000 37.429000 4.409415
25.257000 22.695000 3.480830
25.260000 35.468000 4.474420
25.263000 36.565000 4.358589
25.266000 31.982000 4.217481
25.269000 26.722000 3.766084
25.272000 35.994000 4.252039
25.275000 37.265000 4.543708
25.278000 40.907000 4.691735
25.281000 35.130000 4.541023
25.284000 33.298000 4.370744
25.287000 29.536000 3.949636
25.290000 33.907000 4.332144
25.293000 29.990000 3.922358
25.296000 38.915000 4.674261
25.299000 34.636000 4.098365
25.302000 37.100000 4.321699
25.305000 34.160000 4.275431
25.308000 34.248000 4.449349
25.311000 37.418000 4.508781
25.314000 35.634000 4.185935
25.317000 30.095000 3.916745
25.320000 25.580000 3.720573
25.323000 35.447000 4.452972
25.326000 34.332000 4.250000
25.329000 47.011000 5.102279
25.332000 31.691000 4.033382
25.335000 32.137000 4.194523
25.338000 39.890000 4.637670
25.341000 34.356000 4.225596
25.344000 38.454000 4.669757
25.347000 45.727000 4.953677
25.350000 38.419000 4.484632
25.353000 35.403000 4.380590
25.356000 38.309000 4.554916
25.359000 43.513000 4.710244
25.362000 35.436000 4.576691
25.365000 31.158000 4.118502
25.368000 41.602000 4.722166
25.371000 38.039000 4.580410
25.374000 35.776000 4.324209
25.377000 31.447000 4.262945
25.380000 36.653000 4.427734
25.383000 34.596000 4.173424
25.386000 40.088000 4.592203
25.389000 33.421000 4.138429
25.392000 27.904000 3.832002
25.395000 31.362000 4.189549
25.398000 41.431000 4.700924
25.401000 22.803000 3.456805
25.404000 29.969000 3.973357
25.407000 29.164000 3.999875
25.410000 24.774000 3.569257
25.413000 32.667000 4.179151
25.416000 27.322000 3.798208
25.419000 27.687000 3.804639
25.422000 31.863000 4.198000
25.425000 33.792000 4.374681
25.428000 33.862000 4.282272
25.431000 39.943000 4.450854
25.434000 28.161000 4.042113
25.437000 34.985000 4.397212
25.440000 24.091000 3.518989
25.443000 30.437000 3.967559
25.446000 30.755000 4.025560
25.449000 31.448000 3.940639
25.452000 31.238000 4.026667
25.455000 27.806000 3.692179
25.458000 36.105000 4.436282
25.461000 35.132000 4.376113
25.464000 31.713000 3.929947
25.467000 39.990000 4.729632
25.470000 30.833000 4.224731
25.473000 27.544000 3.917727
25.476000 33.871000 3.952813
25.479000 36.824000 4.338346
25.482000 39.288000 4.551604
25.485000 31.290000 3.935123
25.488000 31.751000 4.135158
25.491000 36.945000 4.493509
25.494000 41.967000 4.694886
25.497000 42.364000 4.769651
25.500000 42.066000 4.817249
25.503000 36.539000 4.391836
25.506000 25.600000 3.630996
25.509000 30.576000 4.111932
25.512000 39.047000 4.651594
25.515000 33.308000 4.094514
25.518000 38.265000 4.682541
25.521000 25.050000 3.607579
25.524000 30.942000 4.099665
25.527000 31.198000 4.184515
25.530000 33.989000 4.392369
25.533000 28.086000 3.955030
25.536000 37.414000 4.562710
25.539000 37.956000 4.446297
25.542000 31.245000 4.072110
25.545000 29.840000 4.106439
25.548000 23.404000 3.525681
25.551000 36.289000 4.334462
25.554000 39.521000 4.682771
25.557000 43.459000 4.799345
25.560000 42.398000 4.821949
25.563000 36.590000 4.308895
25.566000 39.613000 4.467602
25.569000 59.547000 5.713264
25.572000 30.260000 4.116276
25.575000 24.768000 3.499443
25.578000 38.080000 4.439811
25.581000 39.872000 4.442387
25.584000 29.935000 4.193322
25.587000 31.067000 4.030215
25.590000 30.765000 4.040435
25.593000 43.248000 4.694184
25.596000 34.989000 4.257028
25.599000 35.078000 4.352991
25.602000 37.754000 4.502923
25.605000 34.093000 4.379299
25.608000 37.441000 4.625208
25.611000 27.681000 3.965383
25.614000 25.179000 3.601662
25.617000 33.534000 4.289926
25.620000 28.983000 4.083088
25.623000 35.746000 4.312544
25.626000 33.763000 4.265327
25.629000 30.797000 4.099797
25.632000 32.368000 4.255091
25.635000 29.883000 3.988534
25.638000 39.665000 4.699915
25.641000 31.940000 4.186544
25.644000 38.592000 4.589181
25.647000 37.142000 4.585621
25.650000 30.585000 4.048045
25.653000 34.805000 4.236887
25.656000 34.824000 4.453758
25.659000 49.169000 5.307878
25.662000 37.228000 4.494084
25.665000 46.388000 4.726779
25.668000 35.177000 4.437226
25.671000 31.063000 4.251104
25.674000 25.170000 3.835303
25.677000 27.841000 3.863131
25.680000 22.051000 3.465985
25.683000 32.924000 4.272991
25.686000 22.215000 3.563160
25.689000 32.127000 4.332602
25.692000 27.660000 3.924294
25.695000 22.073000 3.531966
25.698000 20.413000 3.333267
25.701000 45.615000 4.872012
25.704000 41.770000 4.848968
25.707000 25.613000 3.608175
25.710000 36.152000 4.314925
25.713000 32.402000 4.045708
25.716000 26.088000 3.833205
25.719000 36.845000 4.512994
25.722000 34.864000 4.425964
25.725000 31.885000 4.008602
25.728000 42.863000 4.921582
25.731000 36.489000 4.378181
25.734000 34.558000 4.264634
25.737000 31.438000 4.095170
25.740000 46.174000 4.898645
25.743000 43.878000 4.936438
25.746000 39.880000 4.818731
25.749000 30.610000 4.113517
25.752000 26.983000 3.725748
25.755000 27.596000 3.710707
25.758000 35.405000 4.545236
25.761000 36.306000 4.415384
25.764000 30.856000 4.184885
25.767000 30.513000 4.012837
25.770000 38.972000 4.584368
25.773000 31.974000 4.279776
25.776000 33.986000 4.412460
25.779000 23.058000 3.579126
25.782000 37.223000 4.518859
25.785000 27.082000 3.679369
25.788000 28.466000 3.889637
25.791000 31.276000 4.089162
25.794000 40.264000 4.847675
25.797000 36.003000 4.302552
25.800000 45.491000 4.959297
25.803000 29.434000 3.904679
25.806000 41.486000 4.766502
25.809000 42.646000 4.836134
25.812000 36.493000 4.427197
25.815000 41.906000 4.787079
25.818000 25.713000 3.763529
25.821000 35.208000 4.352211
25.824000 30.533000 4.042081
25.827000 31.007000 3.978349
25.830000 41.944000 4.700966
25.833000 33.746000 4.223859
25.836000 32.470000 4.374355
25.839000 24.022000 3.499562
25.842000 28.878000 3.910974
25.845000 27.879000 3.931174
25.848000 22.571000 3.386558
25.851000 28.175000 3.849126
25.854000 34.692000 4.285086
25.857000 27.316000 3.700248
25.860000 38.358000 4.615853
25.863000 35.969000 4.437693
25.866000 31.098000 4.093881
25.869000 38.117000 4.612536
25.872000 33.479000 4.059256
25.875000 36.576000 4.431799
25.878000 38.461000 4.442067
25.881000 27.098000 3.806977
25.884000 33.307000 4.342805
25.887000 36.386000 4.322870
25.890000 33.953000 4.212815
25.893000 46.561000 4.874807
25.896000 40.478000 4.586541
25.899000 32.836000 4.148296
25.902000 30.828000 3.993662
25.905000 33.813000 4.349531
25.908000 38.625000 4.554367
25.911000 43.920000 4.938962
25.914000 30.442000 4.110219
25.917000 40.550000 4.798042
25.920000 33.195000 4.235571
25.923000 28.510000 3.876178
25.926000 28.874000 3.856995
25.929000 45.119000 4.861464
25.932000 38.080000 4.412899
25.935000 32.919000 4.058640
25.938000 37.581000 4.428479
25.941000 35.713000 4.242952
25.944000 30.615000 4.211514
25.947000 28.440000 3.928188
25.950000 28.430000 3.924895
25.953000 32.265000 4.266976
25.956000 47.018000 5.025243
25.959000 31.590000 4.137725
25.962000 35.887000 4.249353
25.965000 29.775000 4.018070
25.968000 31.739000 4.085585
25.971000 33.417000 4.330030
25.974000 39.119000 4.676306
25.977000 36.507000 4.396827
25.980000 37.317000 4.536897
25.983000 35.948000 4.437217
25.986000 26.937000 3.859242
25.989000 33.986000 4.125478
25.992000 28.717000 3.850202
25.995000 35.155000 4.434463
25.998000 39.389000 4.654561
26.001000 28.468000 4.049636
26.004000 34.534000 4.078762
26.007000 26.132000 3.633083
26.010000 31.112000 4.114716
26.013000 39.606000 4.681120
26.016000 27.074000 3.973150
26.019000 31.686000 4.057125
26.022000 41.488000 4.633401
26.025000 27.224000 3.779314
26.028000 45.892000 5.137640
26.031000 40.482000 4.667475
26.034000 35.836000 4.304493
26.037000 39.622000 4.654210
26.040000 38.241000 4.457459
26.043000 28.599000 3.890604
26.046000 40.995000 4.767803
26.049000 24.389000 3.586765
26.052000 28.304000 3.814424
26.055000 31.270000 4.105942
26.058000 28.603000 4.006681
26.061000 31.619000 4.150793
26.064000 31.879000 4.218620
26.067000 26.380000 3.756278
26.070000 33.159000 4.302363
26.073000 37.660000 4.589263
26.076000 34.416000 4.022778
26.079000 34.996000 4.437335
26.082000 32.319000 4.074509
26.085000 41.365000 4.766470
26.088000 32.296000 4.179947
26.091000 33.306000 4.197024
26.094000 33.749000 4.270976
26.097000 35.856000 4.387804
26.100000 26.451000 3.762390
26.103000 41.645000 4.901079
26.106000 30.860000 4.037090
26.109000 36.855000 4.446603
26.112000 32.617000 4.153205
26.115000 42.867000 4.924451
26.118000 37.440000 4.514561
26.121000 37.511000 4.398456
26.124000 34.350000 4.183562
26.127000 34.916000 4.352338
26.130000 32.501000 4.129157
26.133000 36.319000 4.480278
26.136000 37.632000 4.429722
26.139000 31.328000 4.070443
26.142000 26.488000 3.766100
26.145000 32.399000 4.246899
26.148000 37.204000 4.553528
26.151000 29.818000 3.975975
26.154000 26.738000 3.823382
26.157000 33.175000 4.059274
26.160000 36.333000 4.464694
26.163000 34.925000 4.292209
26.166000 29.716000 3.747317
26.169000 42.953000 4.536611
26.172000 25.329000 3.619743
26.175000 35.081000 4.321449
26.178000 32.707000 4.117943
26.181000 26.284000 3.777161
26.184000 34.151000 4.268143
26.187000 29.770000 4.122766
26.190000 37.195000 4.416340
26.193000 27.080000 3.779159
26.196000 30.939000 4.177657
26.199000 34.891000 4.327351
26.202000 27.427000 3.840675
26.205000 38.808000 4.657636
26.208000 34.444000 4.273217
26.211000 27.043000 3.822306
26.214000 42.199000 4.686983
26.217000 27.122000 3.925686
26.220000 25.323000 3.692283
26.223000 29.725000 4.049664
26.226000 32.954000 4.173537
26.229000 35.538000 4.408676
26.232000 31.314000 3.976999
26.235000 34.662000 4.313920
26.238000 33.190000 4.359132
26.241000 33.915000 4.062623
26.244000 44.820000 4.938461
26.247000 43.801000 4.918462
26.250000 28.855000 4.027057
26.253000 28.258000 4.086885
26.256000 40.203000 4.586672
26.259000 26.687000 3.637563
26.262000 29.346000 3.964610
26.265000 36.095000 4.375192
26.268000 39.640000 4.702140
26.271000 24.205000 3.619011
26.274000 37.263000 4.597291
26.277000 31.947000 4.207516
26.280000 28.781000 3.933661
26.283000 35.256000 4.319583
26.286000 26.079000 3.574133
26.289000 37.613000 4.557641
26.292000 34.706000 4.406022
26.295000 28.826000 3.861885
26.298000 28.731000 4.053470
26.301000 32.809000 4.179738
26.304000 32.375000 4.236833
26.307000 27.542000 3.857522
26.310000 43.674000 4.945043
26.313000 25.138000 3.579815
26.316000 37.910000 4.594637
26.319000 28.778000 3.970432
26.322000 31.176000 4.172308
26.325000 26.245000 3.778853
26.328000 36.592000 4.476826
26.331000 40.379000 4.595512
26.334000 41.502000 4.648574
26.337000 23.888000 3.607626
26.340000 26.700000 3.872605
26.343000 31.237000 4.052559
26.346000 30.094000 4.062806
26.349000 25.912000 3.812620
26.352000 40.712000 4.801983
26.355000 26.533000 3.697124
26.358000 35.192000 4.328712
26.361000 30.852000 4.012404
26.364000 28.239000 3.920080
26.367000 41.798000 4.750867
26.370000 37.619000 4.492277
26.373000 34.743000 4.373039
26.376000 36.639000 4.314586
26.379000 33.839000 4.187295
26.382000 25.186000 3.646015
26.385000 34.219000 4.258727
26.388000 27.376000 3.792635
26.391000 31.016000 4.044441
26.394000 31.594000 4.138467
26.397000 36.934000 4.406877
26.400000 26.873000 3.772567
26.403000 26.369000 3.703366
26.406000 27.043000 3.682209
26.409000 27.253000 3.757459
26.412000 28.373000 3.853725
26.415000 36.313000 4.546953
26.418000 27.659000 3.621379
26.421000 33.740000 4.311485
26.424000 30.321000 4.084283
26.427000 33.940000 4.224410
26.430000 37.019000 4.246432
26.433000 24.348000 3.641283
26.436000 27.838000 3.873984
26.439000 31.465000 4.250911
26.442000 33.486000 4.276019
26.445000 35.818000 4.345582
26.448000 35.724000 4.471534
26.451000 31.968000 4.236151
26.454000 28.312000 3.930731
26.457000 37.558000 4.578904
26.460000 31.051000 4.093807
26.463000 29.364000 4.082442
26.466000 32.034000 4.331703
26.469000 39.143000 4.607621
26.472000 33.130000 4.298915
26.475000 33.987000 4.235405
26.478000 34.866000 4.385699
26.481000 28.326000 3.938206
26.484000 24.835000 3.550838
26.487000 30.279000 4.053431
26.490000 32.645000 4.201140
26.493000 32.400000 4.397366
26.496000 31.067000 3.888484
26.499000 33.958000 4.393933
26.502000 26.896000 3.851335
26.505000 26.604000 3.810897
26.508000 31.385000 3.977133
26.511000 33.613000 4.484423
26.514000 27.904000 3.841188
26.517000 38.377000 4.521317
26.520000 33.782000 4.285551
26.523000 34.635000 4.440220
26.526000 33.578000 4.141589
26.529000 43.398000 4.876125
26.532000 51.309000 5.196833
26.535000 31.485000 4.096147
26.538000 29.236000 4.066606
26.541000 35.415000 4.367331
26.544000 30.445000 4.099500
26.547000 32.007000 4.058811
26.550000 26.906000 3.800616
26.553000 39.271000 4.586760
26.556000 27.035000 3.824028
26.559000 39.482000 4.736959
26.562000 27.427000 3.736194
26.565000 26.023000 3.615735
26.568000 27.970000 3.955363
26.571000 31.309000 4.183409
26.574000 45.065000 5.020335
26.577000 32.002000 4.088481
26.580000 34.108000 4.183536
26.583000 37.973000 4.530580
26.586000 36.557000 4.398931
26.589000 48.084000 5.043687
26.592000 39.835000 4.485636
26.595000 31.648000 3.982486
26.598000 31.919000 4.046973
26.601000 32.228000 4.388164
26.604000 28.952000 3.917980
26.607000 22.998000 3.409942
26.610000 31.294000 3.986622
26.613000 30.987000 4.127351
26.616000 36.721000 4.383733
26.619000 30.043000 4.048018
26.622000 27.469000 3.834739
26.625000 37.139000 4.478713
26.628000 29.817000 4.007425
26.631000 32.059000 4.225625
26.634000 34.236000 4.366085
26.637000 31.111000 4.265342
26.640000 44.267000 4.763444
26.643000 35.687000 4.444507
26.646000 21.134000 3.329469
26.649000 29.188000 4.122257
26.652000 23.780000 3.540860
26.655000 36.823000 4.442800
26.658000 33.289000 4.286960
26.661000 28.355000 3.900448
26.664000 27.935000 3.894445
26.667000 27.797000 3.903143
26.670000 29.835000 3.841095
26.673000 27.996000 3.951154
26.676000 30.497000 4.002482
26.679000 41.608000 4.781844
26.682000 28.160000 3.839890
26.685000 27.542000 3.784571
26.688000 32.979000 4.196496
26.691000 28.352000 3.902285
26.694000 34.109000 4.393959
26.697000 35.494000 4.358196
26.700000 35.060000 4.482918
26.703000 31.219000 3.961244
26.706000 33.313000 4.280243
26.709000 31.365000 4.028422
26.712000 34.499000 4.218767
26.715000 31.212000 3.880968
26.718000 18.764000 3.040997
26.721000 29.227000 3.978689
26.724000 37.396000 4.482810
26.727000 28.673000 3.687904
26.730000 30.245000 4.269604
26.733000 29.967000 4.007866
26.736000 40.835000 4.769229
26.739000 40.701000 4.460545
26.742000 37.296000 4.625168
26.745000 35.826000 4.386279
26.748000 28.479000 3.737104
26.751000 40.085000 4.581189
26.754000 33.251000 4.160673
26.757000 38.183000 4.564104
26.760000 38.200000 4.671806
26.763000 38.410000 4.510135
26.766000 36.367000 4.439237
26.769000 31.993000 4.120205
26.772000 32.154000 3.997880
26.775000 30.073000 3.996539
26.778000 37.785000 4.691249
26.781000 25.345000 3.592659
26.784000 25.060000 3.716917
26.787000 33.822000 4.320880
26.790000 26.538000 3.760113
26.793000 33.479000 4.215929
26.796000 33.327000 4.133509
26.799000 33.390000 4.138226
26.802000 35.459000 4.323757
26.805000 33.194000 4.175476
26.808000 34.453000 4.144938
26.811000 36.855000 4.495981
26.814000 40.055000 4.514802
26.817000 33.155000 4.079492
26.820000 30.616000 4.128665
26.823000 37.849000 4.611914
26.826000 30.282000 3.945410
26.829000 31.495000 4.026852
26.832000 37.213000 4.343940
26.835000 35.556000 4.450032
26.838000 36.950000 4.480569
26.841000 33.033000 4.263070
26.844000 30.069000 4.019235
26.847000 36.520000 4.325388
26.850000 29.620000 4.047224
26.853000 42.973000 4.722460
26.856000 29.413000 3.954905
26.859000 27.054000 3.901823
26.862000 47.950000 5.094719
26.865000 45.305000 5.048188
26.868000 39.683000 4.724981
26.871000 27.547000 3.863129
26.874000 30.308000 3.943411
26.877000 36.768000 4.517513
26.880000 40.655000 4.668466
26.883000 31.377000 4.204699
26.886000 32.368000 4.261631
26.889000 36.906000 4.408795
26.892000 36.583000 4.503066
26.895000 36.293000 4.467762
26.898000 30.544000 3.902654
26.901000 28.307000 3.817514
26.904000 46.155000 4.817961
26.907000 30.977000 4.035099
26.910000 45.049000 5.149650
26.913000 31.850000 4.117214
26.916000 27.250000 3.740052
26.919000 40.152000 4.557243
26.922000 41.973000 4.961314
26.925000 25.377000 3.654573
26.928000 34.461000 4.303819
26.931000 32.805000 4.170755
26.934000 31.006000 3.986138
26.937000 43.275000 4.953916
26.940000 36.258000 4.411329
26.943000 40.032000 4.665819
26.946000 45.233000 4.925498
26.949000 31.705000 3.880631
26.952000 53.763000 5.450029
26.955000 40.745000 4.750462
26.958000 32.753000 4.368292
26.961000 30.165000 4.029125
26.964000 30.444000 4.119047
26.967000 28.937000 4.142529
26.970000 27.539000 3.994915
26.973000 38.209000 4.434077
26.976000 38.806000 4.449873
26.979000 43.139000 4.720323
26.982000 37.809000 4.509935
26.985000 32.058000 4.266615
26.988000 25.845000 3.807906
26.991000 31.073000 4.101140
26.994000 32.089000 4.166024
26.997000 30.768000 3.925432
27.000000 34.153000 4.490996
27.003000 33.315000 4.151654
27.006000 44.435000 4.673746
27.009000 42.371000 4.788046
27.012000 42.477000 4.743315
27.015000 36.953000 4.481282
27.018000 36.568000 4.473316
27.021000 32.476000 4.149840
27.024000 32.778000 4.231160
27.027000 29.372000 3.996844
27.030000 26.971000 3.752347
27.033000 35.160000 4.397922
27.036000 31.685000 3.866167
27.039000 33.885000 4.241106
27.042000 35.664000 4.397264
27.045000 42.220000 4.748598
27.048000 41.174000 4.707103
27.051000 25.322000 3.594797
27.054000 35.404000 4.329132
27.057000 34.511000 4.399725
27.060000 34.888000 4.476285
27.063000 41.097000 4.667289
27.066000 39.372000 4.696339
27.069000 30.374000 4.004521
27.072000 33.369000 4.329344
27.075000 45.050000 4.792468
27.078000 27.827000 3.936378
27.081000 29.720000 4.030237
27.084000 32.605000 4.380468
27.087000 38.484000 4.697671
27.090000 40.737000 4.777969
27.093000 36.056000 4.409084
27.096000 31.839000 4.258982
27.099000 36.048000 4.655836
27.102000 33.255000 4.327775
27.105000 48.308000 5.164293
27.108000 36.100000 4.236627
27.111000 40.229000 4.654137
27.114000 33.971000 4.321587
27.117000 36.532000 4.541101
27.120000 38.246000 4.644185
27.123000 37.379000 4.357355
27.126000 38.892000 4.701846
27.129000 34.164000 4.196230
27.132000 45.160000 4.971166
27.135000 35.835000 4.222118
27.138000 35.053000 4.226831
27.141000 37.240000 4.589500
27.144000 43.996000 4.894130
27.147000 40.037000 4.664552
27.150000 32.943000 4.203954
27.153000 44.445000 4.998674
27.156000 33.087000 4.312870
27.159000 42.235000 4.844755
27.162000 40.181000 4.809343
27.165000 26.540000 3.608988
27.168000 37.804000 4.454767
27.171000 37.283000 4.644965
27.174000 32.418000 4.103899
27.177000 42.308000 4.854860
27.180000 42.154000 4.738251
27.183000 41.726000 4.693176
27.186000 35.756000 4.297904
27.189000 39.560000 4.653099
27.192000 38.377000 4.555672
27.195000 50.575000 5.105862
27.198000 42.676000 4.841238
27.201000 38.152000 4.487216
27.204000 38.047000 4.524967
27.207000 39.663000 4.705279
27.210000 45.482000 4.839975
27.213000 47.906000 4.975397
27.216000 46.830000 5.149121
27.219000 56.087000 5.431406
27.222000 37.483000 4.513291
27.225000 42.518000 4.626898
27.228000 41.218000 4.649263
27.231000 47.728000 5.044354
27.234000 44.668000 4.930189
27.237000 42.626000 4.600667
27.240000 47.462000 4.976423
27.243000 41.125000 4.634146
27.246000 52.256000 5.335694
27.249000 51.917000 5.405812
27.252000 52.366000 5.366949
27.255000 42.609000 4.718358
27.258000 46.765000 5.112889
27.261000 43.586000 4.936750
27.264000 55.829000 5.617795
27.267000 39.498000 4.657475
27.270000 49.734000 5.159933
27.273000 60.714000 5.845205
27.276000 46.790000 4.986357
27.279000 48.393000 4.974537
27.282000 51.787000 5.210498
27.285000 55.485000 5.406963
27.288000 69.026000 6.017972
27.291000 59.561000 5.793235
27.294000 60.836000 5.786427
27.297000 53.491000 5.324966
27.300000 55.148000 5.425823
27.303000 71.039000 6.176460
27.306000 78.051000 6.436298
27.309000 74.168000 6.562542
27.312000 73.766000 6.212489
27.315000 79.654000 6.613297
27.318000 80.153000 6.591534
27.321000 80.477000 6.572246
27.324000 75.857000 6.310972
27.327000 84.621000 6.758495
27.330000 95.500000 7.085700
27.333000 91.246000 7.060491
27.336000 98.057000 7.230769
27.339000 89.576000 6.994896
27.342000 108.129000 7.618877
27.345000 123.036000 8.085607
27.348000 139.292000 8.895321
27.351000 174.729000 9.922115
27.354000 184.442000 9.952491
27.357000 221.985000 10.844018
27.360000 239.541000 11.228375
27.363000 281.198000 12.416186
27.366000 320.691000 13.356250
27.369000 395.464000 14.810637
27.372000 487.211000 16.244775
27.375000 655.070000 18.603951
27.378000 914.833000 22.231482
27.381000 1132.982000 25.336057
27.384000 1356.799000 27.673753
27.387000 1494.869000 28.769622
27.390000 1543.994000 29.293369
27.393000 1369.599000 27.656803
27.396000 1082.127000 24.528469
27.399000 830.766000 21.576865
27.402000 645.640000 18.671315
27.405000 470.485000 15.805201
27.408000 370.483000 14.191451
27.411000 301.409000 12.904675
27.414000 283.955000 12.421396
27.417000 210.268000 10.476220
27.420000 182.544000 9.815611
27.423000 160.433000 9.241130
27.426000 163.008000 9.349683
27.429000 154.662000 9.077046
27.432000 141.640000 8.702395
27.435000 105.571000 7.439050
27.438000 119.182000 8.081702
27.441000 94.375000 6.900945
27.444000 110.355000 7.747524
27.447000 85.769000 6.832547
27.450000 90.356000 7.041223
27.453000 72.083000 6.375388
27.456000 87.012000 6.904534
27.459000 59.179000 5.558417
27.462000 74.869000 6.266862
27.465000 79.182000 6.541626
27.468000 72.376000 6.250495
27.471000 58.564000 5.663962
27.474000 63.782000 5.800124
27.477000 55.699000 5.335093
27.480000 58.355000 5.526843
27.483000 68.220000 6.185469
27.486000 38.241000 4.540179
27.489000 41.310000 4.652750
27.492000 62.732000 5.995898
27.495000 53.817000 5.403517
27.498000 55.319000 5.431658
27.501000 41.168000 4.745734
27.504000 46.439000 4.937222
27.507000 42.691000 4.756939
27.510000 44.300000 4.825757
27.513000 49.894000 5.257095
27.516000 48.356000 5.186553
27.519000 47.593000 4.759041
27.522000 51.270000 5.123559
27.525000 37.557000 4.496485
27.528000 37.762000 4.570925
27.531000 50.006000 5.167146
27.534000 44.995000 4.962878
27.537000 48.640000 4.927981
27.540000 37.960000 4.665039
27.543000 42.257000 4.758270
27.546000 43.899000 4.999178
27.549000 39.266000 4.637127
27.552000 40.964000 4.869232
27.555000 44.390000 4.799350
27.558000 40.059000 4.480391
27.561000 45.549000 5.063353
27.564000 46.147000 4.883087
27.567000 35.224000 4.279650
27.570000 40.796000 4.748811
27.573000 32.536000 4.127884
27.576000 36.396000 4.499188
27.579000 35.617000 4.269843
27.582000 33.348000 4.210833
27.585000 31.379000 4.147836
27.588000 37.945000 4.555402
27.591000 41.489000 4.944357
27.594000 39.491000 4.435003
27.597000 33.861000 4.128922
27.600000 38.400000 4.616979
27.603000 29.930000 3.906113
27.606000 43.477000 4.783171
27.609000 29.741000 4.066235
27.612000 29.430000 3.812924
27.615000 39.259000 4.560235
27.618000 37.300000 4.488172
27.621000 35.381000 4.392889
27.624000 29.788000 3.958986
27.627000 40.124000 4.507929
27.630000 33.668000 4.281722
27.633000 31.176000 4.052792
27.636000 38.360000 4.682847
27.639000 39.947000 4.656986
27.642000 35.880000 4.434131
27.645000 35.310000 4.504516
27.648000 36.951000 4.496402
27.651000 40.302000 4.674378
27.654000 40.112000 4.779149
27.657000 45.114000 4.812024
27.660000 35.483000 4.515684
27.663000 48.048000 5.159237
27.666000 42.089000 4.658317
27.669000 34.555000 4.314041
27.672000 35.423000 4.560458
27.675000 37.284000 4.544950
27.678000 31.869000 4.065477
27.681000 39.297000 4.423409
27.684000 33.300000 4.164147
27.687000 32.445000 4.220698
27.690000 33.915000 4.335502
27.693000 31.556000 4.195761
27.696000 36.867000 4.569595
27.699000 38.701000 4.556939
27.702000 35.682000 4.286229
27.705000 47.464000 5.205368
27.708000 29.125000 3.966774
27.711000 29.873000 3.852028
27.714000 34.767000 4.255068
27.717000 39.175000 4.611461
27.720000 38.672000 4.689822
27.723000 28.135000 3.929690
27.726000 31.018000 4.031982
27.729000 25.301000 3.749711
27.732000 26.241000 3.645114
27.735000 34.719000 4.339540
27.738000 42.492000 4.781448
27.741000 43.133000 4.871177
27.744000 36.390000 4.452619
27.747000 33.737000 4.221472
27.750000 37.499000 4.452712
27.753000 42.342000 4.712877
27.756000 45.190000 4.848560
27.759000 29.195000 3.952309
27.762000 32.289000 4.156268
27.765000 32.161000 3.940482
27.768000 39.155000 4.427426
27.771000 31.134000 4.191847
27.774000 41.681000 4.692295
27.777000 26.444000 3.783541
27.780000 34.913000 4.302649
27.783000 45.764000 5.006945
27.786000 27.073000 3.772979
27.789000 33.445000 4.226201
27.792000 32.510000 4.214483
27.795000 37.731000 4.485336
27.798000 44.498000 4.992086
27.801000 36.376000 4.365619
27.804000 31.820000 4.144267
27.807000 27.743000 3.843593
27.810000 27.481000 3.774931
27.813000 30.553000 4.132312
27.816000 39.043000 4.617358
27.819000 41.228000 4.849974
27.822000 29.458000 3.895246
27.825000 31.544000 4.101817
27.828000 31.644000 3.946936
27.831000 34.315000 4.143797
27.834000 45.429000 4.868490
27.837000 42.351000 4.862581
27.840000 41.875000 4.767055
27.843000 30.396000 4.024593
27.846000 40.859000 4.494297
27.849000 37.862000 4.430521
27.852000 30.805000 4.074041
27.855000 41.512000 4.722879
27.858000 30.250000 3.993050
27.861000 33.080000 4.074966
27.864000 26.323000 3.805250
27.867000 35.095000 4.378907
27.870000 40.838000 4.626797
27.873000 30.355000 3.931483
27.876000 37.990000 4.576757
27.879000 29.609000 3.959306
27.882000 28.304000 3.868133
27.885000 27.274000 3.733714
27.888000 30.155000 4.032836
27.891000 35.345000 4.309569
27.894000 29.778000 3.955558
27.897000 39.768000 4.647516
27.900000 29.877000 3.969498
27.903000 28.303000 3.958524
27.906000 36.082000 4.380538
27.909000 35.942000 4.414048
27.912000 26.251000 3.760023
27.915000 31.608000 3.883004
27.918000 30.916000 4.081856
27.921000 39.886000 4.639040
27.924000 31.689000 4.173811
27.927000 32.215000 4.263813
27.930000 34.936000 4.406009
27.933000 30.178000 3.948096
27.936000 32.953000 4.244559
27.939000 28.156000 3.827601
27.942000 32.164000 4.139476
27.945000 35.996000 4.227900
27.948000 30.367000 4.048507
27.951000 26.996000 3.756195
27.954000 31.049000 4.084143
27.957000 39.658000 4.698820
27.960000 28.646000 3.886838
27.963000 37.398000 4.337185
27.966000 41.573000 4.762114
27.969000 32.576000 4.122307
27.972000 43.886000 4.853087
27.975000 33.513000 4.225894
27.978000 25.786000 3.672472
27.981000 36.259000 4.468905
27.984000 30.030000 4.036985
27.987000 35.683000 4.502072
27.990000 28.268000 4.044461
27.993000 29.914000 3.918098
27.996000 40.245000 4.728205
27.999000 32.201000 4.123638
28.002000 33.819000 4.274274
28.005000 27.477000 3.948495
28.008000 35.752000 4.521209
28.011000 30.797000 4.090635
28.014000 34.608000 4.247933
28.017000 52.281000 5.403199
28.020000 25.986000 3.776082
28.023000 31.897000 4.157900
28.026000 38.220000 4.566965
28.029000 30.010000 3.929685
28.032000 31.514000 3.990385
28.035000 32.056000 4.224881
28.038000 25.642000 3.582115
28.041000 36.023000 4.387331
28.044000 34.879000 4.305629
28.047000 35.356000 4.249120
28.050000 35.061000 4.433937
28.053000 35.618000 4.453129
28.056000 30.160000 4.130282
28.059000 32.739000 4.213413
28.062000 40.924000 4.769967
28.065000 30.003000 3.916500
28.068000 26.507000 3.874017
28.071000 32.293000 4.129656
28.074000 34.001000 4.218272
28.077000 29.911000 3.986778
28.080000 31.481000 3.998881
28.083000 32.562000 4.196143
28.086000 35.145000 4.431217
28.089000 36.496000 4.337142
28.092000 38.665000 4.675759
28.095000 26.038000 3.498106
28.098000 33.546000 4.367873
28.101000 41.378000 4.667950
28.104000 36.711000 4.504672
28.107000 35.037000 4.215616
28.110000 27.700000 3.622265
28.113000 37.196000 4.384292
28.116000 28.348000 3.879125
28.119000 25.352000 3.615578
28.122000 37.223000 4.260233
28.125000 32.284000 4.058629
28.128000 25.956000 3.763568
28.131000 37.827000 4.728002
28.134000 39.516000 4.678178
28.137000 24.637000 3.714550
28.140000 33.429000 4.138226
28.143000 30.532000 4.032459
28.146000 31.644000 4.210258
28.149000 28.115000 3.809593
28.152000 32.863000 4.110983
28.155000 21.977000 3.367715
28.158000 33.707000 4.260501
28.161000 29.407000 3.992365
28.164000 33.069000 4.169417
28.167000 44.073000 4.900714
28.170000 36.044000 4.455883
28.173000 24.607000 3.767792
28.176000 31.965000 4.225921
28.179000 36.334000 4.301300
28.182000 37.833000 4.424624
28.185000 46.562000 5.025654
28.188000 31.548000 3.940978
28.191000 46.170000 5.056755
28.194000 27.696000 3.873311
28.197000 27.126000 3.850515
28.200000 36.120000 4.233718
28.203000 25.569000 3.783128
28.206000 35.721000 4.348210
28.209000 33.980000 4.322538
28.212000 38.075000 4.301951
28.215000 27.039000 3.845717
28.218000 29.094000 3.989645
28.221000 27.873000 3.927590
28.224000 34.748000 4.335446
28.227000 40.043000 4.498998
28.230000 37.756000 4.503627
28.233000 27.093000 3.686918
28.236000 42.027000 4.815382
28.239000 33.321000 4.072826
28.242000 35.206000 4.171009
28.245000 34.410000 4.263769
28.248000 40.941000 4.753041
28.251000 39.275000 4.701416
28.254000 39.004000 4.601379
28.257000 30.791000 4.116133
28.260000 24.816000 3.574983
28.263000 34.502000 4.330500
28.266000 32.218000 4.205031
28.269000 29.216000 4.022208
28.272000 35.286000 4.246098
28.275000 29.076000 3.836895
28.278000 35.264000 4.284059
28.281000 42.245000 4.739553
28.284000 29.366000 4.009474
28.287000 25.108000 3.634530
28.290000 34.275000 4.202141
28.293000 31.156000 4.198613
28.296000 30.124000 3.921163
28.299000 26.846000 3.833149
28.302000 32.406000 3.935845
28.305000 37.038000 4.570829
28.308000 31.959000 4.268518
28.311000 36.444000 4.665427
28.314000 32.122000 4.131448
28.317000 35.566000 4.385395
28.320000 29.208000 4.048457
28.323000 32.044000 4.069908
28.326000 35.390000 4.371412
28.329000 37.134000 4.328886
28.332000 33.309000 4.202089
28.335000 38.494000 4.564383
28.338000 35.099000 4.497324
28.341000 33.762000 4.226258
28.344000 26.726000 3.743385
28.347000 34.519000 4.306513
28.350000 30.717000 4.056211
28.353000 30.545000 4.088329
28.356000 22.579000 3.408682
28.359000 36.133000 4.399731
28.362000 24.466000 3.735128
28.365000 34.866000 4.112644
28.368000 35.165000 4.210522
28.371000 37.876000 4.589982
28.374000 27.606000 3.857209
28.377000 39.869000 4.680866
28.380000 36.054000 4.656650
28.383000 35.133000 4.254590
28.386000 28.729000 3.944236
28.389000 27.466000 3.729735
28.392000 26.324000 3.823374
28.395000 36.070000 4.511467
28.398000 39.835000 4.723749
28.401000 41.231000 4.581091
28.404000 41.787000 4.710515
28.407000 34.115000 4.402157
28.410000 29.680000 4.011225
28.413000 32.863000 4.208265
28.416000 28.973000 3.892304
28.419000 31.963000 3.971413
28.422000 31.093000 4.043143
28.425000 28.321000 3.971637
28.428000 43.259000 4.824287
28.431000 22.111000 3.413849
28.434000 32.834000 4.086075
28.437000 37.175000 4.361735
28.440000 27.811000 3.836009
28.443000 34.067000 4.284429
28.446000 32.834000 4.075968
28.449000 36.787000 4.468498
28.452000 27.347000 3.955645
28.455000 26.181000 3.845925
28.458000 27.973000 3.765304
28.461000 31.551000 3.995127
28.464000 37.101000 4.424302
28.467000 29.102000 4.006708
28.470000 31.511000 4.209015
28.473000 24.770000 3.555073
28.476000 43.784000 5.035392
28.479000 36.539000 4.432606
28.482000 34.146000 4.155763
28.485000 31.479000 3.931750
28.488000 45.669000 5.029407
28.491000 38.242000 4.640634
28.494000 25.646000 3.737042
28.497000 29.158000 4.016020
28.500000 41.322000 4.956046
28.503000 27.930000 3.816195
28.506000 18.618000 3.119886
28.509000 35.021000 4.410858
28.512000 35.920000 4.421959
28.515000 26.442000 3.788557
28.518000 31.896000 4.053388
28.521000 29.158000 3.893102
28.524000 33.634000 4.283964
28.527000 38.414000 4.730762
28.530000 41.632000 4.843920
28.533000 37.401000 4.485955
28.536000 32.702000 4.204076
28.539000 34.409000 4.247634
28.542000 38.344000 4.625855
28.545000 45.181000 4.969541
28.548000 36.507000 4.318584
28.551000 43.535000 4.747165
28.554000 38.651000 4.444276
28.557000 43.124000 4.926170
28.560000 28.635000 3.902152
28.563000 32.267000 4.107780
28.566000 39.210000 4.574016
28.569000 36.864000 4.384680
28.572000 38.130000 4.564516
28.575000 31.279000 4.155417
28.578000 24.135000 3.626114
28.581000 35.615000 4.319182
28.584000 37.017000 4.589957
28.587000 38.148000 4.640427
28.590000 37.538000 4.485008
28.593000 33.183000 4.305910
28.596000 35.466000 4.187105
28.599000 34.811000 4.314622
28.602000 28.306000 4.021652
28.605000 22.035000 3.476260
28.608000 29.944000 4.019092
28.611000 44.990000 4.928638
28.614000 33.348000 4.046888
28.617000 25.617000 3.581498
28.620000 41.690000 4.925345
28.623000 31.332000 3.957076
28.626000 29.350000 4.026673
28.629000 27.267000 3.727308
28.632000 30.960000 4.131046
28.635000 30.367000 4.039777
28.638000 32.372000 4.187076
28.641000 34.102000 4.360617
28.644000 41.235000 4.668562
28.647000 36.148000 4.497545
28.650000 36.349000 4.322500
28.653000 38.942000 4.560634
28.656000 25.599000 3.717477
28.659000 42.754000 4.867023
28.662000 35.583000 4.483696
28.665000 31.226000 4.038325
28.668000 20.437000 3.196152
28.671000 30.165000 4.084187
28.674000 45.711000 4.972236
28.677000 36.117000 4.466448
28.680000 28.308000 3.684527
28.683000 33.237000 4.243899
28.686000 40.618000 4.832805
28.689000 43.009000 4.820481
28.692000 33.883000 4.171652
28.695000 36.229000 4.452216
28.698000 33.131000 4.210487
28.701000 35.677000 4.413433
28.704000 34.156000 4.492018
28.707000 37.564000 4.507037
28.710000 37.867000 4.608845
28.713000 37.570000 4.422404
28.716000 52.165000 5.244381
28.719000 36.251000 4.588514
28.722000 26.027000 3.730087
28.725000 38.575000 4.544078
28.728000 52.182000 5.261447
28.731000 37.667000 4.459664
28.734000 31.303000 4.069568
28.737000 39.979000 4.679470
28.740000 25.518000 3.821479
28.743000 23.792000 3.530674
28.746000 36.007000 4.510492
28.749000 30.636000 4.163043
28.752000 27.747000 3.827056
28.755000 49.280000 5.166835
28.758000 34.324000 4.270030
28.761000 36.059000 4.356973
28.764000 33.409000 4.325079
28.767000 33.903000 4.247758
28.770000 39.937000 4.619789
28.773000 29.320000 3.942673
28.776000 31.180000 4.197983
28.779000 31.629000 4.147968
28.782000 31.475000 4.155770
28.785000 35.723000 4.536362
28.788000 39.664000 4.634885
28.791000 26.708000 3.764884
28.794000 40.788000 4.671828
28.797000 33.621000 4.176110
28.800000 39.565000 4.536324
28.803000 33.461000 4.294565
28.806000 32.410000 4.090202
28.809000 39.824000 4.687153
28.812000 37.099000 4.532264
28.815000 30.117000 3.938571
28.818000 37.190000 4.300213
28.821000 35.350000 4.337035
28.824000 30.715000 4.102390
28.827000 29.235000 3.923798
28.830000 38.026000 4.443514
28.833000 30.357000 3.975443
28.836000 26.467000 3.908462
28.839000 31.267000 4.207079
28.842000 34.770000 4.315558
28.845000 24.290000 3.581384
28.848000 38.589000 4.416849
28.851000 27.981000 3.891990
28.854000 39.904000 4.729574
28.857000 26.165000 3.603269
28.860000 29.305000 4.113159
28.863000 29.680000 3.933984
28.866000 26.085000 3.932306
28.869000 27.184000 3.652776
28.872000 34.551000 4.261111
28.875000 26.711000 3.609142
28.878000 30.822000 3.963858
28.881000 44.912000 4.942883
28.884000 41.241000 4.749368
28.887000 47.435000 4.968959
28.890000 36.183000 4.438109
28.893000 24.501000 3.623461
28.896000 31.615000 4.054092
28.899000 40.476000 4.848573
28.902000 38.187000 4.653172
28.905000 27.795000 3.746996
28.908000 39.159000 4.665607
28.911000 45.766000 4.868197
28.914000 31.509000 4.142402
28.917000 38.638000 4.586051
28.920000 36.461000 4.476933
28.923000 32.673000 4.181286
28.926000 28.637000 3.839173
28.929000 33.700000 4.236101
28.932000 39.947000 4.748361
28.935000 24.230000 3.572453
28.938000 30.712000 3.962950
28.941000 47.357000 5.055968
28.944000 26.715000 3.623448
28.947000 30.732000 4.115179
28.950000 31.681000 4.111584
28.953000 37.620000 4.688076
28.956000 35.895000 4.494026
28.959000 30.399000 3.966129
28.962000 38.375000 4.477198
28.965000 36.458000 4.287863
28.968000 31.632000 4.340716
28.971000 36.993000 4.525752
28.974000 31.924000 4.048059
28.977000 42.508000 4.870340
28.980000 37.778000 4.430748
28.983000 33.341000 4.245328
28.986000 37.458000 4.419250
28.989000 36.175000 4.417651
28.992000 34.053000 4.345376
28.995000 47.644000 5.017661
28.998000 40.854000 4.795582
29.001000 51.654000 5.516601
29.004000 40.959000 4.668665
29.007000 32.827000 4.271087
29.010000 38.059000 4.528038
29.013000 45.966000 5.178919
29.016000 30.436000 4.070061
29.019000 31.565000 4.117900
29.022000 31.623000 4.121863
29.025000 38.537000 4.615027
29.028000 38.994000 4.520324
29.031000 44.399000 4.761489
29.034000 42.059000 4.691547
29.037000 32.720000 4.138568
29.040000 37.553000 4.529112
29.043000 31.356000 4.170612
29.046000 31.236000 4.186157
29.049000 38.744000 4.547359
29.052000 47.840000 4.949545
29.055000 44.210000 4.845925
29.058000 36.609000 4.468473
29.061000 35.491000 4.425834
29.064000 39.296000 4.580336
29.067000 46.184000 4.908381
29.070000 55.930000 5.434380
29.073000 41.443000 4.759203
29.076000 49.671000 5.066772
29.079000 35.139000 4.346498
29.082000 40.654000 4.645244
29.085000 39.430000 4.362618
29.088000 42.620000 4.757025
29.091000 49.087000 5.163395
29.094000 39.001000 4.657222
29.097000 54.373000 5.316085
29.100000 52.117000 5.223159
29.103000 41.501000 4.692518
29.106000 49.286000 5.192336
29.109000 42.200000 4.782725
29.112000 58.565000 5.602358
29.115000 66.600000 6.183144
29.118000 63.401000 5.880902
29.121000 53.320000 5.462037
29.124000 69.167000 5.917532
29.127000 68.831000 6.163952
29.130000 90.978000 7.231053
29.133000 74.803000 6.243521
29.136000 80.420000 6.670149
29.139000 95.078000 7.111143
29.142000 117.784000 8.153720
29.145000 135.475000 8.539293
29.148000 178.014000 9.894196
29.151000 209.228000 10.567367
29.154000 249.384000 11.586101
29.157000 363.188000 13.938951
29.160000 543.832000 17.276675
29.163000 869.479000 21.882242
29.166000 1464.183000 28.657393
29.169000 2372.022000 36.484768
29.172000 3727.658000 46.966933
29.175000 4313.032000 51.762818
29.178000 3314.393000 44.000665
29.181000 1957.003000 33.013720
29.184000 1193.209000 25.685609
29.187000 704.279000 19.890212
29.190000 489.195000 16.291373
29.193000 344.511000 13.800120
29.196000 254.317000 11.552075
29.199000 171.483000 9.573089
29.202000 154.279000 9.380512
29.205000 115.272000 7.973586
29.208000 101.060000 7.439874
29.211000 84.800000 6.604924
29.214000 85.080000 6.730106
29.217000 68.989000 6.104363
29.220000 78.587000 6.544049
29.223000 75.394000 6.379108
29.226000 56.125000 5.525052
29.229000 63.678000 5.808169
29.232000 53.409000 5.403937
29.235000 61.947000 5.879823
29.238000 67.070000 6.119801
29.241000 56.675000 5.462509
29.244000 50.566000 5.310170
29.247000 43.475000 4.839660
29.250000 44.786000 5.056283
29.253000 56.801000 5.746860
29.256000 46.967000 4.908719
29.259000 53.348000 5.484970
29.262000 32.892000 4.185431
29.265000 55.596000 5.548565
29.268000 49.442000 4.914762
29.271000 62.285000 5.636719
29.274000 41.248000 4.566756
29.277000 40.703000 4.627281
29.280000 42.392000 4.680247
29.283000 34.971000 4.205766
29.286000 39.081000 4.550190
29.289000 40.178000 4.723431
29.292000 42.305000 4.737912
29.295000 45.181000 4.953211
29.298000 39.159000 4.482302
29.301000 47.673000 5.041686
29.304000 37.870000 4.323972
29.307000 39.040000 4.827927
29.310000 35.934000 4.429192
29.313000 48.247000 5.175112
29.316000 37.688000 4.581390
29.319000 37.097000 4.401391
29.322000 52.957000 5.522698
29.325000 39.627000 4.713529
29.328000 34.433000 4.200451
29.331000 47.747000 5.112452
29.334000 36.283000 4.459879
29.337000 50.202000 5.375936
29.340000 36.937000 4.389440
29.343000 36.948000 4.486798
29.346000 27.929000 3.885703
29.349000 37.467000 4.621506
29.352000 43.589000 4.900315
29.355000 26.870000 3.684826
29.358000 45.424000 4.943653
29.361000 45.740000 4.836408
29.364000 31.167000 4.104991
29.367000 38.598000 4.521638
29.370000 44.654000 4.847792
29.373000 43.250000 4.887916
29.376000 36.876000 4.438520
29.379000 35.293000 4.474007
29.382000 39.377000 4.657637
29.385000 30.777000 4.070622
29.388000 34.976000 4.228289
29.391000 34.442000 4.384664
29.394000 28.984000 3.928950
29.397000 32.637000 4.209421
29.400000 39.260000 4.533405
29.403000 37.624000 4.507074
29.406000 48.969000 5.276937
29.409000 36.059000 4.424161
29.412000 36.682000 4.470242
29.415000 36.593000 4.633675
29.418000 34.894000 4.202735
29.421000 44.626000 4.829973
29.424000 42.715000 4.860272
29.427000 39.286000 4.520318
29.430000 44.410000 4.880307
29.433000 39.616000 4.579796
29.436000 41.954000 4.640211
29.439000 41.734000 4.746754
29.442000 52.226000 5.288351
29.445000 44.491000 4.802813
29.448000 40.431000 4.405468
29.451000 40.769000 4.568688
29.454000 41.567000 4.678620
29.457000 22.058000 3.511658
29.460000 37.570000 4.370830
29.463000 53.261000 5.376533
29.466000 33.835000 4.298171
29.469000 40.386000 4.834135
29.472000 42.076000 4.783372
29.475000 38.161000 4.498164
29.478000 35.738000 4.372507
29.481000 37.943000 4.584156
29.484000 51.697000 5.402048
29.487000 37.868000 4.655167
29.490000 30.371000 3.954223
29.493000 49.940000 5.349834
29.496000 38.491000 4.659501
29.499000 38.270000 4.625234
29.502000 26.597000 3.855692
29.505000 43.190000 4.738464
29.508000 49.845000 5.220572
29.511000 43.502000 4.830181
29.514000 36.196000 4.558346
29.517000 35.160000 4.536862
29.520000 44.693000 4.986633
29.523000 42.099000 4.821287
29.526000 28.727000 3.870002
29.529000 47.085000 5.130902
29.532000 44.520000 5.022088
29.535000 36.161000 4.309539
29.538000 51.301000 5.293913
29.541000 57.146000 5.559506
29.544000 43.294000 4.899194
29.547000 58.659000 5.682200
29.550000 40.784000 4.639686
29.553000 35.002000 4.122171
29.556000 45.884000 4.989755
29.559000 45.090000 4.916398
29.562000 48.635000 4.889315
29.565000 55.071000 5.433716
29.568000 45.363000 4.908584
29.571000 40.401000 4.600573
29.574000 46.581000 4.902624
29.577000 43.789000 4.761217
29.580000 47.054000 4.708571
29.583000 49.852000 5.079136
29.586000 39.015000 4.514943
29.589000 42.219000 4.610047
29.592000 45.695000 4.922417
29.595000 35.269000 4.248448
29.598000 59.491000 5.552535
29.601000 46.704000 5.086691
29.604000 44.619000 4.963140
29.607000 55.762000 5.555258
29.610000 57.838000 5.532082
29.613000 54.305000 5.402802
29.616000 55.117000 5.498933
29.619000 50.094000 5.200324
29.622000 46.043000 4.848834
29.625000 50.831000 5.203801
29.628000 63.459000 5.881273
29.631000 51.392000 5.238004
29.634000 48.920000 4.985155
29.637000 46.376000 4.938453
29.640000 58.826000 5.459345
29.643000 53.227000 5.301615
29.646000 43.869000 4.934707
29.649000 42.738000 4.692223
29.652000 56.357000 5.602148
29.655000 46.614000 4.903220
29.658000 73.854000 6.278938
29.661000 52.364000 5.311209
29.664000 69.208000 6.183868
29.667000 63.726000 5.696347
29.670000 64.142000 5.894775
29.673000 46.089000 5.060639
29.676000 60.540000 5.807889
29.679000 75.258000 6.427608
29.682000 77.248000 6.393455
29.685000 70.442000 5.932470
29.688000 70.433000 6.064869
29.691000 71.426000 6.258963
29.694000 81.303000 6.433150
29.697000 84.842000 6.716986
29.700000 76.635000 6.352016
29.703000 81.628000 6.738021
29.706000 102.442000 7.586750
29.709000 71.509000 6.167103
29.712000 90.427000 6.894173
29.715000 85.226000 6.947193
29.718000 96.694000 7.064491
29.721000 103.215000 7.582054
29.724000 98.051000 7.157736
29.727000 118.493000 7.915612
29.730000 120.230000 8.156478
29.733000 104.225000 7.261583
29.736000 138.566000 8.650219
29.739000 141.585000 8.691349
29.742000 122.178000 8.189550
29.745000 166.708000 9.653720
29.748000 150.736000 9.074816
29.751000 178.702000 9.897124
29.754000 167.363000 9.489313
29.757000 171.189000 9.303221
29.760000 213.116000 10.541856
29.763000 225.286000 11.128276
29.766000 248.132000 11.621119
29.769000 257.076000 11.708278
29.772000 293.038000 12.414853
29.775000 334.386000 13.447287
29.778000 400.331000 14.872378
29.781000 469.512000 16.006112
29.784000 538.864000 17.050800
29.787000 665.648000 18.925663
29.790000 834.990000 21.548746
29.793000 1033.064000 24.152023
29.796000 1402.434000 28.307280
29.799000 1820.573000 31.590943
29.802000 2392.321000 36.920625
29.805000 2964.627000 41.713641
29.808000 3249.682000 44.009136
29.811000 3115.268000 42.755484
29.814000 2631.399000 38.689949
29.817000 2116.422000 34.639320
29.820000 1693.991000 31.149887
29.823000 1183.476000 25.681244
29.826000 909.299000 22.414982
29.829000 711.956000 19.792890
29.832000 617.636000 18.375230
29.835000 463.978000 15.882685
29.838000 385.185000 14.504067
29.841000 341.154000 13.573232
29.844000 272.532000 12.122094
29.847000 242.725000 11.480404
29.850000 251.001000 11.661606
29.853000 222.584000 10.900495
29.856000 194.894000 10.278009
29.859000 180.962000 9.812922
29.862000 184.737000 10.121967
29.865000 167.910000 9.566338
29.868000 138.307000 8.541989
29.871000 159.127000 9.251583
29.874000 152.092000 9.024523
29.877000 136.074000 8.674910
29.880000 104.652000 7.517861
29.883000 112.342000 7.816878
29.886000 96.756000 7.243387
29.889000 92.235000 7.152886
29.892000 82.967000 6.621910
29.895000 103.552000 7.429531
29.898000 104.243000 7.582627
29.901000 81.631000 6.542167
29.904000 97.895000 7.124469
29.907000 88.399000 6.802747
29.910000 87.043000 7.035403
29.913000 65.953000 5.865991
29.916000 68.924000 5.925530
29.919000 64.311000 5.896584
29.922000 77.530000 6.398224
29.925000 57.743000 5.439558
29.928000 61.596000 5.715530
29.931000 61.201000 5.765789
29.934000 76.957000 6.366637
29.937000 53.175000 5.430409
29.940000 56.168000 5.612142
29.943000 53.653000 5.327605
29.946000 47.922000 4.999104
29.949000 71.168000 6.103608
29.952000 52.708000 5.348655
29.955000 55.467000 5.417545
29.958000 49.989000 5.127133
29.961000 58.695000 5.656233
29.964000 55.838000 5.457720
29.967000 55.430000 5.310741
29.970000 47.700000 5.069510
29.973000 49.324000 5.226642
29.976000 55.512000 5.347761
29.979000 53.714000 5.411382
29.982000 48.827000 5.195344
29.985000 51.451000 5.359798
29.988000 55.920000 5.336390
29.991000 55.446000 5.409963
29.994000 51.366000 5.264423
29.997000 49.646000 5.129328
30.000000 39.923000 4.618778
30.003000 43.956000 4.883500
30.006000 50.807000 5.286493
30.009000 44.084000 4.713707
30.012000 51.787000 5.219466
30.015000 70.122000 6.257588
30.018000 51.003000 5.012764
30.021000 54.827000 5.510830
30.024000 39.583000 4.489236
30.027000 38.412000 4.461353
30.030000 51.564000 5.469639
30.033000 52.478000 5.122054
30.036000 50.765000 5.081017
30.039000 51.074000 5.234106
30.042000 52.022000 5.251256
30.045000 45.998000 4.755517
30.048000 52.393000 5.199084
30.051000 43.061000 4.905140
30.054000 43.141000 4.821306
30.057000 56.041000 5.455364
30.060000 48.436000 5.037534
30.063000 48.943000 5.003009
30.066000 52.971000 5.328254
30.069000 38.058000 4.546068
30.072000 31.685000 4.139028
30.075000 42.330000 4.618118
30.078000 34.199000 4.404418
30.081000 43.121000 4.877380
30.084000 49.667000 5.232935
30.087000 36.779000 4.422444
30.090000 48.259000 5.174486
30.093000 41.658000 4.767616
30.096000 41.623000 4.531584
30.099000 49.171000 5.037219
30.102000 38.870000 4.535841
30.105000 50.404000 5.007320
30.108000 31.096000 4.092442
30.111000 28.349000 4.017722
30.114000 35.889000 4.372419
30.117000 45.217000 5.150275
30.120000 43.912000 5.058724
30.123000 32.373000 4.162713
30.126000 42.812000 4.692933
30.129000 37.173000 4.462920
30.132000 45.165000 5.027522
30.135000 30.300000 3.940657
30.138000 27.134000 3.803113
30.141000 39.000000 4.527909
30.144000 40.184000 4.723607
30.147000 40.331000 4.739052
30.150000 41.528000 4.676839
30.153000 35.034000 4.282370
30.156000 37.174000 4.412899
30.159000 38.325000 4.499050
30.162000 40.449000 4.706778
30.165000 34.994000 4.294737
30.168000 51.956000 5.270911
30.171000 36.525000 4.381495
30.174000 37.324000 4.381846
30.177000 38.082000 4.542298
30.180000 49.781000 5.152198
30.183000 43.547000 4.941479
30.186000 47.642000 5.149526
30.189000 39.050000 4.690953
30.192000 39.555000 4.535311
30.195000 50.420000 5.118121
30.198000 44.822000 4.930281
30.201000 43.270000 4.767691
30.204000 36.736000 4.347162
30.207000 42.514000 4.784974
30.210000 43.160000 4.620045
30.213000 32.014000 4.163163
30.216000 43.966000 4.900085
30.219000 32.155000 4.111994
30.222000 22.021000 3.467017
30.225000 29.927000 4.076943
30.228000 37.798000 4.526660
30.231000 39.268000 4.504154
30.234000 37.668000 4.450639
30.237000 25.716000 3.673899
30.240000 46.588000 4.920351
30.243000 43.177000 4.792054
30.246000 37.827000 4.606713
30.249000 31.294000 4.211754
30.252000 29.348000 3.786347
30.255000 33.581000 4.208146
30.258000 39.809000 4.661366
30.261000 31.375000 4.124924
30.264000 29.926000 4.184089
30.267000 33.305000 4.461195
30.270000 35.053000 4.374461
30.273000 40.252000 4.325599
30.276000 41.048000 4.536953
30.279000 44.979000 4.932617
30.282000 41.945000 4.650336
30.285000 49.890000 5.049587
30.288000 38.300000 4.507422
30.291000 51.612000 5.263753
30.294000 29.407000 4.045529
30.297000 25.442000 3.740236
30.300000 36.633000 4.370570
30.303000 35.290000 4.352292
30.306000 40.409000 4.835342
30.309000 29.868000 4.042778
30.312000 39.384000 4.570464
30.315000 36.991000 4.509395
30.318000 27.566000 3.803075
30.321000 32.851000 4.132039
30.324000 34.617000 4.254629
30.327000 40.612000 4.598054
30.330000 42.412000 4.782258
30.333000 44.267000 4.948456
30.336000 31.392000 4.094410
30.339000 39.179000 4.671918
30.342000 29.503000 4.023557
30.345000 41.598000 4.908467
30.348000 27.175000 3.988725
30.351000 43.389000 4.869021
30.354000 32.486000 4.011999
30.357000 47.916000 5.095976
30.360000 36.460000 4.374327
30.363000 33.611000 4.117193
30.366000 33.426000 4.297352
30.369000 30.575000 3.970450
30.372000 38.540000 4.478143
30.375000 25.089000 3.558531
30.378000 27.494000 3.862115
30.381000 38.929000 4.741409
30.384000 28.951000 4.050233
30.387000 23.987000 3.699152
30.390000 32.276000 4.105900
30.393000 39.144000 4.372244
30.396000 42.362000 4.874416
30.399000 42.633000 4.822211
30.402000 35.023000 4.302724
30.405000 32.718000 4.148861
30.408000 33.026000 4.225539
30.411000 34.891000 4.442416
30.414000 45.926000 5.005850
30.417000 42.178000 4.740099
30.420000 38.603000 4.467320
30.423000 39.896000 4.594524
30.426000 29.448000 3.886990
30.429000 29.622000 4.076156
30.432000 39.747000 4.676909
30.435000 30.160000 3.994023
30.438000 33.409000 4.237464
30.441000 42.056000 4.668154
30.444000 31.786000 4.066260
30.447000 28.759000 4.009555
30.450000 40.490000 4.620066
30.453000 37.936000 4.549490
30.456000 34.164000 4.161452
30.459000 38.148000 4.607176
30.462000 32.881000 4.046115
30.465000 39.570000 4.580725
30.468000 39.353000 4.470358
30.471000 43.693000 4.673365
30.474000 35.535000 4.426087
30.477000 39.114000 4.439783
30.480000 40.937000 4.717925
30.483000 30.544000 3.911015
30.486000 48.547000 5.169532
30.489000 48.614000 4.916747
30.492000 38.556000 4.424725
30.495000 32.443000 4.203683
30.498000 33.882000 4.004261
30.501000 47.200000 5.077605
30.504000 37.326000 4.557288
30.507000 36.846000 4.476525
30.510000 36.210000 4.283382
30.513000 33.859000 4.361526
30.516000 40.764000 4.625379
30.519000 37.122000 4.539278
30.522000 39.277000 4.639841
30.525000 34.892000 4.344799
30.528000 32.116000 4.009591
30.531000 34.653000 4.330091
30.534000 44.930000 4.926038
30.537000 34.408000 4.389041
30.540000 45.387000 5.028957
30.543000 31.438000 4.225877
30.546000 37.017000 4.208085
30.549000 38.444000 4.474696
30.552000 44.829000 4.989957
30.555000 33.262000 4.176816
30.558000 30.400000 4.082861
30.561000 42.902000 4.813219
30.564000 36.517000 4.196164
30.567000 36.353000 4.355065
30.570000 30.742000 4.040105
30.573000 40.082000 4.781680
30.576000 35.424000 4.440305
30.579000 37.629000 4.543981
30.582000 33.834000 4.365792
30.585000 36.724000 4.512863
30.588000 28.248000 3.773142
30.591000 32.250000 4.114318
30.594000 31.337000 4.119162
30.597000 30.269000 3.979471
30.600000 41.695000 4.708339
30.603000 45.746000 5.039826
30.606000 34.143000 4.379170
30.609000 33.386000 4.267396
30.612000 21.709000 3.453996
30.615000 33.537000 4.105561
30.618000 45.008000 5.044090
30.621000 41.279000 4.736741
30.624000 31.942000 4.091243
30.627000 20.259000 3.313074
30.630000 44.394000 4.764303
30.633000 28.244000 3.732679
30.636000 28.487000 3.840999
30.639000 39.187000 4.564027
30.642000 37.553000 4.470859
30.645000 24.592000 3.696460
30.648000 31.062000 4.008378
30.651000 44.273000 4.885762
30.654000 37.448000 4.424261
30.657000 42.369000 4.696033
30.660000 39.930000 4.637822
30.663000 43.745000 4.911966
30.666000 34.483000 4.166230
30.669000 31.115000 3.891430
30.672000 27.902000 3.774566
30.675000 38.733000 4.650532
30.678000 41.451000 4.719951
30.681000 34.532000 4.276139
30.684000 38.619000 4.617121
30.687000 35.070000 4.344321
30.690000 16.200000 2.748850
30.693000 38.441000 4.607269
30.696000 32.725000 4.293198
30.699000 29.352000 3.989317
30.702000 39.030000 4.508222
30.705000 33.207000 4.296706
30.708000 36.635000 4.464624
30.711000 32.353000 3.987885
30.714000 32.132000 4.159852
30.717000 31.097000 4.162622
30.720000 29.751000 4.169516
30.723000 38.340000 4.494002
30.726000 41.943000 4.674157
30.729000 40.278000 4.539483
30.732000 34.422000 4.334678
30.735000 43.422000 4.817119
30.738000 36.191000 4.268527
30.741000 36.513000 4.391018
30.744000 44.373000 4.979711
30.747000 46.175000 4.992793
30.750000 40.977000 4.653790
30.753000 38.107000 4.593784
30.756000 50.720000 5.272521
30.759000 45.395000 4.975002
30.762000 42.001000 4.681747
30.765000 32.430000 4.276142
30.768000 30.865000 4.215809
30.771000 35.699000 4.456154
30.774000 35.629000 4.426361
30.777000 29.183000 3.946104
30.780000 42.067000 4.705554
30.783000 39.939000 4.638983
30.786000 30.745000 4.098217
30.789000 38.111000 4.554007
30.792000 39.595000 4.493028
30.795000 38.401000 4.409049
30.798000 44.793000 4.975602
30.801000 35.911000 4.422589
30.804000 44.776000 4.935637
30.807000 36.628000 4.305815
30.810000 37.572000 4.482851
30.813000 48.279000 5.044394
30.816000 41.724000 4.800305
30.819000 45.287000 4.780905
30.822000 45.310000 4.970551
30.825000 34.933000 4.212103
30.828000 47.658000 4.955282
30.831000 49.473000 5.231449
30.834000 37.101000 4.535614
30.837000 32.860000 4.111176
30.840000 47.632000 4.946173
30.843000 49.785000 5.012270
30.846000 42.123000 4.578732
30.849000 39.754000 4.569228
30.852000 27.409000 3.807912
30.855000 34.603000 4.259062
30.858000 39.111000 4.568435
30.861000 41.120000 4.686280
30.864000 52.850000 5.325991
30.867000 52.041000 5.345794
30.870000 52.428000 5.332099
30.873000 51.476000 5.168680
30.876000 51.273000 5.161372
30.879000 52.983000 5.468040
30.882000 69.095000 6.168486
30.885000 87.499000 6.887128
30.888000 100.536000 7.323988
30.891000 129.105000 8.202853
30.894000 146.054000 9.049432
30.897000 108.523000 7.628071
30.900000 98.746000 7.318290
30.903000 107.508000 7.462420
30.906000 87.356000 6.831728
30.909000 73.473000 6.274702
30.912000 57.235000 5.642535
30.915000 65.369000 5.953708
30.918000 51.405000 5.272765
30.921000 48.925000 4.950236
30.924000 42.655000 4.778091
30.927000 55.240000 5.402540
30.930000 39.113000 4.743324
30.933000 44.999000 4.899599
30.936000 34.051000 4.380899
30.939000 42.301000 4.678718
30.942000 41.152000 4.815648
30.945000 34.610000 4.341879
30.948000 39.199000 4.593953
30.951000 35.356000 4.497681
30.954000 31.579000 4.047176
30.957000 39.074000 4.608869
30.960000 36.927000 4.171477
30.963000 44.607000 4.818246
30.966000 35.441000 4.351682
30.969000 35.739000 4.348748
30.972000 32.497000 4.061510
30.975000 32.910000 4.210078
30.978000 43.953000 4.767236
30.981000 33.564000 4.254641
30.984000 37.708000 4.448232
30.987000 42.410000 4.897270
30.990000 42.929000 4.603414
30.993000 45.241000 4.800480
30.996000 38.976000 4.479764
30.999000 41.015000 4.803138
31.002000 42.043000 4.734867
31.005000 37.078000 4.321417
31.008000 37.274000 4.482307
31.011000 27.213000 3.794797
31.014000 29.984000 4.046128
31.017000 36.070000 4.585766
31.020000 30.239000 4.122008
31.023000 39.642000 4.551010
31.026000 43.882000 4.813621
31.029000 40.522000 4.673954
31.032000 43.122000 5.007770
31.035000 26.117000 3.801315
31.038000 28.434000 3.930783
31.041000 42.567000 4.966255
31.044000 40.585000 4.777825
31.047000 42.336000 4.891431
31.050000 54.521000 5.702129
31.053000 36.643000 4.348494
31.056000 34.755000 4.366378
31.059000 44.785000 5.032061
31.062000 42.129000 4.595709
31.065000 41.501000 4.668427
31.068000 31.709000 4.171748
31.071000 32.875000 4.358999
31.074000 45.484000 5.032911
31.077000 40.320000 4.408566
31.080000 34.337000 4.307885
31.083000 40.830000 4.689927
31.086000 28.518000 3.891287
31.089000 40.732000 4.708324
31.092000 34.082000 4.193289
31.095000 41.279000 4.565248
31.098000 44.349000 4.901300
31.101000 39.741000 4.732435
31.104000 39.362000 4.462597
31.107000 45.230000 4.734774
31.110000 33.753000 4.354036
31.113000 33.279000 4.189350
31.116000 29.511000 4.000933
31.119000 29.788000 4.017374
31.122000 34.888000 4.433380
31.125000 25.049000 3.487961
31.128000 40.260000 4.718642
31.131000 45.668000 4.863725
31.134000 32.764000 4.241614
31.137000 34.909000 4.253381
31.140000 20.490000 3.376680
31.143000 44.163000 4.996647
31.146000 25.168000 3.700067
31.149000 32.172000 4.263340
31.152000 30.969000 3.839459
31.155000 42.236000 4.615436
31.158000 42.693000 4.840198
31.161000 47.255000 5.200334
31.164000 38.937000 4.516231
31.167000 48.822000 5.119990
31.170000 29.911000 4.186177
31.173000 33.400000 4.111923
31.176000 36.960000 4.458578
31.179000 36.745000 4.506329
31.182000 39.230000 4.591349
31.185000 40.854000 4.720182
31.188000 30.397000 3.941464
31.191000 35.729000 4.472871
31.194000 34.158000 4.237819
31.197000 38.328000 4.451647
31.200000 46.936000 5.011865
31.203000 37.477000 4.576431
31.206000 42.560000 4.692457
31.209000 40.686000 4.788407
31.212000 41.457000 4.733197
31.215000 25.986000 3.838365
31.218000 39.145000 4.558547
31.221000 39.768000 4.504182
31.224000 21.986000 3.398428
31.227000 29.332000 4.043495
31.230000 24.799000 3.772611
31.233000 23.783000 3.456034
31.236000 36.003000 4.482391
31.239000 34.731000 4.235987
31.242000 33.988000 4.337824
31.245000 29.590000 3.930252
31.248000 38.947000 4.591369
31.251000 34.549000 4.275819
31.254000 44.569000 4.978946
31.257000 32.155000 4.172919
31.260000 47.161000 5.131027
31.263000 31.578000 3.992722
31.266000 40.969000 4.803617
31.269000 38.738000 4.577637
31.272000 43.541000 4.832719
31.275000 31.517000 4.243946
31.278000 39.528000 4.710804
31.281000 36.199000 4.560706
31.284000 35.652000 4.401397
31.287000 25.068000 3.684136
31.290000 43.827000 4.988054
31.293000 36.803000 4.422618
31.296000 32.286000 4.226497
31.299000 35.815000 4.171734
31.302000 30.232000 3.871166
31.305000 36.194000 4.247127
31.308000 39.945000 4.716177
31.311000 37.328000 4.434293
31.314000 34.287000 4.185573
31.317000 46.838000 5.016664
31.320000 34.781000 4.367381
31.323000 32.572000 4.162928
31.326000 42.575000 4.882521
31.329000 36.346000 4.406276
31.332000 37.982000 4.574389
31.335000 36.195000 4.405642
31.338000 31.106000 4.164186
31.341000 35.860000 4.558352
31.344000 45.159000 4.943685
31.347000 29.275000 3.847523
31.350000 31.184000 4.091154
31.353000 35.091000 4.397894
31.356000 37.111000 4.487148
31.359000 36.778000 4.319553
31.362000 57.981000 5.735443
31.365000 32.806000 4.229516
31.368000 44.056000 4.717943
31.371000 40.026000 4.789005
31.374000 39.995000 4.602393
31.377000 40.856000 4.644065
31.380000 26.512000 3.608679
31.383000 46.606000 4.985960
31.386000 37.212000 4.511925
31.389000 32.414000 4.057764
31.392000 32.518000 4.270549
31.395000 33.517000 4.135221
31.398000 32.584000 4.078756
31.401000 49.588000 4.906178
31.404000 39.382000 4.371354
31.407000 33.830000 4.290540
31.410000 38.360000 4.612665
31.413000 27.527000 3.834377
31.416000 34.127000 4.272333
31.419000 44.355000 4.798037
31.422000 37.080000 4.535175
31.425000 42.723000 4.720582
31.428000 26.861000 3.791874
31.431000 32.492000 4.008021
31.434000 34.926000 4.403542
31.437000 36.679000 4.520951
31.440000 28.923000 3.923315
31.443000 52.856000 5.425435
31.446000 34.959000 4.115957
31.449000 27.644000 3.878117
31.452000 49.321000 5.222793
31.455000 41.702000 4.674238
31.458000 40.199000 4.692684
31.461000 42.064000 4.793076
31.464000 24.747000 3.622379
31.467000 31.023000 4.019341
31.470000 28.380000 3.897505
31.473000 41.620000 4.663544
31.476000 50.845000 5.247210
31.479000 54.235000 5.444329
31.482000 41.601000 4.610055
31.485000 45.679000 4.919479
31.488000 39.506000 4.629052
31.491000 44.010000 4.874932
31.494000 41.001000 4.491866
31.497000 38.541000 4.522088
31.500000 32.267000 4.039968
31.503000 39.006000 4.517997
31.506000 44.308000 4.995103
31.509000 40.179000 4.595216
31.512000 44.304000 4.933199
31.515000 39.830000 4.741064
31.518000 37.213000 4.509305
31.521000 29.570000 3.865699
31.524000 51.072000 5.211619
31.527000 51.398000 5.185588
31.530000 57.685000 5.642949
31.533000 42.323000 4.723885
31.536000 58.575000 5.673346
31.539000 51.046000 5.244739
31.542000 76.159000 6.517497
31.545000 72.014000 6.280051
31.548000 82.511000 6.574571
31.551000 88.756000 6.821076
31.554000 124.873000 8.021554
31.557000 131.617000 8.319103
31.560000 171.010000 9.667880
31.563000 148.039000 8.785088
31.566000 128.806000 8.399204
31.569000 117.637000 8.083278
31.572000 105.265000 7.767281
31.575000 90.061000 6.985402
31.578000 83.379000 6.759396
31.581000 45.161000 4.724396
31.584000 56.858000 5.553591
31.587000 68.980000 6.012798
31.590000 50.289000 5.238027
31.593000 56.354000 5.531899
31.596000 63.083000 5.602030
31.599000 69.012000 6.180706
31.602000 70.434000 6.157962
31.605000 77.838000 6.369749
31.608000 67.110000 5.980639
31.611000 70.372000 5.854369
31.614000 85.539000 6.726889
31.617000 112.726000 8.039311
31.620000 96.514000 7.115740
31.623000 136.375000 8.487157
31.626000 156.451000 9.309831
31.629000 213.916000 10.862254
31.632000 233.295000 11.182763
31.635000 278.403000 12.326110
31.638000 299.856000 12.596876
31.641000 263.928000 11.806982
31.644000 270.841000 12.156070
31.647000 210.480000 10.712404
31.650000 167.083000 9.299889
31.653000 131.946000 8.339393
31.656000 109.725000 7.689002
31.659000 93.146000 7.133271
31.662000 91.329000 7.088301
31.665000 84.434000 6.782389
31.668000 77.461000 6.491228
31.671000 68.601000 6.171171
31.674000 53.229000 5.275223
31.677000 56.379000 5.313806
31.680000 64.894000 5.755351
31.683000 43.752000 4.838385
31.686000 43.050000 4.950552
31.689000 38.674000 4.434504
31.692000 42.022000 4.859135
31.695000 35.549000 4.434646
31.698000 48.163000 4.915054
31.701000 51.621000 5.203750
31.704000 42.495000 4.842156
31.707000 59.013000 5.819512
31.710000 57.008000 5.517021
31.713000 47.537000 5.183966
31.716000 41.107000 4.500388
31.719000 41.731000 4.761976
31.722000 41.411000 4.506117
31.725000 44.629000 5.047215
31.728000 27.713000 3.830086
31.731000 37.381000 4.475552
31.734000 37.576000 4.546248
31.737000 37.079000 4.501922
31.740000 40.634000 4.660969
31.743000 41.894000 4.710942
31.746000 46.526000 5.067823
31.749000 39.488000 4.651532
31.752000 36.571000 4.487613
31.755000 40.104000 4.730836
31.758000 35.072000 4.366081
31.761000 31.337000 4.173084
31.764000 33.516000 4.257425
31.767000 35.896000 4.393689
31.770000 41.566000 4.704475
31.773000 35.819000 4.552213
31.776000 32.597000 4.199527
31.779000 37.417000 4.457767
31.782000 35.522000 4.519072
31.785000 36.678000 4.484039
31.788000 36.114000 4.374159
31.791000 43.301000 4.839043
31.794000 41.537000 4.876626
31.797000 31.948000 4.248240
31.800000 34.085000 4.314986
31.803000 28.363000 3.816514
31.806000 40.535000 4.672360
31.809000 27.386000 3.819257
31.812000 40.200000 4.765908
31.815000 40.753000 4.585665
31.818000 47.025000 4.930284
31.821000 39.150000 4.598044
31.824000 35.588000 4.407238
31.827000 27.968000 3.900501
31.830000 32.785000 4.342184
31.833000 37.370000 4.388141
31.836000 31.633000 4.187365
31.839000 34.929000 4.390421
31.842000 34.018000 4.106463
31.845000 34.617000 4.249775
31.848000 25.938000 3.787144
31.851000 23.983000 3.579952
31.854000 41.670000 4.714438
31.857000 39.539000 4.497042
31.860000 45.635000 4.925313
31.863000 42.592000 4.829779
31.866000 42.397000 4.856678
31.869000 33.796000 4.233335
31.872000 34.980000 4.289677
31.875000 38.500000 4.459850
31.878000 42.571000 4.804776
31.881000 48.531000 5.212608
31.884000 30.036000 4.040344
31.887000 26.443000 3.667287
31.890000 38.542000 4.396863
31.893000 36.407000 4.406998
31.896000 36.035000 4.467517
31.899000 32.385000 4.065918
31.902000 34.454000 4.180148
31.905000 37.490000 4.439642
31.908000 40.516000 4.603833
31.911000 42.161000 4.798201
31.914000 37.577000 4.556026
31.917000 27.718000 3.671858
31.920000 52.338000 5.435613
31.923000 33.107000 4.384198
31.926000 40.851000 4.785291
31.929000 41.244000 4.703493
31.932000 29.364000 3.758941
31.935000 35.703000 4.309729
31.938000 33.856000 4.229941
31.941000 34.268000 4.272829
31.944000 38.085000 4.512642
31.947000 44.383000 4.823312
31.950000 38.559000 4.518714
31.953000 40.532000 4.639049
31.956000 39.964000 4.794211
31.959000 39.565000 4.708593
31.962000 36.912000 4.474842
31.965000 41.032000 4.781699
31.968000 36.529000 4.492895
31.971000 24.557000 3.420907
31.974000 34.544000 4.338550
31.977000 33.147000 4.309231
31.980000 51.005000 5.414601
31.983000 41.053000 4.782867
31.986000 32.058000 4.003360
31.989000 39.803000 4.722429
31.992000 42.206000 4.728401
31.995000 36.197000 4.239948
31.998000 40.582000 4.604624
32.001000 38.325000 4.503026
32.004000 27.587000 3.774131
32.007000 42.881000 4.858156
32.010000 43.081000 4.826084
32.013000 38.747000 4.462065
32.016000 36.687000 4.304917
32.019000 35.513000 4.351732
32.022000 39.230000 4.547946
32.025000 37.411000 4.519033
32.028000 29.861000 3.998771
32.031000 37.154000 4.376270
32.034000 38.257000 4.510217
32.037000 42.522000 4.710410
32.040000 40.739000 4.745081
32.043000 37.321000 4.452200
32.046000 42.645000 4.814097
32.049000 37.654000 4.258747
32.052000 39.543000 4.478109
32.055000 30.232000 3.991222
32.058000 29.171000 3.937130
32.061000 46.363000 5.144324
32.064000 36.475000 4.238399
32.067000 37.929000 4.318820
32.070000 34.440000 4.418402
32.073000 35.857000 4.481031
32.076000 41.030000 4.634989
32.079000 29.760000 3.946002
32.082000 32.061000 4.188801
32.085000 44.636000 4.908719
32.088000 33.714000 4.332116
32.091000 28.443000 3.916691
32.094000 46.147000 4.980509
32.097000 50.961000 5.200710
32.100000 49.514000 5.065613
32.103000 36.715000 4.546188
32.106000 40.199000 4.662373
32.109000 42.755000 4.749141
32.112000 30.919000 4.028534
32.115000 38.507000 4.574665
32.118000 26.550000 3.923632
32.121000 42.669000 4.913581
32.124000 36.520000 4.543113
32.127000 38.754000 4.659184
32.130000 30.463000 4.105125
32.133000 41.195000 4.759228
32.136000 37.722000 4.680321
32.139000 37.007000 4.474031
32.142000 37.618000 4.578808
32.145000 43.760000 4.888633
32.148000 52.183000 5.158728
32.151000 32.311000 4.254751
32.154000 43.117000 4.953212
32.157000 50.412000 5.254030
32.160000 39.511000 4.577385
32.163000 41.591000 4.844609
32.166000 36.166000 4.330144
32.169000 39.938000 4.587779
32.172000 47.818000 5.042964
32.175000 45.793000 4.978779
32.178000 34.222000 4.231566
32.181000 42.977000 4.738586
32.184000 41.827000 4.510344
32.187000 33.113000 4.082654
32.190000 38.601000 4.459967
32.193000 39.711000 4.674451
32.196000 33.781000 4.227538
32.199000 38.001000 4.552692
32.202000 46.495000 4.978853
32.205000 43.165000 4.990776
32.208000 33.670000 4.250397
32.211000 42.379000 4.819681
32.214000 29.885000 3.962647
32.217000 33.178000 4.219341
32.220000 38.218000 4.402464
32.223000 35.729000 4.534156
32.226000 47.235000 5.033204
32.229000 33.479000 4.078785
32.232000 30.036000 3.857982
32.235000 49.732000 5.219534
32.238000 23.990000 3.569165
32.241000 29.978000 4.216110
32.244000 36.497000 4.385242
32.247000 34.775000 4.309220
32.250000 47.615000 5.178251
32.253000 37.279000 4.502120
32.256000 31.558000 4.072456
32.259000 31.427000 4.123056
32.262000 33.549000 4.251396
32.265000 35.339000 4.329642
32.268000 31.308000 4.046252
32.271000 27.817000 3.855123
32.274000 38.961000 4.605211
32.277000 34.680000 4.222675
32.280000 34.434000 4.246395
32.283000 32.911000 4.367921
32.286000 39.917000 4.678759
32.289000 43.348000 4.898872
32.292000 37.448000 4.588610
32.295000 37.517000 4.464520
32.298000 35.489000 4.351290
32.301000 34.629000 4.287003
32.304000 43.228000 4.778892
32.307000 38.345000 4.435405
32.310000 45.102000 4.997726
32.313000 25.005000 3.692251
32.316000 36.954000 4.441415
32.319000 40.248000 4.583878
32.322000 39.080000 4.420484
32.325000 43.564000 4.993167
32.328000 33.976000 4.335710
32.331000 38.353000 4.472271
32.334000 31.199000 4.138621
32.337000 49.536000 5.050406
32.340000 27.935000 3.853287
32.343000 40.000000 4.464352
32.346000 34.656000 4.322086
32.349000 47.268000 5.163052
32.352000 40.935000 4.576175
32.355000 33.945000 4.309161
32.358000 44.397000 4.832599
32.361000 41.546000 4.555357
32.364000 41.803000 4.773369
32.367000 36.076000 4.339531
32.370000 52.462000 5.304961
32.373000 43.405000 4.760963
32.376000 42.885000 4.800618
32.379000 33.065000 4.025534
32.382000 39.229000 4.451198
32.385000 34.491000 4.199483
32.388000 50.989000 5.123619
32.391000 45.899000 4.946875
32.394000 37.452000 4.590279
32.397000 33.602000 4.211166
32.400000 44.832000 5.056534
32.403000 33.471000 4.197907
32.406000 48.881000 4.915689
32.409000 43.148000 4.816984
32.412000 29.765000 3.827992
32.415000 35.108000 4.361711
32.418000 41.970000 4.672459
32.421000 32.882000 4.198573
32.424000 39.577000 4.722748
32.427000 38.296000 4.557706
32.430000 39.384000 4.803737
32.433000 46.738000 4.911007
32.436000 29.346000 4.001987
32.439000 32.799000 4.193271
32.442000 45.991000 4.872564
32.445000 37.005000 4.608595
32.448000 29.421000 3.848708
32.451000 31.373000 4.050225
32.454000 42.037000 4.989850
32.457000 48.647000 5.305410
32.460000 33.961000 4.152032
32.463000 31.255000 4.195834
32.466000 30.664000 4.095629
32.469000 39.198000 4.702109
32.472000 45.276000 4.764200
32.475000 40.108000 4.702139
32.478000 32.739000 4.248053
32.481000 35.386000 4.462539
32.484000 29.411000 3.874555
32.487000 45.998000 4.907542
32.490000 39.425000 4.825008
32.493000 40.941000 4.691706
32.496000 46.917000 5.028838
32.499000 45.241000 4.994073
32.502000 33.085000 4.108279
32.505000 37.360000 4.637342
32.508000 43.507000 4.655330
32.511000 32.126000 4.108695
32.514000 37.047000 4.522289
32.517000 41.052000 4.676447
32.520000 39.450000 4.533791
32.523000 39.734000 4.535062
32.526000 30.575000 3.953291
32.529000 51.243000 5.289383
32.532000 45.043000 4.997669
32.535000 39.574000 4.451264
32.538000 40.927000 4.711282
32.541000 32.375000 4.125069
32.544000 43.058000 4.795908
32.547000 36.664000 4.486611
32.550000 34.474000 4.346744
32.553000 39.651000 4.560941
32.556000 43.289000 4.977152
32.559000 43.577000 4.884842
32.562000 42.205000 4.614247
32.565000 39.187000 4.443456
32.568000 29.729000 3.891945
32.571000 21.809000 3.358134
32.574000 35.292000 4.276856
32.577000 39.485000 4.573025
32.580000 46.156000 4.961097
32.583000 21.347000 3.186624
32.586000 30.062000 4.024574
32.589000 38.225000 4.619017
32.592000 39.667000 4.621347
32.595000 40.828000 4.548485
32.598000 45.383000 4.965452
32.601000 44.030000 4.733452
32.604000 34.295000 4.260720
32.607000 39.502000 4.609681
32.610000 41.459000 4.578489
32.613000 40.032000 4.901428
32.616000 20.474000 3.129251
32.619000 38.785000 4.670859
32.622000 40.726000 4.646230
32.625000 50.813000 5.382730
32.628000 30.196000 3.846079
32.631000 41.299000 4.568565
32.634000 39.977000 4.635294
32.637000 40.511000 4.791184
32.640000 28.531000 3.871632
32.643000 38.470000 4.484299
32.646000 25.474000 3.743930
32.649000 36.374000 4.409837
32.652000 45.337000 4.834079
32.655000 28.900000 4.009709
32.658000 35.142000 4.390816
32.661000 34.405000 4.272276
32.664000 37.075000 4.372695
32.667000 32.082000 3.941109
32.670000 40.863000 4.555840
32.673000 47.704000 5.058452
32.676000 44.484000 4.842858
32.679000 40.061000 4.666302
32.682000 32.058000 4.208029
32.685000 33.639000 4.165496
32.688000 32.426000 4.163344
32.691000 32.118000 4.140977
32.694000 34.934000 4.443551
32.697000 30.281000 4.090307
32.700000 36.417000 4.493870
32.703000 33.532000 4.365951
32.706000 29.540000 3.953862
32.709000 35.835000 4.374208
32.712000 35.348000 4.477362
32.715000 38.343000 4.451859
32.718000 40.407000 4.631881
32.721000 45.967000 4.990301
32.724000 48.104000 5.220768
32.727000 32.752000 4.023733
32.730000 27.400000 3.995568
32.733000 26.499000 3.790335
32.736000 37.807000 4.389839
32.739000 38.012000 4.438018
32.742000 44.301000 4.944512
32.745000 39.545000 4.507904
32.748000 38.041000 4.604247
32.751000 37.508000 4.389940
32.754000 33.254000 4.203393
32.757000 36.041000 4.347530
32.760000 39.173000 4.595143
32.763000 29.343000 3.818273
32.766000 46.959000 5.163364
32.769000 44.775000 4.924141
32.772000 35.176000 4.222712
32.775000 29.360000 3.849588
32.778000 37.362000 4.568372
32.781000 43.733000 4.821300
32.784000 42.551000 4.614893
32.787000 42.991000 4.942849
32.790000 40.049000 4.798942
32.793000 29.259000 3.875256
32.796000 47.096000 5.057487
32.799000 40.687000 4.476414
32.802000 41.899000 4.850673
32.805000 45.516000 4.899774
32.808000 37.651000 4.554376
32.811000 33.569000 4.287297
32.814000 39.761000 4.692964
32.817000 42.415000 4.958599
32.820000 47.025000 4.913339
32.823000 32.498000 4.009805
32.826000 37.023000 4.416649
32.829000 52.000000 5.286162
32.832000 40.419000 4.632115
32.835000 31.290000 3.900180
32.838000 31.690000 4.025490
32.841000 50.014000 5.260599
32.844000 44.016000 4.660873
32.847000 29.925000 4.102637
32.850000 38.623000 4.564204
32.853000 31.539000 4.199251
32.856000 33.624000 4.208612
32.859000 45.755000 4.894046
32.862000 45.279000 4.886510
32.865000 31.095000 4.066337
32.868000 38.825000 4.603590
32.871000 40.002000 4.702496
32.874000 39.279000 4.524276
32.877000 41.477000 4.751429
32.880000 33.014000 4.094910
32.883000 41.158000 4.630060
32.886000 37.969000 4.615669
32.889000 44.442000 4.954764
32.892000 43.995000 4.948414
32.895000 34.075000 4.193112
32.898000 44.433000 4.991155
32.901000 48.206000 4.956080
32.904000 50.636000 5.242116
32.907000 36.362000 4.381088
32.910000 38.466000 4.620536
32.913000 39.034000 4.617767
32.916000 34.639000 4.382325
32.919000 31.102000 4.065823
32.922000 39.552000 4.676243
32.925000 44.954000 4.880589
32.928000 41.928000 4.767103
32.931000 30.720000 4.086025
32.934000 45.041000 5.029282
32.937000 36.380000 4.277580
32.940000 39.419000 4.515952
32.943000 29.351000 3.770199
32.946000 37.932000 4.578032
32.949000 36.470000 4.372337
32.952000 46.709000 5.130532
32.955000 33.801000 4.401838
32.958000 34.327000 4.223138
32.961000 36.288000 4.530308
32.964000 34.837000 4.241751
32.967000 32.468000 4.110431
32.970000 37.920000 4.679049
32.973000 37.460000 4.613991
32.976000 46.259000 5.026784
32.979000 31.062000 4.072445
32.982000 46.755000 5.025033
32.985000 47.711000 5.128987
32.988000 41.529000 4.812908
32.991000 28.777000 3.745826
32.994000 33.250000 4.176163
32.997000 52.007000 5.245466
33.000000 41.250000 4.931205
33.003000 40.131000 4.574682
33.006000 36.849000 4.340933
33.009000 41.431000 4.582693
33.012000 43.565000 4.849586
33.015000 42.253000 4.786286
33.018000 37.206000 4.441811
33.021000 32.675000 4.101232
33.024000 33.317000 4.329264
33.027000 41.560000 4.716731
33.030000 36.432000 4.546555
33.033000 35.155000 4.284501
33.036000 36.821000 4.513753
33.039000 38.423000 4.549119
33.042000 35.279000 4.516684
33.045000 45.584000 4.992753
33.048000 41.597000 4.604206
33.051000 29.152000 4.084532
33.054000 45.083000 5.045832
33.057000 34.441000 4.456548
33.060000 37.673000 4.478258
33.063000 30.416000 3.987105
33.066000 29.894000 4.039554
33.069000 44.135000 4.886051
33.072000 37.443000 4.410703
33.075000 39.210000 4.614252
33.078000 32.689000 4.223614
33.081000 28.672000 3.906864
33.084000 33.869000 4.269012
33.087000 34.277000 4.356646
33.090000 39.965000 4.684776
33.093000 33.306000 4.107851
33.096000 25.547000 3.585448
33.099000 33.358000 4.177598
33.102000 35.330000 4.341967
33.105000 27.965000 3.681676
33.108000 34.153000 4.280880
33.111000 31.827000 4.173240
33.114000 44.757000 4.922400
33.117000 33.385000 4.047079
33.120000 36.713000 4.465238
33.123000 49.305000 5.296285
33.126000 28.812000 3.880287
33.129000 32.958000 4.264700
33.132000 49.189000 5.291032
33.135000 31.804000 4.125681
33.138000 31.777000 4.209160
33.141000 39.515000 4.602619
33.144000 29.839000 4.061581
33.147000 31.778000 4.261670
33.150000 32.404000 4.233721
33.153000 28.882000 3.855221
33.156000 24.501000 3.756011
33.159000 21.776000 3.346226
33.162000 36.784000 4.502944
33.165000 34.217000 4.228102
33.168000 30.866000 3.810416
33.171000 29.947000 3.961113
33.174000 32.740000 4.317709
33.177000 36.899000 4.387782
33.180000 36.904000 4.303916
33.183000 45.862000 4.876215
33.186000 41.450000 4.625483
33.189000 33.618000 4.265231
33.192000 48.215000 5.186004
33.195000 38.119000 4.545588
33.198000 40.541000 4.711074
33.201000 40.691000 4.752168
33.204000 36.922000 4.371932
33.207000 36.164000 4.287284
33.210000 42.670000 4.661355
33.213000 33.378000 4.231015
33.216000 28.484000 3.720940
33.219000 49.932000 5.055118
33.222000 42.316000 4.740878
33.225000 49.088000 5.097862
33.228000 38.549000 4.678953
33.231000 39.423000 4.602823
33.234000 38.602000 4.705360
33.237000 45.653000 4.945813
33.240000 36.253000 4.268116
33.243000 38.360000 4.416573
33.246000 39.869000 4.577863
33.249000 33.958000 4.351843
33.252000 43.934000 4.776552
33.255000 50.222000 5.287408
33.258000 49.948000 5.102509
33.261000 39.304000 4.430771
33.264000 45.132000 4.977526
33.267000 44.354000 4.938742
33.270000 24.015000 3.558064
33.273000 38.614000 4.473876
33.276000 38.451000 4.428506
33.279000 32.793000 4.144934
33.282000 31.922000 4.176842
33.285000 35.927000 4.377287
33.288000 31.753000 4.237261
33.291000 28.485000 3.924725
33.294000 30.394000 4.058828
33.297000 43.691000 4.890954
33.300000 32.921000 4.269759
33.303000 41.461000 4.621903
33.306000 40.352000 4.637260
33.309000 49.581000 5.187979
33.312000 46.041000 5.062154
33.315000 50.297000 5.230610
33.318000 43.398000 4.912049
33.321000 33.393000 4.277745
33.324000 42.149000 4.686580
33.327000 54.003000 5.387466
33.330000 37.130000 4.406840
33.333000 38.207000 4.658150
33.336000 42.016000 4.816071
33.339000 31.898000 4.100856
33.342000 45.486000 4.818165
33.345000 53.845000 5.368847
33.348000 40.012000 4.556493
33.351000 19.783000 3.139912
33.354000 38.009000 4.587441
33.357000 37.145000 4.596375
33.360000 32.770000 4.033966
33.363000 34.067000 4.419713
33.366000 35.088000 4.297556
33.369000 49.688000 5.160998
33.372000 43.036000 4.574017
33.375000 40.039000 4.740070
33.378000 39.669000 4.478904
33.381000 38.713000 4.561683
33.384000 34.896000 4.394399
33.387000 35.444000 4.403567
33.390000 43.428000 4.776830
33.393000 44.230000 4.772006
33.396000 36.387000 4.436590
33.399000 30.279000 4.075881
33.402000 28.775000 3.898572
33.405000 47.290000 5.192678
33.408000 40.066000 4.664296
33.411000 31.735000 4.195348
33.414000 48.758000 5.000260
33.417000 50.323000 5.098270
33.420000 40.922000 4.713004
33.423000 49.617000 5.206862
33.426000 44.564000 4.986166
33.429000 42.520000 4.780124
33.432000 42.226000 4.741850
33.435000 27.756000 4.052831
33.438000 43.113000 4.879084
33.441000 40.074000 4.808110
33.444000 30.988000 4.026904
33.447000 32.831000 4.183907
33.450000 42.439000 4.859328
33.453000 31.441000 4.078510
33.456000 40.793000 4.700931
33.459000 28.118000 3.863168
33.462000 49.179000 5.007086
33.465000 48.091000 5.223596
33.468000 39.291000 4.463675
33.471000 40.168000 4.680713
33.474000 44.119000 4.959008
33.477000 41.182000 4.688362
33.480000 37.961000 4.575948
33.483000 46.152000 4.982795
33.486000 44.363000 5.038442
33.489000 41.062000 4.759874
33.492000 27.969000 3.935526
33.495000 49.702000 5.292905
33.498000 42.251000 4.964156
33.501000 42.761000 4.783163
33.504000 39.614000 4.557962
33.507000 48.268000 5.099167
33.510000 47.136000 4.939312
33.513000 36.883000 4.407351
33.516000 37.176000 4.140467
33.519000 35.183000 4.579548
33.522000 28.546000 3.808498
33.525000 51.517000 5.150833
33.528000 41.090000 4.713315
33.531000 42.267000 4.879147
33.534000 33.271000 4.419354
33.537000 29.904000 3.996917
33.540000 35.228000 4.404864
33.543000 45.794000 5.002387
33.546000 45.329000 4.895775
33.549000 31.773000 3.948851
33.552000 31.090000 4.070512
33.555000 40.147000 4.673115
33.558000 38.588000 4.413225
33.561000 38.716000 4.481952
33.564000 29.418000 3.959239
33.567000 39.794000 4.709758
33.570000 44.300000 4.824564
33.573000 41.448000 4.659159
33.576000 29.782000 3.736500
33.579000 45.582000 4.900268
33.582000 41.329000 4.670233
33.585000 39.567000 4.519659
33.588000 34.068000 4.256633
33.591000 31.095000 4.223704
33.594000 43.820000 4.759846
33.597000 38.229000 4.643684
33.600000 36.856000 4.550264
33.603000 41.972000 4.778388
33.606000 30.848000 4.052502
33.609000 38.531000 4.661825
33.612000 36.028000 4.157437
33.615000 36.388000 4.329889
33.618000 41.932000 4.803409
33.621000 43.038000 4.741578
33.624000 35.014000 4.434502
33.627000 36.746000 4.456467
33.630000 36.142000 4.357442
33.633000 28.799000 4.030609
33.636000 50.561000 5.072883
33.639000 41.670000 4.586135
33.642000 36.372000 4.400287
33.645000 34.419000 4.330982
33.648000 35.205000 4.251867
33.651000 30.036000 3.944864
33.654000 41.377000 4.530095
33.657000 28.710000 3.973873
33.660000 29.642000 3.986832
33.663000 40.002000 4.673504
33.666000 38.016000 4.528820
33.669000 39.275000 4.652884
33.672000 49.573000 5.144335
33.675000 38.663000 4.603032
33.678000 37.806000 4.560725
33.681000 35.335000 4.387933
33.684000 42.744000 4.693397
33.687000 47.483000 5.062369
33.690000 47.440000 5.071087
33.693000 51.409000 5.273209
33.696000 40.926000 4.596511
33.699000 40.095000 4.633992
33.702000 46.848000 5.105048
33.705000 45.842000 4.860918
33.708000 43.612000 4.851407
33.711000 42.147000 4.554327
33.714000 46.020000 5.022026
33.717000 43.535000 4.767677
33.720000 56.662000 5.534983
33.723000 47.168000 5.138687
33.726000 41.611000 4.818450
33.729000 41.731000 4.663759
33.732000 33.491000 4.328159
33.735000 43.827000 4.960963
33.738000 28.026000 3.896216
33.741000 45.980000 5.048000
33.744000 39.037000 4.583658
33.747000 47.441000 5.125777
33.750000 40.931000 4.785655
33.753000 45.455000 5.002975
33.756000 41.330000 4.624864
33.759000 36.289000 4.434427
33.762000 43.483000 4.825788
33.765000 39.602000 4.632156
33.768000 33.223000 4.152178
33.771000 53.599000 5.221177
33.774000 45.458000 5.106440
33.777000 35.994000 4.399727
33.780000 41.608000 4.701260
33.783000 42.954000 4.705835
33.786000 46.237000 4.886213
33.789000 45.546000 4.950137
33.792000 38.128000 4.628250
33.795000 33.513000 4.389065
33.798000 43.192000 4.679376
33.801000 41.541000 4.637998
33.804000 38.117000 4.528214
33.807000 33.619000 4.226924
33.810000 36.110000 4.341915
33.813000 33.478000 4.216576
33.816000 36.960000 4.518785
33.819000 56.480000 5.706319
33.822000 50.854000 5.279791
33.825000 46.581000 4.910498
33.828000 51.659000 5.241135
33.831000 33.685000 4.366643
33.834000 43.483000 4.927107
33.837000 39.265000 4.648006
33.840000 37.877000 4.551579
33.843000 31.528000 4.052678
33.846000 40.199000 4.688827
33.849000 60.069000 5.683263
33.852000 40.393000 4.634844
33.855000 38.752000 4.519248
33.858000 28.337000 3.910898
33.861000 43.465000 4.804886
33.864000 37.157000 4.494360
33.867000 46.303000 5.008529
33.870000 38.416000 4.591449
33.873000 47.840000 4.936090
33.876000 36.405000 4.384267
33.879000 48.523000 5.067331
33.882000 43.407000 4.864781
33.885000 42.282000 4.845136
33.888000 43.556000 4.743021
33.891000 46.795000 4.991139
33.894000 41.430000 4.679566
33.897000 41.715000 4.744380
33.900000 36.071000 4.362317
33.903000 40.988000 4.742489
33.906000 40.419000 4.835713
33.909000 46.376000 4.896958
33.912000 46.146000 5.080605
33.915000 48.861000 5.126872
33.918000 38.808000 4.559273
33.921000 42.022000 4.666775
33.924000 51.516000 5.210988
33.927000 51.124000 5.367751
33.930000 46.451000 5.032776
33.933000 36.969000 4.452436
33.936000 47.511000 4.936894
33.939000 61.947000 5.779987
33.942000 41.588000 4.707840
33.945000 50.979000 5.350968
33.948000 51.863000 5.166511
33.951000 45.074000 4.895396
33.954000 62.094000 5.732268
33.957000 65.630000 5.838952
33.960000 43.342000 4.817466
33.963000 46.999000 4.945375
33.966000 40.140000 4.589031
33.969000 50.335000 5.049457
33.972000 41.547000 4.808290
33.975000 48.435000 5.072789
33.978000 50.117000 5.164014
33.981000 55.406000 5.554473
33.984000 36.011000 4.314560
33.987000 57.152000 5.398172
33.990000 52.580000 5.306481
33.993000 63.804000 5.782535
33.996000 59.372000 5.693880
33.999000 52.753000 5.212174
34.002000 63.575000 5.758419
34.005000 64.776000 5.808296
34.008000 54.665000 5.366658
34.011000 43.447000 4.861750
34.014000 68.983000 6.245003
34.017000 63.984000 5.764523
34.020000 63.914000 5.826872
34.023000 61.466000 5.733281
34.026000 60.658000 5.788712
34.029000 64.868000 5.899720
34.032000 66.486000 5.743398
34.035000 79.825000 6.444594
34.038000 70.352000 6.363670
34.041000 72.272000 6.256051
34.044000 111.721000 7.854771
34.047000 98.755000 7.266841
34.050000 90.267000 6.742607
34.053000 91.537000 7.006809
34.056000 99.722000 7.300964
34.059000 121.254000 8.019173
34.062000 108.336000 7.579130
34.065000 114.898000 7.830867
34.068000 118.072000 7.959795
34.071000 141.021000 8.662943
34.074000 139.466000 8.791937
34.077000 159.696000 9.487234
34.080000 182.332000 9.917359
34.083000 207.734000 10.612197
34.086000 275.077000 12.263343
34.089000 317.751000 13.145530
34.092000 360.849000 14.264390
34.095000 482.615000 16.242996
34.098000 609.130000 18.273254
34.101000 806.825000 20.997982
34.104000 1006.738000 23.611042
34.107000 1241.473000 26.288534
34.110000 1299.182000 26.730154
34.113000 1272.988000 26.520909
34.116000 1128.567000 25.080949
34.119000 935.974000 22.643894
34.122000 733.999000 20.028567
34.125000 550.967000 17.221067
34.128000 427.540000 15.298393
34.131000 354.133000 13.929683
34.134000 246.906000 11.443157
34.137000 216.137000 10.682242
34.140000 216.007000 10.729025
34.143000 180.041000 10.017396
34.146000 147.160000 8.843733
34.149000 139.992000 8.677102
34.152000 114.710000 7.722553
34.155000 118.195000 7.883356
34.158000 98.924000 7.326021
34.161000 110.598000 7.791803
34.164000 94.423000 6.965004
34.167000 95.064000 7.311513
34.170000 79.727000 6.574171
34.173000 93.771000 7.074488
34.176000 83.285000 6.814322
34.179000 62.383000 5.731940
34.182000 73.002000 6.209597
34.185000 66.498000 5.970097
34.188000 81.432000 6.886868
34.191000 73.859000 6.305570
34.194000 66.688000 5.866667
34.197000 67.642000 5.846511
34.200000 62.385000 5.669840
34.203000 71.517000 6.159824
34.206000 69.165000 6.027241
34.209000 72.003000 6.221332
34.212000 57.932000 5.706586
34.215000 50.703000 5.148896
34.218000 61.565000 5.748948
34.221000 59.577000 5.535912
34.224000 71.113000 6.132099
34.227000 69.630000 6.055160
34.230000 71.361000 6.070724
34.233000 40.433000 4.594864
34.236000 64.147000 6.082718
34.239000 37.525000 4.391076
34.242000 41.070000 4.713649
34.245000 35.475000 4.321612
34.248000 55.940000 5.574514
34.251000 51.509000 5.225462
34.254000 52.616000 5.221911
34.257000 57.749000 5.680701
34.260000 47.143000 5.140738
34.263000 43.646000 4.848740
34.266000 52.835000 5.461909
34.269000 43.512000 4.823008
34.272000 48.895000 5.152076
34.275000 46.282000 4.763164
34.278000 48.693000 5.224975
34.281000 57.544000 5.548632
34.284000 66.155000 5.804349
34.287000 38.377000 4.537244
34.290000 53.816000 5.476352
34.293000 41.251000 4.676129
34.296000 47.650000 5.106945
34.299000 53.695000 5.467193
34.302000 48.494000 5.115207
34.305000 51.953000 5.242608
34.308000 44.000000 4.821000
34.311000 46.558000 4.905767
34.314000 47.432000 5.093528
34.317000 40.859000 4.638165
34.320000 37.012000 4.317967
34.323000 47.943000 5.160888
34.326000 33.663000 4.231130
34.329000 33.694000 4.222245
34.332000 47.706000 5.200040
34.335000 53.878000 5.447943
34.338000 49.699000 5.145104
34.341000 46.476000 4.948068
34.344000 52.744000 5.279186
34.347000 49.490000 4.926027
34.350000 35.847000 4.305357
34.353000 38.473000 4.634725
34.356000 42.061000 4.844763
34.359000 42.234000 4.788156
34.362000 40.981000 4.613010
34.365000 37.391000 4.445967
34.368000 57.234000 5.567823
34.371000 51.997000 5.489778
34.374000 41.595000 4.892343
34.377000 49.612000 5.199690
34.380000 44.679000 4.807397
34.383000 50.624000 5.308276
34.386000 39.475000 4.688778
34.389000 38.765000 4.635176
34.392000 44.823000 4.911033
34.395000 45.593000 5.034843
34.398000 42.149000 4.888321
34.401000 40.870000 4.617526
34.404000 45.179000 4.916435
34.407000 55.114000 5.495488
34.410000 37.914000 4.489216
34.413000 43.710000 4.814266
34.416000 51.859000 5.244058
34.419000 47.871000 4.868741
34.422000 40.867000 4.512605
34.425000 44.730000 4.978234
34.428000 36.828000 4.598144
34.431000 37.456000 4.604195
34.434000 34.349000 4.374370
34.437000 54.710000 5.473763
34.440000 47.937000 5.100953
34.443000 39.325000 4.520215
34.446000 53.112000 5.448561
34.449000 32.089000 4.137581
34.452000 52.956000 5.538211
34.455000 38.281000 4.714632
34.458000 39.328000 4.368204
34.461000 47.272000 5.165911
34.464000 41.724000 4.796527
34.467000 53.484000 5.195023
34.470000 45.060000 4.937411
34.473000 49.451000 5.163117
34.476000 49.459000 5.119036
34.479000 45.317000 4.852628
34.482000 36.141000 4.378208
34.485000 45.476000 5.022553
34.488000 48.107000 4.879505
34.491000 51.063000 5.154948
34.494000 40.995000 4.859955
34.497000 36.847000 4.366710
34.500000 43.432000 4.863737
34.503000 42.455000 4.840513
34.506000 38.010000 4.377607
34.509000 37.932000 4.320539
34.512000 40.588000 4.713705
34.515000 37.993000 4.576964
34.518000 41.229000 4.822003
34.521000 50.158000 5.121938
34.524000 42.290000 4.571832
34.527000 35.734000 4.396825
34.530000 35.208000 4.482455
34.533000 45.086000 4.888527
34.536000 50.252000 5.179365
34.539000 46.704000 5.126147
34.542000 42.814000 4.891208
34.545000 44.334000 4.964308
34.548000 46.884000 4.905289
34.551000 45.773000 4.880428
34.554000 49.262000 5.259898
34.557000 38.725000 4.595534
34.560000 41.897000 4.803896
34.563000 45.041000 5.037041
34.566000 50.650000 5.228372
34.569000 36.448000 4.420989
34.572000 37.018000 4.478642
34.575000 42.828000 4.876552
34.578000 51.533000 5.158639
34.581000 51.931000 5.248122
34.584000 44.784000 4.864681
34.587000 48.155000 5.163940
34.590000 43.467000 4.888810
34.593000 36.057000 4.378907
34.596000 45.224000 4.856509
34.599000 46.746000 5.078354
34.602000 38.793000 4.551276
34.605000 46.542000 5.025737
34.608000 48.355000 5.104860
34.611000 61.171000 5.785641
34.614000 34.837000 4.212662
34.617000 35.802000 4.423978
34.620000 34.286000 4.210366
34.623000 42.691000 4.865728
34.626000 39.069000 4.506817
34.629000 46.522000 4.911279
34.632000 42.565000 4.876318
34.635000 47.469000 4.899497
34.638000 55.707000 5.347026
34.641000 56.946000 5.553280
34.644000 43.539000 4.791006
34.647000 33.966000 4.066215
34.650000 40.445000 4.764977
34.653000 52.596000 5.425899
34.656000 53.220000 5.267236
34.659000 50.874000 5.110759
34.662000 56.723000 5.612526
34.665000 58.831000 5.860711
34.668000 52.416000 5.217048
34.671000 43.590000 4.779302
34.674000 40.061000 4.646991
34.677000 41.503000 4.903498
34.680000 48.853000 5.198289
34.683000 46.561000 4.871965
34.686000 45.248000 5.112991
34.689000 44.691000 4.902711
34.692000 52.223000 5.286015
34.695000 56.805000 5.566736
34.698000 44.371000 4.864157
34.701000 53.394000 5.257975
34.704000 50.549000 5.213825
34.707000 43.097000 4.912386
34.710000 42.208000 4.770524
34.713000 56.322000 5.321103
34.716000 56.634000 5.411622
34.719000 49.201000 5.214561
34.722000 56.244000 5.670291
34.725000 61.964000 5.937029
34.728000 53.847000 5.385688
34.731000 57.821000 5.662058
34.734000 43.687000 4.901552
34.737000 46.556000 4.971674
34.740000 62.611000 5.865003
34.743000 41.905000 4.627745
34.746000 59.628000 5.727203
34.749000 64.167000 5.956072
34.752000 61.084000 5.595347
34.755000 60.369000 5.795656
34.758000 69.558000 6.057291
34.761000 46.613000 4.961827
34.764000 64.566000 6.051308
34.767000 52.357000 5.317991
34.770000 66.697000 5.923545
34.773000 62.846000 5.860583
34.776000 60.196000 5.653342
34.779000 67.269000 6.023200
34.782000 71.537000 6.314400
34.785000 64.194000 5.791477
34.788000 74.311000 6.258817
34.791000 78.341000 6.406126
34.794000 74.702000 6.456098
34.797000 79.200000 6.489550
34.800000 69.026000 5.916066
34.803000 85.762000 6.749834
34.806000 82.517000 6.713457
34.809000 86.634000 6.718031
34.812000 72.824000 6.430179
34.815000 79.088000 6.448188
34.818000 98.687000 7.366262
34.821000 90.402000 6.869986
34.824000 87.040000 6.936604
34.827000 109.401000 7.718444
34.830000 102.655000 7.264731
34.833000 97.423000 7.104599
34.836000 113.962000 7.886862
34.839000 115.378000 7.844757
34.842000 118.263000 8.040981
34.845000 128.133000 8.144309
34.848000 146.618000 8.920165
34.851000 149.726000 8.843789
34.854000 178.846000 9.790211
34.857000 183.325000 9.977634
34.860000 197.079000 10.324646
34.863000 227.394000 11.117294
34.866000 220.372000 10.912492
34.869000 269.261000 12.035115
34.872000 330.623000 13.462509
34.875000 349.116000 13.534350
34.878000 415.338000 15.017007
34.881000 568.018000 17.477485
34.884000 689.803000 19.315043
34.887000 934.226000 22.658860
34.890000 1191.691000 25.476342
34.893000 1602.838000 29.870462
34.896000 1890.410000 32.840537
34.899000 2112.657000 34.517197
34.902000 2050.798000 33.961318
34.905000 1889.550000 32.689815
34.908000 1533.921000 29.398599
34.911000 1176.890000 25.833008
34.914000 849.909000 21.573263
34.917000 664.390000 18.950898
34.920000 539.058000 17.223079
34.923000 400.990000 14.884978
34.926000 377.045000 14.509724
34.929000 316.170000 13.016337
34.932000 230.962000 11.097676
34.935000 211.983000 10.610826
34.938000 239.619000 11.491043
34.941000 166.452000 9.337834
34.944000 185.338000 9.937592
34.947000 153.956000 9.114367
34.950000 135.166000 8.420212
34.953000 136.680000 8.524137
34.956000 138.873000 8.808450
34.959000 133.021000 8.555355
34.962000 97.098000 7.074461
34.965000 102.028000 7.549006
34.968000 89.440000 6.838832
34.971000 74.874000 6.358983
34.974000 90.307000 6.919563
34.977000 75.744000 6.366130
34.980000 85.194000 6.641754
34.983000 74.350000 6.403986
34.986000 65.513000 5.897094
34.989000 74.700000 6.465815
34.992000 74.636000 6.333828
34.995000 80.414000 6.524850
34.998000 74.142000 6.310644
35.001000 57.286000 5.622165
35.004000 59.022000 5.589557
35.007000 69.843000 6.077405
35.010000 59.178000 5.551973
35.013000 51.239000 5.411113
35.016000 56.386000 5.526375
35.019000 53.435000 5.291109
35.022000 57.310000 5.511726
35.025000 56.586000 5.663265
35.028000 67.389000 6.069307
35.031000 57.539000 5.407190
35.034000 58.894000 5.705243
35.037000 43.606000 4.910138
35.040000 62.697000 5.687142
35.043000 51.883000 5.120154
35.046000 55.802000 5.525355
35.049000 58.998000 5.756187
35.052000 64.055000 5.740397
35.055000 52.411000 5.211454
35.058000 53.372000 5.357402
35.061000 62.127000 5.714818
35.064000 66.842000 6.039875
35.067000 50.042000 5.127158
35.070000 55.442000 5.411469
35.073000 58.758000 5.557310
35.076000 64.121000 5.754447
35.079000 52.915000 5.113742
35.082000 60.628000 5.501842
35.085000 53.499000 5.217031
35.088000 72.018000 6.353023
35.091000 52.892000 5.219566
35.094000 53.762000 5.312324
35.097000 56.203000 5.600691
35.100000 44.479000 4.779253
35.103000 44.893000 4.959843
35.106000 59.638000 5.609449
35.109000 51.637000 5.196548
35.112000 38.190000 4.401679
35.115000 53.980000 5.352604
35.118000 60.895000 5.843426
35.121000 37.410000 4.437436
35.124000 50.345000 5.306229
35.127000 45.430000 4.940384
35.130000 43.596000 4.804519
35.133000 44.436000 5.017701
35.136000 51.283000 5.212119
35.139000 37.149000 4.495329
35.142000 53.019000 5.234106
35.145000 42.376000 4.732207
35.148000 53.545000 5.441425
35.151000 56.865000 5.566778
35.154000 52.365000 5.084013
35.157000 46.615000 4.910771
35.160000 50.815000 5.250771
35.163000 40.202000 4.630140
35.166000 39.645000 4.702427
35.169000 49.056000 5.315499
35.172000 60.473000 5.790953
35.175000 47.238000 4.916339
35.178000 52.928000 5.256400
35.181000 50.981000 5.349411
35.184000 46.477000 5.013233
35.187000 39.850000 4.674544
35.190000 44.816000 5.006091
35.193000 41.663000 4.763221
35.196000 52.716000 5.158595
35.199000 30.131000 4.111332
35.202000 50.220000 5.368668
35.205000 36.943000 4.421494
35.208000 46.558000 4.888742
35.211000 48.643000 5.002591
35.214000 52.323000 5.226368
35.217000 46.976000 5.045589
35.220000 36.739000 4.302298
35.223000 42.163000 4.786256
35.226000 58.645000 5.630918
35.229000 35.795000 4.148716
35.232000 52.565000 5.342793
35.235000 38.817000 4.533566
35.238000 47.518000 5.083512
35.241000 40.456000 4.535956
35.244000 41.664000 4.735309
35.247000 37.770000 4.491755
35.250000 37.555000 4.584335
35.253000 40.112000 4.493357
35.256000 37.113000 4.278353
35.259000 44.465000 4.889950
35.262000 48.496000 5.203340
35.265000 30.040000 3.990407
35.268000 52.630000 5.385655
35.271000 44.535000 4.888968
35.274000 54.940000 5.385405
35.277000 46.483000 5.046349
35.280000 47.204000 5.107040
35.283000 48.463000 5.143031
35.286000 47.179000 4.924679
35.289000 51.904000 5.204347
35.292000 48.402000 5.172873
35.295000 38.814000 4.454982
35.298000 51.312000 5.333450
35.301000 46.027000 4.767519
35.304000 50.827000 5.254213
35.307000 48.027000 5.143447
35.310000 53.067000 5.382308
35.313000 49.585000 5.063293
35.316000 54.049000 5.474953
35.319000 44.748000 5.082375
35.322000 52.836000 5.333321
35.325000 54.986000 5.369425
35.328000 66.582000 5.927051
35.331000 66.514000 5.918580
35.334000 64.123000 5.975125
35.337000 71.784000 6.235447
35.340000 78.666000 6.562454
35.343000 92.396000 7.007928
35.346000 114.100000 7.802564
35.349000 133.916000 8.363860
35.352000 208.399000 10.749846
35.355000 285.890000 12.295041
35.358000 448.245000 15.628795
35.361000 661.388000 18.817267
35.364000 1007.190000 23.717931
35.367000 1105.684000 24.911330
35.370000 883.447000 21.923377
35.373000 627.271000 18.349679
35.376000 387.395000 14.439296
35.379000 230.014000 11.156659
35.382000 190.710000 10.157994
35.385000 138.609000 8.673026
35.388000 91.641000 6.915881
35.391000 91.075000 6.975354
35.394000 80.140000 6.737352
35.397000 63.631000 5.884466
35.400000 55.596000 5.506136
35.403000 55.873000 5.467501
35.406000 54.655000 5.392810
35.409000 62.968000 5.815808
35.412000 48.550000 5.025894
35.415000 56.594000 5.547091
35.418000 38.942000 4.337346
35.421000 58.096000 5.676432
35.424000 47.893000 5.080569
35.427000 61.393000 5.753025
35.430000 50.201000 5.235379
35.433000 44.902000 4.880083
35.436000 46.458000 4.874349
35.439000 43.861000 4.956164
35.442000 48.356000 5.065137
35.445000 35.900000 4.242224
35.448000 36.049000 4.462909
35.451000 45.904000 4.847535
35.454000 37.052000 4.597044
35.457000 42.156000 4.704917
35.460000 37.084000 4.487409
35.463000 46.749000 5.170638
35.466000 42.608000 4.720986
35.469000 44.263000 4.743333
35.472000 42.665000 4.734124
35.475000 37.846000 4.493858
35.478000 34.566000 4.456758
35.481000 46.044000 4.998118
35.484000 35.299000 4.330296
35.487000 47.362000 5.011444
35.490000 43.178000 4.734302
35.493000 39.487000 4.536003
35.496000 35.090000 4.279587
35.499000 35.865000 4.246023
35.502000 37.577000 4.598598
35.505000 35.105000 4.365153
35.508000 38.914000 4.534228
35.511000 40.305000 4.566005
35.514000 44.364000 4.921038
35.517000 35.275000 4.382033
35.520000 49.025000 5.054644
35.523000 44.094000 4.817529
35.526000 41.068000 4.808829
35.529000 44.786000 4.970360
35.532000 39.856000 4.722069
35.535000 41.702000 4.546399
35.538000 37.499000 4.470484
35.541000 34.513000 4.230277
35.544000 46.050000 5.110662
35.547000 35.283000 4.394889
35.550000 46.257000 4.935825
35.553000 51.423000 5.171958
35.556000 36.650000 4.278452
35.559000 47.415000 5.237494
35.562000 42.870000 4.844969
35.565000 30.034000 3.929774
35.568000 35.928000 4.313804
35.571000 26.859000 3.827418
35.574000 33.917000 4.232035
35.577000 35.595000 4.500314
35.580000 30.385000 4.061322
35.583000 39.055000 4.527045
35.586000 57.977000 5.741402
35.589000 38.269000 4.558435
35.592000 52.676000 5.544244
35.595000 45.593000 4.987970
35.598000 46.568000 5.011614
35.601000 40.729000 4.730325
35.604000 41.863000 4.743232
35.607000 42.665000 4.729940
35.610000 45.281000 4.940329
35.613000 56.230000 5.401915
35.616000 35.880000 4.513501
35.619000 46.341000 5.029846
35.622000 39.804000 4.529942
35.625000 40.642000 4.801290
35.628000 47.331000 5.076803
35.631000 42.714000 4.689606
35.634000 46.672000 4.925032
35.637000 37.973000 4.485406
35.640000 35.751000 4.278502
35.643000 33.573000 4.216626
35.646000 48.585000 5.141180
35.649000 45.413000 4.760481
35.652000 30.934000 4.065835
35.655000 40.080000 4.627195
35.658000 37.477000 4.501363
35.661000 31.353000 4.042104
35.664000 26.907000 3.811512
35.667000 28.201000 3.983664
35.670000 47.827000 5.049821
35.673000 42.642000 5.033915
35.676000 33.521000 4.282939
35.679000 37.557000 4.754779
35.682000 40.014000 4.596978
35.685000 39.433000 4.528912
35.688000 41.494000 4.703486
35.691000 48.948000 5.200072
35.694000 33.188000 4.144325
35.697000 35.065000 4.243337
35.700000 42.208000 4.736462
35.703000 44.676000 4.941298
35.706000 37.120000 4.418622
35.709000 58.311000 5.761018
35.712000 35.021000 4.308953
35.715000 46.368000 4.959455
35.718000 37.051000 4.400274
35.721000 34.679000 4.234925
35.724000 36.515000 4.417297
35.727000 39.494000 4.657232
35.730000 27.208000 3.795300
35.733000 34.270000 4.233649
35.736000 36.122000 4.425751
35.739000 44.929000 4.967879
35.742000 38.756000 4.473179
35.745000 42.708000 4.705496
35.748000 33.997000 4.212778
35.751000 31.731000 4.061763
35.754000 28.592000 3.839855
35.757000 44.531000 5.086482
35.760000 55.442000 5.614997
35.763000 39.180000 4.753332
35.766000 47.404000 5.156074
35.769000 48.159000 4.985759
35.772000 31.093000 4.027315
35.775000 44.814000 4.872627
35.778000 42.559000 4.808125
35.781000 35.500000 4.437414
35.784000 27.356000 3.803471
35.787000 45.127000 4.968803
35.790000 39.580000 4.653122
35.793000 32.531000 4.141296
35.796000 58.380000 5.573816
35.799000 53.575000 5.503710
35.802000 40.557000 4.718785
35.805000 33.899000 4.415216
35.808000 46.945000 5.026375
35.811000 43.181000 4.805877
35.814000 26.753000 3.863821
35.817000 43.852000 4.615665
35.820000 52.399000 5.355803
35.823000 48.110000 4.999533
35.826000 45.401000 4.935013
35.829000 38.232000 4.513421
35.832000 38.777000 4.514952
35.835000 51.412000 5.185274
35.838000 47.200000 4.918211
35.841000 22.690000 3.326134
35.844000 38.164000 4.674175
35.847000 45.734000 4.807063
35.850000 35.414000 4.282628
35.853000 25.995000 3.457526
35.856000 48.842000 5.184546
35.859000 46.568000 4.829432
35.862000 48.088000 5.039002
35.865000 40.692000 4.748391
35.868000 36.733000 4.499346
35.871000 37.908000 4.433504
35.874000 40.008000 4.471844
35.877000 35.701000 4.257187
35.880000 41.115000 4.505837
35.883000 43.896000 5.018751
35.886000 49.299000 5.096335
35.889000 50.472000 5.289214
35.892000 40.995000 4.590421
35.895000 50.259000 5.287232
35.898000 49.933000 5.244037
35.901000 46.578000 5.058517
35.904000 59.507000 5.670981
35.907000 62.354000 5.718185
35.910000 67.164000 6.046816
35.913000 67.750000 5.965924
35.916000 76.045000 6.443505
35.919000 58.867000 5.471778
35.922000 69.541000 6.236677
35.925000 69.968000 6.211116
35.928000 75.888000 6.374936
35.931000 67.953000 6.165632
35.934000 72.194000 6.233641
35.937000 58.006000 5.837446
35.940000 43.875000 4.852446
35.943000 49.779000 5.067038
35.946000 43.544000 4.758092
35.949000 42.166000 4.799887
35.952000 46.815000 4.910326
35.955000 55.370000 5.544996
35.958000 48.017000 5.023740
35.961000 36.290000 4.197520
35.964000 36.326000 4.580668
35.967000 36.965000 4.532617
35.970000 38.042000 4.440065
35.973000 36.445000 4.326745
35.976000 35.405000 4.469159
35.979000 38.229000 4.601409
35.982000 42.432000 4.696115
35.985000 32.210000 4.126579
35.988000 42.395000 4.814315
35.991000 43.245000 4.804549
35.994000 27.544000 3.959796
35.997000 45.977000 5.114418
36.000000 42.120000 4.778776
36.003000 30.115000 4.095930
36.006000 47.171000 4.981971
36.009000 48.722000 5.237063
36.012000 38.091000 4.513119
36.015000 46.505000 5.192471
36.018000 39.257000 4.645635
36.021000 38.610000 4.411580
36.024000 59.564000 5.876049
36.027000 33.764000 4.297334
36.030000 44.898000 4.939379
36.033000 38.621000 4.523399
36.036000 37.384000 4.429413
36.039000 39.147000 4.580099
36.042000 44.192000 4.994561
36.045000 43.698000 4.965010
36.048000 44.363000 4.675608
36.051000 35.655000 4.469427
36.054000 56.150000 5.534179
36.057000 32.489000 4.090110
36.060000 38.234000 4.557724
36.063000 36.777000 4.358756
36.066000 31.242000 4.140820
36.069000 29.894000 3.874409
36.072000 41.134000 4.698848
36.075000 50.969000 5.103650
36.078000 31.318000 4.060754
36.081000 42.191000 4.878177
36.084000 32.385000 4.063087
36.087000 36.997000 4.493081
36.090000 50.199000 5.335575
36.093000 50.395000 5.202116
36.096000 35.750000 4.420934
36.099000 37.133000 4.567485
36.102000 44.688000 4.971844
36.105000 33.023000 4.222250
36.108000 47.856000 5.150578
36.111000 54.233000 5.413979
36.114000 29.760000 4.032481
36.117000 37.984000 4.361012
36.120000 42.938000 4.766029
36.123000 37.039000 4.260593
36.126000 43.203000 4.800891
36.129000 49.179000 5.229776
36.132000 46.116000 4.836453
36.135000 47.432000 5.086068
36.138000 36.323000 4.471949
36.141000 41.357000 4.660801
36.144000 42.806000 4.751655
36.147000 45.315000 4.974436
36.150000 38.810000 4.459787
36.153000 32.397000 4.090692
36.156000 41.388000 4.906231
36.159000 38.740000 4.465660
36.162000 40.632000 4.754274
36.165000 35.801000 4.420156
36.168000 33.015000 4.176622
36.171000 25.951000 3.741545
36.174000 32.390000 4.138993
36.177000 46.970000 5.002840
36.180000 48.830000 5.202654
36.183000 46.707000 5.024625
36.186000 42.863000 4.761474
36.189000 27.413000 3.789022
36.192000 41.931000 4.814758
36.195000 33.074000 4.160766
36.198000 35.281000 4.520305
36.201000 35.584000 4.394091
36.204000 34.999000 4.297880
36.207000 37.760000 4.526353
36.210000 35.190000 4.276465
36.213000 42.703000 4.640556
36.216000 56.310000 5.594340
36.219000 24.427000 3.540884
36.222000 44.564000 4.980775
36.225000 40.494000 4.683038
36.228000 40.910000 4.623915
36.231000 54.934000 5.295721
36.234000 35.489000 4.422831
36.237000 41.027000 4.530219
36.240000 31.597000 4.059944
36.243000 36.290000 4.296348
36.246000 42.423000 4.740373
36.249000 45.397000 4.899502
36.252000 40.810000 4.594332
36.255000 39.987000 4.765843
36.258000 37.717000 4.453478
36.261000 38.896000 4.465719
36.264000 47.612000 5.014178
36.267000 44.214000 4.806797
36.270000 48.502000 5.201350
36.273000 41.966000 4.667067
36.276000 50.225000 5.406268
36.279000 37.727000 4.368031
36.282000 34.948000 4.300633
36.285000 33.166000 4.337186
36.288000 33.503000 4.178569
36.291000 31.429000 4.156921
36.294000 38.477000 4.598733
36.297000 37.026000 4.489269
36.300000 31.251000 3.936656
36.303000 53.554000 5.341485
36.306000 49.379000 5.172079
36.309000 44.501000 4.882845
36.312000 40.921000 4.588606
36.315000 47.936000 4.984386
36.318000 42.957000 4.716747
36.321000 33.888000 4.187234
36.324000 48.521000 5.173609
36.327000 42.924000 4.799900
36.330000 45.699000 4.724147
36.333000 33.040000 4.148071
36.336000 29.625000 3.959581
36.339000 38.135000 4.542746
36.342000 41.856000 4.863869
36.345000 36.754000 4.427461
36.348000 37.859000 4.550740
36.351000 37.143000 4.283671
36.354000 51.200000 5.413089
36.357000 46.074000 4.918071
36.360000 31.042000 3.986422
36.363000 35.910000 4.366431
36.366000 24.830000 3.734712
36.369000 44.430000 5.061652
36.372000 25.504000 3.705588
36.375000 37.477000 4.412991
36.378000 44.387000 4.943927
36.381000 41.372000 4.822841
36.384000 32.872000 4.301480
36.387000 44.050000 4.910963
36.390000 42.514000 4.831695
36.393000 44.150000 4.697534
36.396000 33.810000 4.095865
36.399000 36.804000 4.428813
36.402000 44.130000 5.029627
36.405000 46.031000 4.942211
36.408000 42.266000 4.932003
36.411000 28.595000 3.953160
36.414000 33.607000 4.302178
36.417000 32.944000 4.103213
36.420000 38.454000 4.517974
36.423000 51.333000 5.318428
36.426000 39.474000 4.555315
36.429000 35.101000 4.438474
36.432000 40.202000 4.463743
36.435000 36.483000 4.425528
36.438000 37.358000 4.433501
36.441000 38.038000 4.545162
36.444000 39.434000 4.605332
36.447000 37.353000 4.383931
36.450000 40.542000 4.574033
36.453000 47.807000 5.086928
36.456000 45.462000 4.948213
36.459000 50.827000 5.319531
36.462000 37.293000 4.436238
36.465000 39.527000 4.543009
36.468000 41.302000 4.716930
36.471000 42.210000 4.899556
36.474000 30.522000 3.836979
36.477000 38.845000 4.442570
36.480000 31.156000 3.981126
36.483000 47.093000 5.074839
36.486000 31.794000 4.273954
36.489000 34.646000 4.214656
36.492000 49.403000 5.137455
36.495000 46.811000 4.969358
36.498000 41.252000 4.693704
36.501000 36.495000 4.555073
36.504000 29.348000 4.133440
36.507000 36.951000 4.521400
36.510000 42.243000 4.921544
36.513000 48.425000 5.172099
36.516000 40.290000 4.694241
36.519000 33.986000 4.232121
36.522000 40.397000 4.692181
36.525000 45.448000 4.947173
36.528000 32.801000 4.104652
36.531000 37.453000 4.396835
36.534000 36.339000 4.396830
36.537000 46.639000 5.018574
36.540000 42.053000 4.577666
36.543000 50.596000 5.282801
36.546000 35.526000 4.105665
36.549000 39.086000 4.400715
36.552000 35.578000 4.398701
36.555000 47.991000 5.205601
36.558000 42.347000 4.629858
36.561000 32.345000 4.225657
36.564000 41.365000 4.674956
36.567000 34.998000 4.164902
36.570000 39.919000 4.858544
36.573000 39.099000 4.623698
36.576000 39.259000 4.782865
36.579000 40.419000 4.553975
36.582000 40.350000 4.668413
36.585000 31.894000 4.143657
36.588000 34.924000 4.564864
36.591000 29.691000 4.216107
36.594000 32.079000 4.137242
36.597000 37.977000 4.298412
36.600000 35.747000 4.549253
36.603000 36.718000 4.473994
36.606000 30.300000 4.080383
36.609000 27.421000 3.812433
36.612000 51.242000 5.319695
36.615000 32.415000 4.190832
36.618000 39.593000 4.738036
36.621000 28.351000 3.974504
36.624000 25.422000 3.579767
36.627000 34.565000 4.382654
36.630000 29.105000 3.812582
36.633000 37.292000 4.432308
36.636000 46.011000 4.810026
36.639000 46.282000 4.806309
36.642000 40.605000 4.615232
36.645000 40.657000 4.437989
36.648000 50.831000 5.306966
36.651000 49.295000 5.079613
36.654000 39.153000 4.643599
36.657000 41.610000 4.752392
36.660000 33.577000 4.217524
36.663000 43.834000 4.929686
36.666000 34.620000 4.343606
36.669000 29.489000 3.961017
36.672000 42.762000 4.632769
36.675000 34.702000 4.219807
36.678000 33.336000 4.238590
36.681000 41.499000 4.888747
36.684000 34.310000 4.262740
36.687000 46.931000 5.085055
36.690000 33.633000 4.061377
36.693000 28.889000 3.827123
36.696000 28.607000 4.046773
36.699000 41.976000 4.911160
36.702000 26.910000 3.834246
36.705000 30.975000 4.066589
36.708000 47.766000 5.169488
36.711000 31.202000 4.070638
36.714000 35.998000 4.416403
36.717000 37.022000 4.558163
36.720000 42.289000 4.836657
36.723000 36.469000 4.347733
36.726000 42.685000 4.784940
36.729000 52.985000 5.243657
36.732000 34.927000 4.245321
36.735000 35.090000 4.401989
36.738000 32.305000 4.157479
36.741000 49.491000 5.130394
36.744000 37.915000 4.508574
36.747000 33.545000 4.366776
36.750000 33.871000 4.429302
36.753000 56.038000 5.421698
36.756000 31.426000 3.903364
36.759000 34.381000 4.312440
36.762000 46.501000 5.066159
36.765000 40.985000 4.621122
36.768000 41.075000 4.673769
36.771000 45.256000 4.717459
36.774000 39.515000 4.513888
36.777000 46.582000 4.965245
36.780000 44.836000 4.984381
36.783000 35.049000 4.401431
36.786000 38.583000 4.498492
36.789000 49.473000 5.270481
36.792000 41.028000 4.736495
36.795000 45.512000 4.899005
36.798000 38.046000 4.637219
36.801000 40.366000 4.421582
36.804000 35.489000 4.108341
36.807000 56.255000 5.489033
36.810000 57.180000 5.471690
36.813000 48.673000 5.163711
36.816000 41.032000 4.597982
36.819000 29.495000 3.964988
36.822000 51.729000 5.267062
36.825000 35.869000 4.169764
36.828000 30.731000 4.016918
36.831000 28.706000 3.872517
36.834000 45.548000 5.064236
36.837000 39.989000 4.619936
36.840000 39.563000 4.745856
36.843000 38.734000 4.499103
36.846000 44.255000 4.605131
36.849000 38.389000 4.552461
36.852000 37.455000 4.549059
36.855000 30.908000 4.235506
36.858000 37.554000 4.321890
36.861000 30.740000 3.973719
36.864000 21.335000 3.270844
36.867000 46.793000 5.108214
36.870000 38.763000 4.619505
36.873000 30.718000 3.919104
36.876000 41.055000 4.547505
36.879000 46.498000 4.962492
36.882000 47.046000 5.247644
36.885000 40.739000 4.766971
36.888000 37.663000 4.473204
36.891000 32.189000 4.231903
36.894000 53.544000 5.302565
36.897000 42.333000 4.813498
36.900000 28.566000 3.948627
36.903000 42.305000 4.762602
36.906000 49.445000 5.047664
36.909000 32.399000 3.985558
36.912000 43.232000 4.871088
36.915000 31.662000 4.243450
36.918000 46.731000 4.947671
36.921000 51.249000 5.338478
36.924000 27.609000 3.687885
36.927000 47.228000 4.952254
36.930000 52.548000 5.253656
36.933000 52.365000 5.261173
36.936000 35.327000 4.351393
36.939000 43.159000 4.865855
36.942000 51.509000 5.162976
36.945000 46.652000 5.054140
36.948000 36.363000 4.458371
36.951000 38.502000 4.554015
36.954000 37.789000 4.634270
36.957000 38.369000 4.677163
36.960000 40.948000 4.773695
36.963000 39.055000 4.482481
36.966000 46.505000 4.903970
36.969000 40.417000 4.580725
36.972000 34.265000 4.227749
36.975000 46.971000 4.964117
36.978000 47.509000 5.039825
36.981000 22.657000 3.452108
36.984000 34.444000 4.596059
36.987000 43.507000 4.659580
36.990000 38.506000 4.475425
36.993000 34.623000 4.414794
36.996000 32.503000 4.122506
36.999000 30.498000 4.066627
37.002000 52.015000 5.321283
37.005000 38.670000 4.542522
37.008000 33.996000 4.197714
37.011000 43.242000 4.937908
37.014000 30.599000 4.121843
37.017000 35.031000 4.365063
37.020000 37.296000 4.425384
37.023000 40.176000 4.688396
37.026000 41.570000 4.768339
37.029000 36.142000 4.480907
37.032000 37.042000 4.507028
37.035000 56.503000 5.532360
37.038000 44.886000 5.069874
37.041000 43.139000 4.699606
37.044000 33.266000 4.315885
37.047000 47.485000 5.081598
37.050000 37.712000 4.441597
37.053000 28.457000 3.931792
37.056000 42.405000 4.997426
37.059000 41.249000 4.943671
37.062000 40.459000 4.731126
37.065000 35.375000 4.411770
37.068000 52.943000 5.287485
37.071000 43.516000 4.928151
37.074000 41.936000 4.850802
37.077000 46.680000 4.884210
37.080000 56.260000 5.500357
37.083000 41.925000 4.906866
37.086000 32.718000 4.154481
37.089000 38.156000 4.530204
37.092000 37.832000 4.336919
37.095000 32.767000 4.204719
37.098000 46.300000 5.052953
37.101000 28.127000 3.784080
37.104000 44.007000 4.951421
37.107000 35.912000 4.257032
37.110000 31.896000 4.251838
37.113000 38.768000 4.588561
37.116000 35.017000 4.395051
37.119000 34.046000 4.270022
37.122000 39.650000 4.625078
37.125000 33.140000 4.203523
37.128000 37.042000 4.396094
37.131000 42.509000 4.735722
37.134000 41.344000 4.689638
37.137000 45.378000 4.828452
37.140000 34.186000 4.239109
37.143000 43.241000 4.722211
37.146000 48.784000 5.231289
37.149000 41.569000 4.626051
37.152000 33.983000 4.341499
37.155000 34.204000 4.401065
37.158000 35.227000 4.392736
37.161000 49.504000 5.110627
37.164000 40.497000 4.612843
37.167000 37.172000 4.468785
37.170000 38.969000 4.661579
37.173000 36.052000 4.422568
37.176000 40.849000 4.619268
37.179000 33.444000 4.237602
37.182000 44.485000 4.785554
37.185000 47.467000 5.086661
37.188000 40.910000 4.637720
37.191000 34.128000 4.372887
37.194000 28.942000 3.912249
37.197000 48.080000 5.230336
37.200000 42.292000 4.914124
37.203000 26.588000 3.879482
37.206000 41.143000 4.769735
37.209000 36.763000 4.555152
37.212000 39.552000 4.666422
37.215000 32.286000 4.072811
37.218000 47.299000 5.091730
37.221000 33.398000 4.308559
37.224000 43.743000 4.807357
37.227000 42.964000 4.696453
37.230000 36.008000 4.304545
37.233000 32.652000 4.310545
37.236000 36.827000 4.434830
37.239000 44.243000 4.978997
37.242000 30.584000 4.008404
37.245000 30.453000 4.131922
37.248000 31.111000 4.120145
37.251000 33.984000 4.379411
37.254000 31.062000 4.151028
37.257000 33.621000 4.150079
37.260000 30.956000 4.277706
37.263000 37.376000 4.529821
37.266000 36.690000 4.607432
37.269000 49.371000 5.117211
37.272000 25.812000 3.633222
37.275000 52.234000 5.644255
37.278000 34.925000 4.200787
37.281000 35.586000 4.245257
37.284000 35.269000 4.471701
37.287000 31.078000 4.050931
37.290000 29.631000 3.822440
37.293000 32.255000 3.879167
37.296000 25.297000 3.522930
37.299000 39.018000 4.479137
37.302000 49.655000 5.333614
37.305000 29.814000 3.987805
37.308000 46.001000 4.911707
37.311000 50.543000 5.175223
37.314000 47.641000 5.118391
37.317000 43.554000 4.837588
37.320000 53.083000 5.332626
37.323000 38.286000 4.430717
37.326000 46.581000 4.912963
37.329000 40.778000 4.783743
37.332000 44.524000 4.870184
37.335000 48.612000 5.155345
37.338000 30.537000 4.116722
37.341000 43.648000 4.976031
37.344000 41.905000 4.931523
37.347000 31.408000 4.081311
37.350000 37.816000 4.595311
37.353000 46.373000 5.044757
37.356000 35.228000 4.291620
37.359000 43.797000 4.768999
37.362000 39.712000 4.577982
37.365000 33.522000 4.333762
37.368000 41.466000 4.680163
37.371000 33.727000 4.134358
37.374000 40.539000 4.696288
37.377000 42.778000 4.571077
37.380000 36.384000 4.296098
37.383000 42.922000 4.919814
37.386000 31.522000 3.994028
37.389000 39.692000 4.627589
37.392000 38.039000 4.489435
37.395000 37.553000 4.533366
37.398000 33.389000 4.244443
37.401000 35.540000 4.485370
37.404000 41.433000 4.720027
37.407000 38.552000 4.470712
37.410000 44.876000 4.937460
37.413000 35.017000 4.269886
37.416000 36.639000 4.295692
37.419000 33.737000 4.279735
37.422000 38.886000 4.537493
37.425000 36.580000 4.515308
37.428000 38.839000 4.627649
37.431000 37.347000 4.568111
37.434000 38.563000 4.458670
37.437000 46.167000 5.083825
37.440000 43.642000 4.938720
37.443000 32.074000 4.148520
37.446000 46.903000 5.048390
37.449000 39.054000 4.567052
37.452000 35.897000 4.498006
37.455000 47.512000 5.159178
37.458000 44.794000 4.965656
37.461000 32.794000 4.251070
37.464000 34.628000 4.396747
37.467000 31.887000 4.096631
37.470000 55.268000 5.352818
37.473000 42.459000 4.722939
37.476000 36.054000 4.390731
37.479000 43.161000 4.799126
37.482000 35.219000 4.282900
37.485000 37.465000 4.363631
37.488000 35.037000 4.352127
37.491000 32.651000 4.189832
37.494000 42.892000 4.921534
37.497000 38.369000 4.600724
37.500000 41.872000 4.671876
37.503000 50.517000 5.263631
37.506000 39.781000 4.707839
37.509000 36.631000 4.278361
37.512000 47.749000 5.063890
37.515000 43.265000 4.746438
37.518000 37.651000 4.534387
37.521000 27.682000 3.734468
37.524000 51.445000 5.395390
37.527000 32.911000 4.097017
37.530000 41.612000 4.772124
37.533000 29.965000 4.020631
37.536000 44.487000 5.060155
37.539000 38.538000 4.490755
37.542000 32.278000 4.029887
37.545000 46.874000 4.975540
37.548000 30.625000 4.087264
37.551000 35.839000 4.435205
37.554000 42.477000 5.016514
37.557000 39.277000 4.720536
37.560000 45.777000 4.848245
37.563000 44.515000 4.954972
37.566000 49.822000 5.055217
37.569000 44.482000 4.739012
37.572000 41.658000 4.725632
37.575000 38.568000 4.472851
37.578000 38.556000 4.462622
37.581000 27.504000 3.886431
37.584000 35.535000 4.315672
37.587000 50.755000 5.234197
37.590000 38.909000 4.662002
37.593000 40.894000 4.637741
37.596000 37.443000 4.529183
37.599000 29.517000 3.875003
37.602000 38.266000 4.491234
37.605000 33.058000 4.356146
37.608000 46.137000 4.993492
37.611000 57.001000 5.593548
37.614000 43.902000 4.910681
37.617000 43.609000 4.944514
37.620000 47.534000 5.060204
37.623000 39.131000 4.481298
37.626000 43.666000 4.843157
37.629000 40.274000 4.681981
37.632000 29.271000 3.901827
37.635000 46.723000 4.968959
37.638000 54.930000 5.383479
37.641000 37.149000 4.199248
37.644000 57.986000 5.687964
37.647000 54.757000 5.472102
37.650000 48.447000 5.106593
37.653000 36.796000 4.452829
37.656000 43.684000 4.671567
37.659000 46.191000 5.055867
37.662000 55.345000 5.656540
37.665000 55.340000 5.429526
37.668000 58.824000 5.321663
37.671000 80.210000 6.568751
37.674000 83.111000 6.823779
37.677000 92.837000 7.018280
37.680000 90.123000 6.831548
37.683000 109.971000 7.675631
37.686000 81.889000 6.533609
37.689000 72.506000 6.290146
37.692000 58.137000 5.590702
37.695000 83.496000 6.908839
37.698000 70.546000 6.239308
37.701000 40.401000 4.751601
37.704000 49.815000 5.364391
37.707000 45.094000 4.840817
37.710000 47.386000 5.245527
37.713000 51.266000 5.300807
37.716000 49.459000 5.101051
37.719000 49.558000 5.152727
37.722000 51.530000 5.197100
37.725000 40.936000 4.623634
37.728000 42.551000 4.818709
37.731000 42.413000 4.498833
37.734000 46.502000 4.955636
37.737000 40.540000 4.717937
37.740000 45.349000 4.819419
37.743000 43.375000 4.826307
37.746000 41.355000 4.805343
37.749000 42.578000 4.903157
37.752000 47.057000 5.086076
37.755000 41.347000 4.696291
37.758000 40.289000 4.484480
37.761000 53.074000 5.294462
37.764000 46.843000 5.080231
37.767000 40.817000 4.783933
37.770000 57.909000 5.531290
37.773000 41.007000 4.736194
37.776000 32.489000 4.027350
37.779000 41.165000 4.676699
37.782000 52.052000 5.347718
37.785000 34.734000 4.287064
37.788000 39.386000 4.705936
37.791000 38.638000 4.451339
37.794000 49.452000 5.514140
37.797000 43.998000 4.722199
37.800000 32.860000 4.012712
37.803000 43.546000 4.827290
37.806000 36.164000 4.489128
37.809000 42.637000 4.650751
37.812000 35.932000 4.351342
37.815000 42.319000 4.746690
37.818000 34.382000 4.310906
37.821000 45.926000 4.910402
37.824000 52.810000 5.416439
37.827000 32.177000 4.112956
37.830000 32.386000 4.162561
37.833000 29.608000 3.881646
37.836000 41.717000 4.539433
37.839000 35.852000 4.417239
37.842000 40.428000 4.542655
37.845000 43.112000 4.803556
37.848000 36.380000 4.321459
37.851000 41.187000 4.638336
37.854000 44.944000 4.989455
37.857000 35.940000 4.373961
37.860000 42.883000 4.813074
37.863000 39.406000 4.356987
37.866000 45.684000 4.883552
37.869000 35.890000 4.407405
37.872000 42.622000 4.775197
37.875000 41.773000 4.727862
37.878000 35.064000 4.378676
37.881000 45.380000 5.014421
37.884000 39.932000 4.481982
37.887000 46.587000 4.832405
37.890000 39.914000 4.600599
37.893000 45.707000 5.108390
37.896000 36.276000 4.390352
37.899000 48.421000 5.076730
37.902000 41.139000 4.625944
37.905000 31.412000 4.075872
37.908000 42.814000 4.996138
37.911000 35.517000 4.090080
37.914000 39.420000 4.617532
37.917000 43.655000 4.876761
37.920000 46.238000 5.069872
37.923000 32.948000 3.999268
37.926000 49.717000 5.278647
37.929000 42.200000 4.830280
37.932000 48.567000 5.110866
37.935000 40.452000 4.527600
37.938000 37.168000 4.590947
37.941000 39.940000 4.572227
37.944000 54.285000 5.526754
37.947000 42.905000 5.005304
37.950000 48.664000 5.147427
37.953000 40.892000 4.574027
37.956000 45.101000 4.919452
37.959000 39.717000 4.722192
37.962000 38.932000 4.653661
37.965000 36.025000 4.475885
37.968000 39.568000 4.663620
37.971000 40.550000 4.749838
37.974000 46.877000 5.012115
37.977000 46.392000 4.974330
37.980000 40.154000 4.701621
37.983000 45.313000 4.774883
37.986000 42.907000 4.828681
37.989000 47.133000 5.181348
37.992000 50.142000 5.221258
37.995000 34.980000 4.284591
37.998000 43.693000 5.069123
38.001000 49.038000 5.078285
38.004000 42.437000 4.707390
38.007000 42.357000 4.812688
38.010000 38.414000 4.322811
38.013000 54.576000 5.310970
38.016000 45.599000 5.081302
38.019000 37.784000 4.294545
38.022000 48.536000 5.097178
38.025000 40.671000 4.603974
38.028000 54.187000 5.434296
38.031000 39.137000 4.676641
38.034000 31.051000 3.992913
38.037000 38.974000 4.523557
38.040000 34.980000 4.298530
38.043000 51.369000 5.481300
38.046000 33.302000 4.179745
38.049000 44.061000 4.846684
38.052000 38.283000 4.429018
38.055000 45.065000 4.844372
38.058000 50.520000 5.127431
38.061000 45.730000 5.151548
38.064000 53.423000 5.155095
38.067000 32.168000 4.018460
38.070000 40.658000 4.678421
38.073000 36.070000 4.504050
38.076000 29.855000 4.067030
38.079000 33.643000 4.205049
38.082000 37.401000 4.399107
38.085000 32.374000 4.264444
38.088000 37.845000 4.412327
38.091000 36.815000 4.558827
38.094000 41.203000 4.706877
38.097000 35.821000 4.367060
38.100000 32.821000 4.199331
38.103000 44.690000 4.821823
38.106000 42.984000 4.720911
38.109000 37.009000 4.641599
38.112000 44.031000 4.763704
38.115000 55.056000 5.360948
38.118000 44.384000 4.862222
38.121000 56.021000 5.596995
38.124000 46.040000 4.861558
38.127000 42.290000 4.737032
38.130000 48.969000 5.254359
38.133000 28.822000 3.935707
38.136000 38.125000 4.657481
38.139000 32.761000 4.023855
38.142000 33.620000 4.165615
38.145000 45.659000 5.081770
38.148000 42.292000 4.756825
38.151000 38.865000 4.508032
38.154000 39.621000 4.506933
38.157000 39.396000 4.627468
38.160000 40.335000 4.706565
38.163000 43.254000 4.874563
38.166000 41.864000 4.792936
38.169000 36.755000 4.572364
38.172000 42.437000 4.942764
38.175000 39.293000 4.608093
38.178000 44.966000 4.909674
38.181000 49.268000 5.229245
38.184000 28.923000 4.206951
38.187000 39.436000 4.554298
38.190000 32.602000 4.082951
38.193000 27.939000 3.858083
38.196000 39.526000 4.469200
38.199000 45.225000 4.880014
38.202000 33.394000 4.237260
38.205000 35.729000 4.382206
38.208000 47.029000 4.885669
38.211000 43.025000 4.672938
38.214000 48.457000 5.128868
38.217000 44.547000 5.012445
38.220000 38.949000 4.653664
38.223000 33.019000 4.289819
38.226000 36.359000 4.362938
38.229000 47.016000 4.838594
38.232000 51.671000 5.396050
38.235000 53.018000 5.493510
38.238000 32.228000 4.141707
38.241000 49.603000 5.187472
38.244000 45.523000 5.118133
38.247000 39.961000 4.645032
38.250000 44.041000 4.752009
38.253000 44.546000 4.876193
38.256000 48.562000 5.257517
38.259000 45.783000 4.630944
38.262000 37.682000 4.381051
38.265000 54.960000 5.344009
38.268000 43.861000 4.898271
38.271000 48.012000 5.139782
38.274000 42.862000 4.849483
38.277000 45.298000 4.878295
38.280000 45.762000 4.930122
38.283000 35.895000 4.462811
38.286000 43.695000 4.823666
38.289000 39.399000 4.397477
38.292000 46.847000 5.015884
38.295000 41.934000 4.787105
38.298000 53.146000 5.448681
38.301000 39.170000 4.297365
38.304000 41.310000 4.714939
38.307000 35.936000 4.414730
38.310000 33.523000 4.371497
38.313000 37.017000 4.497360
38.316000 41.072000 4.800341
38.319000 38.031000 4.648044
38.322000 37.591000 4.407195
38.325000 25.190000 3.738047
38.328000 43.307000 4.726484
38.331000 42.326000 4.745344
38.334000 46.717000 5.011548
38.337000 28.269000 3.811658
38.340000 29.931000 3.980470
38.343000 37.353000 4.521853
38.346000 42.108000 4.767784
38.349000 40.285000 4.688726
38.352000 37.802000 4.484791
38.355000 40.507000 4.634943
38.358000 39.090000 4.516822
38.361000 27.332000 3.749214
38.364000 33.214000 4.163715
38.367000 36.386000 4.480928
38.370000 38.801000 4.597771
38.373000 45.664000 4.911653
38.376000 46.190000 5.005052
38.379000 36.513000 4.296397
38.382000 62.467000 5.945046
38.385000 39.207000 4.558065
38.388000 47.620000 5.032247
38.391000 31.068000 3.899231
38.394000 33.321000 4.222288
38.397000 30.648000 3.929228
38.400000 35.521000 4.414246
38.403000 55.782000 5.408804
38.406000 44.459000 4.831946
38.409000 34.295000 4.333507
38.412000 45.458000 4.781134
38.415000 40.962000 4.720289
38.418000 45.063000 4.791254
38.421000 40.348000 4.543764
38.424000 48.390000 5.103140
38.427000 43.490000 4.950381
38.430000 35.161000 4.397653
38.433000 39.906000 4.662064
38.436000 45.979000 4.958380
38.439000 33.486000 4.305259
38.442000 38.078000 4.456891
38.445000 40.917000 4.594549
38.448000 55.402000 5.467181
38.451000 36.492000 4.440498
38.454000 45.482000 4.941796
38.457000 36.859000 4.612261
38.460000 49.655000 5.214513
38.463000 39.758000 4.614369
38.466000 27.997000 3.973088
38.469000 34.241000 4.349421
38.472000 40.252000 4.661820
38.475000 43.435000 4.841972
38.478000 42.242000 4.763792
38.481000 50.371000 5.142862
38.484000 48.280000 4.926968
38.487000 45.972000 4.982316
38.490000 46.001000 4.977171
38.493000 44.069000 4.784347
38.496000 38.315000 4.466910
38.499000 54.305000 5.299082
38.502000 30.500000 3.959562
38.505000 43.239000 4.870336
38.508000 42.981000 4.913961
38.511000 38.243000 4.540508
38.514000 46.990000 5.104481
38.517000 39.595000 4.642810
38.520000 53.985000 5.309875
38.523000 39.361000 4.688375
38.526000 37.280000 4.384742
38.529000 45.071000 4.858466
38.532000 55.783000 5.524106
38.535000 53.944000 5.465445
38.538000 49.665000 5.309595
38.541000 52.475000 5.091216
38.544000 38.123000 4.371125
38.547000 39.899000 4.557558
38.550000 39.533000 4.657338
38.553000 45.843000 4.937719
38.556000 46.479000 5.005999
38.559000 38.486000 4.690834
38.562000 37.926000 4.479285
38.565000 54.915000 5.407779
38.568000 45.426000 4.777026
38.571000 54.312000 5.659395
38.574000 70.518000 6.291768
38.577000 34.129000 4.235430
38.580000 46.174000 5.059216
38.583000 54.914000 5.505473
38.586000 48.877000 5.362612
38.589000 49.871000 5.203416
38.592000 47.510000 5.118686
38.595000 40.251000 4.538394
38.598000 44.382000 4.807692
38.601000 56.218000 5.350786
38.604000 51.636000 5.254585
38.607000 53.491000 5.250089
38.610000 58.255000 5.570639
38.613000 64.006000 5.897139
38.616000 46.771000 4.864230
38.619000 59.145000 5.701091
38.622000 77.941000 6.412924
38.625000 87.392000 6.701062
38.628000 97.417000 7.131308
38.631000 106.460000 7.556512
38.634000 114.940000 7.856219
38.637000 116.255000 7.941175
38.640000 160.748000 9.403184
38.643000 196.298000 10.378208
38.646000 303.830000 12.971846
38.649000 437.225000 15.535998
38.652000 646.037000 18.869720
38.655000 1095.065000 24.766607
38.658000 1642.388000 30.393539
38.661000 1700.273000 30.942203
38.664000 1322.899000 26.991001
38.667000 871.004000 21.960930
38.670000 568.193000 17.547458
38.673000 363.140000 14.092759
38.676000 266.794000 11.959055
38.679000 219.757000 10.796927
38.682000 154.785000 9.084429
38.685000 123.897000 8.016642
38.688000 110.866000 7.920812
38.691000 88.788000 6.969334
38.694000 88.606000 6.811636
38.697000 81.646000 6.433514
38.700000 72.330000 6.204430
38.703000 55.476000 5.552180
38.706000 62.990000 5.888841
38.709000 57.049000 5.649285
38.712000 61.481000 5.754525
38.715000 57.988000 5.479245
38.718000 67.938000 6.118800
38.721000 65.647000 6.082697
38.724000 63.141000 6.003749
38.727000 57.165000 5.604664
38.730000 63.403000 5.820404
38.733000 59.066000 5.661421
38.736000 60.937000 5.859952
38.739000 52.533000 5.233322
38.742000 67.553000 6.128047
38.745000 57.318000 5.468699
38.748000 57.998000 5.597776
38.751000 62.155000 5.764770
38.754000 71.969000 6.525057
38.757000 66.701000 6.069580
38.760000 59.923000 5.649016
38.763000 74.875000 6.301340
38.766000 60.971000 5.731243
38.769000 57.670000 5.218002
38.772000 60.072000 5.788273
38.775000 67.125000 6.072418
38.778000 50.394000 5.246710
38.781000 77.952000 6.382336
38.784000 95.134000 7.137427
38.787000 81.481000 6.691978
38.790000 96.466000 7.138587
38.793000 82.152000 6.695325
38.796000 75.261000 6.501655
38.799000 118.674000 8.195634
38.802000 119.142000 8.021239
38.805000 127.043000 8.254361
38.808000 176.443000 9.669893
38.811000 197.736000 10.299818
38.814000 222.105000 10.911190
38.817000 241.664000 11.405819
38.820000 366.403000 14.117083
38.823000 454.488000 15.835429
38.826000 538.129000 17.061915
38.829000 568.654000 17.431993
38.832000 587.371000 17.883688
38.835000 534.501000 17.119257
38.838000 459.908000 15.962962
38.841000 401.829000 14.678836
38.844000 299.876000 12.549573
38.847000 247.280000 11.703130
38.850000 179.353000 9.831292
38.853000 176.712000 9.866023
38.856000 147.192000 8.829883
38.859000 126.728000 8.243534
38.862000 120.999000 7.917659
38.865000 117.483000 7.924230
38.868000 85.488000 6.809224
38.871000 92.761000 6.886705
38.874000 98.817000 7.078520
38.877000 90.605000 6.954165
38.880000 75.864000 6.454634
38.883000 80.791000 6.395476
38.886000 76.718000 6.382479
38.889000 76.494000 6.450525
38.892000 80.775000 6.720995
38.895000 70.488000 6.204483
38.898000 64.367000 5.823873
38.901000 66.033000 6.138111
38.904000 62.754000 5.942965
38.907000 75.524000 6.446228
38.910000 56.996000 5.434679
38.913000 62.871000 5.752573
38.916000 54.701000 5.450841
38.919000 48.978000 5.039460
38.922000 59.661000 5.695162
38.925000 74.462000 6.263928
38.928000 82.058000 6.772125
38.931000 78.639000 6.596032
38.934000 80.078000 6.506394
38.937000 79.014000 6.595262
38.940000 84.761000 6.862551
38.943000 77.947000 6.468620
38.946000 78.324000 6.520416
38.949000 69.156000 6.095054
38.952000 81.539000 6.696124
38.955000 86.931000 6.885934
38.958000 75.973000 6.396309
38.961000 88.336000 6.970648
38.964000 88.923000 6.920798
38.967000 103.156000 7.653346
38.970000 107.275000 7.541336
38.973000 133.398000 8.386028
38.976000 151.897000 8.954768
38.979000 168.174000 9.498763
38.982000 215.629000 10.803181
38.985000 257.785000 11.781500
38.988000 301.246000 12.738574
38.991000 328.611000 13.269225
38.994000 315.373000 13.021038
38.997000 285.686000 12.299084
39.000000 268.721000 12.013105
39.003000 234.355000 11.157814
39.006000 206.818000 10.472397
39.009000 150.571000 8.731490
39.012000 125.922000 8.266231
39.015000 96.841000 7.305656
39.018000 96.741000 7.228520
39.021000 90.370000 6.726019
39.024000 89.136000 7.157753
39.027000 64.773000 5.679867
39.030000 67.035000 6.062664
39.033000 66.464000 6.012583
39.036000 67.242000 6.070366
39.039000 55.324000 5.468208
39.042000 55.920000 5.473881
39.045000 58.592000 5.682921
39.048000 52.025000 5.206721
39.051000 60.922000 5.506103
39.054000 51.363000 5.166240
39.057000 54.886000 5.169125
39.060000 63.598000 5.866639
39.063000 49.097000 5.058557
39.066000 44.363000 4.880133
39.069000 56.860000 5.549783
39.072000 43.878000 4.817389
39.075000 52.870000 5.355114
39.078000 48.868000 5.048147
39.081000 46.214000 4.987489
39.084000 49.697000 5.105767
39.087000 52.896000 5.499947
39.090000 41.177000 4.577448
39.093000 49.276000 5.014551
39.096000 49.095000 4.983657
39.099000 51.691000 5.281086
39.102000 43.202000 4.689744
39.105000 46.312000 4.969802
39.108000 53.674000 5.592924
39.111000 41.349000 4.718353
39.114000 34.795000 4.398012
39.117000 33.273000 4.262740
39.120000 46.560000 4.996599
39.123000 46.126000 4.884504
39.126000 49.797000 5.055556
39.129000 42.310000 4.762091
39.132000 53.274000 5.529765
39.135000 42.690000 4.750269
39.138000 43.151000 4.741118
39.141000 50.053000 5.137030
39.144000 44.948000 4.921538
39.147000 52.065000 5.361152
39.150000 38.363000 4.700149
39.153000 45.776000 5.033806
39.156000 40.802000 4.643171
39.159000 50.401000 5.312586
39.162000 47.302000 5.086405
39.165000 47.023000 4.988623
39.168000 39.620000 4.519189
39.171000 37.545000 4.579057
39.174000 49.579000 5.175363
39.177000 51.862000 5.170626
39.180000 55.301000 5.610081
39.183000 42.140000 4.750697
39.186000 37.148000 4.389396
39.189000 40.190000 4.482968
39.192000 38.247000 4.405717
39.195000 49.632000 5.158127
39.198000 42.846000 4.824525
39.201000 46.969000 5.034811
39.204000 33.303000 4.118341
39.207000 38.863000 4.539356
39.210000 44.996000 4.879368
39.213000 26.477000 3.830578
39.216000 31.812000 4.197806
39.219000 33.909000 4.236512
39.222000 41.602000 4.712883
39.225000 30.812000 4.159629
39.228000 41.705000 4.720251
39.231000 52.830000 5.354103
39.234000 38.959000 4.383571
39.237000 42.460000 4.847217
39.240000 47.352000 5.003858
39.243000 47.689000 5.162505
39.246000 40.376000 4.494472
39.249000 40.096000 4.363047
39.252000 39.706000 4.613218
39.255000 30.513000 4.056427
39.258000 43.997000 4.770188
39.261000 44.797000 4.875260
39.264000 36.026000 4.402729
39.267000 41.696000 4.726559
39.270000 36.567000 4.366924
39.273000 42.577000 4.757251
39.276000 38.298000 4.598728
39.279000 28.350000 3.760377
39.282000 29.744000 3.972831
39.285000 40.472000 4.636459
39.288000 37.104000 4.506097
39.291000 39.985000 4.771882
39.294000 43.381000 4.928251
39.297000 27.351000 3.800735
39.300000 53.718000 5.257152
39.303000 42.458000 4.703768
39.306000 41.797000 4.677723
39.309000 43.721000 4.925176
39.312000 43.543000 4.860409
39.315000 40.677000 4.604013
39.318000 35.733000 4.399453
39.321000 39.796000 4.571600
39.324000 43.320000 5.019283
39.327000 46.523000 5.079337
39.330000 36.715000 4.448936
39.333000 49.126000 5.114097
39.336000 50.430000 5.258378
39.339000 39.352000 4.573425
39.342000 39.672000 4.719343
39.345000 42.181000 4.734847
39.348000 36.326000 4.224854
39.351000 31.924000 4.148023
39.354000 31.448000 3.971223
39.357000 42.642000 4.949052
39.360000 41.484000 4.603983
39.363000 48.338000 4.985993
39.366000 44.321000 4.975987
39.369000 44.033000 4.985498
39.372000 45.055000 4.839261
39.375000 46.950000 4.978956
39.378000 57.383000 5.375582
39.381000 38.531000 4.554407
39.384000 33.019000 4.182465
39.387000 46.366000 5.024707
39.390000 35.692000 4.384012
39.393000 40.981000 4.799407
39.396000 48.969000 5.359845
39.399000 26.461000 3.758173
39.402000 43.021000 4.763937
39.405000 34.720000 4.205920
39.408000 37.087000 4.336470
39.411000 38.885000 4.507569
39.414000 35.400000 4.145889
39.417000 45.231000 4.923134
39.420000 44.386000 4.833799
39.423000 43.315000 5.006493
39.426000 45.349000 5.013672
39.429000 48.754000 5.106818
39.432000 33.447000 4.305180
39.435000 41.056000 4.827172
39.438000 47.027000 5.073817
39.441000 38.331000 4.675441
39.444000 34.272000 4.476324
39.447000 40.346000 4.726965
39.450000 34.502000 4.187930
39.453000 47.830000 5.241460
39.456000 33.385000 4.204309
39.459000 33.323000 4.337799
39.462000 43.374000 4.719120
39.465000 33.636000 4.182981
39.468000 35.959000 4.300252
39.471000 40.986000 4.743808
39.474000 39.144000 4.709315
39.477000 35.122000 4.456080
39.480000 42.366000 4.885026
39.483000 49.428000 5.197833
39.486000 37.651000 4.407502
39.489000 40.285000 4.690583
39.492000 37.978000 4.534347
39.495000 42.233000 4.832673
39.498000 36.841000 4.435238
39.501000 33.057000 4.398560
39.504000 36.237000 4.296262
39.507000 45.387000 4.945071
39.510000 40.573000 4.644141
39.513000 35.414000 4.085374
39.516000 45.635000 4.955473
39.519000 44.057000 4.865729
39.522000 43.656000 4.934586
39.525000 36.652000 4.495305
39.528000 24.797000 3.548271
39.531000 47.146000 5.061236
39.534000 39.118000 4.659450
39.537000 25.290000 3.598504
39.540000 38.627000 4.386278
39.543000 43.855000 4.912089
39.546000 36.346000 4.382514
39.549000 51.934000 5.196480
39.552000 40.300000 4.596709
39.555000 40.061000 4.646817
39.558000 40.837000 4.747675
39.561000 47.070000 4.819820
39.564000 43.595000 4.923588
39.567000 34.679000 4.300921
39.570000 40.899000 4.832685
39.573000 43.127000 4.935504
39.576000 41.155000 4.755853
39.579000 39.817000 4.539228
39.582000 34.699000 4.348093
39.585000 29.142000 4.025381
39.588000 32.224000 4.204523
39.591000 49.784000 4.818688
39.594000 47.685000 4.981080
39.597000 48.718000 5.097525
39.600000 38.622000 4.522989
39.603000 39.693000 4.626338
39.606000 43.344000 4.811926
39.609000 34.631000 4.401235
39.612000 36.251000 4.463917
39.615000 36.002000 4.423163
39.618000 38.619000 4.751535
39.621000 34.603000 4.315172
39.624000 43.899000 4.757316
39.627000 46.562000 5.197612
39.630000 40.490000 4.657101
39.633000 38.278000 4.584995
39.636000 34.657000 4.261784
39.639000 33.446000 4.279169
39.642000 45.508000 4.952692
39.645000 40.684000 4.662860
39.648000 45.794000 4.852171
39.651000 50.435000 5.216216
39.654000 35.831000 4.454104
39.657000 43.471000 4.932753
39.660000 45.352000 5.060205
39.663000 52.618000 5.373993
39.666000 43.073000 4.763597
39.669000 40.823000 4.625637
39.672000 26.036000 3.676914
39.675000 41.647000 4.670903
39.678000 24.957000 3.645323
39.681000 40.580000 4.871888
39.684000 37.845000 4.468371
39.687000 37.209000 4.509383
39.690000 36.373000 4.356088
39.693000 50.557000 5.138593
39.696000 42.924000 4.778859
39.699000 33.623000 4.181488
39.702000 31.579000 4.212427
39.705000 40.245000 4.605167
39.708000 39.525000 4.683206
39.711000 30.415000 3.971949
39.714000 35.811000 4.315434
39.717000 45.544000 4.919223
39.720000 43.802000 4.755831
39.723000 35.751000 4.201766
39.726000 31.953000 4.198242
39.729000 39.172000 4.620343
39.732000 39.517000 4.539769
39.735000 42.613000 4.829867
39.738000 44.320000 4.850170
39.741000 38.191000 4.545629
39.744000 39.756000 4.486744
39.747000 36.512000 4.343177
39.750000 48.560000 5.200021
39.753000 47.131000 5.096284
39.756000 39.951000 4.599494
39.759000 40.992000 4.755924
39.762000 33.004000 4.123915
39.765000 39.327000 4.787596
39.768000 40.434000 4.661227
39.771000 38.640000 4.424761
39.774000 60.980000 5.619323
39.777000 42.314000 4.847671
39.780000 37.992000 4.525681
39.783000 24.805000 3.563755
39.786000 42.185000 4.706211
39.789000 52.326000 5.328129
39.792000 42.383000 4.823031
39.795000 48.125000 5.110519
39.798000 29.894000 3.968786
39.801000 42.608000 4.742371
39.804000 38.026000 4.435746
39.807000 23.732000 3.651585
39.810000 43.026000 4.755613
39.813000 36.309000 4.611140
39.816000 26.844000 3.744586
39.819000 26.535000 3.710444
39.822000 48.475000 4.938207
39.825000 42.286000 4.645380
39.828000 27.431000 3.748858
39.831000 38.182000 4.473172
39.834000 36.276000 4.414960
39.837000 39.011000 4.628390
39.840000 39.850000 4.662484
39.843000 41.943000 4.715720
39.846000 42.203000 4.681862
39.849000 37.906000 4.461209
39.852000 44.191000 4.829572
39.855000 38.441000 4.483496
39.858000 42.302000 4.715380
39.861000 33.878000 4.248063
39.864000 32.701000 4.238077
39.867000 38.131000 4.591201
39.870000 43.848000 4.729462
39.873000 37.923000 4.532561
39.876000 39.691000 4.918378
39.879000 43.690000 4.896071
39.882000 43.033000 5.070040
39.885000 33.774000 4.336475
39.888000 36.944000 4.128972
39.891000 53.228000 5.374494
39.894000 30.069000 3.907489
39.897000 35.808000 4.322054
39.900000 37.085000 4.483561
39.903000 27.873000 3.832014
39.906000 43.592000 4.870711
39.909000 29.352000 4.004402
39.912000 36.484000 4.228624
39.915000 41.285000 4.615282
39.918000 47.428000 4.961814
39.921000 42.971000 4.875716
39.924000 38.306000 4.439247
39.927000 53.375000 5.507181
39.930000 40.142000 4.416390
39.933000 39.257000 4.667903
39.936000 50.846000 5.248435
39.939000 46.191000 4.923820
39.942000 47.521000 4.999606
39.945000 32.105000 4.138117
39.948000 44.182000 4.920523
39.951000 35.572000 4.360723
39.954000 36.348000 4.318804
39.957000 40.989000 4.738528
39.960000 40.108000 4.638184
39.963000 41.432000 4.622441
39.966000 47.127000 4.850269
39.969000 43.664000 4.647286
39.972000 44.928000 5.101459
39.975000 36.568000 4.503060
39.978000 41.731000 4.609839
39.981000 41.917000 4.717044
39.984000 32.308000 4.044254
39.987000 41.352000 4.651905
39.990000 42.670000 4.836348
39.993000 34.527000 4.351303
39.996000 42.197000 4.723579
39.999000 40.218000 4.638700
40.002000 34.676000 4.202601
40.005000 45.992000 5.115344
40.008000 41.035000 4.655971
40.011000 27.378000 3.748416
40.014000 34.648000 4.227260
40.017000 29.622000 4.075178
40.020000 39.190000 4.775531
40.023000 35.558000 4.155746
40.026000 33.018000 4.144007
40.029000 40.829000 4.713360
40.032000 36.722000 4.467324
40.035000 35.483000 4.454645
40.038000 31.525000 4.012518
40.041000 40.285000 4.672481
40.044000 39.919000 4.763957
40.047000 40.102000 4.681200
40.050000 25.136000 3.622703
40.053000 28.711000 3.778411
40.056000 36.023000 4.444514
40.059000 53.016000 5.134894
40.062000 43.658000 4.819782
40.065000 29.866000 4.046617
40.068000 38.812000 4.681617
40.071000 46.938000 5.315216
40.074000 30.331000 3.942359
40.077000 32.646000 4.285734
40.080000 29.168000 4.105271
40.083000 40.298000 4.718716
40.086000 22.229000 3.338065
40.089000 49.357000 5.133018
40.092000 41.970000 4.828543
40.095000 43.904000 4.987096
40.098000 40.661000 4.728233
40.101000 46.520000 4.892662
40.104000 44.437000 4.882918
40.107000 49.839000 5.268405
40.110000 30.877000 3.926529
40.113000 35.890000 4.428369
40.116000 33.665000 4.099615
40.119000 43.295000 4.839032
40.122000 35.144000 4.276822
40.125000 35.345000 4.343760
40.128000 41.185000 4.695659
40.131000 49.828000 5.264774
40.134000 44.601000 4.717888
40.137000 46.543000 5.117672
40.140000 43.876000 4.847319
40.143000 46.169000 5.124942
40.146000 34.578000 4.222195
40.149000 35.089000 4.365884
40.152000 40.205000 4.656945
40.155000 32.749000 4.231737
40.158000 33.367000 3.996737
40.161000 30.384000 3.991274
40.164000 40.924000 4.575464
40.167000 33.616000 4.301732
40.170000 33.816000 4.130078
40.173000 33.981000 4.390068
40.176000 34.651000 4.202781
40.179000 36.869000 4.355802
40.182000 47.022000 5.070221
40.185000 41.801000 4.592813
40.188000 26.606000 3.648882
40.191000 44.295000 4.944866
40.194000 37.645000 4.339541
40.197000 37.624000 4.504056
40.200000 42.490000 4.882909
40.203000 35.559000 4.230316
40.206000 39.069000 4.674901
40.209000 45.066000 4.905054
40.212000 40.524000 4.578465
40.215000 41.104000 4.601145
40.218000 43.941000 4.873437
40.221000 35.750000 4.406028
40.224000 43.976000 4.901209
40.227000 36.966000 4.254902
40.230000 41.816000 4.661731
40.233000 33.329000 4.243896
40.236000 33.689000 4.233955
40.239000 32.465000 4.192987
40.242000 41.386000 4.635576
40.245000 47.175000 4.923562
40.248000 37.653000 4.570327
40.251000 40.613000 4.525175
40.254000 38.318000 4.481920
40.257000 39.297000 4.532702
40.260000 32.083000 4.140122
40.263000 32.692000 4.156646
40.266000 36.013000 4.361724
40.269000 36.684000 4.320420
40.272000 49.260000 5.056881
40.275000 34.068000 4.187114
40.278000 22.691000 3.583502
40.281000 41.746000 4.938081
40.284000 33.529000 4.107535
40.287000 36.930000 4.384988
40.290000 42.177000 4.836675
40.293000 32.635000 4.099657
40.296000 46.437000 4.945039
40.299000 38.453000 4.563995
40.302000 45.480000 4.844073
40.305000 48.532000 5.201587
40.308000 40.803000 4.680218
40.311000 40.708000 4.665100
40.314000 49.127000 5.058806
40.317000 41.110000 4.608822
40.320000 36.948000 4.568596
40.323000 47.918000 5.192829
40.326000 54.039000 5.597707
40.329000 46.175000 5.113625
40.332000 52.334000 5.206024
40.335000 32.991000 4.320140
40.338000 44.373000 4.973403
40.341000 47.478000 4.999674
40.344000 54.139000 5.475311
40.347000 36.319000 4.534776
40.350000 32.522000 4.153147
40.353000 44.919000 4.859741
40.356000 42.068000 4.788023
40.359000 44.210000 4.848384
40.362000 37.693000 4.356544
40.365000 52.371000 5.585029
40.368000 54.076000 5.438912
40.371000 45.609000 4.841790
40.374000 50.581000 5.251455
40.377000 50.716000 5.309986
40.380000 48.973000 5.001902
40.383000 54.994000 5.451218
40.386000 40.798000 4.537088
40.389000 63.470000 5.756208
40.392000 74.055000 6.412076
40.395000 55.439000 5.462507
40.398000 75.940000 6.343367
40.401000 50.214000 5.296357
40.404000 53.578000 5.332560
40.407000 51.450000 5.227531
40.410000 48.915000 5.237134
40.413000 45.926000 4.877029
40.416000 47.293000 5.152063
40.419000 51.870000 5.304295
40.422000 47.173000 4.956761
40.425000 51.869000 5.349478
40.428000 39.231000 4.857477
40.431000 34.067000 4.497343
40.434000 52.282000 5.229230
40.437000 46.396000 4.900280
40.440000 43.778000 4.810480
40.443000 52.597000 5.366781
40.446000 51.066000 5.300926
40.449000 53.791000 5.375319
40.452000 47.980000 4.978833
40.455000 42.096000 4.798224
40.458000 49.119000 5.248322
40.461000 44.632000 5.082449
40.464000 52.399000 5.269056
40.467000 44.362000 4.765672
40.470000 59.660000 5.606450
40.473000 67.146000 6.067301
40.476000 55.740000 5.270452
40.479000 44.719000 4.759824
40.482000 62.340000 5.762363
40.485000 63.544000 5.680280
40.488000 59.145000 5.646783
40.491000 59.032000 5.650712
40.494000 71.683000 5.938990
40.497000 81.582000 6.671539
40.500000 92.537000 7.179068
40.503000 91.347000 6.975225
40.506000 123.629000 8.024207
40.509000 189.986000 10.071515
40.512000 191.085000 10.199668
40.515000 202.016000 10.457954
40.518000 266.179000 12.038267
40.521000 246.462000 11.538556
40.524000 241.777000 11.199203
40.527000 173.981000 9.545396
40.530000 147.134000 9.161431
40.533000 115.985000 8.053236
40.536000 107.371000 7.473184
40.539000 92.943000 7.075571
40.542000 89.570000 6.732578
40.545000 63.570000 5.904195
40.548000 60.794000 5.837822
40.551000 59.839000 5.823769
40.554000 47.899000 5.051478
40.557000 58.114000 5.560070
40.560000 59.297000 5.656943
40.563000 42.201000 4.790455
40.566000 40.973000 4.643570
40.569000 53.909000 5.562910
40.572000 42.329000 4.800732
40.575000 43.148000 4.902690
40.578000 45.908000 5.075944
40.581000 45.586000 4.794753
40.584000 34.342000 4.306399
40.587000 50.740000 5.136704
40.590000 54.821000 5.602767
40.593000 43.497000 4.868305
40.596000 43.213000 4.727905
40.599000 43.431000 4.668570
40.602000 51.961000 5.378672
40.605000 43.004000 4.787487
40.608000 49.148000 5.142397
40.611000 38.170000 4.461983
40.614000 39.261000 4.730407
40.617000 38.835000 4.622672
40.620000 28.050000 3.696986
40.623000 53.380000 5.516633
40.626000 41.606000 4.576383
40.629000 39.694000 4.784276
40.632000 36.512000 4.485227
40.635000 44.803000 4.937778
40.638000 39.262000 4.618759
40.641000 40.821000 4.806385
40.644000 29.210000 3.958096
40.647000 38.056000 4.612677
40.650000 47.023000 5.047452
40.653000 42.344000 4.651111
40.656000 44.708000 4.917057
40.659000 32.783000 4.279434
40.662000 40.020000 4.619366
40.665000 37.764000 4.471965
40.668000 36.573000 4.467323
40.671000 44.721000 4.885150
40.674000 35.639000 4.262141
40.677000 43.877000 5.023219
40.680000 35.123000 4.222168
40.683000 40.475000 4.497891
40.686000 40.050000 4.619780
40.689000 37.655000 4.565546
40.692000 36.862000 4.391526
40.695000 33.645000 4.112863
40.698000 36.346000 4.411139
40.701000 42.037000 4.829439
40.704000 42.324000 4.700274
40.707000 33.933000 4.265565
40.710000 35.283000 4.345238
40.713000 42.967000 4.878018
40.716000 39.387000 4.582065
40.719000 34.414000 4.118068
40.722000 30.192000 4.070137
40.725000 31.908000 4.315579
40.728000 26.751000 3.765391
40.731000 30.738000 3.980199
40.734000 37.672000 4.305617
40.737000 30.204000 4.039701
40.740000 43.501000 4.805859
40.743000 34.299000 4.157585
40.746000 46.760000 5.098818
40.749000 43.317000 4.747608
40.752000 49.118000 5.299544
40.755000 35.016000 4.287147
40.758000 36.389000 4.436374
40.761000 26.653000 3.745598
40.764000 48.806000 5.256680
40.767000 43.705000 4.811769
40.770000 44.386000 4.914942
40.773000 36.808000 4.479282
40.776000 43.298000 4.862314
40.779000 34.638000 4.263984
40.782000 30.468000 4.110575
40.785000 43.547000 4.778060
40.788000 33.306000 4.119136
40.791000 44.135000 4.831896
40.794000 44.654000 5.025605
40.797000 33.628000 4.275071
40.800000 32.947000 4.065379
40.803000 37.526000 4.467298
40.806000 45.094000 5.010795
40.809000 37.224000 4.507379
40.812000 31.266000 4.054089
40.815000 44.306000 4.829786
40.818000 24.720000 3.597335
40.821000 40.860000 4.876118
40.824000 38.480000 4.603437
40.827000 24.761000 3.627443
40.830000 31.207000 4.130368
40.833000 42.563000 4.768318
40.836000 34.680000 4.207086
40.839000 40.352000 4.832676
40.842000 30.147000 4.178213
40.845000 34.146000 4.348862
40.848000 42.098000 4.793916
40.851000 45.334000 4.937741
40.854000 40.054000 4.609254
40.857000 41.017000 4.713805
40.860000 34.696000 4.149178
40.863000 39.224000 4.578811
40.866000 47.051000 5.201931
40.869000 27.881000 3.895528
40.872000 32.217000 4.335658
40.875000 30.555000 4.167119
40.878000 27.409000 3.983794
40.881000 32.772000 4.089952
40.884000 34.225000 4.332680
40.887000 32.705000 4.142776
40.890000 30.650000 4.086547
40.893000 30.473000 4.041070
40.896000 44.582000 4.958856
40.899000 38.516000 4.437766
40.902000 40.174000 4.690655
40.905000 47.303000 5.139660
40.908000 33.872000 4.013521
40.911000 31.228000 4.021250
40.914000 41.764000 4.713217
40.917000 32.061000 4.238502
40.920000 36.232000 4.298808
40.923000 35.504000 4.363689
40.926000 35.769000 4.406104
40.929000 37.844000 4.441240
40.932000 43.710000 4.904543
40.935000 35.940000 4.447006
40.938000 28.769000 4.134705
40.941000 33.328000 4.160650
40.944000 27.587000 3.617024
40.947000 32.713000 4.189315
40.950000 29.694000 4.110912
40.953000 39.208000 4.502978
40.956000 30.598000 4.000473
40.959000 36.779000 4.429112
40.962000 41.158000 4.778998
40.965000 38.336000 4.562697
40.968000 30.526000 4.094611
40.971000 29.506000 3.900559
40.974000 29.641000 4.046623
40.977000 46.951000 4.956453
40.980000 38.358000 4.514088
40.983000 25.259000 3.698616
40.986000 36.067000 4.515039
40.989000 34.805000 4.564518
40.992000 52.675000 5.191545
40.995000 48.583000 5.156995
40.998000 28.632000 3.911117
41.001000 34.423000 4.310806
41.004000 32.739000 4.141679
41.007000 31.726000 4.110144
41.010000 34.876000 4.482316
41.013000 35.836000 4.346921
41.016000 27.578000 3.798843
41.019000 34.280000 4.470105
41.022000 49.600000 5.150713
41.025000 33.285000 4.206467
41.028000 34.961000 4.268676
41.031000 55.727000 5.549628
41.034000 26.351000 3.707859
41.037000 33.495000 4.174512
41.040000 34.485000 4.232269
41.043000 39.155000 4.333357
41.046000 35.903000 4.446545
41.049000 33.679000 4.232182
41.052000 40.516000 4.918270
41.055000 49.966000 5.140931
41.058000 36.073000 4.226096
41.061000 33.099000 4.048771
41.064000 34.088000 4.239776
41.067000 38.209000 4.505333
41.070000 35.020000 4.315726
41.073000 30.158000 3.902728
41.076000 31.580000 4.053103
41.079000 38.043000 4.577326
41.082000 36.631000 4.377595
41.085000 34.797000 4.283300
41.088000 33.377000 4.217959
41.091000 30.437000 4.064497
41.094000 35.992000 4.466862
41.097000 32.037000 4.288297
41.100000 48.384000 5.146949
41.103000 34.470000 4.256895
41.106000 38.948000 4.599150
41.109000 43.676000 4.808167
41.112000 45.531000 4.967270
41.115000 41.602000 4.627814
41.118000 30.729000 3.997834
41.121000 41.908000 4.692124
41.124000 45.466000 4.735922
41.127000 40.540000 4.618869
41.130000 44.079000 4.828547
41.133000 43.541000 4.849807
41.136000 43.848000 4.814515
41.139000 30.797000 3.937632
41.142000 39.786000 4.501649
41.145000 47.564000 5.023023
41.148000 35.719000 4.410729
41.151000 36.195000 4.583555
41.154000 53.208000 5.148848
41.157000 39.633000 4.544885
41.160000 33.627000 4.201216
41.163000 28.468000 3.945630
41.166000 29.234000 4.166393
41.169000 22.252000 3.584512
41.172000 41.122000 4.723618
41.175000 31.688000 4.129111
41.178000 35.626000 4.392522
41.181000 33.305000 4.440361
41.184000 35.690000 4.389195
41.187000 34.088000 4.153411
41.190000 25.023000 3.632548
41.193000 31.317000 4.027701
41.196000 28.447000 3.914007
41.199000 26.674000 3.750242
41.202000 44.572000 5.032605
41.205000 34.293000 4.423696
41.208000 37.322000 4.380776
41.211000 24.492000 3.613026
41.214000 29.680000 4.041484
41.217000 36.729000 4.513847
41.220000 37.392000 4.427196
41.223000 37.348000 4.548752
41.226000 47.585000 5.144769
41.229000 33.766000 4.025670
41.232000 46.164000 5.190952
41.235000 36.985000 4.406093
41.238000 36.317000 4.368660
41.241000 30.094000 4.030612
41.244000 35.561000 4.540479
41.247000 35.112000 4.439136
41.250000 40.817000 4.761414
41.253000 38.917000 4.625115
41.256000 46.545000 5.175305
41.259000 29.192000 3.824550
41.262000 37.800000 4.556989
41.265000 27.787000 3.956170
41.268000 33.872000 4.330651
41.271000 51.942000 5.249538
41.274000 35.125000 4.383987
41.277000 26.254000 3.585100
41.280000 31.784000 4.173934
41.283000 34.763000 4.142567
41.286000 37.967000 4.564685
41.289000 36.437000 4.462730
41.292000 44.242000 5.050597
41.295000 26.754000 3.488140
41.298000 27.108000 4.024048
41.301000 34.661000 4.254222
41.304000 40.432000 4.585832
41.307000 35.306000 4.399222
41.310000 34.775000 4.412222
41.313000 33.968000 4.351012
41.316000 42.755000 4.804512
41.319000 30.781000 3.990609
41.322000 29.899000 4.095914
41.325000 38.042000 4.570387
41.328000 28.611000 3.999095
41.331000 38.754000 4.659846
41.334000 38.894000 4.465952
41.337000 45.314000 4.905035
41.340000 44.139000 4.765293
41.343000 35.034000 4.199064
41.346000 33.549000 4.134349
41.349000 32.311000 4.244629
41.352000 37.739000 4.514020
41.355000 42.738000 4.905683
41.358000 39.886000 4.317809
41.361000 37.243000 4.398212
41.364000 38.834000 4.446833
41.367000 29.262000 3.884851
41.370000 35.179000 4.325692
41.373000 46.596000 5.032908
41.376000 27.917000 4.051878
41.379000 33.243000 4.175917
41.382000 23.068000 3.424898
41.385000 30.919000 4.037352
41.388000 30.700000 3.938818
41.391000 29.570000 3.838346
41.394000 43.989000 4.881741
41.397000 36.711000 4.450820
41.400000 35.547000 4.276309
41.403000 39.728000 4.690169
41.406000 36.957000 4.440713
41.409000 37.929000 4.711474
41.412000 32.177000 4.074860
41.415000 22.750000 3.540039
41.418000 31.007000 4.260387
41.421000 29.492000 4.075061
41.424000 37.028000 4.429884
41.427000 31.889000 4.101271
41.430000 32.353000 4.156184
41.433000 31.976000 4.111574
41.436000 33.830000 4.263028
41.439000 38.764000 4.656756
41.442000 37.944000 4.670962
41.445000 38.713000 4.775322
41.448000 49.408000 5.077181
41.451000 37.555000 4.323044
41.454000 30.961000 4.130574
41.457000 31.358000 4.135916
41.460000 32.281000 4.184109
41.463000 41.014000 4.631783
41.466000 43.482000 4.895040
41.469000 33.678000 4.173613
41.472000 46.347000 5.014282
41.475000 24.673000 3.586519
41.478000 34.953000 4.331036
41.481000 34.929000 4.305602
41.484000 33.772000 4.286555
41.487000 40.299000 4.688105
41.490000 35.219000 4.469876
41.493000 38.778000 4.588583
41.496000 29.431000 4.022295
41.499000 35.336000 4.329614
41.502000 32.854000 4.065963
41.505000 37.533000 4.530007
41.508000 22.366000 3.378084
41.511000 43.019000 4.665601
41.514000 37.324000 4.351786
41.517000 26.268000 3.701356
41.520000 40.520000 4.735717
41.523000 32.411000 4.117237
41.526000 43.036000 4.848682
41.529000 35.586000 4.374299
41.532000 29.977000 3.970440
41.535000 39.047000 4.598141
41.538000 39.997000 4.619408
41.541000 36.809000 4.324139
41.544000 41.911000 4.863637
41.547000 26.664000 3.753770
41.550000 34.183000 4.221299
41.553000 40.737000 4.700544
41.556000 24.692000 3.783290
41.559000 42.307000 4.751060
41.562000 36.951000 4.444634
41.565000 31.534000 3.942666
41.568000 44.035000 4.880752
41.571000 31.441000 4.055545
41.574000 34.859000 4.206156
41.577000 39.436000 4.399238
41.580000 36.367000 4.304967
41.583000 47.357000 5.004853
41.586000 50.707000 5.260784
41.589000 29.948000 3.923591
41.592000 48.632000 5.165335
41.595000 56.877000 5.384915
41.598000 48.548000 5.046192
41.601000 67.476000 5.977760
41.604000 47.829000 5.006065
41.607000 48.748000 5.025414
41.610000 52.417000 5.222127
41.613000 52.059000 5.324622
[truncated: 1,047,112 more chars]
