# Supplementary material for: pdCIFplotter: visualizing powder diffraction data in pdCIF format
Source: J Appl Crystallogr. 2022 May 25;55(Pt 3):631–7. doi: 10.1107/S1600576722003478 (PMC9172038; doi:10.1107/S1600576722003478)
Supplement: Supplementary file 2 [file j-55-00631-sup2.zip › first/xye_files/576480-mac-001_reb_0003.xye]

0.000000 139.873500 8.973951
0.003000 154.174000 8.963656
0.006000 177.438000 9.719217
0.009000 179.294000 9.935654
0.012000 175.901000 9.844134
0.015000 162.126000 9.267784
0.018000 152.058000 8.881912
0.021000 120.374000 8.043382
0.024000 115.027000 7.965137
0.027000 115.059000 8.011387
0.030000 102.646000 7.439835
0.033000 98.892000 7.249562
0.036000 83.669000 6.654980
0.039000 94.980000 7.225476
0.042000 76.503000 6.484934
0.045000 64.305000 5.602673
0.048000 80.901000 6.543974
0.051000 70.383000 6.090462
0.054000 53.764000 5.557952
0.057000 42.693000 4.980637
0.060000 26.922000 3.792408
0.063000 23.703000 3.597937
0.066000 13.356000 2.631785
0.069000 11.468000 2.612500
0.072000 11.165000 2.527139
0.075000 2.799000 1.045605
0.078000 3.488000 1.342459
0.081000 3.849000 1.494442
0.084000 2.068000 1.160941
0.087000 2.075000 1.127742
0.090000 4.457000 1.561865
0.093000 3.040000 1.366156
0.096000 0.761000 0.525730
0.099000 1.812000 0.977489
0.102000 0.434000 0.329000
0.105000 2.804000 1.246834
0.108000 3.020000 1.287759
0.111000 2.161000 1.108271
0.114000 3.323000 1.371697
0.117000 3.009000 1.360830
0.120000 2.274000 0.911918
0.123000 1.940000 0.844988
0.126000 1.638000 0.936057
0.129000 0.529000 0.471000
0.132000 1.014000 0.662397
0.135000 1.580000 0.958846
0.138000 0.225000 0.190000
0.141000 1.984000 1.126000
0.144000 3.715000 1.524032
0.147000 2.941000 1.154711
0.150000 2.419000 1.223139
0.153000 0.268000 0.217000
0.156000 0.000000 0.000000
0.159000 2.770000 1.180653
0.162000 1.665000 0.761625
0.165000 1.888000 0.875009
0.168000 0.000000 0.000000
0.171000 1.476000 0.924473
0.174000 2.757000 1.192967
0.177000 2.034000 1.130064
0.180000 1.076000 0.626869
0.183000 1.016000 0.744000
0.186000 3.118000 1.125913
0.189000 3.650000 1.420314
0.192000 1.120000 0.631205
0.195000 0.000000 0.000000
0.198000 0.450000 0.461000
0.201000 0.243000 0.249000
0.204000 0.000000 0.000000
0.207000 2.527000 1.082430
0.210000 1.983000 1.051251
0.213000 0.000000 0.000000
0.216000 0.000000 0.000000
0.219000 0.000000 0.000000
0.222000 0.919000 0.768000
0.225000 2.434000 1.130430
0.228000 0.000000 0.000000
0.231000 0.744000 0.563462
0.234000 0.000000 0.000000
0.237000 0.000000 0.000000
0.240000 0.939000 0.592801
0.243000 1.435000 0.883738
0.246000 2.678000 1.181804
0.249000 0.718000 0.529000
0.252000 0.000000 0.000000
0.255000 3.026000 1.113918
0.258000 0.701000 0.543111
0.261000 0.975000 0.759770
0.264000 0.000000 0.000000
0.267000 0.042000 0.032000
0.270000 2.237000 1.207603
0.273000 2.841000 1.164110
0.276000 1.985000 1.094931
0.279000 2.201000 1.125246
0.282000 0.738000 0.661000
0.285000 0.164000 0.147000
0.288000 0.951000 0.678000
0.291000 0.519000 0.383000
0.294000 0.940000 0.613297
0.297000 1.299000 0.966000
0.300000 0.008000 0.006000
0.303000 1.513000 0.869783
0.306000 3.354000 1.459004
0.309000 0.767000 0.750000
0.312000 0.000000 0.000000
0.315000 1.646000 0.835003
0.318000 1.797000 1.067000
0.321000 1.344000 0.727232
0.324000 0.000000 0.000000
0.327000 0.000000 0.000000
0.330000 4.220000 1.644366
0.333000 0.000000 0.000000
0.336000 2.105000 1.062225
0.339000 1.329000 0.713141
0.342000 0.657000 0.473000
0.345000 1.708000 0.891804
0.348000 1.317000 0.775890
0.351000 0.992000 0.613499
0.354000 0.143000 0.111000
0.357000 1.071000 0.827000
0.360000 2.217000 0.968015
0.363000 1.346000 0.772055
0.366000 2.654000 1.250230
0.369000 2.273000 1.175951
0.372000 3.375000 1.384491
0.375000 0.132000 0.101000
0.378000 0.000000 0.000000
0.381000 0.690000 0.532302
0.384000 0.000000 0.000000
0.387000 1.031000 0.775219
0.390000 0.000000 0.000000
0.393000 0.774000 0.748000
0.396000 1.166000 0.917002
0.399000 0.000000 0.000000
0.402000 0.672000 0.552457
0.405000 2.531000 1.277371
0.408000 0.000000 0.000000
0.411000 2.133000 0.964498
0.414000 0.618000 0.538000
0.417000 1.068000 0.790000
0.420000 1.238000 0.851733
0.423000 2.019000 0.992400
0.426000 2.620000 1.185189
0.429000 0.927000 0.720000
0.432000 0.000000 0.000000
0.435000 0.709000 0.559946
0.438000 0.000000 0.000000
0.441000 1.323000 0.919959
0.444000 0.000000 0.000000
0.447000 1.247000 0.743121
0.450000 0.914000 0.816000
0.453000 1.002000 0.857000
0.456000 1.300000 0.971000
0.459000 0.000000 0.000000
0.462000 1.265000 0.679662
0.465000 0.000000 0.000000
0.468000 3.520000 1.352267
0.471000 2.103000 1.187000
0.474000 0.243000 0.202000
0.477000 0.577000 0.468000
0.480000 0.523000 0.424000
0.483000 0.000000 0.000000
0.486000 1.070000 0.688000
0.489000 1.348000 0.822000
0.492000 3.345000 1.324242
0.495000 0.000000 0.000000
0.498000 1.206000 0.879914
0.501000 0.933000 0.592150
0.504000 0.000000 0.000000
0.507000 0.000000 0.000000
0.510000 1.933000 1.013261
0.513000 1.445000 0.952518
0.516000 1.932000 0.900269
0.519000 1.603000 0.970081
0.522000 0.719000 0.541000
0.525000 0.042000 0.031000
0.528000 1.318000 0.965000
0.531000 0.101000 0.079000
0.534000 1.976000 1.136314
0.537000 0.134000 0.114000
0.540000 0.000000 0.000000
0.543000 0.000000 0.000000
0.546000 0.000000 0.000000
0.549000 3.808000 1.516677
0.552000 2.688000 1.174901
0.555000 0.000000 0.000000
0.558000 1.108000 0.631621
0.561000 0.059000 0.044000
0.564000 2.572000 1.354983
0.567000 0.000000 0.000000
0.570000 0.810000 0.763000
0.573000 0.000000 0.000000
0.576000 0.000000 0.000000
0.579000 1.336000 0.840952
0.582000 0.000000 0.000000
0.585000 0.019000 0.016000
0.588000 1.261000 0.877268
0.591000 0.916000 0.724000
0.594000 1.023000 0.652767
0.597000 0.965000 0.599000
0.600000 1.695000 0.943000
0.603000 0.000000 0.000000
0.606000 0.000000 0.000000
0.609000 0.000000 0.000000
0.612000 0.959000 0.833000
0.615000 1.862000 0.977402
0.618000 0.000000 0.000000
0.621000 0.000000 0.000000
0.624000 3.056000 1.160597
0.627000 1.348000 0.900063
0.630000 2.291000 1.068448
0.633000 1.448000 0.879856
0.636000 1.190000 0.696450
0.639000 1.188000 0.656010
0.642000 0.880000 0.749963
0.645000 1.313000 0.938000
0.648000 0.333000 0.178000
0.651000 2.234000 1.193000
0.654000 0.000000 0.000000
0.657000 0.780000 0.561730
0.660000 2.200000 1.079524
0.663000 0.943000 0.664000
0.666000 4.946000 1.438789
0.669000 1.294000 0.878190
0.672000 0.503000 0.489000
0.675000 2.609000 1.176258
0.678000 0.838000 0.784000
0.681000 1.478000 0.787493
0.684000 1.255000 0.723016
0.687000 3.669000 1.353931
0.690000 1.799000 0.994248
0.693000 4.028000 1.473910
0.696000 3.298000 1.272016
0.699000 0.000000 0.000000
0.702000 2.344000 1.161007
0.705000 0.862000 0.692000
0.708000 2.588000 1.196677
0.711000 3.376000 1.302327
0.714000 5.475000 1.669393
0.717000 1.076000 0.586908
0.720000 4.077000 1.375222
0.723000 0.472000 0.461000
0.726000 1.257000 0.680509
0.729000 0.231000 0.164000
0.732000 2.181000 1.204278
0.735000 3.445000 1.371127
0.738000 0.068000 0.066000
0.741000 4.512000 1.581557
0.744000 0.607000 0.375257
0.747000 2.820000 1.234668
0.750000 1.450000 0.953000
0.753000 2.824000 1.344867
0.756000 3.855000 1.381215
0.759000 6.656000 1.849170
0.762000 3.152000 1.099659
0.765000 3.404000 1.265687
0.768000 4.641000 1.524634
0.771000 2.928000 1.300192
0.774000 4.764000 1.676203
0.777000 1.263000 0.869000
0.780000 5.125000 1.597426
0.783000 3.589000 1.324026
0.786000 2.554000 1.077376
0.789000 0.731000 0.617178
0.792000 2.967000 1.374613
0.795000 6.803000 1.947566
0.798000 3.641000 1.369955
0.801000 0.488000 0.434000
0.804000 2.575000 1.100473
0.807000 3.335000 1.417981
0.810000 0.980000 0.792198
0.813000 5.115000 1.714259
0.816000 5.968000 1.588228
0.819000 6.969000 1.809022
0.822000 4.355000 1.510500
0.825000 4.478000 1.455468
0.828000 4.103000 1.519617
0.831000 5.361000 1.656723
0.834000 0.716000 0.468509
0.837000 4.807000 1.723666
0.840000 3.587000 1.436210
0.843000 3.352000 1.157702
0.846000 0.000000 0.000000
0.849000 4.888000 1.614282
0.852000 8.516000 2.109335
0.855000 2.297000 1.061336
0.858000 1.605000 0.956914
0.861000 4.666000 1.603904
0.864000 4.532000 1.454622
0.867000 5.584000 1.754301
0.870000 5.830000 1.681460
0.873000 3.012000 1.214837
0.876000 4.662000 1.705070
0.879000 2.631000 1.068080
0.882000 1.846000 0.997562
0.885000 1.996000 0.931917
0.888000 3.639000 1.450902
0.891000 2.620000 1.015406
0.894000 3.138000 1.325373
0.897000 3.259000 1.251458
0.900000 6.721000 1.708146
0.903000 3.016000 1.211004
0.906000 4.387000 1.459604
0.909000 6.738000 1.950242
0.912000 5.221000 1.589012
0.915000 4.144000 1.298483
0.918000 7.457000 2.126976
0.921000 7.274000 2.076415
0.924000 7.787000 2.167238
0.927000 2.336000 0.988131
0.930000 5.634000 1.625118
0.933000 5.490000 1.827132
0.936000 5.621000 1.684932
0.939000 7.425000 1.893783
0.942000 3.727000 1.402833
0.945000 10.604000 2.423647
0.948000 4.137000 1.551357
0.951000 3.777000 1.413240
0.954000 6.557000 1.852987
0.957000 11.458000 2.483634
0.960000 5.322000 1.789017
0.963000 6.698000 1.862728
0.966000 6.825000 2.008678
0.969000 7.198000 2.046392
0.972000 9.306000 2.201222
0.975000 2.045000 1.029409
0.978000 6.315000 1.568191
0.981000 5.919000 1.860436
0.984000 7.957000 2.134081
0.987000 6.155000 1.761588
0.990000 3.057000 1.294801
0.993000 11.983000 2.569818
0.996000 2.456000 1.032966
0.999000 6.823000 2.128099
1.002000 2.428000 0.986234
1.005000 9.154000 2.337302
1.008000 6.362000 1.802615
1.011000 8.633000 2.008194
1.014000 8.559000 2.051878
1.017000 4.732000 1.356825
1.020000 3.424000 1.464913
1.023000 9.300000 2.289263
1.026000 7.433000 2.024352
1.029000 5.755000 1.834962
1.032000 10.824000 2.512821
1.035000 4.637000 1.650335
1.038000 3.649000 1.470244
1.041000 4.048000 1.563664
1.044000 6.453000 1.894661
1.047000 8.436000 1.951201
1.050000 9.277000 2.429305
1.053000 6.053000 1.842524
1.056000 5.131000 1.588350
1.059000 9.090000 2.087198
1.062000 7.228000 1.953561
1.065000 7.081000 2.087427
1.068000 6.566000 2.036545
1.071000 8.548000 2.034448
1.074000 7.003000 1.879651
1.077000 10.736000 2.340668
1.080000 5.278000 1.497544
1.083000 8.925000 2.067873
1.086000 8.493000 2.158634
1.089000 7.690000 2.081031
1.092000 10.227000 2.343270
1.095000 5.757000 1.826691
1.098000 11.887000 2.494498
1.101000 6.573000 1.961278
1.104000 4.241000 1.581708
1.107000 7.704000 1.896604
1.110000 6.393000 1.740863
1.113000 9.950000 2.229746
1.116000 8.808000 2.050634
1.119000 10.631000 2.533148
1.122000 12.268000 2.577327
1.125000 8.272000 2.058497
1.128000 5.027000 1.716355
1.131000 14.784000 2.837446
1.134000 4.931000 1.501432
1.137000 4.747000 1.646547
1.140000 10.005000 2.397384
1.143000 13.378000 2.665086
1.146000 8.157000 2.058145
1.149000 3.390000 1.348342
1.152000 8.464000 2.191657
1.155000 9.198000 2.177956
1.158000 15.835000 2.956744
1.161000 14.937000 2.983521
1.164000 13.425000 2.730351
1.167000 8.086000 1.994394
1.170000 6.094000 1.918716
1.173000 9.718000 2.246146
1.176000 10.869000 2.528328
1.179000 16.659000 2.977707
1.182000 8.817000 2.344835
1.185000 16.256000 2.939752
1.188000 11.638000 2.516772
1.191000 13.467000 2.806133
1.194000 12.264000 2.576353
1.197000 8.128000 2.003873
1.200000 11.622000 2.408017
1.203000 13.844000 2.637680
1.206000 13.962000 2.786557
1.209000 15.098000 2.869668
1.212000 10.602000 2.391490
1.215000 10.272000 2.364632
1.218000 14.711000 2.947483
1.221000 12.608000 2.499992
1.224000 7.949000 2.072877
1.227000 10.449000 2.424895
1.230000 14.869000 2.881031
1.233000 17.265000 2.953803
1.236000 11.422000 2.380478
1.239000 13.273000 2.600891
1.242000 12.704000 2.606796
1.245000 17.574000 3.050991
1.248000 13.377000 2.789070
1.251000 16.265000 2.797235
1.254000 15.131000 2.655109
1.257000 16.801000 3.158251
1.260000 15.254000 2.929559
1.263000 21.369000 3.397476
1.266000 11.816000 2.540744
1.269000 9.471000 2.148675
1.272000 11.461000 2.371963
1.275000 21.830000 3.435948
1.278000 14.987000 2.696478
1.281000 22.805000 3.448135
1.284000 16.738000 2.910940
1.287000 12.744000 2.645517
1.290000 10.697000 2.439936
1.293000 11.521000 2.459193
1.296000 27.106000 3.717957
1.299000 17.518000 2.970498
1.302000 29.667000 3.994129
1.305000 18.377000 3.151022
1.308000 16.564000 3.080823
1.311000 19.633000 3.199886
1.314000 15.440000 2.846659
1.317000 16.182000 2.907215
1.320000 18.667000 3.063376
1.323000 20.195000 3.337230
1.326000 22.034000 3.468132
1.329000 16.735000 2.812310
1.332000 28.182000 4.084150
1.335000 19.137000 3.132100
1.338000 20.795000 3.453764
1.341000 23.004000 3.447238
1.344000 18.733000 3.336404
1.347000 24.314000 3.688936
1.350000 19.101000 3.213148
1.353000 15.405000 2.776779
1.356000 28.314000 3.709265
1.359000 19.073000 3.298316
1.362000 20.479000 3.215929
1.365000 24.641000 3.897256
1.368000 21.634000 3.542089
1.371000 19.783000 3.211457
1.374000 23.205000 3.684310
1.377000 20.736000 3.414982
1.380000 21.880000 3.509797
1.383000 18.549000 3.196787
1.386000 30.420000 4.158130
1.389000 30.429000 4.199702
1.392000 33.733000 4.451564
1.395000 24.604000 3.576477
1.398000 25.239000 3.688662
1.401000 22.676000 3.555116
1.404000 16.829000 3.052337
1.407000 14.030000 2.635000
1.410000 29.909000 3.990279
1.413000 23.768000 3.455887
1.416000 27.277000 3.806043
1.419000 25.990000 3.697278
1.422000 30.453000 4.119233
1.425000 25.914000 3.657234
1.428000 31.397000 3.974646
1.431000 26.381000 3.639385
1.434000 30.614000 3.970630
1.437000 26.502000 3.821489
1.440000 18.843000 3.168662
1.443000 18.782000 3.199053
1.446000 24.770000 3.684426
1.449000 23.492000 3.474110
1.452000 17.722000 3.115380
1.455000 21.602000 3.560286
1.458000 31.588000 4.065517
1.461000 35.715000 4.276865
1.464000 21.492000 3.453164
1.467000 28.307000 3.922920
1.470000 32.114000 4.130417
1.473000 28.970000 3.928717
1.476000 31.824000 4.200513
1.479000 26.442000 3.676629
1.482000 32.296000 4.130691
1.485000 32.757000 4.308927
1.488000 32.430000 4.252256
1.491000 38.934000 4.538505
1.494000 33.529000 4.192846
1.497000 28.768000 4.084071
1.500000 27.173000 3.562438
1.503000 28.873000 3.926173
1.506000 37.641000 4.489038
1.509000 29.094000 3.947366
1.512000 26.656000 3.785679
1.515000 31.377000 3.925553
1.518000 35.080000 4.364298
1.521000 40.643000 4.584770
1.524000 37.110000 4.524698
1.527000 27.497000 3.947203
1.530000 32.445000 4.282172
1.533000 36.696000 4.526125
1.536000 37.337000 4.369872
1.539000 36.942000 4.321987
1.542000 37.531000 4.454044
1.545000 30.014000 4.051893
1.548000 38.547000 4.559192
1.551000 29.915000 3.964783
1.554000 33.343000 4.292399
1.557000 29.985000 3.923414
1.560000 35.355000 4.436003
1.563000 37.448000 4.600119
1.566000 42.331000 4.891671
1.569000 38.818000 4.774195
1.572000 41.227000 4.696191
1.575000 36.432000 4.411006
1.578000 32.370000 4.176070
1.581000 33.412000 4.332071
1.584000 38.721000 4.748350
1.587000 40.316000 4.547242
1.590000 41.450000 4.642137
1.593000 33.738000 4.249238
1.596000 32.142000 4.084045
1.599000 44.534000 4.955818
1.602000 31.466000 4.081730
1.605000 38.848000 4.528145
1.608000 32.431000 4.106876
1.611000 39.052000 4.673835
1.614000 39.480000 4.695313
1.617000 45.997000 5.065828
1.620000 38.019000 4.562255
1.623000 47.636000 4.984707
1.626000 51.559000 5.282284
1.629000 42.025000 4.708864
1.632000 45.754000 4.925528
1.635000 48.449000 4.994531
1.638000 43.900000 4.747616
1.641000 48.853000 5.202313
1.644000 55.629000 5.527737
1.647000 41.267000 4.576331
1.650000 43.579000 4.832077
1.653000 41.298000 4.594395
1.656000 44.069000 4.952319
1.659000 46.057000 5.100179
1.662000 36.588000 4.483012
1.665000 35.136000 4.319196
1.668000 31.955000 4.070063
1.671000 44.280000 5.033881
1.674000 34.187000 4.368176
1.677000 40.144000 4.582644
1.680000 43.203000 4.873782
1.683000 39.578000 4.594693
1.686000 33.595000 4.157821
1.689000 43.019000 4.757840
1.692000 48.695000 4.932057
1.695000 55.171000 5.253008
1.698000 37.191000 4.439729
1.701000 42.067000 4.620587
1.704000 37.530000 4.426339
1.707000 40.317000 4.721212
1.710000 52.733000 5.302137
1.713000 46.470000 5.086896
1.716000 50.442000 5.140501
1.719000 39.003000 4.397146
1.722000 50.700000 5.172750
1.725000 41.318000 4.559480
1.728000 37.062000 4.529156
1.731000 46.473000 4.967253
1.734000 44.148000 4.774714
1.737000 51.362000 5.111470
1.740000 47.867000 5.117106
1.743000 48.595000 5.223540
1.746000 49.701000 5.296331
1.749000 36.947000 4.592554
1.752000 45.904000 5.083375
1.755000 45.106000 4.854416
1.758000 56.535000 5.615653
1.761000 41.841000 4.763538
1.764000 43.496000 4.944346
1.767000 47.642000 4.998257
1.770000 52.591000 5.362690
1.773000 41.908000 4.671459
1.776000 60.117000 5.777821
1.779000 45.085000 4.684150
1.782000 30.879000 4.076572
1.785000 49.164000 5.112453
1.788000 39.456000 4.667115
1.791000 40.694000 4.724122
1.794000 43.999000 4.969028
1.797000 40.306000 4.789645
1.800000 54.208000 5.407298
1.803000 42.342000 4.977610
1.806000 51.533000 5.190210
1.809000 56.984000 5.480050
1.812000 57.038000 5.530127
1.815000 46.534000 4.969686
1.818000 46.838000 5.000394
1.821000 46.582000 5.086756
1.824000 59.674000 5.725128
1.827000 49.905000 5.018458
1.830000 43.896000 4.954409
1.833000 46.438000 5.083496
1.836000 54.204000 5.472011
1.839000 50.727000 5.238911
1.842000 60.615000 5.537562
1.845000 51.594000 5.264109
1.848000 44.423000 4.949312
1.851000 51.453000 5.357203
1.854000 41.846000 4.740300
1.857000 52.372000 5.370407
1.860000 45.555000 4.824489
1.863000 43.532000 4.685221
1.866000 45.293000 4.751738
1.869000 54.098000 5.539177
1.872000 43.209000 4.899764
1.875000 46.439000 4.988977
1.878000 49.215000 5.274697
1.881000 53.798000 5.455696
1.884000 37.792000 4.405567
1.887000 39.713000 4.683202
1.890000 46.678000 5.043905
1.893000 58.677000 5.726844
1.896000 55.836000 5.559536
1.899000 45.123000 4.982710
1.902000 39.981000 4.515725
1.905000 55.488000 5.552896
1.908000 48.805000 5.089677
1.911000 48.852000 5.048504
1.914000 51.804000 5.131998
1.917000 45.450000 4.967768
1.920000 57.980000 5.547390
1.923000 53.566000 5.479834
1.926000 48.391000 5.067992
1.929000 45.651000 5.118041
1.932000 55.120000 5.518194
1.935000 56.664000 5.503308
1.938000 60.998000 5.848200
1.941000 58.180000 5.557415
1.944000 54.751000 5.409293
1.947000 46.461000 5.113380
1.950000 57.826000 5.721081
1.953000 51.047000 5.361487
1.956000 64.902000 5.875762
1.959000 51.382000 5.435429
1.962000 65.209000 5.962747
1.965000 60.842000 5.851065
1.968000 59.549000 5.591896
1.971000 48.354000 5.232342
1.974000 60.532000 5.646526
1.977000 38.611000 4.497063
1.980000 45.139000 4.973618
1.983000 49.787000 5.199292
1.986000 56.078000 5.378904
1.989000 70.756000 6.032129
1.992000 63.426000 5.828081
1.995000 55.464000 5.484239
1.998000 42.649000 4.777326
2.001000 59.990000 5.785951
2.004000 43.480000 4.769654
2.007000 61.050000 5.864187
2.010000 64.580000 5.823042
2.013000 45.130000 4.817422
2.016000 65.052000 5.882323
2.019000 42.480000 4.793268
2.022000 65.392000 5.998710
2.025000 65.970000 6.031205
2.028000 50.027000 5.076901
2.031000 60.251000 5.575907
2.034000 45.427000 4.902831
2.037000 50.122000 5.111668
2.040000 61.294000 5.884754
2.043000 58.942000 5.736233
2.046000 54.931000 5.343301
2.049000 72.583000 6.152040
2.052000 63.592000 5.837177
2.055000 58.072000 5.504689
2.058000 65.201000 5.840620
2.061000 63.235000 5.762525
2.064000 62.882000 5.732389
2.067000 63.620000 5.999620
2.070000 59.385000 5.809341
2.073000 62.685000 6.069991
2.076000 67.028000 5.911894
2.079000 61.217000 5.634533
2.082000 56.808000 5.593873
2.085000 61.072000 5.950897
2.088000 61.476000 5.790961
2.091000 63.556000 5.830574
2.094000 59.809000 5.798619
2.097000 68.383000 6.113745
2.100000 70.486000 6.118972
2.103000 53.773000 5.176930
2.106000 68.194000 5.986531
2.109000 72.487000 6.307851
2.112000 59.041000 5.603493
2.115000 75.897000 6.508642
2.118000 49.815000 5.065459
2.121000 69.825000 5.862846
2.124000 49.664000 5.076259
2.127000 60.260000 5.801464
2.130000 69.659000 6.066747
2.133000 64.471000 5.791811
2.136000 71.814000 6.218263
2.139000 65.567000 5.882607
2.142000 70.564000 6.121156
2.145000 73.279000 6.485939
2.148000 59.273000 5.683614
2.151000 55.522000 5.581592
2.154000 53.897000 5.561588
2.157000 54.114000 5.503985
2.160000 65.694000 5.965394
2.163000 71.264000 6.172134
2.166000 65.931000 5.821942
2.169000 66.660000 6.160325
2.172000 64.308000 5.901510
2.175000 59.017000 5.657860
2.178000 68.001000 5.958655
2.181000 66.153000 5.919941
2.184000 56.940000 5.526056
2.187000 55.298000 5.390566
2.190000 59.493000 5.603786
2.193000 65.102000 5.789450
2.196000 69.706000 6.160211
2.199000 73.062000 6.199452
2.202000 70.224000 6.072526
2.205000 76.593000 6.364401
2.208000 58.462000 5.603695
2.211000 56.254000 5.599302
2.214000 63.166000 5.753748
2.217000 57.407000 5.496198
2.220000 53.485000 5.327017
2.223000 59.207000 5.780972
2.226000 64.516000 5.849592
2.229000 53.989000 5.460252
2.232000 66.014000 6.088069
2.235000 43.931000 4.904334
2.238000 55.880000 5.326924
2.241000 58.156000 5.725627
2.244000 62.048000 5.751187
2.247000 69.321000 6.206164
2.250000 56.941000 5.562896
2.253000 67.876000 5.957502
2.256000 74.482000 6.371805
2.259000 64.882000 5.900537
2.262000 60.690000 5.772993
2.265000 60.075000 5.723605
2.268000 73.119000 6.399051
2.271000 61.961000 5.754596
2.274000 72.238000 6.311556
2.277000 70.309000 6.079354
2.280000 69.370000 6.246116
2.283000 50.613000 5.227068
2.286000 67.993000 6.021762
2.289000 74.574000 6.371746
2.292000 53.616000 5.164951
2.295000 58.342000 5.721208
2.298000 55.399000 5.237601
2.301000 57.831000 5.616797
2.304000 61.714000 5.750025
2.307000 67.951000 5.951153
2.310000 72.097000 6.305199
2.313000 48.804000 5.250678
2.316000 48.865000 5.122414
2.319000 58.579000 5.803191
2.322000 53.369000 5.193220
2.325000 54.954000 5.362845
2.328000 56.536000 5.550488
2.331000 58.718000 5.624222
2.334000 63.734000 5.780613
2.337000 51.360000 5.011056
2.340000 59.380000 5.778305
2.343000 55.641000 5.414212
2.346000 64.740000 5.997113
2.349000 51.376000 5.330286
2.352000 73.608000 6.348907
2.355000 68.092000 6.005479
2.358000 71.049000 6.019353
2.361000 61.996000 5.825404
2.364000 62.334000 5.818120
2.367000 60.882000 5.601584
2.370000 61.028000 5.650870
2.373000 61.370000 5.620497
2.376000 58.046000 5.586055
2.379000 50.028000 5.210898
2.382000 56.045000 5.477803
2.385000 59.906000 5.676707
2.388000 55.611000 5.561691
2.391000 59.117000 5.650660
2.394000 45.441000 4.903335
2.397000 49.562000 5.075861
2.400000 54.005000 5.493639
2.403000 51.122000 5.273627
2.406000 55.778000 5.650208
2.409000 51.092000 5.272035
2.412000 62.323000 5.857092
2.415000 48.726000 5.072228
2.418000 55.289000 5.429561
2.421000 57.270000 5.757480
2.424000 67.093000 6.070113
2.427000 61.244000 5.701726
2.430000 56.113000 5.322591
2.433000 55.539000 5.384789
2.436000 49.515000 5.223375
2.439000 52.643000 5.404188
2.442000 56.945000 5.452666
2.445000 65.482000 5.816840
2.448000 49.743000 5.043498
2.451000 69.085000 6.118586
2.454000 52.691000 5.127175
2.457000 51.994000 5.178872
2.460000 53.643000 5.176962
2.463000 54.601000 5.315501
2.466000 62.669000 5.948148
2.469000 52.222000 5.451591
2.472000 39.283000 4.523157
2.475000 51.811000 5.241485
2.478000 59.952000 5.811035
2.481000 51.753000 5.277575
2.484000 71.281000 6.129617
2.487000 60.593000 5.588386
2.490000 66.565000 5.994316
2.493000 75.941000 6.506801
2.496000 64.457000 5.853691
2.499000 66.292000 6.042305
2.502000 59.226000 5.696831
2.505000 47.726000 5.040965
2.508000 58.005000 5.648803
2.511000 60.295000 5.751731
2.514000 57.566000 5.595390
2.517000 48.644000 4.885332
2.520000 46.351000 4.907694
2.523000 44.165000 4.829962
2.526000 54.831000 5.500145
2.529000 42.147000 4.738746
2.532000 40.954000 4.670882
2.535000 50.310000 5.082922
2.538000 53.024000 5.091160
2.541000 62.648000 5.924846
2.544000 53.816000 5.469177
2.547000 49.028000 4.963702
2.550000 50.268000 4.985771
2.553000 67.689000 5.981523
2.556000 53.438000 5.361287
2.559000 53.669000 5.220244
2.562000 60.969000 5.724246
2.565000 46.286000 4.949085
2.568000 63.835000 6.064602
2.571000 40.669000 4.802039
2.574000 51.029000 5.262749
2.577000 42.252000 4.679096
2.580000 48.763000 5.209010
2.583000 50.028000 5.297437
2.586000 55.759000 5.427418
2.589000 62.240000 5.958145
2.592000 55.044000 5.472223
2.595000 40.553000 4.703257
2.598000 50.973000 5.391746
2.601000 52.342000 5.231665
2.604000 40.332000 4.547332
2.607000 54.343000 5.274790
2.610000 65.673000 6.060594
2.613000 55.352000 5.418801
2.616000 57.590000 5.632935
2.619000 65.006000 5.801159
2.622000 50.020000 4.987363
2.625000 51.273000 5.081000
2.628000 44.685000 4.917019
2.631000 49.900000 5.193781
2.634000 53.809000 5.413800
2.637000 49.911000 5.084259
2.640000 47.783000 5.010608
2.643000 50.674000 5.169932
2.646000 47.494000 5.043103
2.649000 59.976000 5.597667
2.652000 44.620000 4.886755
2.655000 55.361000 5.329554
2.658000 50.766000 5.352712
2.661000 36.676000 4.368468
2.664000 54.615000 5.477278
2.667000 56.700000 5.561173
2.670000 47.753000 5.108507
2.673000 62.967000 5.910718
2.676000 46.876000 4.882163
2.679000 48.936000 4.965276
2.682000 57.867000 5.525463
2.685000 50.824000 5.297648
2.688000 49.657000 5.110320
2.691000 42.347000 4.792630
2.694000 39.071000 4.593561
2.697000 53.544000 5.310280
2.700000 44.714000 4.807730
2.703000 61.717000 5.750532
2.706000 51.477000 5.405806
2.709000 64.434000 5.752540
2.712000 57.308000 5.448696
2.715000 52.400000 5.269508
2.718000 58.245000 5.637306
2.721000 40.533000 4.617483
2.724000 49.526000 5.187148
2.727000 43.797000 4.782140
2.730000 48.588000 4.993336
2.733000 41.204000 4.753518
2.736000 51.942000 5.332045
2.739000 40.952000 4.575890
2.742000 30.550000 4.070620
2.745000 51.720000 5.482404
2.748000 46.231000 4.853898
2.751000 41.594000 4.576347
2.754000 44.391000 4.760283
2.757000 49.545000 5.185641
2.760000 52.127000 5.488996
2.763000 55.660000 5.410020
2.766000 52.178000 5.268541
2.769000 53.422000 5.365320
2.772000 41.162000 4.592202
2.775000 50.463000 5.152345
2.778000 52.159000 5.100297
2.781000 40.878000 4.651586
2.784000 51.938000 5.383827
2.787000 47.457000 4.980847
2.790000 54.520000 5.671202
2.793000 40.208000 4.552768
2.796000 45.676000 4.831055
2.799000 31.669000 4.119806
2.802000 53.224000 5.301572
2.805000 37.533000 4.596111
2.808000 57.303000 5.534449
2.811000 37.828000 4.557649
2.814000 42.654000 4.729088
2.817000 38.441000 4.636418
2.820000 36.942000 4.591617
2.823000 50.750000 5.225771
2.826000 47.245000 4.927929
2.829000 45.421000 4.990036
2.832000 48.821000 5.182777
2.835000 47.406000 4.997081
2.838000 48.175000 5.091643
2.841000 38.278000 4.476196
2.844000 47.879000 4.975259
2.847000 38.792000 4.516930
2.850000 41.103000 4.766155
2.853000 45.919000 4.922968
2.856000 36.830000 4.420828
2.859000 33.725000 4.088339
2.862000 50.514000 5.290411
2.865000 32.521000 4.303782
2.868000 43.398000 4.729382
2.871000 49.262000 5.120244
2.874000 40.566000 4.688502
2.877000 43.962000 4.719014
2.880000 58.041000 5.602366
2.883000 42.302000 4.544011
2.886000 43.079000 4.870071
2.889000 40.856000 4.574763
2.892000 45.753000 4.853945
2.895000 39.373000 4.745150
2.898000 49.726000 5.325765
2.901000 51.903000 5.314477
2.904000 44.984000 4.921500
2.907000 51.165000 5.279302
2.910000 53.336000 5.306363
2.913000 48.501000 5.074136
2.916000 53.591000 5.206291
2.919000 41.985000 4.777273
2.922000 48.079000 5.100111
2.925000 55.583000 5.546217
2.928000 36.036000 4.190156
2.931000 45.627000 5.001315
2.934000 41.291000 4.791923
2.937000 37.037000 4.556898
2.940000 39.040000 4.697493
2.943000 48.217000 4.968470
2.946000 42.997000 4.652087
2.949000 46.220000 4.988572
2.952000 42.313000 4.689463
2.955000 47.334000 5.099634
2.958000 50.871000 5.186141
2.961000 51.763000 5.118667
2.964000 66.651000 5.950700
2.967000 50.867000 5.337541
2.970000 41.770000 4.889584
2.973000 32.412000 4.216282
2.976000 48.091000 5.039606
2.979000 41.699000 4.754688
2.982000 52.279000 5.381169
2.985000 40.110000 4.701028
2.988000 55.084000 5.627245
2.991000 37.913000 4.311270
2.994000 38.444000 4.504671
2.997000 30.615000 4.200267
3.000000 35.425000 4.277167
3.003000 40.003000 4.625657
3.006000 45.460000 4.908502
3.009000 44.686000 5.011643
3.012000 57.294000 5.576204
3.015000 49.124000 5.012845
3.018000 47.994000 5.205438
3.021000 47.257000 5.029720
3.024000 39.148000 4.499906
3.027000 34.936000 4.243733
3.030000 45.677000 4.911673
3.033000 41.607000 4.728040
3.036000 33.266000 4.140613
3.039000 43.032000 4.787107
3.042000 48.836000 5.255581
3.045000 52.773000 5.336636
3.048000 50.111000 5.075559
3.051000 48.864000 5.195065
3.054000 50.044000 5.363308
3.057000 49.827000 5.157841
3.060000 48.286000 5.082026
3.063000 35.488000 4.336835
3.066000 41.671000 4.765544
3.069000 48.163000 5.257734
3.072000 34.584000 4.148820
3.075000 50.658000 5.098165
3.078000 42.888000 4.727147
3.081000 31.709000 4.175414
3.084000 47.308000 5.133716
3.087000 51.892000 5.349732
3.090000 42.045000 4.717521
3.093000 39.749000 4.388398
3.096000 40.967000 4.840788
3.099000 46.615000 5.063756
3.102000 32.073000 4.085055
3.105000 35.205000 4.233509
3.108000 30.106000 4.029571
3.111000 34.609000 4.316579
3.114000 37.902000 4.484429
3.117000 58.828000 5.609455
3.120000 39.382000 4.534549
3.123000 35.510000 4.362796
3.126000 47.475000 4.984137
3.129000 46.966000 4.865175
3.132000 41.022000 4.836164
3.135000 33.457000 4.290137
3.138000 41.662000 4.781867
3.141000 44.981000 4.862077
3.144000 36.609000 4.554282
3.147000 37.104000 4.555656
3.150000 32.022000 4.047115
3.153000 49.954000 5.249930
3.156000 46.957000 5.000352
3.159000 29.830000 3.915805
3.162000 41.722000 4.777810
3.165000 40.360000 4.792680
3.168000 35.105000 4.207461
3.171000 41.500000 4.633232
3.174000 38.489000 4.432323
3.177000 45.909000 4.915146
3.180000 41.365000 4.818820
3.183000 43.280000 4.907490
3.186000 40.690000 4.558090
3.189000 50.153000 5.199586
3.192000 41.157000 4.734655
3.195000 33.049000 4.220923
3.198000 48.830000 5.137893
3.201000 48.387000 5.111313
3.204000 44.535000 4.790297
3.207000 50.223000 5.147546
3.210000 37.148000 4.285126
3.213000 39.856000 4.627421
3.216000 34.735000 4.378783
3.219000 33.568000 4.238165
3.222000 41.525000 4.558361
3.225000 43.130000 4.750690
3.228000 42.254000 4.612951
3.231000 43.001000 4.597428
3.234000 44.539000 4.949721
3.237000 47.222000 4.986109
3.240000 39.454000 4.592591
3.243000 42.226000 4.873479
3.246000 31.624000 4.164255
3.249000 49.868000 5.138199
3.252000 47.075000 4.979619
3.255000 48.919000 5.032933
3.258000 46.050000 5.094935
3.261000 51.666000 5.220023
3.264000 46.306000 5.178022
3.267000 42.645000 4.646931
3.270000 40.471000 4.587044
3.273000 47.382000 5.209821
3.276000 35.486000 4.281075
3.279000 46.680000 4.979633
3.282000 35.773000 4.233213
3.285000 52.269000 5.281869
3.288000 42.455000 4.710756
3.291000 34.818000 4.470879
3.294000 41.593000 4.604597
3.297000 39.469000 4.599358
3.300000 38.913000 4.558871
3.303000 46.019000 4.814441
3.306000 50.373000 5.292899
3.309000 37.161000 4.280823
3.312000 49.844000 4.977551
3.315000 41.409000 4.618196
3.318000 43.976000 4.673489
3.321000 38.443000 4.544588
3.324000 36.445000 4.541757
3.327000 45.112000 4.694840
3.330000 38.652000 4.529019
3.333000 38.672000 4.522700
3.336000 41.014000 4.866428
3.339000 27.431000 3.765651
3.342000 33.395000 4.355078
3.345000 40.189000 4.675615
3.348000 34.421000 4.194867
3.351000 34.145000 4.348146
3.354000 39.441000 4.563972
3.357000 49.212000 5.172867
3.360000 30.180000 4.139458
3.363000 41.841000 4.617616
3.366000 36.545000 4.322934
3.369000 40.149000 4.699727
3.372000 37.893000 4.429611
3.375000 40.580000 4.822111
3.378000 44.992000 4.865888
3.381000 46.859000 4.964079
3.384000 44.574000 4.834467
3.387000 34.831000 4.424703
3.390000 30.140000 3.956892
3.393000 43.514000 4.901741
3.396000 47.222000 5.171807
3.399000 36.852000 4.375576
3.402000 40.379000 4.559296
3.405000 40.173000 4.539817
3.408000 30.327000 4.038228
3.411000 30.726000 4.217167
3.414000 50.423000 5.202569
3.417000 35.401000 4.253874
3.420000 37.277000 4.440313
3.423000 36.040000 4.485537
3.426000 43.389000 4.906651
3.429000 44.621000 4.786814
3.432000 49.034000 5.308271
3.435000 26.702000 3.943603
3.438000 31.938000 4.308143
3.441000 31.949000 4.182481
3.444000 42.651000 4.918925
3.447000 43.051000 4.675859
3.450000 34.848000 4.402075
3.453000 37.488000 4.600133
3.456000 35.796000 4.383485
3.459000 34.661000 4.305537
3.462000 40.174000 4.683231
3.465000 44.251000 4.936211
3.468000 34.439000 4.295377
3.471000 37.142000 4.609627
3.474000 36.471000 4.498193
3.477000 37.943000 4.603833
3.480000 32.344000 4.201937
3.483000 46.176000 4.936926
3.486000 42.070000 4.817452
3.489000 31.718000 3.942587
3.492000 40.949000 4.548951
3.495000 34.705000 4.254011
3.498000 52.164000 5.259063
3.501000 53.380000 5.379086
3.504000 44.012000 4.882302
3.507000 43.598000 4.709310
3.510000 32.068000 4.195781
3.513000 38.220000 4.424721
3.516000 39.847000 4.469505
3.519000 42.012000 4.745540
3.522000 46.506000 4.953777
3.525000 27.875000 3.866106
3.528000 27.041000 3.851068
3.531000 40.931000 4.525869
3.534000 37.301000 4.427506
3.537000 36.125000 4.282274
3.540000 29.767000 4.131843
3.543000 34.511000 4.254625
3.546000 47.608000 4.984758
3.549000 43.553000 4.858051
3.552000 35.395000 4.373780
3.555000 44.739000 4.988266
3.558000 32.139000 4.105905
3.561000 37.831000 4.558708
3.564000 28.243000 3.744834
3.567000 36.528000 4.370547
3.570000 30.526000 3.951715
3.573000 34.505000 4.237555
3.576000 33.755000 4.207365
3.579000 33.001000 4.249385
3.582000 31.051000 4.060867
3.585000 35.563000 4.240688
3.588000 53.189000 5.336588
3.591000 35.838000 4.365841
3.594000 29.062000 3.996948
3.597000 35.840000 4.418752
3.600000 48.104000 5.180578
3.603000 28.807000 3.949833
3.606000 39.705000 4.709597
3.609000 42.647000 4.769812
3.612000 36.512000 4.417196
3.615000 38.159000 4.446176
3.618000 38.959000 4.552861
3.621000 48.982000 5.134843
3.624000 37.004000 4.470146
3.627000 42.018000 4.705531
3.630000 29.800000 3.868898
3.633000 31.266000 4.119954
3.636000 31.863000 4.173792
3.639000 37.619000 4.519324
3.642000 30.144000 4.091447
3.645000 45.022000 4.961733
3.648000 39.916000 4.597800
3.651000 36.988000 4.362249
3.654000 31.748000 4.223677
3.657000 35.789000 4.513263
3.660000 37.153000 4.470496
3.663000 30.928000 4.189324
3.666000 26.395000 3.734829
3.669000 37.221000 4.587094
3.672000 43.754000 4.968772
3.675000 31.521000 3.974501
3.678000 35.868000 4.347955
3.681000 49.396000 5.197557
3.684000 40.995000 4.747337
3.687000 31.588000 4.174802
3.690000 34.102000 4.107234
3.693000 37.243000 4.214803
3.696000 39.268000 4.704480
3.699000 44.723000 4.958818
3.702000 46.061000 5.030754
3.705000 45.440000 4.948277
3.708000 51.041000 5.158850
3.711000 36.457000 4.390144
3.714000 41.077000 4.684072
3.717000 34.925000 4.366128
3.720000 38.410000 4.516102
3.723000 44.718000 4.792210
3.726000 47.617000 5.168114
3.729000 35.939000 4.530491
3.732000 31.467000 3.994439
3.735000 31.472000 4.103443
3.738000 44.536000 4.870974
3.741000 43.473000 4.949219
3.744000 44.092000 4.976920
3.747000 31.173000 4.259181
3.750000 40.296000 4.630778
3.753000 35.874000 4.201017
3.756000 45.608000 4.896993
3.759000 38.985000 4.638002
3.762000 41.147000 4.778055
3.765000 36.414000 4.373892
3.768000 37.800000 4.643375
3.771000 43.338000 4.915503
3.774000 43.587000 4.922071
3.777000 46.949000 5.170525
3.780000 33.911000 4.274113
3.783000 41.665000 4.764529
3.786000 35.527000 4.334215
3.789000 35.376000 4.330266
3.792000 34.808000 4.332747
3.795000 29.135000 4.022057
3.798000 37.362000 4.585821
3.801000 38.426000 4.569478
3.804000 35.907000 4.472864
3.807000 38.760000 4.630030
3.810000 34.826000 4.437193
3.813000 36.036000 4.389969
3.816000 33.921000 4.331794
3.819000 31.232000 4.190252
3.822000 41.504000 4.658797
3.825000 38.459000 4.768740
3.828000 38.119000 4.620392
3.831000 37.919000 4.472548
3.834000 46.986000 5.164214
3.837000 37.145000 4.571783
3.840000 44.139000 4.957656
3.843000 37.469000 4.389947
3.846000 34.515000 4.207522
3.849000 29.285000 3.987497
3.852000 37.105000 4.370083
3.855000 24.003000 3.572913
3.858000 30.882000 3.904781
3.861000 35.901000 4.400029
3.864000 30.269000 4.132117
3.867000 36.722000 4.580107
3.870000 38.013000 4.323962
3.873000 25.261000 3.643072
3.876000 39.694000 4.716854
3.879000 37.193000 4.474905
3.882000 45.190000 5.053142
3.885000 39.563000 4.520098
3.888000 32.757000 4.181754
3.891000 42.885000 4.811610
3.894000 33.172000 4.169485
3.897000 44.202000 4.960004
3.900000 36.271000 4.409572
3.903000 42.766000 4.681554
3.906000 47.629000 5.174813
3.909000 35.032000 4.197681
3.912000 32.013000 4.208845
3.915000 38.411000 4.582278
3.918000 41.378000 4.580959
3.921000 35.033000 4.378195
3.924000 35.053000 4.320898
3.927000 37.838000 4.768553
3.930000 39.737000 4.691244
3.933000 40.195000 4.491712
3.936000 39.900000 4.600880
3.939000 39.123000 4.541151
3.942000 37.509000 4.405205
3.945000 46.748000 5.068925
3.948000 32.133000 4.336104
3.951000 30.106000 4.071387
3.954000 33.950000 4.169315
3.957000 29.330000 3.908591
3.960000 43.759000 4.710076
3.963000 35.793000 4.461005
3.966000 43.638000 4.914512
3.969000 40.369000 4.515521
3.972000 39.733000 4.613657
3.975000 28.440000 3.769011
3.978000 34.012000 4.132230
3.981000 39.254000 4.651959
3.984000 31.660000 4.124497
3.987000 45.867000 4.835880
3.990000 28.832000 3.795530
3.993000 44.036000 4.873337
3.996000 41.485000 4.707170
3.999000 37.978000 4.471409
4.002000 34.017000 4.173248
4.005000 37.028000 4.538289
4.008000 44.876000 4.900386
4.011000 45.688000 4.761199
4.014000 39.562000 4.436569
4.017000 32.246000 4.057350
4.020000 31.481000 4.030162
4.023000 32.356000 4.204855
4.026000 35.948000 4.390389
4.029000 31.502000 4.131644
4.032000 32.066000 4.039237
4.035000 43.722000 4.793149
4.038000 31.699000 4.219474
4.041000 28.641000 3.969009
4.044000 39.567000 4.584860
4.047000 46.858000 5.045814
4.050000 34.802000 4.201625
4.053000 41.227000 4.722581
4.056000 50.224000 5.200457
4.059000 40.724000 4.760844
4.062000 25.307000 3.542202
4.065000 35.441000 4.479463
4.068000 43.065000 4.798487
4.071000 31.541000 4.061855
4.074000 28.763000 4.083937
4.077000 35.366000 4.343562
4.080000 33.257000 4.307693
4.083000 36.175000 4.436520
4.086000 36.023000 4.381695
4.089000 33.348000 4.088530
4.092000 31.132000 4.193889
4.095000 29.569000 4.046770
4.098000 38.584000 4.759759
4.101000 36.644000 4.372234
4.104000 39.841000 4.638033
4.107000 32.566000 3.992311
4.110000 29.262000 3.860037
4.113000 35.375000 4.533671
4.116000 35.612000 4.337197
4.119000 45.864000 4.861420
4.122000 36.315000 4.290837
4.125000 33.209000 4.352336
4.128000 38.179000 4.501171
4.131000 48.478000 5.140731
4.134000 38.149000 4.409795
4.137000 34.397000 4.185703
4.140000 40.129000 4.562413
4.143000 30.686000 4.051682
4.146000 29.886000 4.045742
4.149000 44.000000 4.837708
4.152000 25.653000 3.723664
4.155000 39.195000 4.652704
4.158000 41.912000 4.939483
4.161000 32.924000 4.143476
4.164000 34.838000 4.440915
4.167000 34.974000 4.380861
4.170000 38.370000 4.472588
4.173000 40.802000 4.830947
4.176000 39.208000 4.576129
4.179000 29.621000 4.127890
4.182000 33.966000 4.153267
4.185000 39.157000 4.695782
4.188000 32.413000 4.071777
4.191000 30.813000 4.114558
4.194000 31.847000 4.132927
4.197000 37.815000 4.494473
4.200000 32.868000 4.319625
4.203000 29.251000 3.928727
4.206000 32.677000 4.191015
4.209000 36.891000 4.380999
4.212000 40.205000 4.902639
4.215000 38.211000 4.660218
4.218000 38.980000 4.610592
4.221000 45.512000 4.891877
4.224000 44.189000 4.845816
4.227000 52.901000 5.354781
4.230000 39.997000 4.528566
4.233000 43.048000 4.761297
4.236000 52.257000 5.340375
4.239000 42.437000 4.761253
4.242000 32.451000 4.394184
4.245000 32.937000 4.201936
4.248000 45.003000 4.921569
4.251000 35.552000 4.549153
4.254000 44.009000 4.970606
4.257000 44.394000 4.860487
4.260000 40.961000 4.639228
4.263000 32.395000 4.305019
4.266000 46.366000 4.896227
4.269000 43.198000 4.844960
4.272000 32.208000 4.197494
4.275000 33.665000 4.387343
4.278000 37.942000 4.466541
4.281000 37.144000 4.333172
4.284000 40.549000 4.791606
4.287000 40.720000 4.682860
4.290000 32.561000 4.329902
4.293000 44.464000 4.896641
4.296000 42.515000 4.696516
4.299000 39.779000 4.347828
4.302000 37.251000 4.464051
4.305000 30.996000 3.950831
4.308000 36.302000 4.462597
4.311000 32.921000 4.309093
4.314000 40.505000 4.605618
4.317000 35.206000 4.493949
4.320000 37.086000 4.444994
4.323000 32.244000 4.141747
4.326000 39.497000 4.493832
4.329000 30.623000 4.172376
4.332000 29.256000 4.086725
4.335000 34.285000 4.319545
4.338000 28.433000 3.944014
4.341000 35.898000 4.309383
4.344000 40.592000 4.713942
4.347000 30.438000 3.980631
4.350000 32.159000 4.210349
4.353000 25.738000 3.672452
4.356000 32.325000 4.034710
4.359000 40.757000 4.731739
4.362000 38.162000 4.579261
4.365000 28.548000 3.912240
4.368000 24.697000 3.745548
4.371000 37.241000 4.430685
4.374000 41.627000 4.822794
4.377000 32.724000 4.136103
4.380000 29.431000 3.871505
4.383000 39.669000 4.526706
4.386000 31.252000 3.837126
4.389000 40.930000 4.793454
4.392000 32.642000 4.219721
4.395000 42.274000 4.902514
4.398000 36.086000 4.326207
4.401000 42.177000 4.808490
4.404000 43.281000 4.847839
4.407000 34.648000 4.245472
4.410000 28.282000 3.842400
4.413000 40.678000 4.708500
4.416000 51.331000 5.183440
4.419000 30.220000 3.937434
4.422000 43.486000 4.927847
4.425000 33.434000 4.333159
4.428000 32.221000 4.135831
4.431000 41.839000 4.749707
4.434000 43.897000 4.861545
4.437000 41.935000 4.782552
4.440000 32.504000 4.121748
4.443000 33.645000 4.147360
4.446000 37.551000 4.431706
4.449000 43.546000 4.928849
4.452000 28.925000 3.923043
4.455000 37.061000 4.650309
4.458000 40.119000 4.643106
4.461000 34.002000 4.216752
4.464000 29.353000 4.006475
4.467000 33.833000 4.279953
4.470000 35.209000 4.344218
4.473000 22.413000 3.404941
4.476000 30.164000 4.070746
4.479000 41.251000 4.558410
4.482000 35.562000 4.524460
4.485000 29.803000 4.088669
4.488000 38.887000 4.636360
4.491000 29.081000 3.906846
4.494000 49.344000 5.077358
4.497000 25.191000 3.633099
4.500000 40.520000 4.746836
4.503000 34.013000 4.260952
4.506000 33.186000 4.226738
4.509000 25.619000 3.590746
4.512000 40.878000 4.814930
4.515000 38.515000 4.382981
4.518000 35.436000 4.292039
4.521000 36.549000 4.447337
4.524000 45.190000 4.860301
4.527000 37.790000 4.437977
4.530000 37.051000 4.381344
4.533000 27.772000 3.967422
4.536000 29.193000 4.014612
4.539000 34.971000 4.241977
4.542000 36.819000 4.315782
4.545000 30.371000 4.122060
4.548000 36.209000 4.284698
4.551000 35.478000 4.358725
4.554000 37.083000 4.636072
4.557000 34.084000 4.278999
4.560000 34.767000 4.350531
4.563000 35.287000 4.400834
4.566000 37.446000 4.453661
4.569000 34.137000 4.422891
4.572000 42.434000 4.849639
4.575000 32.601000 4.120365
4.578000 36.922000 4.516064
4.581000 42.256000 4.801846
4.584000 27.173000 3.939946
4.587000 35.121000 4.316823
4.590000 27.844000 3.949147
4.593000 32.204000 4.212210
4.596000 29.575000 4.052209
4.599000 42.778000 4.762907
4.602000 38.171000 4.490625
4.605000 41.044000 4.710909
4.608000 33.527000 4.335807
4.611000 41.934000 4.844922
4.614000 38.559000 4.638986
4.617000 45.979000 4.958430
4.620000 43.496000 4.844957
4.623000 32.115000 4.192824
4.626000 38.072000 4.661634
4.629000 32.568000 4.333248
4.632000 32.035000 4.010519
4.635000 37.899000 4.523060
4.638000 32.164000 4.204045
4.641000 31.353000 4.040781
4.644000 39.587000 4.699700
4.647000 29.752000 4.015057
4.650000 39.571000 4.585602
4.653000 37.500000 4.523187
4.656000 37.880000 4.449775
4.659000 48.023000 5.042608
4.662000 36.038000 4.348416
4.665000 26.346000 3.801837
4.668000 33.762000 4.063360
4.671000 36.735000 4.385461
4.674000 27.566000 3.792812
4.677000 44.444000 5.002304
4.680000 50.634000 4.901223
4.683000 41.363000 4.643167
4.686000 34.596000 4.378837
4.689000 35.511000 4.277384
4.692000 51.809000 5.165588
4.695000 43.453000 4.675245
4.698000 34.637000 4.245286
4.701000 32.657000 4.200661
4.704000 39.485000 4.693920
4.707000 29.055000 3.863277
4.710000 34.543000 4.218023
4.713000 34.472000 4.247157
4.716000 40.715000 4.697705
4.719000 33.923000 4.164655
4.722000 37.232000 4.398590
4.725000 28.298000 3.899137
4.728000 44.186000 5.115598
4.731000 38.195000 4.417490
4.734000 42.031000 4.590001
4.737000 39.686000 4.467595
4.740000 34.959000 4.320893
4.743000 28.513000 3.870232
4.746000 40.204000 4.628094
4.749000 36.027000 4.457909
4.752000 42.126000 4.610436
4.755000 37.272000 4.509984
4.758000 40.410000 4.650928
4.761000 40.494000 4.703129
4.764000 44.730000 4.850797
4.767000 26.588000 3.821760
4.770000 41.913000 4.810336
4.773000 35.498000 4.300831
4.776000 25.135000 3.855734
4.779000 27.982000 3.857913
4.782000 36.546000 4.374750
4.785000 37.816000 4.442474
4.788000 45.086000 4.975872
4.791000 34.829000 4.301509
4.794000 32.140000 4.093596
4.797000 28.983000 3.905308
4.800000 34.733000 4.402983
4.803000 39.694000 4.648680
4.806000 37.583000 4.535858
4.809000 34.865000 4.301795
4.812000 48.219000 5.003648
4.815000 34.523000 4.407900
4.818000 40.336000 4.797763
4.821000 32.806000 4.087067
4.824000 30.869000 3.936822
4.827000 29.570000 3.978857
4.830000 37.270000 4.366079
4.833000 49.831000 5.123808
4.836000 42.308000 4.870117
4.839000 37.442000 4.515987
4.842000 35.743000 4.321999
4.845000 40.489000 4.574066
4.848000 47.518000 5.009156
4.851000 29.671000 4.132375
4.854000 25.294000 3.534293
4.857000 32.285000 4.129627
4.860000 37.364000 4.501072
4.863000 44.043000 4.917948
4.866000 35.197000 4.235754
4.869000 32.316000 4.047138
4.872000 31.991000 4.242019
4.875000 33.189000 4.227279
4.878000 38.913000 4.627127
4.881000 38.340000 4.577727
4.884000 36.207000 4.266003
4.887000 35.721000 4.242597
4.890000 38.796000 4.593886
4.893000 37.882000 4.537401
4.896000 41.952000 4.697663
4.899000 37.825000 4.555704
4.902000 37.496000 4.554300
4.905000 34.189000 4.312605
4.908000 40.662000 4.742509
4.911000 30.359000 4.151949
4.914000 29.200000 3.851964
4.917000 39.017000 4.473642
4.920000 41.873000 4.841128
4.923000 33.525000 4.352975
4.926000 34.631000 4.223820
4.929000 41.169000 4.598369
4.932000 40.164000 4.495534
4.935000 22.847000 3.556450
4.938000 43.504000 4.789634
4.941000 36.969000 4.512885
4.944000 35.508000 4.264406
4.947000 34.634000 4.218881
4.950000 45.846000 5.066035
4.953000 32.071000 4.288439
4.956000 32.975000 4.179090
4.959000 49.453000 5.163369
4.962000 35.179000 4.298572
4.965000 37.248000 4.410229
4.968000 44.528000 4.768173
4.971000 34.570000 4.411199
4.974000 34.917000 4.469897
4.977000 39.704000 4.695718
4.980000 35.217000 4.188774
4.983000 37.801000 4.495715
4.986000 38.269000 4.509282
4.989000 35.331000 4.399491
4.992000 27.851000 3.739928
4.995000 38.787000 4.663356
4.998000 48.243000 5.200625
5.001000 38.599000 4.560099
5.004000 41.913000 4.668423
5.007000 48.761000 5.157183
5.010000 41.737000 4.727189
5.013000 38.676000 4.479694
5.016000 38.705000 4.609885
5.019000 37.720000 4.289605
5.022000 35.735000 4.498370
5.025000 34.710000 4.192782
5.028000 43.164000 4.797329
5.031000 44.477000 4.696743
5.034000 47.045000 4.986786
5.037000 33.635000 4.189848
5.040000 37.289000 4.614724
5.043000 26.704000 3.774222
5.046000 38.668000 4.565099
5.049000 28.481000 3.887496
5.052000 31.471000 4.070071
5.055000 39.402000 4.703533
5.058000 33.945000 4.012962
5.061000 49.960000 5.266567
5.064000 34.338000 4.289493
5.067000 31.436000 4.144149
5.070000 31.440000 4.083570
5.073000 29.168000 4.030998
5.076000 22.087000 3.460198
5.079000 41.719000 4.678732
5.082000 34.292000 4.332083
5.085000 30.957000 4.147636
5.088000 40.461000 4.727112
5.091000 38.953000 4.759049
5.094000 36.028000 4.318093
5.097000 43.532000 5.027185
5.100000 48.046000 5.223010
5.103000 34.864000 4.298008
5.106000 31.359000 4.099638
5.109000 35.846000 4.305478
5.112000 28.678000 3.921146
5.115000 36.047000 4.297589
5.118000 38.367000 4.508084
5.121000 42.031000 4.787315
5.124000 34.283000 4.113528
5.127000 44.051000 4.989461
5.130000 29.148000 4.031442
5.133000 32.686000 4.133940
5.136000 44.859000 4.810075
5.139000 42.001000 4.739749
5.142000 35.310000 4.507157
5.145000 29.304000 4.039877
5.148000 33.827000 4.235620
5.151000 36.205000 4.565430
5.154000 35.898000 4.428102
5.157000 38.605000 4.624512
5.160000 34.016000 4.213933
5.163000 43.630000 4.864777
5.166000 33.164000 4.006602
5.169000 39.213000 4.759489
5.172000 35.373000 4.619469
5.175000 39.962000 4.762699
5.178000 49.460000 4.950862
5.181000 57.481000 5.600807
5.184000 42.027000 4.673458
5.187000 28.473000 3.713329
5.190000 41.715000 4.802885
5.193000 34.576000 4.305743
5.196000 37.153000 4.287637
5.199000 35.060000 4.221953
5.202000 32.593000 4.294525
5.205000 44.785000 4.860202
5.208000 38.519000 4.584451
5.211000 28.991000 3.877878
5.214000 36.394000 4.318018
5.217000 47.123000 5.248848
5.220000 37.265000 4.467210
5.223000 41.550000 4.653453
5.226000 42.754000 4.832703
5.229000 33.680000 4.233722
5.232000 39.838000 4.823105
5.235000 34.367000 4.432286
5.238000 34.013000 4.350347
5.241000 35.425000 4.285468
5.244000 38.383000 4.537590
5.247000 43.792000 5.120062
5.250000 28.674000 4.007423
5.253000 32.229000 4.196106
5.256000 47.739000 5.153021
5.259000 42.778000 4.839428
5.262000 31.071000 4.133321
5.265000 42.308000 4.867173
5.268000 40.373000 4.506526
5.271000 42.764000 4.746070
5.274000 40.822000 4.609268
5.277000 38.845000 4.508170
5.280000 43.753000 4.670234
5.283000 35.718000 4.351365
5.286000 39.041000 4.542286
5.289000 34.584000 4.313086
5.292000 44.693000 5.043916
5.295000 38.573000 4.615648
5.298000 52.436000 5.345641
5.301000 36.756000 4.658129
5.304000 37.067000 4.421639
5.307000 34.321000 4.135126
5.310000 30.413000 3.888978
5.313000 39.691000 4.495778
5.316000 42.081000 4.668161
5.319000 32.861000 4.273222
5.322000 38.631000 4.455721
5.325000 42.819000 4.703192
5.328000 37.214000 4.420748
5.331000 30.736000 4.042668
5.334000 42.684000 4.772669
5.337000 38.696000 4.397915
5.340000 41.043000 4.685017
5.343000 34.682000 4.186864
5.346000 44.581000 5.002109
5.349000 43.869000 4.992158
5.352000 30.581000 4.057812
5.355000 40.498000 4.689970
5.358000 40.461000 4.711348
5.361000 38.975000 4.368103
5.364000 33.046000 4.364429
5.367000 35.312000 4.596998
5.370000 35.479000 4.299196
5.373000 45.731000 4.879301
5.376000 33.951000 4.280030
5.379000 29.812000 3.850995
5.382000 49.309000 5.164712
5.385000 48.535000 5.019401
5.388000 42.521000 4.616809
5.391000 40.623000 4.605559
5.394000 39.756000 4.711524
5.397000 31.769000 4.218049
5.400000 33.177000 4.242188
5.403000 31.925000 4.159364
5.406000 34.601000 4.403354
5.409000 26.603000 3.727337
5.412000 40.679000 4.652186
5.415000 46.921000 5.003909
5.418000 43.546000 4.713934
5.421000 34.455000 4.313221
5.424000 40.747000 4.659079
5.427000 30.103000 4.115640
5.430000 28.957000 3.801589
5.433000 37.669000 4.638978
5.436000 42.069000 4.650615
5.439000 49.913000 5.389150
5.442000 61.511000 5.768195
5.445000 36.516000 4.396165
5.448000 28.269000 4.020774
5.451000 36.322000 4.542571
5.454000 35.690000 4.530270
5.457000 26.254000 3.709063
5.460000 37.177000 4.383250
5.463000 41.637000 4.679664
5.466000 39.583000 4.650308
5.469000 40.470000 4.761040
5.472000 36.507000 4.460563
5.475000 41.272000 4.655122
5.478000 36.328000 4.640317
5.481000 36.816000 4.529131
5.484000 39.272000 4.579301
5.487000 36.588000 4.329848
5.490000 33.102000 4.196145
5.493000 39.167000 4.557237
5.496000 33.791000 4.171427
5.499000 43.275000 4.825953
5.502000 37.303000 4.326642
5.505000 39.053000 4.668268
5.508000 41.069000 4.684808
5.511000 39.164000 4.677225
5.514000 32.973000 4.205799
5.517000 39.933000 4.550895
5.520000 28.418000 3.895164
5.523000 26.303000 3.761083
5.526000 23.797000 3.612991
5.529000 36.087000 4.558577
5.532000 46.290000 4.947029
5.535000 35.461000 4.405306
5.538000 34.605000 4.346049
5.541000 35.654000 4.340146
5.544000 38.161000 4.486026
5.547000 34.929000 4.304362
5.550000 45.092000 4.877720
5.553000 35.227000 4.387031
5.556000 44.953000 5.036253
5.559000 38.702000 4.556960
5.562000 35.543000 4.321930
5.565000 57.244000 5.620189
5.568000 50.153000 5.214594
5.571000 43.486000 4.956070
5.574000 44.835000 4.746090
5.577000 39.461000 4.708462
5.580000 32.720000 4.053551
5.583000 38.847000 4.555926
5.586000 36.050000 4.445156
5.589000 30.099000 4.113485
5.592000 50.214000 5.172520
5.595000 43.156000 4.674089
5.598000 35.069000 4.257696
5.601000 33.955000 4.299414
5.604000 46.818000 4.945230
5.607000 37.680000 4.471944
5.610000 34.596000 4.327399
5.613000 30.907000 4.031727
5.616000 38.167000 4.689329
5.619000 35.904000 4.363208
5.622000 32.052000 4.063257
5.625000 29.492000 3.915231
5.628000 45.431000 5.013629
5.631000 36.579000 4.361838
5.634000 43.894000 4.717451
5.637000 29.281000 3.981406
5.640000 31.140000 3.970209
5.643000 34.927000 4.502459
5.646000 29.231000 4.100067
5.649000 37.446000 4.488884
5.652000 39.202000 4.406862
5.655000 44.415000 5.016536
5.658000 42.171000 4.900516
5.661000 43.876000 4.906753
5.664000 33.803000 4.248322
5.667000 40.409000 4.557699
5.670000 32.615000 4.257623
5.673000 41.451000 4.789560
5.676000 39.634000 4.536876
5.679000 39.798000 4.565525
5.682000 26.969000 3.805012
5.685000 26.868000 3.668008
5.688000 33.379000 4.268462
5.691000 31.486000 4.144157
5.694000 38.414000 4.421363
5.697000 34.095000 4.338012
5.700000 28.102000 3.902038
5.703000 44.118000 4.767881
5.706000 36.682000 4.355402
5.709000 40.901000 4.637049
5.712000 43.613000 4.795686
5.715000 51.493000 5.287665
5.718000 34.000000 4.386518
5.721000 41.408000 4.872197
5.724000 43.970000 4.864138
5.727000 29.069000 3.758071
5.730000 40.635000 4.776305
5.733000 41.787000 4.838463
5.736000 31.052000 4.147560
5.739000 39.434000 4.597898
5.742000 48.530000 5.245443
5.745000 37.350000 4.411898
5.748000 29.824000 4.005761
5.751000 31.191000 4.080256
5.754000 33.070000 4.257439
5.757000 35.807000 4.415145
5.760000 33.825000 4.247377
5.763000 55.985000 5.434362
5.766000 25.943000 3.625914
5.769000 32.550000 4.124472
5.772000 45.968000 5.046925
5.775000 39.565000 4.511138
5.778000 32.937000 4.031731
5.781000 45.082000 4.780526
5.784000 30.678000 4.005328
5.787000 36.115000 4.439279
5.790000 33.393000 4.225388
5.793000 38.164000 4.497135
5.796000 40.042000 4.632604
5.799000 30.509000 3.998044
5.802000 38.635000 4.486838
5.805000 47.746000 5.049665
5.808000 40.976000 4.824008
5.811000 38.573000 4.514031
5.814000 34.087000 4.211268
5.817000 40.890000 4.689272
5.820000 37.690000 4.402380
5.823000 50.464000 5.150597
5.826000 39.956000 4.565166
5.829000 36.340000 4.308487
5.832000 31.356000 4.032432
5.835000 40.108000 4.628420
5.838000 47.834000 4.976992
5.841000 50.098000 5.085006
5.844000 35.243000 4.324587
5.847000 43.332000 4.904096
5.850000 42.256000 4.928486
5.853000 28.353000 3.821505
5.856000 40.447000 4.579167
5.859000 41.081000 4.772032
5.862000 44.365000 4.946321
5.865000 40.115000 4.774739
5.868000 33.916000 4.294038
5.871000 48.126000 5.008004
5.874000 40.309000 4.668590
5.877000 49.547000 5.288938
5.880000 29.597000 3.820461
5.883000 47.641000 5.324320
5.886000 38.798000 4.607854
5.889000 29.575000 3.934250
5.892000 36.562000 4.367923
5.895000 31.276000 4.093023
5.898000 36.087000 4.329227
5.901000 40.711000 4.581397
5.904000 36.080000 4.161496
5.907000 33.672000 4.307250
5.910000 45.954000 5.067287
5.913000 51.127000 5.257798
5.916000 31.304000 4.099417
5.919000 33.187000 4.097203
5.922000 39.167000 4.847176
5.925000 33.079000 4.254362
5.928000 36.614000 4.538333
5.931000 36.781000 4.368033
5.934000 45.949000 4.965348
5.937000 53.250000 5.415894
5.940000 35.774000 4.460790
5.943000 46.347000 4.896155
5.946000 39.775000 4.534867
5.949000 43.854000 4.866687
5.952000 47.950000 5.077595
5.955000 45.985000 4.872112
5.958000 37.816000 4.469968
5.961000 37.710000 4.315406
5.964000 37.344000 4.557712
5.967000 43.853000 5.048299
5.970000 40.476000 4.486827
5.973000 29.121000 3.810554
5.976000 42.729000 4.624606
5.979000 36.909000 4.509495
5.982000 32.693000 4.168148
5.985000 40.697000 4.733716
5.988000 38.069000 4.574823
5.991000 38.524000 4.569420
5.994000 32.242000 4.125252
5.997000 35.998000 4.526249
6.000000 33.135000 4.235684
6.003000 36.886000 4.457446
6.006000 53.496000 5.422784
6.009000 39.825000 4.644726
6.012000 34.500000 4.299002
6.015000 32.416000 4.288690
6.018000 37.546000 4.297570
6.021000 44.169000 5.014286
6.024000 34.520000 4.262064
6.027000 43.322000 4.875293
6.030000 33.648000 4.205471
6.033000 39.072000 4.525645
6.036000 43.413000 4.712540
6.039000 36.347000 4.287885
6.042000 37.547000 4.564732
6.045000 38.989000 4.617955
6.048000 38.910000 4.694395
6.051000 42.902000 5.067418
6.054000 40.377000 4.547293
6.057000 46.558000 4.908614
6.060000 46.233000 4.907392
6.063000 51.055000 5.231600
6.066000 41.573000 4.708221
6.069000 35.374000 4.291277
6.072000 41.378000 4.757004
6.075000 38.080000 4.444559
6.078000 43.887000 4.655872
6.081000 41.590000 4.868672
6.084000 40.794000 4.747449
6.087000 43.682000 4.772789
6.090000 41.144000 4.493974
6.093000 43.197000 4.720107
6.096000 39.477000 4.835855
6.099000 39.333000 4.515054
6.102000 48.302000 5.186612
6.105000 39.710000 4.540890
6.108000 38.643000 4.653464
6.111000 37.831000 4.447833
6.114000 27.019000 3.826454
6.117000 32.011000 3.976991
6.120000 30.705000 3.958418
6.123000 36.851000 4.222994
6.126000 34.273000 4.164107
6.129000 39.425000 4.687599
6.132000 40.073000 4.538904
6.135000 37.634000 4.652337
6.138000 27.184000 3.916938
6.141000 46.609000 5.194682
6.144000 26.179000 3.859180
6.147000 41.103000 4.721423
6.150000 41.050000 4.755915
6.153000 37.780000 4.561388
6.156000 39.979000 4.744942
6.159000 40.972000 4.708722
6.162000 32.484000 4.117290
6.165000 41.980000 4.644880
6.168000 41.698000 4.639431
6.171000 43.492000 4.790867
6.174000 45.767000 4.913599
6.177000 39.327000 4.410859
6.180000 33.277000 4.420304
6.183000 37.620000 4.523481
6.186000 42.995000 4.680304
6.189000 41.600000 4.806374
6.192000 44.854000 5.052689
6.195000 35.119000 4.385254
6.198000 47.865000 5.270074
6.201000 49.364000 5.165407
6.204000 45.399000 4.966271
6.207000 35.222000 4.451083
6.210000 38.330000 4.547489
6.213000 43.935000 5.012001
6.216000 45.029000 5.068839
6.219000 43.200000 4.902571
6.222000 29.967000 4.050179
6.225000 26.280000 3.748611
6.228000 37.350000 4.539576
6.231000 33.899000 4.123472
6.234000 56.303000 5.609112
6.237000 39.754000 4.771981
6.240000 36.624000 4.419869
6.243000 36.233000 4.580044
6.246000 34.899000 4.150414
6.249000 39.513000 4.542458
6.252000 35.636000 4.340262
6.255000 34.934000 4.204790
6.258000 35.021000 4.261056
6.261000 40.733000 4.683470
6.264000 31.058000 4.129113
6.267000 47.564000 5.049574
6.270000 32.230000 4.016359
6.273000 47.501000 5.042515
6.276000 37.991000 4.478568
6.279000 48.807000 5.191046
6.282000 46.226000 5.131055
6.285000 50.196000 5.003866
6.288000 48.368000 5.014729
6.291000 37.178000 4.494835
6.294000 25.484000 3.708544
6.297000 42.692000 4.779417
6.300000 41.704000 4.650358
6.303000 28.010000 3.822972
6.306000 36.606000 4.504987
6.309000 42.048000 4.809177
6.312000 45.415000 4.937508
6.315000 41.109000 4.573339
6.318000 47.061000 5.001511
6.321000 45.585000 5.061776
6.324000 42.835000 4.814766
6.327000 41.353000 4.649412
6.330000 38.673000 4.537029
6.333000 38.941000 4.637383
6.336000 50.970000 5.243026
6.339000 40.017000 4.489058
6.342000 53.104000 5.129228
6.345000 41.425000 4.733205
6.348000 47.630000 5.078427
6.351000 47.014000 5.049025
6.354000 47.808000 5.124255
6.357000 35.989000 4.222534
6.360000 43.559000 4.809880
6.363000 34.997000 4.355662
6.366000 47.606000 5.151162
6.369000 47.168000 5.042800
6.372000 41.021000 4.555101
6.375000 48.899000 5.096586
6.378000 37.837000 4.569761
6.381000 41.935000 4.771844
6.384000 53.371000 5.335259
6.387000 37.833000 4.293207
6.390000 38.103000 4.575449
6.393000 41.724000 4.803178
6.396000 40.989000 4.554608
6.399000 36.236000 4.326577
6.402000 40.485000 4.613013
6.405000 43.378000 4.758269
6.408000 36.541000 4.541426
6.411000 58.291000 5.681627
6.414000 49.073000 5.100801
6.417000 54.309000 5.366257
6.420000 39.444000 4.711447
6.423000 39.393000 4.598372
6.426000 39.348000 4.562603
6.429000 39.593000 4.609225
6.432000 40.765000 4.685548
6.435000 37.434000 4.628332
6.438000 33.498000 4.282337
6.441000 44.502000 4.877103
6.444000 33.953000 4.081096
6.447000 32.955000 4.157057
6.450000 28.376000 3.945915
6.453000 42.174000 4.808143
6.456000 45.741000 4.952610
6.459000 27.174000 3.829161
6.462000 35.319000 4.372711
6.465000 36.347000 4.431583
6.468000 47.488000 5.283964
6.471000 33.166000 4.153476
6.474000 43.806000 4.848372
6.477000 44.356000 4.843682
6.480000 34.857000 4.241114
6.483000 42.375000 4.613184
6.486000 30.386000 3.780867
6.489000 44.744000 4.999080
6.492000 48.504000 5.137532
6.495000 36.338000 4.448426
6.498000 47.081000 5.070033
6.501000 38.796000 4.561217
6.504000 38.561000 4.487132
6.507000 36.559000 4.352869
6.510000 45.972000 4.973493
6.513000 41.026000 4.689427
6.516000 40.701000 4.504140
6.519000 47.338000 4.952822
6.522000 45.452000 5.044620
6.525000 42.538000 4.942557
6.528000 50.684000 5.233683
6.531000 40.722000 4.792767
6.534000 28.391000 3.794181
6.537000 44.193000 4.792107
6.540000 32.865000 4.187579
6.543000 37.780000 4.602358
6.546000 43.894000 4.834046
6.549000 38.297000 4.635377
6.552000 37.860000 4.600088
6.555000 31.884000 4.289905
6.558000 41.827000 4.824992
6.561000 41.678000 4.845532
6.564000 42.277000 4.577906
6.567000 49.860000 5.316214
6.570000 34.914000 4.548460
6.573000 43.882000 4.854054
6.576000 38.705000 4.660336
6.579000 28.533000 3.796094
6.582000 29.864000 3.934302
6.585000 44.349000 4.848699
6.588000 39.442000 4.758101
6.591000 42.516000 4.645230
6.594000 43.551000 4.812597
6.597000 45.620000 4.911051
6.600000 36.616000 4.309134
6.603000 32.659000 4.303279
6.606000 40.169000 4.568530
6.609000 50.860000 5.077790
6.612000 33.316000 4.213826
6.615000 39.383000 4.763364
6.618000 44.218000 4.856429
6.621000 40.593000 4.685627
6.624000 40.120000 4.423581
6.627000 38.670000 4.479213
6.630000 40.774000 4.850956
6.633000 39.507000 4.563012
6.636000 41.269000 4.667931
6.639000 37.874000 4.374123
6.642000 50.592000 5.263678
6.645000 46.108000 4.927164
6.648000 39.686000 4.716341
6.651000 33.081000 4.121406
6.654000 34.385000 4.265722
6.657000 38.048000 4.387196
6.660000 34.351000 4.187398
6.663000 42.381000 4.837140
6.666000 41.631000 4.624768
6.669000 33.633000 4.322157
6.672000 39.857000 4.744861
6.675000 36.287000 4.300628
6.678000 39.704000 4.700999
6.681000 41.839000 4.741190
6.684000 44.362000 4.909764
6.687000 41.656000 4.715502
6.690000 38.439000 4.564534
6.693000 44.476000 4.701450
6.696000 45.347000 4.931893
6.699000 40.280000 4.704169
6.702000 38.996000 4.523000
6.705000 62.087000 5.784421
6.708000 40.461000 4.768699
6.711000 41.578000 4.731768
6.714000 42.437000 4.705551
6.717000 35.633000 4.309480
6.720000 45.272000 4.913273
6.723000 38.271000 4.589607
6.726000 40.122000 4.485761
6.729000 41.445000 4.767948
6.732000 42.559000 4.976575
6.735000 43.611000 4.845419
6.738000 39.045000 4.509507
6.741000 43.148000 4.848001
6.744000 38.592000 4.508276
6.747000 38.173000 4.518526
6.750000 35.655000 4.473827
6.753000 49.399000 5.269916
6.756000 44.445000 4.755704
6.759000 32.304000 4.184193
6.762000 45.408000 5.075093
6.765000 28.422000 4.002341
6.768000 37.953000 4.324889
6.771000 41.778000 4.650826
6.774000 34.393000 4.401393
6.777000 38.498000 4.519615
6.780000 42.330000 4.776719
6.783000 39.145000 4.445563
6.786000 55.105000 5.316214
6.789000 34.066000 4.385681
6.792000 43.237000 4.933276
6.795000 33.805000 4.262266
6.798000 27.198000 3.786049
6.801000 43.477000 4.743832
6.804000 50.112000 5.287414
6.807000 39.375000 4.601328
6.810000 37.311000 4.325823
6.813000 34.457000 4.124395
6.816000 48.588000 5.116783
6.819000 31.982000 4.097838
6.822000 27.490000 3.748642
6.825000 45.197000 4.951348
6.828000 36.394000 4.252264
6.831000 35.194000 4.372122
6.834000 48.964000 5.180094
6.837000 56.863000 5.615243
6.840000 47.746000 4.924845
6.843000 49.859000 5.108573
6.846000 36.311000 4.378967
6.849000 48.425000 5.233752
6.852000 36.020000 4.333355
6.855000 35.787000 4.360855
6.858000 41.316000 4.737439
6.861000 33.851000 4.188687
6.864000 42.829000 4.762694
6.867000 34.935000 4.254406
6.870000 55.642000 5.531870
6.873000 37.069000 4.345349
6.876000 40.750000 4.649562
6.879000 39.587000 4.671322
6.882000 53.169000 5.325497
6.885000 52.178000 5.219363
6.888000 44.735000 4.790027
6.891000 42.035000 4.717496
6.894000 51.063000 5.306448
6.897000 53.267000 5.229576
6.900000 36.891000 4.382841
6.903000 41.940000 4.738218
6.906000 37.249000 4.535324
6.909000 36.953000 4.351916
6.912000 44.114000 4.778525
6.915000 40.616000 4.557852
6.918000 42.752000 4.941448
6.921000 37.021000 4.490286
6.924000 34.771000 4.243876
6.927000 38.470000 4.526209
6.930000 48.589000 5.081377
6.933000 43.874000 4.739177
6.936000 46.665000 4.997834
6.939000 42.360000 4.874882
6.942000 45.012000 4.986901
6.945000 44.225000 4.931444
6.948000 50.810000 5.432279
6.951000 39.280000 4.581596
6.954000 46.213000 5.122024
6.957000 45.877000 4.953221
6.960000 38.096000 4.715430
6.963000 45.450000 4.936537
6.966000 46.732000 5.244186
6.969000 44.819000 4.908660
6.972000 38.971000 4.426977
6.975000 30.836000 4.155797
6.978000 41.323000 4.808504
6.981000 33.246000 4.292712
6.984000 50.301000 5.177418
6.987000 40.164000 4.577627
6.990000 39.058000 4.538870
6.993000 45.929000 5.281704
6.996000 52.409000 5.281250
6.999000 37.767000 4.406799
7.002000 41.023000 4.587761
7.005000 38.799000 4.504528
7.008000 43.258000 4.995523
7.011000 39.555000 4.534365
7.014000 48.707000 5.129400
7.017000 30.162000 3.953247
7.020000 50.862000 5.210276
7.023000 47.583000 4.967981
7.026000 40.130000 4.749169
7.029000 40.279000 4.509410
7.032000 46.442000 4.980357
7.035000 30.471000 4.003999
7.038000 45.359000 5.088639
7.041000 36.437000 4.368409
7.044000 52.718000 5.237867
7.047000 48.412000 5.078208
7.050000 32.214000 4.160749
7.053000 36.319000 4.483583
7.056000 37.481000 4.471079
7.059000 44.787000 4.766635
7.062000 44.755000 4.845628
7.065000 40.205000 4.710155
7.068000 34.130000 4.259517
7.071000 31.755000 4.250186
7.074000 46.571000 4.834868
7.077000 41.068000 4.588807
7.080000 42.774000 4.722568
7.083000 33.160000 4.138365
7.086000 56.061000 5.578226
7.089000 45.097000 4.875232
7.092000 35.433000 4.308425
7.095000 40.841000 4.652769
7.098000 42.255000 4.843337
7.101000 42.509000 4.834454
7.104000 44.019000 4.735163
7.107000 34.366000 4.327913
7.110000 43.193000 4.898319
7.113000 52.458000 5.330161
7.116000 40.957000 4.633751
7.119000 34.718000 4.202908
7.122000 41.645000 4.732244
7.125000 36.245000 4.359847
7.128000 45.357000 4.909135
7.131000 37.736000 4.472441
7.134000 50.912000 5.148362
7.137000 45.053000 4.920267
7.140000 35.703000 4.428833
7.143000 36.864000 4.542687
7.146000 36.729000 4.443049
7.149000 41.640000 4.696912
7.152000 56.250000 5.431609
7.155000 46.052000 5.013297
7.158000 37.680000 4.522099
7.161000 34.443000 4.319750
7.164000 53.116000 5.235422
7.167000 48.291000 4.939503
7.170000 40.301000 4.552545
7.173000 52.902000 5.196947
7.176000 41.501000 4.632441
7.179000 54.050000 5.001732
7.182000 44.799000 4.783650
7.185000 38.602000 4.564501
7.188000 41.574000 4.752020
7.191000 40.474000 4.734187
7.194000 40.291000 4.731193
7.197000 38.659000 4.636229
7.200000 39.899000 4.660385
7.203000 56.076000 5.644949
7.206000 54.591000 5.455454
7.209000 42.622000 4.745616
7.212000 39.174000 4.723835
7.215000 54.747000 5.531882
7.218000 33.462000 4.084785
7.221000 46.727000 4.868941
7.224000 42.174000 4.695776
7.227000 41.009000 4.723543
7.230000 38.163000 4.499097
7.233000 46.688000 5.023577
7.236000 33.643000 4.156409
7.239000 37.786000 4.413870
7.242000 36.806000 4.537175
7.245000 36.650000 4.474946
7.248000 36.023000 4.473016
7.251000 42.843000 4.879047
7.254000 37.000000 4.603220
7.257000 41.346000 4.829297
7.260000 54.720000 5.506943
7.263000 36.866000 4.518375
7.266000 39.734000 4.576043
7.269000 44.169000 4.801212
7.272000 37.239000 4.458461
7.275000 36.984000 4.551008
7.278000 36.565000 4.421374
7.281000 51.569000 5.264464
7.284000 45.345000 4.901843
7.287000 47.265000 5.226253
7.290000 42.125000 4.695109
7.293000 50.605000 5.013391
7.296000 52.392000 5.433987
7.299000 40.179000 4.611531
7.302000 37.249000 4.381453
7.305000 35.629000 4.393715
7.308000 56.529000 5.405104
7.311000 35.728000 4.408741
7.314000 48.362000 4.981237
7.317000 48.138000 5.240649
7.320000 46.432000 5.018867
7.323000 48.023000 5.029991
7.326000 41.853000 4.686544
7.329000 49.207000 5.168433
7.332000 42.065000 4.730880
7.335000 54.439000 5.416893
7.338000 35.873000 4.463964
7.341000 48.933000 5.174437
7.344000 42.324000 4.793217
7.347000 39.982000 4.602733
7.350000 35.497000 4.372552
7.353000 41.787000 4.638316
7.356000 44.386000 4.925492
7.359000 46.971000 5.109206
7.362000 33.964000 4.329724
7.365000 36.864000 4.558751
7.368000 42.063000 4.859069
7.371000 47.059000 4.870693
7.374000 41.221000 4.676021
7.377000 48.036000 5.059920
7.380000 47.294000 5.101476
7.383000 35.619000 4.317101
7.386000 39.704000 4.539551
7.389000 52.079000 5.395923
7.392000 37.595000 4.485419
7.395000 41.764000 4.749353
7.398000 41.090000 4.592903
7.401000 46.169000 5.120525
7.404000 43.114000 4.923707
7.407000 43.732000 4.937015
7.410000 51.369000 5.211058
7.413000 44.635000 4.796816
7.416000 44.962000 4.917413
7.419000 54.951000 5.360624
7.422000 41.551000 4.591470
7.425000 41.214000 4.791749
7.428000 37.143000 4.485389
7.431000 42.525000 4.648332
7.434000 51.228000 5.312217
7.437000 29.827000 4.070932
7.440000 41.958000 4.767014
7.443000 56.514000 5.650068
7.446000 44.721000 4.940062
7.449000 37.141000 4.479002
7.452000 44.826000 4.949439
7.455000 34.468000 4.307999
7.458000 37.426000 4.523056
7.461000 51.520000 4.988068
7.464000 39.071000 4.508158
7.467000 40.986000 4.803510
7.470000 40.826000 4.854787
7.473000 43.026000 4.765156
7.476000 42.643000 4.689066
7.479000 48.696000 5.092880
7.482000 44.589000 5.028782
7.485000 36.950000 4.395876
7.488000 45.081000 4.870087
7.491000 40.163000 4.583296
7.494000 55.377000 5.598940
7.497000 58.143000 5.683902
7.500000 45.558000 5.110354
7.503000 39.625000 4.435787
7.506000 39.819000 4.675496
7.509000 45.999000 5.036137
7.512000 46.904000 4.979142
7.515000 50.594000 5.178400
7.518000 38.267000 4.490310
7.521000 42.860000 4.655591
7.524000 39.083000 4.590970
7.527000 41.018000 4.768424
7.530000 44.486000 5.070236
7.533000 46.584000 5.045599
7.536000 48.129000 5.184203
7.539000 42.329000 4.911521
7.542000 41.404000 4.644420
7.545000 47.594000 5.085249
7.548000 47.035000 5.028291
7.551000 46.875000 4.923641
7.554000 44.667000 4.859037
7.557000 37.079000 4.517845
7.560000 42.588000 4.722267
7.563000 52.841000 5.358822
7.566000 46.345000 4.950468
7.569000 42.609000 4.837898
7.572000 45.107000 4.824742
7.575000 48.319000 4.957087
7.578000 48.307000 5.038583
7.581000 59.853000 5.673407
7.584000 35.105000 4.352240
7.587000 53.148000 5.341961
7.590000 43.321000 4.637848
7.593000 46.603000 4.934953
7.596000 53.660000 5.410924
7.599000 50.474000 5.148582
7.602000 47.621000 4.926373
7.605000 36.703000 4.293210
7.608000 62.072000 5.779544
7.611000 38.166000 4.511620
7.614000 36.621000 4.457752
7.617000 38.802000 4.463587
7.620000 41.671000 4.669007
7.623000 33.961000 4.292342
7.626000 46.318000 4.997662
7.629000 46.214000 4.987736
7.632000 47.336000 5.069137
7.635000 51.808000 5.173505
7.638000 41.360000 4.815295
7.641000 43.535000 4.704323
7.644000 56.049000 5.460545
7.647000 42.519000 4.653442
7.650000 54.265000 5.450426
7.653000 53.260000 5.291140
7.656000 51.746000 5.316678
7.659000 42.069000 4.733869
7.662000 45.577000 5.038773
7.665000 47.804000 4.922373
7.668000 35.975000 4.352274
7.671000 44.002000 4.841100
7.674000 47.341000 5.252820
7.677000 48.367000 5.104545
7.680000 52.866000 5.243978
7.683000 44.098000 4.751745
7.686000 40.020000 4.525073
7.689000 41.811000 4.694960
7.692000 49.291000 5.109823
7.695000 44.559000 4.959067
7.698000 39.226000 4.560295
7.701000 44.663000 4.963198
7.704000 33.421000 4.270116
7.707000 47.133000 5.043036
7.710000 40.019000 4.566832
7.713000 50.539000 5.395129
7.716000 46.180000 5.036381
7.719000 53.604000 5.397046
7.722000 35.700000 4.310722
7.725000 49.209000 5.101239
7.728000 56.873000 5.489312
7.731000 46.791000 5.094841
7.734000 47.814000 5.115369
7.737000 50.112000 5.114194
7.740000 45.992000 5.014894
7.743000 37.990000 4.302174
7.746000 46.202000 5.101449
7.749000 42.757000 4.738774
7.752000 47.891000 5.092055
7.755000 44.487000 4.833807
7.758000 57.057000 5.610338
7.761000 53.312000 5.427903
7.764000 50.933000 5.394105
7.767000 46.465000 4.952627
7.770000 43.092000 4.651504
7.773000 54.160000 5.452824
7.776000 51.181000 5.254639
7.779000 43.893000 4.923871
7.782000 35.960000 4.286836
7.785000 52.406000 5.362582
7.788000 31.958000 4.056172
7.791000 57.398000 5.683566
7.794000 46.113000 4.978392
7.797000 39.518000 4.537978
7.800000 53.995000 5.301502
7.803000 37.939000 4.469759
7.806000 53.190000 5.570872
7.809000 42.729000 4.642729
7.812000 44.626000 4.809546
7.815000 38.164000 4.354593
7.818000 50.863000 5.204692
7.821000 47.596000 4.965063
7.824000 43.259000 4.892695
7.827000 40.225000 4.437713
7.830000 47.062000 4.862873
7.833000 45.101000 4.940737
7.836000 42.615000 4.817371
7.839000 41.265000 4.790360
7.842000 46.272000 5.039825
7.845000 39.514000 4.719104
7.848000 40.654000 4.727218
7.851000 50.831000 5.262547
7.854000 54.957000 5.398753
7.857000 57.691000 5.508653
7.860000 54.882000 5.380329
7.863000 50.472000 5.295416
7.866000 48.659000 5.300342
7.869000 47.831000 4.941426
7.872000 36.041000 4.443087
7.875000 46.075000 5.079605
7.878000 47.670000 5.060595
7.881000 58.352000 5.756324
7.884000 56.433000 5.717608
7.887000 50.070000 5.136998
7.890000 31.810000 4.131833
7.893000 48.567000 5.140704
7.896000 49.550000 5.226522
7.899000 47.022000 4.915981
7.902000 49.045000 5.104581
7.905000 50.649000 5.231515
7.908000 49.561000 5.130620
7.911000 36.310000 4.215483
7.914000 35.454000 4.235199
7.917000 56.788000 5.432314
7.920000 48.289000 5.250366
7.923000 49.004000 5.161002
7.926000 48.425000 5.067996
7.929000 51.650000 5.281373
7.932000 54.183000 5.526513
7.935000 49.157000 5.036309
7.938000 48.234000 4.983620
7.941000 50.120000 5.218428
7.944000 48.278000 5.143497
7.947000 46.531000 4.908040
7.950000 51.788000 5.368158
7.953000 46.747000 4.974162
7.956000 45.314000 4.915913
7.959000 52.444000 5.367456
7.962000 54.694000 5.470773
7.965000 42.572000 4.798799
7.968000 46.639000 4.932213
7.971000 46.139000 4.902753
7.974000 34.718000 4.353321
7.977000 42.743000 4.594246
7.980000 56.682000 5.565905
7.983000 52.798000 5.260810
7.986000 48.363000 5.004034
7.989000 48.963000 5.019646
7.992000 42.607000 4.793331
7.995000 59.287000 5.744330
7.998000 47.709000 4.971956
8.001000 63.811000 6.099504
8.004000 45.486000 4.908062
8.007000 54.842000 5.427797
8.010000 48.077000 5.266978
8.013000 49.684000 5.293045
8.016000 43.075000 4.663059
8.019000 46.571000 4.925233
8.022000 55.818000 5.400339
8.025000 63.579000 5.839044
8.028000 46.100000 5.086512
8.031000 39.683000 4.609799
8.034000 49.867000 4.939508
8.037000 52.377000 5.052930
8.040000 49.880000 5.346904
8.043000 46.993000 5.116913
8.046000 39.618000 4.468945
8.049000 40.611000 4.468918
8.052000 44.399000 4.946790
8.055000 54.691000 5.419857
8.058000 51.383000 5.532942
8.061000 46.475000 4.835683
8.064000 45.185000 4.920224
8.067000 56.756000 5.455229
8.070000 55.111000 5.506166
8.073000 44.251000 4.865169
8.076000 43.879000 4.867677
8.079000 42.590000 4.723829
8.082000 51.944000 5.265030
8.085000 47.540000 4.914428
8.088000 38.721000 4.638384
8.091000 49.726000 5.202479
8.094000 44.137000 4.916808
8.097000 51.888000 5.352987
8.100000 53.846000 5.431900
8.103000 51.279000 5.248448
8.106000 36.636000 4.370569
8.109000 46.837000 4.956126
8.112000 48.171000 5.129253
8.115000 44.985000 5.105278
8.118000 58.159000 5.445485
8.121000 58.432000 5.443603
8.124000 48.688000 5.154023
8.127000 39.510000 4.762282
8.130000 40.217000 4.823643
8.133000 45.808000 4.940928
8.136000 41.858000 4.706896
8.139000 48.920000 4.974338
8.142000 60.526000 5.668206
8.145000 57.779000 5.463098
8.148000 55.645000 5.490639
8.151000 36.725000 4.203462
8.154000 45.444000 4.926955
8.157000 53.111000 5.240529
8.160000 61.417000 5.724265
8.163000 42.927000 4.820311
8.166000 47.501000 5.122654
8.169000 56.230000 5.552423
8.172000 47.198000 5.054296
8.175000 49.186000 5.124552
8.178000 42.910000 4.696345
8.181000 47.351000 4.925976
8.184000 52.073000 5.264271
8.187000 51.613000 5.502793
8.190000 45.630000 5.073819
8.193000 47.840000 5.015248
8.196000 42.483000 4.762893
8.199000 49.444000 5.042125
8.202000 53.264000 5.327185
8.205000 61.785000 5.765974
8.208000 50.392000 5.022051
8.211000 40.890000 4.602230
8.214000 40.355000 4.620554
8.217000 41.284000 4.820680
8.220000 37.824000 4.551500
8.223000 53.359000 5.495210
8.226000 45.275000 4.980435
8.229000 57.397000 5.689783
8.232000 49.182000 5.156464
8.235000 50.527000 5.412592
8.238000 60.576000 5.716810
8.241000 57.967000 5.508751
8.244000 55.404000 5.440155
8.247000 46.295000 5.155469
8.250000 37.150000 4.678706
8.253000 38.798000 4.387002
8.256000 58.529000 5.656120
8.259000 55.141000 5.288180
8.262000 48.976000 5.266150
8.265000 63.458000 5.671119
8.268000 61.055000 5.700004
8.271000 46.374000 5.131708
8.274000 48.413000 5.055000
8.277000 57.152000 5.492543
8.280000 49.637000 5.133094
8.283000 47.058000 5.045897
8.286000 47.936000 4.810512
8.289000 53.388000 5.538488
8.292000 45.056000 5.140290
8.295000 44.740000 4.928199
8.298000 57.581000 5.455236
8.301000 41.074000 4.776597
8.304000 45.694000 4.911742
8.307000 48.831000 5.166621
8.310000 47.060000 4.975824
8.313000 58.317000 5.666518
8.316000 64.792000 5.767099
8.319000 54.189000 5.407521
8.322000 51.531000 5.299291
8.325000 70.774000 6.045115
8.328000 46.174000 5.003087
8.331000 48.085000 5.035465
8.334000 59.416000 5.735027
8.337000 53.195000 5.423203
8.340000 47.470000 4.990524
8.343000 57.347000 5.502147
8.346000 53.838000 5.439105
8.349000 62.903000 6.034115
8.352000 54.725000 5.397430
8.355000 50.508000 5.194566
8.358000 54.001000 5.474889
8.361000 61.127000 5.885701
8.364000 56.427000 5.634295
8.367000 60.113000 5.631304
8.370000 54.748000 5.450562
8.373000 47.977000 4.916417
8.376000 47.069000 4.983368
8.379000 39.209000 4.578143
8.382000 55.093000 5.445150
8.385000 50.262000 5.008473
8.388000 53.680000 5.351131
8.391000 51.870000 5.307780
8.394000 52.704000 5.248658
8.397000 51.510000 5.323723
8.400000 61.827000 5.706288
8.403000 52.020000 5.284686
8.406000 43.715000 4.986211
8.409000 55.258000 5.658683
8.412000 34.158000 4.231187
8.415000 47.324000 5.095405
8.418000 42.949000 4.955896
8.421000 53.310000 5.516544
8.424000 70.979000 6.269409
8.427000 57.136000 5.499206
8.430000 62.142000 5.807439
8.433000 42.617000 4.830595
8.436000 47.449000 4.991086
8.439000 44.303000 4.829224
8.442000 48.857000 5.136394
8.445000 50.360000 5.284101
8.448000 60.237000 5.648089
8.451000 44.096000 4.747609
8.454000 42.307000 4.621893
8.457000 47.778000 5.303554
8.460000 53.340000 5.367637
8.463000 66.155000 6.017580
8.466000 45.533000 4.931465
8.469000 55.426000 5.451493
8.472000 57.851000 5.578305
8.475000 52.723000 5.042054
8.478000 62.136000 5.837906
8.481000 60.068000 5.733660
8.484000 56.476000 5.536285
8.487000 54.079000 5.395579
8.490000 48.358000 5.064788
8.493000 60.450000 5.629439
8.496000 46.519000 5.122760
8.499000 44.463000 4.988921
8.502000 53.894000 5.277905
8.505000 43.166000 4.680139
8.508000 52.983000 5.481896
8.511000 54.493000 5.325332
8.514000 63.997000 5.844424
8.517000 60.114000 5.630279
8.520000 50.574000 5.220646
8.523000 55.934000 5.461949
8.526000 66.137000 6.175394
8.529000 51.953000 5.141610
8.532000 48.951000 5.025061
8.535000 47.490000 5.134278
8.538000 46.881000 4.897492
8.541000 51.488000 5.294780
8.544000 48.235000 5.215797
8.547000 46.446000 4.864621
8.550000 54.721000 5.475179
8.553000 65.239000 5.783391
8.556000 44.257000 4.879228
8.559000 55.848000 5.509997
8.562000 56.591000 5.501077
8.565000 44.494000 4.906442
8.568000 55.606000 5.634299
8.571000 52.906000 5.501332
8.574000 61.239000 5.837287
8.577000 51.822000 5.355735
8.580000 62.312000 5.763277
8.583000 53.931000 5.535579
8.586000 47.561000 4.925201
8.589000 57.116000 5.609292
8.592000 50.337000 5.108345
8.595000 57.464000 5.568246
8.598000 55.230000 5.467073
8.601000 55.523000 5.489952
8.604000 64.149000 5.814843
8.607000 64.765000 5.972087
8.610000 49.983000 5.205899
8.613000 53.109000 5.244997
8.616000 72.945000 6.353239
8.619000 57.565000 5.494623
8.622000 66.088000 5.944728
8.625000 53.622000 5.270237
8.628000 45.186000 4.803676
8.631000 62.981000 6.011776
8.634000 55.438000 5.313924
8.637000 51.566000 5.261913
8.640000 65.506000 5.933038
8.643000 54.405000 5.465152
8.646000 58.386000 5.705154
8.649000 58.095000 5.376792
8.652000 69.233000 6.020746
8.655000 49.701000 5.137391
8.658000 55.025000 5.483270
8.661000 56.908000 5.453766
8.664000 51.218000 5.248704
8.667000 49.856000 5.218962
8.670000 59.581000 5.706942
8.673000 51.978000 5.150394
8.676000 42.221000 4.652736
8.679000 53.945000 5.250947
8.682000 49.920000 4.955156
8.685000 46.739000 4.939973
8.688000 59.158000 5.733724
8.691000 42.992000 4.871046
8.694000 62.517000 5.885319
8.697000 47.565000 4.886123
8.700000 56.904000 5.516944
8.703000 68.763000 6.050804
8.706000 56.974000 5.620882
8.709000 49.035000 5.102845
8.712000 51.347000 5.122885
8.715000 46.313000 5.002748
8.718000 59.772000 5.848512
8.721000 44.585000 4.969383
8.724000 48.241000 5.059720
8.727000 60.844000 5.593990
8.730000 59.099000 5.627605
8.733000 55.552000 5.420585
8.736000 58.467000 5.620755
8.739000 45.576000 4.883349
8.742000 50.289000 5.358585
8.745000 55.522000 5.389208
8.748000 59.832000 5.681263
8.751000 48.036000 4.949460
8.754000 65.285000 5.757896
8.757000 61.757000 5.708249
8.760000 53.001000 5.199205
8.763000 52.299000 5.033711
8.766000 53.780000 5.447410
8.769000 55.050000 5.390097
8.772000 60.049000 5.640399
8.775000 56.462000 5.531654
8.778000 41.900000 4.712794
8.781000 69.012000 6.122246
8.784000 63.299000 5.724779
8.787000 62.406000 5.728516
8.790000 57.964000 5.693755
8.793000 71.783000 6.268835
8.796000 62.629000 5.685949
8.799000 60.887000 5.655969
8.802000 55.882000 5.724709
8.805000 66.675000 6.139327
8.808000 56.281000 5.381689
8.811000 56.933000 5.487335
8.814000 59.970000 5.614519
8.817000 47.390000 5.063252
8.820000 56.855000 5.545810
8.823000 66.002000 6.046135
8.826000 63.568000 5.876366
8.829000 54.882000 5.376039
8.832000 62.520000 5.982477
8.835000 54.862000 5.543446
8.838000 69.441000 6.133478
8.841000 53.756000 5.386559
8.844000 55.032000 5.264028
8.847000 70.771000 6.016463
8.850000 52.394000 5.305318
8.853000 66.769000 6.043265
8.856000 54.949000 5.271606
8.859000 58.146000 5.587748
8.862000 46.594000 5.153716
8.865000 55.186000 5.427893
8.868000 59.822000 5.654963
8.871000 57.026000 5.536540
8.874000 46.771000 5.025751
8.877000 63.077000 6.003319
8.880000 56.008000 5.591009
8.883000 69.589000 6.223251
8.886000 52.426000 5.201425
8.889000 68.289000 6.191104
8.892000 52.409000 5.369467
8.895000 56.569000 5.643172
8.898000 60.550000 5.717271
8.901000 54.929000 5.448979
8.904000 50.440000 5.221289
8.907000 55.066000 5.337515
8.910000 45.652000 4.785763
8.913000 61.607000 5.704507
8.916000 61.145000 5.613120
8.919000 61.316000 5.739760
8.922000 65.345000 5.903104
8.925000 61.568000 5.644065
8.928000 52.059000 5.374286
8.931000 64.983000 5.859179
8.934000 48.929000 5.000289
8.937000 58.773000 5.691059
8.940000 65.853000 5.823899
8.943000 60.274000 5.616580
8.946000 53.922000 5.276240
8.949000 63.490000 5.796008
8.952000 58.317000 5.791375
8.955000 52.054000 5.364842
8.958000 55.421000 5.501238
8.961000 63.163000 5.876617
8.964000 67.980000 6.077257
8.967000 75.499000 6.427209
8.970000 62.943000 5.678209
8.973000 50.389000 5.035951
8.976000 55.878000 5.501034
8.979000 68.967000 6.115969
8.982000 59.869000 5.640518
8.985000 70.895000 6.236428
8.988000 63.303000 5.611832
8.991000 58.986000 5.581039
8.994000 57.957000 5.623266
8.997000 66.545000 6.103834
9.000000 48.894000 5.086356
9.003000 58.420000 5.513448
9.006000 59.697000 5.602322
9.009000 54.387000 5.355975
9.012000 63.572000 5.831882
9.015000 59.408000 5.700212
9.018000 62.215000 5.776802
9.021000 68.463000 6.046070
9.024000 45.102000 5.050121
9.027000 69.959000 6.413121
9.030000 71.903000 6.396367
9.033000 81.110000 6.473179
9.036000 62.000000 5.900284
9.039000 45.832000 4.965608
9.042000 69.650000 6.196675
9.045000 60.382000 5.753347
9.048000 54.800000 5.324177
9.051000 57.844000 5.545352
9.054000 70.010000 6.232486
9.057000 63.206000 5.869081
9.060000 55.189000 5.469221
9.063000 74.350000 6.307276
9.066000 65.695000 5.836658
9.069000 72.912000 6.418728
9.072000 61.354000 5.862581
9.075000 66.376000 5.949650
9.078000 62.035000 5.662274
9.081000 69.791000 6.038476
9.084000 68.320000 6.130504
9.087000 56.779000 5.521927
9.090000 61.873000 5.694211
9.093000 63.860000 5.670101
9.096000 66.950000 6.093451
9.099000 74.119000 6.461680
9.102000 64.055000 5.933355
9.105000 64.063000 5.719675
9.108000 55.423000 5.285634
9.111000 66.541000 5.914831
9.114000 54.150000 5.461553
9.117000 54.577000 5.479078
9.120000 59.695000 5.667885
9.123000 71.654000 6.391130
9.126000 63.204000 5.579442
9.129000 58.032000 5.512633
9.132000 76.318000 6.360991
9.135000 70.033000 6.063652
9.138000 66.006000 5.972576
9.141000 48.146000 5.183064
9.144000 61.609000 5.860392
9.147000 55.621000 5.594061
9.150000 61.005000 5.648577
9.153000 70.593000 6.161470
9.156000 70.967000 6.162038
9.159000 62.487000 5.706697
9.162000 76.891000 6.444622
9.165000 85.253000 6.835064
9.168000 59.586000 5.561401
9.171000 68.599000 5.889572
9.174000 67.829000 6.037216
9.177000 71.391000 6.131336
9.180000 60.435000 5.789359
9.183000 69.511000 6.178153
9.186000 58.941000 5.747212
9.189000 51.809000 5.231159
9.192000 76.018000 6.476759
9.195000 56.440000 5.514133
9.198000 60.284000 5.672824
9.201000 66.435000 5.861562
9.204000 69.368000 6.218663
9.207000 69.983000 6.181363
9.210000 64.922000 5.802730
9.213000 45.923000 4.947278
9.216000 61.826000 5.768309
9.219000 50.674000 5.334685
9.222000 55.731000 5.421914
9.225000 71.737000 6.193680
9.228000 69.623000 6.103356
9.231000 73.931000 6.499588
9.234000 65.175000 5.919684
9.237000 67.765000 6.031429
9.240000 60.598000 5.656989
9.243000 83.626000 6.755462
9.246000 71.253000 6.409702
9.249000 60.126000 5.539877
9.252000 62.584000 5.525190
9.255000 67.008000 5.836168
9.258000 65.126000 6.035928
9.261000 64.630000 6.013223
9.264000 71.145000 6.237769
9.267000 72.995000 6.376242
9.270000 49.531000 5.203518
9.273000 50.112000 4.981851
9.276000 68.181000 6.013285
9.279000 68.734000 5.949803
9.282000 78.100000 6.540950
9.285000 58.347000 5.498237
9.288000 67.158000 6.094402
9.291000 66.195000 6.002072
9.294000 69.944000 5.985381
9.297000 65.993000 6.049561
9.300000 53.943000 5.332889
9.303000 56.285000 5.606478
9.306000 56.105000 5.491667
9.309000 64.820000 6.051329
9.312000 59.224000 5.659879
9.315000 70.625000 6.368792
9.318000 69.563000 6.150618
9.321000 70.084000 6.224489
9.324000 66.248000 5.819471
9.327000 69.209000 6.133069
9.330000 63.852000 5.786113
9.333000 54.490000 5.349082
9.336000 67.426000 6.145461
9.339000 65.073000 5.871799
9.342000 61.927000 5.712963
9.345000 75.597000 6.308145
9.348000 63.699000 5.870746
9.351000 70.804000 6.089678
9.354000 61.813000 5.735292
9.357000 69.051000 5.981205
9.360000 68.552000 5.918764
9.363000 67.118000 6.068216
9.366000 67.358000 6.092082
9.369000 84.256000 6.575047
9.372000 78.841000 6.442531
9.375000 67.554000 5.985657
9.378000 64.435000 5.829601
9.381000 73.571000 6.334812
9.384000 63.983000 5.932087
9.387000 60.417000 5.717932
9.390000 64.882000 5.956314
9.393000 77.043000 6.356723
9.396000 71.609000 6.173851
9.399000 63.887000 5.843928
9.402000 63.544000 5.822162
9.405000 72.543000 6.184443
9.408000 83.919000 6.763423
9.411000 68.292000 6.102106
9.414000 73.484000 6.272886
9.417000 58.111000 5.449388
9.420000 66.909000 6.107190
9.423000 79.068000 6.577364
9.426000 71.713000 6.180794
9.429000 64.865000 5.619630
9.432000 60.750000 5.664369
9.435000 77.631000 6.505013
9.438000 75.701000 6.351969
9.441000 64.394000 5.889985
9.444000 71.207000 6.149124
9.447000 75.389000 6.277642
9.450000 40.752000 4.781015
9.453000 74.381000 6.433482
9.456000 76.220000 6.421884
9.459000 66.718000 6.001952
9.462000 76.015000 6.353485
9.465000 71.937000 6.134366
9.468000 84.507000 6.821495
9.471000 65.028000 5.982415
9.474000 57.524000 5.526141
9.477000 60.274000 5.637159
9.480000 64.435000 5.905102
9.483000 75.152000 6.426056
9.486000 79.755000 6.511292
9.489000 82.662000 6.695339
9.492000 72.552000 6.160992
9.495000 61.067000 5.822624
9.498000 70.919000 6.267589
9.501000 79.059000 6.445829
9.504000 65.689000 6.021451
9.507000 65.028000 5.928370
9.510000 68.018000 6.055526
9.513000 83.928000 6.573568
9.516000 69.629000 6.098541
9.519000 80.071000 6.595434
9.522000 83.375000 6.559074
9.525000 75.350000 6.436655
9.528000 66.222000 5.992080
9.531000 78.652000 6.643125
9.534000 69.431000 6.167790
9.537000 80.760000 6.671029
9.540000 68.629000 6.198362
9.543000 85.702000 6.868820
9.546000 75.588000 6.402723
9.549000 61.478000 5.709675
9.552000 65.408000 5.881150
9.555000 69.980000 6.185215
9.558000 70.215000 6.240035
9.561000 79.438000 6.414299
9.564000 68.273000 5.997913
9.567000 69.427000 6.160591
9.570000 81.804000 6.869672
9.573000 76.802000 6.398730
9.576000 95.582000 7.055194
9.579000 69.689000 6.353533
9.582000 73.101000 6.276157
9.585000 83.427000 6.851926
9.588000 67.165000 6.061326
9.591000 60.625000 5.778639
9.594000 61.407000 5.732918
9.597000 55.238000 5.386705
9.600000 70.128000 6.358583
9.603000 61.446000 5.710125
9.606000 73.644000 6.324845
9.609000 58.828000 5.636729
9.612000 65.307000 6.089819
9.615000 72.727000 6.290212
9.618000 73.566000 6.516181
9.621000 83.141000 6.557020
9.624000 80.140000 6.562375
9.627000 77.352000 6.445740
9.630000 95.389000 7.297328
9.633000 70.285000 5.946470
9.636000 75.312000 6.513378
9.639000 74.127000 6.292778
9.642000 79.079000 6.609200
9.645000 81.655000 6.603861
9.648000 76.813000 6.457905
9.651000 65.073000 5.824291
9.654000 77.290000 6.340404
9.657000 88.047000 6.898270
9.660000 60.285000 5.562552
9.663000 69.578000 6.093066
9.666000 85.246000 6.888996
9.669000 79.842000 6.700284
9.672000 72.786000 6.247811
9.675000 73.518000 6.434399
9.678000 72.432000 6.299981
9.681000 70.804000 6.047647
9.684000 69.513000 6.146269
9.687000 79.373000 6.495147
9.690000 89.950000 7.028908
9.693000 61.984000 5.743204
9.696000 65.029000 5.989490
9.699000 80.015000 6.627989
9.702000 64.761000 5.839117
9.705000 70.781000 6.057081
9.708000 84.471000 6.754019
9.711000 74.883000 6.260649
9.714000 79.494000 6.410257
9.717000 69.341000 6.082984
9.720000 75.177000 6.310361
9.723000 75.813000 6.384616
9.726000 74.205000 6.238575
9.729000 73.665000 6.151912
9.732000 74.773000 6.296788
9.735000 74.050000 6.384020
9.738000 69.661000 6.024382
9.741000 85.590000 6.959039
9.744000 82.140000 6.556721
9.747000 75.932000 6.518815
9.750000 68.942000 6.198334
9.753000 72.876000 6.171582
9.756000 67.564000 6.062346
9.759000 88.560000 7.049251
9.762000 94.166000 7.366157
9.765000 84.837000 6.926217
9.768000 74.981000 6.313400
9.771000 78.421000 6.475322
9.774000 81.421000 6.733441
9.777000 79.796000 6.580836
9.780000 76.030000 6.438540
9.783000 69.936000 6.073958
9.786000 85.142000 6.761307
9.789000 84.919000 6.857606
9.792000 62.768000 5.987184
9.795000 69.900000 6.029339
9.798000 83.041000 6.713151
9.801000 74.964000 6.388952
9.804000 81.335000 6.630554
9.807000 93.976000 7.371783
9.810000 65.855000 6.072682
9.813000 91.411000 6.975647
9.816000 75.581000 6.374864
9.819000 63.645000 5.754446
9.822000 74.050000 6.352226
9.825000 76.885000 6.426454
9.828000 86.706000 6.915565
9.831000 101.706000 7.407442
9.834000 76.566000 6.564598
9.837000 68.519000 6.205264
9.840000 74.340000 6.325951
9.843000 87.772000 6.757301
9.846000 86.477000 7.027622
9.849000 80.856000 6.684296
9.852000 76.494000 6.532968
9.855000 73.492000 6.276816
9.858000 67.788000 6.041981
9.861000 79.873000 6.664795
9.864000 98.147000 7.347682
9.867000 83.041000 6.841474
9.870000 77.115000 6.440198
9.873000 83.889000 6.725764
9.876000 87.538000 6.929655
9.879000 82.934000 6.723538
9.882000 84.401000 6.899689
9.885000 102.019000 7.555304
9.888000 88.491000 6.813865
9.891000 88.018000 6.913504
9.894000 67.622000 5.982041
9.897000 74.111000 6.441591
9.900000 60.100000 5.382293
9.903000 85.265000 6.622322
9.906000 88.055000 6.970684
9.909000 81.040000 6.582800
9.912000 78.473000 6.522358
9.915000 66.572000 5.882156
9.918000 79.012000 6.624716
9.921000 77.952000 6.588549
9.924000 98.872000 7.321931
9.927000 88.319000 6.866754
9.930000 91.494000 7.017462
9.933000 79.648000 6.377398
9.936000 76.463000 6.531808
9.939000 79.638000 6.509044
9.942000 98.056000 7.110673
9.945000 73.739000 6.497473
9.948000 69.411000 6.064231
9.951000 70.059000 6.177363
9.954000 87.207000 6.913072
9.957000 92.830000 7.043023
9.960000 88.437000 6.804462
9.963000 80.372000 6.577111
9.966000 74.873000 6.335710
9.969000 74.803000 6.173933
9.972000 86.095000 6.819329
9.975000 86.601000 6.759989
9.978000 81.080000 6.584887
9.981000 86.587000 7.042739
9.984000 94.565000 7.209448
9.987000 83.832000 6.657300
9.990000 90.976000 7.088420
9.993000 98.985000 7.215265
9.996000 73.257000 6.385169
9.999000 80.822000 6.658427
10.002000 82.033000 6.609072
10.005000 79.569000 6.526164
10.008000 105.267000 7.579441
10.011000 82.866000 6.749887
10.014000 73.201000 6.420109
10.017000 75.915000 6.288342
10.020000 78.257000 6.373227
10.023000 73.340000 6.264312
10.026000 90.667000 6.907853
10.029000 80.827000 6.616020
10.032000 76.368000 6.288935
10.035000 93.825000 6.968365
10.038000 86.797000 6.923459
10.041000 88.325000 7.008638
10.044000 79.102000 6.417451
10.047000 82.857000 6.650803
10.050000 83.251000 6.633650
10.053000 83.304000 6.771311
10.056000 76.325000 6.405972
10.059000 83.412000 6.698991
10.062000 81.119000 6.469310
10.065000 83.230000 6.571123
10.068000 89.621000 6.972410
10.071000 83.964000 6.860231
10.074000 91.905000 6.945160
10.077000 71.418000 5.988034
10.080000 92.791000 7.008307
10.083000 87.046000 6.861247
10.086000 80.829000 6.666451
10.089000 89.376000 6.887394
10.092000 86.549000 6.878016
10.095000 100.448000 7.228649
10.098000 91.439000 7.022611
10.101000 89.377000 6.951843
10.104000 94.437000 7.087193
10.107000 88.946000 6.902440
10.110000 73.011000 6.245024
10.113000 93.342000 7.283475
10.116000 92.925000 7.193458
10.119000 89.486000 6.935010
10.122000 81.196000 6.368042
10.125000 84.273000 6.718243
10.128000 87.346000 6.936086
10.131000 79.198000 6.473560
10.134000 94.601000 6.970705
10.137000 85.348000 6.665809
10.140000 87.574000 6.827833
10.143000 80.975000 6.666954
10.146000 76.184000 6.293740
10.149000 82.814000 6.638405
10.152000 91.888000 6.977324
10.155000 84.737000 6.672956
10.158000 88.625000 7.053673
10.161000 88.522000 6.946452
10.164000 77.053000 6.472953
10.167000 96.340000 7.190839
10.170000 102.453000 7.510612
10.173000 92.960000 7.140882
10.176000 101.774000 7.397530
10.179000 90.519000 6.935358
10.182000 75.186000 6.243136
10.185000 107.054000 7.561912
10.188000 80.008000 6.580967
10.191000 89.728000 6.936865
10.194000 86.791000 6.852277
10.197000 87.384000 6.817164
10.200000 83.121000 6.543284
10.203000 94.191000 7.207544
10.206000 85.128000 6.768699
10.209000 87.645000 6.929419
10.212000 100.762000 7.348740
10.215000 97.202000 7.378071
10.218000 91.191000 7.150057
10.221000 86.836000 6.913674
10.224000 80.913000 6.489336
10.227000 101.186000 7.472320
10.230000 69.046000 6.223282
10.233000 86.575000 6.849141
10.236000 98.005000 7.318705
10.239000 84.649000 6.561811
10.242000 83.942000 6.602562
10.245000 89.273000 7.017160
10.248000 83.052000 6.648304
10.251000 93.292000 7.155332
10.254000 108.656000 7.532373
10.257000 100.451000 7.347390
10.260000 85.766000 6.857064
10.263000 100.119000 7.477710
10.266000 85.517000 6.668253
10.269000 99.925000 7.340012
10.272000 81.886000 6.560223
10.275000 79.796000 6.569453
10.278000 84.766000 6.885117
10.281000 93.828000 7.132792
10.284000 92.361000 6.965804
10.287000 76.817000 6.394800
10.290000 83.322000 6.512444
10.293000 99.196000 7.249862
10.296000 90.482000 6.814786
10.299000 104.495000 7.451685
10.302000 92.901000 7.108918
10.305000 80.967000 6.662808
10.308000 94.034000 7.069995
10.311000 84.939000 6.571492
10.314000 72.491000 6.245795
10.317000 82.977000 6.602999
10.320000 81.758000 6.594003
10.323000 77.181000 6.632507
10.326000 92.021000 7.128252
10.329000 86.916000 6.891502
10.332000 98.905000 7.227737
10.335000 90.249000 6.869900
10.338000 88.713000 6.817945
10.341000 101.419000 7.370758
10.344000 86.665000 6.774988
10.347000 81.302000 6.734960
10.350000 83.185000 6.697530
10.353000 82.265000 6.760607
10.356000 102.105000 7.376081
10.359000 89.644000 6.826268
10.362000 82.808000 6.667041
10.365000 97.290000 7.325913
10.368000 78.558000 6.386264
10.371000 85.059000 6.715507
10.374000 100.232000 7.364790
10.377000 71.709000 6.170276
10.380000 110.323000 7.733672
10.383000 79.227000 6.508065
10.386000 98.511000 7.295360
10.389000 101.412000 7.350251
10.392000 102.180000 7.544171
10.395000 83.367000 6.761185
10.398000 87.259000 6.915683
10.401000 89.288000 6.965002
10.404000 94.402000 7.100391
10.407000 93.631000 6.925764
10.410000 96.951000 7.284074
10.413000 88.620000 6.895106
10.416000 92.906000 6.811883
10.419000 102.130000 7.264876
10.422000 89.633000 6.847889
10.425000 90.560000 7.020461
10.428000 117.039000 7.946882
10.431000 100.384000 7.407869
10.434000 101.738000 7.248596
10.437000 104.857000 7.543802
10.440000 82.708000 6.528288
10.443000 81.133000 6.483380
10.446000 91.004000 7.000112
10.449000 90.323000 6.987565
10.452000 98.968000 7.315941
10.455000 90.322000 7.172617
10.458000 100.226000 7.240449
10.461000 105.677000 7.431248
10.464000 98.780000 7.333712
10.467000 100.928000 7.608766
10.470000 85.302000 6.729690
10.473000 114.437000 7.719345
10.476000 71.337000 6.182390
10.479000 90.575000 6.976686
10.482000 91.526000 6.975193
10.485000 97.887000 7.363404
10.488000 84.780000 6.622017
10.491000 81.391000 6.521030
10.494000 102.048000 7.471837
10.497000 106.676000 7.666610
10.500000 101.551000 7.409103
10.503000 111.767000 7.657483
10.506000 91.760000 7.020231
10.509000 109.273000 7.707860
10.512000 86.745000 6.974311
10.515000 91.715000 6.851109
10.518000 85.522000 6.829355
10.521000 92.566000 6.929361
10.524000 93.517000 7.115922
10.527000 91.570000 7.049665
10.530000 88.538000 6.715753
10.533000 104.209000 7.508388
10.536000 103.014000 7.538016
10.539000 91.969000 7.055058
10.542000 86.400000 6.769711
10.545000 84.822000 6.622296
10.548000 94.659000 7.101156
10.551000 109.266000 7.598950
10.554000 78.178000 6.456116
10.557000 95.718000 7.192113
10.560000 93.838000 7.107741
10.563000 97.713000 7.343026
10.566000 89.370000 6.904862
10.569000 85.404000 6.850444
10.572000 84.664000 6.987399
10.575000 90.616000 6.983954
10.578000 95.650000 7.157414
10.581000 117.959000 7.899987
10.584000 90.308000 6.869498
10.587000 111.481000 7.890082
10.590000 107.898000 7.705167
10.593000 92.320000 6.980110
10.596000 90.410000 7.049146
10.599000 90.612000 7.132330
10.602000 105.299000 7.485522
10.605000 106.605000 7.525934
10.608000 87.768000 6.842952
10.611000 93.793000 7.009993
10.614000 100.713000 7.328407
10.617000 91.857000 7.011001
10.620000 98.635000 7.353937
10.623000 95.483000 6.977712
10.626000 73.053000 6.369951
10.629000 98.550000 7.440451
10.632000 100.882000 7.318851
10.635000 87.045000 6.770176
10.638000 74.999000 6.388716
10.641000 101.725000 7.558908
10.644000 100.387000 7.607722
10.647000 91.745000 7.153267
10.650000 95.773000 7.016772
10.653000 95.927000 7.016831
10.656000 115.788000 7.768839
10.659000 88.024000 7.031637
10.662000 82.520000 6.559188
10.665000 82.700000 6.443802
10.668000 94.173000 7.268670
10.671000 97.407000 7.382528
10.674000 111.142000 7.736794
10.677000 87.523000 6.748744
10.680000 109.011000 7.431098
10.683000 112.141000 7.839067
10.686000 92.893000 6.968357
10.689000 84.951000 6.791065
10.692000 88.035000 7.061812
10.695000 78.633000 6.386238
10.698000 83.708000 6.532194
10.701000 87.151000 6.902634
10.704000 103.681000 7.642815
10.707000 100.709000 7.322251
10.710000 76.106000 6.237912
10.713000 83.996000 6.743685
10.716000 99.474000 7.240713
10.719000 95.242000 7.117595
10.722000 103.903000 7.351314
10.725000 90.973000 6.930393
10.728000 92.568000 6.755313
10.731000 96.469000 7.039054
10.734000 92.130000 7.198706
10.737000 84.515000 6.751483
10.740000 106.449000 7.480323
10.743000 106.903000 7.752310
10.746000 94.143000 7.098818
10.749000 101.539000 7.563564
10.752000 91.684000 7.140608
10.755000 113.109000 7.775822
10.758000 100.870000 7.406006
10.761000 85.190000 7.007395
10.764000 96.860000 7.238998
10.767000 119.759000 7.949666
10.770000 94.434000 7.189408
10.773000 95.525000 7.279912
10.776000 104.482000 7.573686
10.779000 100.191000 7.501966
10.782000 103.361000 7.571868
10.785000 96.664000 7.179967
10.788000 98.702000 7.333233
10.791000 114.241000 7.717233
10.794000 87.029000 6.950854
10.797000 95.503000 7.136134
10.800000 119.726000 8.029200
10.803000 91.230000 7.014689
10.806000 89.012000 6.931475
10.809000 101.153000 7.417563
10.812000 108.945000 7.628093
10.815000 85.159000 6.826926
10.818000 87.851000 6.859561
10.821000 89.519000 6.837306
10.824000 102.424000 7.475255
10.827000 120.310000 8.076292
10.830000 91.392000 6.891628
10.833000 99.960000 7.340225
10.836000 96.518000 7.252716
10.839000 100.035000 7.204613
10.842000 98.789000 7.160595
10.845000 86.494000 6.659645
10.848000 121.063000 8.223107
10.851000 122.553000 8.167221
10.854000 103.931000 7.449950
10.857000 107.645000 7.552311
10.860000 86.751000 6.585547
10.863000 98.797000 7.460940
10.866000 98.724000 7.437803
10.869000 111.823000 7.647267
10.872000 100.075000 7.366044
10.875000 97.739000 7.322802
10.878000 103.269000 7.602181
10.881000 96.198000 7.319116
10.884000 103.877000 7.529841
10.887000 94.804000 7.006947
10.890000 91.652000 7.118554
10.893000 89.389000 6.886931
10.896000 99.903000 7.308921
10.899000 98.765000 7.285798
10.902000 111.865000 7.951605
10.905000 103.970000 7.459933
10.908000 93.376000 7.231917
10.911000 93.114000 7.300291
10.914000 93.646000 6.995415
10.917000 99.835000 7.233975
10.920000 103.585000 7.541353
10.923000 91.957000 7.048516
10.926000 103.098000 7.545762
10.929000 102.294000 7.326164
10.932000 103.951000 7.366480
10.935000 110.260000 7.806508
10.938000 98.467000 7.337885
10.941000 104.792000 7.412062
10.944000 111.322000 7.676342
10.947000 130.043000 8.462404
10.950000 99.076000 7.304349
10.953000 94.577000 7.248472
10.956000 98.606000 7.236235
10.959000 101.618000 7.326796
10.962000 111.553000 7.720220
10.965000 99.395000 7.212308
10.968000 102.908000 7.499312
10.971000 118.597000 8.099536
10.974000 107.266000 7.582027
10.977000 113.419000 7.707124
10.980000 104.161000 7.368319
10.983000 116.737000 8.122726
10.986000 106.212000 7.549358
10.989000 100.913000 7.282565
10.992000 89.128000 6.917475
10.995000 101.695000 7.506888
10.998000 103.768000 7.618063
11.001000 104.625000 7.497336
11.004000 105.568000 7.694595
11.007000 100.501000 7.459406
11.010000 93.034000 7.246073
11.013000 105.518000 7.641248
11.016000 99.019000 7.363174
11.019000 110.147000 7.801264
11.022000 85.955000 6.682415
11.025000 99.787000 7.333660
11.028000 107.414000 7.673346
11.031000 103.936000 7.472321
11.034000 84.573000 6.764757
11.037000 102.376000 7.330951
11.040000 88.688000 6.964306
11.043000 110.155000 7.703811
11.046000 97.043000 7.241998
11.049000 96.664000 7.061348
11.052000 112.717000 7.729762
11.055000 115.456000 8.016455
11.058000 101.859000 7.534448
11.061000 91.592000 6.960663
11.064000 97.748000 7.272777
11.067000 109.595000 7.814965
11.070000 81.780000 6.769779
11.073000 107.358000 7.614095
11.076000 107.113000 7.676385
11.079000 102.797000 7.308537
11.082000 104.173000 7.338169
11.085000 118.237000 8.125163
11.088000 114.546000 7.958405
11.091000 108.222000 7.670894
11.094000 89.553000 6.902432
11.097000 106.647000 7.698707
11.100000 93.193000 7.160443
11.103000 101.169000 7.354419
11.106000 118.173000 7.971194
11.109000 114.782000 7.744048
11.112000 101.442000 7.411299
11.115000 112.511000 7.791235
11.118000 126.124000 8.087914
11.121000 103.106000 7.420185
11.124000 103.501000 7.464419
11.127000 93.891000 7.197576
11.130000 102.455000 7.492692
11.133000 107.057000 7.503297
11.136000 122.548000 8.032644
11.139000 112.466000 7.674218
11.142000 121.218000 8.147668
11.145000 110.008000 7.628539
11.148000 113.098000 7.765631
11.151000 103.230000 7.451182
11.154000 92.588000 7.065784
11.157000 98.514000 7.270554
11.160000 89.236000 6.754741
11.163000 105.230000 7.565908
11.166000 104.014000 7.274368
11.169000 108.862000 7.609829
11.172000 116.751000 7.981159
11.175000 115.286000 7.962755
11.178000 107.251000 7.552469
11.181000 101.588000 7.293089
11.184000 91.852000 7.287913
11.187000 92.811000 7.212812
11.190000 107.187000 7.743230
11.193000 117.557000 7.719603
11.196000 112.838000 7.770751
11.199000 91.914000 6.920312
11.202000 95.394000 7.106027
11.205000 98.350000 7.419619
11.208000 98.475000 7.227322
11.211000 97.631000 7.279715
11.214000 96.304000 7.057894
11.217000 119.403000 8.266165
11.220000 120.058000 8.022120
11.223000 108.599000 7.657275
11.226000 115.488000 7.842369
11.229000 105.362000 7.436295
11.232000 98.912000 7.283440
11.235000 87.899000 6.916496
11.238000 117.024000 7.903447
11.241000 109.269000 7.590375
11.244000 122.621000 8.156164
11.247000 91.170000 6.990059
11.250000 88.352000 6.941740
11.253000 100.044000 7.500408
11.256000 80.339000 6.594604
11.259000 107.795000 7.664001
11.262000 104.107000 7.524305
11.265000 93.592000 7.127137
11.268000 96.775000 7.135085
11.271000 114.793000 7.818558
11.274000 102.214000 7.574881
11.277000 104.237000 7.571483
11.280000 102.777000 7.496796
11.283000 113.291000 7.647265
11.286000 105.323000 7.475994
11.289000 110.446000 7.735601
11.292000 89.229000 6.885758
11.295000 108.371000 7.767102
11.298000 96.830000 7.165218
11.301000 115.299000 7.816512
11.304000 121.985000 8.213541
11.307000 113.589000 7.866570
11.310000 119.978000 8.058701
11.313000 118.857000 7.925501
11.316000 137.912000 8.607077
11.319000 94.109000 6.972273
11.322000 121.214000 8.187159
11.325000 94.450000 7.204798
11.328000 118.587000 7.971411
11.331000 111.517000 7.675456
11.334000 109.283000 7.739237
11.337000 102.857000 7.418066
11.340000 110.373000 7.646054
11.343000 108.241000 7.597358
11.346000 100.814000 7.312778
11.349000 101.109000 7.397184
11.352000 102.144000 7.538627
11.355000 113.838000 7.820667
11.358000 101.260000 7.236470
11.361000 117.960000 8.015925
11.364000 95.814000 7.257464
11.367000 108.937000 7.672373
11.370000 103.932000 7.403939
11.373000 101.826000 7.563579
11.376000 99.817000 7.520921
11.379000 130.169000 8.713430
11.382000 96.750000 7.201784
11.385000 102.455000 7.293280
11.388000 105.374000 7.453701
11.391000 118.897000 8.135853
11.394000 108.283000 7.709451
11.397000 100.230000 7.447433
11.400000 105.664000 7.480113
11.403000 111.327000 7.694022
11.406000 107.572000 7.604144
11.409000 107.534000 7.766614
11.412000 95.429000 7.260772
11.415000 91.335000 6.825236
11.418000 104.516000 7.652654
11.421000 89.260000 6.766107
11.424000 128.299000 8.534331
11.427000 109.076000 7.647222
11.430000 111.948000 7.638258
11.433000 94.504000 7.130983
11.436000 129.734000 8.654151
11.439000 114.961000 7.862025
11.442000 102.813000 7.519879
11.445000 88.458000 6.753104
11.448000 112.774000 7.806065
11.451000 115.548000 7.828479
11.454000 93.363000 6.947425
11.457000 98.009000 7.112146
11.460000 110.218000 7.600435
11.463000 103.652000 7.338117
11.466000 111.864000 7.751579
11.469000 89.323000 6.970135
11.472000 101.264000 7.302369
11.475000 99.217000 7.205208
11.478000 132.385000 8.543007
11.481000 101.726000 7.590636
11.484000 106.598000 7.846698
11.487000 106.634000 7.451829
11.490000 96.465000 7.281938
11.493000 114.189000 7.900919
11.496000 96.122000 7.125514
11.499000 103.203000 7.310508
11.502000 121.140000 8.064653
11.505000 95.610000 7.105452
11.508000 95.730000 7.150405
11.511000 99.464000 7.389438
11.514000 93.237000 7.125895
11.517000 103.479000 7.423776
11.520000 99.061000 7.313320
11.523000 97.411000 7.141975
11.526000 110.856000 7.796387
11.529000 100.130000 7.320259
11.532000 106.920000 7.465385
11.535000 100.951000 7.338703
11.538000 105.181000 7.603899
11.541000 103.847000 7.475648
11.544000 100.277000 7.210220
11.547000 99.748000 7.288632
11.550000 120.633000 7.941220
11.553000 121.015000 8.054340
11.556000 91.952000 6.998158
11.559000 105.034000 7.402015
11.562000 120.945000 8.016914
11.565000 101.215000 7.486280
11.568000 92.383000 7.028098
11.571000 103.786000 7.547719
11.574000 92.664000 7.094408
11.577000 103.553000 7.479350
11.580000 106.729000 7.703273
11.583000 92.543000 6.926208
11.586000 109.988000 7.827440
11.589000 106.839000 7.658185
11.592000 106.809000 7.500581
11.595000 103.738000 7.411116
11.598000 100.414000 7.313869
11.601000 86.480000 6.768523
11.604000 103.016000 7.477990
11.607000 119.917000 8.006135
11.610000 88.997000 6.942293
11.613000 91.914000 7.001850
11.616000 99.505000 7.391803
11.619000 88.818000 6.890876
11.622000 98.957000 7.210795
11.625000 116.285000 7.991243
11.628000 97.206000 7.234329
11.631000 100.945000 7.464166
11.634000 98.526000 7.258898
11.637000 100.880000 7.196105
11.640000 109.251000 7.656534
11.643000 100.859000 7.468116
11.646000 94.365000 7.268117
11.649000 103.737000 7.429215
11.652000 95.679000 7.102658
11.655000 100.534000 7.362744
11.658000 103.097000 7.588475
11.661000 106.392000 7.477511
11.664000 91.943000 7.063047
11.667000 105.605000 7.457005
11.670000 100.761000 7.346994
11.673000 108.494000 7.756292
11.676000 112.454000 7.863005
11.679000 105.833000 7.610084
11.682000 106.155000 7.520784
11.685000 116.346000 8.096794
11.688000 100.058000 7.542721
11.691000 101.291000 7.583573
11.694000 104.106000 7.351613
11.697000 100.105000 7.352760
11.700000 93.150000 7.059602
11.703000 112.833000 7.843369
11.706000 105.763000 7.578092
11.709000 90.251000 6.910657
11.712000 100.669000 7.215235
11.715000 95.415000 7.185987
11.718000 101.755000 7.488324
11.721000 118.006000 7.819144
11.724000 128.293000 8.320301
11.727000 105.733000 7.471117
11.730000 77.634000 6.371958
11.733000 87.094000 6.746537
11.736000 96.595000 7.302927
11.739000 107.960000 7.621606
11.742000 93.057000 7.130844
11.745000 104.491000 7.427859
11.748000 93.185000 7.221646
11.751000 110.776000 7.854177
11.754000 94.246000 6.957814
11.757000 96.942000 7.153475
11.760000 107.756000 7.731202
11.763000 101.951000 7.320968
11.766000 91.787000 7.095777
11.769000 99.482000 7.196597
11.772000 115.443000 7.825146
11.775000 104.609000 7.585596
11.778000 98.409000 7.167580
11.781000 106.359000 7.563106
11.784000 107.517000 7.393753
11.787000 109.540000 7.664050
11.790000 102.811000 7.558117
11.793000 94.453000 7.081312
11.796000 100.759000 7.141359
11.799000 103.138000 7.359863
11.802000 104.505000 7.520027
11.805000 94.484000 7.088153
11.808000 101.298000 7.546576
11.811000 112.176000 7.590110
11.814000 100.739000 7.285019
11.817000 102.073000 7.265479
11.820000 102.058000 7.498828
11.823000 100.926000 7.477560
11.826000 111.585000 7.678365
11.829000 107.404000 7.507120
11.832000 104.292000 7.329844
11.835000 112.250000 7.964821
11.838000 106.473000 7.681346
11.841000 102.366000 7.554793
11.844000 108.191000 7.635216
11.847000 101.124000 7.339297
11.850000 92.352000 7.098966
11.853000 88.435000 6.922887
11.856000 100.927000 7.336262
11.859000 120.871000 7.937505
11.862000 111.552000 7.723654
11.865000 92.299000 7.229706
11.868000 88.731000 7.068522
11.871000 98.032000 7.402006
11.874000 93.360000 7.146669
11.877000 96.559000 7.123551
11.880000 95.351000 7.220123
11.883000 98.777000 7.299959
11.886000 115.166000 7.883841
11.889000 93.512000 6.749254
11.892000 104.805000 7.670209
11.895000 102.803000 7.568360
11.898000 99.293000 7.295278
11.901000 100.940000 7.348574
11.904000 114.759000 7.830179
11.907000 96.513000 6.975729
11.910000 103.515000 7.595404
11.913000 94.451000 7.077742
11.916000 96.625000 7.194356
11.919000 86.375000 6.608930
11.922000 100.060000 7.321790
11.925000 100.495000 7.356268
11.928000 100.372000 7.417931
11.931000 127.900000 8.231128
11.934000 100.728000 7.253597
11.937000 91.749000 7.173005
11.940000 104.246000 7.563148
11.943000 102.296000 7.350578
11.946000 99.202000 7.337331
11.949000 100.892000 7.373161
11.952000 99.119000 7.492849
11.955000 82.909000 6.611410
11.958000 117.437000 7.978628
11.961000 91.913000 7.052934
11.964000 119.915000 8.057833
11.967000 97.226000 7.297617
11.970000 105.761000 7.511532
11.973000 121.223000 8.029073
11.976000 87.365000 6.910611
11.979000 119.053000 8.106128
11.982000 99.434000 7.310886
11.985000 100.443000 7.431023
11.988000 106.166000 7.468352
11.991000 117.876000 7.877332
11.994000 92.167000 7.067969
11.997000 98.166000 7.298298
12.000000 110.770000 7.750142
12.003000 102.356000 7.335404
12.006000 93.735000 6.983834
12.009000 107.746000 7.709090
12.012000 95.756000 7.244920
12.015000 80.874000 6.566077
12.018000 97.934000 7.320597
12.021000 117.674000 7.813985
12.024000 91.259000 6.886242
12.027000 95.759000 7.297535
12.030000 95.799000 7.063082
12.033000 84.495000 6.752206
12.036000 98.451000 7.054824
12.039000 99.952000 7.487575
12.042000 78.196000 6.554094
12.045000 99.723000 7.391525
12.048000 107.672000 7.565532
12.051000 109.850000 7.542232
12.054000 90.701000 6.923086
12.057000 81.093000 6.606775
12.060000 95.487000 7.143414
12.063000 93.106000 6.935689
12.066000 104.458000 7.552898
12.069000 96.490000 7.220191
12.072000 91.177000 7.062306
12.075000 102.755000 7.437752
12.078000 90.752000 6.933093
12.081000 102.565000 7.480929
12.084000 113.502000 7.860232
12.087000 98.400000 7.283223
12.090000 86.404000 6.956680
12.093000 99.691000 7.216250
12.096000 87.271000 6.815381
12.099000 96.508000 7.173726
12.102000 97.741000 7.379094
12.105000 99.039000 7.317377
12.108000 87.223000 6.709659
12.111000 86.730000 6.780588
12.114000 103.217000 7.565361
12.117000 85.082000 6.672927
12.120000 103.635000 7.227603
12.123000 112.009000 7.731652
12.126000 87.880000 6.760320
12.129000 96.967000 7.198582
12.132000 84.877000 6.723913
12.135000 104.035000 7.494070
12.138000 101.557000 7.297667
12.141000 94.410000 7.114508
12.144000 105.300000 7.714833
12.147000 106.702000 7.659878
12.150000 93.106000 7.025173
12.153000 100.381000 7.517309
12.156000 95.090000 7.257119
12.159000 92.826000 6.959534
12.162000 100.831000 7.296026
12.165000 109.619000 7.711191
12.168000 107.846000 7.483876
12.171000 100.213000 7.332676
12.174000 83.110000 6.817922
12.177000 85.174000 6.782219
12.180000 104.986000 7.372546
12.183000 87.553000 6.898107
12.186000 109.199000 7.717636
12.189000 97.312000 7.451679
12.192000 89.267000 6.922770
12.195000 95.427000 7.144502
12.198000 95.574000 7.334953
12.201000 99.243000 7.198628
12.204000 98.662000 7.414995
12.207000 109.568000 7.764095
12.210000 100.958000 7.323718
12.213000 95.958000 7.386226
12.216000 82.457000 6.515784
12.219000 97.156000 7.344188
12.222000 104.583000 7.539834
12.225000 98.981000 7.182218
12.228000 101.003000 7.429018
12.231000 98.947000 7.459908
12.234000 92.123000 7.279241
12.237000 95.023000 7.344259
12.240000 98.003000 7.149122
12.243000 87.424000 6.948273
12.246000 92.559000 7.119660
12.249000 97.714000 7.398513
12.252000 98.077000 7.220944
12.255000 113.614000 7.803865
12.258000 90.978000 6.877893
12.261000 99.477000 7.407515
12.264000 85.304000 6.966419
12.267000 86.589000 6.643381
12.270000 98.374000 7.302452
12.273000 87.950000 6.809121
12.276000 109.964000 7.860833
12.279000 102.647000 7.424053
12.282000 95.671000 7.117209
12.285000 92.120000 7.047361
12.288000 89.819000 6.993301
12.291000 98.120000 7.181231
12.294000 111.637000 7.842403
12.297000 106.439000 7.644709
12.300000 105.880000 7.484855
12.303000 93.857000 7.107527
12.306000 90.695000 7.127317
12.309000 87.203000 6.981402
12.312000 107.624000 7.420566
12.315000 87.271000 6.805734
12.318000 85.550000 6.850936
12.321000 95.899000 7.326209
12.324000 79.615000 6.637122
12.327000 95.433000 7.059658
12.330000 94.770000 7.103504
12.333000 101.685000 7.478551
12.336000 105.088000 7.563525
12.339000 99.048000 7.475257
12.342000 72.669000 6.253968
12.345000 103.311000 7.218977
12.348000 105.703000 7.718885
12.351000 97.989000 7.367911
12.354000 94.354000 7.084494
12.357000 93.047000 7.234420
12.360000 98.514000 7.173615
12.363000 112.396000 7.972149
12.366000 82.775000 6.695803
12.369000 68.547000 5.908205
12.372000 70.846000 6.149201
12.375000 107.067000 7.735193
12.378000 106.515000 7.617503
12.381000 107.659000 7.651734
12.384000 75.226000 6.260966
12.387000 87.806000 6.805280
12.390000 88.666000 6.763434
12.393000 88.267000 6.862714
12.396000 93.536000 7.268136
12.399000 92.363000 7.092263
12.402000 103.977000 7.385060
12.405000 94.168000 7.131664
12.408000 79.998000 6.769538
12.411000 99.403000 7.278965
12.414000 99.231000 7.308032
12.417000 102.949000 7.270521
12.420000 96.961000 7.219566
12.423000 75.357000 6.436329
12.426000 80.064000 6.556467
12.429000 97.588000 7.188035
12.432000 102.592000 7.382665
12.435000 95.367000 7.227085
12.438000 85.736000 6.947880
12.441000 102.051000 7.472923
12.444000 92.166000 6.995605
12.447000 92.896000 6.987081
12.450000 90.623000 7.042307
12.453000 87.877000 6.749608
12.456000 104.142000 7.489352
12.459000 91.935000 7.078867
12.462000 90.729000 7.005859
12.465000 89.442000 7.004576
12.468000 100.367000 7.491914
12.471000 97.500000 7.165695
12.474000 94.969000 7.212592
12.477000 82.202000 6.758665
12.480000 88.516000 6.875536
12.483000 97.690000 7.228434
12.486000 95.964000 7.250876
12.489000 95.975000 7.053687
12.492000 93.145000 6.991631
12.495000 87.850000 6.891556
12.498000 96.582000 7.362095
12.501000 82.961000 6.754488
12.504000 74.900000 6.201957
12.507000 93.754000 7.320582
12.510000 98.422000 7.380455
12.513000 88.666000 6.760640
12.516000 108.178000 7.442703
12.519000 96.611000 6.987644
12.522000 85.920000 6.741389
12.525000 94.240000 7.162690
12.528000 98.630000 7.230576
12.531000 104.044000 7.367784
12.534000 77.856000 6.351342
12.537000 93.993000 7.007569
12.540000 91.993000 6.821535
12.543000 79.775000 6.605434
12.546000 75.362000 6.449724
12.549000 86.735000 6.855199
12.552000 92.175000 6.932053
12.555000 90.439000 7.114223
12.558000 74.799000 6.322452
12.561000 105.202000 7.509100
12.564000 107.785000 7.480229
12.567000 90.677000 6.990820
12.570000 68.774000 6.272887
12.573000 101.680000 7.345354
12.576000 94.930000 6.953052
12.579000 87.740000 6.652406
12.582000 118.091000 8.147463
12.585000 108.289000 7.600044
12.588000 105.571000 7.504219
12.591000 87.448000 6.761821
12.594000 97.441000 7.268303
12.597000 93.830000 7.102905
12.600000 93.421000 7.142706
12.603000 92.388000 6.884647
12.606000 113.552000 7.533958
12.609000 92.489000 7.114614
12.612000 85.361000 6.712210
12.615000 88.894000 6.833748
12.618000 70.587000 6.125539
12.621000 86.657000 6.619622
12.624000 97.114000 7.085947
12.627000 76.403000 6.234709
12.630000 86.029000 7.046278
12.633000 100.751000 7.492057
12.636000 91.392000 6.962377
12.639000 82.235000 6.666753
12.642000 80.448000 6.611033
12.645000 81.999000 6.828040
12.648000 83.976000 6.739088
12.651000 80.957000 6.650709
12.654000 82.878000 6.689095
12.657000 83.279000 6.647336
12.660000 87.187000 6.916471
12.663000 96.287000 7.240920
12.666000 88.334000 6.845437
12.669000 99.149000 7.285502
12.672000 79.064000 6.591370
12.675000 109.836000 7.578372
12.678000 83.588000 6.674427
12.681000 103.112000 7.386867
12.684000 79.238000 6.469095
12.687000 80.462000 6.607549
12.690000 87.562000 6.906676
12.693000 92.647000 6.977917
12.696000 88.887000 6.883246
12.699000 79.533000 6.570276
12.702000 87.025000 6.966413
12.705000 91.491000 6.936178
12.708000 103.498000 7.433222
12.711000 81.773000 6.680577
12.714000 77.407000 6.366707
12.717000 91.474000 7.045840
12.720000 80.530000 6.539249
12.723000 75.743000 6.318545
12.726000 69.567000 6.071284
12.729000 95.930000 7.297290
12.732000 71.822000 6.174353
12.735000 93.874000 7.163491
12.738000 85.708000 6.685439
12.741000 85.351000 6.795221
12.744000 80.893000 6.571111
12.747000 97.374000 7.245791
12.750000 72.624000 6.334331
12.753000 86.682000 6.908229
12.756000 77.165000 6.404211
12.759000 85.065000 6.624675
12.762000 84.697000 6.833095
12.765000 98.375000 7.291397
12.768000 98.739000 7.257741
12.771000 94.799000 6.901956
12.774000 93.575000 7.244035
12.777000 93.537000 7.083907
12.780000 91.273000 6.924275
12.783000 87.964000 6.739008
12.786000 68.412000 5.835932
12.789000 85.213000 6.848921
12.792000 92.201000 7.010303
12.795000 111.834000 7.858966
12.798000 75.621000 6.170842
12.801000 78.570000 6.345772
12.804000 86.597000 6.777672
12.807000 82.558000 6.611335
12.810000 80.726000 6.682793
12.813000 77.820000 6.638710
12.816000 100.035000 7.347182
12.819000 90.831000 7.078392
12.822000 92.671000 7.044200
12.825000 82.953000 6.781087
12.828000 85.861000 6.815060
12.831000 79.352000 6.374052
12.834000 78.695000 6.400726
12.837000 81.283000 6.728403
12.840000 92.924000 7.208564
12.843000 64.804000 6.048956
12.846000 79.177000 6.516025
12.849000 93.023000 7.111463
12.852000 102.964000 7.501141
12.855000 94.978000 7.196090
12.858000 76.804000 6.472543
12.861000 93.292000 7.014908
12.864000 97.866000 7.329328
12.867000 87.974000 6.968839
12.870000 74.216000 6.344280
12.873000 70.598000 6.062478
12.876000 102.270000 7.390806
12.879000 92.171000 7.213361
12.882000 79.636000 6.484593
12.885000 79.581000 6.484495
12.888000 84.408000 6.517333
12.891000 72.706000 6.346136
12.894000 74.432000 6.213082
12.897000 84.962000 6.793748
12.900000 75.754000 6.381611
12.903000 68.086000 6.047369
12.906000 95.902000 7.224860
12.909000 90.749000 7.042798
12.912000 83.379000 6.842618
12.915000 84.912000 6.666970
12.918000 76.223000 6.176379
12.921000 74.958000 6.306567
12.924000 66.453000 6.080043
12.927000 82.614000 6.636589
12.930000 92.722000 7.026580
12.933000 66.646000 6.005299
12.936000 96.501000 7.429744
12.939000 79.303000 6.696386
12.942000 79.892000 6.540634
12.945000 83.210000 6.493288
12.948000 79.146000 6.272905
12.951000 80.660000 6.590665
12.954000 83.714000 6.686109
12.957000 65.762000 6.025677
12.960000 99.535000 7.321299
12.963000 94.428000 6.997068
12.966000 101.139000 7.362467
12.969000 81.853000 6.599336
12.972000 80.725000 6.562046
12.975000 81.590000 6.636206
12.978000 81.857000 6.573557
12.981000 70.411000 5.978399
12.984000 78.859000 6.579581
12.987000 87.959000 7.133451
12.990000 78.343000 6.376825
12.993000 77.310000 6.224982
12.996000 75.812000 6.395372
12.999000 83.442000 6.650983
13.002000 99.133000 7.302968
13.005000 85.782000 6.852319
13.008000 78.458000 6.433116
13.011000 87.901000 6.978559
13.014000 74.868000 6.377198
13.017000 82.199000 6.670104
13.020000 81.851000 6.538881
13.023000 81.216000 6.733146
13.026000 82.311000 6.730572
13.029000 67.635000 6.074351
13.032000 79.367000 6.449292
13.035000 63.956000 5.859828
13.038000 69.398000 6.007634
13.041000 85.905000 6.631484
13.044000 95.040000 7.191038
13.047000 68.570000 5.952752
13.050000 76.563000 6.409552
13.053000 87.672000 6.895373
13.056000 82.806000 6.831475
13.059000 73.300000 6.439558
13.062000 74.189000 6.286121
13.065000 77.697000 6.394615
13.068000 92.869000 6.979130
13.071000 91.754000 7.122539
13.074000 77.946000 6.165678
13.077000 85.100000 6.718721
13.080000 88.594000 6.817185
13.083000 74.681000 6.340950
13.086000 88.645000 6.962978
13.089000 91.836000 7.053238
13.092000 87.100000 6.650440
13.095000 71.677000 6.057705
13.098000 86.774000 6.915599
13.101000 87.461000 6.916711
13.104000 70.461000 6.106388
13.107000 69.171000 6.051795
13.110000 76.768000 6.407302
13.113000 75.216000 6.408103
13.116000 87.172000 6.779810
13.119000 87.866000 6.864239
13.122000 84.815000 6.679733
13.125000 74.767000 6.450696
13.128000 82.685000 6.599334
13.131000 77.431000 6.604621
13.134000 71.544000 6.218346
13.137000 77.432000 6.440351
13.140000 97.592000 7.207358
13.143000 76.355000 6.244901
13.146000 101.002000 7.426061
13.149000 97.176000 7.413364
13.152000 82.251000 6.727776
13.155000 68.246000 6.073669
13.158000 84.241000 6.774244
13.161000 92.354000 7.115796
13.164000 74.505000 6.216969
13.167000 95.101000 7.150001
13.170000 89.846000 7.073944
13.173000 75.987000 6.400887
13.176000 72.597000 6.388767
13.179000 85.315000 6.681187
13.182000 77.262000 6.223219
13.185000 64.887000 5.852759
13.188000 92.279000 7.254402
13.191000 86.406000 6.885643
13.194000 65.743000 5.783516
13.197000 70.561000 6.183380
13.200000 76.768000 6.530601
13.203000 88.054000 6.790731
13.206000 75.858000 6.297601
13.209000 66.643000 5.916741
13.212000 83.885000 6.657454
13.215000 79.388000 6.539450
13.218000 76.895000 6.461414
13.221000 82.188000 6.909473
13.224000 59.915000 5.465893
13.227000 67.147000 6.127040
13.230000 67.173000 5.971522
13.233000 89.927000 7.078790
13.236000 100.688000 7.322562
13.239000 80.464000 6.488449
13.242000 70.499000 6.079245
13.245000 81.615000 6.736732
13.248000 83.601000 6.821772
13.251000 85.460000 6.734910
13.254000 83.875000 6.577468
13.257000 93.242000 6.934438
13.260000 75.217000 6.358083
13.263000 75.842000 6.394283
13.266000 78.073000 6.443434
13.269000 81.563000 6.628279
13.272000 68.222000 5.984051
13.275000 67.813000 6.154931
13.278000 71.840000 6.353244
13.281000 79.079000 6.347213
13.284000 83.588000 6.620521
13.287000 64.434000 5.875046
13.290000 74.892000 6.455255
13.293000 67.148000 6.136079
13.296000 60.372000 5.594483
13.299000 85.998000 6.669979
13.302000 79.938000 6.554542
13.305000 74.382000 6.316648
13.308000 83.734000 6.898449
13.311000 72.585000 6.188236
13.314000 75.327000 6.326091
13.317000 80.760000 6.565818
13.320000 81.950000 6.782150
13.323000 98.296000 7.387310
13.326000 68.614000 5.865865
13.329000 88.077000 6.907439
13.332000 78.863000 6.566887
13.335000 83.581000 6.841203
13.338000 76.683000 6.478754
13.341000 85.990000 6.490228
13.344000 66.292000 5.875092
13.347000 65.382000 6.046023
13.350000 72.308000 6.343036
13.353000 74.574000 6.440916
13.356000 85.484000 6.771800
13.359000 72.117000 6.050727
13.362000 73.068000 6.259390
13.365000 91.804000 7.235511
13.368000 69.374000 6.068116
13.371000 61.507000 5.505948
13.374000 85.207000 6.765432
13.377000 88.367000 6.893335
13.380000 82.390000 6.733343
13.383000 68.633000 5.999728
13.386000 67.629000 6.075717
13.389000 70.591000 6.122622
13.392000 75.188000 6.419802
13.395000 68.931000 6.014747
13.398000 92.294000 7.297852
13.401000 63.455000 5.851125
13.404000 75.655000 6.312036
13.407000 98.789000 7.385692
13.410000 75.347000 6.291288
13.413000 71.969000 6.207752
13.416000 78.013000 6.604068
13.419000 87.817000 6.854471
13.422000 77.418000 6.362893
13.425000 93.390000 7.272593
13.428000 94.959000 7.154081
13.431000 96.015000 7.247571
13.434000 95.695000 7.165631
13.437000 88.291000 6.802430
13.440000 99.277000 7.222237
13.443000 98.549000 7.217066
13.446000 67.617000 6.051355
13.449000 75.253000 6.378978
13.452000 69.827000 6.186585
13.455000 77.538000 6.617238
13.458000 81.501000 6.641047
13.461000 80.369000 6.481062
13.464000 95.137000 7.240403
13.467000 82.066000 6.641910
13.470000 90.988000 7.046088
13.473000 91.956000 7.014917
13.476000 77.782000 6.453150
13.479000 97.737000 7.301375
13.482000 102.104000 7.523959
13.485000 82.598000 6.701918
13.488000 86.982000 6.802314
13.491000 97.043000 7.019556
13.494000 95.097000 7.169194
13.497000 97.877000 7.323132
13.500000 98.405000 7.309661
13.503000 74.408000 6.176942
13.506000 96.457000 6.989998
13.509000 101.020000 7.356476
13.512000 99.845000 7.505933
13.515000 103.590000 7.473562
13.518000 102.838000 7.299580
13.521000 115.119000 7.847974
13.524000 112.761000 7.736801
13.527000 130.904000 8.589305
13.530000 130.014000 8.479300
13.533000 132.782000 8.526675
13.536000 149.991000 8.799429
13.539000 167.476000 9.720765
13.542000 192.010000 10.313380
13.545000 205.303000 10.424479
13.548000 229.553000 11.139962
13.551000 263.775000 11.756584
13.554000 301.473000 12.824290
13.557000 386.117000 14.546728
13.560000 492.034000 16.350281
13.563000 632.658000 18.425860
13.566000 842.400000 21.275869
13.569000 1131.280000 25.176512
13.572000 1461.099000 28.679446
13.575000 1771.293000 31.600102
13.578000 1982.744000 33.496946
13.581000 1712.328000 30.938413
13.584000 1478.725000 28.765774
13.587000 1068.024000 24.405913
13.590000 787.743000 20.839109
13.593000 544.616000 17.055532
13.596000 446.862000 15.537747
13.599000 379.485000 14.568134
13.602000 291.374000 12.637268
13.605000 241.586000 11.327774
13.608000 214.106000 10.684550
13.611000 186.133000 10.029639
13.614000 184.280000 10.120763
13.617000 160.403000 9.287741
13.620000 141.217000 8.719267
13.623000 142.908000 8.787913
13.626000 114.795000 7.759288
13.629000 116.668000 8.233924
13.632000 116.328000 7.981087
13.635000 121.393000 8.035524
13.638000 104.951000 7.587690
13.641000 98.568000 7.323453
13.644000 96.507000 7.327438
13.647000 84.197000 6.790925
13.650000 94.027000 7.329329
13.653000 75.058000 6.163984
13.656000 97.686000 7.186049
13.659000 77.554000 6.563385
13.662000 85.524000 6.925354
13.665000 96.909000 7.288508
13.668000 88.567000 6.827574
13.671000 84.699000 6.800059
13.674000 88.289000 6.833451
13.677000 76.886000 6.206108
13.680000 83.921000 6.590686
13.683000 89.363000 7.036977
13.686000 96.047000 7.230014
13.689000 81.395000 6.661367
13.692000 88.123000 6.845019
13.695000 75.843000 6.390931
13.698000 66.313000 6.044247
13.701000 81.554000 6.678705
13.704000 89.569000 7.030562
13.707000 77.944000 6.548370
13.710000 62.180000 5.869444
13.713000 91.952000 7.145138
13.716000 79.166000 6.435666
13.719000 72.128000 6.135816
13.722000 62.475000 5.735025
13.725000 71.749000 6.220215
13.728000 74.005000 6.194978
13.731000 77.193000 6.524881
13.734000 73.278000 6.340776
13.737000 84.870000 6.784281
13.740000 64.161000 5.824652
13.743000 57.905000 5.571714
13.746000 75.239000 6.440078
13.749000 56.794000 5.400543
13.752000 63.411000 5.807782
13.755000 91.094000 6.862565
13.758000 72.778000 6.340237
13.761000 65.394000 5.900580
13.764000 65.701000 5.901492
13.767000 73.395000 6.266736
13.770000 80.702000 6.673301
13.773000 69.941000 6.108163
13.776000 83.161000 6.969902
13.779000 73.133000 6.285936
13.782000 77.368000 6.355448
13.785000 75.754000 6.457116
13.788000 56.746000 5.359130
13.791000 57.062000 5.616498
13.794000 56.385000 5.353029
13.797000 63.238000 5.898160
13.800000 84.475000 6.822330
13.803000 52.088000 5.318092
13.806000 68.095000 6.293533
13.809000 66.202000 5.942616
13.812000 72.628000 6.194003
13.815000 54.043000 5.390335
13.818000 70.305000 6.247848
13.821000 77.316000 6.625782
13.824000 72.670000 6.316338
13.827000 64.011000 5.790165
13.830000 75.508000 6.304632
13.833000 68.631000 6.085023
13.836000 73.523000 6.477765
13.839000 74.128000 6.212173
13.842000 65.596000 5.852993
13.845000 68.803000 5.951633
13.848000 58.383000 5.607300
13.851000 67.619000 6.216302
13.854000 62.798000 5.855862
13.857000 65.130000 5.923148
13.860000 79.262000 6.495207
13.863000 88.409000 6.968353
13.866000 66.899000 6.008635
13.869000 58.594000 5.698175
13.872000 71.417000 6.091578
13.875000 59.946000 5.580209
13.878000 74.957000 6.499126
13.881000 85.000000 6.845690
13.884000 70.266000 6.315892
13.887000 57.762000 5.448909
13.890000 61.204000 5.833206
13.893000 63.176000 5.879894
13.896000 56.463000 5.565331
13.899000 67.548000 6.078606
13.902000 73.296000 6.005144
13.905000 64.190000 6.031307
13.908000 55.106000 5.550454
13.911000 68.538000 6.203428
13.914000 61.002000 5.609242
13.917000 74.810000 6.167042
13.920000 75.243000 6.355709
13.923000 62.171000 5.718828
13.926000 61.921000 5.751933
13.929000 65.490000 6.100489
13.932000 63.091000 5.618063
13.935000 72.797000 6.220318
13.938000 58.472000 5.694969
13.941000 52.531000 5.144169
13.944000 61.315000 5.738209
13.947000 61.442000 5.768056
13.950000 67.607000 6.139405
13.953000 68.361000 6.030080
13.956000 73.599000 6.359371
13.959000 58.563000 5.455193
13.962000 70.763000 6.209032
13.965000 72.089000 6.227938
13.968000 67.664000 6.136807
13.971000 58.079000 5.604772
13.974000 67.323000 5.864467
13.977000 61.011000 5.862118
13.980000 64.532000 5.972147
13.983000 79.671000 6.647635
13.986000 58.948000 5.662682
13.989000 69.831000 6.256498
13.992000 72.219000 6.178998
13.995000 72.547000 6.352323
13.998000 56.217000 5.427041
14.001000 76.296000 6.423129
14.004000 60.501000 5.700022
14.007000 52.219000 5.204482
14.010000 69.586000 6.198587
14.013000 66.036000 6.070130
14.016000 76.862000 6.437011
14.019000 63.798000 5.883037
14.022000 58.206000 5.455734
14.025000 65.800000 5.991931
14.028000 69.799000 6.315310
14.031000 64.658000 5.764675
14.034000 54.997000 5.252855
14.037000 63.749000 5.728648
14.040000 54.932000 5.347913
14.043000 67.924000 6.105978
14.046000 67.829000 6.047900
14.049000 70.071000 5.957136
14.052000 57.455000 5.556585
14.055000 64.208000 5.806399
14.058000 58.374000 5.630863
14.061000 65.749000 5.963784
14.064000 65.259000 5.745098
14.067000 64.822000 5.649190
14.070000 63.399000 5.920325
14.073000 64.413000 5.843031
14.076000 60.924000 5.626890
14.079000 79.475000 6.422200
14.082000 60.138000 5.543710
14.085000 77.615000 6.558772
14.088000 67.379000 6.147570
14.091000 63.159000 5.690143
14.094000 68.959000 5.933681
14.097000 64.639000 6.023412
14.100000 61.146000 5.796447
14.103000 59.570000 5.683933
14.106000 62.824000 5.746328
14.109000 56.918000 5.582486
14.112000 56.295000 5.398966
14.115000 74.869000 6.403499
14.118000 69.937000 6.260764
14.121000 56.761000 5.519471
14.124000 61.280000 5.727359
14.127000 68.346000 6.104410
14.130000 72.046000 6.075809
14.133000 61.545000 5.667084
14.136000 49.850000 5.082915
14.139000 42.201000 4.697012
14.142000 66.962000 6.108337
14.145000 67.413000 6.183189
14.148000 59.641000 5.497057
14.151000 58.100000 5.463392
14.154000 68.756000 6.118561
14.157000 59.915000 5.576399
14.160000 55.953000 5.351370
14.163000 73.687000 6.415139
14.166000 68.582000 5.920610
14.169000 63.101000 5.838657
14.172000 60.885000 5.926952
14.175000 67.950000 6.139064
14.178000 57.303000 5.623104
14.181000 49.674000 4.973135
14.184000 46.941000 5.028049
14.187000 60.903000 5.589260
14.190000 67.381000 5.948659
14.193000 64.905000 5.860705
14.196000 59.720000 5.545617
14.199000 59.916000 5.822752
14.202000 70.388000 6.134197
14.205000 56.149000 5.380547
14.208000 70.493000 6.181979
14.211000 65.033000 5.844031
14.214000 66.671000 5.972010
14.217000 63.675000 5.884103
14.220000 67.612000 6.285254
14.223000 69.038000 5.955235
14.226000 60.211000 5.551971
14.229000 65.400000 5.845993
14.232000 57.196000 5.465969
14.235000 69.308000 6.105365
14.238000 68.826000 5.979920
14.241000 52.708000 5.272890
14.244000 56.984000 5.576119
14.247000 71.708000 6.478183
14.250000 63.640000 6.011574
14.253000 48.868000 5.067383
14.256000 69.076000 6.076141
14.259000 54.223000 5.337361
14.262000 68.308000 6.234019
14.265000 67.000000 6.201608
14.268000 45.181000 4.775415
14.271000 63.913000 5.960144
14.274000 51.954000 5.374213
14.277000 57.405000 5.596195
14.280000 56.629000 5.614595
14.283000 55.062000 5.451394
14.286000 58.960000 5.601296
14.289000 58.044000 5.646019
14.292000 58.567000 5.417668
14.295000 71.851000 6.220964
14.298000 51.781000 5.348365
14.301000 59.762000 5.697493
14.304000 47.702000 5.128346
14.307000 49.784000 5.283586
14.310000 55.935000 5.488053
14.313000 60.237000 5.439620
14.316000 54.561000 5.364435
14.319000 72.858000 6.266508
14.322000 60.541000 5.647409
14.325000 52.612000 5.279002
14.328000 61.090000 5.774616
14.331000 51.528000 5.221959
14.334000 59.207000 5.537074
14.337000 74.046000 6.410020
14.340000 49.612000 5.148334
14.343000 50.805000 5.367701
14.346000 57.620000 5.628871
14.349000 64.799000 6.000730
14.352000 62.852000 5.947013
14.355000 54.494000 5.330956
14.358000 57.387000 5.647625
14.361000 61.448000 5.714049
14.364000 81.211000 6.738016
14.367000 73.408000 6.428300
14.370000 63.896000 6.042030
14.373000 69.613000 5.980160
14.376000 75.147000 6.378130
14.379000 62.687000 5.930077
14.382000 62.247000 5.766698
14.385000 63.111000 5.706797
14.388000 57.405000 5.305473
14.391000 65.775000 5.846649
14.394000 58.569000 5.650846
14.397000 58.836000 5.854805
14.400000 54.004000 5.287531
14.403000 56.579000 5.579695
14.406000 61.338000 5.971697
14.409000 54.986000 5.565775
14.412000 67.071000 5.888741
14.415000 65.954000 5.746399
14.418000 47.568000 5.007176
14.421000 48.013000 5.141968
14.424000 51.281000 5.361394
14.427000 52.628000 5.312579
14.430000 56.838000 5.466601
14.433000 52.391000 5.089292
14.436000 63.127000 5.930119
14.439000 64.420000 6.086656
14.442000 56.863000 5.597689
14.445000 55.838000 5.498152
14.448000 74.004000 6.148007
14.451000 59.401000 5.697107
14.454000 56.659000 5.365949
14.457000 57.713000 5.689795
14.460000 64.708000 6.050162
14.463000 61.612000 5.510571
14.466000 47.202000 5.029830
14.469000 56.663000 5.544728
14.472000 51.534000 5.205919
14.475000 57.364000 5.669122
14.478000 55.255000 5.269461
14.481000 40.991000 4.770624
14.484000 62.886000 5.724641
14.487000 48.928000 5.096166
14.490000 62.813000 5.840085
14.493000 51.301000 5.349144
14.496000 44.275000 4.782243
14.499000 59.456000 5.722303
14.502000 51.867000 5.153669
14.505000 70.712000 6.012352
14.508000 58.421000 5.691507
14.511000 61.103000 5.723852
14.514000 57.481000 5.404802
14.517000 58.489000 5.646847
14.520000 55.666000 5.223690
14.523000 70.851000 6.050148
14.526000 47.202000 5.147563
14.529000 43.374000 4.715319
14.532000 62.454000 5.647379
14.535000 50.506000 4.982543
14.538000 54.792000 5.266494
14.541000 55.215000 5.636466
14.544000 50.876000 5.304341
14.547000 65.784000 5.911222
14.550000 59.850000 5.451345
14.553000 55.070000 5.306894
14.556000 48.087000 5.048685
14.559000 63.427000 5.955980
14.562000 47.209000 4.881871
14.565000 41.362000 4.694974
14.568000 59.965000 5.639104
14.571000 62.747000 5.894459
14.574000 64.297000 6.019931
14.577000 57.670000 5.467239
14.580000 54.554000 5.528090
14.583000 68.458000 6.183346
14.586000 50.032000 5.156989
14.589000 62.218000 5.697688
14.592000 49.359000 4.949717
14.595000 57.954000 5.717937
14.598000 51.736000 5.182535
14.601000 58.119000 5.753080
14.604000 49.282000 5.231883
14.607000 56.964000 5.516600
14.610000 55.613000 5.424848
14.613000 56.568000 5.674338
14.616000 64.249000 5.926897
14.619000 53.003000 5.287563
14.622000 53.737000 5.149293
14.625000 57.774000 5.586241
14.628000 48.064000 4.907339
14.631000 53.807000 5.574133
14.634000 75.544000 6.373978
14.637000 66.990000 5.993066
14.640000 43.650000 4.931911
14.643000 56.583000 5.621520
14.646000 51.528000 5.221165
14.649000 54.801000 5.379803
14.652000 57.564000 5.415612
14.655000 57.880000 5.453288
14.658000 38.545000 4.432289
14.661000 58.580000 5.766471
14.664000 56.146000 5.510674
14.667000 57.443000 5.635759
14.670000 57.090000 5.563840
14.673000 59.897000 5.582910
14.676000 66.816000 6.019799
14.679000 55.255000 5.356307
14.682000 59.412000 5.574036
14.685000 52.588000 5.249718
14.688000 64.453000 6.041132
14.691000 49.140000 5.053067
14.694000 53.088000 5.314914
14.697000 49.921000 5.088700
14.700000 50.435000 5.161537
14.703000 55.378000 5.503935
14.706000 57.487000 5.498656
14.709000 53.320000 5.276632
14.712000 57.583000 5.561373
14.715000 59.138000 5.780987
14.718000 67.787000 5.929216
14.721000 53.705000 5.221004
14.724000 54.308000 5.332267
14.727000 66.441000 5.856955
14.730000 61.985000 6.083306
14.733000 53.431000 5.592279
14.736000 54.357000 5.404269
14.739000 54.962000 5.505714
14.742000 65.857000 5.831973
14.745000 61.543000 5.867379
14.748000 59.231000 5.682344
14.751000 50.597000 5.113613
14.754000 50.742000 5.177553
14.757000 51.393000 5.288252
14.760000 49.335000 5.108127
14.763000 52.439000 5.456153
14.766000 50.302000 5.161638
14.769000 53.707000 5.263757
14.772000 63.662000 5.828785
14.775000 50.620000 5.216124
14.778000 51.524000 5.335684
14.781000 70.304000 6.176272
14.784000 50.231000 4.996566
14.787000 56.398000 5.478307
14.790000 46.120000 4.717828
14.793000 61.077000 5.889049
14.796000 58.517000 5.670378
14.799000 57.944000 5.648930
14.802000 59.389000 5.612552
14.805000 50.503000 5.329691
14.808000 47.313000 5.046133
14.811000 57.383000 5.508401
14.814000 72.621000 6.316858
14.817000 45.833000 4.965146
14.820000 52.806000 5.264470
14.823000 63.715000 5.803351
14.826000 52.502000 5.131811
14.829000 62.128000 5.973185
14.832000 51.819000 5.198104
14.835000 52.244000 5.176613
14.838000 66.296000 5.821839
14.841000 66.358000 5.971527
14.844000 52.955000 5.265248
14.847000 49.072000 5.013296
14.850000 54.167000 5.399098
14.853000 52.532000 5.454212
14.856000 59.980000 5.593739
14.859000 52.187000 5.312579
14.862000 71.913000 6.157946
14.865000 66.564000 5.918164
14.868000 57.158000 5.502681
14.871000 56.935000 5.484266
14.874000 55.500000 5.193094
14.877000 55.983000 5.439507
14.880000 64.994000 5.883098
14.883000 61.154000 5.715029
14.886000 58.205000 5.418007
14.889000 59.851000 5.704662
14.892000 51.014000 5.314447
14.895000 55.503000 5.660173
14.898000 50.860000 5.336175
14.901000 54.506000 5.431838
14.904000 78.578000 6.515317
14.907000 54.216000 5.448310
14.910000 51.944000 5.487533
14.913000 45.447000 4.834155
14.916000 65.461000 5.934585
14.919000 63.301000 5.838952
14.922000 55.489000 5.504766
14.925000 51.083000 5.308566
14.928000 47.875000 4.962041
14.931000 60.595000 5.777843
14.934000 65.140000 5.878372
14.937000 56.385000 5.467361
14.940000 46.420000 4.946145
14.943000 67.345000 5.915957
14.946000 54.933000 5.219651
14.949000 52.844000 5.367052
14.952000 63.127000 5.861229
14.955000 56.190000 5.534989
14.958000 74.531000 6.355612
14.961000 60.215000 5.520384
14.964000 56.825000 5.664996
14.967000 62.089000 5.810453
14.970000 57.588000 5.644402
14.973000 59.413000 5.744686
14.976000 61.592000 5.709183
14.979000 71.284000 6.182426
14.982000 63.488000 5.980278
14.985000 70.080000 6.159728
14.988000 77.605000 6.538157
14.991000 65.831000 5.876758
14.994000 54.183000 5.427070
14.997000 71.406000 6.359296
15.000000 52.296000 5.314124
15.003000 59.822000 5.818493
15.006000 57.906000 5.479429
15.009000 77.130000 6.523294
15.012000 70.307000 6.246291
15.015000 69.453000 6.137702
15.018000 65.705000 5.746672
15.021000 72.461000 6.200463
15.024000 76.010000 6.397462
15.027000 82.169000 6.706965
15.030000 73.458000 6.335636
15.033000 83.844000 6.817486
15.036000 80.576000 6.573190
15.039000 73.289000 6.229020
15.042000 80.381000 6.727115
15.045000 89.251000 7.024134
15.048000 85.141000 6.759705
15.051000 94.547000 7.231249
15.054000 114.508000 7.921878
15.057000 107.497000 7.623450
15.060000 96.387000 7.134159
15.063000 110.251000 7.780667
15.066000 152.641000 9.108228
15.069000 153.383000 9.058359
15.072000 199.253000 10.469611
15.075000 218.969000 10.864019
15.078000 293.434000 12.667845
15.081000 364.559000 13.853351
15.084000 508.255000 16.712627
15.087000 769.149000 20.796508
15.090000 1146.643000 25.198045
15.093000 2092.812000 34.089224
15.096000 3501.006000 45.243602
15.099000 5246.001000 56.860837
15.102000 7878.012000 72.634410
15.105000 10951.175000 87.648409
15.108000 9498.106000 79.893678
15.111000 5113.957000 56.456783
15.114000 2749.566000 40.060411
15.117000 1527.436000 29.235949
15.120000 956.986000 22.772901
15.123000 640.715000 18.574230
15.126000 429.927000 15.284742
15.129000 312.507000 13.019197
15.132000 241.974000 11.605033
15.135000 207.936000 10.372364
15.138000 191.980000 10.069843
15.141000 145.713000 8.703894
15.144000 137.391000 8.427707
15.147000 117.076000 7.992595
15.150000 118.613000 7.874677
15.153000 95.339000 7.143638
15.156000 71.768000 6.225935
15.159000 86.899000 7.061958
15.162000 76.714000 6.257362
15.165000 77.326000 6.378487
15.168000 73.048000 6.278538
15.171000 79.694000 6.500582
15.174000 69.725000 6.175559
15.177000 69.958000 6.004823
15.180000 69.135000 6.061638
15.183000 61.507000 5.560786
15.186000 68.158000 6.011095
15.189000 65.772000 5.885622
15.192000 66.563000 6.033781
15.195000 59.984000 5.708559
15.198000 62.390000 5.749403
15.201000 62.132000 5.871034
15.204000 60.371000 5.747642
15.207000 65.992000 6.046743
15.210000 54.796000 5.483174
15.213000 57.882000 5.450806
15.216000 55.203000 5.361953
15.219000 51.023000 5.125464
15.222000 75.957000 6.416333
15.225000 53.935000 5.412506
15.228000 38.577000 4.568874
15.231000 45.218000 4.875716
15.234000 52.090000 5.240229
15.237000 54.225000 5.452874
15.240000 44.937000 4.871939
15.243000 58.138000 5.526764
15.246000 61.361000 5.717659
15.249000 47.547000 4.963900
15.252000 53.846000 5.417383
15.255000 53.706000 5.417918
15.258000 55.638000 5.369915
15.261000 58.057000 5.737879
15.264000 55.003000 5.501622
15.267000 59.010000 5.667652
15.270000 40.754000 4.598146
15.273000 53.780000 5.412894
15.276000 60.782000 5.633327
15.279000 51.731000 5.231232
15.282000 55.735000 5.444162
15.285000 50.244000 5.168812
15.288000 63.414000 5.997410
15.291000 44.568000 4.935143
15.294000 56.082000 5.537767
15.297000 54.657000 5.435176
15.300000 52.094000 5.337652
15.303000 51.094000 5.301674
15.306000 53.756000 5.267418
15.309000 61.299000 5.842455
15.312000 46.044000 4.862897
15.315000 51.845000 5.213631
15.318000 52.424000 5.295525
15.321000 62.159000 5.943193
15.324000 51.043000 5.275934
15.327000 54.208000 5.424101
15.330000 54.775000 5.305741
15.333000 50.897000 5.134777
15.336000 60.295000 5.674121
15.339000 52.354000 5.343451
15.342000 49.957000 5.084305
15.345000 43.441000 4.895884
15.348000 47.544000 5.123351
15.351000 46.556000 4.963479
15.354000 51.696000 5.345010
15.357000 52.011000 5.235582
15.360000 48.699000 5.118121
15.363000 52.588000 5.204827
15.366000 33.836000 4.213479
15.369000 58.825000 5.752972
15.372000 49.774000 5.165538
15.375000 63.306000 5.658951
15.378000 43.428000 4.860597
15.381000 54.451000 5.477415
15.384000 40.035000 4.895285
15.387000 40.522000 4.569596
15.390000 55.911000 5.430766
15.393000 60.175000 5.813279
15.396000 55.981000 5.313234
15.399000 54.450000 5.330490
15.402000 55.987000 5.379502
15.405000 47.066000 4.981877
15.408000 44.899000 4.898235
15.411000 51.950000 5.300684
15.414000 57.824000 5.570225
15.417000 43.972000 4.701803
15.420000 55.398000 5.424637
15.423000 44.764000 4.876311
15.426000 48.111000 5.229011
15.429000 49.167000 5.288587
15.432000 45.112000 4.888262
15.435000 31.967000 4.034565
15.438000 43.921000 4.966643
15.441000 46.317000 5.121085
15.444000 43.865000 4.756032
15.447000 56.870000 5.501886
15.450000 53.370000 5.257625
15.453000 50.433000 5.346441
15.456000 60.191000 5.745106
15.459000 43.384000 4.751754
15.462000 45.371000 4.859776
15.465000 60.994000 5.841026
15.468000 49.713000 5.149596
15.471000 48.582000 5.092755
15.474000 51.692000 5.218483
15.477000 53.875000 5.410856
15.480000 46.258000 5.036869
15.483000 43.946000 4.959085
15.486000 41.174000 4.638564
15.489000 57.026000 5.432477
15.492000 45.309000 4.866882
15.495000 52.488000 5.210283
15.498000 47.568000 5.069942
15.501000 52.146000 5.333056
15.504000 48.606000 5.109738
15.507000 48.558000 5.187364
15.510000 53.307000 5.394425
15.513000 43.436000 4.948944
15.516000 58.469000 5.738082
15.519000 53.930000 5.379391
15.522000 44.675000 4.869898
15.525000 42.054000 4.742452
15.528000 50.657000 5.308456
15.531000 44.422000 5.000987
15.534000 47.577000 4.991516
15.537000 54.802000 5.595602
15.540000 48.449000 5.070236
15.543000 54.757000 5.442639
15.546000 63.368000 5.689419
15.549000 41.468000 4.696121
15.552000 51.323000 5.172226
15.555000 43.800000 4.962678
15.558000 33.449000 4.239747
15.561000 40.606000 4.714679
15.564000 37.855000 4.317110
15.567000 52.333000 5.348297
15.570000 53.244000 5.222695
15.573000 65.429000 5.740031
15.576000 48.622000 4.976612
15.579000 47.854000 5.051014
15.582000 56.490000 5.419729
15.585000 57.451000 5.501683
15.588000 50.476000 5.213257
15.591000 52.070000 5.185632
15.594000 44.490000 4.851120
15.597000 42.097000 4.683339
15.600000 50.333000 5.304550
15.603000 51.057000 5.226703
15.606000 47.433000 4.948449
15.609000 50.639000 5.298403
15.612000 50.320000 5.367667
15.615000 44.176000 5.053138
15.618000 49.849000 5.189063
15.621000 47.376000 4.999820
15.624000 51.879000 5.229396
15.627000 50.367000 5.122045
15.630000 42.977000 4.807611
15.633000 58.305000 5.676062
15.636000 53.040000 5.286750
15.639000 48.141000 5.033041
15.642000 51.801000 5.239405
15.645000 46.402000 4.856455
15.648000 50.735000 5.381872
15.651000 35.775000 4.157812
15.654000 55.238000 5.476683
15.657000 52.168000 5.210822
15.660000 28.569000 3.828105
15.663000 42.802000 4.753465
15.666000 53.912000 5.509145
15.669000 35.793000 4.333639
15.672000 52.767000 5.406288
15.675000 38.765000 4.622284
15.678000 38.487000 4.439752
15.681000 33.641000 4.142462
15.684000 46.204000 5.027248
15.687000 45.567000 4.898801
15.690000 51.587000 5.445629
15.693000 47.182000 5.067828
15.696000 43.138000 4.856784
15.699000 45.433000 4.903566
15.702000 51.546000 5.224192
15.705000 45.788000 5.021715
15.708000 54.059000 5.397174
15.711000 50.011000 5.247689
15.714000 52.348000 5.274688
15.717000 43.417000 4.761801
15.720000 52.253000 5.287526
15.723000 43.438000 4.791403
15.726000 47.310000 5.059866
15.729000 33.745000 4.196261
15.732000 54.140000 5.433267
15.735000 36.229000 4.446797
15.738000 48.549000 5.145491
15.741000 40.970000 4.626133
15.744000 44.767000 5.032062
15.747000 48.845000 5.027722
15.750000 39.703000 4.612261
15.753000 47.018000 4.846504
15.756000 47.159000 5.017462
15.759000 54.176000 5.378455
15.762000 54.888000 5.440597
15.765000 51.143000 5.250560
15.768000 54.308000 5.419913
15.771000 41.087000 4.639200
15.774000 45.437000 5.008024
15.777000 46.808000 5.049851
15.780000 48.963000 4.974346
15.783000 65.391000 5.880271
15.786000 45.198000 4.982088
15.789000 42.174000 4.595293
15.792000 49.747000 5.355657
15.795000 41.748000 4.706883
15.798000 41.699000 4.663732
15.801000 63.446000 5.924128
15.804000 38.754000 4.582333
15.807000 40.317000 4.592782
15.810000 53.550000 5.288047
15.813000 56.176000 5.618246
15.816000 54.269000 5.341643
15.819000 53.304000 5.377587
15.822000 43.484000 4.749327
15.825000 47.510000 5.151377
15.828000 44.912000 4.832553
15.831000 49.415000 5.199102
15.834000 39.092000 4.742761
15.837000 43.263000 4.915797
15.840000 43.568000 4.748128
15.843000 48.046000 4.922992
15.846000 51.041000 5.190159
15.849000 60.532000 5.781002
15.852000 52.710000 5.340965
15.855000 39.979000 4.608664
15.858000 47.340000 4.849456
15.861000 52.164000 5.292304
15.864000 46.985000 4.982344
15.867000 47.837000 4.974250
15.870000 41.999000 4.643424
15.873000 48.258000 5.134648
15.876000 56.056000 5.519893
15.879000 40.069000 4.617673
15.882000 37.629000 4.658861
15.885000 41.648000 4.601109
15.888000 51.645000 5.209613
15.891000 62.098000 5.921796
15.894000 47.823000 5.113728
15.897000 47.988000 5.187626
15.900000 35.232000 4.467694
15.903000 44.277000 4.777418
15.906000 39.845000 4.752655
15.909000 62.712000 5.862787
15.912000 53.725000 5.558696
15.915000 42.042000 4.669223
15.918000 47.718000 5.155629
15.921000 45.671000 4.982321
15.924000 53.411000 5.427831
15.927000 43.454000 4.784691
15.930000 56.476000 5.308123
15.933000 39.739000 4.522463
15.936000 47.745000 5.132899
15.939000 35.538000 4.500979
15.942000 34.581000 4.336970
15.945000 46.751000 5.181306
15.948000 46.120000 4.891848
15.951000 40.546000 4.596105
15.954000 52.864000 5.217648
15.957000 46.036000 4.873304
15.960000 49.296000 5.103897
15.963000 48.457000 4.965965
15.966000 39.376000 4.400624
15.969000 42.737000 4.703577
15.972000 36.511000 4.294365
15.975000 35.405000 4.394557
15.978000 42.460000 4.781962
15.981000 38.190000 4.598931
15.984000 41.322000 4.817767
15.987000 53.835000 5.312693
15.990000 48.696000 5.039520
15.993000 51.058000 5.213098
15.996000 45.054000 4.992911
15.999000 38.683000 4.593078
16.002000 46.072000 4.882399
16.005000 46.556000 5.008481
16.008000 47.726000 5.005695
16.011000 45.067000 5.042712
16.014000 33.754000 4.284393
16.017000 48.521000 4.949806
16.020000 46.988000 4.928382
16.023000 57.799000 5.597741
16.026000 47.925000 5.023051
16.029000 40.578000 4.778465
16.032000 46.063000 5.026697
16.035000 31.887000 3.982408
16.038000 54.315000 5.415124
16.041000 43.742000 4.906993
16.044000 41.652000 4.793699
16.047000 43.634000 4.708351
16.050000 48.518000 5.087682
16.053000 42.700000 4.748300
16.056000 37.555000 4.407934
16.059000 58.185000 5.556786
16.062000 48.933000 5.031245
16.065000 47.065000 5.058151
16.068000 52.354000 5.321854
16.071000 53.872000 5.412341
16.074000 53.103000 5.317637
16.077000 67.518000 5.945120
16.080000 55.601000 5.311512
16.083000 41.127000 4.696016
16.086000 52.814000 5.583180
16.089000 43.678000 4.803088
16.092000 45.909000 5.115744
16.095000 42.661000 4.676296
16.098000 39.573000 4.725101
16.101000 46.419000 5.096453
16.104000 55.146000 5.425707
16.107000 45.149000 4.840353
16.110000 52.727000 5.237149
16.113000 49.458000 5.165827
16.116000 48.837000 5.307386
16.119000 45.475000 5.125301
16.122000 46.548000 4.938601
16.125000 48.490000 5.230908
16.128000 40.819000 4.797732
16.131000 51.011000 5.424499
16.134000 53.041000 5.418474
16.137000 49.914000 5.170980
16.140000 40.345000 4.705084
16.143000 45.485000 5.091096
16.146000 37.628000 4.571514
16.149000 53.862000 5.299999
16.152000 44.095000 4.788228
16.155000 35.176000 4.269657
16.158000 49.571000 5.172627
16.161000 48.751000 4.945957
16.164000 37.736000 4.478156
16.167000 56.633000 5.349967
16.170000 36.354000 4.647050
16.173000 45.475000 5.147261
16.176000 52.422000 5.199020
16.179000 46.095000 4.847134
16.182000 48.802000 5.168547
16.185000 46.294000 5.156891
16.188000 45.402000 5.078026
16.191000 53.842000 5.350240
16.194000 56.922000 5.531311
16.197000 50.768000 5.124697
16.200000 38.186000 4.531433
16.203000 45.233000 4.974667
16.206000 43.162000 4.894027
16.209000 47.645000 5.077683
16.212000 48.248000 4.997901
16.215000 42.962000 4.775744
16.218000 47.315000 5.059201
16.221000 42.011000 4.627805
16.224000 35.898000 4.357616
16.227000 45.599000 4.926192
16.230000 47.276000 4.972525
16.233000 46.118000 4.988218
16.236000 43.607000 4.807917
16.239000 52.011000 5.247914
16.242000 37.563000 4.386040
16.245000 42.720000 4.811380
16.248000 37.904000 4.569604
16.251000 49.996000 5.318706
16.254000 45.049000 4.945168
16.257000 41.513000 4.752926
16.260000 47.025000 5.201387
16.263000 46.863000 5.132637
16.266000 38.107000 4.613428
16.269000 47.329000 5.111633
16.272000 41.250000 4.458254
16.275000 48.861000 5.107716
16.278000 39.343000 4.662677
16.281000 53.882000 5.404929
16.284000 43.502000 4.936033
16.287000 34.298000 4.291395
16.290000 36.641000 4.561854
16.293000 42.176000 4.923901
16.296000 43.627000 4.798694
16.299000 46.688000 4.909691
16.302000 45.303000 4.761543
16.305000 48.288000 4.943295
16.308000 49.434000 5.116646
16.311000 56.787000 5.456143
16.314000 43.695000 4.890408
16.317000 44.616000 4.882267
16.320000 36.677000 4.475599
16.323000 37.280000 4.535665
16.326000 47.671000 5.055077
16.329000 40.360000 4.535156
16.332000 37.360000 4.498870
16.335000 43.822000 4.817645
16.338000 51.860000 5.313042
16.341000 39.609000 4.578057
16.344000 36.649000 4.427757
16.347000 43.947000 4.769446
16.350000 42.606000 4.936253
16.353000 37.715000 4.584735
16.356000 38.671000 4.353676
16.359000 46.100000 4.743358
16.362000 45.623000 4.935284
16.365000 41.977000 4.799843
16.368000 30.957000 4.208196
16.371000 37.871000 4.491536
16.374000 38.582000 4.412394
16.377000 45.376000 5.047949
16.380000 51.032000 5.164300
16.383000 46.436000 5.043184
16.386000 44.732000 4.850318
16.389000 40.268000 4.480084
16.392000 44.356000 4.976783
16.395000 46.031000 5.040813
16.398000 37.022000 4.417074
16.401000 43.288000 4.673936
16.404000 55.954000 5.566325
16.407000 48.178000 5.199029
16.410000 46.825000 5.120470
16.413000 37.845000 4.457272
16.416000 41.339000 4.611740
16.419000 40.418000 4.715809
16.422000 42.259000 4.849793
16.425000 37.198000 4.463525
16.428000 51.571000 5.301645
16.431000 41.102000 4.670088
16.434000 31.088000 4.217236
16.437000 53.047000 5.436839
16.440000 44.864000 4.834497
16.443000 30.591000 3.944283
16.446000 39.230000 4.397024
16.449000 40.433000 4.650883
16.452000 42.701000 4.819699
16.455000 55.372000 5.633206
16.458000 35.612000 4.340754
16.461000 46.003000 4.981492
16.464000 45.038000 4.835658
16.467000 39.923000 4.560302
16.470000 44.205000 4.827014
16.473000 37.048000 4.415489
16.476000 41.135000 4.491297
16.479000 48.773000 5.153199
16.482000 49.793000 5.163769
16.485000 42.543000 4.812857
16.488000 45.338000 4.872901
16.491000 43.464000 4.811036
16.494000 44.272000 4.877653
16.497000 50.091000 5.244079
16.500000 53.861000 5.320973
16.503000 51.333000 5.197315
16.506000 49.319000 5.095877
16.509000 44.309000 4.963432
16.512000 44.905000 5.170667
16.515000 44.908000 4.828022
16.518000 41.147000 4.761179
16.521000 45.814000 4.980048
16.524000 37.054000 4.404607
16.527000 46.101000 5.186098
16.530000 38.096000 4.472728
16.533000 37.824000 4.618402
16.536000 42.083000 4.594350
16.539000 45.691000 4.917127
16.542000 34.400000 4.228544
16.545000 40.976000 4.779451
16.548000 25.758000 3.704808
16.551000 50.909000 5.138834
16.554000 47.550000 5.149989
16.557000 38.813000 4.634631
16.560000 42.044000 4.819109
16.563000 35.030000 4.258763
16.566000 30.708000 4.080194
16.569000 40.657000 4.523343
16.572000 40.153000 4.578754
16.575000 35.926000 4.272583
16.578000 39.163000 4.475584
16.581000 40.801000 4.618727
16.584000 47.809000 5.138593
16.587000 55.670000 5.547238
16.590000 45.738000 5.073915
16.593000 48.965000 5.125846
16.596000 48.082000 4.931770
16.599000 39.675000 4.582769
16.602000 38.968000 4.601836
16.605000 36.813000 4.544887
16.608000 43.163000 4.775890
16.611000 36.792000 4.422733
16.614000 43.712000 4.923650
16.617000 39.247000 4.608442
16.620000 53.439000 5.346230
16.623000 45.075000 4.799264
16.626000 40.854000 4.679963
16.629000 35.885000 4.373115
16.632000 43.974000 4.700438
16.635000 51.441000 5.183041
16.638000 50.436000 5.230106
16.641000 34.579000 4.199927
16.644000 48.322000 5.169864
16.647000 36.926000 4.436154
16.650000 40.706000 4.612237
16.653000 51.647000 5.223571
16.656000 48.531000 5.125715
16.659000 41.514000 4.636893
16.662000 54.159000 5.394883
16.665000 48.891000 5.063602
16.668000 39.153000 4.506930
16.671000 40.566000 4.800577
16.674000 51.720000 5.582432
16.677000 36.405000 4.303620
16.680000 50.606000 5.182697
16.683000 41.737000 4.672607
16.686000 39.757000 4.579413
16.689000 41.162000 4.532613
16.692000 53.130000 5.288501
16.695000 42.498000 4.758418
16.698000 44.396000 4.834808
16.701000 36.173000 4.458912
16.704000 37.721000 4.507344
16.707000 41.639000 4.708611
16.710000 34.882000 4.260553
16.713000 38.542000 4.297912
16.716000 38.607000 4.611760
16.719000 40.990000 4.613180
16.722000 49.042000 5.077632
16.725000 30.394000 4.164586
16.728000 38.663000 4.631576
16.731000 37.693000 4.451875
16.734000 38.334000 4.697635
16.737000 29.652000 3.916857
16.740000 41.464000 4.802103
16.743000 47.278000 5.034961
16.746000 34.320000 4.301091
16.749000 37.589000 4.692281
16.752000 37.046000 4.493077
16.755000 39.839000 4.650147
16.758000 47.233000 4.960238
16.761000 42.851000 4.829989
16.764000 39.044000 4.684526
16.767000 46.409000 4.946580
16.770000 40.947000 4.798262
16.773000 37.927000 4.328434
16.776000 40.604000 4.650045
16.779000 34.807000 4.383818
16.782000 39.233000 4.666735
16.785000 36.475000 4.401232
16.788000 41.190000 4.729504
16.791000 52.615000 5.592556
16.794000 39.192000 4.747613
16.797000 45.647000 4.928152
16.800000 31.041000 3.969475
16.803000 39.113000 4.683959
16.806000 59.563000 5.823971
16.809000 33.498000 4.137734
16.812000 43.908000 4.907576
16.815000 29.989000 3.950526
16.818000 39.728000 4.617961
16.821000 34.650000 4.376892
16.824000 39.482000 4.694165
16.827000 44.660000 4.793882
16.830000 46.233000 4.983253
16.833000 38.727000 4.634211
16.836000 34.951000 4.407645
16.839000 42.559000 4.629767
16.842000 48.243000 5.125206
16.845000 35.169000 4.206531
16.848000 42.405000 4.780898
16.851000 44.322000 4.989515
16.854000 45.812000 5.043003
16.857000 50.697000 5.167458
16.860000 44.327000 4.759885
16.863000 54.904000 5.532706
16.866000 41.218000 4.724277
16.869000 48.282000 5.104556
16.872000 46.878000 4.882378
16.875000 52.090000 5.241667
16.878000 52.254000 5.443577
16.881000 52.658000 5.298594
16.884000 56.434000 5.495024
16.887000 39.177000 4.612365
16.890000 36.036000 4.315518
16.893000 36.649000 4.450013
16.896000 42.692000 4.814607
16.899000 45.023000 4.883702
16.902000 46.901000 4.856973
16.905000 34.244000 4.187352
16.908000 37.093000 4.409074
16.911000 39.674000 4.736136
16.914000 40.837000 4.723020
16.917000 49.049000 5.127024
16.920000 57.790000 5.642328
16.923000 42.261000 4.766811
16.926000 44.495000 4.841960
16.929000 48.461000 5.125810
16.932000 40.955000 4.605715
16.935000 37.160000 4.573469
16.938000 36.654000 4.461413
16.941000 44.057000 4.813642
16.944000 32.259000 4.155706
16.947000 44.871000 4.839914
16.950000 42.200000 4.909935
16.953000 53.914000 5.536158
16.956000 30.372000 3.972727
16.959000 40.830000 4.572996
16.962000 34.294000 4.284653
16.965000 43.159000 4.863968
16.968000 32.577000 4.231313
16.971000 44.720000 4.918759
16.974000 37.471000 4.398037
16.977000 41.096000 4.704521
16.980000 35.637000 4.362724
16.983000 33.866000 4.243611
16.986000 39.145000 4.640659
16.989000 45.854000 4.818633
16.992000 35.886000 4.545302
16.995000 34.076000 4.147991
16.998000 47.573000 5.082953
17.001000 40.386000 4.628507
17.004000 46.679000 4.871843
17.007000 39.471000 4.737432
17.010000 37.111000 4.473890
17.013000 45.457000 5.070810
17.016000 34.880000 4.367645
17.019000 32.276000 4.035684
17.022000 48.882000 5.140227
17.025000 34.497000 4.299713
17.028000 35.707000 4.300009
17.031000 46.179000 5.034481
17.034000 39.403000 4.353541
17.037000 42.604000 4.641571
17.040000 44.337000 4.743547
17.043000 46.126000 4.915430
17.046000 42.909000 4.570676
17.049000 32.054000 4.121917
17.052000 42.526000 4.793280
17.055000 35.331000 4.276180
17.058000 44.047000 4.922458
17.061000 41.477000 4.679906
17.064000 35.648000 4.421930
17.067000 52.443000 5.327413
17.070000 48.318000 5.043314
17.073000 41.414000 4.661387
17.076000 36.427000 4.482247
17.079000 38.698000 4.581645
17.082000 34.160000 4.325449
17.085000 38.408000 4.618337
17.088000 42.957000 4.917117
17.091000 35.462000 4.293742
17.094000 28.545000 3.851920
17.097000 37.297000 4.524019
17.100000 41.978000 4.726892
17.103000 41.410000 4.635229
17.106000 56.304000 5.378526
17.109000 40.205000 4.642084
17.112000 39.852000 4.709612
17.115000 39.099000 4.529286
17.118000 35.889000 4.583873
17.121000 48.436000 5.065534
17.124000 44.763000 4.864117
17.127000 32.135000 4.215049
17.130000 38.832000 4.743511
17.133000 35.424000 4.358250
17.136000 35.758000 4.262469
17.139000 41.781000 4.612487
17.142000 30.796000 4.051221
17.145000 48.023000 5.180274
17.148000 41.273000 4.833596
17.151000 39.455000 4.387518
17.154000 40.974000 4.630324
17.157000 38.308000 4.542975
17.160000 47.707000 5.141436
17.163000 36.219000 4.404019
17.166000 47.072000 5.009250
17.169000 56.698000 5.501550
17.172000 39.375000 4.571909
17.175000 34.901000 4.322813
17.178000 43.751000 4.881877
17.181000 49.981000 5.167356
17.184000 45.337000 4.827946
17.187000 40.210000 4.541695
17.190000 43.967000 4.839765
17.193000 45.520000 5.013644
17.196000 49.743000 5.235066
17.199000 49.612000 5.096540
17.202000 57.962000 5.592717
17.205000 46.316000 5.058970
17.208000 31.644000 4.148500
17.211000 41.395000 4.806586
17.214000 38.797000 4.725260
17.217000 51.117000 5.446060
17.220000 36.354000 4.492153
17.223000 24.655000 3.610605
17.226000 52.095000 5.437997
17.229000 54.445000 5.583925
17.232000 37.546000 4.531700
17.235000 37.680000 4.633540
17.238000 43.970000 4.779921
17.241000 33.690000 4.305446
17.244000 45.458000 4.952202
17.247000 39.654000 4.546548
17.250000 44.492000 5.016239
17.253000 37.125000 4.322956
17.256000 37.380000 4.264028
17.259000 32.867000 4.227547
17.262000 31.362000 4.202470
17.265000 35.901000 4.516914
17.268000 47.378000 4.957389
17.271000 33.566000 4.108990
17.274000 26.432000 3.615195
17.277000 40.421000 4.791240
17.280000 35.174000 4.303571
17.283000 48.828000 5.211991
17.286000 41.888000 4.700700
17.289000 40.552000 4.646231
17.292000 31.492000 4.232280
17.295000 37.909000 4.478838
17.298000 48.598000 5.178019
17.301000 53.988000 5.548903
17.304000 30.847000 4.175977
17.307000 26.519000 3.701456
17.310000 50.418000 5.054712
17.313000 41.583000 4.767459
17.316000 42.458000 4.625781
17.319000 36.909000 4.435539
17.322000 39.126000 4.668886
17.325000 42.768000 4.859524
17.328000 38.843000 4.442807
17.331000 51.908000 5.159359
17.334000 36.551000 4.464467
17.337000 37.668000 4.467246
17.340000 51.286000 5.332608
17.343000 44.528000 4.781410
17.346000 45.697000 5.028612
17.349000 44.545000 4.933064
17.352000 39.414000 4.770175
17.355000 52.886000 5.398442
17.358000 49.154000 5.328870
17.361000 42.555000 4.897082
17.364000 50.468000 5.292956
17.367000 35.557000 4.416940
17.370000 41.431000 4.774841
17.373000 28.814000 3.856389
17.376000 32.625000 4.167033
17.379000 38.421000 4.668072
17.382000 34.528000 4.276564
17.385000 31.624000 3.996583
17.388000 45.696000 4.964738
17.391000 46.056000 4.858597
17.394000 42.247000 4.877515
17.397000 49.516000 5.359293
17.400000 31.129000 4.074089
17.403000 28.209000 3.659134
17.406000 43.108000 4.678500
17.409000 34.181000 4.273081
17.412000 38.935000 4.588386
17.415000 43.276000 4.837007
17.418000 61.759000 5.886843
17.421000 38.412000 4.417054
17.424000 36.982000 4.508481
17.427000 34.197000 4.251733
17.430000 34.777000 4.255728
17.433000 36.259000 4.337487
17.436000 31.164000 4.067924
17.439000 40.093000 4.743753
17.442000 41.726000 4.603963
17.445000 41.981000 4.634086
17.448000 54.962000 5.596593
17.451000 46.672000 5.094207
17.454000 37.887000 4.551144
17.457000 40.082000 4.634699
17.460000 41.592000 4.777721
17.463000 35.809000 4.187884
17.466000 40.151000 4.643099
17.469000 37.848000 4.602215
17.472000 37.192000 4.394744
17.475000 35.130000 4.289325
17.478000 29.309000 4.008562
17.481000 38.665000 4.737768
17.484000 42.585000 4.916628
17.487000 37.563000 4.406072
17.490000 45.974000 4.914369
17.493000 44.934000 4.870058
17.496000 36.979000 4.429646
17.499000 33.122000 4.160547
17.502000 33.232000 4.262288
17.505000 44.073000 4.918924
17.508000 30.457000 4.035341
17.511000 51.131000 5.327483
17.514000 49.969000 5.261331
17.517000 30.258000 4.082349
17.520000 39.105000 4.530501
17.523000 45.132000 5.021407
17.526000 49.297000 5.236233
17.529000 43.270000 4.855554
17.532000 41.680000 4.770289
17.535000 39.923000 4.665060
17.538000 36.160000 4.514135
17.541000 44.938000 5.177948
17.544000 36.730000 4.452428
17.547000 37.814000 4.504700
17.550000 45.394000 4.983549
17.553000 39.301000 4.467548
17.556000 40.995000 4.634993
17.559000 45.287000 4.976286
17.562000 36.838000 4.234271
17.565000 38.463000 4.512495
17.568000 40.531000 4.510035
17.571000 28.776000 3.953119
17.574000 43.742000 4.793208
17.577000 45.753000 4.827189
17.580000 49.207000 5.135618
17.583000 37.082000 4.615161
17.586000 49.145000 5.284064
17.589000 33.997000 4.080687
17.592000 44.332000 4.785422
17.595000 29.633000 3.946403
17.598000 33.030000 4.107978
17.601000 36.321000 4.351876
17.604000 54.073000 5.399461
17.607000 52.281000 5.297528
17.610000 35.779000 4.419712
17.613000 38.705000 4.417116
17.616000 43.582000 4.961081
17.619000 42.676000 4.747748
17.622000 36.406000 4.462459
17.625000 45.325000 4.964329
17.628000 46.136000 4.988912
17.631000 32.823000 4.039113
17.634000 46.467000 4.849243
17.637000 37.466000 4.358725
17.640000 40.015000 4.792791
17.643000 30.370000 4.019828
17.646000 43.608000 4.867040
17.649000 44.370000 4.751071
17.652000 38.460000 4.593742
17.655000 42.102000 4.806740
17.658000 36.520000 4.297666
17.661000 39.577000 4.599755
17.664000 43.739000 4.916940
17.667000 36.857000 4.407717
17.670000 35.372000 4.250201
17.673000 51.680000 5.318124
17.676000 42.155000 4.658282
17.679000 43.039000 4.759680
17.682000 38.599000 4.591676
17.685000 41.508000 4.741117
17.688000 38.923000 4.760917
17.691000 41.581000 4.674381
17.694000 34.272000 4.203839
17.697000 49.928000 5.164018
17.700000 44.108000 4.865741
17.703000 34.704000 4.237782
17.706000 45.177000 5.020516
17.709000 21.675000 3.332456
17.712000 36.344000 4.489447
17.715000 37.554000 4.481525
17.718000 35.669000 4.382537
17.721000 42.867000 4.828566
17.724000 40.485000 4.696503
17.727000 31.858000 4.350681
17.730000 38.884000 4.532097
17.733000 35.830000 4.290134
17.736000 38.672000 4.620839
17.739000 41.397000 4.887736
17.742000 35.039000 4.104691
17.745000 42.540000 4.742234
17.748000 33.741000 4.300252
17.751000 27.835000 3.860198
17.754000 42.503000 4.806260
17.757000 47.670000 4.934136
17.760000 30.377000 4.053524
17.763000 45.174000 5.035020
17.766000 40.940000 4.803487
17.769000 43.946000 4.773629
17.772000 32.699000 4.201867
17.775000 29.705000 3.926804
17.778000 27.743000 3.797688
17.781000 40.374000 4.675972
17.784000 34.641000 4.149234
17.787000 30.795000 4.016189
17.790000 37.419000 4.602888
17.793000 42.001000 4.958666
17.796000 40.344000 4.653696
17.799000 40.936000 4.542178
17.802000 46.746000 5.117727
17.805000 39.888000 4.607896
17.808000 39.290000 4.495138
17.811000 39.704000 4.559007
17.814000 32.566000 3.987719
17.817000 50.993000 5.308042
17.820000 36.683000 4.387090
17.823000 30.406000 4.086510
17.826000 51.717000 5.116461
17.829000 40.194000 4.495230
17.832000 40.584000 4.783365
17.835000 31.506000 4.368348
17.838000 38.614000 4.679983
17.841000 37.828000 4.450433
17.844000 37.982000 4.630464
17.847000 42.184000 4.820769
17.850000 31.751000 4.129164
17.853000 45.539000 4.991884
17.856000 33.009000 4.179361
17.859000 38.802000 4.444584
17.862000 49.501000 5.160401
17.865000 42.629000 4.783756
17.868000 41.262000 4.649141
17.871000 30.701000 3.936577
17.874000 44.671000 4.938167
17.877000 40.929000 4.713236
17.880000 34.751000 4.306977
17.883000 40.866000 4.660390
17.886000 43.886000 4.733766
17.889000 36.935000 4.363477
17.892000 38.814000 4.481456
17.895000 37.063000 4.498520
17.898000 32.557000 4.252888
17.901000 29.967000 3.878827
17.904000 38.130000 4.317965
17.907000 34.140000 4.287797
17.910000 41.582000 4.820763
17.913000 34.027000 4.387889
17.916000 44.113000 4.781705
17.919000 41.567000 4.622684
17.922000 43.279000 4.802795
17.925000 43.063000 4.948465
17.928000 30.125000 3.996657
17.931000 37.358000 4.216102
17.934000 39.905000 4.520665
17.937000 39.109000 4.590977
17.940000 44.631000 4.966559
17.943000 29.524000 3.986293
17.946000 27.120000 3.830599
17.949000 28.776000 3.928578
17.952000 35.660000 4.198330
17.955000 44.911000 4.870944
17.958000 32.474000 4.265785
17.961000 26.408000 3.718437
17.964000 37.766000 4.510584
17.967000 30.436000 3.899990
17.970000 37.476000 4.570365
17.973000 48.329000 5.281375
17.976000 36.721000 4.248237
17.979000 31.833000 3.940154
17.982000 28.423000 4.008533
17.985000 37.081000 4.453036
17.988000 41.769000 4.811069
17.991000 35.299000 4.263601
17.994000 31.066000 4.039876
17.997000 36.144000 4.415719
18.000000 36.973000 4.382946
18.003000 43.370000 4.755985
18.006000 41.878000 4.591342
18.009000 39.182000 4.471864
18.012000 40.481000 4.640943
18.015000 38.865000 4.390545
18.018000 42.505000 4.819874
18.021000 43.215000 4.814317
18.024000 36.750000 4.522870
18.027000 43.422000 4.988939
18.030000 45.870000 4.850537
18.033000 41.784000 4.624285
18.036000 39.244000 4.562812
18.039000 32.818000 4.292986
18.042000 38.377000 4.436344
18.045000 37.765000 4.484662
18.048000 47.527000 5.070808
18.051000 29.873000 3.876535
18.054000 39.117000 4.652811
18.057000 28.044000 3.791356
18.060000 34.137000 4.335685
18.063000 36.412000 4.288723
18.066000 38.915000 4.512009
18.069000 33.574000 4.176996
18.072000 40.238000 4.882026
18.075000 39.849000 4.546248
18.078000 45.938000 4.849057
18.081000 35.618000 4.322670
18.084000 47.446000 5.042461
18.087000 34.962000 4.441366
18.090000 37.038000 4.437732
18.093000 40.990000 4.710170
18.096000 35.802000 4.400578
18.099000 33.071000 4.209862
18.102000 29.342000 3.986232
18.105000 45.963000 5.045325
18.108000 40.844000 4.809211
18.111000 40.231000 4.738609
18.114000 29.420000 4.009811
18.117000 29.619000 4.027548
18.120000 40.329000 4.606286
18.123000 43.816000 4.968815
18.126000 33.970000 4.142299
18.129000 38.428000 4.419316
18.132000 35.729000 4.504508
18.135000 40.488000 4.786298
18.138000 36.760000 4.246673
18.141000 38.276000 4.506068
18.144000 36.458000 4.452423
18.147000 45.208000 4.994114
18.150000 33.416000 4.330875
18.153000 32.992000 4.166995
18.156000 38.316000 4.560919
18.159000 36.229000 4.315562
18.162000 42.935000 4.963565
18.165000 43.128000 4.849450
18.168000 31.461000 4.073810
18.171000 44.023000 4.977321
18.174000 37.007000 4.277289
18.177000 49.428000 5.214024
18.180000 32.379000 4.080884
18.183000 41.562000 4.643930
18.186000 45.575000 4.766873
18.189000 39.075000 4.581401
18.192000 34.985000 4.431131
18.195000 32.509000 4.174573
18.198000 33.973000 4.220592
18.201000 37.268000 4.599964
18.204000 32.243000 4.214406
18.207000 31.522000 4.205560
18.210000 32.671000 4.268293
18.213000 44.858000 4.875514
18.216000 45.605000 4.915090
18.219000 37.279000 4.529526
18.222000 47.819000 5.013507
18.225000 39.859000 4.632413
18.228000 35.465000 4.087022
18.231000 54.365000 5.431992
18.234000 47.918000 5.113550
18.237000 57.621000 5.495182
18.240000 36.319000 4.261122
18.243000 40.654000 4.697981
18.246000 35.752000 4.408922
18.249000 35.902000 4.472934
18.252000 42.282000 4.606274
18.255000 32.538000 4.147226
18.258000 30.178000 4.048020
18.261000 46.407000 5.004691
18.264000 43.058000 4.676464
18.267000 36.009000 4.421215
18.270000 34.358000 4.299792
18.273000 37.950000 4.264384
18.276000 36.734000 4.534607
18.279000 34.852000 4.365406
18.282000 37.954000 4.613858
18.285000 44.530000 4.881434
18.288000 41.617000 4.561574
18.291000 35.301000 4.301699
18.294000 36.284000 4.428773
18.297000 40.427000 4.913191
18.300000 42.434000 4.654287
18.303000 40.320000 4.899299
18.306000 40.798000 4.756037
18.309000 37.297000 4.494365
18.312000 33.429000 4.048740
18.315000 44.617000 4.855826
18.318000 41.051000 4.661190
18.321000 37.297000 4.358713
18.324000 36.728000 4.342584
18.327000 33.919000 4.228412
18.330000 38.670000 4.481083
18.333000 37.929000 4.332507
18.336000 55.691000 5.519206
18.339000 43.365000 4.934291
18.342000 42.500000 4.745771
18.345000 43.786000 4.743932
18.348000 43.676000 4.862018
18.351000 31.215000 4.077736
18.354000 41.013000 4.679690
18.357000 46.906000 4.940792
18.360000 56.019000 5.445731
18.363000 37.893000 4.573206
18.366000 47.548000 5.062277
18.369000 37.402000 4.307825
18.372000 41.835000 4.795925
18.375000 47.108000 4.881537
18.378000 48.619000 5.075387
18.381000 61.781000 5.839160
18.384000 50.179000 5.366436
18.387000 41.344000 4.672975
18.390000 43.795000 4.860729
18.393000 49.876000 5.317809
18.396000 34.392000 4.308799
18.399000 57.787000 5.602876
18.402000 41.250000 4.684325
18.405000 56.479000 5.507531
18.408000 48.552000 5.171087
18.411000 51.724000 5.381121
18.414000 44.243000 4.743360
18.417000 65.833000 6.015818
18.420000 47.472000 5.084062
18.423000 61.308000 5.831419
18.426000 45.001000 4.865794
18.429000 49.708000 5.072699
18.432000 60.445000 5.693320
18.435000 51.464000 5.321756
18.438000 46.237000 4.957929
18.441000 53.276000 5.399429
18.444000 55.198000 5.393538
18.447000 66.841000 5.933713
18.450000 64.965000 5.957268
18.453000 65.454000 6.059898
18.456000 60.443000 5.770128
18.459000 53.763000 5.332078
18.462000 80.464000 6.469555
18.465000 79.906000 6.404044
18.468000 60.354000 5.830711
18.471000 62.332000 5.959291
18.474000 69.556000 6.069414
18.477000 56.130000 5.482667
18.480000 77.105000 6.486543
18.483000 84.453000 6.479009
18.486000 81.887000 6.652240
18.489000 94.282000 6.939822
18.492000 92.962000 6.943089
18.495000 93.010000 7.212272
18.498000 117.986000 8.025394
18.501000 115.939000 7.994563
18.504000 110.563000 7.671321
18.507000 117.972000 7.929983
18.510000 148.182000 8.966578
18.513000 176.946000 9.832248
18.516000 187.577000 10.057933
18.519000 195.010000 10.250749
18.522000 191.837000 9.946299
18.525000 246.569000 11.468179
18.528000 262.400000 12.129681
18.531000 302.278000 12.726836
18.534000 379.775000 14.135225
18.537000 464.831000 15.909414
18.540000 648.399000 18.893200
18.543000 766.931000 20.648250
18.546000 1031.821000 24.043542
18.549000 1440.797000 28.207937
18.552000 1943.714000 33.040130
18.555000 2409.578000 37.230816
18.558000 2925.441000 41.660637
18.561000 2991.501000 41.785663
18.564000 2557.414000 38.134488
18.567000 2084.423000 34.512146
18.570000 1586.018000 30.123779
18.573000 1094.621000 24.522954
18.576000 772.928000 20.608769
18.579000 613.544000 18.267169
18.582000 468.960000 16.088865
18.585000 373.526000 14.276131
18.588000 343.396000 13.710556
18.591000 275.487000 12.168485
18.594000 238.243000 11.446290
18.597000 204.240000 10.470838
18.600000 177.563000 9.887841
18.603000 140.189000 8.757174
18.606000 123.859000 8.052947
18.609000 116.337000 8.082529
18.612000 128.907000 8.283285
18.615000 135.811000 8.567287
18.618000 115.838000 8.075248
18.621000 114.940000 7.980056
18.624000 96.012000 7.095384
18.627000 71.485000 6.242640
18.630000 76.764000 6.468470
18.633000 82.891000 6.732933
18.636000 69.421000 6.108978
18.639000 72.876000 6.251540
18.642000 76.962000 6.539284
18.645000 75.209000 6.381869
18.648000 67.455000 6.118826
18.651000 63.069000 5.998599
18.654000 59.059000 5.603478
18.657000 62.467000 5.864049
18.660000 64.168000 5.951099
18.663000 71.594000 6.272735
18.666000 61.334000 5.682868
18.669000 58.977000 5.599035
18.672000 52.918000 5.287788
18.675000 59.935000 5.681415
18.678000 42.833000 4.740907
18.681000 56.404000 5.479018
18.684000 48.986000 4.993598
18.687000 47.048000 5.040855
18.690000 49.243000 5.002356
18.693000 34.102000 4.265725
18.696000 46.655000 4.921174
18.699000 43.686000 4.905759
18.702000 55.159000 5.455662
18.705000 49.944000 5.023118
18.708000 53.036000 5.271634
18.711000 44.274000 4.871797
18.714000 53.821000 5.463197
18.717000 56.287000 5.538756
18.720000 50.398000 5.223549
18.723000 43.694000 4.992570
18.726000 49.865000 5.171036
18.729000 38.612000 4.450408
18.732000 42.084000 4.781520
18.735000 41.632000 4.912880
18.738000 38.785000 4.455224
18.741000 43.761000 4.815559
18.744000 47.475000 5.071097
18.747000 43.523000 4.659174
18.750000 35.287000 4.347249
18.753000 42.837000 4.845398
18.756000 36.017000 4.353844
18.759000 44.513000 4.768729
18.762000 39.141000 4.672786
18.765000 40.704000 4.638820
18.768000 45.898000 5.049015
18.771000 31.885000 4.209219
18.774000 45.299000 4.931790
18.777000 49.447000 5.119689
18.780000 42.530000 4.776711
18.783000 29.927000 3.807512
18.786000 41.363000 4.720070
18.789000 39.788000 4.509625
18.792000 41.720000 4.773335
18.795000 46.521000 5.134110
18.798000 45.177000 4.880585
18.801000 34.091000 4.305773
18.804000 57.919000 5.579245
18.807000 39.254000 4.641650
18.810000 28.696000 3.949692
18.813000 33.892000 4.058355
18.816000 33.678000 4.360356
18.819000 26.297000 3.612625
18.822000 34.700000 4.510398
18.825000 35.441000 4.520605
18.828000 46.544000 5.027331
18.831000 42.181000 5.000014
18.834000 33.823000 4.234139
18.837000 35.696000 4.419726
18.840000 46.539000 5.060627
18.843000 40.661000 4.662606
18.846000 29.504000 3.993794
18.849000 32.659000 4.232649
18.852000 32.399000 4.285936
18.855000 34.505000 4.223485
18.858000 45.869000 4.811490
18.861000 42.711000 4.662584
18.864000 37.070000 4.417812
18.867000 32.921000 4.285628
18.870000 37.411000 4.333071
18.873000 35.410000 4.529032
18.876000 42.655000 4.715097
18.879000 36.438000 4.544495
18.882000 34.990000 4.418250
18.885000 36.480000 4.425125
18.888000 40.588000 4.758578
18.891000 30.827000 4.200002
18.894000 41.439000 4.797667
18.897000 40.536000 4.808913
18.900000 33.368000 4.314424
18.903000 33.982000 4.234519
18.906000 42.718000 5.041408
18.909000 34.341000 4.298867
18.912000 42.889000 4.850263
18.915000 31.309000 4.080630
18.918000 40.968000 4.593445
18.921000 45.817000 4.977271
18.924000 30.894000 4.018228
18.927000 39.473000 4.574708
18.930000 34.157000 4.061597
18.933000 42.259000 4.647764
18.936000 34.940000 4.328953
18.939000 43.115000 4.887953
18.942000 37.581000 4.301098
18.945000 34.811000 4.297283
18.948000 31.915000 4.066680
18.951000 45.132000 4.812572
18.954000 35.975000 4.395606
18.957000 31.716000 4.114832
18.960000 40.713000 4.611700
18.963000 43.642000 4.947132
18.966000 26.473000 3.819185
18.969000 29.442000 3.962685
18.972000 36.636000 4.340249
18.975000 34.887000 4.337613
18.978000 33.958000 4.209027
18.981000 39.617000 4.782181
18.984000 30.457000 3.953946
18.987000 39.837000 4.609824
18.990000 38.647000 4.448150
18.993000 45.910000 4.943543
18.996000 36.485000 4.306384
18.999000 29.470000 3.808138
19.002000 36.850000 4.270075
19.005000 37.800000 4.419693
19.008000 44.374000 4.691157
19.011000 46.690000 5.096091
19.014000 38.284000 4.626685
19.017000 50.831000 5.257213
19.020000 42.462000 4.632112
19.023000 44.970000 4.898089
19.026000 32.186000 4.104758
19.029000 36.176000 4.344272
19.032000 29.934000 3.917795
19.035000 39.939000 4.409331
19.038000 44.163000 4.911005
19.041000 34.411000 4.376243
19.044000 31.417000 4.037035
19.047000 37.164000 4.511881
19.050000 36.997000 4.362385
19.053000 31.309000 3.923655
19.056000 42.211000 4.532122
19.059000 36.132000 4.274698
19.062000 35.929000 4.379051
19.065000 36.004000 4.283994
19.068000 33.963000 4.132545
19.071000 36.239000 4.504413
19.074000 45.149000 4.932833
19.077000 22.942000 3.489202
19.080000 39.283000 4.482519
19.083000 40.609000 4.756384
19.086000 35.652000 4.423917
19.089000 38.923000 4.590405
19.092000 38.357000 4.382894
19.095000 37.572000 4.399229
19.098000 29.274000 3.993401
19.101000 35.926000 4.443465
19.104000 40.062000 4.637787
19.107000 36.253000 4.440836
19.110000 35.053000 4.276091
19.113000 44.338000 4.695541
19.116000 35.212000 4.401598
19.119000 35.823000 4.512685
19.122000 30.892000 3.861108
19.125000 42.937000 4.673119
19.128000 30.883000 4.115488
19.131000 31.617000 4.189916
19.134000 36.046000 4.182931
19.137000 36.846000 4.409920
19.140000 35.795000 4.455159
19.143000 47.606000 4.962574
19.146000 30.279000 3.957343
19.149000 30.190000 4.086323
19.152000 43.582000 4.703919
19.155000 36.694000 4.422530
19.158000 30.632000 4.084767
19.161000 45.288000 4.925396
19.164000 35.420000 4.360557
19.167000 42.069000 4.857490
19.170000 32.870000 4.111840
19.173000 37.028000 4.649962
19.176000 41.542000 4.803087
19.179000 40.075000 4.581157
19.182000 36.609000 4.458653
19.185000 33.230000 4.232222
19.188000 31.242000 4.025909
19.191000 41.155000 4.841867
19.194000 28.501000 3.910902
19.197000 34.357000 4.376203
19.200000 24.163000 3.526580
19.203000 47.330000 5.157359
19.206000 42.836000 4.849718
19.209000 25.626000 3.516633
19.212000 24.896000 3.631589
19.215000 33.268000 4.370710
19.218000 23.634000 3.459471
19.221000 35.991000 4.406020
19.224000 31.547000 4.066206
19.227000 37.314000 4.346749
19.230000 38.170000 4.573639
19.233000 36.423000 4.536507
19.236000 31.395000 4.140786
19.239000 35.799000 4.281124
19.242000 30.001000 4.073695
19.245000 42.886000 4.719186
19.248000 33.821000 4.337226
19.251000 30.549000 4.062477
19.254000 33.907000 4.070267
19.257000 37.909000 4.498556
19.260000 30.101000 3.855309
19.263000 30.659000 4.235009
19.266000 34.789000 4.496925
19.269000 37.836000 4.507754
19.272000 31.240000 4.334867
19.275000 35.360000 4.335704
19.278000 45.530000 4.860287
19.281000 32.591000 4.098653
19.284000 30.471000 3.908893
19.287000 39.630000 4.538354
19.290000 33.215000 4.105252
19.293000 45.161000 4.956830
19.296000 41.880000 4.926056
19.299000 20.069000 3.159782
19.302000 35.124000 4.305851
19.305000 30.503000 4.035359
19.308000 39.454000 4.765601
19.311000 32.795000 4.087588
19.314000 43.933000 4.793077
19.317000 29.252000 3.852939
19.320000 31.551000 4.063042
19.323000 42.475000 4.749139
19.326000 34.391000 4.306265
19.329000 25.068000 3.650974
19.332000 26.007000 3.878891
19.335000 31.557000 4.099757
19.338000 28.220000 3.915101
19.341000 32.898000 4.136663
19.344000 29.582000 3.957329
19.347000 34.407000 4.292982
19.350000 31.964000 4.079825
19.353000 39.472000 4.731826
19.356000 28.722000 3.888185
19.359000 40.848000 4.565842
19.362000 28.592000 3.917725
19.365000 34.168000 4.359990
19.368000 35.068000 4.309466
19.371000 37.964000 4.317415
19.374000 31.177000 4.213394
19.377000 38.351000 4.544828
19.380000 45.107000 4.964844
19.383000 41.719000 4.676220
19.386000 28.827000 3.764933
19.389000 32.156000 4.053853
19.392000 29.990000 3.870206
19.395000 34.350000 4.375278
19.398000 37.564000 4.582311
19.401000 41.952000 4.647809
19.404000 42.674000 4.680426
19.407000 40.942000 4.715177
19.410000 35.540000 4.368907
19.413000 28.771000 3.965680
19.416000 27.838000 3.626440
19.419000 34.322000 4.067502
19.422000 26.448000 3.708814
19.425000 34.661000 4.475822
19.428000 37.730000 4.498437
19.431000 29.363000 3.818874
19.434000 32.814000 4.062114
19.437000 40.415000 4.738722
19.440000 33.861000 4.089396
19.443000 35.076000 4.329351
19.446000 33.498000 4.215365
19.449000 32.298000 4.083349
19.452000 26.912000 3.749234
19.455000 42.435000 4.829458
19.458000 37.406000 4.477883
19.461000 32.755000 4.336006
19.464000 33.109000 4.251831
19.467000 37.682000 4.439181
19.470000 28.662000 4.035842
19.473000 39.027000 4.583299
19.476000 35.311000 4.374356
19.479000 37.392000 4.594107
19.482000 35.327000 4.314504
19.485000 28.721000 3.968469
19.488000 36.098000 4.257418
19.491000 34.129000 4.107559
19.494000 38.220000 4.584049
19.497000 29.257000 3.978923
19.500000 30.683000 4.107473
19.503000 46.407000 5.045894
19.506000 36.238000 4.412490
19.509000 39.854000 4.690107
19.512000 31.937000 4.208150
19.515000 39.924000 4.696867
19.518000 30.501000 3.983237
19.521000 30.427000 3.999152
19.524000 44.827000 4.853735
19.527000 44.047000 4.941801
19.530000 37.643000 4.503280
19.533000 26.856000 3.844507
19.536000 21.963000 3.283578
19.539000 25.945000 3.727844
19.542000 49.825000 5.156487
19.545000 33.229000 4.287903
19.548000 23.543000 3.376161
19.551000 48.710000 5.213239
19.554000 41.673000 4.763547
19.557000 32.593000 4.187617
19.560000 31.315000 4.188698
19.563000 34.287000 4.148713
19.566000 36.419000 4.377546
19.569000 39.890000 4.754593
19.572000 36.273000 4.547130
19.575000 41.961000 4.813235
19.578000 27.483000 3.652884
19.581000 25.390000 3.851708
19.584000 37.382000 4.367975
19.587000 36.720000 4.516408
19.590000 35.481000 4.458971
19.593000 27.720000 3.659606
19.596000 33.667000 4.221612
19.599000 41.628000 4.658275
19.602000 36.341000 4.497999
19.605000 33.007000 4.390184
19.608000 34.746000 4.249877
19.611000 41.869000 4.569730
19.614000 33.471000 4.086019
19.617000 33.062000 4.269090
19.620000 30.378000 3.897231
19.623000 35.481000 4.382182
19.626000 31.169000 4.115056
19.629000 37.216000 4.496096
19.632000 22.991000 3.548142
19.635000 30.929000 3.909812
19.638000 41.498000 4.868743
19.641000 33.957000 4.348054
19.644000 34.403000 4.265824
19.647000 35.457000 4.366127
19.650000 36.045000 4.441483
19.653000 45.043000 4.941570
19.656000 37.230000 4.511012
19.659000 30.654000 4.084278
19.662000 50.818000 5.503873
19.665000 42.734000 4.862903
19.668000 36.496000 4.388705
19.671000 39.412000 4.548596
19.674000 39.964000 4.663726
19.677000 35.558000 4.336508
19.680000 32.594000 3.934885
19.683000 46.083000 4.922385
19.686000 30.955000 4.176377
19.689000 16.567000 3.071879
19.692000 31.231000 4.155791
19.695000 41.039000 4.713693
19.698000 34.779000 4.233532
19.701000 26.974000 3.658611
19.704000 35.546000 4.271040
19.707000 36.420000 4.573212
19.710000 40.643000 4.454252
19.713000 33.792000 4.198207
19.716000 36.459000 4.354667
19.719000 37.185000 4.186195
19.722000 38.040000 4.619388
19.725000 31.345000 4.019920
19.728000 28.612000 3.847326
19.731000 30.492000 3.958552
19.734000 37.498000 4.579302
19.737000 32.223000 4.205025
19.740000 28.453000 3.735271
19.743000 40.506000 4.785205
19.746000 31.495000 4.204177
19.749000 43.736000 5.019167
19.752000 37.424000 4.535749
19.755000 36.429000 4.312784
19.758000 44.215000 4.923442
19.761000 46.234000 5.087404
19.764000 45.954000 5.124366
19.767000 29.354000 4.002625
19.770000 45.386000 5.003533
19.773000 42.405000 4.821109
19.776000 35.007000 4.215107
19.779000 37.852000 4.513881
19.782000 44.627000 4.983946
19.785000 24.479000 3.575144
19.788000 46.243000 5.029906
19.791000 38.833000 4.660783
19.794000 39.082000 4.487167
19.797000 44.496000 5.037463
19.800000 40.084000 4.733753
19.803000 54.529000 5.482980
19.806000 42.422000 4.588382
19.809000 49.853000 5.125282
19.812000 46.840000 5.024288
19.815000 41.190000 4.563241
19.818000 42.095000 4.766343
19.821000 57.084000 5.661617
19.824000 54.948000 5.396847
19.827000 49.702000 5.158757
19.830000 51.725000 5.154677
19.833000 55.477000 5.467600
19.836000 56.568000 5.672746
19.839000 57.944000 5.491452
19.842000 54.215000 5.210407
19.845000 63.627000 5.716833
19.848000 44.648000 4.934343
19.851000 57.695000 5.607203
19.854000 67.278000 5.878167
19.857000 80.925000 6.621832
19.860000 82.869000 6.598677
19.863000 69.507000 5.879476
19.866000 70.115000 6.428649
19.869000 78.376000 6.571565
19.872000 86.140000 6.629568
19.875000 92.974000 7.186743
19.878000 115.024000 7.834262
19.881000 104.925000 7.485426
19.884000 126.642000 8.283612
19.887000 145.284000 8.755833
19.890000 193.463000 10.212653
19.893000 253.744000 11.761230
19.896000 280.460000 12.386209
19.899000 341.705000 13.563561
19.902000 491.421000 16.133985
19.905000 600.264000 18.004877
19.908000 866.001000 22.017305
19.911000 1189.650000 25.812466
19.914000 1309.877000 26.864062
19.917000 1310.700000 26.935446
19.920000 1135.707000 25.101448
19.923000 901.038000 22.343911
19.926000 669.960000 19.512459
19.929000 475.893000 16.110623
19.932000 348.451000 13.758769
19.935000 286.443000 12.456768
19.938000 224.071000 11.012556
19.941000 164.684000 9.468597
19.944000 146.562000 8.786930
19.947000 125.121000 8.254195
19.950000 109.445000 7.549063
19.953000 98.575000 7.347213
19.956000 88.395000 6.961640
19.959000 91.176000 6.999247
19.962000 64.275000 5.885287
19.965000 70.331000 6.221882
19.968000 77.392000 6.619237
19.971000 70.523000 6.185754
19.974000 67.781000 5.999542
19.977000 69.952000 6.051700
19.980000 68.191000 6.070008
19.983000 51.339000 5.424357
19.986000 60.843000 5.814358
19.989000 47.854000 5.102127
19.992000 45.786000 5.048668
19.995000 52.142000 5.264891
19.998000 56.635000 5.529021
20.001000 47.181000 5.003472
20.004000 48.002000 4.900282
20.007000 39.292000 4.577458
20.010000 43.787000 4.749148
20.013000 40.757000 4.753884
20.016000 38.059000 4.725820
20.019000 38.245000 4.480463
20.022000 55.734000 5.498075
20.025000 40.652000 4.650555
20.028000 45.907000 4.938687
20.031000 41.375000 4.742918
20.034000 38.436000 4.591002
20.037000 43.176000 4.809824
20.040000 45.419000 4.984868
20.043000 46.833000 5.075643
20.046000 39.900000 4.657661
20.049000 37.672000 4.468738
20.052000 36.188000 4.339001
20.055000 43.699000 4.807300
20.058000 32.188000 4.226998
20.061000 37.197000 4.380454
20.064000 30.314000 3.990570
20.067000 39.138000 4.618143
20.070000 36.497000 4.411953
20.073000 34.284000 4.356711
20.076000 32.397000 4.050325
20.079000 41.634000 4.544472
20.082000 32.343000 4.005523
20.085000 33.637000 4.419940
20.088000 39.549000 4.635142
20.091000 34.583000 4.238138
20.094000 44.876000 5.069087
20.097000 45.288000 4.946940
20.100000 37.477000 4.474749
20.103000 31.563000 4.108208
20.106000 30.913000 4.171004
20.109000 29.349000 3.794426
20.112000 47.202000 5.035963
20.115000 37.494000 4.432192
20.118000 34.953000 4.382951
20.121000 38.981000 4.592494
20.124000 35.996000 4.474047
20.127000 34.234000 4.417093
20.130000 41.018000 4.675675
20.133000 35.113000 4.383402
20.136000 37.193000 4.286962
20.139000 32.614000 4.013457
20.142000 45.350000 4.948529
20.145000 34.089000 4.368989
20.148000 32.907000 4.269225
20.151000 23.863000 3.503611
20.154000 29.659000 3.834004
20.157000 38.107000 4.738321
20.160000 32.860000 4.238431
20.163000 34.632000 4.332195
20.166000 23.601000 3.648120
20.169000 39.647000 4.513810
20.172000 31.875000 3.847192
20.175000 34.762000 4.386462
20.178000 36.623000 4.621178
20.181000 34.953000 4.097379
20.184000 25.523000 3.584483
20.187000 44.214000 4.900579
20.190000 35.274000 4.358093
20.193000 37.346000 4.477589
20.196000 27.150000 3.750964
20.199000 46.719000 4.947205
20.202000 29.252000 3.890629
20.205000 35.877000 4.489238
20.208000 46.148000 4.825850
20.211000 43.011000 4.818231
20.214000 39.373000 4.563585
20.217000 23.442000 3.474218
20.220000 28.661000 3.901917
20.223000 35.361000 4.329356
20.226000 33.602000 4.315536
20.229000 26.300000 3.819504
20.232000 29.578000 3.992465
20.235000 34.452000 4.312314
20.238000 36.819000 4.502772
20.241000 35.122000 4.343231
20.244000 34.249000 4.348808
20.247000 35.404000 4.301897
20.250000 28.707000 3.964470
20.253000 28.151000 3.878624
20.256000 47.652000 5.008724
20.259000 45.251000 4.913574
20.262000 37.080000 4.413694
20.265000 42.758000 4.737990
20.268000 30.084000 3.937836
20.271000 34.041000 4.476307
20.274000 35.956000 4.443281
20.277000 33.487000 4.227445
20.280000 36.060000 4.668016
20.283000 24.770000 3.683752
20.286000 50.364000 5.191792
20.289000 32.210000 4.219952
20.292000 25.803000 3.959685
20.295000 36.365000 4.430643
20.298000 32.220000 4.145187
20.301000 38.872000 4.552120
20.304000 24.982000 3.706125
20.307000 35.105000 4.365131
20.310000 36.958000 4.574841
20.313000 34.097000 4.292741
20.316000 35.218000 4.398160
20.319000 32.006000 4.143273
20.322000 26.534000 3.730676
20.325000 35.969000 4.530975
20.328000 32.924000 4.092144
20.331000 31.676000 4.081963
20.334000 23.811000 3.600781
20.337000 31.665000 4.198022
20.340000 35.968000 4.332528
20.343000 43.539000 4.823282
20.346000 44.027000 4.935255
20.349000 37.521000 4.435806
20.352000 28.051000 3.715667
20.355000 24.101000 3.751851
20.358000 33.253000 4.197060
20.361000 29.484000 4.036919
20.364000 39.217000 4.586220
20.367000 38.760000 4.652511
20.370000 23.898000 3.429854
20.373000 25.493000 3.754517
20.376000 30.097000 3.946614
20.379000 24.751000 3.561855
20.382000 28.276000 3.917773
20.385000 38.511000 4.575886
20.388000 28.587000 4.084791
20.391000 31.643000 4.074480
20.394000 28.560000 4.013330
20.397000 28.837000 3.826506
20.400000 24.816000 3.654222
20.403000 23.581000 3.421506
20.406000 34.457000 4.195175
20.409000 19.250000 3.172912
20.412000 29.869000 4.089727
20.415000 24.486000 3.674880
20.418000 41.318000 4.628738
20.421000 29.225000 3.760778
20.424000 33.083000 4.152148
20.427000 35.546000 4.395072
20.430000 39.225000 4.732879
20.433000 39.057000 4.576988
20.436000 31.602000 4.044288
20.439000 25.641000 3.756130
20.442000 34.283000 4.297747
20.445000 23.193000 3.616299
20.448000 36.581000 4.560929
20.451000 27.957000 4.058819
20.454000 30.833000 4.040588
20.457000 30.616000 3.982556
20.460000 37.019000 4.358232
20.463000 30.340000 4.026323
20.466000 31.926000 4.265432
20.469000 34.174000 4.333461
20.472000 34.157000 4.298176
20.475000 31.204000 4.117207
20.478000 45.648000 4.877705
20.481000 24.700000 3.755241
20.484000 28.553000 3.872600
20.487000 28.720000 3.940956
20.490000 38.249000 4.544978
20.493000 33.655000 4.199257
20.496000 31.157000 3.939098
20.499000 33.658000 4.353531
20.502000 36.101000 4.311198
20.505000 35.550000 4.373278
20.508000 29.388000 4.005490
20.511000 31.058000 4.247170
20.514000 27.288000 3.881368
20.517000 29.888000 4.029679
20.520000 21.772000 3.465960
20.523000 31.622000 4.252046
20.526000 34.549000 4.312205
20.529000 29.870000 3.875710
20.532000 37.892000 4.363346
20.535000 31.169000 3.948405
20.538000 32.173000 4.145036
20.541000 28.446000 3.986583
20.544000 31.307000 4.151266
20.547000 32.543000 4.200989
20.550000 36.665000 4.209241
20.553000 29.247000 3.826914
20.556000 19.951000 3.247891
20.559000 24.961000 3.583950
20.562000 43.471000 4.793077
20.565000 30.040000 3.937723
20.568000 36.686000 4.463302
20.571000 38.588000 4.620805
20.574000 37.312000 4.403733
20.577000 30.188000 4.056551
20.580000 30.241000 4.029363
20.583000 38.343000 4.504347
20.586000 31.741000 4.099609
20.589000 26.487000 3.747845
20.592000 34.657000 4.216905
20.595000 41.768000 4.710804
20.598000 30.892000 3.956174
20.601000 35.734000 4.538467
20.604000 33.721000 4.204449
20.607000 33.213000 4.222294
20.610000 30.084000 3.979468
20.613000 25.869000 3.593854
20.616000 31.159000 3.940629
20.619000 32.918000 4.273647
20.622000 32.965000 4.277237
20.625000 24.108000 3.637127
20.628000 33.483000 4.230074
20.631000 27.475000 3.858213
20.634000 37.878000 4.451543
20.637000 33.331000 4.185005
20.640000 24.842000 3.627600
20.643000 29.073000 4.026795
20.646000 24.431000 3.599520
20.649000 34.497000 4.327455
20.652000 42.300000 4.765604
20.655000 21.499000 3.346645
20.658000 32.736000 4.152590
20.661000 37.624000 4.530985
20.664000 30.280000 4.147504
20.667000 38.515000 4.562458
20.670000 30.010000 3.921585
20.673000 29.457000 4.080383
20.676000 28.543000 3.953263
20.679000 35.607000 4.436518
20.682000 25.600000 3.714321
20.685000 37.860000 4.603776
20.688000 36.354000 4.340916
20.691000 26.126000 3.628699
20.694000 26.622000 3.755564
20.697000 35.776000 4.574324
20.700000 30.293000 4.202397
20.703000 23.855000 3.647219
20.706000 27.930000 3.876159
20.709000 35.905000 4.494163
20.712000 29.113000 3.962845
20.715000 35.668000 4.350074
20.718000 22.053000 3.275587
20.721000 35.457000 4.373116
20.724000 42.513000 4.731330
20.727000 26.434000 3.797467
20.730000 34.169000 4.416657
20.733000 31.753000 4.056295
20.736000 25.091000 3.702977
20.739000 31.800000 4.108133
20.742000 29.426000 3.939802
20.745000 38.960000 4.692140
20.748000 27.872000 3.907402
20.751000 35.797000 4.424433
20.754000 31.091000 4.127213
20.757000 36.755000 4.229538
20.760000 32.140000 4.059651
20.763000 35.864000 4.507594
20.766000 34.110000 4.258498
20.769000 18.241000 3.041036
20.772000 28.729000 3.996026
20.775000 29.081000 3.977889
20.778000 31.268000 4.157190
20.781000 15.063000 2.802106
20.784000 37.048000 4.474770
20.787000 29.940000 3.972052
20.790000 28.455000 4.052444
20.793000 29.785000 4.092755
20.796000 40.630000 4.634149
20.799000 20.848000 3.185456
20.802000 33.270000 4.184187
20.805000 29.214000 3.924095
20.808000 28.409000 3.943534
20.811000 27.275000 3.733404
20.814000 30.125000 3.804356
20.817000 39.005000 4.437878
20.820000 30.150000 4.213795
20.823000 33.181000 4.306856
20.826000 30.734000 4.100260
20.829000 34.947000 4.176538
20.832000 31.935000 4.024684
20.835000 35.851000 4.458735
20.838000 33.779000 4.294405
20.841000 33.509000 4.283165
20.844000 45.036000 4.979607
20.847000 29.428000 3.799150
20.850000 32.210000 4.210269
20.853000 22.789000 3.564117
20.856000 27.552000 3.840180
20.859000 28.164000 3.815609
20.862000 25.839000 3.685170
20.865000 30.069000 4.135291
20.868000 29.069000 4.052174
20.871000 22.609000 3.397275
20.874000 24.043000 3.566239
20.877000 27.681000 3.976783
20.880000 26.404000 3.702855
20.883000 32.078000 4.044321
20.886000 28.503000 3.864345
20.889000 31.646000 4.018034
20.892000 31.735000 4.241765
20.895000 27.744000 3.890484
20.898000 29.244000 3.873171
20.901000 28.767000 3.855217
20.904000 29.135000 4.021244
20.907000 30.002000 3.988230
20.910000 24.908000 3.689842
20.913000 31.834000 4.150958
20.916000 28.342000 4.011567
20.919000 26.742000 3.886338
20.922000 27.764000 3.882172
20.925000 31.755000 4.182640
20.928000 28.088000 3.905399
20.931000 20.157000 3.271771
20.934000 29.069000 3.978904
20.937000 37.103000 4.589779
20.940000 29.732000 4.088036
20.943000 36.075000 4.457146
20.946000 30.747000 3.897845
20.949000 27.482000 3.823683
20.952000 38.824000 4.510954
20.955000 38.269000 4.540751
20.958000 23.613000 3.574475
20.961000 20.282000 3.270287
20.964000 26.398000 3.910891
20.967000 28.388000 3.910149
20.970000 37.093000 4.390894
20.973000 28.046000 3.873925
20.976000 34.436000 4.367913
20.979000 28.101000 3.786211
20.982000 34.553000 4.449847
20.985000 25.064000 3.682826
20.988000 27.826000 3.693376
20.991000 26.136000 3.817724
20.994000 26.821000 3.792438
20.997000 23.483000 3.509829
21.000000 25.851000 3.709629
21.003000 45.826000 4.988295
21.006000 34.871000 4.362958
21.009000 28.036000 3.867066
21.012000 39.282000 4.764644
21.015000 37.611000 4.581382
21.018000 31.518000 3.898698
21.021000 23.328000 3.523824
21.024000 27.419000 3.785468
21.027000 30.038000 4.037911
21.030000 30.307000 3.879205
21.033000 31.504000 4.006511
21.036000 27.469000 3.529652
21.039000 34.571000 4.274341
21.042000 26.476000 3.661254
21.045000 24.452000 3.650977
21.048000 30.756000 4.159690
21.051000 28.915000 4.025129
21.054000 29.836000 3.913318
21.057000 33.413000 4.201447
21.060000 39.672000 4.573246
21.063000 31.681000 4.107553
21.066000 33.094000 4.200101
21.069000 34.128000 4.428002
21.072000 23.031000 3.562755
21.075000 25.561000 3.694268
21.078000 32.890000 4.074189
21.081000 27.595000 3.805063
21.084000 26.141000 3.707015
21.087000 25.374000 3.746272
21.090000 29.260000 3.912649
21.093000 32.257000 4.011013
21.096000 30.328000 4.019225
21.099000 23.552000 3.598090
21.102000 33.611000 4.205631
21.105000 32.860000 4.278348
21.108000 30.323000 3.956485
21.111000 38.442000 4.410878
21.114000 24.595000 3.677121
21.117000 24.569000 3.574256
21.120000 31.984000 4.096574
21.123000 36.087000 4.439273
21.126000 33.800000 4.011373
21.129000 30.171000 3.991089
21.132000 33.760000 4.411723
21.135000 30.545000 3.897624
21.138000 28.385000 3.806295
21.141000 26.720000 3.940996
21.144000 35.092000 4.381715
21.147000 31.591000 4.092874
21.150000 22.958000 3.478127
21.153000 39.700000 4.712498
21.156000 31.846000 4.077249
21.159000 48.427000 5.181975
21.162000 33.575000 4.257736
21.165000 32.696000 4.162252
21.168000 31.560000 4.110221
21.171000 45.437000 4.875638
21.174000 36.156000 4.439342
21.177000 37.602000 4.409713
21.180000 35.289000 4.393006
21.183000 32.535000 4.218555
21.186000 38.145000 4.609599
21.189000 26.931000 3.859633
21.192000 28.021000 4.059045
21.195000 27.593000 3.890553
21.198000 41.298000 4.903921
21.201000 28.512000 3.911378
21.204000 29.474000 3.889693
21.207000 43.684000 4.882324
21.210000 27.567000 3.679956
21.213000 31.329000 4.040872
21.216000 22.696000 3.406516
21.219000 23.240000 3.656427
21.222000 22.096000 3.543663
21.225000 38.312000 4.516933
21.228000 31.920000 4.038021
21.231000 24.478000 3.622166
21.234000 32.238000 4.190636
21.237000 33.300000 4.152393
21.240000 23.962000 3.515789
21.243000 35.249000 4.373906
21.246000 21.932000 3.380479
21.249000 40.962000 4.853935
21.252000 31.820000 4.235239
21.255000 38.772000 4.673515
21.258000 29.885000 4.046963
21.261000 37.161000 4.448458
21.264000 30.193000 4.101628
21.267000 34.070000 4.351405
21.270000 27.222000 3.719626
21.273000 31.984000 4.173227
21.276000 26.363000 3.781499
21.279000 23.049000 3.521464
21.282000 33.922000 4.181780
21.285000 32.384000 4.201567
21.288000 22.821000 3.253403
21.291000 39.102000 4.632655
21.294000 35.467000 4.360608
21.297000 21.963000 3.273206
21.300000 28.605000 3.884533
21.303000 29.518000 3.883931
21.306000 35.303000 4.257200
21.309000 27.918000 3.915442
21.312000 39.426000 4.585825
21.315000 31.209000 4.081808
21.318000 24.872000 3.581417
21.321000 33.900000 4.338412
21.324000 30.306000 4.036091
21.327000 25.757000 3.645638
21.330000 42.956000 4.707114
21.333000 27.438000 3.808262
21.336000 36.113000 4.458252
21.339000 36.096000 4.425023
21.342000 17.564000 2.967036
21.345000 37.557000 4.560243
21.348000 29.429000 3.914590
21.351000 32.784000 4.276462
21.354000 29.933000 4.029652
21.357000 28.710000 4.006340
21.360000 25.381000 3.750960
21.363000 32.770000 4.258676
21.366000 24.207000 3.512199
21.369000 37.415000 4.587249
21.372000 38.858000 4.571358
21.375000 24.352000 3.660025
21.378000 23.639000 3.549265
21.381000 29.395000 3.840176
21.384000 28.613000 4.006770
21.387000 23.015000 3.557916
21.390000 39.570000 4.437157
21.393000 25.515000 3.815472
21.396000 25.325000 3.679909
21.399000 30.594000 3.937596
21.402000 28.714000 3.960639
21.405000 26.324000 3.796598
21.408000 25.393000 3.726933
21.411000 25.438000 3.728889
21.414000 29.510000 3.967542
21.417000 38.857000 4.667644
21.420000 36.550000 4.424639
21.423000 23.386000 3.591069
21.426000 31.721000 3.996543
21.429000 39.747000 4.660060
21.432000 31.907000 4.094864
21.435000 29.729000 3.960446
21.438000 22.189000 3.519269
21.441000 32.505000 4.239093
21.444000 26.858000 3.748349
21.447000 18.046000 3.058119
21.450000 32.342000 4.156569
21.453000 29.944000 4.102884
21.456000 28.240000 4.017206
21.459000 38.178000 4.474685
21.462000 22.221000 3.478668
21.465000 28.210000 3.805540
21.468000 22.628000 3.565426
21.471000 24.790000 3.636872
21.474000 24.590000 3.467798
21.477000 36.372000 4.303171
21.480000 33.520000 4.307808
21.483000 29.979000 4.173055
21.486000 23.188000 3.505633
21.489000 22.755000 3.418670
21.492000 31.233000 4.133030
21.495000 33.963000 4.320135
21.498000 27.012000 3.859294
21.501000 31.724000 4.268388
21.504000 25.023000 3.590285
21.507000 44.927000 4.875207
21.510000 23.615000 3.740272
21.513000 39.707000 4.891754
21.516000 26.162000 3.757372
21.519000 27.658000 3.654177
21.522000 30.061000 4.130136
21.525000 34.520000 4.401753
21.528000 31.384000 4.183924
21.531000 30.739000 3.874440
21.534000 43.227000 4.748410
21.537000 30.947000 4.126781
21.540000 33.609000 4.215816
21.543000 24.596000 3.707338
21.546000 23.625000 3.540905
21.549000 38.489000 4.534405
21.552000 22.298000 3.478004
21.555000 40.162000 4.826592
21.558000 27.487000 4.037344
21.561000 30.006000 3.820531
21.564000 29.240000 3.875020
21.567000 16.369000 3.106371
21.570000 32.533000 4.120843
21.573000 28.919000 4.111728
21.576000 34.067000 4.304377
21.579000 32.895000 4.117226
21.582000 37.635000 4.441456
21.585000 31.701000 4.108187
21.588000 24.838000 3.662856
21.591000 27.910000 3.833740
21.594000 24.746000 3.590333
21.597000 23.028000 3.571919
21.600000 24.087000 3.626715
21.603000 35.678000 4.431005
21.606000 28.204000 3.948294
21.609000 25.834000 3.588386
21.612000 30.821000 4.265888
21.615000 34.963000 4.347612
21.618000 33.677000 4.313331
21.621000 28.146000 3.940795
21.624000 25.184000 3.504677
21.627000 30.669000 3.994885
21.630000 36.293000 4.486014
21.633000 33.931000 4.262783
21.636000 24.910000 3.569627
21.639000 24.201000 3.705585
21.642000 28.831000 3.832564
21.645000 39.892000 4.662773
21.648000 34.558000 4.333277
21.651000 38.378000 4.548870
21.654000 28.034000 3.758427
21.657000 30.219000 4.168814
21.660000 27.452000 3.928894
21.663000 26.623000 3.739845
21.666000 36.723000 4.487267
21.669000 29.688000 3.938073
21.672000 38.406000 4.534552
21.675000 38.187000 4.595261
21.678000 28.165000 3.955408
21.681000 31.254000 4.161636
21.684000 30.066000 4.179269
21.687000 36.775000 4.388762
21.690000 36.822000 4.477400
21.693000 31.010000 3.966406
21.696000 35.365000 4.442500
21.699000 33.411000 4.197994
21.702000 25.700000 3.843453
21.705000 40.313000 4.690582
21.708000 35.442000 4.384775
21.711000 25.375000 3.689098
21.714000 34.409000 4.352600
21.717000 33.569000 4.423648
21.720000 28.956000 3.998533
21.723000 32.303000 4.379815
21.726000 37.456000 4.560097
21.729000 42.142000 4.572844
21.732000 29.960000 3.934228
21.735000 34.667000 4.378117
21.738000 25.041000 3.579596
21.741000 32.302000 4.207614
21.744000 35.515000 4.383698
21.747000 29.001000 4.035751
21.750000 28.513000 4.064727
21.753000 39.755000 4.490375
21.756000 31.254000 4.105609
21.759000 23.130000 3.402682
21.762000 27.296000 3.829599
21.765000 34.269000 4.197657
21.768000 36.198000 4.439551
21.771000 26.497000 3.723726
21.774000 27.195000 3.932195
21.777000 26.982000 3.870788
21.780000 29.137000 3.978222
21.783000 28.274000 4.014737
21.786000 28.866000 3.736477
21.789000 32.010000 4.130899
21.792000 36.332000 4.398834
21.795000 36.585000 4.359697
21.798000 35.678000 4.305114
21.801000 35.475000 4.385410
21.804000 36.608000 4.559535
21.807000 37.210000 4.535767
21.810000 26.832000 3.897524
21.813000 30.441000 4.038058
21.816000 24.645000 3.515590
21.819000 30.298000 3.947820
21.822000 26.768000 3.726202
21.825000 36.442000 4.345560
21.828000 40.634000 4.566430
21.831000 30.586000 3.948556
21.834000 34.193000 4.541648
21.837000 26.362000 3.853745
21.840000 30.974000 3.914336
21.843000 27.492000 3.740294
21.846000 27.211000 3.882195
21.849000 32.469000 4.223980
21.852000 36.417000 4.461625
21.855000 24.093000 3.500653
21.858000 32.372000 4.100639
21.861000 31.850000 4.189106
21.864000 37.143000 4.472057
21.867000 25.884000 3.488597
21.870000 39.244000 4.517789
21.873000 38.407000 4.662598
21.876000 42.002000 4.810838
21.879000 24.955000 3.533168
21.882000 39.237000 4.649464
21.885000 38.051000 4.471847
21.888000 49.639000 5.204235
21.891000 45.486000 4.825170
21.894000 49.101000 5.040629
21.897000 73.856000 6.506665
21.900000 62.375000 5.704739
21.903000 68.156000 5.945661
21.906000 68.741000 5.974009
21.909000 66.599000 5.999438
21.912000 40.519000 4.664957
21.915000 47.423000 5.058180
21.918000 36.417000 4.373883
21.921000 48.629000 5.120488
21.924000 33.364000 4.289743
21.927000 49.876000 5.227088
21.930000 27.837000 3.877219
21.933000 29.541000 3.936053
21.936000 28.947000 3.890098
21.939000 25.558000 3.712707
21.942000 36.751000 4.478595
21.945000 31.396000 4.000183
21.948000 34.127000 4.138371
21.951000 35.010000 4.281487
21.954000 28.012000 3.877941
21.957000 26.864000 3.643079
21.960000 33.601000 4.081564
21.963000 29.419000 3.985903
21.966000 25.953000 3.852114
21.969000 30.479000 4.168030
21.972000 37.029000 4.358722
21.975000 35.889000 4.372155
21.978000 33.342000 4.137390
21.981000 33.952000 4.254553
21.984000 33.906000 4.436383
21.987000 41.350000 4.743875
21.990000 28.362000 3.863991
21.993000 30.133000 3.991895
21.996000 33.385000 4.243963
21.999000 34.843000 4.463764
22.002000 35.088000 4.290586
22.005000 41.489000 4.611758
22.008000 27.518000 3.711329
22.011000 42.489000 4.889823
22.014000 30.871000 4.096431
22.017000 22.589000 3.586684
22.020000 34.669000 4.042165
22.023000 23.214000 3.369994
22.026000 22.387000 3.380161
22.029000 27.220000 3.843089
22.032000 31.309000 4.058627
22.035000 51.720000 5.196396
22.038000 20.076000 3.212143
22.041000 25.620000 3.762024
22.044000 25.453000 3.707163
22.047000 30.029000 3.952923
22.050000 33.001000 4.242151
22.053000 33.924000 4.390246
22.056000 30.744000 4.043022
22.059000 25.711000 3.760834
22.062000 28.217000 3.848238
22.065000 26.001000 3.643644
22.068000 37.286000 4.633698
22.071000 37.049000 4.485198
22.074000 29.104000 3.972910
22.077000 21.419000 3.299758
22.080000 37.194000 4.378166
22.083000 28.354000 3.823347
22.086000 33.593000 4.216480
22.089000 25.950000 3.688073
22.092000 33.334000 4.173142
22.095000 36.864000 4.433898
22.098000 40.188000 4.659112
22.101000 28.789000 3.947441
22.104000 39.034000 4.626797
22.107000 40.177000 4.673177
22.110000 31.880000 3.956875
22.113000 35.200000 4.373289
22.116000 34.807000 4.346260
22.119000 44.790000 4.786217
22.122000 38.046000 4.489734
22.125000 29.173000 3.908615
22.128000 22.063000 3.386106
22.131000 24.788000 3.576854
22.134000 38.839000 4.552732
22.137000 27.134000 3.746465
22.140000 34.536000 4.227961
22.143000 34.396000 4.364384
22.146000 34.109000 4.142396
22.149000 32.609000 4.119370
22.152000 30.669000 4.010059
22.155000 29.130000 3.988566
22.158000 28.326000 3.850287
22.161000 33.014000 4.062414
22.164000 32.489000 4.128449
22.167000 44.296000 4.998420
22.170000 36.933000 4.424934
22.173000 36.294000 4.533471
22.176000 30.016000 4.051025
22.179000 19.661000 3.274000
22.182000 29.846000 4.035526
22.185000 34.559000 4.277885
22.188000 40.556000 4.717079
22.191000 27.955000 3.804418
22.194000 30.083000 3.972061
22.197000 26.842000 3.612944
22.200000 44.350000 4.958953
22.203000 27.034000 3.761899
22.206000 36.198000 4.399766
22.209000 31.709000 4.073667
22.212000 27.842000 3.774770
22.215000 27.360000 3.745356
22.218000 28.925000 3.880220
22.221000 16.664000 3.050905
22.224000 37.778000 4.491642
22.227000 36.096000 4.354927
22.230000 38.743000 4.702619
22.233000 35.397000 4.234465
22.236000 35.024000 4.170269
22.239000 38.951000 4.449002
22.242000 34.814000 4.281487
22.245000 40.568000 4.782073
22.248000 43.472000 4.865470
22.251000 35.648000 4.396537
22.254000 38.951000 4.588627
22.257000 41.487000 4.771069
22.260000 30.286000 4.054050
22.263000 26.276000 3.768406
22.266000 26.622000 3.777259
22.269000 26.541000 3.725847
22.272000 34.500000 4.355150
22.275000 34.359000 4.309060
22.278000 23.824000 3.282839
22.281000 33.047000 4.195145
22.284000 34.013000 4.227592
22.287000 34.287000 4.245708
22.290000 30.775000 4.019280
22.293000 34.016000 4.257469
22.296000 30.356000 3.980811
22.299000 33.338000 4.191086
22.302000 31.886000 4.142116
22.305000 31.059000 3.977941
22.308000 34.180000 4.437952
22.311000 40.381000 4.753540
22.314000 21.926000 3.351920
22.317000 25.629000 3.550904
22.320000 26.884000 3.840024
22.323000 29.198000 3.961919
22.326000 35.899000 4.374762
22.329000 40.750000 4.616194
22.332000 31.465000 4.089388
22.335000 29.969000 3.977789
22.338000 45.077000 4.936783
22.341000 43.656000 4.917286
22.344000 28.555000 3.884942
22.347000 38.629000 4.626271
22.350000 36.863000 4.427610
22.353000 33.141000 4.267992
22.356000 38.172000 4.310070
22.359000 26.808000 3.833257
22.362000 37.662000 4.515484
22.365000 37.564000 4.508112
22.368000 36.883000 4.406961
22.371000 29.445000 3.935020
22.374000 34.128000 4.148103
22.377000 30.097000 4.110253
22.380000 32.170000 4.291505
22.383000 37.141000 4.488696
22.386000 31.040000 3.893420
22.389000 30.097000 4.007551
22.392000 40.615000 4.547659
22.395000 32.463000 4.260079
22.398000 44.164000 4.870985
22.401000 40.161000 4.547349
22.404000 29.856000 4.004313
22.407000 40.442000 4.643408
22.410000 30.105000 3.777386
22.413000 39.532000 4.619876
22.416000 29.692000 4.013109
22.419000 44.502000 4.980271
22.422000 37.379000 4.500148
22.425000 35.236000 4.336785
22.428000 34.722000 4.383353
22.431000 33.543000 4.076700
22.434000 33.124000 4.197764
22.437000 34.689000 4.570218
22.440000 33.140000 4.319020
22.443000 30.121000 4.112427
22.446000 40.508000 4.567446
22.449000 32.262000 4.289768
22.452000 30.952000 4.090024
22.455000 33.939000 4.421656
22.458000 31.323000 3.857766
22.461000 35.687000 4.286609
22.464000 33.721000 4.212736
22.467000 28.575000 3.833563
22.470000 30.083000 4.022292
22.473000 31.278000 4.201550
22.476000 41.675000 4.646554
22.479000 43.461000 4.942047
22.482000 33.573000 4.330706
22.485000 37.951000 4.471449
22.488000 25.834000 3.616891
22.491000 35.757000 4.433102
22.494000 42.796000 4.759155
22.497000 48.319000 5.197773
22.500000 39.692000 4.607610
22.503000 36.216000 4.531079
22.506000 34.651000 4.224856
22.509000 33.841000 4.311508
22.512000 48.744000 5.244126
22.515000 46.394000 5.096125
22.518000 41.898000 4.743817
22.521000 31.633000 3.921156
22.524000 32.405000 4.181360
22.527000 40.413000 4.629487
22.530000 36.330000 4.457693
22.533000 37.814000 4.610198
22.536000 48.355000 4.930163
22.539000 32.386000 4.109070
22.542000 41.079000 4.830386
22.545000 36.583000 4.483770
22.548000 42.336000 4.584337
22.551000 47.258000 5.080418
22.554000 43.094000 4.763648
22.557000 34.409000 4.186454
22.560000 53.192000 5.235399
22.563000 52.303000 5.319727
22.566000 39.179000 4.486824
22.569000 56.714000 5.436412
22.572000 41.876000 4.750498
22.575000 45.871000 4.923202
22.578000 49.260000 5.097657
22.581000 41.612000 4.698039
22.584000 43.491000 4.854007
22.587000 44.734000 4.875864
22.590000 53.216000 5.415300
22.593000 44.819000 4.824401
22.596000 48.041000 4.952229
22.599000 48.912000 5.282155
22.602000 53.950000 5.639016
22.605000 47.719000 5.158395
22.608000 53.330000 5.320155
22.611000 52.557000 5.289754
22.614000 70.078000 6.133747
22.617000 48.498000 5.039144
22.620000 60.986000 5.876796
22.623000 67.028000 6.036246
22.626000 56.589000 5.530695
22.629000 55.984000 5.593309
22.632000 54.550000 5.398559
22.635000 54.848000 5.314858
22.638000 74.256000 6.270330
22.641000 56.747000 5.564843
22.644000 66.820000 6.034175
22.647000 65.251000 6.051057
22.650000 66.857000 6.063884
22.653000 84.696000 6.764374
22.656000 68.144000 5.971131
22.659000 64.726000 5.854556
22.662000 78.250000 6.536756
22.665000 88.277000 6.842022
22.668000 92.432000 6.982677
22.671000 95.450000 7.038335
22.674000 84.300000 6.632995
22.677000 83.822000 6.817004
22.680000 91.341000 6.877601
22.683000 105.521000 7.486734
22.686000 104.365000 7.610142
22.689000 100.417000 7.356429
22.692000 126.088000 8.453265
22.695000 144.859000 8.652705
22.698000 144.462000 8.764890
22.701000 141.313000 8.750896
22.704000 152.334000 9.130568
22.707000 153.251000 9.021136
22.710000 192.136000 9.969238
22.713000 198.997000 10.290052
22.716000 234.588000 11.140351
22.719000 248.017000 11.703669
22.722000 281.453000 12.427415
22.725000 326.693000 12.938083
22.728000 378.591000 14.196103
22.731000 436.756000 15.404097
22.734000 527.909000 17.003181
22.737000 705.866000 19.830000
22.740000 874.162000 21.722489
22.743000 1188.678000 25.426971
22.746000 1490.034000 28.795373
22.749000 2050.852000 34.363870
22.752000 2704.504000 39.743454
22.755000 3271.106000 43.361354
22.758000 3494.381000 45.099504
22.761000 3241.597000 43.825694
22.764000 2650.683000 39.476360
22.767000 2044.555000 34.158680
22.770000 1445.826000 28.349899
22.773000 1024.296000 23.746361
22.776000 816.881000 21.466048
22.779000 667.749000 19.235924
22.782000 491.167000 16.161073
22.785000 425.439000 15.359622
22.788000 343.056000 13.416394
22.791000 283.948000 12.479556
22.794000 266.575000 12.363544
22.797000 210.899000 10.732350
22.800000 198.857000 10.245206
22.803000 198.079000 10.337252
22.806000 153.584000 9.039373
22.809000 161.782000 9.344836
22.812000 132.965000 8.510197
22.815000 132.887000 8.493066
22.818000 120.072000 7.997256
22.821000 129.062000 8.487498
22.824000 94.078000 7.137238
22.827000 108.465000 7.390637
22.830000 102.740000 7.271002
22.833000 88.749000 6.885653
22.836000 89.177000 6.970366
22.839000 91.192000 7.129928
22.842000 81.528000 6.625327
22.845000 85.353000 6.618329
22.848000 73.673000 6.239495
22.851000 75.166000 6.303350
22.854000 87.668000 6.856155
22.857000 73.713000 6.265023
22.860000 52.913000 5.124168
22.863000 53.557000 5.317542
22.866000 80.743000 6.659455
22.869000 62.715000 5.759357
22.872000 70.955000 6.061210
22.875000 47.518000 4.758601
22.878000 80.611000 6.710146
22.881000 58.287000 5.635420
22.884000 54.162000 5.395393
22.887000 46.911000 5.129626
22.890000 41.835000 4.687713
22.893000 46.810000 5.115308
22.896000 45.953000 4.965576
22.899000 46.903000 5.026063
22.902000 52.053000 5.238761
22.905000 44.604000 4.776009
22.908000 53.595000 5.300490
22.911000 53.022000 5.344189
22.914000 54.119000 5.450915
22.917000 52.177000 5.376408
22.920000 43.107000 4.922075
22.923000 50.083000 5.252294
22.926000 34.278000 4.391875
22.929000 49.179000 5.123757
22.932000 43.130000 4.794979
22.935000 54.736000 5.493424
22.938000 47.628000 4.943199
22.941000 44.582000 4.833640
22.944000 48.794000 4.986862
22.947000 41.998000 4.720644
22.950000 47.317000 4.826790
22.953000 59.583000 5.781443
22.956000 54.983000 5.500920
22.959000 47.288000 4.974417
22.962000 39.298000 4.524735
22.965000 34.258000 4.201072
22.968000 34.616000 4.400599
22.971000 32.387000 4.083961
22.974000 38.792000 4.550144
22.977000 33.114000 4.064035
22.980000 37.755000 4.461174
22.983000 39.681000 4.795341
22.986000 43.136000 4.714643
22.989000 47.429000 4.926530
22.992000 32.845000 4.116872
22.995000 37.935000 4.611836
22.998000 41.390000 4.728622
23.001000 39.918000 4.593957
23.004000 27.890000 3.987205
23.007000 38.555000 4.603585
23.010000 37.316000 4.509722
23.013000 45.274000 4.796513
23.016000 37.182000 4.484991
23.019000 31.352000 4.152784
23.022000 47.551000 5.079237
23.025000 26.953000 3.682770
23.028000 34.418000 4.345023
23.031000 39.413000 4.536621
23.034000 33.724000 4.209059
23.037000 36.120000 4.357867
23.040000 27.887000 3.825291
23.043000 37.291000 4.597473
23.046000 40.315000 4.592480
23.049000 42.454000 4.761728
23.052000 39.447000 4.551824
23.055000 49.739000 5.188681
23.058000 38.637000 4.668568
23.061000 30.645000 4.106230
23.064000 41.185000 4.774723
23.067000 24.857000 3.499087
23.070000 35.041000 4.401922
23.073000 41.700000 4.706035
23.076000 34.955000 4.282542
23.079000 35.239000 4.291338
23.082000 30.680000 4.091835
23.085000 38.510000 4.583733
23.088000 35.673000 4.515838
23.091000 30.501000 3.973159
23.094000 43.659000 5.016169
23.097000 31.208000 4.024766
23.100000 38.659000 4.629731
23.103000 24.669000 3.646416
23.106000 41.777000 4.688766
23.109000 42.770000 4.721848
23.112000 42.568000 4.713016
23.115000 34.371000 4.371969
23.118000 34.888000 4.294563
23.121000 35.792000 4.565879
23.124000 33.999000 4.234593
23.127000 25.569000 3.487978
23.130000 30.401000 3.893467
23.133000 25.944000 3.660907
23.136000 31.771000 4.164313
23.139000 32.755000 4.178981
23.142000 35.218000 4.262593
23.145000 36.294000 4.568160
23.148000 25.516000 3.612512
23.151000 26.414000 3.647755
23.154000 32.141000 4.055774
23.157000 36.410000 4.343806
23.160000 40.979000 4.548442
23.163000 41.364000 4.698152
23.166000 36.884000 4.311985
23.169000 40.211000 4.626593
23.172000 24.450000 3.750248
23.175000 27.735000 3.908465
23.178000 29.896000 3.918117
23.181000 39.730000 4.559697
23.184000 36.184000 4.492157
23.187000 40.163000 4.727738
23.190000 39.133000 4.626671
23.193000 29.192000 4.042997
23.196000 27.667000 3.733011
23.199000 27.974000 3.932049
23.202000 37.635000 4.475601
23.205000 31.649000 4.108914
23.208000 36.972000 4.455995
23.211000 45.057000 4.898398
23.214000 35.647000 4.401348
23.217000 28.168000 3.934959
23.220000 30.243000 3.920042
23.223000 26.557000 3.820277
23.226000 25.575000 3.721254
23.229000 38.835000 4.495517
23.232000 33.316000 4.221723
23.235000 35.684000 4.482585
23.238000 42.237000 4.847157
23.241000 26.633000 3.677198
23.244000 25.078000 3.584465
23.247000 31.484000 4.150082
23.250000 34.350000 4.462549
23.253000 32.226000 4.226178
23.256000 25.435000 3.721796
23.259000 34.631000 4.283761
23.262000 31.223000 4.112074
23.265000 29.063000 3.987247
23.268000 38.499000 4.634090
23.271000 34.514000 4.031955
23.274000 40.783000 4.833233
23.277000 36.482000 4.273146
23.280000 30.486000 4.088427
23.283000 31.868000 4.145196
23.286000 40.226000 4.685012
23.289000 31.757000 4.235705
23.292000 32.568000 4.112418
23.295000 26.240000 3.649299
23.298000 34.139000 4.200132
23.301000 38.100000 4.516781
23.304000 31.334000 3.832914
23.307000 33.477000 4.131586
23.310000 35.551000 4.437933
23.313000 44.182000 4.842798
23.316000 31.551000 4.287976
23.319000 32.264000 4.184008
23.322000 39.397000 4.712760
23.325000 33.975000 4.343101
23.328000 32.293000 4.163005
23.331000 34.990000 4.112975
23.334000 36.281000 4.394163
23.337000 34.447000 4.291801
23.340000 48.056000 5.125793
23.343000 38.478000 4.460483
23.346000 41.130000 4.736078
23.349000 28.644000 3.799524
23.352000 35.549000 4.481486
23.355000 34.644000 4.345104
23.358000 29.993000 3.780184
23.361000 33.958000 4.296071
23.364000 25.319000 3.540879
23.367000 35.012000 4.410688
23.370000 29.913000 3.874940
23.373000 26.867000 3.668874
23.376000 25.974000 3.819747
23.379000 29.864000 3.933165
23.382000 26.762000 3.854170
23.385000 28.148000 3.875149
23.388000 41.202000 4.891606
23.391000 34.660000 4.335263
23.394000 27.407000 3.582424
23.397000 40.807000 4.804392
23.400000 29.415000 3.850471
23.403000 35.029000 4.432056
23.406000 28.780000 3.945486
23.409000 47.164000 5.078145
23.412000 37.748000 4.417730
23.415000 34.092000 4.184947
23.418000 38.684000 4.637484
23.421000 34.487000 4.339961
23.424000 37.840000 4.406537
23.427000 39.279000 4.631678
23.430000 40.947000 4.644326
23.433000 25.398000 3.710893
23.436000 36.304000 4.327188
23.439000 30.283000 4.124801
23.442000 33.904000 4.329154
23.445000 37.090000 4.626913
23.448000 28.024000 3.718770
23.451000 40.172000 4.646636
23.454000 37.698000 4.593711
23.457000 35.499000 4.399600
23.460000 31.896000 4.159576
23.463000 34.036000 4.275148
23.466000 37.441000 4.466767
23.469000 34.689000 4.329077
23.472000 31.350000 4.236247
23.475000 34.138000 4.167970
23.478000 40.995000 4.706352
23.481000 34.954000 4.223079
23.484000 30.357000 4.030378
23.487000 29.593000 3.917672
23.490000 29.931000 3.958669
23.493000 36.160000 4.388558
23.496000 36.999000 4.475497
23.499000 43.259000 4.964693
23.502000 36.708000 4.512619
23.505000 26.889000 3.737185
23.508000 24.481000 3.591877
23.511000 36.784000 4.407902
23.514000 28.328000 3.841771
23.517000 35.148000 4.391787
23.520000 24.921000 3.559676
23.523000 35.582000 4.426139
23.526000 39.857000 4.625943
23.529000 30.586000 3.993031
23.532000 41.437000 4.710056
23.535000 29.024000 3.887702
23.538000 43.683000 4.910644
23.541000 30.951000 4.178435
23.544000 23.369000 3.592626
23.547000 31.164000 4.124705
23.550000 29.552000 3.904646
23.553000 34.835000 4.511526
23.556000 32.508000 4.160232
23.559000 37.687000 4.561899
23.562000 25.201000 3.795556
23.565000 35.681000 4.454791
23.568000 26.981000 3.721369
23.571000 44.258000 4.914545
23.574000 28.070000 3.790260
23.577000 34.832000 4.247826
23.580000 35.416000 4.185855
23.583000 32.223000 3.961837
23.586000 33.109000 4.198787
23.589000 33.107000 4.230049
23.592000 28.954000 3.937739
23.595000 42.318000 4.766497
23.598000 41.938000 4.863727
23.601000 25.694000 3.738612
23.604000 36.569000 4.293409
23.607000 38.293000 4.537354
23.610000 36.512000 4.407110
23.613000 35.558000 4.385049
23.616000 31.000000 3.993758
23.619000 31.801000 4.158562
23.622000 38.020000 4.471580
23.625000 25.849000 3.696764
23.628000 48.151000 5.124064
23.631000 27.731000 3.939434
23.634000 22.344000 3.380140
23.637000 27.955000 3.852553
23.640000 28.366000 3.926515
23.643000 31.705000 4.112706
23.646000 34.939000 4.479363
23.649000 46.591000 5.077339
23.652000 32.717000 4.210260
23.655000 38.029000 4.510666
23.658000 43.174000 4.801502
23.661000 41.329000 4.720275
23.664000 31.346000 4.146657
23.667000 29.904000 3.957307
23.670000 38.557000 4.651701
23.673000 26.533000 3.966157
23.676000 40.703000 4.538714
23.679000 28.005000 4.004204
23.682000 36.200000 4.533605
23.685000 33.303000 4.291168
23.688000 29.741000 4.034684
23.691000 32.809000 4.160512
23.694000 48.920000 5.090340
23.697000 35.392000 4.401761
23.700000 38.776000 4.449326
23.703000 31.800000 4.097877
23.706000 32.131000 4.238091
23.709000 41.889000 4.909352
23.712000 35.846000 4.428479
23.715000 32.465000 4.041478
23.718000 26.782000 3.805917
23.721000 28.168000 3.939757
23.724000 37.169000 4.548637
23.727000 31.668000 4.111003
23.730000 31.709000 4.026982
23.733000 38.021000 4.574104
23.736000 33.245000 4.260247
23.739000 31.133000 4.056524
23.742000 24.251000 3.479596
23.745000 29.411000 4.030655
23.748000 46.047000 4.992951
23.751000 31.250000 4.034709
23.754000 33.022000 4.194865
23.757000 32.529000 4.312410
23.760000 26.933000 3.696527
23.763000 29.264000 3.987598
23.766000 28.273000 3.959702
23.769000 28.331000 3.995436
23.772000 26.951000 3.774575
23.775000 34.149000 4.331254
23.778000 33.334000 4.342234
23.781000 29.191000 3.896901
23.784000 38.332000 4.471242
23.787000 30.200000 4.008582
23.790000 42.209000 4.861821
23.793000 33.968000 4.248731
23.796000 31.244000 4.059254
23.799000 32.525000 4.103039
23.802000 30.880000 4.030890
23.805000 35.468000 4.550034
23.808000 33.328000 4.157085
23.811000 30.185000 4.050625
23.814000 32.997000 4.352868
23.817000 27.902000 3.653044
23.820000 38.978000 4.537890
23.823000 24.115000 3.647931
23.826000 32.951000 4.272229
23.829000 30.406000 4.043877
23.832000 27.958000 3.723026
23.835000 31.268000 3.977346
23.838000 28.367000 4.044918
23.841000 30.199000 4.205512
23.844000 32.826000 4.248187
23.847000 20.301000 3.230494
23.850000 27.389000 3.678131
23.853000 40.705000 4.655099
23.856000 33.791000 4.378672
23.859000 30.380000 4.001357
23.862000 30.144000 3.969714
23.865000 37.432000 4.639949
23.868000 35.190000 4.351979
23.871000 36.173000 4.352046
23.874000 26.123000 3.718353
23.877000 26.074000 3.777930
23.880000 24.826000 3.610801
23.883000 24.576000 3.582409
23.886000 30.471000 4.076542
23.889000 38.457000 4.762402
23.892000 35.070000 4.270920
23.895000 43.370000 4.825603
23.898000 38.721000 4.683129
23.901000 27.105000 3.816343
23.904000 32.196000 3.916970
23.907000 42.716000 4.840284
23.910000 34.616000 4.268327
23.913000 40.927000 4.557334
23.916000 27.156000 3.743604
23.919000 33.637000 4.237053
23.922000 43.920000 4.945783
23.925000 30.944000 4.021806
23.928000 43.899000 4.861267
23.931000 34.894000 4.264724
23.934000 33.317000 4.102723
23.937000 27.735000 3.901955
23.940000 33.562000 4.451152
23.943000 29.032000 3.881807
23.946000 26.320000 3.781511
23.949000 30.986000 4.122090
23.952000 35.005000 4.211897
23.955000 42.786000 4.887315
23.958000 30.085000 4.002640
23.961000 31.027000 3.933361
23.964000 29.734000 4.124529
23.967000 37.437000 4.401201
23.970000 28.153000 3.950527
23.973000 37.092000 4.540319
23.976000 35.678000 4.277614
23.979000 33.575000 4.180019
23.982000 28.200000 3.978516
23.985000 37.838000 4.518373
23.988000 36.003000 4.548385
23.991000 30.044000 3.889958
23.994000 36.261000 4.509082
23.997000 33.045000 4.249391
24.000000 30.030000 4.079418
24.003000 39.058000 4.603521
24.006000 35.616000 4.370500
24.009000 37.334000 4.538569
24.012000 37.454000 4.491791
24.015000 30.852000 3.980069
24.018000 32.755000 4.279101
24.021000 39.075000 4.586370
24.024000 42.393000 4.756162
24.027000 31.944000 4.044672
24.030000 43.441000 4.939278
24.033000 33.089000 4.133379
24.036000 37.890000 4.414505
24.039000 38.836000 4.601683
24.042000 37.659000 4.670204
24.045000 28.593000 3.895916
24.048000 37.042000 4.484070
24.051000 30.614000 4.031891
24.054000 26.681000 3.774538
24.057000 41.278000 4.774728
24.060000 35.759000 4.175956
24.063000 31.612000 4.101123
24.066000 33.028000 4.246697
24.069000 35.452000 4.258247
24.072000 46.008000 5.022933
24.075000 27.660000 3.810636
24.078000 33.114000 4.257906
24.081000 29.829000 3.942562
24.084000 29.195000 3.740502
24.087000 34.032000 4.299533
24.090000 23.911000 3.398330
24.093000 32.731000 4.051724
24.096000 32.280000 4.078814
24.099000 32.627000 4.174126
24.102000 36.802000 4.487387
24.105000 34.089000 4.351621
24.108000 41.866000 4.652523
24.111000 27.067000 3.896980
24.114000 32.745000 4.191392
24.117000 34.267000 4.153966
24.120000 37.268000 4.454725
24.123000 34.856000 4.303348
24.126000 25.311000 3.794426
24.129000 47.512000 5.113994
24.132000 38.306000 4.420157
24.135000 31.582000 4.112279
24.138000 36.727000 4.351827
24.141000 38.411000 4.558777
24.144000 38.496000 4.442781
24.147000 43.188000 4.863303
24.150000 29.483000 3.951695
24.153000 32.153000 4.115126
24.156000 38.019000 4.458899
24.159000 35.639000 4.535560
24.162000 42.138000 4.805466
24.165000 45.973000 4.897533
24.168000 48.824000 5.004520
24.171000 41.001000 4.787067
24.174000 51.575000 5.133775
24.177000 53.872000 5.493185
24.180000 61.598000 5.605915
24.183000 64.052000 5.756764
24.186000 81.126000 6.597819
24.189000 66.039000 6.002456
24.192000 50.346000 5.350527
24.195000 51.498000 5.217574
24.198000 47.059000 4.910604
24.201000 47.847000 5.149508
24.204000 39.605000 4.690725
24.207000 41.376000 4.767658
24.210000 30.315000 4.054947
24.213000 26.648000 3.603292
24.216000 39.943000 4.605483
24.219000 29.498000 4.138233
24.222000 30.795000 3.975252
24.225000 35.754000 4.352593
24.228000 29.380000 4.005047
24.231000 30.748000 4.026543
24.234000 34.082000 4.406818
24.237000 39.668000 4.481159
24.240000 23.954000 3.410861
24.243000 34.978000 4.390321
24.246000 23.685000 3.494144
24.249000 41.565000 4.656971
24.252000 34.231000 4.333274
24.255000 40.111000 4.772641
24.258000 36.318000 4.373299
24.261000 40.311000 4.668780
24.264000 32.868000 4.279641
24.267000 30.755000 4.087550
24.270000 30.423000 4.167506
24.273000 29.781000 3.966995
24.276000 25.960000 3.581028
24.279000 32.464000 4.141810
24.282000 30.383000 4.159804
24.285000 29.752000 4.002883
24.288000 26.052000 3.723841
24.291000 24.510000 3.546224
24.294000 35.876000 4.452973
24.297000 32.023000 4.144940
24.300000 24.553000 3.650653
24.303000 39.325000 4.557242
24.306000 35.267000 4.508385
24.309000 28.638000 3.843366
24.312000 33.525000 4.282587
24.315000 38.076000 4.634103
24.318000 29.967000 3.998354
24.321000 39.282000 4.660242
24.324000 27.984000 3.924373
24.327000 34.519000 4.346261
24.330000 35.447000 4.350467
24.333000 36.088000 4.305591
24.336000 33.107000 4.374454
24.339000 42.516000 4.819239
24.342000 32.984000 4.028231
24.345000 42.955000 4.785174
24.348000 36.446000 4.415729
24.351000 36.883000 4.341061
24.354000 34.804000 4.440016
24.357000 41.615000 4.669255
24.360000 35.540000 4.395051
24.363000 31.836000 4.207514
24.366000 37.081000 4.566999
24.369000 31.227000 4.015752
24.372000 40.750000 4.611505
24.375000 35.871000 4.223105
24.378000 41.702000 4.782883
24.381000 29.184000 3.907260
24.384000 42.333000 4.847621
24.387000 39.237000 4.556609
24.390000 41.062000 4.671747
24.393000 36.435000 4.392942
24.396000 38.192000 4.565713
24.399000 40.574000 4.889561
24.402000 32.126000 4.172552
24.405000 29.531000 4.000031
24.408000 36.986000 4.271901
24.411000 37.770000 4.640483
24.414000 41.158000 4.830682
24.417000 36.929000 4.408812
24.420000 46.949000 4.803915
24.423000 30.130000 4.079902
24.426000 36.797000 4.523585
24.429000 36.843000 4.478314
24.432000 25.839000 3.601034
24.435000 34.315000 4.267694
24.438000 38.517000 4.708690
24.441000 34.418000 4.408700
24.444000 35.463000 4.278301
24.447000 27.193000 3.713523
24.450000 27.038000 3.657260
24.453000 31.728000 4.273998
24.456000 36.981000 4.469503
24.459000 45.395000 5.018641
24.462000 36.137000 4.237787
24.465000 32.455000 4.262441
24.468000 27.332000 3.938942
24.471000 41.451000 4.904111
24.474000 28.691000 3.905645
24.477000 39.895000 4.665450
24.480000 31.349000 3.843262
24.483000 36.610000 4.503059
24.486000 26.517000 3.545144
24.489000 28.943000 3.913345
24.492000 38.026000 4.445580
24.495000 36.647000 4.453471
24.498000 40.995000 4.706019
24.501000 23.105000 3.431338
24.504000 28.870000 3.932761
24.507000 48.629000 4.995367
24.510000 33.301000 4.280282
24.513000 30.718000 4.102611
24.516000 34.712000 4.219158
24.519000 31.613000 4.057970
24.522000 36.962000 4.569873
24.525000 44.602000 5.052728
24.528000 34.425000 4.336042
24.531000 44.087000 4.986931
24.534000 30.959000 3.948062
24.537000 40.666000 4.394446
24.540000 39.925000 4.647420
24.543000 36.858000 4.431294
24.546000 30.550000 3.877094
24.549000 35.472000 4.199642
24.552000 34.369000 4.207392
24.555000 26.177000 3.783518
24.558000 42.343000 4.830653
24.561000 34.064000 4.136240
24.564000 37.373000 4.511643
24.567000 36.299000 4.559259
24.570000 44.241000 4.877555
24.573000 37.161000 4.473264
24.576000 44.195000 4.949205
24.579000 30.456000 4.117453
24.582000 33.833000 4.196002
24.585000 30.044000 3.964342
24.588000 35.974000 4.316408
24.591000 46.611000 5.009707
24.594000 40.351000 4.615544
24.597000 32.904000 4.221436
24.600000 28.226000 3.924760
24.603000 32.475000 4.067108
24.606000 37.139000 4.408067
24.609000 43.955000 4.728567
24.612000 26.374000 3.771508
24.615000 46.311000 5.176371
24.618000 36.697000 4.450100
24.621000 24.636000 3.631802
24.624000 42.116000 4.669692
24.627000 28.488000 3.840771
24.630000 31.430000 4.028724
24.633000 39.180000 4.574172
24.636000 44.442000 4.875352
24.639000 38.783000 4.592156
24.642000 32.284000 4.100174
24.645000 38.503000 4.582393
24.648000 30.870000 3.937081
24.651000 43.404000 4.792744
24.654000 21.821000 3.400853
24.657000 27.375000 3.966160
24.660000 37.852000 4.658921
24.663000 31.451000 4.157194
24.666000 33.509000 4.015606
24.669000 44.657000 4.825525
24.672000 42.024000 4.892980
24.675000 49.865000 5.195133
24.678000 53.179000 5.467282
24.681000 45.829000 4.935734
24.684000 52.960000 5.339105
24.687000 45.293000 5.004119
24.690000 42.571000 4.985127
24.693000 41.960000 4.684301
24.696000 60.061000 5.785631
24.699000 44.863000 4.843673
24.702000 45.702000 5.134598
24.705000 44.941000 4.843213
24.708000 43.593000 4.823090
24.711000 46.543000 4.887568
24.714000 45.826000 4.757535
24.717000 44.838000 5.084364
24.720000 72.377000 6.275971
24.723000 53.371000 5.433446
24.726000 60.105000 5.713625
24.729000 59.769000 5.551133
24.732000 56.313000 5.423706
24.735000 77.492000 6.365364
24.738000 72.846000 6.108824
24.741000 80.451000 6.456226
24.744000 110.411000 7.771891
24.747000 89.799000 6.936559
24.750000 105.287000 7.530301
24.753000 113.429000 7.839882
24.756000 120.112000 7.801684
24.759000 166.975000 9.492252
24.762000 167.585000 9.385421
24.765000 214.500000 10.873226
24.768000 300.976000 12.749989
24.771000 435.204000 15.422311
24.774000 626.276000 18.423325
24.777000 953.894000 22.940940
24.780000 1596.318000 30.292877
24.783000 2654.509000 39.046880
24.786000 4624.331000 52.598646
24.789000 6595.169000 64.516038
24.792000 6974.338000 67.681107
24.795000 4814.725000 54.274479
24.798000 2705.061000 38.970926
24.801000 1637.248000 30.134943
24.804000 964.995000 23.213307
24.807000 640.660000 18.825792
24.810000 478.515000 16.278483
24.813000 312.919000 13.025053
24.816000 207.472000 10.642036
24.819000 197.720000 10.434481
24.822000 169.270000 9.662685
24.825000 142.412000 8.835431
24.828000 116.809000 7.986207
24.831000 102.051000 7.383805
24.834000 85.196000 6.846738
24.837000 97.804000 7.247349
24.840000 84.545000 6.839626
24.843000 67.738000 6.101768
24.846000 60.996000 5.802832
24.849000 72.252000 6.301944
24.852000 55.025000 5.575186
24.855000 60.491000 5.751276
24.858000 58.664000 5.649048
24.861000 38.726000 4.636721
24.864000 70.936000 6.398068
24.867000 61.799000 5.796512
24.870000 46.627000 5.083468
24.873000 47.840000 5.187511
24.876000 50.712000 5.132696
24.879000 50.597000 5.277009
24.882000 39.829000 4.648609
24.885000 42.756000 4.806162
24.888000 47.648000 5.196204
24.891000 43.003000 4.689024
24.894000 46.186000 4.853454
24.897000 47.360000 5.060039
24.900000 47.392000 4.980696
24.903000 42.879000 4.724788
24.906000 48.896000 5.091225
24.909000 33.077000 4.281778
24.912000 33.435000 4.298548
24.915000 49.240000 5.131024
24.918000 33.185000 4.186580
24.921000 37.681000 4.621964
24.924000 42.402000 4.794405
24.927000 45.658000 4.958010
24.930000 34.050000 4.151048
24.933000 41.501000 4.606468
24.936000 38.989000 4.693479
24.939000 35.622000 4.379722
24.942000 40.229000 4.707458
24.945000 42.501000 4.576275
24.948000 49.965000 5.060402
24.951000 34.250000 4.201122
24.954000 39.233000 4.551151
24.957000 46.531000 4.906392
24.960000 39.378000 4.575810
24.963000 36.577000 4.425107
24.966000 41.544000 4.677942
24.969000 39.633000 4.763192
24.972000 45.218000 5.037295
24.975000 38.268000 4.531105
24.978000 40.247000 4.554236
24.981000 27.115000 3.715506
24.984000 40.497000 4.743727
24.987000 34.092000 4.235743
24.990000 32.851000 4.048443
24.993000 42.166000 4.697222
24.996000 43.657000 4.638968
24.999000 27.553000 3.952520
25.002000 42.389000 4.858531
25.005000 49.532000 4.999902
25.008000 34.392000 4.402547
25.011000 39.845000 4.603202
25.014000 38.688000 4.503682
25.017000 31.930000 4.160112
25.020000 43.333000 4.780682
25.023000 36.864000 4.325709
25.026000 32.435000 4.121831
25.029000 33.114000 4.186915
25.032000 39.160000 4.634965
25.035000 43.748000 4.683185
25.038000 42.806000 4.846721
25.041000 36.898000 4.402388
25.044000 35.563000 4.454291
25.047000 30.335000 4.081434
25.050000 42.976000 4.948479
25.053000 41.394000 4.679010
25.056000 33.448000 4.280088
25.059000 37.354000 4.509554
25.062000 36.894000 4.266543
25.065000 34.275000 4.389754
25.068000 38.810000 4.661501
25.071000 27.890000 3.920927
25.074000 32.810000 4.202487
25.077000 37.632000 4.564414
25.080000 48.972000 5.149127
25.083000 32.741000 4.041914
25.086000 34.366000 4.294501
25.089000 41.644000 4.884537
25.092000 36.394000 4.369545
25.095000 33.547000 4.250365
25.098000 32.941000 4.096221
25.101000 41.469000 4.633149
25.104000 32.825000 4.147405
25.107000 31.205000 4.026097
25.110000 46.320000 5.006953
25.113000 28.578000 3.860490
25.116000 36.464000 4.471417
25.119000 41.934000 4.700635
25.122000 42.558000 4.690957
25.125000 31.717000 4.094331
25.128000 42.560000 5.021757
25.131000 47.021000 5.089428
25.134000 41.316000 4.709162
25.137000 25.831000 3.658292
25.140000 30.773000 4.026023
25.143000 37.929000 4.584607
25.146000 42.171000 4.733980
25.149000 23.809000 3.463389
25.152000 36.114000 4.446887
25.155000 29.026000 3.761828
25.158000 37.919000 4.482013
25.161000 36.314000 4.517366
25.164000 36.171000 4.481423
25.167000 41.103000 4.586971
25.170000 25.799000 3.608259
25.173000 35.129000 4.302248
25.176000 38.747000 4.556458
25.179000 46.658000 5.042632
25.182000 28.205000 3.856607
25.185000 35.717000 4.477497
25.188000 29.819000 3.990087
25.191000 38.300000 4.558013
25.194000 38.062000 4.478734
25.197000 33.853000 4.424007
25.200000 38.657000 4.591050
25.203000 35.939000 4.397894
25.206000 32.127000 4.357932
25.209000 33.041000 4.251799
25.212000 36.498000 4.361785
25.215000 38.041000 4.411834
25.218000 35.789000 4.272356
25.221000 32.121000 4.147430
25.224000 31.180000 4.134880
25.227000 33.525000 4.180400
25.230000 32.926000 4.323126
25.233000 44.155000 4.887368
25.236000 43.656000 4.971617
25.239000 35.592000 4.424363
25.242000 37.152000 4.249083
25.245000 26.640000 3.731021
25.248000 44.908000 5.003392
25.251000 32.417000 4.127709
25.254000 32.210000 4.315715
25.257000 32.287000 4.048479
25.260000 23.214000 3.389833
25.263000 34.872000 4.300047
25.266000 23.050000 3.543852
25.269000 29.408000 4.012600
25.272000 29.947000 3.948029
25.275000 39.952000 4.650613
25.278000 38.369000 4.558741
25.281000 34.006000 4.305545
25.284000 33.869000 4.103634
25.287000 40.310000 4.563762
25.290000 37.304000 4.520555
25.293000 45.801000 5.008343
25.296000 24.615000 3.705103
25.299000 34.218000 4.356844
25.302000 27.638000 3.926074
25.305000 30.346000 4.053866
25.308000 47.541000 5.199731
25.311000 28.581000 3.904364
25.314000 40.186000 4.657318
25.317000 26.775000 3.716607
25.320000 31.814000 4.140047
25.323000 33.667000 4.379771
25.326000 26.727000 3.748842
25.329000 30.347000 3.886041
25.332000 27.966000 3.831956
25.335000 37.382000 4.417964
25.338000 37.294000 4.496838
25.341000 28.557000 4.002281
25.344000 18.723000 3.288336
25.347000 32.370000 4.068171
25.350000 34.215000 4.216806
25.353000 29.409000 4.054098
25.356000 27.652000 3.798065
25.359000 39.986000 4.602064
25.362000 36.388000 4.304714
25.365000 24.720000 3.590054
25.368000 26.900000 3.767974
25.371000 28.257000 3.962777
25.374000 32.975000 4.149944
25.377000 35.104000 4.288886
25.380000 28.401000 3.894633
25.383000 37.829000 4.486791
25.386000 24.252000 3.582979
25.389000 25.460000 3.711174
25.392000 30.395000 3.961640
25.395000 26.612000 3.777896
25.398000 31.541000 3.986094
25.401000 38.289000 4.633755
25.404000 41.653000 4.836170
25.407000 24.863000 3.450095
25.410000 32.473000 4.041140
25.413000 34.177000 4.265081
25.416000 44.459000 4.894039
25.419000 44.238000 4.927213
25.422000 40.677000 4.804513
25.425000 21.383000 3.475382
25.428000 30.767000 4.000123
25.431000 15.207000 2.892360
25.434000 43.068000 4.858082
25.437000 48.260000 5.256837
25.440000 39.971000 4.672854
25.443000 32.702000 4.223208
25.446000 35.573000 4.367254
25.449000 25.388000 3.580726
25.452000 17.877000 2.965864
25.455000 36.330000 4.441625
25.458000 29.781000 3.923749
25.461000 50.210000 5.040808
25.464000 34.304000 4.125849
25.467000 30.518000 4.109210
25.470000 32.643000 4.164180
25.473000 35.088000 4.373195
25.476000 30.632000 4.111161
25.479000 31.671000 4.119293
25.482000 42.751000 4.927655
25.485000 42.148000 4.898811
25.488000 37.240000 4.451406
25.491000 27.728000 3.738451
25.494000 32.218000 3.990866
25.497000 40.431000 4.619503
25.500000 32.033000 3.959442
25.503000 42.559000 4.544078
25.506000 48.141000 4.942340
25.509000 42.742000 4.820960
25.512000 40.843000 4.953845
25.515000 31.761000 4.279334
25.518000 30.677000 4.009025
25.521000 29.570000 3.899224
25.524000 26.656000 3.710007
25.527000 44.053000 4.966412
25.530000 42.126000 4.784702
25.533000 37.098000 4.479537
25.536000 41.751000 4.818456
25.539000 44.176000 4.878068
25.542000 40.699000 4.684071
25.545000 31.261000 4.101868
25.548000 26.712000 3.867155
25.551000 41.009000 4.641891
25.554000 30.514000 4.147387
25.557000 26.761000 3.776627
25.560000 28.966000 4.032085
25.563000 32.453000 4.308963
25.566000 36.215000 4.213544
25.569000 33.243000 4.081012
25.572000 39.711000 4.828528
25.575000 23.394000 3.537137
25.578000 32.909000 4.070499
25.581000 34.893000 4.270271
25.584000 30.173000 4.031972
25.587000 30.799000 3.917025
25.590000 34.052000 4.215704
25.593000 30.775000 4.011341
25.596000 34.419000 4.251913
25.599000 36.689000 4.540298
25.602000 35.546000 4.376855
25.605000 28.315000 3.824979
25.608000 37.931000 4.595771
25.611000 37.125000 4.541661
25.614000 38.844000 4.795796
25.617000 35.839000 4.349856
25.620000 27.515000 3.755853
25.623000 37.194000 4.680452
25.626000 26.703000 3.684240
25.629000 30.986000 4.001686
25.632000 29.966000 3.980747
25.635000 37.022000 4.636640
25.638000 35.782000 4.214627
25.641000 44.276000 4.823720
25.644000 41.551000 4.553090
25.647000 33.934000 4.327356
25.650000 33.873000 4.312431
25.653000 36.527000 4.427267
25.656000 35.924000 4.542714
25.659000 43.829000 5.022392
25.662000 30.378000 4.077597
25.665000 35.685000 4.293180
25.668000 31.820000 4.031819
25.671000 23.659000 3.574160
25.674000 30.742000 4.130580
25.677000 40.569000 4.756454
25.680000 39.837000 4.638154
25.683000 27.116000 3.669817
25.686000 36.897000 4.314347
25.689000 32.193000 4.264977
25.692000 28.879000 4.087892
25.695000 35.882000 4.387351
25.698000 34.996000 4.105784
25.701000 30.394000 4.012423
25.704000 31.264000 3.969281
25.707000 35.390000 4.405357
25.710000 26.169000 3.684416
25.713000 31.391000 4.077224
25.716000 33.223000 4.282940
25.719000 35.312000 4.479212
25.722000 30.365000 4.131922
25.725000 32.528000 4.085529
25.728000 27.719000 3.841910
25.731000 38.680000 4.692619
25.734000 34.134000 4.229315
25.737000 27.377000 3.804383
25.740000 38.563000 4.525644
25.743000 32.170000 4.223867
25.746000 45.842000 4.897693
25.749000 37.686000 4.500850
25.752000 29.279000 3.981959
25.755000 41.487000 4.614261
25.758000 35.379000 4.397499
25.761000 42.427000 4.854004
25.764000 32.103000 4.166347
25.767000 33.576000 4.340503
25.770000 33.171000 4.219456
25.773000 38.002000 4.652743
25.776000 34.855000 4.286131
25.779000 40.070000 4.784747
25.782000 51.904000 5.463051
25.785000 41.534000 4.703070
25.788000 32.178000 4.102762
25.791000 41.844000 4.738195
25.794000 36.323000 4.361532
25.797000 38.365000 4.404946
25.800000 41.129000 4.644636
25.803000 36.591000 4.292390
25.806000 29.376000 4.214512
25.809000 31.761000 4.082628
25.812000 33.155000 4.216608
25.815000 23.913000 3.554737
25.818000 34.072000 4.382273
25.821000 25.904000 3.578805
25.824000 42.297000 4.812791
25.827000 36.548000 4.477255
25.830000 32.343000 4.155726
25.833000 44.850000 5.034057
25.836000 31.426000 4.099568
25.839000 35.161000 4.357577
25.842000 34.410000 4.179942
25.845000 31.804000 4.126419
25.848000 42.850000 4.706743
25.851000 34.874000 4.456891
25.854000 29.744000 3.970786
25.857000 27.216000 3.637929
25.860000 32.760000 4.135180
25.863000 38.753000 4.785707
25.866000 33.458000 4.222533
25.869000 40.696000 4.619805
25.872000 46.249000 4.755269
25.875000 31.998000 4.174154
25.878000 30.364000 4.069172
25.881000 24.982000 3.530121
25.884000 36.852000 4.574351
25.887000 36.058000 4.433949
25.890000 32.230000 4.181963
25.893000 35.974000 4.498559
25.896000 42.648000 4.866257
25.899000 23.299000 3.453391
25.902000 40.171000 4.753250
25.905000 35.267000 4.245803
25.908000 28.349000 4.003593
25.911000 41.577000 4.686708
25.914000 29.071000 3.942308
25.917000 35.174000 4.282034
25.920000 31.181000 3.985131
25.923000 24.861000 3.654862
25.926000 32.860000 4.239971
25.929000 24.979000 3.811980
25.932000 31.618000 4.056498
25.935000 33.059000 4.155018
25.938000 40.424000 4.564893
25.941000 41.838000 4.843524
25.944000 29.080000 3.942453
25.947000 32.190000 4.182223
25.950000 27.742000 3.941120
25.953000 40.119000 4.833892
25.956000 31.679000 4.080088
25.959000 36.634000 4.503379
25.962000 30.204000 3.975821
25.965000 34.244000 4.318920
25.968000 44.299000 5.000557
25.971000 25.466000 3.661957
25.974000 24.901000 3.627520
25.977000 31.412000 4.219908
25.980000 47.333000 5.109529
25.983000 33.943000 4.286932
25.986000 33.404000 4.242494
25.989000 33.946000 4.354501
25.992000 30.809000 4.018177
25.995000 34.287000 4.106062
25.998000 37.360000 4.628696
26.001000 31.794000 4.117103
26.004000 36.940000 4.350575
26.007000 46.766000 5.002097
26.010000 36.781000 4.481252
26.013000 29.708000 4.067891
26.016000 36.779000 4.522024
26.019000 34.772000 4.453307
26.022000 33.694000 4.261724
26.025000 24.404000 3.590019
26.028000 24.335000 3.490412
26.031000 27.578000 3.732684
26.034000 43.880000 5.016613
26.037000 30.975000 4.038838
26.040000 28.670000 3.852950
26.043000 37.406000 4.634026
26.046000 30.872000 4.004366
26.049000 37.356000 4.479231
26.052000 36.816000 4.379294
26.055000 36.824000 4.425978
26.058000 31.560000 3.969768
26.061000 29.295000 3.991333
26.064000 37.305000 4.296444
26.067000 31.632000 4.009266
26.070000 38.542000 4.580920
26.073000 41.920000 4.642785
26.076000 37.172000 4.409904
26.079000 38.265000 4.663134
26.082000 29.388000 3.899939
26.085000 40.130000 4.683986
26.088000 26.996000 3.792906
26.091000 48.160000 5.112747
26.094000 40.284000 4.725739
26.097000 46.051000 4.962224
26.100000 36.242000 4.445525
26.103000 25.408000 3.735114
26.106000 27.371000 3.880794
26.109000 28.532000 3.918150
26.112000 38.365000 4.445449
26.115000 37.092000 4.461209
26.118000 25.977000 3.784724
26.121000 39.353000 4.777886
26.124000 35.022000 4.334390
26.127000 35.022000 4.327011
26.130000 39.961000 4.788095
26.133000 33.820000 4.302836
26.136000 27.072000 3.804788
26.139000 36.514000 4.362290
26.142000 39.626000 4.644514
26.145000 37.954000 4.409906
26.148000 28.808000 3.900906
26.151000 27.522000 3.898409
26.154000 40.255000 4.597906
26.157000 25.739000 3.689963
26.160000 38.932000 4.551233
26.163000 33.171000 4.012811
26.166000 28.468000 3.705219
26.169000 38.327000 4.393651
26.172000 32.230000 3.959210
26.175000 36.890000 4.552811
26.178000 33.211000 4.265164
26.181000 38.818000 4.583337
26.184000 25.314000 3.430099
26.187000 34.244000 4.301894
26.190000 26.405000 3.841142
26.193000 50.151000 5.411511
26.196000 34.370000 4.258368
26.199000 35.035000 4.373035
26.202000 30.924000 4.095954
26.205000 37.323000 4.513809
26.208000 39.728000 4.616568
26.211000 39.502000 4.717180
26.214000 37.890000 4.372421
26.217000 32.806000 4.230960
26.220000 37.698000 4.529224
26.223000 36.822000 4.300670
26.226000 37.939000 4.522393
26.229000 33.436000 4.191472
26.232000 30.335000 3.986105
26.235000 31.191000 4.052720
26.238000 42.732000 4.820881
26.241000 26.937000 3.783591
26.244000 36.765000 4.501051
26.247000 37.485000 4.562883
26.250000 30.870000 4.166812
26.253000 38.778000 4.570441
26.256000 45.033000 4.804413
26.259000 44.834000 4.889180
26.262000 42.939000 4.922159
26.265000 38.488000 4.584551
26.268000 32.777000 4.200172
26.271000 36.297000 4.533063
26.274000 32.662000 4.146907
26.277000 36.179000 4.333188
26.280000 33.643000 4.284810
26.283000 29.157000 4.085365
26.286000 35.992000 4.477319
26.289000 33.209000 4.344329
26.292000 34.573000 4.359924
26.295000 37.587000 4.681654
26.298000 27.348000 3.772819
26.301000 28.650000 3.963523
26.304000 31.685000 4.030582
26.307000 29.602000 4.019260
26.310000 35.521000 4.429542
26.313000 43.156000 4.792393
26.316000 45.349000 4.993949
26.319000 36.404000 4.460594
26.322000 32.378000 4.199064
26.325000 41.483000 4.666588
26.328000 37.118000 4.472394
26.331000 37.505000 4.594251
26.334000 30.713000 4.072115
26.337000 42.375000 5.011930
26.340000 37.456000 4.552104
26.343000 31.351000 4.023390
26.346000 27.599000 3.696911
26.349000 37.896000 4.498949
26.352000 47.597000 5.228371
26.355000 32.681000 4.125827
26.358000 39.219000 4.498876
26.361000 39.302000 4.575975
26.364000 23.466000 3.626634
26.367000 34.394000 4.271026
26.370000 38.650000 4.535377
26.373000 29.477000 3.942081
26.376000 37.593000 4.357522
26.379000 32.302000 4.244556
26.382000 30.387000 4.058853
26.385000 38.863000 4.628617
26.388000 27.708000 3.717419
26.391000 22.929000 3.631776
26.394000 38.238000 4.508294
26.397000 25.169000 3.670955
26.400000 34.391000 4.115068
26.403000 38.332000 4.483733
26.406000 38.437000 4.622126
26.409000 37.070000 4.447746
26.412000 39.009000 4.607814
26.415000 39.499000 4.524648
26.418000 33.969000 4.297740
26.421000 30.945000 3.954807
26.424000 32.114000 4.265145
26.427000 31.249000 4.012355
26.430000 19.289000 3.211951
26.433000 28.695000 3.893331
26.436000 37.453000 4.482247
26.439000 36.314000 4.485854
26.442000 33.845000 4.195629
26.445000 42.739000 5.020669
26.448000 43.133000 4.756609
26.451000 31.481000 4.063134
26.454000 35.540000 4.501441
26.457000 42.346000 4.801344
26.460000 35.277000 4.375347
26.463000 41.439000 4.667467
26.466000 29.845000 3.982382
26.469000 31.173000 4.254627
26.472000 35.242000 4.324266
26.475000 32.711000 4.123037
26.478000 30.393000 4.099980
26.481000 36.077000 4.483238
26.484000 37.531000 4.562971
26.487000 37.921000 4.498132
26.490000 37.844000 4.402594
26.493000 23.893000 3.476541
26.496000 28.843000 3.693472
26.499000 23.364000 3.649301
26.502000 35.447000 4.388831
26.505000 37.750000 4.396186
26.508000 31.258000 4.250512
26.511000 29.700000 3.928846
26.514000 27.724000 3.883033
26.517000 35.609000 4.567312
26.520000 34.364000 4.262757
26.523000 29.514000 3.899130
26.526000 41.360000 4.838053
26.529000 36.353000 4.436673
26.532000 25.852000 3.760552
26.535000 22.242000 3.381424
26.538000 48.101000 5.126192
26.541000 29.597000 3.976551
26.544000 33.523000 4.084420
26.547000 36.248000 4.471657
26.550000 36.348000 4.477150
26.553000 31.401000 4.177712
26.556000 35.220000 4.268702
26.559000 40.877000 4.727412
26.562000 38.244000 4.610827
26.565000 33.908000 4.250848
26.568000 29.816000 3.914108
26.571000 30.155000 3.883249
26.574000 31.804000 4.182240
26.577000 35.042000 4.435841
26.580000 48.294000 5.147803
26.583000 27.043000 3.658269
26.586000 32.159000 4.012725
26.589000 33.673000 4.412502
26.592000 33.437000 4.189126
26.595000 21.297000 3.135830
26.598000 35.548000 4.461151
26.601000 37.627000 4.702308
26.604000 38.188000 4.647511
26.607000 26.555000 3.856250
26.610000 26.516000 3.690319
26.613000 31.958000 4.117335
26.616000 34.782000 4.309920
26.619000 36.948000 4.473048
26.622000 32.468000 4.063714
26.625000 34.912000 4.158826
26.628000 26.166000 3.668482
26.631000 39.655000 4.871031
26.634000 27.808000 3.658517
26.637000 30.877000 4.063609
26.640000 39.004000 4.493928
26.643000 43.517000 4.769093
26.646000 37.446000 4.525581
26.649000 45.936000 5.168105
26.652000 24.752000 3.798727
26.655000 29.801000 4.039255
26.658000 40.489000 4.813502
26.661000 28.963000 3.989677
26.664000 29.695000 3.999222
26.667000 26.604000 3.754211
26.670000 43.528000 4.846235
26.673000 36.118000 4.522426
26.676000 35.241000 4.560606
26.679000 30.370000 4.045585
26.682000 29.820000 3.898991
26.685000 33.906000 4.221402
26.688000 49.614000 5.267642
26.691000 35.697000 4.260726
26.694000 23.216000 3.456275
26.697000 22.998000 3.478089
26.700000 34.738000 4.285173
26.703000 30.434000 4.010458
26.706000 37.047000 4.473302
26.709000 34.001000 4.162416
26.712000 31.749000 4.164171
26.715000 38.097000 4.671716
26.718000 27.600000 3.977426
26.721000 23.782000 3.569873
26.724000 44.882000 5.037932
26.727000 34.553000 4.421036
26.730000 34.209000 4.449761
26.733000 31.771000 4.050716
26.736000 39.256000 4.591169
26.739000 47.838000 5.038526
26.742000 29.546000 3.980503
26.745000 39.731000 4.516566
26.748000 36.466000 4.451910
26.751000 32.099000 4.163574
26.754000 26.880000 3.665603
26.757000 39.226000 4.648259
26.760000 29.312000 4.096750
26.763000 38.006000 4.577183
26.766000 39.767000 4.662679
26.769000 36.885000 4.549226
26.772000 29.151000 3.996349
26.775000 35.065000 4.372807
26.778000 29.599000 3.880988
26.781000 30.545000 3.924519
26.784000 28.878000 3.950723
26.787000 47.443000 5.071608
26.790000 30.471000 4.082991
26.793000 32.258000 4.249459
26.796000 24.775000 3.645343
26.799000 39.251000 4.442954
26.802000 26.022000 3.739625
26.805000 37.405000 4.476218
26.808000 44.653000 4.936171
26.811000 45.036000 4.955990
26.814000 26.080000 3.661599
26.817000 31.095000 4.117475
26.820000 43.318000 4.898802
26.823000 30.838000 4.092232
26.826000 24.108000 3.620950
26.829000 41.174000 4.734685
26.832000 32.858000 4.256350
26.835000 25.633000 3.838548
26.838000 35.149000 4.476905
26.841000 26.132000 3.734389
26.844000 34.806000 4.245619
26.847000 29.738000 4.045465
26.850000 40.449000 4.578451
26.853000 36.126000 4.286965
26.856000 40.161000 4.537478
26.859000 40.014000 4.878696
26.862000 43.384000 4.925032
26.865000 38.828000 4.569388
26.868000 35.581000 4.410164
26.871000 31.586000 4.180282
26.874000 28.542000 3.754643
26.877000 34.486000 4.209078
26.880000 35.072000 4.371078
26.883000 23.377000 3.468757
26.886000 25.806000 3.636196
26.889000 44.421000 4.792920
26.892000 32.224000 4.020237
26.895000 36.125000 4.491142
26.898000 27.095000 3.899669
26.901000 39.477000 4.563843
26.904000 39.439000 4.743171
26.907000 35.866000 4.234813
26.910000 42.611000 4.857923
26.913000 34.358000 4.179995
26.916000 39.638000 4.568441
26.919000 32.337000 4.220849
26.922000 26.822000 3.990090
26.925000 39.698000 4.872789
26.928000 31.365000 4.100366
26.931000 51.062000 5.021360
26.934000 32.026000 4.106730
26.937000 38.021000 4.472445
26.940000 41.624000 4.703952
26.943000 38.491000 4.597165
26.946000 37.702000 4.655242
26.949000 29.202000 4.092188
26.952000 38.926000 4.800314
26.955000 34.073000 4.539094
26.958000 33.056000 4.271427
26.961000 36.844000 4.495417
26.964000 35.666000 4.237488
26.967000 32.790000 4.110343
26.970000 34.008000 4.385799
26.973000 46.410000 5.052582
26.976000 42.621000 4.858999
26.979000 25.881000 3.618743
26.982000 45.912000 4.956067
26.985000 29.184000 3.832093
26.988000 28.539000 4.018808
26.991000 36.457000 4.545478
26.994000 31.047000 3.994592
26.997000 42.107000 4.741341
27.000000 27.448000 3.883050
27.003000 39.222000 4.639741
27.006000 38.514000 4.322645
27.009000 24.960000 3.761620
27.012000 28.581000 4.028046
27.015000 36.159000 4.488082
27.018000 38.913000 4.703852
27.021000 37.858000 4.436833
27.024000 27.862000 3.953303
27.027000 27.701000 3.935372
27.030000 39.800000 4.674742
27.033000 35.676000 4.437579
27.036000 41.808000 4.686376
27.039000 31.626000 3.900009
27.042000 30.584000 4.153919
27.045000 40.106000 4.556084
27.048000 38.732000 4.570204
27.051000 35.871000 4.167577
27.054000 38.223000 4.459013
27.057000 39.989000 4.748769
27.060000 36.844000 4.455808
27.063000 32.736000 4.114389
27.066000 33.188000 4.048660
27.069000 40.558000 4.560383
27.072000 41.119000 4.737179
27.075000 40.970000 4.645361
27.078000 33.492000 4.133091
27.081000 36.339000 4.437849
27.084000 33.766000 4.361181
27.087000 40.705000 4.687220
27.090000 39.969000 4.688483
27.093000 40.291000 4.786142
27.096000 37.037000 4.339162
27.099000 39.083000 4.487717
27.102000 33.691000 4.268020
27.105000 29.855000 3.930840
27.108000 36.893000 4.403461
27.111000 43.555000 4.678322
27.114000 36.747000 4.501863
27.117000 38.975000 4.672824
27.120000 32.082000 4.047798
27.123000 28.463000 3.847594
27.126000 43.935000 4.950192
27.129000 41.397000 4.669990
27.132000 40.318000 4.886358
27.135000 38.408000 4.646954
27.138000 37.564000 4.190063
27.141000 44.765000 4.961360
27.144000 42.415000 4.707322
27.147000 40.267000 4.625588
27.150000 50.052000 5.335293
27.153000 43.271000 4.799152
27.156000 39.219000 4.736580
27.159000 44.773000 4.997159
27.162000 41.603000 4.860741
27.165000 35.590000 4.505568
27.168000 49.972000 5.061924
27.171000 39.341000 4.582807
27.174000 33.290000 4.393448
27.177000 40.213000 4.789238
27.180000 45.286000 4.909809
27.183000 44.356000 4.749988
27.186000 38.226000 4.513265
27.189000 40.755000 4.762354
27.192000 39.222000 4.539771
27.195000 50.087000 5.183686
27.198000 41.606000 4.736785
27.201000 49.692000 5.284748
27.204000 32.147000 4.070523
27.207000 43.821000 4.881761
27.210000 45.800000 4.941775
27.213000 42.499000 4.677157
27.216000 41.371000 4.685605
27.219000 45.463000 5.045998
27.222000 44.619000 4.949737
27.225000 46.200000 4.782872
27.228000 48.853000 5.223013
27.231000 48.830000 5.158084
27.234000 48.152000 5.030947
27.237000 46.578000 5.038776
27.240000 51.247000 5.219711
27.243000 59.503000 5.528134
27.246000 78.524000 6.525881
27.249000 61.572000 5.725055
27.252000 55.127000 5.403557
27.255000 60.898000 5.791682
27.258000 50.482000 5.065204
27.261000 65.583000 5.791052
27.264000 66.052000 6.064583
27.267000 70.533000 6.345640
27.270000 64.024000 5.887172
27.273000 67.694000 6.075317
27.276000 68.920000 6.168340
27.279000 66.215000 5.859660
27.282000 79.220000 6.489715
27.285000 65.063000 5.821510
27.288000 86.051000 6.733145
27.291000 85.209000 6.739539
27.294000 98.810000 7.382682
27.297000 88.058000 6.829604
27.300000 94.299000 7.197648
27.303000 107.171000 7.559669
27.306000 118.940000 8.130875
27.309000 114.817000 7.905326
27.312000 143.052000 8.838924
27.315000 133.151000 8.464001
27.318000 159.477000 9.199688
27.321000 169.777000 9.582551
27.324000 212.362000 10.493443
27.327000 236.333000 11.331159
27.330000 265.427000 11.923472
27.333000 311.276000 13.073359
27.336000 405.261000 14.948984
27.339000 541.873000 17.365265
27.342000 660.678000 19.025055
27.345000 901.938000 22.000216
27.348000 1126.030000 25.044856
27.351000 1453.985000 28.664776
27.354000 1588.718000 29.893583
27.357000 1555.609000 29.235170
27.360000 1351.544000 27.317475
27.363000 1096.237000 24.725801
27.366000 919.179000 22.732192
27.369000 675.870000 19.359013
27.372000 567.045000 17.656770
27.375000 376.761000 14.257449
27.378000 330.585000 13.408207
27.381000 262.856000 12.091898
27.384000 214.410000 10.799302
27.387000 193.686000 10.102061
27.390000 181.703000 9.758320
27.393000 171.286000 9.775576
27.396000 141.175000 8.902102
27.399000 100.694000 7.205001
27.402000 116.770000 7.912841
27.405000 126.445000 8.267064
27.408000 91.404000 7.060087
27.411000 85.328000 6.799796
27.414000 84.906000 6.832422
27.417000 81.305000 6.589102
27.420000 83.040000 6.735561
27.423000 76.277000 6.196698
27.426000 67.444000 5.904892
27.429000 89.036000 7.068169
27.432000 64.236000 5.780105
27.435000 51.320000 5.152480
27.438000 59.541000 5.733709
27.441000 63.692000 6.029413
27.444000 54.535000 5.361424
27.447000 62.977000 5.693883
27.450000 62.050000 5.828818
27.453000 57.461000 5.514523
27.456000 56.439000 5.455650
27.459000 54.766000 5.456984
27.462000 48.576000 5.018520
27.465000 58.669000 5.593827
27.468000 57.121000 5.607861
27.471000 53.741000 5.209816
27.474000 66.732000 5.952795
27.477000 82.055000 6.500053
27.480000 42.346000 4.772886
27.483000 43.616000 4.677468
27.486000 38.317000 4.571520
27.489000 44.165000 4.838984
27.492000 50.596000 5.193343
27.495000 43.641000 5.005972
27.498000 44.364000 5.021335
27.501000 45.291000 4.972427
27.504000 37.267000 4.321819
27.507000 34.840000 4.404251
27.510000 52.243000 5.261540
27.513000 40.550000 4.617441
27.516000 46.891000 5.022338
27.519000 47.751000 5.072309
27.522000 38.441000 4.344215
27.525000 46.351000 4.923476
27.528000 33.777000 4.498837
27.531000 36.078000 4.549982
27.534000 40.186000 4.648868
27.537000 42.972000 4.644826
27.540000 32.823000 4.120187
27.543000 32.288000 4.173979
27.546000 32.581000 4.125385
27.549000 47.706000 5.152893
27.552000 31.272000 4.198971
27.555000 35.377000 4.374876
27.558000 36.540000 4.426714
27.561000 35.429000 4.414504
27.564000 37.734000 4.534633
27.567000 37.777000 4.409551
27.570000 39.660000 4.696662
27.573000 29.533000 4.088464
27.576000 43.272000 4.847623
27.579000 39.037000 4.558678
27.582000 32.638000 4.269029
27.585000 34.262000 4.325201
27.588000 42.780000 4.771241
27.591000 23.211000 3.615970
27.594000 50.708000 5.202777
27.597000 35.087000 4.319323
27.600000 43.357000 4.865613
27.603000 43.706000 4.999996
27.606000 36.567000 4.367520
27.609000 41.548000 4.805391
27.612000 34.873000 4.217918
27.615000 42.106000 4.726636
27.618000 49.789000 5.326706
27.621000 32.954000 4.176227
27.624000 48.621000 5.209449
27.627000 34.654000 4.312551
27.630000 34.012000 4.357222
27.633000 32.268000 4.137716
27.636000 45.688000 4.842637
27.639000 46.714000 5.038141
27.642000 22.894000 3.457783
27.645000 44.763000 4.908698
27.648000 33.629000 4.039512
27.651000 33.709000 4.178791
27.654000 39.303000 4.589213
27.657000 37.618000 4.637497
27.660000 36.503000 4.428205
27.663000 28.546000 3.872123
27.666000 32.199000 4.104743
27.669000 49.018000 4.982137
27.672000 33.014000 4.295834
27.675000 40.826000 4.670335
27.678000 32.348000 4.329895
27.681000 34.980000 4.301876
27.684000 41.948000 4.777623
27.687000 38.021000 4.246567
27.690000 32.695000 4.239079
27.693000 34.973000 4.457721
27.696000 29.449000 3.900529
27.699000 38.121000 4.600514
27.702000 26.954000 3.857930
27.705000 30.937000 4.093887
27.708000 43.368000 4.892988
27.711000 30.058000 3.889633
27.714000 33.403000 4.250835
27.717000 40.044000 4.587899
27.720000 34.695000 4.424656
27.723000 42.538000 4.773365
27.726000 40.000000 4.714784
27.729000 31.540000 4.250384
27.732000 28.751000 4.040785
27.735000 39.338000 4.602095
27.738000 40.265000 4.627577
27.741000 33.933000 4.388120
27.744000 35.622000 4.410662
27.747000 31.750000 4.264128
27.750000 32.805000 4.211365
27.753000 28.506000 3.957018
27.756000 28.275000 4.009503
27.759000 32.472000 4.075690
27.762000 39.293000 4.647391
27.765000 45.774000 4.833833
27.768000 38.557000 4.725134
27.771000 39.775000 4.526510
27.774000 24.301000 3.632084
27.777000 30.492000 3.991600
27.780000 30.927000 3.992209
27.783000 43.798000 4.820011
27.786000 35.760000 4.510999
27.789000 33.186000 4.286002
27.792000 35.791000 4.528761
27.795000 39.197000 4.588714
27.798000 35.633000 4.557471
27.801000 31.958000 4.110568
27.804000 40.624000 4.603572
27.807000 42.961000 4.759375
27.810000 32.444000 4.148643
27.813000 42.155000 4.871626
27.816000 34.200000 4.305464
27.819000 35.295000 4.404208
27.822000 36.145000 4.422746
27.825000 44.044000 5.035810
27.828000 32.768000 4.044493
27.831000 34.904000 4.328540
27.834000 44.176000 4.903152
27.837000 26.455000 3.625538
27.840000 34.283000 4.279448
27.843000 32.951000 4.159679
27.846000 36.701000 4.475990
27.849000 41.480000 4.705363
27.852000 34.167000 4.256877
27.855000 37.764000 4.547581
27.858000 26.121000 3.811406
27.861000 37.710000 4.540329
27.864000 36.797000 4.454733
27.867000 38.036000 4.512577
27.870000 37.233000 4.444420
27.873000 29.975000 3.828129
27.876000 56.213000 5.455324
27.879000 33.196000 4.276652
27.882000 35.715000 4.444451
27.885000 37.488000 4.494991
27.888000 44.153000 4.843666
27.891000 29.025000 3.977510
27.894000 33.792000 4.395773
27.897000 32.831000 4.333985
27.900000 27.709000 3.838797
27.903000 27.794000 3.717274
27.906000 26.046000 3.713133
27.909000 41.511000 4.723338
27.912000 36.229000 4.345374
27.915000 27.513000 3.837166
27.918000 35.979000 4.521660
27.921000 31.412000 4.047082
27.924000 31.520000 4.111702
27.927000 33.225000 4.185455
27.930000 40.514000 4.637813
27.933000 33.965000 4.299539
27.936000 31.331000 3.912805
27.939000 37.829000 4.502067
27.942000 32.494000 4.206399
27.945000 26.096000 3.775002
27.948000 34.162000 4.233751
27.951000 36.356000 4.273910
27.954000 33.763000 4.222184
27.957000 23.226000 3.566207
27.960000 36.027000 4.400452
27.963000 39.425000 4.547593
27.966000 37.259000 4.729229
27.969000 32.569000 4.334415
27.972000 37.850000 4.381492
27.975000 36.021000 4.338370
27.978000 35.769000 4.352734
27.981000 38.374000 4.541106
27.984000 37.969000 4.541239
27.987000 38.581000 4.682366
27.990000 35.352000 4.315599
27.993000 21.689000 3.287359
27.996000 34.874000 4.364975
27.999000 28.167000 3.837995
28.002000 27.246000 3.692614
28.005000 42.464000 4.922140
28.008000 29.614000 4.012117
28.011000 29.021000 4.059072
28.014000 28.176000 3.965345
28.017000 29.963000 3.984615
28.020000 38.269000 4.664653
28.023000 29.395000 3.960223
28.026000 33.334000 4.173855
28.029000 40.812000 4.648975
28.032000 35.492000 4.363057
28.035000 29.177000 3.945340
28.038000 28.015000 3.797611
28.041000 29.860000 4.143319
28.044000 28.567000 3.939304
28.047000 31.051000 3.997042
28.050000 33.277000 4.039431
28.053000 38.154000 4.546361
28.056000 40.054000 4.678230
28.059000 40.048000 4.686622
28.062000 39.903000 4.688751
28.065000 34.104000 4.126132
28.068000 28.754000 3.935580
28.071000 24.583000 3.685376
28.074000 32.689000 4.069381
28.077000 37.717000 4.589194
28.080000 26.563000 3.950399
28.083000 34.196000 4.271764
28.086000 30.129000 4.011980
28.089000 34.532000 4.213501
28.092000 29.190000 3.966817
28.095000 27.974000 3.782990
28.098000 33.396000 4.411995
28.101000 29.939000 4.034766
28.104000 34.478000 4.273486
28.107000 36.476000 4.447470
28.110000 27.792000 3.954221
28.113000 44.122000 4.907375
28.116000 43.047000 4.950176
28.119000 31.622000 4.015740
28.122000 29.596000 4.064166
28.125000 29.774000 3.994186
28.128000 34.439000 4.452331
28.131000 26.180000 3.884309
28.134000 32.308000 4.084500
28.137000 40.423000 4.544418
28.140000 34.173000 4.181790
28.143000 35.798000 4.340560
28.146000 38.167000 4.620144
28.149000 35.133000 4.441228
28.152000 29.822000 4.041709
28.155000 40.829000 4.559567
28.158000 36.877000 4.399159
28.161000 32.460000 4.261096
28.164000 29.797000 3.901244
28.167000 35.516000 4.454743
28.170000 28.101000 3.837485
28.173000 53.284000 5.415735
28.176000 39.820000 4.627817
28.179000 20.704000 3.190137
28.182000 29.872000 4.001561
28.185000 36.991000 4.389741
28.188000 37.144000 4.517756
28.191000 29.181000 4.075730
28.194000 33.575000 4.178046
28.197000 32.539000 4.296559
28.200000 41.612000 4.792985
28.203000 41.425000 4.653232
28.206000 36.451000 4.335181
28.209000 36.374000 4.320444
28.212000 26.580000 3.716263
28.215000 30.154000 3.982970
28.218000 30.052000 4.027222
28.221000 35.984000 4.365523
28.224000 34.671000 4.252014
28.227000 30.347000 4.035530
28.230000 26.379000 3.719730
28.233000 27.698000 4.023049
28.236000 35.173000 4.462448
28.239000 23.334000 3.433130
28.242000 37.488000 4.407764
28.245000 35.688000 4.255605
28.248000 38.037000 4.564392
28.251000 29.081000 3.987801
28.254000 38.255000 4.508307
28.257000 37.140000 4.305682
28.260000 33.865000 4.170468
28.263000 31.095000 4.175109
28.266000 35.710000 4.491853
28.269000 22.770000 3.421982
28.272000 28.398000 3.940676
28.275000 28.630000 3.782358
28.278000 36.794000 4.520809
28.281000 33.508000 4.244159
28.284000 39.281000 4.575051
28.287000 44.893000 4.926255
28.290000 35.968000 4.384359
28.293000 28.945000 3.930833
28.296000 37.054000 4.545152
28.299000 31.892000 4.214359
28.302000 38.459000 4.559313
28.305000 34.478000 4.258349
28.308000 26.194000 3.671467
28.311000 34.255000 4.183671
28.314000 32.666000 4.206862
28.317000 31.906000 4.086560
28.320000 34.685000 4.356967
28.323000 42.516000 4.867956
28.326000 30.931000 3.998681
28.329000 34.391000 4.243688
28.332000 27.020000 3.757689
28.335000 36.089000 4.494889
28.338000 41.069000 4.743774
28.341000 40.047000 4.502288
28.344000 41.846000 4.570089
28.347000 38.714000 4.501200
28.350000 32.643000 4.182036
28.353000 29.230000 3.933925
28.356000 32.063000 4.151906
28.359000 41.641000 4.627932
28.362000 36.023000 4.377117
28.365000 31.268000 4.060135
28.368000 31.571000 4.252617
28.371000 22.796000 3.687256
28.374000 31.703000 4.224053
28.377000 36.922000 4.624300
28.380000 42.859000 4.881885
28.383000 32.629000 4.314086
28.386000 34.238000 4.389887
28.389000 38.225000 4.662913
28.392000 43.610000 4.865981
28.395000 36.409000 4.458471
28.398000 32.362000 4.232047
28.401000 23.971000 3.647090
28.404000 39.205000 4.342354
28.407000 34.489000 4.315398
28.410000 28.054000 3.990791
28.413000 32.925000 4.303231
28.416000 25.931000 3.846899
28.419000 30.544000 3.944171
28.422000 30.269000 4.049566
28.425000 36.454000 4.551913
28.428000 51.624000 5.375774
28.431000 39.981000 4.407346
28.434000 36.108000 4.561323
28.437000 33.036000 4.074949
28.440000 38.717000 4.605257
28.443000 32.286000 4.295662
28.446000 47.999000 4.862671
28.449000 30.149000 4.060170
28.452000 25.655000 3.618637
28.455000 25.596000 3.697958
28.458000 39.798000 4.788952
28.461000 33.524000 4.113575
28.464000 37.253000 4.393394
28.467000 34.903000 4.317778
28.470000 22.729000 3.649242
28.473000 41.647000 4.762121
28.476000 32.316000 4.268131
28.479000 36.728000 4.496150
28.482000 27.109000 3.932944
28.485000 24.454000 3.592233
28.488000 40.641000 4.821578
28.491000 32.617000 4.233456
28.494000 21.631000 3.385416
28.497000 26.915000 3.900181
28.500000 36.758000 4.639189
28.503000 33.801000 4.239253
28.506000 35.239000 4.446886
28.509000 25.546000 3.714096
28.512000 33.515000 4.361460
28.515000 20.985000 3.449934
28.518000 35.923000 4.217582
28.521000 31.072000 4.000183
28.524000 45.857000 5.043791
28.527000 33.345000 4.400567
28.530000 33.806000 4.313135
28.533000 42.563000 4.814984
28.536000 33.313000 4.358947
28.539000 36.887000 4.445747
28.542000 41.004000 4.617066
28.545000 38.005000 4.644329
28.548000 44.208000 4.913972
28.551000 32.940000 4.314404
28.554000 38.967000 4.533375
28.557000 40.331000 4.677139
28.560000 37.012000 4.483817
28.563000 25.457000 3.546339
28.566000 30.767000 4.153588
28.569000 33.069000 4.210788
28.572000 37.734000 4.602239
28.575000 39.198000 4.562795
28.578000 36.482000 4.507798
28.581000 37.069000 4.460303
28.584000 36.396000 4.327718
28.587000 36.889000 4.529066
28.590000 31.733000 4.090265
28.593000 36.524000 4.391004
28.596000 42.579000 4.825747
28.599000 30.900000 4.134388
28.602000 51.455000 5.177926
28.605000 42.074000 4.744075
28.608000 30.083000 4.160192
28.611000 46.062000 4.966042
28.614000 29.649000 4.026908
28.617000 35.263000 4.462621
28.620000 33.002000 4.176861
28.623000 37.519000 4.340657
28.626000 40.256000 4.602212
28.629000 30.281000 4.056622
28.632000 29.393000 3.998200
28.635000 32.420000 4.278378
28.638000 37.319000 4.448560
28.641000 41.959000 4.656173
28.644000 37.062000 4.628109
28.647000 37.121000 4.495377
28.650000 29.377000 3.887502
28.653000 38.088000 4.515575
28.656000 26.836000 3.592163
28.659000 35.463000 4.310832
28.662000 32.845000 4.355694
28.665000 36.461000 4.446322
28.668000 38.100000 4.676758
28.671000 34.338000 4.328525
28.674000 40.774000 4.793794
28.677000 34.960000 4.437894
28.680000 32.604000 4.196871
28.683000 26.730000 3.711766
28.686000 37.977000 4.431441
28.689000 33.316000 4.091706
28.692000 21.572000 3.452238
28.695000 32.009000 3.949940
28.698000 39.916000 4.481808
28.701000 36.917000 4.366880
28.704000 29.722000 4.004431
28.707000 34.663000 4.322997
28.710000 40.789000 4.768480
28.713000 41.987000 4.750650
28.716000 33.345000 4.017791
28.719000 31.287000 4.150931
28.722000 30.545000 4.056642
28.725000 36.786000 4.502595
28.728000 27.500000 3.697156
28.731000 42.750000 4.792186
28.734000 34.048000 4.246107
28.737000 35.593000 4.458786
28.740000 35.641000 4.406282
28.743000 40.502000 4.485237
28.746000 35.797000 4.229880
28.749000 38.886000 4.301840
28.752000 31.937000 4.125149
28.755000 46.992000 5.124288
28.758000 34.259000 4.172639
28.761000 39.579000 4.571782
28.764000 22.320000 3.424495
28.767000 33.171000 4.255174
28.770000 35.432000 4.371673
28.773000 31.424000 3.850988
28.776000 29.873000 3.951494
28.779000 31.066000 4.156010
28.782000 36.469000 4.524532
28.785000 34.448000 4.296041
28.788000 48.638000 4.987633
28.791000 45.532000 4.978515
28.794000 33.530000 4.480447
28.797000 28.625000 3.801196
28.800000 40.099000 4.768180
28.803000 41.550000 4.800148
28.806000 34.997000 4.294422
28.809000 37.964000 4.547088
28.812000 44.492000 4.902543
28.815000 41.446000 4.754276
28.818000 36.397000 4.510272
28.821000 39.406000 4.699804
28.824000 37.085000 4.646753
28.827000 47.205000 5.040099
28.830000 32.568000 4.173228
28.833000 45.234000 5.021839
28.836000 30.835000 3.971565
28.839000 30.216000 4.050475
28.842000 26.807000 3.647900
28.845000 37.685000 4.501788
28.848000 34.436000 4.555997
28.851000 34.046000 4.390326
28.854000 36.342000 4.390215
28.857000 31.849000 4.054618
28.860000 49.575000 5.074692
28.863000 32.381000 4.111862
28.866000 26.472000 3.798416
28.869000 36.131000 4.428754
28.872000 33.035000 4.236430
28.875000 31.690000 4.068851
28.878000 34.593000 4.316785
28.881000 47.473000 5.112581
28.884000 36.590000 4.526514
28.887000 26.998000 3.749907
28.890000 36.912000 4.571945
28.893000 40.121000 4.846923
28.896000 34.961000 4.340309
28.899000 32.214000 4.112644
28.902000 41.831000 4.865411
28.905000 33.930000 4.376638
28.908000 30.498000 3.897106
28.911000 36.174000 4.315502
28.914000 28.300000 3.862527
28.917000 39.808000 4.526134
28.920000 41.954000 4.727720
28.923000 33.745000 4.278586
28.926000 42.850000 4.792650
28.929000 30.299000 4.091110
28.932000 35.065000 4.392643
28.935000 37.757000 4.459016
28.938000 39.569000 4.672584
28.941000 38.795000 4.585877
28.944000 36.996000 4.523465
28.947000 41.151000 4.602179
28.950000 29.483000 3.959558
28.953000 31.290000 4.244585
28.956000 32.463000 3.957292
28.959000 31.967000 4.126293
28.962000 37.700000 4.287134
28.965000 44.839000 5.055319
28.968000 41.545000 4.702032
28.971000 38.554000 4.580927
28.974000 44.143000 4.727889
28.977000 28.374000 3.730912
28.980000 52.248000 5.517232
28.983000 37.285000 4.409515
28.986000 41.667000 4.751855
28.989000 36.908000 4.544293
28.992000 39.414000 4.559607
28.995000 29.869000 4.195185
28.998000 35.556000 4.385070
29.001000 32.739000 4.198741
29.004000 38.168000 4.461423
29.007000 37.581000 4.337179
29.010000 44.074000 4.843278
29.013000 40.828000 4.697436
29.016000 42.677000 4.782800
29.019000 35.570000 4.318375
29.022000 44.252000 4.834474
29.025000 37.383000 4.469828
29.028000 46.813000 5.123664
29.031000 47.382000 5.184727
29.034000 45.387000 4.813103
29.037000 31.528000 3.995541
29.040000 42.282000 4.883405
29.043000 38.376000 4.471155
29.046000 41.276000 4.726881
29.049000 35.831000 4.367940
29.052000 56.837000 5.524718
29.055000 35.947000 4.508368
29.058000 31.795000 4.192132
29.061000 42.685000 4.740898
29.064000 54.390000 5.270748
29.067000 45.934000 4.872887
29.070000 61.360000 5.753536
29.073000 43.780000 4.917053
29.076000 56.679000 5.770889
29.079000 52.810000 5.283323
29.082000 47.622000 5.139183
29.085000 40.536000 4.649986
29.088000 48.878000 5.242373
29.091000 51.443000 5.266852
29.094000 55.335000 5.333648
29.097000 43.341000 4.823654
29.100000 57.163000 5.687509
29.103000 58.299000 5.571741
29.106000 54.003000 5.384909
29.109000 52.736000 5.175195
29.112000 77.137000 6.360605
29.115000 67.662000 5.939492
29.118000 89.239000 7.009637
29.121000 103.291000 7.429993
29.124000 115.224000 8.057821
29.127000 121.683000 7.995141
29.130000 140.748000 8.870707
29.133000 187.368000 10.100871
29.136000 257.294000 11.832698
29.139000 313.630000 12.989463
29.142000 477.855000 15.944379
29.145000 712.116000 19.641419
29.148000 1186.631000 25.845063
29.151000 1960.699000 33.108089
29.154000 3149.914000 42.604248
29.157000 4140.103000 49.674092
29.160000 3563.698000 46.362147
29.163000 2421.865000 37.390603
29.166000 1425.148000 27.829041
29.169000 860.867000 21.666037
29.172000 580.274000 17.955224
29.175000 397.307000 14.732075
29.178000 299.595000 12.642967
29.181000 203.908000 10.518700
29.184000 166.719000 9.314717
29.187000 139.642000 8.745508
29.190000 109.073000 7.761616
29.193000 107.437000 7.530087
29.196000 105.019000 7.401885
29.199000 82.106000 6.677001
29.202000 67.396000 6.057682
29.205000 70.675000 6.181316
29.208000 52.093000 5.285343
29.211000 52.826000 5.211055
29.214000 68.325000 6.175670
29.217000 64.749000 5.913023
29.220000 49.560000 5.208530
29.223000 47.964000 5.136599
29.226000 51.817000 5.325338
29.229000 49.171000 5.082963
29.232000 51.013000 5.177902
29.235000 36.179000 4.414626
29.238000 44.269000 4.921156
29.241000 56.477000 5.501514
29.244000 43.796000 4.950517
29.247000 51.668000 5.228486
29.250000 42.843000 4.845117
29.253000 41.935000 4.751277
29.256000 36.688000 4.346523
29.259000 44.141000 4.933266
29.262000 32.113000 4.352035
29.265000 48.692000 5.384803
29.268000 32.850000 4.280143
29.271000 35.434000 4.293297
29.274000 43.177000 4.829198
29.277000 46.918000 5.087502
29.280000 40.268000 4.564120
29.283000 42.340000 4.643624
29.286000 50.893000 5.227728
29.289000 32.507000 4.153842
29.292000 33.663000 4.377915
29.295000 41.642000 4.859364
29.298000 38.198000 4.376383
29.301000 43.277000 4.714038
29.304000 47.803000 5.220008
29.307000 42.048000 4.915026
29.310000 34.035000 4.225751
29.313000 48.121000 5.136405
29.316000 39.489000 4.682018
29.319000 38.351000 4.522401
29.322000 36.603000 4.517396
29.325000 38.416000 4.573525
29.328000 35.770000 4.456247
29.331000 37.579000 4.559444
29.334000 44.429000 4.786810
29.337000 36.875000 4.464817
29.340000 46.810000 5.058261
29.343000 33.397000 4.271546
29.346000 45.060000 4.909608
29.349000 35.450000 4.250964
29.352000 37.376000 4.479480
29.355000 40.812000 4.680941
29.358000 39.925000 4.656582
29.361000 41.027000 4.744796
29.364000 24.165000 3.656165
29.367000 46.240000 5.101355
29.370000 36.901000 4.543537
29.373000 30.978000 4.097356
29.376000 37.750000 4.452392
29.379000 46.145000 5.052898
29.382000 39.657000 4.536197
29.385000 44.602000 4.921378
29.388000 38.378000 4.479118
29.391000 46.146000 5.148662
29.394000 44.087000 4.985490
29.397000 43.023000 4.824202
29.400000 42.166000 4.944196
29.403000 29.729000 4.001552
29.406000 45.986000 5.212501
29.409000 45.779000 5.069650
29.412000 42.119000 4.895943
29.415000 24.438000 3.633240
29.418000 34.861000 4.417711
29.421000 37.692000 4.455739
29.424000 35.189000 4.354173
29.427000 34.713000 4.315242
29.430000 32.297000 4.098524
29.433000 37.119000 4.419325
29.436000 47.397000 5.054892
29.439000 30.732000 4.076136
29.442000 36.245000 4.381052
29.445000 53.506000 5.497265
29.448000 43.514000 4.887144
29.451000 38.283000 4.472897
29.454000 42.970000 4.821860
29.457000 42.416000 5.028864
29.460000 44.687000 4.895441
29.463000 38.898000 4.528110
29.466000 49.485000 5.150638
29.469000 40.109000 4.595445
29.472000 41.625000 4.748874
29.475000 39.297000 4.649837
29.478000 31.622000 4.063765
29.481000 51.620000 5.318786
29.484000 39.398000 4.466495
29.487000 39.423000 4.590715
29.490000 40.857000 4.671130
29.493000 57.877000 5.502062
29.496000 45.656000 4.980266
29.499000 50.662000 5.293413
29.502000 46.426000 4.988444
29.505000 49.570000 5.087737
29.508000 41.330000 4.688714
29.511000 50.699000 5.278958
29.514000 42.980000 4.867230
29.517000 42.186000 4.652845
29.520000 46.515000 5.001289
29.523000 43.831000 4.686452
29.526000 49.781000 5.191642
29.529000 46.900000 5.246653
29.532000 40.593000 4.573680
29.535000 39.884000 4.564724
29.538000 47.043000 5.017231
29.541000 56.651000 5.379386
29.544000 52.312000 5.291709
29.547000 45.639000 5.040681
29.550000 56.435000 5.592283
29.553000 42.946000 4.830900
29.556000 51.551000 5.340755
29.559000 53.565000 5.385265
29.562000 47.471000 4.938303
29.565000 38.046000 4.403488
29.568000 56.029000 5.595747
29.571000 54.591000 5.454934
29.574000 43.033000 4.872031
29.577000 42.080000 4.667056
29.580000 58.333000 5.513702
29.583000 52.942000 5.351918
29.586000 54.536000 5.370485
29.589000 69.008000 6.113971
29.592000 58.593000 5.563742
29.595000 62.552000 5.769923
29.598000 50.949000 5.186457
29.601000 43.514000 4.870886
29.604000 44.330000 5.037119
29.607000 46.260000 4.954896
29.610000 47.049000 5.067389
29.613000 56.031000 5.635180
29.616000 61.175000 5.897871
29.619000 68.888000 6.149513
29.622000 53.067000 5.358848
29.625000 69.433000 6.034510
29.628000 58.221000 5.716004
29.631000 71.535000 6.368853
29.634000 57.147000 5.529156
29.637000 56.906000 5.493760
29.640000 53.805000 5.215668
29.643000 52.307000 5.191210
29.646000 78.550000 6.361858
29.649000 74.889000 6.541784
29.652000 65.754000 5.969121
29.655000 69.204000 6.154350
29.658000 72.311000 6.108862
29.661000 71.585000 6.197347
29.664000 75.841000 6.271372
29.667000 84.997000 6.678497
29.670000 91.794000 7.062770
29.673000 89.986000 7.243074
29.676000 108.798000 7.785404
29.679000 87.235000 6.864287
29.682000 109.072000 7.760579
29.685000 106.674000 7.482304
29.688000 98.351000 7.351757
29.691000 103.819000 7.616991
29.694000 109.049000 7.699388
29.697000 119.326000 7.836872
29.700000 113.810000 7.863509
29.703000 124.905000 8.297084
29.706000 139.032000 8.665684
29.709000 142.767000 8.641951
29.712000 157.337000 9.114795
29.715000 155.050000 9.282717
29.718000 161.701000 9.505632
29.721000 167.378000 9.551954
29.724000 208.016000 10.673512
29.727000 189.243000 9.886985
29.730000 265.217000 11.946388
29.733000 296.399000 12.728409
29.736000 293.233000 12.846751
29.739000 332.944000 13.565584
29.742000 418.794000 15.080199
29.745000 491.111000 16.330156
29.748000 568.180000 17.472482
29.751000 669.615000 19.172023
29.754000 837.843000 21.443618
29.757000 1073.595000 24.029349
29.760000 1426.831000 28.240639
29.763000 2023.708000 34.144427
29.766000 2520.879000 38.191181
29.769000 2983.547000 41.613940
29.772000 3058.656000 41.892603
29.775000 2858.124000 40.780849
29.778000 2470.277000 37.898109
29.781000 2017.503000 33.878729
29.784000 1600.857000 29.791078
29.787000 1238.816000 26.136076
29.790000 982.001000 23.431168
29.793000 719.563000 19.969264
29.796000 582.911000 17.731153
29.799000 499.418000 16.194962
29.802000 384.567000 14.404155
29.805000 371.447000 14.341831
29.808000 312.473000 13.119895
29.811000 264.878000 11.961119
29.814000 235.432000 11.143299
29.817000 202.112000 10.461200
29.820000 203.545000 10.482755
29.823000 183.712000 10.039930
29.826000 178.399000 9.872796
29.829000 157.430000 9.179487
29.832000 141.956000 8.612120
29.835000 125.468000 8.459066
29.838000 127.472000 8.388960
29.841000 128.848000 8.355939
29.844000 108.915000 7.708047
29.847000 119.115000 8.023669
29.850000 108.695000 7.705627
29.853000 75.031000 6.462793
29.856000 84.288000 6.755459
29.859000 111.496000 7.768470
29.862000 110.801000 7.640321
29.865000 71.897000 6.268797
29.868000 86.449000 6.906285
29.871000 73.859000 6.351866
29.874000 62.804000 5.747928
29.877000 91.303000 7.061804
29.880000 76.569000 6.465518
29.883000 64.218000 5.871939
29.886000 58.358000 5.634742
29.889000 71.577000 6.167324
29.892000 58.001000 5.422978
29.895000 66.564000 5.956853
29.898000 67.118000 5.939523
29.901000 69.505000 6.096613
29.904000 56.738000 5.472513
29.907000 66.510000 5.956277
29.910000 72.422000 6.487811
29.913000 52.246000 5.427699
29.916000 49.139000 5.233526
29.919000 52.896000 5.316232
29.922000 60.907000 5.647168
29.925000 71.473000 6.184820
29.928000 50.418000 5.181628
29.931000 68.531000 6.096959
29.934000 52.002000 5.184296
29.937000 66.948000 5.929746
29.940000 56.775000 5.618454
29.943000 52.809000 5.374523
29.946000 43.380000 4.809250
29.949000 59.863000 5.604690
29.952000 57.506000 5.698716
29.955000 57.822000 5.604885
29.958000 43.028000 4.652755
29.961000 53.688000 5.338155
29.964000 44.439000 4.911170
29.967000 41.046000 4.654498
29.970000 48.142000 5.130303
29.973000 49.841000 5.076687
29.976000 44.645000 4.798679
29.979000 47.745000 4.936033
29.982000 37.532000 4.529480
29.985000 57.345000 5.504057
29.988000 53.475000 5.293898
29.991000 42.255000 4.751443
29.994000 45.032000 4.684780
29.997000 40.506000 4.746447
30.000000 49.580000 5.286456
30.003000 45.993000 4.939656
30.006000 38.744000 4.538022
30.009000 40.828000 4.536026
30.012000 52.065000 5.257669
30.015000 52.171000 5.191928
30.018000 48.167000 5.173913
30.021000 32.283000 4.299469
30.024000 35.283000 4.392032
30.027000 48.986000 5.082827
30.030000 47.046000 4.889054
30.033000 49.481000 5.258158
30.036000 46.290000 5.038680
30.039000 39.110000 4.376437
30.042000 47.634000 5.132772
30.045000 36.574000 4.505189
30.048000 46.071000 5.025542
30.051000 49.597000 5.062347
30.054000 45.119000 4.873152
30.057000 40.397000 4.697837
30.060000 42.928000 4.929569
30.063000 38.336000 4.519063
30.066000 34.775000 4.301902
30.069000 42.332000 4.791214
30.072000 36.151000 4.336982
30.075000 36.931000 4.614870
30.078000 39.643000 4.652064
30.081000 33.891000 4.108066
30.084000 43.427000 4.679480
30.087000 34.442000 4.326757
30.090000 40.480000 4.648298
30.093000 40.883000 4.700286
30.096000 39.774000 4.681322
30.099000 42.665000 4.665349
30.102000 34.110000 4.136812
30.105000 34.985000 4.238833
30.108000 36.152000 4.356834
30.111000 39.018000 4.510815
30.114000 36.030000 4.472591
30.117000 43.079000 4.937976
30.120000 46.425000 5.223339
30.123000 37.111000 4.495507
30.126000 26.634000 3.685346
30.129000 52.249000 5.375335
30.132000 34.933000 4.439000
30.135000 42.745000 4.895434
30.138000 44.605000 4.760666
30.141000 34.047000 4.091131
30.144000 37.205000 4.540118
30.147000 45.585000 5.145302
30.150000 36.469000 4.401675
30.153000 39.244000 4.799260
30.156000 39.629000 4.587079
30.159000 33.382000 4.146316
30.162000 44.425000 4.842344
30.165000 39.653000 4.522714
30.168000 35.417000 4.538678
30.171000 39.726000 4.614762
30.174000 24.337000 3.569801
30.177000 43.911000 4.957098
30.180000 34.832000 4.352390
30.183000 32.798000 4.180600
30.186000 44.844000 5.054125
30.189000 39.674000 4.718740
30.192000 33.834000 4.334017
30.195000 42.677000 4.749627
30.198000 40.701000 4.522720
30.201000 48.432000 4.935800
30.204000 35.761000 4.475571
30.207000 39.081000 4.542051
30.210000 35.649000 4.391243
30.213000 29.285000 4.079043
30.216000 33.910000 4.242788
30.219000 43.327000 4.719304
30.222000 40.124000 4.549096
30.225000 42.204000 4.741385
30.228000 37.285000 4.646809
30.231000 29.040000 3.854566
30.234000 35.290000 4.327627
30.237000 47.432000 5.096143
30.240000 44.375000 4.834612
30.243000 29.207000 3.911009
30.246000 34.919000 4.277237
30.249000 39.071000 4.691740
30.252000 46.117000 5.069348
30.255000 34.926000 4.146375
30.258000 43.145000 4.862054
30.261000 33.052000 4.280203
30.264000 41.903000 4.775792
30.267000 31.861000 4.008510
30.270000 36.800000 4.499852
30.273000 34.070000 4.251737
30.276000 23.660000 3.456728
30.279000 45.059000 5.083512
30.282000 40.811000 4.640960
30.285000 39.516000 4.583126
30.288000 54.548000 5.458433
30.291000 37.141000 4.397104
30.294000 33.207000 4.276207
30.297000 23.067000 3.374683
30.300000 38.914000 4.506224
30.303000 41.382000 4.797448
30.306000 42.426000 4.715565
30.309000 46.971000 5.177105
30.312000 31.598000 3.964363
30.315000 40.946000 4.735255
30.318000 45.548000 4.906205
30.321000 26.012000 3.522085
30.324000 34.672000 4.424320
30.327000 36.373000 4.290966
30.330000 33.292000 4.260172
30.333000 38.029000 4.674191
30.336000 29.325000 3.965934
30.339000 28.268000 3.916383
30.342000 35.593000 4.492316
30.345000 42.876000 4.916978
30.348000 35.165000 4.239768
30.351000 34.053000 4.257385
30.354000 30.613000 4.095611
30.357000 38.748000 4.548726
30.360000 45.504000 4.942302
30.363000 42.936000 4.584459
30.366000 28.340000 3.996963
30.369000 44.166000 4.866959
30.372000 35.677000 4.483557
30.375000 33.372000 4.027999
30.378000 48.589000 5.240319
30.381000 48.654000 5.025437
30.384000 42.173000 4.626414
30.387000 53.072000 5.422868
30.390000 39.008000 4.342764
30.393000 38.255000 4.452218
30.396000 31.076000 3.985267
30.399000 44.980000 4.849230
30.402000 40.085000 4.500586
30.405000 40.895000 4.725148
30.408000 23.151000 3.456701
30.411000 34.092000 4.345476
30.414000 30.767000 3.913166
30.417000 26.835000 3.907878
30.420000 36.085000 4.424714
30.423000 46.151000 4.844489
30.426000 37.014000 4.483345
30.429000 37.179000 4.341721
30.432000 32.771000 4.210924
30.435000 40.146000 4.519936
30.438000 38.324000 4.584844
30.441000 55.337000 5.663003
30.444000 38.339000 4.520785
30.447000 29.306000 3.887989
30.450000 40.589000 4.630503
30.453000 31.127000 3.979807
30.456000 35.719000 4.453959
30.459000 35.000000 4.397924
30.462000 43.763000 4.915596
30.465000 41.799000 4.789940
30.468000 48.525000 5.153597
30.471000 39.202000 4.447379
30.474000 39.260000 4.577356
30.477000 46.616000 4.890635
30.480000 35.793000 4.338992
30.483000 46.700000 4.990318
30.486000 45.684000 4.995798
30.489000 31.146000 4.116496
30.492000 36.944000 4.432964
30.495000 29.816000 3.948068
30.498000 37.645000 4.536920
30.501000 45.110000 5.104668
30.504000 37.132000 4.572964
30.507000 32.090000 4.084416
30.510000 41.220000 4.661472
30.513000 42.670000 4.799348
30.516000 36.900000 4.563684
30.519000 41.886000 4.838393
30.522000 24.314000 3.530741
30.525000 33.290000 4.301911
30.528000 35.016000 4.486179
30.531000 39.930000 4.559055
30.534000 30.804000 3.994585
30.537000 33.045000 4.298251
30.540000 50.434000 5.165292
30.543000 41.206000 4.625038
30.546000 43.826000 4.922269
30.549000 43.246000 4.931343
30.552000 36.165000 4.430373
30.555000 36.924000 4.535817
30.558000 39.394000 4.505585
30.561000 34.900000 4.348695
30.564000 22.070000 3.446551
30.567000 29.208000 3.775563
30.570000 29.982000 3.743341
30.573000 34.936000 4.527252
30.576000 26.822000 3.728362
30.579000 35.613000 4.239699
30.582000 31.656000 4.166524
30.585000 33.626000 4.223528
30.588000 38.988000 4.734879
30.591000 38.722000 4.563106
30.594000 29.002000 3.897896
30.597000 29.086000 3.991466
30.600000 34.940000 4.397664
30.603000 40.397000 4.798165
30.606000 38.311000 4.584294
30.609000 33.288000 4.080791
30.612000 33.811000 4.314404
30.615000 30.036000 4.180120
30.618000 35.998000 4.495988
30.621000 39.842000 4.526175
30.624000 36.258000 4.301976
30.627000 33.256000 4.250482
30.630000 39.209000 4.627794
30.633000 38.103000 4.568137
30.636000 30.104000 4.057412
30.639000 38.720000 4.431833
30.642000 39.180000 4.448359
30.645000 38.398000 4.501746
30.648000 27.726000 3.880735
30.651000 29.691000 3.869755
30.654000 38.734000 4.663130
30.657000 35.960000 4.555855
30.660000 32.686000 4.105120
30.663000 34.403000 4.262459
30.666000 23.639000 3.573656
30.669000 46.794000 4.875241
30.672000 34.733000 4.279759
30.675000 37.741000 4.485031
30.678000 43.493000 4.583569
30.681000 49.516000 5.169202
30.684000 37.082000 4.346105
30.687000 33.025000 4.113554
30.690000 40.413000 4.593368
30.693000 32.659000 4.145179
30.696000 37.982000 4.670535
30.699000 49.469000 5.142307
30.702000 34.508000 4.326630
30.705000 38.570000 4.600392
30.708000 36.273000 4.443503
30.711000 29.858000 4.048415
30.714000 41.545000 4.845753
30.717000 38.793000 4.673180
30.720000 29.730000 4.221274
30.723000 30.406000 4.124349
30.726000 35.370000 4.313133
30.729000 36.598000 4.505793
30.732000 32.328000 4.394516
30.735000 31.215000 4.109266
30.738000 33.821000 4.319376
30.741000 45.083000 5.138614
30.744000 44.432000 4.994127
30.747000 36.096000 4.466951
30.750000 40.955000 4.636859
30.753000 36.098000 4.404639
30.756000 28.314000 3.810196
30.759000 31.969000 4.214517
30.762000 47.461000 5.320899
30.765000 34.908000 4.223381
30.768000 52.170000 5.242545
30.771000 29.592000 3.772144
30.774000 32.030000 4.151750
30.777000 37.064000 4.521234
30.780000 33.578000 4.447573
30.783000 36.948000 4.653579
30.786000 39.190000 4.743820
30.789000 43.561000 4.782045
30.792000 44.551000 4.812827
30.795000 43.888000 4.795896
30.798000 44.376000 4.669880
30.801000 39.198000 4.585566
30.804000 46.871000 5.104798
30.807000 49.979000 5.357186
30.810000 38.745000 4.650772
30.813000 29.610000 3.966242
30.816000 31.204000 4.426692
30.819000 39.484000 4.536926
30.822000 46.295000 4.936766
30.825000 38.974000 4.595125
30.828000 49.301000 5.087401
30.831000 44.973000 5.002949
30.834000 64.233000 5.779048
30.837000 46.379000 5.001123
30.840000 50.142000 5.092363
30.843000 71.326000 5.950098
30.846000 87.865000 6.965572
30.849000 104.824000 7.533118
30.852000 104.477000 7.253884
30.855000 109.125000 7.753811
30.858000 129.367000 8.269691
30.861000 115.088000 7.745884
30.864000 112.119000 7.668270
30.867000 102.119000 7.313354
30.870000 66.599000 5.963811
30.873000 76.262000 6.452160
30.876000 63.953000 5.752929
30.879000 48.864000 5.138741
30.882000 55.948000 5.623091
30.885000 39.962000 4.608312
30.888000 50.343000 5.162321
30.891000 45.300000 5.101122
30.894000 40.216000 4.811779
30.897000 43.245000 4.831201
30.900000 44.269000 5.005745
30.903000 40.535000 4.728511
30.906000 37.335000 4.726978
30.909000 34.811000 4.378397
30.912000 43.725000 4.737184
30.915000 40.194000 4.587620
30.918000 44.797000 5.046223
30.921000 45.765000 5.110641
30.924000 52.617000 5.231331
30.927000 42.734000 4.709655
30.930000 33.406000 4.296407
30.933000 42.987000 4.930438
30.936000 28.472000 3.915058
30.939000 39.978000 4.734999
30.942000 30.912000 4.087669
30.945000 36.877000 4.466714
30.948000 40.679000 4.749189
30.951000 43.429000 4.839026
30.954000 31.397000 4.173795
30.957000 38.744000 4.424300
30.960000 34.712000 4.226780
30.963000 43.004000 4.812204
30.966000 32.597000 4.083730
30.969000 29.117000 3.990685
30.972000 33.036000 4.344097
30.975000 36.201000 4.370875
30.978000 35.570000 4.499124
30.981000 37.325000 4.711377
30.984000 30.709000 4.123677
30.987000 34.218000 4.177397
30.990000 38.101000 4.452268
30.993000 38.702000 4.540102
30.996000 46.307000 5.071789
30.999000 40.858000 4.514311
31.002000 46.340000 4.795412
31.005000 39.940000 4.629344
31.008000 29.498000 4.017713
31.011000 31.090000 4.112655
31.014000 40.755000 4.647839
31.017000 40.680000 4.502735
31.020000 37.268000 4.447003
31.023000 45.041000 4.997951
31.026000 34.609000 4.329508
31.029000 36.374000 4.434605
31.032000 38.522000 4.635429
31.035000 36.210000 4.452504
31.038000 36.334000 4.443655
31.041000 37.334000 4.513121
31.044000 42.705000 4.666755
31.047000 40.499000 4.593681
31.050000 34.040000 4.149875
31.053000 41.007000 4.688874
31.056000 35.368000 4.384174
31.059000 35.100000 4.339619
31.062000 39.630000 4.530266
31.065000 44.747000 4.861465
31.068000 32.156000 4.092521
31.071000 30.488000 4.022909
31.074000 32.419000 4.352267
31.077000 39.469000 4.800213
31.080000 30.838000 4.018661
31.083000 32.335000 4.076129
31.086000 27.312000 3.545874
31.089000 37.725000 4.365569
31.092000 47.311000 5.121219
31.095000 39.198000 4.786512
31.098000 34.409000 4.163289
31.101000 35.620000 4.364273
31.104000 36.801000 4.481178
31.107000 35.692000 4.362473
31.110000 40.606000 4.587324
31.113000 36.322000 4.435147
31.116000 34.769000 4.189187
31.119000 41.592000 4.748138
31.122000 31.002000 4.020453
31.125000 32.896000 4.094277
31.128000 28.532000 3.796659
31.131000 44.264000 4.964085
31.134000 35.244000 4.336067
31.137000 28.702000 3.885847
31.140000 28.260000 3.807119
31.143000 42.922000 4.798864
31.146000 38.510000 4.593567
31.149000 31.720000 4.016249
31.152000 39.890000 4.657087
31.155000 41.238000 4.614194
31.158000 44.403000 4.898587
31.161000 41.086000 4.667858
31.164000 39.221000 4.657138
31.167000 41.693000 4.643684
31.170000 31.986000 4.083150
31.173000 42.752000 4.830979
31.176000 33.119000 4.346207
31.179000 36.077000 4.406758
31.182000 37.806000 4.504732
31.185000 31.065000 4.038108
31.188000 37.859000 4.615156
31.191000 37.415000 4.513122
31.194000 41.132000 4.759710
31.197000 37.534000 4.336409
31.200000 37.261000 4.277116
31.203000 29.032000 4.032447
31.206000 46.418000 5.105154
31.209000 35.844000 4.386749
31.212000 39.495000 4.566369
31.215000 27.978000 3.902626
31.218000 38.173000 4.537661
31.221000 42.238000 4.831607
31.224000 27.805000 3.652119
31.227000 41.717000 4.874418
31.230000 26.073000 3.840809
31.233000 35.875000 4.286684
31.236000 35.719000 4.332820
31.239000 29.552000 3.879395
31.242000 42.153000 4.594797
31.245000 35.914000 4.325655
31.248000 38.023000 4.407252
31.251000 50.967000 5.310944
31.254000 32.970000 4.196383
31.257000 38.639000 4.558913
31.260000 37.422000 4.355887
31.263000 39.815000 4.634569
31.266000 36.224000 4.293146
31.269000 37.025000 4.498512
31.272000 36.338000 4.473871
31.275000 38.891000 4.487671
31.278000 54.473000 5.533945
31.281000 49.082000 5.149343
31.284000 47.419000 5.130304
31.287000 43.228000 4.824967
31.290000 48.963000 5.227644
31.293000 42.494000 4.820264
31.296000 42.296000 4.800819
31.299000 37.120000 4.461537
31.302000 28.092000 3.832464
31.305000 31.827000 4.164146
31.308000 35.328000 4.418577
31.311000 32.088000 4.069554
31.314000 37.525000 4.485132
31.317000 39.312000 4.618434
31.320000 33.118000 4.188223
31.323000 29.657000 3.869180
31.326000 41.781000 4.887374
31.329000 33.968000 4.157270
31.332000 29.157000 3.819430
31.335000 40.452000 4.789120
31.338000 34.499000 4.208568
31.341000 38.462000 4.566761
31.344000 42.007000 4.699228
31.347000 39.051000 4.707933
31.350000 38.790000 4.564837
31.353000 49.934000 5.041463
31.356000 22.276000 3.323011
31.359000 45.600000 4.919066
31.362000 37.736000 4.390937
31.365000 41.850000 4.890373
31.368000 29.044000 3.870863
31.371000 42.688000 4.811631
31.374000 37.721000 4.435751
31.377000 43.900000 4.917306
31.380000 24.323000 3.572876
31.383000 36.477000 4.619925
31.386000 34.503000 4.465750
31.389000 45.733000 4.953179
31.392000 31.338000 3.890740
31.395000 38.612000 4.589088
31.398000 44.029000 4.995475
31.401000 46.767000 5.037028
31.404000 37.020000 4.423685
31.407000 38.786000 4.584373
31.410000 44.933000 5.095714
31.413000 46.991000 4.956088
31.416000 46.477000 4.906665
31.419000 32.517000 4.309015
31.422000 38.238000 4.486716
31.425000 35.895000 4.454122
31.428000 38.416000 4.748622
31.431000 44.216000 5.026285
31.434000 53.626000 5.380798
31.437000 33.216000 4.192743
31.440000 44.938000 5.022162
31.443000 46.980000 5.010951
31.446000 47.002000 5.013768
31.449000 32.519000 3.997116
31.452000 37.727000 4.519929
31.455000 44.097000 4.925754
31.458000 36.541000 4.399984
31.461000 38.968000 4.499582
31.464000 56.248000 5.622805
31.467000 38.822000 4.642180
31.470000 40.789000 4.853982
31.473000 46.189000 4.926563
31.476000 39.964000 4.722339
31.479000 43.741000 4.760619
31.482000 52.736000 5.300284
31.485000 41.101000 4.665511
31.488000 46.272000 4.946016
31.491000 54.141000 5.264022
31.494000 44.375000 4.717501
31.497000 53.891000 5.523920
31.500000 48.315000 5.065575
31.503000 58.139000 5.722810
31.506000 59.636000 5.609735
31.509000 62.835000 5.892856
31.512000 91.851000 7.007706
31.515000 99.858000 7.264735
31.518000 127.270000 8.154352
31.521000 143.880000 8.718991
31.524000 148.567000 8.895400
31.527000 147.542000 9.015821
31.530000 114.418000 7.924753
31.533000 112.563000 7.766540
31.536000 105.289000 7.579033
31.539000 103.107000 7.384231
31.542000 76.586000 6.311986
31.545000 54.575000 5.328088
31.548000 70.415000 6.073182
31.551000 64.400000 5.774418
31.554000 65.489000 5.744142
31.557000 68.340000 6.163660
31.560000 61.670000 5.762425
31.563000 75.853000 6.432867
31.566000 61.064000 5.611462
31.569000 87.082000 6.884172
31.572000 71.523000 6.192364
31.575000 95.787000 7.297384
31.578000 116.108000 7.857461
31.581000 109.662000 7.584843
31.584000 119.371000 8.062811
31.587000 145.332000 8.847577
31.590000 186.132000 10.007758
31.593000 253.523000 11.709348
31.596000 286.122000 12.506300
31.599000 305.938000 13.070132
31.602000 271.634000 12.197741
31.605000 216.103000 10.743161
31.608000 182.999000 10.020351
31.611000 154.836000 8.989224
31.614000 132.614000 8.395104
31.617000 123.649000 8.147954
31.620000 88.755000 6.651806
31.623000 111.411000 7.730257
31.626000 79.740000 6.548911
31.629000 66.386000 6.077498
31.632000 62.736000 5.880813
31.635000 49.581000 5.135577
31.638000 50.763000 5.235366
31.641000 61.845000 5.853706
31.644000 45.533000 4.810637
31.647000 44.179000 5.039798
31.650000 47.962000 5.024198
31.653000 60.309000 5.746832
31.656000 52.246000 5.426511
31.659000 42.741000 4.560440
31.662000 47.643000 5.023330
31.665000 55.039000 5.405643
31.668000 47.344000 4.885144
31.671000 42.169000 4.786614
31.674000 38.389000 4.622534
31.677000 37.158000 4.392938
31.680000 37.124000 4.472744
31.683000 38.373000 4.618592
31.686000 38.895000 4.536765
31.689000 35.689000 4.224903
31.692000 36.854000 4.384695
31.695000 37.646000 4.465357
31.698000 37.777000 4.358900
31.701000 34.442000 4.307830
31.704000 41.250000 4.836906
31.707000 42.526000 4.876085
31.710000 39.619000 4.735360
31.713000 40.409000 4.604326
31.716000 44.091000 4.966286
31.719000 27.802000 3.821617
31.722000 48.378000 5.091984
31.725000 45.164000 4.911742
31.728000 52.101000 5.279890
31.731000 43.361000 4.719372
31.734000 31.659000 4.070716
31.737000 44.923000 4.804424
31.740000 38.954000 4.558054
31.743000 40.315000 4.674292
31.746000 50.940000 5.080031
31.749000 33.379000 4.149628
31.752000 34.584000 4.363018
31.755000 29.341000 4.017538
31.758000 32.995000 4.444257
31.761000 39.265000 4.683731
31.764000 42.484000 4.883933
31.767000 42.065000 4.662846
31.770000 39.551000 4.653184
31.773000 39.217000 4.591640
31.776000 42.616000 4.727447
31.779000 49.761000 5.229744
31.782000 30.993000 4.001854
31.785000 49.675000 5.002068
31.788000 36.087000 4.351263
31.791000 42.043000 4.820942
31.794000 48.062000 5.155859
31.797000 35.923000 4.451983
31.800000 35.668000 4.262349
31.803000 36.006000 4.478316
31.806000 38.783000 4.657761
31.809000 46.248000 4.984960
31.812000 43.886000 4.951199
31.815000 40.046000 4.722178
31.818000 35.285000 4.316015
31.821000 33.354000 4.126940
31.824000 41.450000 4.797635
31.827000 39.762000 4.624562
31.830000 42.005000 4.875042
31.833000 36.921000 4.473955
31.836000 33.304000 4.111884
31.839000 54.281000 5.282927
31.842000 36.863000 4.345486
31.845000 27.515000 3.895164
31.848000 33.279000 3.982071
31.851000 36.298000 4.419431
31.854000 41.221000 4.762218
31.857000 37.710000 4.694862
31.860000 35.829000 4.342026
31.863000 49.644000 5.194152
31.866000 35.856000 4.383480
31.869000 37.177000 4.481685
31.872000 28.958000 3.898876
31.875000 30.356000 3.982279
31.878000 37.572000 4.546445
31.881000 37.015000 4.354212
31.884000 34.469000 4.189468
31.887000 38.417000 4.459530
31.890000 43.018000 4.778754
31.893000 35.193000 4.446842
31.896000 33.517000 4.198378
31.899000 32.547000 4.081985
31.902000 37.154000 4.414882
31.905000 31.548000 3.868644
31.908000 43.303000 4.790006
31.911000 38.736000 4.687250
31.914000 45.516000 4.910669
31.917000 32.572000 4.193039
31.920000 43.900000 4.750146
31.923000 34.563000 4.376952
31.926000 41.253000 4.800170
31.929000 25.079000 3.539023
31.932000 38.947000 4.433319
31.935000 32.281000 4.317658
31.938000 33.061000 4.221442
31.941000 44.109000 4.866078
31.944000 31.512000 4.025603
31.947000 43.332000 4.798277
31.950000 40.772000 4.705855
31.953000 27.435000 3.808926
31.956000 42.622000 4.770762
31.959000 39.349000 4.518531
31.962000 35.002000 4.518086
31.965000 29.224000 3.836666
31.968000 42.033000 4.869786
31.971000 35.310000 4.307329
31.974000 39.974000 4.644482
31.977000 35.168000 4.191493
31.980000 38.124000 4.559852
31.983000 43.449000 4.713304
31.986000 40.008000 4.605241
31.989000 38.940000 4.557587
31.992000 43.440000 4.977740
31.995000 35.683000 4.471487
31.998000 36.201000 4.498685
32.001000 41.630000 4.840579
32.004000 33.423000 4.209971
32.007000 38.225000 4.416476
32.010000 38.036000 4.567311
32.013000 42.211000 4.959720
32.016000 30.397000 4.132316
32.019000 31.544000 4.144937
32.022000 34.921000 4.478490
32.025000 37.146000 4.515971
32.028000 36.864000 4.315120
32.031000 46.010000 5.009651
32.034000 41.468000 4.715023
32.037000 47.822000 5.222845
32.040000 38.973000 4.553035
32.043000 27.528000 4.031818
32.046000 39.249000 4.609453
32.049000 38.799000 4.512934
32.052000 46.918000 5.077847
32.055000 41.183000 4.716406
32.058000 46.003000 5.036124
32.061000 35.717000 4.468170
32.064000 42.110000 4.860375
32.067000 41.834000 4.907810
32.070000 45.786000 4.903457
32.073000 42.937000 4.755978
32.076000 39.781000 4.671236
32.079000 46.861000 5.119436
32.082000 32.969000 4.224625
32.085000 24.797000 3.728972
32.088000 39.854000 4.649947
32.091000 33.329000 4.369586
32.094000 37.868000 4.656455
32.097000 42.638000 4.824101
32.100000 45.856000 5.025693
32.103000 47.003000 5.025323
32.106000 50.306000 5.162447
32.109000 35.075000 4.377206
32.112000 42.816000 4.838542
32.115000 48.386000 5.119327
32.118000 45.713000 4.977259
32.121000 38.475000 4.466180
32.124000 32.624000 4.277768
32.127000 28.319000 3.787656
32.130000 46.094000 4.864587
32.133000 48.206000 5.155785
32.136000 36.134000 4.383845
32.139000 31.710000 4.260071
32.142000 40.676000 4.652536
32.145000 36.525000 4.544973
32.148000 43.454000 4.864064
32.151000 33.492000 4.313759
32.154000 29.310000 4.051731
32.157000 44.796000 4.846107
32.160000 39.201000 4.553369
32.163000 32.634000 4.154594
32.166000 46.726000 5.036885
32.169000 47.278000 4.884777
32.172000 45.793000 4.964153
32.175000 38.889000 4.646681
32.178000 39.432000 4.694890
32.181000 32.264000 3.952695
32.184000 33.958000 4.314644
32.187000 37.688000 4.516164
32.190000 44.821000 4.879408
32.193000 27.613000 3.615616
32.196000 38.694000 4.618572
32.199000 33.646000 4.190370
32.202000 29.635000 4.005620
32.205000 32.812000 4.262623
32.208000 33.647000 4.285422
32.211000 32.487000 4.047189
32.214000 33.971000 4.398964
32.217000 36.054000 4.288240
32.220000 35.029000 4.418453
32.223000 33.251000 4.221819
32.226000 45.605000 5.052614
32.229000 49.866000 5.160535
32.232000 52.382000 5.386704
32.235000 26.417000 3.812282
32.238000 35.350000 4.295014
32.241000 33.225000 4.222515
32.244000 31.282000 4.029615
32.247000 44.326000 4.809310
32.250000 38.033000 4.549588
32.253000 42.125000 4.697489
32.256000 37.821000 4.302682
32.259000 49.946000 5.199025
32.262000 38.392000 4.545367
32.265000 36.204000 4.374078
32.268000 36.189000 4.362984
32.271000 43.788000 4.883648
32.274000 32.362000 4.316306
32.277000 35.797000 4.381059
32.280000 35.374000 4.349782
32.283000 41.199000 4.625728
32.286000 39.081000 4.482576
32.289000 41.748000 4.845645
32.292000 46.365000 5.053423
32.295000 33.413000 4.157096
32.298000 47.174000 5.124704
32.301000 33.401000 4.249769
32.304000 43.938000 4.870466
32.307000 50.221000 5.233971
32.310000 27.266000 3.821106
32.313000 39.422000 4.652007
32.316000 43.596000 5.001075
32.319000 33.816000 4.273268
32.322000 46.594000 4.987859
32.325000 38.433000 4.454110
32.328000 34.809000 4.257855
32.331000 38.143000 4.586737
32.334000 39.683000 4.672868
32.337000 52.401000 5.359816
32.340000 38.447000 4.430065
32.343000 36.483000 4.370820
32.346000 25.688000 3.618744
32.349000 40.722000 4.683269
32.352000 42.643000 4.780692
32.355000 41.225000 4.658452
32.358000 41.324000 4.689796
32.361000 38.369000 4.565698
32.364000 44.976000 4.963153
32.367000 48.557000 5.194556
32.370000 33.974000 4.147239
32.373000 34.550000 4.157207
32.376000 41.061000 4.639162
32.379000 34.180000 4.393954
32.382000 39.159000 4.577421
32.385000 34.243000 4.164268
32.388000 47.574000 5.073669
32.391000 36.042000 4.376465
32.394000 35.244000 3.957062
32.397000 38.565000 4.581151
32.400000 29.057000 4.017894
32.403000 29.007000 4.023618
32.406000 28.446000 3.754937
32.409000 42.091000 4.816451
32.412000 32.088000 4.157058
32.415000 36.620000 4.433938
32.418000 39.767000 4.530406
32.421000 33.311000 4.350072
32.424000 54.200000 5.246444
32.427000 38.549000 4.472023
32.430000 31.872000 4.161385
32.433000 30.155000 4.010747
32.436000 41.887000 4.736449
32.439000 36.506000 4.449754
32.442000 31.141000 4.064655
32.445000 41.319000 4.910057
32.448000 35.948000 4.269515
32.451000 49.519000 5.064319
32.454000 41.410000 4.874474
32.457000 53.166000 5.460128
32.460000 39.635000 4.803377
32.463000 37.238000 4.549448
32.466000 31.204000 3.907091
32.469000 44.902000 5.000479
32.472000 25.045000 3.695937
32.475000 39.437000 4.522413
32.478000 51.264000 5.179858
32.481000 45.991000 4.914792
32.484000 36.169000 4.261418
32.487000 47.255000 5.049644
32.490000 39.396000 4.502766
32.493000 46.031000 5.170920
32.496000 42.423000 4.668192
32.499000 38.246000 4.521703
32.502000 39.538000 4.497274
32.505000 31.934000 4.031488
32.508000 37.403000 4.470394
32.511000 33.157000 4.073577
32.514000 35.151000 4.339404
32.517000 42.816000 4.755238
32.520000 31.862000 4.125149
32.523000 35.624000 4.376347
32.526000 37.335000 4.506193
32.529000 42.740000 4.927617
32.532000 39.033000 4.460301
32.535000 29.089000 4.026719
32.538000 34.456000 4.351576
32.541000 42.641000 5.011740
32.544000 36.882000 4.431243
32.547000 29.692000 4.056761
32.550000 39.300000 4.538121
32.553000 40.292000 4.768378
32.556000 36.181000 4.352799
32.559000 46.454000 5.156156
32.562000 29.636000 3.913028
32.565000 35.051000 4.314693
32.568000 52.111000 5.355962
32.571000 44.725000 4.731364
32.574000 43.455000 4.928534
32.577000 37.291000 4.383262
32.580000 36.322000 4.503464
32.583000 22.990000 3.425341
32.586000 30.398000 3.919088
32.589000 31.907000 4.211832
32.592000 37.892000 4.558557
32.595000 33.256000 4.129504
32.598000 35.655000 4.161631
32.601000 39.949000 4.621918
32.604000 42.463000 4.796135
32.607000 40.917000 4.698592
32.610000 36.418000 4.389508
32.613000 38.521000 4.647970
32.616000 47.766000 5.125859
32.619000 40.214000 4.622240
32.622000 47.183000 5.017990
32.625000 32.475000 4.143149
32.628000 43.258000 4.766913
32.631000 36.411000 4.230744
32.634000 39.770000 4.487844
32.637000 44.571000 4.946584
32.640000 34.724000 4.206738
32.643000 26.780000 3.902129
32.646000 36.743000 4.385117
32.649000 34.109000 4.184039
32.652000 33.315000 4.287492
32.655000 43.531000 4.951323
32.658000 32.676000 4.191484
32.661000 33.797000 4.344551
32.664000 40.012000 4.819740
32.667000 39.845000 4.593207
32.670000 32.928000 4.150318
32.673000 43.102000 4.843731
32.676000 28.759000 4.110357
32.679000 40.049000 4.775433
32.682000 42.461000 4.755820
32.685000 41.155000 4.638052
32.688000 43.587000 4.782766
32.691000 37.038000 4.677623
32.694000 28.634000 3.823346
32.697000 28.607000 4.061996
32.700000 50.990000 5.238727
32.703000 29.719000 3.873000
32.706000 45.031000 4.871354
32.709000 39.478000 4.538796
32.712000 35.127000 4.233973
32.715000 31.470000 4.221096
32.718000 42.065000 4.852641
32.721000 36.201000 4.231424
32.724000 40.321000 4.578675
32.727000 40.538000 4.681921
32.730000 30.727000 4.027649
32.733000 36.105000 4.415865
32.736000 44.183000 4.792644
32.739000 37.331000 4.419641
32.742000 39.210000 4.667780
32.745000 52.137000 5.094899
32.748000 39.279000 4.596534
32.751000 29.227000 3.874897
32.754000 43.328000 4.770517
32.757000 35.436000 4.383169
32.760000 27.930000 3.924141
32.763000 32.151000 4.141553
32.766000 36.965000 4.226534
32.769000 35.213000 4.367739
32.772000 41.210000 4.619241
32.775000 48.161000 4.981778
32.778000 42.183000 4.811051
32.781000 35.916000 4.404267
32.784000 35.641000 4.419497
32.787000 51.791000 5.259153
32.790000 45.256000 4.881046
32.793000 46.619000 4.939231
32.796000 28.273000 3.849660
32.799000 33.955000 4.238951
32.802000 44.368000 4.840474
32.805000 43.515000 4.850105
32.808000 38.722000 4.609020
32.811000 33.683000 4.314446
32.814000 37.731000 4.519851
32.817000 38.856000 4.682832
32.820000 40.012000 4.671134
32.823000 26.868000 3.531865
32.826000 41.173000 4.766909
32.829000 41.134000 4.765899
32.832000 30.284000 4.039812
32.835000 49.992000 5.115889
32.838000 46.181000 5.112391
32.841000 40.024000 4.590872
32.844000 40.365000 4.620557
32.847000 45.037000 4.887135
32.850000 35.171000 4.186631
32.853000 38.392000 4.510363
32.856000 50.881000 5.183619
32.859000 33.694000 4.084235
32.862000 44.204000 4.958438
32.865000 47.241000 5.094623
32.868000 44.578000 4.923649
32.871000 36.810000 4.424780
32.874000 31.899000 4.022249
32.877000 40.788000 4.590861
32.880000 32.041000 4.053143
32.883000 34.738000 4.519508
32.886000 35.349000 4.211623
32.889000 35.568000 4.405842
32.892000 44.779000 4.821587
32.895000 32.115000 4.235230
32.898000 33.568000 4.243900
32.901000 30.105000 4.101381
32.904000 39.830000 4.726583
32.907000 45.526000 5.019895
32.910000 33.038000 3.980942
32.913000 45.657000 4.872382
32.916000 33.316000 4.092613
32.919000 48.701000 5.156903
32.922000 43.112000 4.918356
32.925000 38.470000 4.682279
32.928000 46.768000 5.129289
32.931000 42.074000 4.497386
32.934000 38.132000 4.621928
32.937000 36.349000 4.553816
32.940000 37.695000 4.421610
32.943000 34.835000 4.180131
32.946000 44.483000 4.965585
32.949000 48.053000 5.074265
32.952000 36.382000 4.434716
32.955000 40.141000 4.554311
32.958000 42.671000 4.795106
32.961000 36.809000 4.410934
32.964000 37.652000 4.311015
32.967000 31.376000 4.114004
32.970000 35.994000 4.442252
32.973000 42.781000 4.772682
32.976000 41.052000 4.685048
32.979000 40.238000 4.815723
32.982000 35.907000 4.556017
32.985000 42.584000 4.827332
32.988000 41.304000 4.802513
32.991000 42.445000 4.865931
32.994000 35.697000 4.466787
32.997000 39.933000 4.859546
33.000000 27.361000 3.932853
33.003000 31.595000 4.135765
33.006000 49.238000 5.209542
33.009000 35.788000 4.370391
33.012000 36.936000 4.524185
33.015000 37.581000 4.513721
33.018000 43.328000 4.982071
33.021000 37.807000 4.442252
33.024000 34.370000 4.344321
33.027000 46.777000 5.018276
33.030000 40.252000 4.745668
33.033000 34.166000 4.218862
33.036000 40.834000 4.767216
33.039000 34.907000 4.166331
33.042000 35.533000 4.387034
33.045000 37.308000 4.717905
33.048000 29.185000 4.057211
33.051000 33.977000 4.169443
33.054000 30.291000 3.922706
33.057000 27.303000 3.926748
33.060000 44.307000 4.793425
33.063000 41.219000 4.666733
33.066000 36.248000 4.425190
33.069000 33.381000 4.226541
33.072000 37.868000 4.474215
33.075000 32.759000 4.212890
33.078000 39.912000 4.648838
33.081000 39.953000 4.559116
33.084000 38.388000 4.438272
33.087000 39.305000 4.667661
33.090000 37.020000 4.484240
33.093000 35.264000 4.392371
33.096000 44.265000 4.937405
33.099000 39.516000 4.623198
33.102000 39.427000 4.629383
33.105000 33.211000 4.261114
33.108000 42.049000 4.786484
33.111000 34.767000 4.113016
33.114000 38.925000 4.598900
33.117000 44.106000 4.786298
33.120000 41.207000 4.684899
33.123000 42.327000 4.707154
33.126000 45.470000 4.991434
33.129000 47.666000 4.876458
33.132000 34.029000 4.301890
33.135000 43.990000 4.943604
33.138000 27.523000 3.764963
33.141000 31.538000 3.977164
33.144000 45.213000 5.043804
33.147000 40.794000 4.728632
33.150000 32.744000 4.030452
33.153000 45.640000 4.928798
33.156000 26.670000 3.706422
33.159000 30.143000 4.133376
33.162000 31.360000 4.047114
33.165000 45.873000 4.899694
33.168000 47.960000 4.886370
33.171000 31.046000 4.047405
33.174000 39.931000 4.603317
33.177000 35.179000 4.250144
33.180000 37.914000 4.531069
33.183000 42.419000 4.806693
33.186000 44.380000 4.922521
33.189000 37.522000 4.446594
33.192000 40.471000 4.892109
33.195000 35.981000 4.491949
33.198000 35.832000 4.262643
33.201000 38.385000 4.501385
33.204000 24.835000 3.746387
33.207000 33.915000 4.310392
33.210000 46.999000 5.009232
33.213000 37.768000 4.341973
33.216000 35.623000 4.301208
33.219000 45.365000 4.952480
33.222000 44.072000 4.860110
33.225000 25.551000 3.645046
33.228000 56.378000 5.634014
33.231000 43.098000 4.801270
33.234000 38.330000 4.552795
33.237000 32.447000 4.158814
33.240000 49.330000 5.213675
33.243000 36.116000 4.348422
33.246000 43.283000 4.786730
33.249000 33.659000 4.211664
33.252000 40.497000 4.623086
33.255000 40.055000 4.741740
33.258000 38.708000 4.586813
33.261000 33.242000 4.133385
33.264000 43.772000 4.693370
33.267000 42.599000 4.720274
33.270000 42.219000 4.524255
33.273000 42.826000 4.885100
33.276000 40.226000 4.790823
33.279000 32.650000 4.191470
33.282000 47.302000 5.091526
33.285000 30.656000 4.055532
33.288000 28.511000 4.023275
33.291000 47.981000 5.060969
33.294000 31.938000 4.010375
33.297000 36.339000 4.444138
33.300000 31.117000 4.001477
33.303000 47.955000 5.102071
33.306000 28.423000 3.619751
33.309000 38.150000 4.715404
33.312000 30.591000 3.991593
33.315000 33.670000 4.295534
33.318000 30.166000 3.928075
33.321000 31.555000 4.040791
33.324000 31.857000 4.044585
33.327000 44.003000 5.003810
33.330000 54.405000 5.465602
33.333000 39.998000 4.547179
33.336000 59.834000 5.775755
33.339000 30.236000 3.986626
33.342000 39.920000 4.800432
33.345000 43.556000 4.713824
33.348000 37.251000 4.208461
33.351000 32.977000 4.070416
33.354000 50.041000 5.278636
33.357000 42.259000 4.672132
33.360000 41.774000 4.653867
33.363000 38.616000 4.466295
33.366000 35.735000 4.463135
33.369000 36.481000 4.473284
33.372000 34.866000 4.040974
33.375000 36.350000 4.271553
33.378000 44.837000 5.005537
33.381000 33.859000 4.294086
33.384000 35.533000 4.427126
33.387000 35.902000 4.299511
33.390000 45.969000 5.110585
33.393000 43.489000 4.790847
33.396000 41.183000 4.542516
33.399000 26.317000 3.779214
33.402000 33.886000 4.203814
33.405000 45.880000 4.990083
33.408000 45.962000 4.949967
33.411000 57.682000 5.592456
33.414000 31.823000 4.036554
33.417000 47.071000 5.219422
33.420000 44.179000 4.697095
33.423000 34.339000 4.327442
33.426000 57.660000 5.671363
33.429000 35.063000 4.328168
33.432000 29.622000 3.847159
33.435000 42.476000 4.833968
33.438000 47.026000 5.107781
33.441000 33.319000 4.068315
33.444000 34.173000 4.167191
33.447000 29.756000 4.056191
33.450000 42.341000 4.856946
33.453000 35.152000 4.518084
33.456000 37.139000 4.348182
33.459000 49.216000 5.197245
33.462000 56.559000 5.462477
33.465000 48.582000 5.294150
33.468000 26.347000 3.670993
33.471000 31.923000 4.224653
33.474000 46.539000 4.958384
33.477000 59.272000 5.658996
33.480000 41.434000 4.633658
33.483000 42.569000 4.670310
33.486000 40.575000 4.839352
33.489000 34.951000 4.440487
33.492000 46.541000 5.120649
33.495000 41.844000 4.732423
33.498000 38.115000 4.484571
33.501000 26.363000 3.763253
33.504000 35.770000 4.330082
33.507000 43.811000 4.797690
33.510000 47.039000 4.966716
33.513000 41.112000 4.620786
33.516000 47.111000 5.128355
33.519000 43.372000 4.663634
33.522000 38.289000 4.398890
33.525000 31.990000 4.147242
33.528000 38.281000 4.687528
33.531000 38.492000 4.548408
33.534000 42.656000 4.821184
33.537000 32.804000 3.797318
33.540000 32.086000 4.035932
33.543000 42.070000 4.870771
33.546000 45.528000 5.077305
33.549000 39.985000 4.578990
33.552000 45.420000 4.829737
33.555000 31.061000 4.027270
33.558000 39.084000 4.710593
33.561000 32.801000 4.310700
33.564000 35.701000 4.336595
33.567000 45.490000 4.967776
33.570000 36.969000 4.461792
33.573000 47.491000 4.999492
33.576000 36.682000 4.388258
33.579000 37.069000 4.506855
33.582000 42.932000 4.911014
33.585000 42.699000 4.794211
33.588000 42.612000 4.771892
33.591000 41.150000 4.672170
33.594000 29.558000 4.006532
33.597000 41.669000 4.815654
33.600000 43.884000 4.901150
33.603000 56.550000 5.691408
33.606000 42.225000 4.699042
33.609000 40.853000 4.857867
33.612000 34.456000 4.370408
33.615000 41.144000 4.627296
33.618000 33.536000 4.334545
33.621000 43.252000 5.001449
33.624000 42.232000 4.696803
33.627000 32.817000 4.202455
33.630000 42.862000 4.785970
33.633000 43.999000 4.915973
33.636000 34.384000 4.375293
33.639000 44.358000 4.896716
33.642000 45.846000 5.005180
33.645000 37.508000 4.492469
33.648000 45.079000 4.964415
33.651000 34.667000 4.404809
33.654000 43.193000 4.827860
33.657000 46.769000 5.079130
33.660000 40.779000 4.739214
33.663000 39.777000 4.534093
33.666000 55.834000 5.608829
33.669000 39.602000 4.559608
33.672000 45.870000 4.943904
33.675000 31.989000 4.235912
33.678000 36.005000 4.296476
33.681000 47.073000 5.195074
33.684000 23.061000 3.463802
33.687000 41.494000 4.644229
33.690000 38.123000 4.600687
33.693000 32.002000 4.248657
33.696000 42.028000 4.718382
33.699000 34.419000 4.166312
33.702000 44.355000 4.882188
33.705000 30.162000 3.876837
33.708000 49.497000 5.191246
33.711000 45.389000 4.860104
33.714000 35.836000 4.530962
33.717000 27.706000 3.893714
33.720000 47.344000 5.170657
33.723000 41.736000 4.818316
33.726000 41.802000 4.710157
33.729000 41.217000 4.553420
33.732000 39.328000 4.715133
33.735000 38.163000 4.485622
33.738000 35.547000 4.247320
33.741000 30.985000 4.018002
33.744000 42.844000 4.855545
33.747000 40.899000 4.646462
33.750000 35.334000 4.398724
33.753000 41.783000 4.850505
33.756000 38.236000 4.606339
33.759000 55.438000 5.573786
33.762000 45.982000 4.983435
33.765000 33.477000 4.191393
33.768000 39.810000 4.556127
33.771000 44.432000 4.888565
33.774000 37.898000 4.451607
33.777000 36.509000 4.314303
33.780000 44.785000 4.971764
33.783000 42.172000 4.640273
33.786000 53.403000 5.300019
33.789000 46.804000 4.931322
33.792000 38.583000 4.619226
33.795000 40.562000 4.657029
33.798000 47.752000 5.087784
33.801000 37.156000 4.485676
33.804000 37.366000 4.663486
33.807000 40.617000 4.728983
33.810000 40.966000 4.711330
33.813000 30.550000 3.818645
33.816000 51.491000 5.268912
33.819000 49.505000 5.026957
33.822000 38.819000 4.482175
33.825000 49.329000 5.223176
33.828000 51.688000 5.238289
33.831000 32.583000 3.982046
33.834000 36.966000 4.520021
33.837000 36.330000 4.452058
33.840000 49.208000 5.248789
33.843000 38.365000 4.413974
33.846000 51.738000 5.259103
33.849000 44.079000 4.867737
33.852000 45.522000 5.034366
33.855000 37.655000 4.583993
33.858000 47.559000 5.008224
33.861000 41.477000 4.669651
33.864000 35.064000 4.352980
33.867000 51.570000 5.377152
33.870000 41.657000 4.670780
33.873000 45.417000 4.977263
33.876000 38.990000 4.559637
33.879000 37.514000 4.448976
33.882000 46.932000 5.139486
33.885000 55.500000 5.312583
33.888000 54.100000 5.477022
33.891000 62.161000 5.753384
33.894000 56.729000 5.577346
33.897000 41.585000 4.769535
33.900000 45.870000 4.885250
33.903000 48.481000 5.162424
33.906000 53.174000 5.361624
33.909000 56.627000 5.406706
33.912000 49.945000 5.153121
33.915000 50.523000 5.306425
33.918000 59.776000 5.707177
33.921000 42.760000 4.718084
33.924000 56.367000 5.429533
33.927000 50.155000 5.307345
33.930000 49.375000 4.958157
33.933000 67.863000 5.997524
33.936000 43.469000 4.461694
33.939000 58.194000 5.682464
33.942000 39.333000 4.500572
33.945000 61.629000 6.008119
33.948000 50.372000 5.434796
33.951000 57.808000 5.549776
33.954000 68.034000 5.903155
33.957000 55.832000 5.557030
33.960000 56.614000 5.259852
33.963000 68.589000 6.013971
33.966000 68.943000 6.145151
33.969000 76.679000 6.628631
33.972000 67.535000 6.025661
33.975000 74.918000 6.490278
33.978000 57.087000 5.430818
33.981000 70.051000 6.108626
33.984000 56.934000 5.610438
33.987000 68.710000 5.929325
33.990000 75.261000 6.293945
33.993000 73.752000 6.360375
33.996000 65.287000 5.913271
33.999000 76.642000 6.414123
34.002000 93.225000 7.112673
34.005000 77.316000 6.320150
34.008000 107.929000 7.414579
34.011000 103.146000 7.529699
34.014000 95.765000 7.171436
34.017000 88.448000 6.931653
34.020000 96.257000 7.216525
34.023000 121.790000 8.180516
34.026000 107.854000 7.676873
34.029000 132.117000 8.582112
34.032000 135.620000 8.605289
34.035000 148.890000 8.700499
34.038000 178.198000 9.848549
34.041000 209.502000 10.769970
34.044000 244.192000 11.705302
34.047000 279.959000 12.246548
34.050000 382.425000 14.319374
34.053000 428.782000 14.990993
34.056000 561.304000 17.351408
34.059000 717.784000 19.902735
34.062000 965.480000 23.096842
34.065000 1158.026000 25.035705
34.068000 1329.799000 27.116584
34.071000 1333.998000 27.195944
34.074000 1203.261000 26.010155
34.077000 989.817000 23.292018
34.080000 820.957000 21.169413
34.083000 641.488000 18.653967
34.086000 498.699000 16.469878
34.089000 398.284000 14.729651
34.092000 334.104000 13.475866
34.095000 270.002000 12.071033
34.098000 214.289000 10.753822
34.101000 188.825000 10.034923
34.104000 183.089000 10.048738
34.107000 160.143000 9.505563
34.110000 120.397000 7.986884
34.113000 121.858000 8.176622
34.116000 117.005000 8.032983
34.119000 98.195000 7.231102
34.122000 106.136000 7.618046
34.125000 72.888000 6.187281
34.128000 90.419000 6.906309
34.131000 102.103000 7.320988
34.134000 86.324000 6.765480
34.137000 73.063000 6.252537
34.140000 67.624000 6.124948
34.143000 63.481000 5.774496
34.146000 65.660000 5.859139
34.149000 65.295000 5.727194
34.152000 56.369000 5.446264
34.155000 72.210000 6.161720
34.158000 86.288000 6.796957
34.161000 67.470000 6.066648
34.164000 51.847000 5.397974
34.167000 43.746000 4.941164
34.170000 51.230000 5.301918
34.173000 68.809000 6.141554
34.176000 63.201000 5.738168
34.179000 70.273000 6.020309
34.182000 73.987000 6.190825
34.185000 46.201000 4.773157
34.188000 47.748000 5.194135
34.191000 50.731000 5.049999
34.194000 58.969000 5.637250
34.197000 44.038000 4.845375
34.200000 65.231000 5.886365
34.203000 56.857000 5.650038
34.206000 53.987000 5.578390
34.209000 59.822000 5.714189
34.212000 41.519000 4.447213
34.215000 59.993000 5.627454
34.218000 40.197000 4.538989
34.221000 55.235000 5.577052
34.224000 59.664000 5.818606
34.227000 39.194000 4.433929
34.230000 42.011000 4.550589
34.233000 56.735000 5.628395
34.236000 34.219000 4.210522
34.239000 44.989000 5.021802
34.242000 58.185000 5.575006
34.245000 47.398000 5.095567
34.248000 41.008000 4.689741
34.251000 45.493000 4.957425
34.254000 55.196000 5.542561
34.257000 49.032000 5.054094
34.260000 43.601000 4.987452
34.263000 24.393000 3.339564
34.266000 39.409000 4.594742
34.269000 42.869000 4.894830
34.272000 43.370000 4.678376
34.275000 39.158000 4.542602
34.278000 35.391000 4.282420
34.281000 42.367000 4.885419
34.284000 41.023000 4.652200
34.287000 53.785000 5.527349
34.290000 41.062000 4.497872
34.293000 56.307000 5.481937
34.296000 53.170000 5.382187
34.299000 45.192000 4.741915
34.302000 44.920000 4.912594
34.305000 31.482000 4.111878
34.308000 39.687000 4.656574
34.311000 45.132000 5.032592
34.314000 42.682000 4.821442
34.317000 33.857000 4.307551
34.320000 31.781000 4.013127
34.323000 55.301000 5.549592
34.326000 36.873000 4.332831
34.329000 46.800000 5.073927
34.332000 40.705000 4.637461
34.335000 42.298000 4.986459
34.338000 39.357000 4.670755
34.341000 54.006000 5.412502
34.344000 43.312000 4.827719
34.347000 49.190000 5.237790
34.350000 39.105000 4.586446
34.353000 47.396000 4.982036
34.356000 47.389000 5.007662
34.359000 49.274000 5.099841
34.362000 51.279000 5.147780
34.365000 43.120000 4.782948
34.368000 37.175000 4.501795
34.371000 48.162000 5.234694
34.374000 31.671000 4.183101
34.377000 46.117000 4.982826
34.380000 32.754000 4.122223
34.383000 34.294000 4.313542
34.386000 40.027000 4.629793
34.389000 39.066000 4.472173
34.392000 43.184000 4.740042
34.395000 53.021000 5.277015
34.398000 48.412000 4.962753
34.401000 47.233000 4.941317
34.404000 42.967000 4.887397
34.407000 60.152000 5.508147
34.410000 52.274000 5.327922
34.413000 37.375000 4.475455
34.416000 40.615000 4.634442
34.419000 46.047000 5.038406
34.422000 56.494000 5.611412
34.425000 39.580000 4.572028
34.428000 45.068000 4.837213
34.431000 39.225000 4.632828
34.434000 39.748000 4.506466
34.437000 52.562000 5.304281
34.440000 41.690000 4.658858
34.443000 50.564000 5.254951
34.446000 45.328000 4.803645
34.449000 45.300000 4.972626
34.452000 45.790000 5.033192
34.455000 35.653000 4.303321
34.458000 57.815000 5.503656
34.461000 41.811000 4.743413
34.464000 34.803000 4.187062
34.467000 43.540000 4.701524
34.470000 47.402000 5.052220
34.473000 44.366000 4.980757
34.476000 41.369000 4.768376
34.479000 43.722000 4.907029
34.482000 33.052000 4.290735
34.485000 31.487000 4.235675
34.488000 41.159000 4.828998
34.491000 36.480000 4.422708
34.494000 40.745000 4.845605
34.497000 40.554000 4.741178
34.500000 45.749000 5.006995
34.503000 44.804000 4.881120
34.506000 32.309000 4.132872
34.509000 46.962000 5.056237
34.512000 40.714000 4.839283
34.515000 46.611000 5.057033
34.518000 41.235000 4.751713
34.521000 37.404000 4.490228
34.524000 49.034000 5.115784
34.527000 50.570000 5.041265
34.530000 40.803000 4.725552
34.533000 44.422000 4.676483
34.536000 45.999000 4.898092
34.539000 40.544000 4.689868
34.542000 39.101000 4.605025
34.545000 49.657000 5.126660
34.548000 50.142000 5.215075
34.551000 55.173000 5.411405
34.554000 45.850000 4.927097
34.557000 38.634000 4.461236
34.560000 46.827000 5.014593
34.563000 34.212000 4.207186
34.566000 44.435000 4.963571
34.569000 54.728000 5.539593
34.572000 45.127000 4.994998
34.575000 49.525000 5.072492
34.578000 57.018000 5.519363
34.581000 48.409000 5.160549
34.584000 52.890000 5.279933
34.587000 52.368000 5.464667
34.590000 50.135000 5.255231
34.593000 40.136000 4.664359
34.596000 48.030000 5.055018
34.599000 54.546000 5.353879
34.602000 37.779000 4.661644
34.605000 50.392000 5.302942
34.608000 40.329000 4.616066
34.611000 52.487000 5.406295
34.614000 33.581000 4.136055
34.617000 47.301000 5.062569
34.620000 62.844000 5.920526
34.623000 55.237000 5.563078
34.626000 44.353000 4.759913
34.629000 58.457000 5.513716
34.632000 40.296000 4.809823
34.635000 46.193000 5.027352
34.638000 53.787000 5.303050
34.641000 40.380000 4.606037
34.644000 58.436000 5.625332
34.647000 49.255000 5.307380
34.650000 65.111000 5.861186
34.653000 47.943000 5.131147
34.656000 61.408000 5.726331
34.659000 56.879000 5.579351
34.662000 52.409000 5.234812
34.665000 51.971000 5.213961
34.668000 64.212000 5.910832
34.671000 59.682000 5.587814
34.674000 52.343000 5.271808
34.677000 48.133000 5.153463
34.680000 60.301000 5.804890
34.683000 44.426000 4.860568
34.686000 59.764000 5.589313
34.689000 46.893000 4.911935
34.692000 64.591000 5.919527
34.695000 54.513000 5.403510
34.698000 66.151000 5.847779
34.701000 55.863000 5.575489
34.704000 61.724000 5.831053
34.707000 54.315000 5.429372
34.710000 62.507000 5.794991
34.713000 52.400000 5.182345
34.716000 57.682000 5.464818
34.719000 53.338000 5.367932
34.722000 57.840000 5.553051
34.725000 60.091000 5.567295
34.728000 72.482000 6.175575
34.731000 63.092000 5.726336
34.734000 73.609000 6.221920
34.737000 64.953000 5.709455
34.740000 64.130000 5.914215
34.743000 63.528000 5.791153
34.746000 58.884000 5.680605
34.749000 65.041000 5.926214
34.752000 66.816000 5.868321
34.755000 76.956000 6.408415
34.758000 75.467000 6.151143
34.761000 62.558000 5.800088
34.764000 78.662000 6.526172
34.767000 84.345000 6.812948
34.770000 94.599000 7.171474
34.773000 78.145000 6.668468
34.776000 79.892000 6.630767
34.779000 73.265000 6.152798
34.782000 90.731000 7.165666
34.785000 89.490000 6.871293
34.788000 113.210000 7.933447
34.791000 121.977000 8.095517
34.794000 100.039000 7.321912
34.797000 111.799000 7.679114
34.800000 104.574000 7.510511
34.803000 116.250000 7.710633
34.806000 129.354000 8.479110
34.809000 151.233000 9.100112
34.812000 165.170000 9.371427
34.815000 174.392000 9.708539
34.818000 178.479000 10.011533
34.821000 163.402000 9.527497
34.824000 217.745000 10.921194
34.827000 268.135000 12.119652
34.830000 315.009000 13.024851
34.833000 340.987000 13.480574
34.836000 418.194000 14.951965
34.839000 511.383000 16.916987
34.842000 611.213000 18.188698
34.845000 856.706000 21.631450
34.848000 1074.317000 24.081778
34.851000 1497.025000 28.950263
34.854000 1808.627000 32.124523
34.857000 2002.183000 33.844125
34.860000 2051.128000 33.857360
34.863000 1795.667000 31.647330
34.866000 1560.637000 29.568137
34.869000 1347.829000 27.560417
34.872000 1026.769000 23.883097
34.875000 828.927000 21.178813
34.878000 612.738000 18.079681
34.881000 512.820000 16.545774
34.884000 376.571000 14.274121
34.887000 338.592000 13.464541
34.890000 270.248000 11.967507
34.893000 234.645000 11.174129
34.896000 215.907000 10.873985
34.899000 187.293000 10.069938
34.902000 155.433000 9.101560
34.905000 136.854000 8.604156
34.908000 148.744000 8.981706
34.911000 131.076000 8.366009
34.914000 122.691000 8.215920
34.917000 117.293000 7.913373
34.920000 125.358000 8.326598
34.923000 104.935000 7.419231
34.926000 88.461000 6.853667
34.929000 106.721000 7.497148
34.932000 107.115000 7.630016
34.935000 91.236000 6.883312
34.938000 91.493000 6.924638
34.941000 76.261000 6.527629
34.944000 61.369000 5.830892
34.947000 71.401000 6.125676
34.950000 77.623000 6.493240
34.953000 68.450000 6.128036
34.956000 74.798000 6.408793
34.959000 72.845000 6.210256
34.962000 80.284000 6.544199
34.965000 70.264000 6.113815
34.968000 74.655000 6.137600
34.971000 58.980000 5.368228
34.974000 69.071000 6.152202
34.977000 64.112000 5.709633
34.980000 74.294000 6.317031
34.983000 76.985000 6.509796
34.986000 67.013000 6.163302
34.989000 60.689000 5.781355
34.992000 45.698000 4.841446
34.995000 61.566000 5.714874
34.998000 46.912000 5.017983
35.001000 46.899000 4.904919
35.004000 68.382000 6.102439
35.007000 55.826000 5.483474
35.010000 58.240000 5.547673
35.013000 64.526000 5.892657
35.016000 56.266000 5.464945
35.019000 63.054000 5.820933
35.022000 52.722000 5.259623
35.025000 55.180000 5.267094
35.028000 61.059000 5.637431
35.031000 53.240000 5.389971
35.034000 52.919000 5.289543
35.037000 58.102000 5.645162
35.040000 42.164000 4.796274
35.043000 54.980000 5.518471
35.046000 50.436000 5.278903
35.049000 53.138000 5.451864
35.052000 50.699000 5.323876
35.055000 55.594000 5.387558
35.058000 61.308000 5.823100
35.061000 65.497000 5.910195
35.064000 49.916000 5.137639
35.067000 50.716000 5.271689
35.070000 48.694000 4.866244
35.073000 49.295000 5.373294
35.076000 52.282000 5.461941
35.079000 58.797000 5.576617
35.082000 46.649000 5.036906
35.085000 31.894000 4.284763
35.088000 55.590000 5.660437
35.091000 44.548000 4.733300
35.094000 40.674000 4.684599
35.097000 52.081000 5.307228
35.100000 39.664000 4.425408
35.103000 46.353000 4.959759
35.106000 44.365000 4.931313
35.109000 50.920000 5.247523
35.112000 44.550000 4.668690
35.115000 47.896000 5.216758
35.118000 42.863000 4.795944
35.121000 47.998000 5.166984
35.124000 42.975000 4.819430
35.127000 37.011000 4.551339
35.130000 50.109000 5.304758
35.133000 47.153000 5.111357
35.136000 43.967000 4.710037
35.139000 53.141000 5.306332
35.142000 41.808000 4.535489
35.145000 53.873000 5.294275
35.148000 59.639000 5.742915
35.151000 36.980000 4.370661
35.154000 52.664000 5.369241
35.157000 40.926000 4.594045
35.160000 54.091000 5.442743
35.163000 41.321000 4.826255
35.166000 43.393000 4.810112
35.169000 45.895000 4.950465
35.172000 43.360000 4.622887
35.175000 33.309000 4.207038
35.178000 41.081000 4.769624
35.181000 39.694000 4.504692
35.184000 48.765000 5.059070
35.187000 46.493000 5.108964
35.190000 42.008000 4.701690
35.193000 44.382000 4.893340
35.196000 49.824000 5.300644
35.199000 52.401000 5.293339
35.202000 29.991000 3.929891
35.205000 43.118000 4.753005
35.208000 38.951000 4.616979
35.211000 43.893000 4.838250
35.214000 52.590000 5.134558
35.217000 46.608000 5.265097
35.220000 37.267000 4.547858
35.223000 40.830000 4.661896
35.226000 43.127000 4.945015
35.229000 54.368000 5.427134
35.232000 50.978000 5.291070
35.235000 42.514000 4.768338
35.238000 41.302000 4.472174
35.241000 55.995000 5.585163
35.244000 42.461000 4.830560
35.247000 42.829000 4.738317
35.250000 67.059000 6.158096
35.253000 41.782000 4.670957
35.256000 38.456000 4.557828
35.259000 45.691000 4.870517
35.262000 47.455000 5.201393
35.265000 45.511000 4.947843
35.268000 45.952000 4.875763
35.271000 42.615000 4.493782
35.274000 39.598000 4.684203
35.277000 43.698000 4.979752
35.280000 55.853000 5.610920
35.283000 47.997000 5.018967
35.286000 58.746000 5.621709
35.289000 62.477000 5.743230
35.292000 53.987000 5.473010
35.295000 62.954000 5.838654
35.298000 51.998000 5.585892
35.301000 53.181000 5.334940
35.304000 62.672000 5.696097
35.307000 52.642000 5.363290
35.310000 67.380000 6.210253
35.313000 64.234000 5.816914
35.316000 62.384000 5.800094
35.319000 69.210000 6.125981
35.322000 98.521000 7.272084
35.325000 110.178000 7.826226
35.328000 148.887000 9.062890
35.331000 173.444000 9.813523
35.334000 274.126000 12.223457
35.337000 399.865000 14.733410
35.340000 722.564000 20.092891
35.343000 989.000000 23.523617
35.346000 1080.496000 24.357749
35.349000 880.246000 21.923301
35.352000 573.411000 17.407988
35.355000 391.634000 14.415544
35.358000 256.927000 11.814160
35.361000 203.550000 10.489485
35.364000 112.632000 7.658380
35.367000 109.033000 7.695426
35.370000 87.891000 6.905369
35.373000 71.630000 6.200606
35.376000 66.787000 6.174535
35.379000 63.389000 5.845023
35.382000 75.251000 6.268321
35.385000 51.703000 5.211362
35.388000 52.723000 5.399264
35.391000 61.190000 5.706603
35.394000 51.304000 5.289792
35.397000 48.375000 5.137946
35.400000 48.880000 5.169263
35.403000 41.225000 4.803912
35.406000 40.405000 4.799589
35.409000 42.682000 4.724233
35.412000 37.100000 4.417368
35.415000 44.609000 4.857705
35.418000 48.727000 5.050814
35.421000 39.830000 4.648774
35.424000 40.050000 4.632494
35.427000 54.549000 5.457709
35.430000 39.250000 4.480009
35.433000 44.615000 4.821189
35.436000 44.498000 4.976958
35.439000 45.060000 4.879123
35.442000 43.308000 4.966583
35.445000 40.443000 4.615932
35.448000 33.601000 4.191867
35.451000 40.095000 4.698638
35.454000 49.055000 5.150661
35.457000 50.967000 5.273862
35.460000 50.637000 5.356379
35.463000 38.212000 4.426227
35.466000 51.409000 5.211801
35.469000 32.968000 4.208670
35.472000 40.382000 4.724771
35.475000 40.757000 4.635296
35.478000 41.441000 4.545285
35.481000 52.516000 5.107281
35.484000 34.321000 4.311628
35.487000 37.140000 4.553939
35.490000 47.679000 5.240641
35.493000 38.309000 4.593949
35.496000 25.146000 3.727594
35.499000 32.641000 4.078270
35.502000 36.841000 4.451722
35.505000 34.219000 4.313038
35.508000 47.095000 5.134265
35.511000 40.797000 4.657099
35.514000 37.608000 4.490467
35.517000 40.916000 4.683808
35.520000 33.042000 4.149392
35.523000 48.299000 5.207239
35.526000 45.677000 5.002445
35.529000 44.303000 5.035943
35.532000 39.390000 4.744096
35.535000 39.547000 4.784645
35.538000 44.657000 4.708259
35.541000 44.106000 4.713627
35.544000 48.448000 5.237114
35.547000 43.574000 4.985851
35.550000 36.769000 4.430868
35.553000 40.231000 4.707873
35.556000 36.561000 4.469128
35.559000 41.205000 4.673664
35.562000 41.235000 4.654675
35.565000 34.830000 4.342272
35.568000 51.280000 5.155792
35.571000 36.302000 4.391243
35.574000 42.262000 4.794534
35.577000 45.398000 4.982626
35.580000 55.484000 5.487987
35.583000 36.413000 4.548557
35.586000 44.647000 5.116673
35.589000 49.913000 5.408499
35.592000 39.783000 4.528643
35.595000 36.022000 4.438919
35.598000 28.768000 4.050710
35.601000 33.614000 4.140120
35.604000 38.590000 4.616988
35.607000 35.466000 4.367106
35.610000 47.227000 5.081034
35.613000 32.524000 4.194882
35.616000 31.123000 4.341840
35.619000 36.330000 4.564242
35.622000 39.383000 4.599235
35.625000 32.716000 4.163047
35.628000 30.936000 4.161882
35.631000 45.171000 4.940885
35.634000 44.063000 4.904566
35.637000 45.859000 5.109365
35.640000 36.656000 4.230359
35.643000 44.752000 5.046180
35.646000 47.359000 5.258799
35.649000 41.104000 4.816257
35.652000 44.566000 4.970239
35.655000 46.126000 5.011831
35.658000 54.373000 5.313675
35.661000 55.812000 5.506717
35.664000 47.414000 5.064059
35.667000 38.684000 4.392523
35.670000 31.209000 4.099625
35.673000 44.923000 5.025669
35.676000 34.234000 4.286728
35.679000 47.968000 5.018457
35.682000 43.349000 4.816937
35.685000 40.212000 4.683747
35.688000 39.035000 4.498826
35.691000 30.847000 3.983120
35.694000 35.839000 4.242038
35.697000 44.367000 4.959269
35.700000 54.533000 5.289434
35.703000 41.163000 4.458778
35.706000 34.750000 4.275283
35.709000 44.662000 4.851953
35.712000 32.532000 4.221027
35.715000 40.930000 4.605676
35.718000 32.806000 4.100427
35.721000 34.783000 4.224827
35.724000 38.141000 4.475257
35.727000 42.178000 4.635203
35.730000 38.663000 4.405262
35.733000 38.020000 4.687939
35.736000 40.904000 4.596984
35.739000 54.334000 5.470657
35.742000 40.877000 4.533055
35.745000 43.551000 4.726899
35.748000 40.106000 4.652312
35.751000 33.402000 4.309927
35.754000 33.841000 4.333229
35.757000 37.357000 4.429058
35.760000 47.666000 5.168800
35.763000 32.144000 4.147181
35.766000 41.239000 4.736320
35.769000 42.341000 4.766113
35.772000 38.169000 4.503528
35.775000 52.131000 5.250778
35.778000 44.188000 4.992553
35.781000 43.727000 4.859223
35.784000 27.096000 3.817766
35.787000 49.451000 5.105143
35.790000 42.732000 4.865169
35.793000 35.132000 4.262713
35.796000 37.604000 4.565108
35.799000 40.483000 4.535898
35.802000 38.947000 4.696778
35.805000 39.286000 4.571989
35.808000 28.832000 3.982577
35.811000 37.472000 4.485520
35.814000 31.171000 4.013914
35.817000 44.251000 4.719720
35.820000 38.629000 4.649948
35.823000 44.678000 4.880736
35.826000 44.502000 4.807785
35.829000 44.312000 4.801010
35.832000 41.246000 4.873359
35.835000 40.126000 4.592730
35.838000 48.542000 5.173830
35.841000 37.614000 4.504103
35.844000 35.252000 4.297601
35.847000 36.860000 4.450233
35.850000 44.608000 5.053570
35.853000 56.883000 5.423879
35.856000 58.562000 5.670958
35.859000 59.676000 5.476565
35.862000 65.867000 5.782887
35.865000 71.660000 6.145814
35.868000 70.128000 6.255743
35.871000 87.479000 6.781701
35.874000 76.605000 6.230004
35.877000 75.734000 6.297954
35.880000 69.714000 6.152395
35.883000 87.999000 6.983790
35.886000 69.814000 6.152755
35.889000 60.405000 5.593800
35.892000 59.801000 5.648974
35.895000 46.481000 5.080182
35.898000 55.955000 5.362258
35.901000 58.165000 5.558746
35.904000 57.315000 5.519312
35.907000 46.717000 4.925028
35.910000 38.006000 4.377778
35.913000 47.511000 5.069583
35.916000 44.418000 4.760443
35.919000 34.317000 4.214428
35.922000 45.374000 4.885916
35.925000 42.845000 4.556996
35.928000 43.351000 4.950028
35.931000 38.772000 4.597313
35.934000 33.682000 4.157237
35.937000 37.949000 4.575496
35.940000 36.927000 4.561906
35.943000 41.245000 4.618176
35.946000 40.621000 4.706504
35.949000 38.663000 4.610853
35.952000 40.506000 4.724624
35.955000 30.251000 4.080189
35.958000 26.877000 3.755453
35.961000 40.227000 4.705431
35.964000 28.806000 3.798415
35.967000 45.914000 4.899624
35.970000 40.870000 4.692075
35.973000 38.580000 4.544277
35.976000 46.503000 5.220302
35.979000 28.462000 3.890680
35.982000 42.539000 4.854675
35.985000 44.046000 4.794177
35.988000 38.311000 4.439391
35.991000 38.262000 4.470524
35.994000 37.606000 4.490746
35.997000 57.005000 5.586648
36.000000 32.714000 4.216943
36.003000 27.065000 3.533769
36.006000 46.285000 5.107535
36.009000 46.113000 4.899216
36.012000 48.272000 5.253506
36.015000 37.598000 4.518543
36.018000 36.044000 4.180995
36.021000 36.264000 4.604180
36.024000 33.668000 4.060614
36.027000 35.658000 4.588210
36.030000 40.691000 4.671384
36.033000 52.109000 5.339963
36.036000 37.110000 4.432986
36.039000 43.376000 4.841494
36.042000 56.510000 5.576449
36.045000 41.164000 4.615455
36.048000 39.476000 4.636087
36.051000 44.268000 4.820303
36.054000 38.146000 4.481854
36.057000 35.213000 4.496153
36.060000 35.028000 4.439814
36.063000 33.460000 4.245579
36.066000 36.862000 4.459347
36.069000 36.624000 4.347345
36.072000 41.885000 4.634295
36.075000 48.718000 5.242674
36.078000 31.220000 4.066162
36.081000 44.873000 4.831485
36.084000 43.782000 4.795708
36.087000 33.775000 4.244194
36.090000 48.930000 5.230395
36.093000 43.795000 4.970847
36.096000 43.467000 4.878067
36.099000 49.404000 5.274771
36.102000 48.516000 5.068128
36.105000 47.938000 5.086039
36.108000 41.588000 4.658057
36.111000 45.810000 4.899122
36.114000 46.921000 4.791625
36.117000 41.751000 4.755099
36.120000 44.109000 4.776758
36.123000 46.763000 5.018230
36.126000 53.306000 5.326148
36.129000 44.727000 5.076453
36.132000 47.196000 5.075739
36.135000 37.275000 4.512473
36.138000 39.216000 4.528529
36.141000 34.199000 4.403589
36.144000 40.708000 4.648777
36.147000 49.209000 5.260209
36.150000 47.427000 4.983421
36.153000 27.175000 3.871619
36.156000 37.492000 4.366445
36.159000 35.303000 4.212365
36.162000 42.449000 4.951267
36.165000 42.098000 4.622533
36.168000 38.760000 4.330826
36.171000 34.522000 4.098979
36.174000 45.059000 4.875422
36.177000 39.971000 4.793839
36.180000 37.852000 4.585435
36.183000 40.350000 4.584656
36.186000 44.327000 4.970357
36.189000 32.033000 4.073669
36.192000 48.500000 5.238331
36.195000 38.732000 4.603590
36.198000 32.964000 4.161043
36.201000 36.922000 4.395261
36.204000 44.597000 4.787415
36.207000 45.133000 5.064728
36.210000 40.082000 4.610104
36.213000 37.983000 4.227974
36.216000 43.416000 4.875236
36.219000 39.618000 4.693934
36.222000 32.158000 4.321547
36.225000 41.794000 4.937818
36.228000 35.250000 4.393195
36.231000 27.760000 3.827668
36.234000 38.987000 4.567373
36.237000 42.408000 4.706906
36.240000 43.514000 4.894240
36.243000 38.342000 4.408398
36.246000 44.992000 4.889415
36.249000 42.337000 4.679750
36.252000 47.426000 5.096245
36.255000 49.770000 5.197236
36.258000 34.154000 4.276356
36.261000 36.652000 4.475895
36.264000 35.134000 4.453154
36.267000 33.759000 4.243848
36.270000 44.646000 4.981840
36.273000 36.429000 4.354204
36.276000 30.666000 4.131357
36.279000 40.818000 4.755341
36.282000 37.082000 4.408013
36.285000 41.215000 4.685304
36.288000 52.219000 5.410616
36.291000 43.767000 4.775230
36.294000 40.975000 4.696650
36.297000 38.516000 4.500167
36.300000 48.050000 5.035967
36.303000 32.347000 4.295606
36.306000 36.568000 4.348624
36.309000 51.108000 5.274210
36.312000 45.488000 5.002699
36.315000 46.281000 5.001979
36.318000 38.085000 4.421095
36.321000 41.454000 4.782516
36.324000 49.303000 5.188667
36.327000 40.271000 4.633277
36.330000 47.198000 5.062257
36.333000 41.268000 4.785964
36.336000 44.911000 4.987944
36.339000 29.932000 4.150755
36.342000 36.739000 4.630979
36.345000 30.742000 4.061623
36.348000 39.965000 4.518333
36.351000 39.023000 4.547869
36.354000 39.639000 4.847327
36.357000 33.339000 4.460994
36.360000 32.135000 4.024589
36.363000 45.723000 4.906654
36.366000 41.001000 4.722483
36.369000 36.064000 4.248884
36.372000 37.367000 4.507679
36.375000 34.671000 4.076368
36.378000 43.774000 5.081115
36.381000 33.449000 4.075037
36.384000 41.525000 4.797542
36.387000 43.278000 4.803220
36.390000 38.171000 4.684097
36.393000 38.008000 4.355613
36.396000 44.450000 5.041872
36.399000 39.107000 4.699358
36.402000 39.456000 4.617211
36.405000 36.131000 4.507504
36.408000 49.160000 5.014218
36.411000 44.407000 4.750833
36.414000 36.388000 4.398815
36.417000 50.168000 5.163217
36.420000 42.813000 4.646216
36.423000 33.887000 4.345449
36.426000 40.213000 4.626847
36.429000 36.670000 4.383351
36.432000 33.382000 4.279595
36.435000 25.310000 3.684639
36.438000 52.153000 5.410277
36.441000 35.191000 4.387368
36.444000 43.724000 4.959573
36.447000 31.766000 4.124987
36.450000 33.192000 3.983940
36.453000 39.321000 4.631905
36.456000 37.694000 4.395976
36.459000 38.191000 4.725151
36.462000 43.989000 4.975211
36.465000 35.768000 4.345596
36.468000 42.115000 4.839807
36.471000 33.752000 4.198329
36.474000 37.642000 4.576976
36.477000 32.331000 4.126800
36.480000 36.277000 4.501337
36.483000 39.561000 4.593663
36.486000 50.246000 5.047182
36.489000 38.648000 4.506690
36.492000 41.063000 4.626788
36.495000 40.990000 4.698963
36.498000 40.944000 4.723294
36.501000 49.299000 5.281198
36.504000 47.345000 4.955909
36.507000 48.872000 5.121643
36.510000 49.367000 5.211365
36.513000 38.795000 4.492305
36.516000 40.485000 4.749639
36.519000 49.887000 5.191421
36.522000 28.836000 3.910034
36.525000 32.394000 4.052759
36.528000 35.619000 4.333541
36.531000 51.244000 5.203072
36.534000 46.811000 5.159608
36.537000 41.615000 4.653609
36.540000 38.865000 4.502595
36.543000 29.968000 4.040563
36.546000 37.977000 4.527197
36.549000 38.335000 4.538305
36.552000 34.958000 4.442092
36.555000 33.290000 4.085549
36.558000 24.714000 3.557982
36.561000 37.713000 4.708620
36.564000 31.179000 4.163320
36.567000 24.946000 3.680510
36.570000 41.441000 4.752166
36.573000 27.257000 3.755054
36.576000 38.475000 4.579984
36.579000 39.514000 4.564278
36.582000 29.037000 3.957675
36.585000 43.055000 4.956520
36.588000 35.603000 4.453248
36.591000 31.459000 3.935434
36.594000 30.682000 3.925032
36.597000 35.983000 4.297981
36.600000 46.704000 4.900752
36.603000 40.685000 4.655838
36.606000 30.543000 4.014638
36.609000 43.107000 4.753702
36.612000 42.438000 4.745734
36.615000 39.275000 4.658571
36.618000 32.138000 4.207043
36.621000 43.202000 4.794965
36.624000 31.053000 4.222842
36.627000 49.381000 5.104005
36.630000 44.281000 4.780103
36.633000 50.043000 5.309664
36.636000 42.878000 4.754977
36.639000 45.272000 4.835397
36.642000 42.081000 4.877524
36.645000 39.078000 4.454725
36.648000 33.598000 4.390506
36.651000 44.374000 4.897426
36.654000 41.535000 4.463179
36.657000 37.552000 4.422878
36.660000 43.397000 4.975321
36.663000 39.727000 4.581016
36.666000 36.182000 4.469401
36.669000 41.931000 4.760537
36.672000 34.431000 4.293871
36.675000 30.936000 4.161532
36.678000 45.450000 5.116377
36.681000 42.966000 4.683959
36.684000 48.173000 5.006497
36.687000 38.594000 4.617199
36.690000 45.612000 4.845918
36.693000 33.617000 4.102140
36.696000 37.724000 4.588855
36.699000 40.636000 4.552662
36.702000 37.337000 4.581176
36.705000 32.351000 4.036307
36.708000 43.152000 4.857533
36.711000 46.100000 4.736637
36.714000 34.525000 4.279100
36.717000 40.197000 4.701708
36.720000 40.665000 4.588783
36.723000 37.291000 4.468279
36.726000 37.026000 4.608542
36.729000 38.515000 4.486150
36.732000 34.215000 4.186092
36.735000 50.310000 5.094178
36.738000 38.284000 4.392741
36.741000 45.212000 4.990105
36.744000 36.026000 4.286841
36.747000 43.277000 4.992523
36.750000 41.775000 4.864936
36.753000 43.492000 4.793643
36.756000 43.556000 4.794334
36.759000 36.300000 4.232287
36.762000 45.504000 5.046480
36.765000 30.669000 3.982040
36.768000 43.073000 4.785225
36.771000 43.517000 4.879734
36.774000 35.993000 4.311362
36.777000 41.946000 4.896956
36.780000 32.968000 4.259180
36.783000 40.832000 4.774627
36.786000 40.429000 4.568269
36.789000 24.886000 3.638126
36.792000 36.101000 4.271314
36.795000 24.470000 3.656370
36.798000 33.687000 4.150465
36.801000 48.416000 5.097189
36.804000 41.760000 4.866750
36.807000 35.022000 4.262375
36.810000 36.877000 4.546879
36.813000 37.310000 4.487301
36.816000 34.790000 4.249294
36.819000 41.607000 4.711971
36.822000 50.311000 5.167874
36.825000 33.297000 4.276692
36.828000 39.340000 4.628890
36.831000 48.828000 5.071066
36.834000 37.582000 4.353115
36.837000 36.954000 4.487745
36.840000 41.649000 4.674574
36.843000 49.626000 5.368972
36.846000 45.555000 4.951135
36.849000 37.038000 4.545984
36.852000 49.830000 5.185674
36.855000 59.285000 5.772405
36.858000 36.885000 4.447539
36.861000 38.794000 4.493219
36.864000 36.026000 4.483172
36.867000 51.647000 5.226025
36.870000 36.451000 4.503446
36.873000 47.448000 5.147232
36.876000 45.201000 4.661217
36.879000 42.473000 4.598640
36.882000 46.247000 5.057531
36.885000 56.508000 5.709366
36.888000 30.331000 3.994824
36.891000 37.380000 4.447758
36.894000 50.769000 5.182301
36.897000 29.751000 3.914954
36.900000 37.971000 4.481255
36.903000 39.644000 4.567285
36.906000 32.076000 4.291599
36.909000 38.375000 4.643310
36.912000 42.518000 4.923540
36.915000 42.487000 4.750314
36.918000 41.554000 4.535906
36.921000 35.915000 4.500613
36.924000 39.156000 4.591944
36.927000 30.530000 4.133770
36.930000 35.204000 4.318382
36.933000 54.354000 5.240971
36.936000 41.651000 4.662899
36.939000 31.052000 3.954043
36.942000 40.837000 4.503485
36.945000 51.789000 5.333513
36.948000 41.989000 4.780722
36.951000 45.396000 4.961846
36.954000 33.993000 4.138434
36.957000 37.339000 4.573219
36.960000 31.350000 4.158787
36.963000 37.602000 4.549815
36.966000 30.762000 4.004700
36.969000 48.082000 4.876664
36.972000 41.950000 4.806436
36.975000 41.963000 4.715509
36.978000 38.723000 4.530284
36.981000 45.618000 4.979159
36.984000 51.145000 5.392669
36.987000 42.934000 4.755321
36.990000 40.109000 4.557379
36.993000 36.245000 4.327996
36.996000 43.854000 4.851097
36.999000 42.224000 4.866519
37.002000 25.757000 3.601428
37.005000 42.176000 4.903583
37.008000 38.731000 4.521697
37.011000 37.222000 4.368204
37.014000 56.832000 5.532094
37.017000 55.100000 5.416485
37.020000 39.401000 4.432087
37.023000 41.352000 4.693695
37.026000 40.514000 4.717290
37.029000 38.004000 4.490287
37.032000 44.483000 5.006400
37.035000 40.042000 4.405080
37.038000 43.222000 4.768272
37.041000 45.386000 4.825117
37.044000 38.797000 4.582985
37.047000 40.825000 4.645023
37.050000 46.808000 5.155807
37.053000 51.173000 5.173600
37.056000 34.694000 4.312007
37.059000 29.962000 4.002534
37.062000 41.783000 4.790444
37.065000 46.881000 5.087637
37.068000 27.990000 3.925652
37.071000 38.445000 4.577897
37.074000 41.017000 4.843598
37.077000 51.947000 5.108189
37.080000 41.029000 4.767349
37.083000 30.522000 3.983974
37.086000 43.512000 4.793954
37.089000 46.300000 4.990081
37.092000 59.742000 5.466247
37.095000 48.271000 5.054188
37.098000 51.936000 5.218967
37.101000 33.879000 4.101935
37.104000 45.226000 5.098411
37.107000 39.518000 4.576300
37.110000 45.546000 4.794242
37.113000 44.589000 4.945110
37.116000 31.676000 4.016599
37.119000 46.492000 5.038585
37.122000 39.974000 4.762320
37.125000 32.228000 4.317217
37.128000 45.353000 4.779576
37.131000 38.412000 4.513763
37.134000 26.775000 3.719608
37.137000 37.094000 4.498833
37.140000 40.393000 4.758867
37.143000 39.776000 4.714996
37.146000 46.635000 4.906326
37.149000 48.099000 5.095320
37.152000 55.139000 5.347299
37.155000 40.759000 4.648073
37.158000 38.724000 4.661935
37.161000 40.187000 4.701947
37.164000 50.626000 5.223260
37.167000 36.969000 4.404051
37.170000 43.895000 4.820614
37.173000 45.654000 5.058971
37.176000 56.228000 5.690041
37.179000 46.218000 5.071106
37.182000 44.661000 4.867590
37.185000 54.749000 5.341618
37.188000 42.544000 4.719005
37.191000 44.258000 4.868111
37.194000 36.553000 4.297031
37.197000 47.899000 5.113366
37.200000 33.201000 4.063849
37.203000 40.714000 4.728430
37.206000 43.107000 5.035955
37.209000 43.922000 4.857480
37.212000 38.382000 4.306361
37.215000 43.782000 4.771581
37.218000 39.678000 4.511895
37.221000 44.115000 4.921041
37.224000 30.803000 3.885332
37.227000 30.818000 3.912798
37.230000 29.134000 3.926551
37.233000 53.543000 5.520260
37.236000 36.471000 4.355087
37.239000 38.520000 4.433691
37.242000 42.308000 4.668320
37.245000 38.687000 4.608622
37.248000 34.198000 4.149062
37.251000 36.111000 4.406048
37.254000 49.533000 5.334236
37.257000 41.502000 4.504229
37.260000 28.160000 3.912565
37.263000 46.857000 4.979570
37.266000 47.417000 5.137992
37.269000 43.002000 4.809561
37.272000 42.116000 4.752792
37.275000 49.309000 5.156149
37.278000 38.871000 4.703398
37.281000 36.671000 4.515563
37.284000 31.406000 3.925586
37.287000 49.327000 5.170053
37.290000 33.200000 4.129010
37.293000 29.759000 3.999792
37.296000 35.981000 4.262594
37.299000 41.937000 4.773726
37.302000 36.410000 4.588284
37.305000 35.395000 4.265075
37.308000 46.391000 4.931545
37.311000 41.646000 4.654066
37.314000 40.146000 4.673761
37.317000 36.756000 4.244506
37.320000 38.173000 4.519223
37.323000 45.182000 4.962969
37.326000 51.861000 5.298669
37.329000 41.181000 4.671215
37.332000 27.830000 3.976242
37.335000 45.149000 4.758548
37.338000 35.156000 4.354918
37.341000 38.958000 4.463927
37.344000 41.388000 4.647768
37.347000 38.045000 4.540209
37.350000 39.233000 4.547085
37.353000 53.797000 5.475403
37.356000 40.659000 4.559465
37.359000 38.503000 4.467402
37.362000 47.190000 4.862912
37.365000 46.142000 4.889522
37.368000 50.145000 5.261082
37.371000 36.131000 4.449788
37.374000 38.073000 4.412564
37.377000 34.500000 4.199678
37.380000 39.937000 4.537094
37.383000 43.887000 4.857776
37.386000 36.872000 4.516679
37.389000 49.342000 4.995065
37.392000 36.481000 4.619832
37.395000 45.102000 4.803691
37.398000 42.130000 4.740615
37.401000 49.733000 5.177996
37.404000 37.169000 4.486612
37.407000 43.377000 4.851199
37.410000 39.030000 4.743419
37.413000 44.460000 4.887801
37.416000 46.602000 4.968441
37.419000 32.918000 4.124899
37.422000 46.204000 5.070736
37.425000 38.630000 4.617101
37.428000 37.058000 4.307949
37.431000 49.907000 5.093634
37.434000 47.566000 5.024883
37.437000 44.824000 4.746486
37.440000 46.552000 5.060371
37.443000 41.018000 4.786895
37.446000 41.966000 4.610718
37.449000 41.832000 4.738558
37.452000 36.178000 4.415732
37.455000 46.726000 5.036269
37.458000 30.037000 4.023501
37.461000 45.468000 4.881960
37.464000 42.351000 4.768312
37.467000 34.284000 4.272573
37.470000 43.630000 4.932380
37.473000 39.114000 4.616845
37.476000 39.860000 4.489021
37.479000 41.567000 4.732187
37.482000 36.148000 4.307687
37.485000 45.078000 5.155572
37.488000 39.572000 4.550148
37.491000 43.298000 4.837431
37.494000 36.645000 4.375655
37.497000 29.133000 3.991727
37.500000 44.345000 4.925213
37.503000 45.137000 4.894861
37.506000 49.665000 4.968681
37.509000 43.908000 4.904783
37.512000 40.576000 4.596980
37.515000 36.105000 4.595430
37.518000 44.374000 4.788033
37.521000 42.935000 4.925660
37.524000 35.319000 4.168118
37.527000 26.371000 3.631190
37.530000 48.389000 5.239000
37.533000 37.650000 4.378348
37.536000 44.444000 4.990926
37.539000 50.996000 5.165311
37.542000 46.627000 4.867135
37.545000 42.024000 4.735704
37.548000 45.865000 4.955395
37.551000 49.100000 5.057504
37.554000 21.360000 3.412903
37.557000 41.223000 4.805949
37.560000 45.804000 5.175105
37.563000 48.095000 5.113155
37.566000 42.503000 4.863916
37.569000 36.161000 4.458505
37.572000 39.011000 4.579653
37.575000 44.999000 4.969976
37.578000 41.839000 4.790763
37.581000 39.373000 4.536277
37.584000 44.704000 4.875021
37.587000 50.871000 5.117631
37.590000 56.366000 5.483257
37.593000 39.721000 4.810044
37.596000 43.362000 4.642630
37.599000 41.174000 4.710063
37.602000 52.628000 5.393312
37.605000 44.958000 5.053932
37.608000 46.371000 5.044038
37.611000 61.429000 5.759163
37.614000 56.430000 5.382378
37.617000 49.440000 5.064429
37.620000 68.795000 6.092809
37.623000 76.365000 6.394628
37.626000 69.928000 6.415132
37.629000 72.990000 6.152857
37.632000 96.251000 7.044787
37.635000 89.303000 6.885447
37.638000 100.737000 7.528992
37.641000 93.693000 7.283049
37.644000 69.055000 6.093911
37.647000 78.257000 6.500787
37.650000 59.756000 5.615562
37.653000 57.283000 5.454754
37.656000 59.554000 5.495474
37.659000 51.230000 5.087166
37.662000 44.986000 4.927854
37.665000 52.378000 5.194650
37.668000 48.712000 5.022192
37.671000 44.509000 4.839507
37.674000 43.405000 4.870973
37.677000 38.845000 4.684373
37.680000 37.516000 4.423611
37.683000 53.845000 5.338491
37.686000 56.140000 5.368394
37.689000 44.970000 5.052883
37.692000 44.094000 5.168629
37.695000 56.734000 5.621451
37.698000 39.224000 4.707380
37.701000 58.636000 5.733494
37.704000 54.055000 5.171848
37.707000 46.869000 5.086817
37.710000 44.624000 4.874885
37.713000 45.008000 4.940279
37.716000 48.546000 4.959612
37.719000 44.355000 4.939744
37.722000 41.879000 4.895864
37.725000 35.154000 4.309722
37.728000 39.614000 4.569154
37.731000 31.272000 4.129207
37.734000 51.804000 5.201164
37.737000 45.659000 5.140064
37.740000 50.505000 5.258651
37.743000 32.801000 4.018284
37.746000 30.322000 3.981360
37.749000 33.421000 4.278705
37.752000 52.245000 5.435441
37.755000 43.802000 4.792509
37.758000 44.918000 5.031456
37.761000 41.170000 4.708469
37.764000 40.019000 4.872270
37.767000 27.610000 3.993937
37.770000 46.311000 4.963245
37.773000 44.781000 4.889267
37.776000 37.467000 4.495520
37.779000 57.294000 5.596723
37.782000 37.773000 4.595141
37.785000 44.161000 4.922473
37.788000 48.358000 5.306547
37.791000 41.031000 4.783876
37.794000 35.465000 4.461549
37.797000 35.432000 4.398153
37.800000 36.330000 4.378613
37.803000 36.455000 4.466736
37.806000 39.955000 4.670712
37.809000 35.222000 4.258881
37.812000 38.564000 4.435244
37.815000 49.615000 5.189011
37.818000 40.978000 4.615660
37.821000 44.811000 4.980516
37.824000 55.956000 5.577869
37.827000 39.623000 4.727169
37.830000 32.445000 4.143548
37.833000 39.786000 4.602601
37.836000 42.432000 4.965428
37.839000 43.685000 4.947859
37.842000 47.158000 5.189890
37.845000 51.420000 5.199752
37.848000 45.721000 4.799064
37.851000 45.198000 4.803630
37.854000 42.678000 4.831302
37.857000 39.975000 4.501827
37.860000 38.737000 4.456816
37.863000 30.381000 4.099361
37.866000 34.205000 4.291778
37.869000 35.689000 4.515116
37.872000 43.515000 4.914228
37.875000 50.515000 5.254003
37.878000 42.747000 4.785175
37.881000 47.015000 5.055326
37.884000 51.334000 5.147984
37.887000 36.429000 4.505564
37.890000 34.702000 4.446314
37.893000 43.563000 4.892214
37.896000 28.911000 3.793701
37.899000 42.735000 4.835958
37.902000 27.533000 3.692851
37.905000 38.866000 4.449800
37.908000 45.422000 4.958907
37.911000 39.746000 4.662864
37.914000 44.927000 4.993423
37.917000 38.508000 4.529726
37.920000 52.518000 5.352050
37.923000 39.145000 4.547764
37.926000 46.191000 5.011378
37.929000 38.340000 4.580652
37.932000 41.908000 4.901305
37.935000 36.476000 4.403848
37.938000 41.721000 4.799444
37.941000 49.289000 5.202938
37.944000 45.329000 5.092102
37.947000 46.606000 5.045483
37.950000 32.604000 4.033983
37.953000 40.070000 4.573546
37.956000 37.479000 4.351916
37.959000 47.645000 5.316249
37.962000 35.460000 4.342616
37.965000 41.413000 4.747998
37.968000 47.913000 5.130982
37.971000 28.431000 3.850370
37.974000 43.703000 4.817412
37.977000 43.295000 4.792340
37.980000 37.702000 4.439509
37.983000 47.037000 4.931395
37.986000 49.191000 5.221244
37.989000 48.605000 5.156081
37.992000 36.861000 4.471951
37.995000 43.652000 4.764135
37.998000 51.809000 5.356849
38.001000 47.322000 4.968112
38.004000 39.179000 4.465434
38.007000 39.758000 4.610996
38.010000 38.721000 4.539806
38.013000 40.049000 4.646309
38.016000 46.651000 4.997242
38.019000 51.794000 5.360035
38.022000 47.431000 5.377249
38.025000 56.598000 5.603114
38.028000 43.363000 4.853260
38.031000 41.599000 4.702681
38.034000 47.328000 5.024962
38.037000 43.841000 4.848746
38.040000 35.380000 4.128066
38.043000 40.753000 4.448759
38.046000 38.514000 4.488570
38.049000 53.996000 5.359056
38.052000 46.796000 4.861355
38.055000 45.958000 4.952306
38.058000 33.913000 4.403275
38.061000 32.637000 4.176833
38.064000 35.049000 4.310506
38.067000 34.587000 4.240594
38.070000 49.138000 5.055175
38.073000 38.229000 4.598423
38.076000 39.136000 4.556054
38.079000 33.214000 4.325914
38.082000 45.381000 4.936880
38.085000 41.357000 4.753604
38.088000 31.663000 4.207238
38.091000 38.198000 4.583157
38.094000 39.722000 4.631036
38.097000 46.877000 5.016894
38.100000 47.973000 4.935116
38.103000 43.909000 4.961291
38.106000 41.284000 4.578403
38.109000 34.690000 4.208684
38.112000 40.430000 4.719499
38.115000 35.001000 4.390531
38.118000 39.950000 4.677680
38.121000 29.887000 3.904124
38.124000 31.536000 4.230054
38.127000 37.480000 4.606325
38.130000 35.106000 4.340707
38.133000 39.783000 4.770783
38.136000 37.500000 4.510969
38.139000 37.800000 4.419593
38.142000 37.027000 4.526491
38.145000 45.779000 4.917676
38.148000 42.580000 4.774324
38.151000 39.427000 4.501968
38.154000 46.452000 4.943923
38.157000 34.316000 4.249642
38.160000 42.979000 4.659928
38.163000 43.297000 4.960073
38.166000 40.052000 4.757688
38.169000 45.227000 4.802525
38.172000 36.838000 4.600720
38.175000 43.691000 4.967092
38.178000 37.270000 4.349011
38.181000 38.578000 4.609414
38.184000 38.544000 4.697151
38.187000 45.964000 4.926739
38.190000 53.832000 5.406115
38.193000 39.797000 4.548860
38.196000 32.203000 4.080181
38.199000 40.933000 4.571598
38.202000 37.566000 4.264166
38.205000 38.461000 4.512864
38.208000 46.988000 4.846704
38.211000 45.364000 4.876339
38.214000 42.592000 4.786959
38.217000 48.380000 5.074204
38.220000 51.762000 5.204215
38.223000 29.504000 4.069601
38.226000 45.809000 4.949438
38.229000 38.168000 4.556467
38.232000 36.668000 4.279109
38.235000 50.992000 5.323184
38.238000 50.103000 5.208320
38.241000 35.805000 4.351290
38.244000 30.261000 3.877094
38.247000 32.647000 4.178627
38.250000 27.571000 3.737778
38.253000 44.633000 4.884504
38.256000 51.297000 5.377127
38.259000 37.798000 4.730768
38.262000 39.301000 4.658046
38.265000 41.655000 4.715614
38.268000 28.503000 3.944614
38.271000 45.617000 4.913939
38.274000 45.665000 5.035715
38.277000 42.635000 4.790505
38.280000 37.223000 4.247072
38.283000 43.183000 4.774489
38.286000 39.237000 4.563982
38.289000 42.542000 4.629540
38.292000 53.935000 5.379639
38.295000 48.311000 5.036219
38.298000 38.714000 4.573650
38.301000 43.442000 4.773340
38.304000 39.378000 4.520751
38.307000 49.760000 5.283996
38.310000 41.598000 4.875345
38.313000 40.019000 4.587809
38.316000 57.051000 5.424506
38.319000 48.403000 4.951470
38.322000 38.506000 4.493159
38.325000 31.905000 4.060042
38.328000 39.058000 4.726001
38.331000 41.677000 4.736729
38.334000 49.809000 5.160090
38.337000 36.218000 4.436547
38.340000 40.633000 4.544594
38.343000 46.262000 5.138806
38.346000 42.885000 4.806723
38.349000 29.834000 3.947397
38.352000 37.404000 4.420767
38.355000 27.114000 3.659649
38.358000 41.505000 4.687680
38.361000 46.860000 4.978990
38.364000 49.399000 4.939322
38.367000 45.058000 4.933540
38.370000 50.207000 5.414563
38.373000 44.614000 4.872232
38.376000 47.306000 5.140613
38.379000 38.075000 4.576323
38.382000 36.371000 4.465302
38.385000 48.282000 4.952120
38.388000 51.295000 5.344074
38.391000 31.303000 4.080651
38.394000 43.308000 4.970705
38.397000 44.592000 4.859626
38.400000 38.298000 4.399186
38.403000 51.671000 5.209274
38.406000 36.325000 4.502226
38.409000 49.949000 5.203280
38.412000 39.767000 4.717951
38.415000 50.417000 5.254425
38.418000 36.018000 4.488896
38.421000 41.226000 4.788979
38.424000 43.044000 4.805466
38.427000 61.591000 5.854241
38.430000 62.441000 5.851799
38.433000 34.599000 4.380032
38.436000 37.037000 4.363791
38.439000 37.828000 4.537281
38.442000 40.516000 4.660689
38.445000 43.259000 4.811840
38.448000 37.758000 4.448354
38.451000 38.884000 4.593362
38.454000 41.791000 4.767084
38.457000 44.945000 4.838490
38.460000 50.250000 5.263112
38.463000 46.625000 5.040820
38.466000 44.271000 4.823240
38.469000 45.003000 4.820528
38.472000 43.805000 5.082085
38.475000 38.958000 4.705607
38.478000 43.603000 4.891295
38.481000 45.091000 4.840959
38.484000 47.162000 5.050917
38.487000 44.529000 4.782358
38.490000 43.825000 4.854108
38.493000 43.408000 4.813239
38.496000 50.756000 5.269481
38.499000 47.954000 4.977722
38.502000 49.285000 5.090166
38.505000 44.915000 4.941227
38.508000 47.953000 4.939656
38.511000 44.953000 4.891444
38.514000 41.309000 4.949874
38.517000 37.850000 4.483258
38.520000 40.842000 4.826221
38.523000 33.639000 4.221253
38.526000 51.347000 5.151162
38.529000 46.573000 4.921119
38.532000 40.639000 4.619966
38.535000 38.560000 4.521545
38.538000 41.243000 4.813937
38.541000 50.073000 5.108055
38.544000 41.024000 4.646923
38.547000 47.050000 5.008871
38.550000 48.411000 4.990341
38.553000 41.930000 4.613643
38.556000 48.956000 5.189655
38.559000 49.584000 5.289958
38.562000 66.758000 6.011634
38.565000 46.187000 4.965255
38.568000 37.589000 4.364411
38.571000 56.611000 5.675043
38.574000 41.992000 4.821573
38.577000 65.144000 5.945524
38.580000 49.975000 5.116976
38.583000 42.564000 4.852471
38.586000 54.630000 5.556749
38.589000 72.112000 6.344247
38.592000 55.003000 5.401695
38.595000 60.010000 5.445159
38.598000 71.843000 6.119547
38.601000 79.305000 6.573948
38.604000 81.135000 6.881477
38.607000 82.289000 6.713590
38.610000 108.935000 7.485892
38.613000 114.494000 7.726294
38.616000 148.766000 8.722799
38.619000 190.910000 10.304167
38.622000 250.430000 11.906111
38.625000 333.370000 13.276897
38.628000 558.165000 17.388796
38.631000 858.086000 21.619704
38.634000 1291.205000 26.890564
38.637000 1650.698000 30.800923
38.640000 1455.307000 28.340382
38.643000 993.884000 23.158310
38.646000 692.915000 19.408730
38.649000 458.297000 15.834818
38.652000 295.091000 12.526823
38.655000 234.338000 11.193389
38.658000 154.000000 9.171566
38.661000 128.435000 8.487965
38.664000 123.039000 8.031868
38.667000 100.892000 7.355403
38.670000 76.698000 6.337973
38.673000 81.773000 6.550126
38.676000 84.606000 6.615363
38.679000 64.874000 5.864755
38.682000 64.371000 5.964031
38.685000 75.017000 6.174038
38.688000 58.820000 5.745465
38.691000 53.630000 5.439996
38.694000 70.077000 6.216775
38.697000 82.563000 6.627514
38.700000 62.780000 5.875354
38.703000 46.694000 5.065050
38.706000 62.552000 5.789313
38.709000 62.226000 5.940075
38.712000 70.703000 6.147390
38.715000 60.815000 5.822823
38.718000 52.471000 5.414289
38.721000 65.514000 5.950945
38.724000 72.475000 5.943566
38.727000 70.423000 6.242144
38.730000 81.733000 6.705574
38.733000 83.334000 6.647401
38.736000 94.030000 7.002864
38.739000 83.867000 6.832098
38.742000 93.502000 7.150017
38.745000 113.151000 7.849709
38.748000 106.089000 7.527286
38.751000 113.082000 7.847242
38.754000 150.689000 9.023785
38.757000 171.560000 9.440424
38.760000 172.665000 9.570102
38.763000 213.058000 10.706599
38.766000 265.758000 11.942509
38.769000 348.258000 13.842611
38.772000 428.217000 15.105930
38.775000 496.161000 16.050318
38.778000 551.265000 17.287406
38.781000 558.325000 17.527736
38.784000 514.403000 16.625241
38.787000 485.648000 16.373832
38.790000 406.374000 14.780397
38.793000 321.999000 13.028396
38.796000 272.407000 12.148565
38.799000 236.076000 11.408509
38.802000 206.927000 10.763188
38.805000 153.391000 8.946190
38.808000 134.986000 8.403479
38.811000 143.803000 8.910728
38.814000 97.358000 7.220859
38.817000 103.541000 7.600666
38.820000 94.293000 7.252834
38.823000 89.059000 6.985504
38.826000 87.818000 6.854307
38.829000 69.377000 6.255750
38.832000 84.281000 6.740015
38.835000 79.620000 6.401096
38.838000 82.405000 6.864564
38.841000 79.673000 6.528344
38.844000 60.598000 5.679141
38.847000 67.078000 6.119202
38.850000 56.576000 5.571116
38.853000 54.750000 5.568250
38.856000 66.420000 6.163863
38.859000 55.642000 5.345515
38.862000 56.720000 5.369289
38.865000 76.126000 6.483450
38.868000 67.079000 5.986293
38.871000 56.633000 5.402061
38.874000 69.437000 6.216821
38.877000 70.122000 6.286184
38.880000 76.046000 6.371837
38.883000 56.362000 5.458366
38.886000 68.632000 6.071657
38.889000 56.178000 5.429981
38.892000 67.476000 5.985731
38.895000 71.853000 6.263234
38.898000 73.419000 6.301480
38.901000 60.573000 5.621004
38.904000 72.002000 6.099823
38.907000 77.670000 6.456702
38.910000 91.790000 6.940681
38.913000 78.792000 6.409722
38.916000 92.914000 7.099295
38.919000 101.524000 7.254274
38.922000 127.434000 8.139266
38.925000 134.217000 8.457602
38.928000 189.732000 10.276765
38.931000 170.094000 9.567045
38.934000 239.205000 11.283815
38.937000 310.215000 12.856543
38.940000 277.089000 12.248020
38.943000 314.992000 13.271044
38.946000 334.899000 13.237319
38.949000 275.382000 12.196160
38.952000 241.066000 11.427240
38.955000 189.572000 10.297563
38.958000 170.393000 9.635769
38.961000 144.574000 8.783294
38.964000 122.481000 8.052626
38.967000 107.782000 7.598058
38.970000 96.594000 7.229945
38.973000 84.408000 6.567778
38.976000 85.552000 6.699542
38.979000 60.957000 5.795546
38.982000 67.899000 6.101525
38.985000 71.836000 6.398505
38.988000 62.116000 5.757043
38.991000 70.257000 6.121514
38.994000 66.800000 5.984797
38.997000 68.036000 6.051871
39.000000 68.100000 6.184379
39.003000 59.883000 5.634095
39.006000 57.665000 5.450203
39.009000 52.367000 5.301180
39.012000 48.848000 5.092137
39.015000 47.033000 5.033047
39.018000 56.396000 5.588637
39.021000 55.118000 5.448228
39.024000 42.369000 4.720622
39.027000 62.773000 5.944187
39.030000 60.606000 5.768706
39.033000 45.462000 5.141731
39.036000 54.710000 5.476722
39.039000 57.470000 5.514267
39.042000 48.764000 5.175492
39.045000 49.695000 5.389232
39.048000 40.144000 4.397680
39.051000 48.825000 5.056025
39.054000 48.766000 5.023139
39.057000 51.971000 5.149223
39.060000 45.653000 4.772654
39.063000 47.056000 4.904235
39.066000 47.304000 5.079857
39.069000 52.465000 5.579689
39.072000 27.494000 3.702772
39.075000 43.691000 4.830057
39.078000 41.009000 4.762311
39.081000 37.236000 4.552007
39.084000 49.531000 5.146065
39.087000 42.139000 4.735744
39.090000 48.555000 5.274520
39.093000 39.565000 4.835462
39.096000 40.117000 4.559905
39.099000 43.500000 4.935429
39.102000 43.160000 4.844675
39.105000 34.609000 4.421704
39.108000 43.085000 4.645188
39.111000 49.016000 5.190862
39.114000 41.698000 4.626236
39.117000 39.992000 4.739546
39.120000 42.555000 4.855679
39.123000 45.792000 4.999404
39.126000 41.007000 4.668603
39.129000 35.464000 4.365567
39.132000 27.626000 3.857448
39.135000 37.018000 4.334222
39.138000 39.068000 4.628854
39.141000 57.254000 5.485181
39.144000 43.746000 4.814308
39.147000 37.671000 4.522463
39.150000 46.465000 4.916738
39.153000 36.826000 4.235669
39.156000 35.433000 4.434213
39.159000 58.278000 5.472315
39.162000 51.307000 5.159089
39.165000 44.347000 4.758496
39.168000 46.614000 5.047310
39.171000 43.640000 4.725695
39.174000 52.163000 5.522129
39.177000 48.065000 5.096010
39.180000 44.880000 4.736447
39.183000 40.091000 4.536580
39.186000 39.038000 4.478478
39.189000 48.941000 5.199934
39.192000 42.687000 4.810353
39.195000 34.554000 4.197242
39.198000 32.604000 4.151410
39.201000 39.365000 4.568113
39.204000 34.436000 4.180893
39.207000 36.963000 4.334790
39.210000 36.583000 4.322850
39.213000 37.733000 4.510067
39.216000 44.506000 4.869523
39.219000 55.393000 5.495062
39.222000 35.644000 4.430078
39.225000 31.294000 4.020523
39.228000 40.131000 4.659807
39.231000 46.583000 5.057404
39.234000 34.984000 4.258896
39.237000 39.710000 4.583441
39.240000 44.247000 5.063582
39.243000 41.873000 4.838384
39.246000 38.414000 4.451224
39.249000 44.880000 5.047434
39.252000 36.186000 4.609771
39.255000 37.425000 4.486452
39.258000 45.951000 4.810314
39.261000 41.670000 4.667340
39.264000 35.804000 4.445450
39.267000 37.088000 4.378833
39.270000 47.407000 5.020322
39.273000 41.786000 4.799470
39.276000 42.155000 4.956248
39.279000 34.174000 4.293816
39.282000 37.529000 4.466555
39.285000 45.846000 4.873242
39.288000 35.109000 4.333585
39.291000 45.148000 5.019861
39.294000 36.780000 4.605195
39.297000 39.225000 4.674361
39.300000 39.371000 4.533935
39.303000 51.129000 5.171427
39.306000 50.051000 5.033650
39.309000 50.507000 5.237433
39.312000 35.814000 4.236038
39.315000 47.238000 4.970038
39.318000 41.193000 4.751264
39.321000 48.173000 5.204442
39.324000 40.521000 4.606406
39.327000 42.844000 4.743326
39.330000 48.092000 5.157137
39.333000 45.541000 4.826996
39.336000 33.147000 4.326423
39.339000 39.951000 4.695645
39.342000 28.700000 3.930325
39.345000 42.911000 4.973302
39.348000 38.719000 4.548225
39.351000 28.294000 3.819308
39.354000 31.940000 4.129152
39.357000 49.924000 5.295790
39.360000 43.558000 4.866983
39.363000 36.567000 4.267446
39.366000 48.254000 5.214618
39.369000 34.083000 4.352341
39.372000 40.229000 4.653348
39.375000 46.464000 4.954944
39.378000 39.659000 4.622960
39.381000 33.170000 4.324980
39.384000 45.104000 5.051242
39.387000 41.639000 4.732061
39.390000 43.433000 4.859867
39.393000 34.941000 4.211464
39.396000 42.850000 4.820736
39.399000 44.529000 4.910852
39.402000 38.122000 4.502036
39.405000 38.086000 4.508355
39.408000 34.595000 4.433778
39.411000 38.901000 4.619036
39.414000 36.379000 4.467900
39.417000 40.642000 4.738668
39.420000 45.899000 5.090491
39.423000 44.091000 4.814117
39.426000 43.545000 4.824309
39.429000 40.514000 4.478389
39.432000 40.809000 4.719460
39.435000 46.057000 5.032284
39.438000 49.104000 5.018411
39.441000 57.225000 5.581965
39.444000 47.952000 4.893435
39.447000 33.242000 4.213382
39.450000 38.822000 4.664843
39.453000 37.303000 4.517450
39.456000 35.793000 4.310262
39.459000 39.991000 4.711561
39.462000 48.130000 4.903361
39.465000 45.127000 4.890361
39.468000 38.589000 4.699352
39.471000 33.992000 4.272854
39.474000 37.048000 4.453429
39.477000 47.267000 5.204553
39.480000 43.034000 4.766860
39.483000 44.373000 4.880864
39.486000 41.508000 4.784006
39.489000 33.114000 3.926830
39.492000 48.196000 5.051412
39.495000 35.967000 4.441793
39.498000 40.062000 4.700347
39.501000 47.567000 5.148611
39.504000 50.254000 5.195628
39.507000 38.897000 4.538754
39.510000 39.799000 4.670486
39.513000 36.503000 4.514948
39.516000 38.513000 4.759106
39.519000 45.096000 4.994172
39.522000 47.683000 5.141321
39.525000 47.262000 4.878946
39.528000 44.563000 4.909407
39.531000 45.587000 4.992446
39.534000 36.438000 4.353621
39.537000 40.456000 4.605432
39.540000 38.516000 4.553591
39.543000 43.841000 4.962631
39.546000 46.083000 4.984315
39.549000 54.893000 5.377997
39.552000 34.439000 4.035599
39.555000 35.408000 4.465919
39.558000 41.088000 4.596477
39.561000 41.495000 4.707640
39.564000 41.664000 4.790381
39.567000 41.495000 4.891260
39.570000 41.517000 4.711021
39.573000 34.753000 4.130863
39.576000 46.057000 5.010219
39.579000 39.276000 4.533688
39.582000 50.431000 5.307834
39.585000 35.402000 4.340681
39.588000 44.315000 4.828161
39.591000 46.867000 5.157836
39.594000 34.497000 4.266360
39.597000 40.729000 4.661781
39.600000 43.910000 4.885836
39.603000 33.446000 4.130442
39.606000 41.949000 4.831435
39.609000 32.050000 4.111565
39.612000 42.687000 4.779504
39.615000 44.032000 4.933580
39.618000 45.282000 4.895550
39.621000 34.306000 4.286445
39.624000 40.491000 4.653040
39.627000 34.196000 4.337845
39.630000 26.265000 3.783855
39.633000 31.006000 3.905303
39.636000 47.380000 5.073874
39.639000 42.157000 4.846665
39.642000 35.970000 4.282422
39.645000 35.721000 4.534556
39.648000 40.988000 4.816631
39.651000 27.657000 3.895081
39.654000 37.510000 4.436061
39.657000 38.768000 4.548795
39.660000 43.673000 4.858349
39.663000 39.471000 4.563414
39.666000 35.263000 4.336839
39.669000 40.497000 4.709806
39.672000 36.857000 4.425330
39.675000 39.506000 4.543349
39.678000 40.316000 4.635299
39.681000 38.004000 4.664712
39.684000 45.432000 4.842438
39.687000 28.807000 3.815019
39.690000 39.430000 4.502516
39.693000 48.826000 5.201642
39.696000 46.111000 4.912202
39.699000 39.231000 4.665127
39.702000 33.993000 4.337598
39.705000 46.053000 5.067851
39.708000 54.172000 5.483371
39.711000 44.859000 4.979703
39.714000 38.240000 4.578307
39.717000 30.969000 4.203456
39.720000 42.095000 4.618402
39.723000 47.331000 5.039483
39.726000 32.749000 4.444168
39.729000 49.439000 5.135623
39.732000 45.211000 4.902792
39.735000 38.523000 4.744944
39.738000 33.899000 4.062870
39.741000 33.879000 4.269358
39.744000 45.961000 5.192650
39.747000 38.130000 4.634437
39.750000 29.248000 3.919653
39.753000 41.794000 4.781520
39.756000 35.542000 4.286360
39.759000 36.321000 4.522799
39.762000 41.578000 4.670604
39.765000 36.857000 4.586025
39.768000 30.796000 4.066118
39.771000 31.483000 4.117331
39.774000 33.109000 4.248861
39.777000 40.277000 4.630258
39.780000 31.512000 3.982667
39.783000 50.541000 5.345950
39.786000 29.125000 3.886400
39.789000 45.735000 4.925313
39.792000 47.067000 5.040528
39.795000 36.398000 4.364483
39.798000 45.142000 4.896666
39.801000 34.099000 4.435340
39.804000 33.066000 4.159403
39.807000 40.303000 4.558774
39.810000 37.194000 4.642820
39.813000 40.266000 4.495327
39.816000 46.004000 5.001062
39.819000 39.751000 4.732659
39.822000 33.479000 4.176348
39.825000 42.206000 4.961744
39.828000 38.385000 4.528437
39.831000 42.037000 4.645449
39.834000 34.817000 4.555120
39.837000 41.419000 4.699168
39.840000 52.396000 5.266782
39.843000 55.375000 5.488272
39.846000 47.142000 4.973058
39.849000 35.130000 4.410573
39.852000 42.085000 5.015095
39.855000 43.063000 4.788278
39.858000 47.301000 4.916519
39.861000 40.071000 4.731973
39.864000 40.130000 4.638703
39.867000 48.677000 4.994640
39.870000 39.283000 4.660235
39.873000 35.042000 4.322295
39.876000 44.816000 4.879518
39.879000 31.662000 4.018298
39.882000 42.389000 4.857166
39.885000 36.437000 4.366898
39.888000 47.429000 4.948892
39.891000 38.022000 4.524069
39.894000 38.680000 4.474927
39.897000 28.470000 3.916475
39.900000 41.314000 4.739447
39.903000 43.371000 4.657893
39.906000 33.964000 4.061698
39.909000 39.360000 4.593894
39.912000 37.188000 4.459348
39.915000 48.297000 5.113259
39.918000 31.926000 4.245542
39.921000 48.023000 5.055576
39.924000 43.754000 4.986494
39.927000 48.519000 5.235977
39.930000 44.006000 4.693519
39.933000 46.218000 5.045511
39.936000 36.545000 4.336407
39.939000 44.135000 5.024996
39.942000 41.100000 4.703623
39.945000 39.985000 4.804976
39.948000 42.892000 4.775406
39.951000 40.525000 4.502862
39.954000 43.852000 5.087633
39.957000 43.184000 4.865035
39.960000 50.458000 5.257416
39.963000 43.150000 4.833616
39.966000 46.918000 5.112091
39.969000 38.854000 4.560656
39.972000 36.127000 4.459294
39.975000 35.090000 4.269654
39.978000 28.602000 3.915605
39.981000 40.431000 4.696145
39.984000 39.091000 4.590618
39.987000 43.592000 4.993823
39.990000 42.815000 4.816557
39.993000 46.258000 4.870168
39.996000 38.449000 4.525337
39.999000 42.643000 4.696034
40.002000 39.199000 4.672379
40.005000 40.319000 4.629718
40.008000 38.743000 4.453261
40.011000 41.658000 4.874128
40.014000 48.446000 5.227862
40.017000 34.714000 4.407266
40.020000 36.600000 4.261539
40.023000 34.052000 4.459258
40.026000 41.657000 4.746435
40.029000 50.332000 5.234670
40.032000 44.473000 5.039773
40.035000 39.850000 4.613615
40.038000 42.028000 4.729480
40.041000 35.097000 4.248122
40.044000 45.500000 4.910809
40.047000 49.521000 5.149096
40.050000 44.415000 4.898524
40.053000 43.251000 4.614805
40.056000 44.702000 4.817110
40.059000 39.017000 4.535206
40.062000 43.497000 4.864887
40.065000 38.792000 4.562088
40.068000 48.033000 5.183251
40.071000 28.362000 3.820630
40.074000 46.329000 4.962308
40.077000 45.957000 5.031229
40.080000 54.425000 5.437659
40.083000 43.543000 4.739794
40.086000 48.471000 5.321983
40.089000 45.122000 4.837281
40.092000 37.146000 4.199605
40.095000 38.869000 4.796821
40.098000 48.268000 5.105443
40.101000 40.746000 4.680869
40.104000 43.076000 4.752259
40.107000 43.901000 4.885785
40.110000 32.897000 4.311476
40.113000 44.414000 4.909490
40.116000 40.444000 4.493942
40.119000 50.441000 5.304924
40.122000 35.290000 4.417716
40.125000 42.439000 4.796260
40.128000 30.405000 3.962788
40.131000 40.590000 4.684628
40.134000 44.501000 4.963630
40.137000 30.913000 3.878319
40.140000 42.268000 4.842329
40.143000 44.238000 4.825313
40.146000 41.708000 4.544421
40.149000 33.782000 4.335529
40.152000 35.504000 4.453786
40.155000 39.213000 4.740674
40.158000 51.284000 5.252238
40.161000 38.454000 4.435948
40.164000 36.062000 4.540730
40.167000 38.699000 4.525317
40.170000 30.981000 3.945940
40.173000 41.731000 4.820680
40.176000 36.906000 4.466528
40.179000 40.884000 4.754362
40.182000 34.665000 4.344117
40.185000 39.083000 4.613671
40.188000 42.298000 4.842684
40.191000 48.185000 5.208035
40.194000 42.777000 4.771203
40.197000 31.710000 4.152817
40.200000 36.535000 4.441977
40.203000 34.689000 4.252485
40.206000 41.098000 4.721355
40.209000 46.633000 5.089023
40.212000 39.755000 4.618769
40.215000 55.914000 5.535783
40.218000 38.690000 4.772209
40.221000 42.333000 4.878470
40.224000 36.408000 4.258314
40.227000 27.920000 3.728779
40.230000 33.901000 4.355670
40.233000 44.558000 4.767457
40.236000 41.270000 4.791256
40.239000 40.932000 4.508905
40.242000 43.149000 4.888657
40.245000 41.700000 4.690698
40.248000 36.389000 4.504948
40.251000 46.452000 4.895504
40.254000 44.106000 4.899732
40.257000 36.070000 4.471904
40.260000 43.325000 4.780128
40.263000 37.553000 4.540927
40.266000 40.822000 4.698811
40.269000 44.724000 4.929285
40.272000 30.463000 4.018802
40.275000 36.090000 4.409094
40.278000 39.956000 4.677175
40.281000 44.733000 4.809736
40.284000 47.660000 4.817937
40.287000 45.482000 4.915795
40.290000 35.877000 4.408028
40.293000 45.808000 5.057815
40.296000 33.924000 4.467335
40.299000 45.988000 4.866516
40.302000 39.542000 4.514258
40.305000 47.406000 4.940094
40.308000 46.292000 4.928092
40.311000 51.304000 5.416744
40.314000 56.077000 5.749607
40.317000 46.327000 5.062971
40.320000 48.326000 5.038638
40.323000 43.758000 4.938563
40.326000 44.866000 4.949033
40.329000 43.588000 4.844356
40.332000 57.201000 5.478984
40.335000 62.770000 5.834955
40.338000 57.630000 5.560900
40.341000 60.819000 5.675913
40.344000 77.708000 6.399760
40.347000 56.752000 5.588591
40.350000 58.024000 5.664950
40.353000 53.529000 5.332790
40.356000 62.929000 5.658552
40.359000 61.800000 5.741513
40.362000 39.985000 4.624745
40.365000 56.113000 5.532083
40.368000 46.506000 5.115014
40.371000 47.433000 5.130194
40.374000 49.175000 4.999472
40.377000 39.685000 4.661410
40.380000 34.844000 4.382640
40.383000 47.218000 4.994042
40.386000 48.780000 5.100508
40.389000 54.759000 5.449457
40.392000 42.338000 4.630559
40.395000 48.906000 5.069230
40.398000 47.461000 5.111045
40.401000 40.755000 4.640228
40.404000 48.423000 5.088301
40.407000 55.576000 5.444585
40.410000 48.548000 5.050801
40.413000 45.567000 4.977253
40.416000 46.111000 4.968743
40.419000 51.319000 5.073630
40.422000 61.458000 5.712585
40.425000 55.028000 5.146540
40.428000 51.913000 5.246631
40.431000 61.400000 5.755447
40.434000 60.615000 5.652286
40.437000 61.416000 5.821906
40.440000 59.813000 5.763130
40.443000 60.622000 5.682794
40.446000 85.448000 6.962256
40.449000 74.684000 6.169755
40.452000 109.559000 7.695596
40.455000 111.286000 7.516626
40.458000 134.307000 8.596974
40.461000 159.602000 9.112803
40.464000 231.571000 11.158189
40.467000 257.745000 11.757945
40.470000 244.574000 11.514149
40.473000 239.564000 11.295803
40.476000 235.760000 11.172921
40.479000 205.555000 10.633994
40.482000 120.769000 8.228995
40.485000 155.948000 9.273411
40.488000 109.909000 7.539883
40.491000 102.973000 7.488555
40.494000 80.081000 6.559712
40.497000 72.789000 6.103153
40.500000 61.616000 5.793676
40.503000 67.057000 6.137748
40.506000 54.731000 5.522220
40.509000 53.153000 5.259899
40.512000 56.082000 5.501189
40.515000 57.180000 5.461566
40.518000 62.601000 5.755181
40.521000 62.185000 5.689046
40.524000 50.338000 5.216867
40.527000 46.113000 4.931864
40.530000 41.521000 4.724846
40.533000 43.054000 4.764700
40.536000 41.445000 4.568504
40.539000 49.700000 5.181957
40.542000 49.866000 5.207949
40.545000 35.901000 4.387303
40.548000 36.660000 4.311133
40.551000 43.456000 4.868276
40.554000 39.373000 4.523469
40.557000 35.080000 4.452328
40.560000 34.910000 4.287005
40.563000 38.568000 4.494459
40.566000 55.635000 5.276033
40.569000 37.441000 4.320978
40.572000 52.436000 5.054365
40.575000 37.334000 4.569850
40.578000 39.903000 4.417263
40.581000 33.137000 4.106512
40.584000 31.972000 4.030043
40.587000 36.626000 4.340553
40.590000 44.574000 4.807634
40.593000 41.881000 4.897900
40.596000 49.342000 5.064868
40.599000 44.968000 4.864226
40.602000 39.319000 4.561594
40.605000 30.297000 3.921125
40.608000 36.723000 4.406585
40.611000 38.597000 4.466700
40.614000 42.073000 4.769179
40.617000 32.838000 4.313964
40.620000 40.057000 4.715569
40.623000 28.126000 3.919889
40.626000 44.610000 5.057453
40.629000 36.945000 4.395501
40.632000 41.592000 4.714466
40.635000 46.816000 4.971232
40.638000 34.215000 4.404451
40.641000 39.143000 4.565952
40.644000 27.674000 3.875375
40.647000 39.736000 4.609593
40.650000 43.874000 4.858700
40.653000 39.624000 4.616413
40.656000 49.258000 5.243503
40.659000 37.567000 4.384060
40.662000 50.132000 5.003270
40.665000 43.438000 4.859390
40.668000 37.714000 4.693677
40.671000 38.782000 4.629493
40.674000 36.901000 4.331359
40.677000 32.111000 4.155780
40.680000 41.970000 4.677392
40.683000 53.483000 5.290537
40.686000 44.950000 5.017793
40.689000 35.549000 4.337735
40.692000 42.348000 4.716410
40.695000 45.995000 5.170945
40.698000 38.872000 4.481549
40.701000 39.476000 4.563831
40.704000 41.122000 4.671113
40.707000 41.740000 4.815027
40.710000 41.824000 4.814834
40.713000 42.271000 4.689745
40.716000 37.467000 4.405245
40.719000 40.269000 4.541515
40.722000 37.999000 4.467526
40.725000 43.425000 4.781084
40.728000 33.638000 4.164837
40.731000 37.511000 4.510447
40.734000 33.782000 4.145056
40.737000 32.475000 4.070286
40.740000 35.758000 4.452599
40.743000 32.312000 4.318827
40.746000 31.789000 4.172532
40.749000 32.638000 4.115759
40.752000 36.483000 4.407999
40.755000 28.890000 4.085817
40.758000 34.888000 4.137120
40.761000 44.006000 4.876806
40.764000 36.405000 4.360719
40.767000 39.806000 4.629900
40.770000 29.521000 3.895164
40.773000 35.457000 4.344363
40.776000 38.945000 4.302661
40.779000 38.085000 4.486289
40.782000 42.282000 4.845066
40.785000 38.387000 4.688482
40.788000 35.651000 4.336710
40.791000 31.055000 3.978544
40.794000 45.149000 4.930157
40.797000 28.756000 4.003802
40.800000 40.453000 4.838903
40.803000 46.308000 4.961589
40.806000 27.548000 3.693799
40.809000 37.922000 4.716500
40.812000 31.756000 4.248662
40.815000 33.020000 4.379044
40.818000 39.634000 4.536441
40.821000 36.372000 4.497471
40.824000 41.480000 4.710181
40.827000 32.829000 4.357047
40.830000 36.904000 4.386200
40.833000 42.872000 4.802169
40.836000 35.025000 4.493221
40.839000 35.237000 4.160894
40.842000 33.944000 4.067273
40.845000 40.726000 4.601466
40.848000 34.609000 4.268116
40.851000 43.721000 4.807371
40.854000 37.331000 4.500731
40.857000 44.825000 4.874642
40.860000 44.490000 4.870052
40.863000 34.598000 4.339313
40.866000 38.425000 4.488649
40.869000 26.394000 3.855565
40.872000 34.224000 4.257923
40.875000 30.100000 3.923801
40.878000 35.489000 4.268237
40.881000 44.474000 4.858960
40.884000 31.104000 3.980408
40.887000 28.978000 3.975135
40.890000 38.397000 4.357801
40.893000 39.875000 4.420380
40.896000 35.756000 4.439944
40.899000 32.883000 4.175672
40.902000 36.116000 4.200934
40.905000 43.881000 4.694762
40.908000 41.857000 4.779850
40.911000 31.757000 4.285726
40.914000 36.167000 4.274495
40.917000 37.274000 4.469351
40.920000 46.926000 4.996598
40.923000 36.811000 4.640016
40.926000 41.111000 4.799258
40.929000 45.091000 4.965609
40.932000 49.592000 5.048041
40.935000 39.496000 4.587047
40.938000 38.114000 4.447019
40.941000 34.243000 4.339287
40.944000 46.983000 5.105233
40.947000 34.687000 4.408743
40.950000 39.746000 4.554028
40.953000 42.407000 4.829671
40.956000 31.414000 4.150674
40.959000 47.493000 4.862638
40.962000 36.018000 4.225144
40.965000 35.950000 4.480157
40.968000 37.194000 4.455350
40.971000 46.572000 5.138231
40.974000 51.691000 5.272771
40.977000 35.103000 4.262794
40.980000 50.766000 5.326117
40.983000 38.960000 4.667812
40.986000 40.906000 4.648285
40.989000 33.101000 4.157406
40.992000 33.101000 4.274430
40.995000 32.526000 4.093508
40.998000 35.834000 4.379025
41.001000 33.925000 4.326993
41.004000 42.621000 4.892151
41.007000 49.664000 5.047745
41.010000 47.237000 5.122478
41.013000 50.013000 5.357394
41.016000 27.601000 3.821930
41.019000 36.789000 4.368928
41.022000 44.431000 4.979652
41.025000 45.950000 4.950402
41.028000 48.541000 4.835092
41.031000 37.107000 4.270106
41.034000 35.507000 4.313822
41.037000 43.163000 4.820653
41.040000 40.122000 4.685585
41.043000 33.346000 4.088961
41.046000 33.357000 4.252814
41.049000 44.436000 4.987505
41.052000 47.762000 4.956769
41.055000 34.592000 4.323038
41.058000 43.689000 4.753732
41.061000 41.917000 4.820824
41.064000 32.519000 4.139411
41.067000 31.085000 3.899755
41.070000 40.189000 4.490907
41.073000 38.273000 4.649669
41.076000 36.953000 4.483633
41.079000 31.936000 4.188473
41.082000 46.932000 4.973342
41.085000 36.515000 4.440708
41.088000 39.894000 4.665390
41.091000 34.673000 4.329795
41.094000 37.538000 4.591152
41.097000 31.597000 4.142119
41.100000 46.691000 4.933662
41.103000 32.293000 4.137037
41.106000 32.368000 4.038709
41.109000 26.035000 3.869636
41.112000 39.123000 4.527249
41.115000 33.325000 4.054967
41.118000 33.073000 4.125298
41.121000 31.567000 4.157293
41.124000 46.340000 4.827807
41.127000 35.835000 4.406834
41.130000 43.045000 4.758937
41.133000 47.402000 5.005656
41.136000 32.373000 4.204733
41.139000 35.035000 4.315597
41.142000 41.055000 4.602205
41.145000 38.501000 4.701140
41.148000 46.846000 4.940892
41.151000 37.197000 4.327248
41.154000 47.891000 4.961708
41.157000 33.285000 4.184007
41.160000 22.410000 3.564608
41.163000 35.722000 4.424874
41.166000 31.713000 4.230568
41.169000 42.947000 4.865185
41.172000 42.325000 4.751717
41.175000 37.066000 4.395779
41.178000 30.606000 4.023457
41.181000 36.375000 4.371832
41.184000 30.853000 4.009837
41.187000 32.245000 4.141606
41.190000 35.223000 4.293986
41.193000 38.467000 4.659500
41.196000 37.554000 4.594504
41.199000 29.520000 3.925049
41.202000 42.608000 4.794545
41.205000 47.105000 5.140714
41.208000 32.506000 4.198268
41.211000 36.172000 4.256903
41.214000 37.668000 4.399501
41.217000 39.179000 4.515098
41.220000 47.259000 4.981905
41.223000 39.834000 4.648096
41.226000 39.461000 4.692161
41.229000 22.213000 3.428675
41.232000 25.544000 3.612400
41.235000 38.318000 4.516927
41.238000 43.470000 4.863342
41.241000 40.628000 4.668862
41.244000 39.970000 4.554996
41.247000 40.848000 4.657710
41.250000 39.678000 4.611742
41.253000 46.321000 4.964566
41.256000 35.873000 4.213093
41.259000 35.141000 4.297059
41.262000 33.768000 4.140223
41.265000 33.797000 4.341182
41.268000 31.182000 3.954996
41.271000 34.340000 4.299122
41.274000 38.476000 4.500223
41.277000 27.727000 3.905468
41.280000 38.577000 4.677195
41.283000 31.394000 3.960200
41.286000 36.058000 4.247827
41.289000 22.219000 3.298826
41.292000 29.017000 4.124013
41.295000 35.516000 4.327568
41.298000 31.986000 4.156503
41.301000 36.730000 4.550987
41.304000 32.994000 4.159244
41.307000 29.225000 3.958598
41.310000 30.064000 3.998832
41.313000 22.943000 3.346828
41.316000 27.830000 3.921493
41.319000 30.489000 3.891415
41.322000 30.587000 4.086936
41.325000 29.439000 3.877760
41.328000 45.353000 4.958518
41.331000 40.265000 4.522647
41.334000 32.101000 4.108836
41.337000 43.184000 4.917728
41.340000 41.751000 4.608197
41.343000 46.894000 4.994654
41.346000 38.221000 4.528445
41.349000 41.154000 4.799837
41.352000 34.042000 4.369031
41.355000 30.078000 4.191749
41.358000 41.246000 4.639875
41.361000 29.912000 4.059986
41.364000 31.758000 4.044004
41.367000 36.277000 4.387197
41.370000 35.472000 4.288003
41.373000 42.556000 4.823806
41.376000 32.744000 4.219263
41.379000 37.573000 4.573950
41.382000 37.035000 4.348776
41.385000 34.804000 4.396700
41.388000 31.786000 3.841451
41.391000 47.853000 4.999450
41.394000 41.833000 4.628876
41.397000 30.390000 4.060768
41.400000 30.993000 3.911216
41.403000 29.695000 4.119753
41.406000 37.595000 4.552987
41.409000 38.217000 4.618619
41.412000 31.222000 4.090274
41.415000 33.344000 4.099323
41.418000 40.717000 4.543119
41.421000 33.364000 4.125795
41.424000 26.107000 3.725741
41.427000 32.563000 4.354988
41.430000 41.167000 4.579259
41.433000 33.881000 4.242411
41.436000 33.570000 4.346840
41.439000 30.104000 4.067916
41.442000 40.388000 4.866252
41.445000 30.273000 3.982636
41.448000 36.638000 4.327041
41.451000 42.571000 4.890410
41.454000 44.082000 4.969578
41.457000 41.334000 4.746049
41.460000 38.011000 4.534571
41.463000 28.148000 3.668300
41.466000 30.950000 4.076657
41.469000 33.116000 4.270088
41.472000 25.473000 3.658932
41.475000 25.927000 3.787856
41.478000 34.921000 4.290086
41.481000 43.523000 4.782638
41.484000 33.755000 4.164537
41.487000 51.728000 5.343996
41.490000 32.622000 4.235786
41.493000 33.013000 4.231559
41.496000 43.586000 4.986890
41.499000 35.995000 4.598544
41.502000 35.936000 4.427981
41.505000 38.283000 4.675063
41.508000 39.049000 4.669196
41.511000 38.744000 4.604278
41.514000 48.854000 5.173346
41.517000 31.937000 4.230364
41.520000 30.754000 4.164020
41.523000 37.002000 4.483475
41.526000 42.273000 4.704205
41.529000 39.525000 4.596442
41.532000 41.355000 4.595028
41.535000 35.206000 4.362759
41.538000 47.052000 4.804032
41.541000 38.984000 4.580923
41.544000 41.944000 4.737646
41.547000 49.791000 5.121410
41.550000 44.259000 4.823345
41.553000 69.904000 6.001994
41.556000 57.493000 5.428860
41.559000 50.409000 5.180909
41.562000 45.639000 4.964950
41.565000 39.777000 4.714119
41.568000 35.026000 4.316788
41.571000 47.476000 5.109778
41.574000 46.958000 5.003875
41.577000 40.810000 4.707564
41.580000 34.608000 4.295696
41.583000 33.371000 4.099177
41.586000 33.252000 4.349126
41.589000 37.007000 4.461866
41.592000 36.741000 4.565411
41.595000 34.363000 4.148206
41.598000 40.535000 4.566050
41.601000 43.414000 4.856959
41.604000 32.032000 4.130702
41.607000 41.277000 4.747176
41.610000 32.603000 4.268401
41.613000 25.443000 3.679215
41.616000 32.562000 4.250653
[truncated: 1,047,461 more chars]
