# Supplementary material for: pdCIFplotter: visualizing powder diffraction data in pdCIF format
Source: J Appl Crystallogr. 2022 May 25;55(Pt 3):631–7. doi: 10.1107/S1600576722003478 (PMC9172038; doi:10.1107/S1600576722003478)
Supplement: Supplementary file 2 [file j-55-00631-sup2.zip › first/xye_files/576484-mac-001_reb_0003.xye]

0.000000 155.733000 9.556022
0.003000 147.712000 8.830963
0.006000 182.469000 9.776492
0.009000 178.781000 9.782745
0.012000 167.520000 9.652701
0.015000 194.886000 10.316549
0.018000 146.805000 8.567920
0.021000 114.473000 7.922921
0.024000 91.312000 6.952719
0.027000 96.107000 7.379207
0.030000 83.264000 6.642219
0.033000 99.753000 7.274098
0.036000 92.710000 7.038058
0.039000 90.632000 7.090134
0.042000 89.006000 7.116909
0.045000 65.642000 5.936834
0.048000 70.109000 5.966526
0.051000 66.865000 6.030575
0.054000 50.311000 5.076767
0.057000 42.043000 4.800742
0.060000 46.643000 5.147451
0.063000 31.390000 4.000857
0.066000 11.433000 2.368984
0.069000 13.574000 2.664544
0.072000 2.852000 1.271376
0.075000 3.034000 1.371913
0.078000 2.336000 1.213159
0.081000 4.930000 1.593431
0.084000 2.934000 1.199397
0.087000 1.299000 0.685091
0.090000 3.009000 1.234699
0.093000 3.034000 1.265926
0.096000 1.194000 0.930000
0.099000 1.787000 0.959839
0.102000 0.679000 0.504972
0.105000 2.918000 1.095498
0.108000 0.000000 0.000000
0.111000 0.000000 0.000000
0.114000 3.704000 1.502311
0.117000 1.655000 0.790666
0.120000 0.000000 0.000000
0.123000 0.000000 0.000000
0.126000 1.705000 0.888893
0.129000 2.050000 1.026416
0.132000 4.282000 1.303625
0.135000 1.685000 0.982033
0.138000 1.272000 0.963000
0.141000 0.734000 0.569289
0.144000 1.109000 0.814384
0.147000 2.146000 1.065621
0.150000 0.000000 0.000000
0.153000 0.000000 0.000000
0.156000 0.000000 0.000000
0.159000 1.218000 0.809904
0.162000 0.924000 0.615550
0.165000 1.942000 1.147787
0.168000 1.496000 0.882535
0.171000 0.000000 0.000000
0.174000 2.690000 1.117747
0.177000 0.795000 0.612000
0.180000 0.000000 0.000000
0.183000 0.000000 0.000000
0.186000 2.972000 1.382339
0.189000 1.870000 1.006233
0.192000 0.976000 0.620233
0.195000 1.179000 0.894000
0.198000 1.296000 0.774220
0.201000 2.585000 1.026202
0.204000 0.997000 0.736338
0.207000 1.558000 0.851386
0.210000 3.088000 1.407070
0.213000 1.391000 1.003000
0.216000 1.711000 0.951829
0.219000 2.521000 1.233000
0.222000 1.290000 0.697437
0.225000 0.630000 0.616000
0.228000 0.684000 0.649000
0.231000 1.097000 0.847420
0.234000 0.539000 0.349000
0.237000 1.238000 0.795000
0.240000 3.033000 1.258290
0.243000 0.863000 0.696674
0.246000 0.888000 0.531000
0.249000 1.151000 0.688000
0.252000 1.889000 0.870141
0.255000 0.790000 0.485026
0.258000 1.715000 0.944833
0.261000 0.000000 0.000000
0.264000 0.000000 0.000000
0.267000 4.237000 1.406399
0.270000 0.000000 0.000000
0.273000 0.000000 0.000000
0.276000 0.000000 0.000000
0.279000 1.029000 0.810669
0.282000 0.000000 0.000000
0.285000 1.270000 0.742873
0.288000 1.584000 0.999759
0.291000 1.722000 0.961853
0.294000 1.334000 0.698176
0.297000 0.000000 0.000000
0.300000 0.941000 0.733000
0.303000 1.001000 0.599304
0.306000 2.903000 1.163057
0.309000 0.547000 0.382001
0.312000 1.481000 0.884046
0.315000 0.441000 0.369000
0.318000 1.266000 0.919629
0.321000 2.238000 1.235000
0.324000 1.409000 0.702181
0.327000 0.708000 0.531471
0.330000 0.755000 0.568310
0.333000 1.197000 0.929000
0.336000 0.000000 0.000000
0.339000 1.380000 0.945000
0.342000 1.034000 0.806000
0.345000 0.359000 0.265000
0.348000 4.205000 1.505056
0.351000 0.510000 0.424000
0.354000 1.282000 0.836146
0.357000 0.000000 0.000000
0.360000 1.216000 0.944000
0.363000 0.000000 0.000000
0.366000 0.812000 0.733973
0.369000 1.059000 0.855000
0.372000 1.248000 0.682906
0.375000 1.482000 1.029000
0.378000 2.673000 1.269905
0.381000 0.000000 0.000000
0.384000 2.467000 1.309570
0.387000 1.585000 0.950000
0.390000 2.204000 1.264571
0.393000 1.361000 0.779631
0.396000 0.000000 0.000000
0.399000 0.000000 0.000000
0.402000 0.733000 0.514931
0.405000 1.880000 1.085975
0.408000 0.805000 0.479000
0.411000 2.475000 1.071284
0.414000 3.670000 1.263945
0.417000 1.694000 0.942506
0.420000 0.000000 0.000000
0.423000 0.000000 0.000000
0.426000 4.322000 1.442956
0.429000 0.000000 0.000000
0.432000 0.000000 0.000000
0.435000 0.973000 0.780085
0.438000 2.229000 1.228292
0.441000 0.832000 0.763094
0.444000 0.000000 0.000000
0.447000 1.961000 1.080004
0.450000 1.196000 0.878850
0.453000 1.293000 0.720958
0.456000 0.000000 0.000000
0.459000 0.000000 0.000000
0.462000 0.565000 0.487000
0.465000 1.242000 0.668358
0.468000 2.737000 1.249978
0.471000 1.091000 0.763320
0.474000 2.653000 1.170568
0.477000 2.022000 0.869538
0.480000 0.984000 0.712000
0.483000 0.138000 0.124000
0.486000 0.763000 0.685000
0.489000 1.197000 0.701719
0.492000 3.230000 1.369005
0.495000 1.587000 0.792344
0.498000 0.000000 0.000000
0.501000 0.000000 0.000000
0.504000 1.632000 0.973000
0.507000 2.601000 0.970299
0.510000 0.000000 0.000000
0.513000 0.000000 0.000000
0.516000 0.885000 0.645000
0.519000 1.547000 0.953019
0.522000 0.000000 0.000000
0.525000 0.000000 0.000000
0.528000 0.000000 0.000000
0.531000 2.857000 1.383717
0.534000 1.426000 0.911160
0.537000 0.987000 0.672311
0.540000 4.408000 1.702709
0.543000 1.331000 0.982005
0.546000 0.000000 0.000000
0.549000 0.000000 0.000000
0.552000 1.380000 0.744614
0.555000 2.492000 1.095135
0.558000 1.295000 0.964000
0.561000 1.444000 0.756483
0.564000 1.748000 0.987853
0.567000 1.364000 0.908569
0.570000 0.561000 0.422000
0.573000 1.850000 1.059357
0.576000 0.002000 0.002000
0.579000 1.953000 0.986765
0.582000 0.424000 0.357000
0.585000 0.828000 0.742647
0.588000 2.625000 1.036071
0.591000 0.006000 0.005000
0.594000 1.219000 0.944000
0.597000 2.541000 1.316853
0.600000 0.916000 0.814000
0.603000 0.002000 0.001000
0.606000 0.000000 0.000000
0.609000 0.000000 0.000000
0.612000 1.204000 0.707107
0.615000 1.982000 1.151782
0.618000 1.197000 0.687154
0.621000 0.000000 0.000000
0.624000 0.000000 0.000000
0.627000 0.701000 0.535000
0.630000 0.980000 0.537643
0.633000 0.770000 0.599000
0.636000 0.000000 0.000000
0.639000 2.327000 1.303000
0.642000 7.239000 1.972270
0.645000 1.440000 0.854000
0.648000 0.000000 0.000000
0.651000 1.289000 0.699224
0.654000 1.277000 0.686023
0.657000 0.000000 0.000000
0.660000 2.454000 1.180948
0.663000 1.262000 0.955000
0.666000 1.093000 0.641879
0.669000 1.132000 0.852712
0.672000 0.000000 0.000000
0.675000 0.000000 0.000000
0.678000 1.421000 0.699069
0.681000 3.611000 1.444185
0.684000 1.215000 0.672730
0.687000 0.000000 0.000000
0.690000 3.670000 1.288024
0.693000 1.954000 0.882146
0.696000 1.515000 0.939000
0.699000 0.736000 0.694153
0.702000 2.294000 0.987829
0.705000 2.373000 0.920623
0.708000 5.432000 1.904147
0.711000 0.771000 0.745000
0.714000 0.000000 0.000000
0.717000 1.475000 0.883249
0.720000 4.104000 1.514772
0.723000 4.499000 1.492850
0.726000 3.085000 1.392600
0.729000 3.736000 1.471426
0.732000 4.783000 1.591297
0.735000 4.951000 1.788804
0.738000 2.226000 1.045702
0.741000 4.715000 1.592900
0.744000 2.018000 0.991146
0.747000 3.357000 1.322167
0.750000 0.905000 0.630518
0.753000 0.740000 0.635000
0.756000 1.020000 0.582719
0.759000 3.041000 1.273397
0.762000 1.570000 0.982207
0.765000 0.163000 0.138000
0.768000 2.301000 1.088590
0.771000 2.567000 1.192851
0.774000 4.500000 1.623073
0.777000 4.803000 1.615001
0.780000 1.842000 1.078807
0.783000 4.253000 1.549482
0.786000 2.736000 1.285739
0.789000 1.688000 0.977481
0.792000 4.898000 1.635714
0.795000 1.694000 1.035676
0.798000 3.225000 1.373596
0.801000 3.742000 1.332511
0.804000 4.497000 1.640087
0.807000 2.220000 1.189039
0.810000 6.673000 1.778672
0.813000 1.283000 0.716612
0.816000 3.941000 1.465634
0.819000 1.841000 1.047576
0.822000 3.839000 1.464364
0.825000 5.360000 1.829138
0.828000 1.303000 0.821746
0.831000 3.010000 1.463000
0.834000 4.513000 1.550135
0.837000 3.018000 1.156464
0.840000 6.586000 2.023056
0.843000 3.267000 1.392148
0.846000 0.535000 0.398674
0.849000 7.031000 1.978135
0.852000 2.086000 1.050200
0.855000 5.215000 1.774859
0.858000 1.019000 0.801480
0.861000 4.055000 1.619413
0.864000 3.809000 1.251908
0.867000 4.411000 1.532910
0.870000 3.105000 1.318000
0.873000 3.601000 1.370097
0.876000 6.236000 1.814156
0.879000 3.506000 1.207275
0.882000 8.172000 2.150589
0.885000 1.624000 0.946449
0.888000 2.262000 1.116008
0.891000 3.470000 1.369247
0.894000 5.191000 1.679626
0.897000 5.666000 1.766153
0.900000 7.578000 1.953316
0.903000 3.162000 1.287041
0.906000 4.772000 1.614720
0.909000 4.596000 1.380623
0.912000 9.459000 2.255867
0.915000 4.708000 1.389460
0.918000 3.896000 1.451215
0.921000 2.713000 1.212258
0.924000 4.433000 1.586945
0.927000 1.612000 0.969444
0.930000 3.111000 1.251500
0.933000 5.807000 1.890667
0.936000 9.195000 2.256856
0.939000 4.831000 1.711058
0.942000 5.811000 1.710942
0.945000 3.420000 1.449467
0.948000 4.522000 1.518245
0.951000 4.217000 1.462452
0.954000 4.502000 1.541350
0.957000 3.646000 1.314708
0.960000 9.362000 2.224628
0.963000 6.944000 1.864720
0.966000 4.877000 1.525231
0.969000 3.799000 1.416942
0.972000 6.376000 1.795362
0.975000 7.536000 2.087097
0.978000 3.003000 1.306065
0.981000 6.678000 1.935952
0.984000 6.027000 1.827890
0.987000 1.702000 0.842525
0.990000 5.912000 1.749837
0.993000 5.509000 1.688867
0.996000 6.062000 1.735029
0.999000 12.833000 2.658894
1.002000 8.208000 1.992881
1.005000 6.313000 1.856925
1.008000 4.468000 1.427357
1.011000 9.726000 2.246858
1.014000 8.104000 2.258056
1.017000 8.031000 2.199607
1.020000 10.169000 2.330216
1.023000 5.166000 1.845551
1.026000 3.480000 1.494335
1.029000 8.301000 2.082766
1.032000 5.001000 1.480186
1.035000 9.023000 2.180887
1.038000 5.031000 1.745567
1.041000 4.742000 1.662223
1.044000 6.115000 1.800259
1.047000 6.928000 1.781734
1.050000 8.600000 2.064816
1.053000 7.750000 2.116648
1.056000 6.256000 1.787280
1.059000 7.716000 1.984859
1.062000 5.591000 1.521184
1.065000 12.290000 2.591077
1.068000 6.242000 1.789490
1.071000 8.913000 2.293193
1.074000 7.609000 1.951029
1.077000 4.315000 1.506725
1.080000 6.535000 1.900615
1.083000 8.429000 2.119531
1.086000 5.509000 1.626428
1.089000 9.406000 2.171683
1.092000 9.616000 2.248863
1.095000 12.700000 2.596925
1.098000 11.602000 2.548855
1.101000 15.807000 2.920153
1.104000 11.880000 2.735084
1.107000 9.890000 2.245509
1.110000 6.315000 2.006097
1.113000 5.442000 1.705930
1.116000 4.638000 1.399247
1.119000 10.145000 2.302852
1.122000 10.123000 2.395071
1.125000 13.422000 2.809170
1.128000 7.325000 2.003414
1.131000 9.265000 2.290070
1.134000 7.234000 1.836468
1.137000 8.644000 2.171464
1.140000 11.654000 2.394707
1.143000 6.844000 1.922884
1.146000 11.270000 2.427782
1.149000 8.896000 2.186018
1.152000 6.974000 1.990072
1.155000 11.344000 2.637527
1.158000 6.417000 1.967776
1.161000 9.377000 2.385673
1.164000 15.442000 2.717173
1.167000 15.729000 2.926142
1.170000 14.080000 2.646651
1.173000 8.554000 2.045426
1.176000 10.640000 2.477786
1.179000 7.311000 1.903364
1.182000 11.398000 2.451809
1.185000 16.306000 3.035245
1.188000 9.549000 2.276264
1.191000 10.161000 2.369410
1.194000 15.311000 2.859990
1.197000 16.586000 3.126328
1.200000 18.079000 3.131968
1.203000 14.537000 2.637246
1.206000 11.698000 2.519205
1.209000 12.169000 2.531931
1.212000 11.460000 2.514512
1.215000 13.687000 2.582855
1.218000 15.140000 2.856648
1.221000 11.389000 2.379105
1.224000 15.905000 2.963623
1.227000 5.849000 1.655551
1.230000 15.798000 3.051680
1.233000 11.294000 2.317984
1.236000 14.295000 2.687490
1.239000 16.360000 3.025758
1.242000 17.380000 3.071395
1.245000 15.589000 2.849169
1.248000 11.400000 2.273189
1.251000 15.037000 2.721210
1.254000 10.770000 2.386414
1.257000 17.111000 3.033943
1.260000 13.536000 2.755952
1.263000 9.458000 2.228143
1.266000 11.742000 2.384019
1.269000 19.422000 3.252624
1.272000 21.107000 3.417017
1.275000 9.978000 2.319627
1.278000 8.566000 2.027358
1.281000 16.918000 2.881037
1.284000 15.709000 2.714638
1.287000 17.633000 3.146279
1.290000 18.583000 3.276880
1.293000 14.370000 2.723153
1.296000 14.966000 2.906747
1.299000 20.423000 3.355817
1.302000 15.313000 3.052783
1.305000 20.299000 3.220607
1.308000 21.185000 3.311771
1.311000 20.202000 3.457142
1.314000 19.826000 3.275315
1.317000 18.593000 3.246816
1.320000 17.528000 3.071817
1.323000 24.458000 3.773434
1.326000 18.994000 3.254868
1.329000 18.455000 3.264625
1.332000 22.056000 3.568311
1.335000 19.944000 3.328088
1.338000 19.167000 3.177124
1.341000 15.778000 2.845455
1.344000 24.610000 3.599425
1.347000 14.057000 2.689234
1.350000 27.029000 3.760942
1.353000 24.689000 3.583794
1.356000 19.048000 3.062571
1.359000 20.541000 3.311622
1.362000 20.895000 3.292529
1.365000 21.259000 3.307946
1.368000 22.734000 3.648611
1.371000 21.557000 3.533995
1.374000 19.698000 3.142556
1.377000 26.020000 3.709681
1.380000 19.261000 3.192195
1.383000 17.183000 2.972117
1.386000 21.305000 3.206861
1.389000 24.294000 3.525128
1.392000 17.658000 2.955968
1.395000 26.201000 3.781640
1.398000 20.623000 3.344573
1.401000 26.945000 3.783814
1.404000 13.939000 2.646283
1.407000 26.267000 3.826250
1.410000 19.409000 3.209514
1.413000 20.837000 3.156230
1.416000 20.191000 3.193057
1.419000 13.235000 2.452631
1.422000 29.930000 4.141189
1.425000 32.590000 4.096873
1.428000 25.581000 3.798329
1.431000 24.550000 3.757842
1.434000 21.468000 3.197426
1.437000 38.232000 4.531981
1.440000 27.232000 3.861947
1.443000 29.087000 3.904767
1.446000 16.850000 2.927036
1.449000 23.624000 3.438670
1.452000 23.894000 3.509752
1.455000 26.689000 3.548501
1.458000 27.621000 3.882805
1.461000 23.209000 3.562884
1.464000 28.003000 3.794955
1.467000 33.079000 4.383119
1.470000 24.035000 3.629381
1.473000 23.608000 3.255321
1.476000 25.646000 3.734645
1.479000 26.617000 3.732314
1.482000 32.725000 4.241337
1.485000 23.620000 3.634520
1.488000 34.526000 4.320034
1.491000 35.376000 4.251331
1.494000 31.203000 4.069542
1.497000 34.354000 4.308413
1.500000 38.308000 4.532396
1.503000 33.660000 4.218591
1.506000 34.931000 4.321493
1.509000 35.530000 4.561261
1.512000 24.849000 3.601532
1.515000 26.679000 3.620498
1.518000 35.101000 4.460845
1.521000 28.360000 3.851967
1.524000 32.628000 3.983686
1.527000 36.345000 4.542164
1.530000 24.514000 3.624792
1.533000 30.640000 3.978665
1.536000 25.872000 3.594337
1.539000 40.545000 4.876005
1.542000 41.760000 4.876285
1.545000 37.133000 4.356789
1.548000 32.407000 4.079638
1.551000 22.210000 3.380104
1.554000 33.661000 4.395710
1.557000 25.320000 3.694706
1.560000 32.106000 4.063573
1.563000 37.715000 4.598473
1.566000 32.222000 4.163065
1.569000 41.398000 4.931218
1.572000 58.523000 5.653409
1.575000 33.909000 4.048038
1.578000 41.452000 4.717153
1.581000 39.585000 4.515277
1.584000 44.025000 4.770058
1.587000 34.324000 4.296532
1.590000 44.341000 4.879125
1.593000 38.237000 4.543619
1.596000 34.348000 4.335819
1.599000 37.068000 4.624715
1.602000 34.899000 4.433466
1.605000 37.042000 4.459445
1.608000 31.334000 3.989642
1.611000 40.489000 4.639255
1.614000 44.731000 5.031518
1.617000 35.940000 4.268836
1.620000 41.096000 4.691728
1.623000 47.254000 5.107782
1.626000 46.348000 5.022424
1.629000 38.294000 4.630368
1.632000 48.259000 5.187484
1.635000 47.961000 5.027645
1.638000 38.603000 4.539864
1.641000 39.509000 4.522223
1.644000 43.124000 4.923500
1.647000 40.191000 4.573045
1.650000 44.100000 4.692910
1.653000 38.940000 4.573715
1.656000 33.633000 4.364728
1.659000 43.066000 4.979134
1.662000 38.981000 4.550673
1.665000 40.951000 4.759743
1.668000 45.586000 5.035855
1.671000 37.080000 4.552277
1.674000 42.779000 4.818202
1.677000 42.280000 4.663546
1.680000 53.634000 5.339199
1.683000 45.636000 4.805707
1.686000 34.832000 4.452113
1.689000 46.394000 5.000832
1.692000 32.380000 3.859071
1.695000 51.647000 5.127003
1.698000 44.614000 4.815437
1.701000 45.708000 4.914280
1.704000 48.707000 5.247305
1.707000 48.973000 4.904727
1.710000 45.094000 4.901962
1.713000 47.004000 5.013305
1.716000 45.198000 5.106045
1.719000 38.835000 4.396685
1.722000 50.468000 5.150553
1.725000 41.963000 4.691830
1.728000 51.618000 5.341862
1.731000 43.083000 4.767360
1.734000 39.925000 4.733436
1.737000 35.875000 4.283803
1.740000 40.077000 4.645182
1.743000 48.477000 5.044257
1.746000 43.517000 4.905420
1.749000 41.782000 4.758226
1.752000 39.211000 4.711864
1.755000 38.225000 4.561529
1.758000 38.576000 4.603560
1.761000 36.502000 4.339265
1.764000 36.186000 4.402988
1.767000 37.752000 4.350749
1.770000 41.536000 4.752474
1.773000 47.507000 5.138335
1.776000 29.047000 3.854368
1.779000 48.414000 5.195603
1.782000 49.467000 4.945082
1.785000 46.828000 5.111688
1.788000 38.938000 4.478819
1.791000 44.142000 4.934978
1.794000 47.356000 5.085327
1.797000 37.619000 4.350626
1.800000 50.249000 5.330667
1.803000 46.235000 4.974027
1.806000 49.972000 4.955933
1.809000 58.433000 5.580738
1.812000 52.793000 5.308320
1.815000 50.915000 5.253803
1.818000 41.516000 4.736540
1.821000 42.503000 4.856225
1.824000 50.777000 5.151037
1.827000 41.621000 4.771221
1.830000 38.837000 4.588752
1.833000 45.384000 4.981404
1.836000 42.252000 4.748029
1.839000 49.830000 5.274327
1.842000 49.245000 5.277240
1.845000 46.080000 5.000599
1.848000 56.212000 5.512205
1.851000 36.035000 4.435385
1.854000 50.739000 5.057962
1.857000 42.369000 4.785600
1.860000 45.475000 4.912516
1.863000 46.495000 4.926355
1.866000 44.592000 4.915735
1.869000 42.086000 4.836565
1.872000 49.165000 5.098496
1.875000 55.065000 5.572737
1.878000 53.494000 5.300775
1.881000 54.320000 5.329794
1.884000 59.994000 5.557667
1.887000 51.243000 5.344873
1.890000 50.188000 5.223270
1.893000 59.721000 5.619549
1.896000 63.043000 5.957519
1.899000 55.034000 5.433821
1.902000 52.221000 5.303470
1.905000 48.640000 5.111825
1.908000 43.068000 4.893498
1.911000 48.281000 5.089787
1.914000 48.534000 5.128607
1.917000 49.944000 5.190863
1.920000 59.183000 5.553568
1.923000 42.734000 4.979331
1.926000 46.592000 5.077488
1.929000 49.406000 5.177623
1.932000 46.974000 4.759502
1.935000 45.699000 4.942428
1.938000 53.236000 5.435207
1.941000 49.004000 5.006350
1.944000 48.917000 5.311816
1.947000 40.581000 4.772111
1.950000 52.794000 5.236689
1.953000 44.953000 4.878661
1.956000 55.547000 5.284181
1.959000 42.592000 4.974905
1.962000 42.139000 4.696663
1.965000 54.315000 5.423679
1.968000 48.795000 5.186175
1.971000 61.900000 5.845807
1.974000 63.911000 5.833301
1.977000 62.187000 5.907719
1.980000 50.387000 5.214743
1.983000 49.467000 5.156742
1.986000 58.690000 5.686887
1.989000 45.053000 4.972611
1.992000 58.155000 5.735903
1.995000 39.617000 4.690325
1.998000 48.502000 5.114066
2.001000 53.305000 5.534517
2.004000 45.758000 5.083067
2.007000 63.857000 5.890554
2.010000 64.406000 6.177813
2.013000 44.207000 4.827229
2.016000 68.274000 6.079764
2.019000 56.208000 5.432177
2.022000 57.293000 5.580710
2.025000 65.988000 6.070229
2.028000 50.646000 5.287395
2.031000 59.536000 5.583943
2.034000 61.090000 5.721983
2.037000 65.227000 5.851980
2.040000 54.686000 5.456028
2.043000 54.924000 5.493403
2.046000 26.994000 3.805888
2.049000 54.382000 5.327813
2.052000 53.300000 5.414353
2.055000 56.621000 5.610438
2.058000 56.116000 5.577879
2.061000 58.879000 5.518483
2.064000 69.788000 6.099411
2.067000 52.723000 5.305769
2.070000 57.002000 5.548203
2.073000 50.207000 5.221766
2.076000 64.102000 5.822667
2.079000 61.459000 5.684461
2.082000 54.133000 5.422395
2.085000 54.828000 5.308483
2.088000 60.401000 5.719932
2.091000 68.083000 5.953787
2.094000 58.389000 5.631711
2.097000 54.768000 5.432666
2.100000 52.212000 5.215848
2.103000 60.851000 5.578799
2.106000 62.110000 5.759286
2.109000 64.776000 6.082147
2.112000 59.977000 5.743447
2.115000 50.608000 5.181010
2.118000 55.608000 5.410973
2.121000 69.775000 6.031290
2.124000 55.903000 5.339741
2.127000 64.645000 6.025416
2.130000 59.427000 5.760585
2.133000 71.165000 6.132712
2.136000 51.208000 5.056548
2.139000 59.289000 5.455327
2.142000 56.637000 5.749619
2.145000 54.758000 5.504778
2.148000 69.134000 6.057633
2.151000 64.394000 6.049221
2.154000 53.572000 5.428296
2.157000 68.106000 6.072946
2.160000 65.785000 5.920474
2.163000 55.689000 5.369644
2.166000 72.166000 5.985824
2.169000 62.239000 5.777541
2.172000 53.250000 5.276056
2.175000 55.709000 5.551716
2.178000 61.140000 5.627543
2.181000 67.859000 6.121070
2.184000 56.483000 5.518599
2.187000 64.895000 5.953879
2.190000 57.149000 5.526640
2.193000 64.575000 5.802626
2.196000 63.929000 5.823492
2.199000 69.173000 6.182631
2.202000 50.518000 5.277387
2.205000 52.021000 5.258546
2.208000 56.612000 5.437687
2.211000 45.834000 4.918366
2.214000 49.171000 5.041473
2.217000 66.524000 6.133989
2.220000 57.118000 5.539433
2.223000 63.695000 5.959400
2.226000 62.070000 5.568102
2.229000 53.872000 5.334912
2.232000 48.864000 5.175488
2.235000 57.734000 5.422256
2.238000 56.618000 5.457136
2.241000 51.773000 5.270350
2.244000 51.838000 5.392844
2.247000 56.908000 5.576589
2.250000 65.486000 5.984247
2.253000 53.593000 5.376100
2.256000 58.252000 5.486761
2.259000 65.049000 6.004515
2.262000 59.626000 5.756247
2.265000 50.710000 5.099970
2.268000 59.074000 5.783879
2.271000 60.117000 5.738088
2.274000 65.466000 5.910998
2.277000 57.772000 5.522565
2.280000 52.427000 5.324944
2.283000 56.364000 5.515423
2.286000 61.735000 5.733764
2.289000 55.223000 5.652857
2.292000 56.955000 5.425757
2.295000 54.240000 5.260008
2.298000 53.713000 5.283497
2.301000 57.715000 5.737903
2.304000 52.571000 5.436233
2.307000 55.786000 5.575057
2.310000 65.034000 5.811075
2.313000 62.024000 5.678002
2.316000 46.508000 4.934946
2.319000 58.485000 5.607450
2.322000 67.411000 5.810284
2.325000 63.931000 5.908740
2.328000 54.764000 5.490813
2.331000 55.723000 5.439048
2.334000 53.699000 5.526790
2.337000 45.604000 4.895413
2.340000 65.524000 5.921715
2.343000 49.422000 5.101130
2.346000 54.866000 5.315850
2.349000 65.562000 6.124294
2.352000 55.293000 5.410038
2.355000 59.102000 5.725807
2.358000 64.132000 5.688128
2.361000 57.942000 5.527400
2.364000 58.859000 5.712754
2.367000 73.995000 6.398679
2.370000 73.078000 6.443835
2.373000 49.200000 5.027605
2.376000 61.887000 5.844120
2.379000 52.548000 5.470712
2.382000 55.867000 5.571501
2.385000 54.424000 5.310758
2.388000 57.049000 5.602886
2.391000 43.450000 4.775059
2.394000 51.382000 5.311745
2.397000 64.791000 5.917011
2.400000 58.317000 5.507901
2.403000 70.399000 6.131604
2.406000 58.149000 5.447156
2.409000 55.605000 5.394893
2.412000 65.155000 5.869443
2.415000 70.166000 6.199704
2.418000 44.954000 4.927955
2.421000 56.985000 5.605131
2.424000 57.064000 5.522077
2.427000 60.200000 5.703866
2.430000 54.161000 5.497151
2.433000 51.190000 5.170385
2.436000 58.397000 5.607976
2.439000 52.336000 5.361867
2.442000 49.929000 5.263918
2.445000 46.254000 4.941644
2.448000 61.051000 5.698403
2.451000 44.425000 4.873858
2.454000 54.015000 5.542625
2.457000 41.568000 4.690020
2.460000 54.935000 5.386715
2.463000 61.637000 5.660414
2.466000 45.442000 4.934592
2.469000 44.504000 5.034380
2.472000 55.077000 5.576321
2.475000 47.521000 4.871679
2.478000 53.036000 5.450852
2.481000 49.956000 5.272339
2.484000 63.189000 5.847750
2.487000 64.359000 5.949745
2.490000 55.064000 5.373345
2.493000 55.039000 5.494548
2.496000 58.020000 5.646039
2.499000 54.563000 5.461924
2.502000 56.703000 5.335270
2.505000 56.534000 5.411067
2.508000 62.174000 5.882394
2.511000 48.479000 5.227117
2.514000 51.810000 5.228278
2.517000 58.118000 5.488090
2.520000 56.044000 5.468370
2.523000 47.806000 4.939056
2.526000 59.808000 5.768409
2.529000 42.388000 4.798856
2.532000 50.860000 5.141860
2.535000 47.501000 5.010708
2.538000 48.626000 5.275518
2.541000 51.685000 5.415780
2.544000 53.517000 5.412322
2.547000 48.311000 5.091490
2.550000 42.791000 4.906726
2.553000 45.785000 4.779858
2.556000 41.580000 4.717538
2.559000 51.271000 5.304823
2.562000 42.947000 4.574681
2.565000 55.717000 5.475291
2.568000 44.996000 4.794631
2.571000 46.902000 5.003096
2.574000 53.171000 5.317993
2.577000 65.804000 5.902693
2.580000 54.927000 5.325505
2.583000 42.402000 4.694759
2.586000 53.250000 5.274200
2.589000 57.827000 5.560058
2.592000 58.337000 5.694886
2.595000 40.060000 4.552319
2.598000 58.066000 5.602865
2.601000 44.625000 4.853451
2.604000 40.046000 4.436628
2.607000 62.560000 5.765879
2.610000 61.528000 5.874643
2.613000 48.981000 5.122108
2.616000 58.848000 5.504573
2.619000 54.267000 5.442436
2.622000 54.691000 5.281205
2.625000 45.620000 4.910252
2.628000 46.473000 4.812094
2.631000 47.969000 5.006764
2.634000 37.420000 4.446741
2.637000 47.040000 4.974847
2.640000 58.442000 5.730246
2.643000 38.116000 4.522269
2.646000 51.185000 5.146569
2.649000 58.672000 5.520715
2.652000 52.899000 5.177893
2.655000 48.538000 5.178645
2.658000 45.497000 5.013525
2.661000 55.280000 5.594155
2.664000 53.314000 5.269222
2.667000 47.712000 5.167224
2.670000 54.362000 5.639545
2.673000 36.929000 4.466620
2.676000 42.424000 4.779321
2.679000 36.521000 4.402876
2.682000 48.611000 5.120071
2.685000 49.169000 5.020486
2.688000 48.093000 4.910918
2.691000 50.146000 5.270380
2.694000 48.359000 5.021798
2.697000 54.924000 5.405619
2.700000 52.477000 5.379864
2.703000 51.396000 5.306464
2.706000 54.565000 5.508761
2.709000 51.257000 5.314452
2.712000 52.765000 5.479121
2.715000 42.087000 4.686787
2.718000 52.291000 5.397958
2.721000 45.951000 4.879822
2.724000 55.247000 5.351963
2.727000 43.996000 4.748790
2.730000 53.316000 5.441376
2.733000 34.224000 4.372096
2.736000 46.359000 5.084759
2.739000 52.691000 5.264463
2.742000 47.521000 5.248033
2.745000 36.802000 4.461355
2.748000 40.261000 4.710866
2.751000 46.418000 4.944584
2.754000 45.359000 5.004418
2.757000 39.464000 4.608944
2.760000 34.976000 4.341639
2.763000 54.422000 5.414459
2.766000 48.059000 4.945803
2.769000 47.320000 5.064948
2.772000 67.418000 6.071611
2.775000 52.644000 5.215518
2.778000 50.062000 5.158374
2.781000 33.997000 4.136736
2.784000 48.540000 5.142446
2.787000 54.806000 5.291104
2.790000 32.562000 3.830592
2.793000 57.238000 5.401684
2.796000 42.718000 4.758997
2.799000 34.126000 4.119456
2.802000 60.193000 5.752677
2.805000 39.174000 4.479217
2.808000 48.865000 5.186569
2.811000 45.054000 4.826189
2.814000 57.721000 5.592853
2.817000 44.710000 4.783383
2.820000 40.609000 4.617910
2.823000 44.670000 4.924588
2.826000 48.317000 5.061840
2.829000 54.422000 5.393213
2.832000 26.945000 3.797388
2.835000 43.074000 4.985141
2.838000 51.303000 5.351986
2.841000 51.644000 5.117891
2.844000 36.460000 4.306844
2.847000 52.268000 5.288346
2.850000 40.921000 4.807260
2.853000 44.433000 4.876498
2.856000 48.663000 4.789225
2.859000 40.873000 4.653471
2.862000 56.057000 5.406628
2.865000 46.119000 5.054806
2.868000 53.508000 5.359666
2.871000 39.605000 4.610372
2.874000 39.603000 4.641234
2.877000 29.177000 3.988562
2.880000 50.676000 5.230487
2.883000 29.972000 3.997480
2.886000 35.526000 4.425293
2.889000 50.599000 5.298736
2.892000 42.745000 4.684979
2.895000 37.037000 4.505915
2.898000 51.042000 5.099366
2.901000 35.951000 4.440311
2.904000 42.018000 4.655315
2.907000 44.437000 4.881291
2.910000 40.996000 4.669245
2.913000 50.723000 5.266608
2.916000 40.514000 4.662052
2.919000 41.983000 4.829551
2.922000 33.401000 4.257509
2.925000 46.149000 4.888382
2.928000 52.907000 5.381714
2.931000 54.567000 5.450255
2.934000 55.453000 5.251960
2.937000 66.119000 6.037988
2.940000 56.555000 5.580320
2.943000 36.337000 4.380193
2.946000 47.104000 4.978575
2.949000 46.938000 5.023070
2.952000 48.944000 5.084142
2.955000 50.464000 5.132053
2.958000 33.634000 4.268668
2.961000 52.569000 5.376621
2.964000 41.992000 4.684823
2.967000 45.470000 4.966060
2.970000 40.202000 4.762897
2.973000 34.861000 4.335049
2.976000 36.748000 4.390462
2.979000 39.023000 4.661501
2.982000 44.137000 4.819508
2.985000 42.827000 4.645126
2.988000 46.154000 4.903558
2.991000 42.899000 4.875171
2.994000 46.980000 5.054289
2.997000 42.167000 4.943592
3.000000 37.709000 4.422934
3.003000 44.993000 4.966086
3.006000 41.868000 4.618648
3.009000 42.945000 4.908952
3.012000 35.201000 4.362775
3.015000 37.615000 4.599577
3.018000 41.871000 4.782012
3.021000 37.586000 4.585783
3.024000 33.976000 4.358673
3.027000 49.877000 5.302311
3.030000 42.719000 4.718761
3.033000 55.228000 5.361905
3.036000 38.344000 4.576405
3.039000 47.815000 5.097821
3.042000 40.519000 4.716905
3.045000 30.752000 3.925543
3.048000 45.839000 5.025194
3.051000 41.489000 4.645133
3.054000 39.037000 4.648607
3.057000 33.290000 4.202280
3.060000 38.543000 4.577303
3.063000 37.790000 4.456863
3.066000 50.024000 5.259544
3.069000 42.188000 4.849727
3.072000 40.283000 4.616950
3.075000 40.251000 4.614923
3.078000 38.223000 4.566666
3.081000 43.482000 4.836542
3.084000 30.716000 4.035128
3.087000 60.240000 5.757248
3.090000 43.605000 4.700193
3.093000 38.684000 4.347338
3.096000 50.437000 5.461488
3.099000 36.956000 4.399966
3.102000 40.557000 4.754880
3.105000 36.684000 4.422045
3.108000 37.714000 4.475182
3.111000 33.969000 4.336198
3.114000 43.890000 4.818748
3.117000 52.439000 5.390143
3.120000 60.012000 5.661038
3.123000 35.284000 4.394712
3.126000 41.335000 4.743013
3.129000 40.135000 4.666072
3.132000 35.773000 4.250890
3.135000 44.747000 4.824708
3.138000 42.554000 4.729162
3.141000 33.675000 4.174541
3.144000 44.629000 5.099932
3.147000 39.188000 4.478495
3.150000 51.931000 5.274696
3.153000 41.669000 4.731782
3.156000 44.706000 5.144028
3.159000 25.510000 3.665529
3.162000 30.415000 4.063464
3.165000 46.461000 4.998524
3.168000 52.670000 5.359511
3.171000 37.883000 4.383038
3.174000 39.426000 4.599013
3.177000 37.188000 4.493831
3.180000 49.959000 5.069728
3.183000 35.386000 4.313081
3.186000 37.409000 4.572160
3.189000 35.720000 4.356814
3.192000 46.255000 5.050428
3.195000 45.935000 4.755751
3.198000 35.430000 4.215913
3.201000 35.648000 4.421878
3.204000 56.447000 5.522219
3.207000 43.076000 4.661966
3.210000 51.380000 5.356573
3.213000 44.727000 4.794894
3.216000 41.988000 4.635809
3.219000 44.496000 4.891810
3.222000 50.973000 5.285971
3.225000 49.839000 5.249997
3.228000 46.371000 5.046582
3.231000 49.596000 5.241262
3.234000 42.531000 4.803251
3.237000 39.699000 4.446870
3.240000 37.402000 4.417363
3.243000 39.249000 4.453976
3.246000 43.698000 4.772719
3.249000 41.365000 4.741859
3.252000 43.397000 4.783268
3.255000 31.502000 4.005570
3.258000 38.239000 4.480010
3.261000 40.523000 4.720010
3.264000 42.301000 4.698862
3.267000 46.057000 4.766330
3.270000 38.842000 4.446223
3.273000 45.019000 5.041873
3.276000 36.315000 4.287560
3.279000 40.709000 4.576898
3.282000 47.788000 5.005571
3.285000 46.052000 4.798906
3.288000 37.675000 4.475829
3.291000 36.094000 4.351714
3.294000 31.179000 3.903589
3.297000 35.482000 4.200970
3.300000 32.413000 4.283705
3.303000 38.653000 4.540872
3.306000 46.529000 4.960166
3.309000 42.509000 4.686215
3.312000 39.844000 4.632759
3.315000 27.612000 3.691572
3.318000 38.211000 4.546454
3.321000 41.811000 4.752721
3.324000 28.991000 3.875948
3.327000 39.238000 4.564834
3.330000 33.756000 4.129052
3.333000 34.645000 4.339313
3.336000 41.940000 4.705606
3.339000 41.581000 4.549316
3.342000 39.838000 4.594418
3.345000 37.718000 4.362927
3.348000 46.457000 5.164998
3.351000 33.462000 4.319646
3.354000 35.436000 4.359736
3.357000 44.725000 4.848736
3.360000 38.306000 4.486242
3.363000 34.869000 4.386312
3.366000 51.903000 5.372715
3.369000 37.615000 4.451821
3.372000 40.341000 4.629167
3.375000 34.960000 4.490951
3.378000 26.570000 3.567378
3.381000 51.252000 5.472333
3.384000 35.882000 4.339278
3.387000 32.104000 4.088831
3.390000 43.767000 4.674581
3.393000 37.492000 4.554437
3.396000 30.677000 4.098560
3.399000 38.154000 4.477807
3.402000 44.051000 4.987958
3.405000 39.049000 4.638931
3.408000 36.777000 4.572580
3.411000 34.519000 4.433107
3.414000 41.881000 4.679139
3.417000 39.004000 4.591181
3.420000 35.487000 4.531708
3.423000 44.458000 5.050964
3.426000 44.879000 4.930458
3.429000 29.284000 3.878273
3.432000 36.219000 4.435942
3.435000 35.923000 4.309993
3.438000 33.199000 4.171497
3.441000 37.374000 4.410653
3.444000 41.339000 4.764554
3.447000 44.368000 4.810673
3.450000 36.252000 4.408797
3.453000 37.438000 4.527590
3.456000 51.080000 5.222748
3.459000 37.226000 4.476133
3.462000 41.455000 4.782912
3.465000 40.432000 4.814201
3.468000 33.279000 4.271903
3.471000 35.574000 4.203487
3.474000 34.938000 4.305082
3.477000 41.731000 4.793229
3.480000 34.871000 4.365276
3.483000 38.050000 4.702361
3.486000 49.536000 5.357911
3.489000 38.486000 4.695304
3.492000 34.352000 4.340115
3.495000 36.008000 4.546269
3.498000 43.903000 4.869418
3.501000 38.764000 4.520351
3.504000 41.158000 4.669018
3.507000 37.198000 4.511072
3.510000 33.646000 4.222364
3.513000 44.650000 4.945845
3.516000 31.252000 4.063671
3.519000 42.962000 4.806180
3.522000 42.948000 4.765707
3.525000 48.193000 5.126919
3.528000 41.882000 4.681773
3.531000 36.503000 4.476685
3.534000 43.332000 4.885961
3.537000 45.185000 5.113891
3.540000 35.926000 4.544977
3.543000 41.970000 4.836839
3.546000 39.091000 4.505943
3.549000 37.061000 4.459162
3.552000 36.032000 4.433631
3.555000 40.525000 4.889209
3.558000 23.979000 3.616096
3.561000 32.303000 4.093276
3.564000 24.562000 3.441381
3.567000 30.948000 4.028660
3.570000 38.859000 4.661268
3.573000 38.516000 4.480438
3.576000 46.744000 4.876693
3.579000 45.812000 4.921880
3.582000 32.378000 4.096891
3.585000 35.664000 4.337572
3.588000 33.579000 4.249098
3.591000 46.003000 5.053878
3.594000 38.952000 4.505136
3.597000 47.715000 5.078547
3.600000 41.359000 4.919008
3.603000 32.880000 4.177668
3.606000 46.850000 5.087758
3.609000 35.130000 4.387872
3.612000 42.551000 4.995497
3.615000 48.725000 5.213837
3.618000 29.929000 3.966718
3.621000 43.925000 4.853867
3.624000 43.293000 4.719843
3.627000 35.268000 4.459364
3.630000 33.950000 4.142714
3.633000 47.574000 5.089040
3.636000 34.287000 4.158759
3.639000 47.413000 5.108924
3.642000 31.770000 4.185316
3.645000 34.628000 4.384874
3.648000 39.466000 4.412683
3.651000 31.254000 4.292695
3.654000 43.723000 4.839972
3.657000 36.229000 4.374301
3.660000 37.429000 4.401539
3.663000 46.117000 4.917543
3.666000 42.761000 4.665932
3.669000 42.501000 4.846313
3.672000 40.683000 4.652081
3.675000 36.492000 4.550913
3.678000 36.949000 4.338548
3.681000 41.830000 4.743854
3.684000 30.690000 3.908607
3.687000 40.162000 4.764718
3.690000 31.724000 4.300661
3.693000 35.323000 4.376527
3.696000 44.302000 4.767513
3.699000 37.097000 4.417316
3.702000 34.803000 4.548226
3.705000 31.435000 4.195461
3.708000 34.751000 4.407269
3.711000 23.560000 3.341902
3.714000 22.477000 3.355487
3.717000 38.701000 4.652714
3.720000 52.712000 5.516237
3.723000 29.212000 3.930732
3.726000 32.437000 4.128153
3.729000 38.616000 4.610693
3.732000 42.062000 4.878857
3.735000 41.383000 4.722313
3.738000 41.082000 4.658085
3.741000 48.685000 5.054986
3.744000 30.721000 4.077751
3.747000 36.537000 4.409318
3.750000 29.684000 3.991731
3.753000 33.570000 4.289911
3.756000 34.901000 4.444916
3.759000 30.366000 4.045230
3.762000 38.129000 4.543334
3.765000 40.290000 4.755096
3.768000 43.750000 4.695983
3.771000 33.175000 4.081041
3.774000 31.887000 4.233687
3.777000 28.653000 3.993816
3.780000 37.734000 4.507532
3.783000 32.457000 4.151568
3.786000 25.265000 3.632464
3.789000 37.112000 4.390096
3.792000 37.920000 4.690083
3.795000 38.568000 4.500078
3.798000 38.058000 4.548628
3.801000 36.595000 4.306699
3.804000 39.610000 4.718649
3.807000 30.341000 3.962610
3.810000 43.910000 4.739782
3.813000 44.148000 4.942023
3.816000 29.890000 4.043073
3.819000 33.399000 4.273288
3.822000 33.703000 4.459248
3.825000 30.358000 4.073331
3.828000 40.838000 4.543950
3.831000 37.753000 4.592648
3.834000 36.523000 4.518328
3.837000 28.496000 4.037715
3.840000 37.586000 4.572990
3.843000 35.985000 4.510333
3.846000 31.885000 4.193814
3.849000 28.051000 3.903761
3.852000 26.156000 3.714298
3.855000 40.575000 4.636265
3.858000 27.057000 3.860063
3.861000 33.827000 4.274189
3.864000 32.016000 4.110098
3.867000 41.687000 4.820830
3.870000 32.684000 4.120227
3.873000 28.561000 3.813582
3.876000 31.290000 4.136322
3.879000 36.611000 4.495258
3.882000 38.333000 4.503084
3.885000 33.043000 4.252769
3.888000 44.120000 4.915505
3.891000 39.436000 4.723616
3.894000 42.538000 4.924213
3.897000 36.270000 4.436975
3.900000 29.823000 4.027435
3.903000 37.682000 4.359034
3.906000 38.665000 4.425989
3.909000 38.273000 4.580143
3.912000 42.776000 4.924934
3.915000 30.560000 3.967081
3.918000 27.765000 3.684060
3.921000 29.641000 4.021282
3.924000 36.614000 4.206033
3.927000 34.489000 4.282496
3.930000 42.181000 4.645539
3.933000 37.626000 4.429715
3.936000 37.526000 4.629741
3.939000 37.929000 4.551259
3.942000 35.450000 4.333125
3.945000 32.789000 4.274437
3.948000 25.724000 3.609028
3.951000 41.132000 4.904215
3.954000 29.926000 4.009083
3.957000 35.354000 4.379770
3.960000 38.382000 4.657652
3.963000 36.526000 4.302750
3.966000 39.126000 4.709077
3.969000 34.321000 4.196469
3.972000 47.098000 4.856081
3.975000 33.963000 4.304214
3.978000 34.394000 4.348549
3.981000 38.472000 4.739373
3.984000 33.673000 4.184224
3.987000 31.732000 4.059180
3.990000 44.960000 5.042809
3.993000 39.069000 4.757869
3.996000 39.526000 4.698744
3.999000 41.656000 4.767351
4.002000 39.997000 4.463709
4.005000 40.547000 4.629484
4.008000 31.293000 4.049021
4.011000 42.053000 4.875417
4.014000 31.141000 3.956642
4.017000 30.717000 4.020274
4.020000 37.187000 4.517041
4.023000 26.449000 3.743046
4.026000 42.159000 4.845604
4.029000 40.386000 4.586806
4.032000 29.346000 3.922861
4.035000 36.366000 4.434464
4.038000 32.727000 4.237496
4.041000 37.966000 4.667146
4.044000 30.888000 3.925129
4.047000 47.434000 4.991734
4.050000 39.225000 4.556469
4.053000 31.882000 4.144205
4.056000 36.390000 4.380587
4.059000 35.514000 4.311639
4.062000 37.918000 4.637470
4.065000 41.656000 4.618606
4.068000 32.198000 4.151751
4.071000 34.051000 4.141561
4.074000 43.971000 4.739729
4.077000 46.361000 4.946416
4.080000 35.182000 4.487471
4.083000 32.396000 4.094881
4.086000 46.801000 5.182386
4.089000 31.961000 4.180281
4.092000 44.224000 4.864964
4.095000 39.545000 4.612163
4.098000 45.797000 5.020840
4.101000 31.895000 4.213111
4.104000 40.162000 4.427726
4.107000 35.247000 4.287149
4.110000 31.028000 4.002903
4.113000 31.142000 4.018812
4.116000 40.700000 4.813701
4.119000 28.912000 3.876435
4.122000 46.631000 4.933218
4.125000 36.469000 4.291123
4.128000 46.494000 5.168126
4.131000 40.996000 4.797266
4.134000 36.216000 4.479877
4.137000 31.864000 4.131639
4.140000 29.571000 3.917481
4.143000 37.373000 4.507581
4.146000 35.712000 4.423265
4.149000 36.474000 4.452248
4.152000 40.873000 4.691031
4.155000 32.802000 4.204022
4.158000 40.969000 4.692302
4.161000 26.763000 3.610226
4.164000 30.306000 4.118913
4.167000 47.293000 4.930773
4.170000 33.547000 4.208354
4.173000 40.544000 4.774399
4.176000 36.001000 4.332096
4.179000 38.394000 4.426922
4.182000 39.328000 4.578647
4.185000 29.965000 3.870851
4.188000 25.909000 3.769604
4.191000 32.619000 4.274437
4.194000 32.687000 4.245528
4.197000 35.319000 4.230233
4.200000 32.150000 4.113765
4.203000 46.437000 5.057568
4.206000 26.051000 3.707190
4.209000 49.772000 5.141920
4.212000 33.305000 4.269751
4.215000 47.781000 5.061808
4.218000 45.945000 4.995365
4.221000 38.246000 4.488721
4.224000 28.374000 3.928164
4.227000 35.522000 4.397203
4.230000 44.955000 4.989258
4.233000 34.719000 4.422670
4.236000 33.210000 4.283696
4.239000 33.430000 4.133354
4.242000 32.941000 4.263794
4.245000 40.445000 4.709777
4.248000 40.336000 4.627960
4.251000 37.368000 4.347625
4.254000 43.319000 4.829811
4.257000 36.666000 4.556866
4.260000 36.265000 4.340569
4.263000 30.975000 3.946778
4.266000 34.323000 4.291904
4.269000 34.378000 4.106238
4.272000 34.935000 4.302248
4.275000 40.728000 4.766611
4.278000 37.200000 4.447393
4.281000 43.116000 4.845874
4.284000 34.160000 4.188561
4.287000 35.534000 4.360976
4.290000 32.896000 4.257664
4.293000 39.039000 4.677554
4.296000 33.547000 4.189421
4.299000 32.909000 4.195913
4.302000 37.929000 4.578662
4.305000 34.031000 4.373253
4.308000 24.724000 3.748309
4.311000 29.446000 3.893852
4.314000 38.899000 4.550311
4.317000 33.200000 4.234190
4.320000 39.386000 4.614926
4.323000 27.446000 3.718001
4.326000 41.567000 4.738749
4.329000 39.339000 4.618223
4.332000 36.475000 4.560547
4.335000 39.210000 4.588118
4.338000 39.125000 4.485387
4.341000 31.789000 3.979186
4.344000 32.212000 4.074595
4.347000 48.841000 5.030902
4.350000 35.250000 4.330673
4.353000 32.811000 4.205578
4.356000 37.542000 4.475108
4.359000 32.047000 4.068476
4.362000 34.852000 4.459970
4.365000 36.039000 4.302949
4.368000 47.215000 4.969761
4.371000 31.553000 4.106352
4.374000 21.879000 3.177071
4.377000 47.152000 5.140836
4.380000 38.003000 4.739051
4.383000 27.506000 3.874611
4.386000 27.973000 3.764946
4.389000 33.650000 4.307614
4.392000 38.844000 4.690915
4.395000 38.916000 4.500876
4.398000 32.066000 4.004289
4.401000 30.170000 3.944391
4.404000 32.341000 4.206344
4.407000 31.575000 4.203505
4.410000 37.586000 4.549102
4.413000 37.709000 4.567375
4.416000 43.880000 4.933654
4.419000 31.172000 4.093840
4.422000 35.898000 4.373794
4.425000 30.525000 4.069422
4.428000 36.322000 4.452670
4.431000 38.642000 4.400260
4.434000 37.429000 4.618488
4.437000 31.846000 4.135819
4.440000 39.143000 4.612848
4.443000 36.206000 4.390949
4.446000 34.059000 4.359762
4.449000 27.964000 3.733505
4.452000 33.041000 4.199026
4.455000 41.923000 4.604315
4.458000 33.698000 4.176491
4.461000 33.398000 4.285031
4.464000 43.153000 4.824165
4.467000 34.117000 4.354651
4.470000 36.632000 4.204213
4.473000 35.397000 4.286325
4.476000 36.037000 4.373475
4.479000 31.141000 4.062056
4.482000 41.337000 4.799211
4.485000 34.455000 4.372591
4.488000 25.374000 3.670527
4.491000 36.492000 4.413189
4.494000 37.668000 4.464902
4.497000 19.809000 3.294182
4.500000 39.113000 4.566210
4.503000 31.813000 3.904776
4.506000 45.511000 4.835846
4.509000 40.122000 4.477232
4.512000 35.380000 4.490385
4.515000 31.425000 4.272132
4.518000 39.440000 4.535805
4.521000 40.610000 4.628010
4.524000 31.507000 4.169668
4.527000 28.129000 4.025842
4.530000 27.131000 3.801374
4.533000 37.689000 4.500317
4.536000 37.485000 4.591187
4.539000 41.037000 4.814733
4.542000 34.599000 4.413954
4.545000 35.899000 4.436807
4.548000 40.614000 4.565472
4.551000 39.199000 4.739184
4.554000 35.816000 4.377149
4.557000 28.016000 3.870110
4.560000 40.686000 4.653177
4.563000 39.386000 4.712759
4.566000 39.773000 4.724873
4.569000 37.896000 4.655873
4.572000 36.433000 4.412017
4.575000 39.363000 4.677204
4.578000 48.274000 5.051526
4.581000 30.442000 4.042717
4.584000 36.275000 4.549211
4.587000 25.812000 3.704942
4.590000 37.672000 4.456093
4.593000 34.260000 4.391077
4.596000 46.635000 5.158600
4.599000 44.836000 4.973757
4.602000 29.047000 3.975258
4.605000 31.967000 4.166887
4.608000 24.939000 3.666215
4.611000 32.954000 4.178001
4.614000 41.335000 4.661611
4.617000 25.462000 3.558579
4.620000 28.503000 3.964935
4.623000 29.698000 4.031390
4.626000 36.147000 4.414681
4.629000 38.364000 4.485599
4.632000 43.728000 4.761869
4.635000 30.623000 3.888107
4.638000 26.046000 3.899351
4.641000 36.614000 4.502892
4.644000 34.358000 4.363726
4.647000 21.854000 3.349225
4.650000 43.022000 5.082267
4.653000 32.151000 4.140824
4.656000 39.069000 4.696390
4.659000 40.903000 4.866364
4.662000 47.020000 5.000174
4.665000 30.475000 3.929606
4.668000 28.269000 3.946167
4.671000 29.119000 3.856676
4.674000 33.599000 4.299324
4.677000 42.279000 4.632504
4.680000 32.724000 4.142704
4.683000 31.496000 4.045006
4.686000 27.509000 3.880538
4.689000 29.314000 3.900939
4.692000 45.207000 4.804203
4.695000 28.308000 4.005135
4.698000 38.417000 4.415991
4.701000 30.769000 3.976423
4.704000 41.006000 4.505136
4.707000 37.977000 4.460781
4.710000 41.670000 4.676480
4.713000 31.989000 4.042260
4.716000 29.288000 3.976473
4.719000 41.114000 4.863845
4.722000 32.181000 4.011378
4.725000 39.458000 4.552069
4.728000 31.859000 4.178490
4.731000 28.037000 3.686643
4.734000 32.908000 4.107063
4.737000 40.672000 4.619953
4.740000 38.173000 4.370635
4.743000 26.402000 3.871907
4.746000 33.830000 4.249227
4.749000 33.836000 4.197547
4.752000 39.376000 4.523699
4.755000 38.289000 4.423255
4.758000 33.857000 4.135017
4.761000 28.076000 3.929261
4.764000 36.375000 4.207437
4.767000 45.507000 4.820939
4.770000 38.759000 4.599091
4.773000 35.727000 4.392995
4.776000 28.902000 4.188336
4.779000 30.113000 4.068563
4.782000 32.485000 4.170671
4.785000 42.363000 4.780099
4.788000 32.694000 4.074048
4.791000 43.898000 4.947658
4.794000 32.770000 4.199481
4.797000 31.349000 4.077826
4.800000 31.289000 4.011892
4.803000 30.378000 4.068637
4.806000 36.074000 4.365138
4.809000 36.347000 4.534670
4.812000 35.420000 4.302718
4.815000 47.085000 5.081259
4.818000 30.152000 4.001981
4.821000 43.362000 4.898245
4.824000 37.507000 4.534408
4.827000 34.389000 4.110469
4.830000 38.665000 4.482551
4.833000 31.692000 4.269342
4.836000 30.779000 4.057799
4.839000 32.630000 4.242107
4.842000 38.731000 4.471657
4.845000 30.838000 4.196116
4.848000 36.907000 4.441559
4.851000 37.250000 4.456443
4.854000 35.201000 4.126471
4.857000 43.223000 4.768628
4.860000 32.466000 4.046852
4.863000 31.756000 4.178136
4.866000 33.853000 4.261041
4.869000 37.179000 4.357194
4.872000 36.536000 4.550397
4.875000 35.743000 4.370673
4.878000 28.536000 3.867949
4.881000 36.358000 4.341234
4.884000 40.297000 4.455405
4.887000 43.317000 4.690552
4.890000 37.286000 4.408910
4.893000 34.079000 4.423100
4.896000 37.692000 4.574000
4.899000 38.736000 4.536806
4.902000 41.098000 4.685799
4.905000 35.430000 4.315251
4.908000 31.363000 4.302574
4.911000 35.870000 4.315480
4.914000 36.904000 4.448529
4.917000 34.893000 4.293875
4.920000 33.025000 4.145994
4.923000 43.050000 4.815213
4.926000 33.948000 4.327505
4.929000 40.394000 4.437377
4.932000 29.220000 3.934520
4.935000 33.296000 4.208583
4.938000 37.021000 4.461722
4.941000 33.571000 4.273585
4.944000 43.224000 4.864200
4.947000 41.153000 4.715015
4.950000 32.297000 3.999712
4.953000 40.382000 4.667234
4.956000 34.260000 4.368167
4.959000 32.624000 4.096876
4.962000 42.566000 4.701343
4.965000 42.835000 4.812511
4.968000 39.501000 4.652032
4.971000 38.632000 4.537644
4.974000 40.773000 4.681586
4.977000 41.677000 4.887673
4.980000 37.246000 4.365885
4.983000 35.539000 4.377103
4.986000 29.142000 4.053521
4.989000 24.988000 3.533805
4.992000 33.731000 4.252312
4.995000 37.849000 4.428961
4.998000 36.889000 4.474085
5.001000 39.801000 4.694110
5.004000 42.187000 4.800463
5.007000 40.187000 4.485329
5.010000 44.013000 4.984641
5.013000 41.875000 4.779192
5.016000 36.322000 4.463390
5.019000 43.083000 4.752673
5.022000 42.722000 4.669858
5.025000 37.318000 4.530579
5.028000 34.477000 4.268101
5.031000 33.171000 4.302257
5.034000 36.936000 4.303175
5.037000 39.648000 4.742313
5.040000 31.189000 4.216437
5.043000 35.086000 4.331273
5.046000 32.778000 4.067206
5.049000 47.635000 5.014886
5.052000 34.539000 4.474872
5.055000 31.781000 4.017039
5.058000 36.958000 4.516124
5.061000 28.155000 3.886704
5.064000 39.766000 4.552790
5.067000 40.457000 4.673466
5.070000 30.012000 3.901906
5.073000 37.845000 4.452894
5.076000 29.380000 4.000773
5.079000 36.083000 4.529533
5.082000 32.279000 4.281583
5.085000 42.079000 4.719526
5.088000 41.018000 4.807036
5.091000 40.735000 4.527703
5.094000 40.179000 4.600473
5.097000 36.572000 4.483905
5.100000 31.390000 4.195674
5.103000 23.255000 3.578107
5.106000 41.640000 4.620283
5.109000 33.588000 4.049534
5.112000 26.563000 3.690037
5.115000 37.015000 4.322657
5.118000 35.177000 4.419555
5.121000 27.756000 3.733229
5.124000 40.746000 4.670891
5.127000 37.863000 4.575278
5.130000 39.131000 4.551929
5.133000 35.245000 4.307244
5.136000 40.489000 4.495536
5.139000 31.301000 3.998668
5.142000 32.203000 4.336255
5.145000 34.941000 4.420438
5.148000 37.770000 4.434822
5.151000 34.399000 4.414773
5.154000 31.960000 4.126226
5.157000 26.699000 3.737190
5.160000 44.542000 4.881329
5.163000 35.004000 4.445706
5.166000 41.778000 4.733123
5.169000 39.678000 4.635448
5.172000 41.295000 4.753877
5.175000 34.175000 4.408763
5.178000 31.477000 4.307358
5.181000 26.460000 3.593139
5.184000 32.540000 4.367398
5.187000 40.026000 4.643739
5.190000 39.349000 4.561913
5.193000 41.975000 4.670821
5.196000 41.837000 4.612636
5.199000 33.513000 4.226262
5.202000 35.052000 4.382574
5.205000 37.217000 4.681978
5.208000 36.112000 4.461948
5.211000 36.020000 4.277113
5.214000 26.007000 3.791897
5.217000 38.246000 4.598619
5.220000 36.246000 4.282900
5.223000 31.944000 4.086209
5.226000 30.361000 3.953375
5.229000 29.077000 4.104851
5.232000 30.742000 4.142803
5.235000 39.752000 4.515817
5.238000 34.986000 4.151447
5.241000 44.388000 4.819554
5.244000 40.696000 4.718383
5.247000 31.346000 4.003057
5.250000 37.046000 4.324759
5.253000 35.121000 4.287274
5.256000 32.533000 4.313174
5.259000 34.777000 4.455430
5.262000 37.318000 4.436346
5.265000 47.115000 5.252263
5.268000 39.487000 4.656524
5.271000 39.693000 4.630600
5.274000 23.474000 3.476875
5.277000 34.559000 4.275386
5.280000 40.869000 4.763325
5.283000 39.090000 4.725282
5.286000 38.982000 4.536795
5.289000 27.955000 3.860932
5.292000 32.673000 4.124576
5.295000 39.670000 4.353472
5.298000 28.877000 3.989036
5.301000 30.232000 3.890890
5.304000 33.266000 4.186027
5.307000 33.410000 4.135781
5.310000 36.560000 4.532535
5.313000 39.621000 4.466608
5.316000 28.687000 4.078815
5.319000 27.172000 3.822746
5.322000 34.146000 4.272495
5.325000 26.665000 3.769008
5.328000 35.066000 4.182996
5.331000 30.160000 4.112232
5.334000 36.866000 4.640026
5.337000 32.828000 4.243745
5.340000 38.469000 4.542314
5.343000 47.084000 4.969152
5.346000 40.137000 4.489137
5.349000 41.995000 4.887190
5.352000 40.099000 4.508409
5.355000 43.022000 4.687292
5.358000 37.636000 4.524135
5.361000 45.016000 5.095374
5.364000 40.542000 4.778881
5.367000 34.394000 4.297615
5.370000 39.341000 4.628274
5.373000 33.735000 4.036164
5.376000 35.854000 4.376274
5.379000 36.260000 4.489401
5.382000 36.731000 4.543634
5.385000 36.930000 4.381225
5.388000 28.097000 3.907523
5.391000 42.709000 4.891592
5.394000 35.355000 4.252618
5.397000 46.563000 5.144261
5.400000 30.419000 3.873613
5.403000 49.678000 5.087717
5.406000 35.947000 4.306196
5.409000 27.586000 3.970529
5.412000 33.848000 4.244702
5.415000 43.633000 4.801420
5.418000 40.652000 4.457296
5.421000 32.997000 4.119124
5.424000 34.017000 4.123225
5.427000 35.309000 4.405871
5.430000 35.491000 4.347895
5.433000 41.980000 4.779136
5.436000 41.704000 4.766630
5.439000 52.948000 5.350803
5.442000 28.532000 3.913905
5.445000 34.139000 4.277827
5.448000 43.358000 4.790138
5.451000 39.922000 4.515890
5.454000 36.897000 4.393615
5.457000 34.848000 4.373455
5.460000 29.521000 3.938838
5.463000 28.040000 3.864204
5.466000 44.396000 4.833025
5.469000 37.444000 4.461654
5.472000 36.441000 4.398438
5.475000 29.430000 4.040631
5.478000 37.540000 4.438795
5.481000 40.650000 4.618364
5.484000 35.681000 4.451731
5.487000 41.371000 4.667242
5.490000 30.983000 4.009684
5.493000 40.874000 4.712388
5.496000 39.688000 4.525245
5.499000 34.455000 4.135268
5.502000 44.021000 4.828565
5.505000 32.667000 4.091674
5.508000 38.259000 4.486811
5.511000 37.900000 4.624776
5.514000 48.259000 5.255644
5.517000 45.968000 4.973085
5.520000 42.359000 4.734103
5.523000 38.553000 4.575776
5.526000 24.703000 3.590472
5.529000 44.493000 4.917552
5.532000 37.161000 4.534960
5.535000 40.257000 4.430602
5.538000 30.878000 3.933244
5.541000 41.609000 4.711724
5.544000 45.701000 4.888577
5.547000 31.326000 4.120258
5.550000 38.412000 4.631635
5.553000 45.119000 4.776544
5.556000 24.168000 3.567364
5.559000 31.222000 3.907295
5.562000 37.702000 4.494228
5.565000 37.901000 4.534723
5.568000 34.759000 4.359515
5.571000 38.908000 4.606468
5.574000 35.616000 4.411248
5.577000 37.189000 4.373367
5.580000 32.839000 4.208392
5.583000 42.697000 4.811866
5.586000 41.707000 4.929233
5.589000 42.878000 4.801648
5.592000 28.132000 3.871575
5.595000 26.209000 3.835210
5.598000 47.804000 5.094661
5.601000 28.826000 3.916450
5.604000 37.287000 4.453754
5.607000 39.672000 4.621786
5.610000 43.662000 4.884575
5.613000 42.166000 4.713265
5.616000 43.924000 4.834135
5.619000 35.506000 4.203650
5.622000 29.552000 3.831029
5.625000 30.828000 4.124023
5.628000 43.251000 4.885235
5.631000 36.035000 4.428224
5.634000 27.488000 3.848977
5.637000 31.248000 4.099076
5.640000 46.817000 5.087166
5.643000 32.726000 4.200573
5.646000 31.934000 4.108201
5.649000 37.350000 4.552143
5.652000 37.120000 4.387606
5.655000 41.926000 4.925465
5.658000 45.638000 5.261783
5.661000 29.566000 3.857822
5.664000 32.523000 4.127521
5.667000 34.878000 4.245261
5.670000 45.371000 5.060972
5.673000 39.602000 4.766455
5.676000 27.496000 3.918766
5.679000 37.044000 4.452629
5.682000 30.634000 4.018961
5.685000 44.099000 4.890559
5.688000 36.158000 4.509537
5.691000 42.769000 4.579069
5.694000 40.348000 4.614779
5.697000 36.641000 4.362575
5.700000 37.879000 4.495220
5.703000 32.707000 4.237557
5.706000 38.619000 4.614574
5.709000 47.559000 5.081696
5.712000 35.890000 4.307964
5.715000 36.653000 4.473647
5.718000 34.925000 4.335871
5.721000 45.773000 4.883920
5.724000 44.775000 4.942432
5.727000 36.718000 4.458740
5.730000 35.968000 4.382498
5.733000 38.865000 4.656220
5.736000 44.933000 4.918382
5.739000 47.818000 4.984884
5.742000 36.570000 4.353174
5.745000 38.206000 4.533089
5.748000 38.473000 4.394760
5.751000 35.361000 4.156425
5.754000 33.893000 4.299543
5.757000 47.010000 5.085161
5.760000 32.705000 4.170471
5.763000 34.466000 4.369183
5.766000 38.741000 4.491704
5.769000 39.496000 4.598826
5.772000 31.903000 4.149449
5.775000 27.358000 3.852843
5.778000 29.812000 3.966542
5.781000 43.275000 4.825864
5.784000 41.197000 4.784501
5.787000 44.164000 4.963047
5.790000 39.007000 4.707259
5.793000 36.080000 4.342196
5.796000 42.518000 4.674214
5.799000 46.006000 4.836830
5.802000 38.614000 4.601516
5.805000 45.962000 4.958173
5.808000 38.352000 4.464156
5.811000 39.425000 4.498722
5.814000 33.001000 4.094488
5.817000 39.458000 4.553380
5.820000 37.574000 4.478101
5.823000 39.967000 4.706938
5.826000 35.860000 4.427531
5.829000 50.341000 5.149467
5.832000 38.599000 4.540155
5.835000 39.316000 4.768470
5.838000 35.645000 4.405226
5.841000 33.372000 4.012042
5.844000 38.061000 4.421881
5.847000 42.592000 4.758759
5.850000 32.401000 4.134565
5.853000 34.873000 4.364314
5.856000 27.470000 3.870460
5.859000 35.841000 4.404407
5.862000 38.327000 4.570292
5.865000 44.980000 4.800145
5.868000 43.969000 4.913709
5.871000 44.074000 4.913400
5.874000 45.466000 4.712918
5.877000 40.129000 4.766768
5.880000 44.267000 4.917521
5.883000 48.969000 5.226913
5.886000 38.220000 4.291172
5.889000 30.258000 3.950439
5.892000 45.478000 5.014636
5.895000 43.934000 4.812921
5.898000 47.812000 5.169384
5.901000 33.863000 4.209780
5.904000 41.433000 4.827256
5.907000 39.943000 4.671397
5.910000 34.681000 4.220236
5.913000 27.365000 3.811625
5.916000 43.417000 4.618081
5.919000 36.900000 4.428668
5.922000 39.743000 4.660355
5.925000 31.995000 4.145410
5.928000 39.698000 4.467861
5.931000 32.510000 4.073276
5.934000 35.829000 4.406586
5.937000 44.291000 4.936037
5.940000 45.104000 5.082215
5.943000 41.120000 4.519855
5.946000 32.382000 4.017301
5.949000 42.275000 4.901588
5.952000 45.631000 4.915638
5.955000 48.864000 5.264025
5.958000 37.713000 4.537773
5.961000 43.533000 4.781518
5.964000 43.822000 5.025242
5.967000 31.955000 4.048761
5.970000 46.948000 5.247713
5.973000 44.474000 4.910865
5.976000 38.806000 4.471884
5.979000 41.496000 4.753059
5.982000 37.547000 4.381300
5.985000 32.060000 4.101740
5.988000 35.287000 4.314900
5.991000 31.357000 3.901525
5.994000 37.540000 4.575095
5.997000 35.747000 4.294241
6.000000 50.867000 5.343676
6.003000 43.940000 4.940605
6.006000 32.910000 4.161953
6.009000 34.707000 4.490947
6.012000 37.989000 4.556980
6.015000 40.368000 4.622785
6.018000 30.885000 4.091438
6.021000 32.209000 4.028062
6.024000 37.812000 4.486086
6.027000 35.742000 4.433767
6.030000 46.650000 4.963600
6.033000 28.808000 3.859064
6.036000 37.230000 4.555200
6.039000 39.588000 4.649564
6.042000 33.104000 3.963639
6.045000 33.087000 4.201609
6.048000 37.962000 4.327626
6.051000 39.497000 4.573688
6.054000 53.418000 5.395461
6.057000 43.012000 4.947790
6.060000 45.968000 4.922734
6.063000 37.591000 4.515570
6.066000 35.726000 4.435535
6.069000 39.956000 4.517128
6.072000 32.008000 4.078807
6.075000 42.355000 4.663917
6.078000 40.727000 4.738047
6.081000 48.649000 5.098524
6.084000 37.143000 4.530937
6.087000 33.617000 4.293912
6.090000 37.454000 4.375661
6.093000 38.271000 4.553362
6.096000 36.020000 4.456392
6.099000 37.038000 4.462602
6.102000 32.130000 4.062772
6.105000 44.399000 4.930750
6.108000 33.538000 4.250789
6.111000 41.226000 4.876159
6.114000 43.168000 4.873272
6.117000 38.625000 4.579070
6.120000 38.649000 4.406705
6.123000 40.890000 4.491917
6.126000 30.328000 3.903985
6.129000 40.963000 4.794360
6.132000 44.751000 5.176649
6.135000 39.126000 4.451771
6.138000 40.590000 4.515090
6.141000 47.823000 5.050929
6.144000 31.053000 4.070006
6.147000 47.254000 4.997345
6.150000 41.693000 4.532148
6.153000 28.459000 3.944140
6.156000 34.968000 4.390453
6.159000 42.268000 4.685928
6.162000 39.737000 4.668634
6.165000 29.401000 4.018584
6.168000 32.727000 4.042424
6.171000 29.033000 3.858924
6.174000 52.651000 5.517968
6.177000 32.229000 4.241491
6.180000 45.760000 4.876791
6.183000 33.650000 4.131719
6.186000 30.123000 4.008871
6.189000 36.684000 4.537742
6.192000 40.594000 4.535053
6.195000 33.946000 4.216989
6.198000 25.239000 3.713361
6.201000 44.016000 4.944380
6.204000 39.600000 4.683845
6.207000 30.978000 4.025147
6.210000 31.199000 3.986791
6.213000 39.880000 4.691200
6.216000 42.879000 4.752948
6.219000 51.722000 5.295925
6.222000 40.608000 4.766394
6.225000 41.867000 4.695270
6.228000 28.377000 3.994442
6.231000 36.515000 4.427516
6.234000 40.712000 4.649049
6.237000 38.960000 4.481635
6.240000 43.705000 4.663861
6.243000 31.146000 4.220354
6.246000 36.919000 4.613201
6.249000 44.106000 4.973798
6.252000 37.532000 4.504002
6.255000 49.095000 4.979470
6.258000 40.042000 4.893619
6.261000 38.900000 4.838733
6.264000 32.521000 4.060527
6.267000 48.458000 5.081913
6.270000 35.286000 4.161270
6.273000 31.998000 4.112221
6.276000 35.970000 4.489585
6.279000 29.890000 4.026004
6.282000 35.214000 4.406387
6.285000 31.100000 3.959404
6.288000 44.299000 4.947226
6.291000 36.241000 4.467420
6.294000 37.634000 4.557805
6.297000 37.978000 4.355296
6.300000 33.804000 4.217410
6.303000 38.888000 4.510503
6.306000 34.637000 4.359534
6.309000 41.500000 4.619285
6.312000 47.090000 4.928579
6.315000 47.838000 5.026025
6.318000 46.404000 5.140528
6.321000 42.282000 4.711444
6.324000 42.374000 4.727662
6.327000 28.986000 3.779197
6.330000 32.216000 4.147157
6.333000 37.462000 4.573155
6.336000 37.557000 4.396361
6.339000 26.046000 3.708193
6.342000 37.526000 4.494920
6.345000 37.806000 4.425961
6.348000 32.233000 4.273976
6.351000 33.735000 4.342111
6.354000 47.060000 5.092750
6.357000 61.414000 5.621464
6.360000 43.691000 4.728251
6.363000 37.949000 4.423751
6.366000 43.507000 4.807653
6.369000 42.223000 4.488882
6.372000 38.556000 4.530781
6.375000 47.176000 5.074625
6.378000 34.596000 4.246471
6.381000 33.199000 4.292872
6.384000 36.721000 4.323294
6.387000 35.591000 4.350989
6.390000 58.284000 5.667828
6.393000 50.297000 5.102325
6.396000 45.267000 4.968559
6.399000 34.026000 4.262443
6.402000 43.497000 4.781758
6.405000 31.779000 4.154508
6.408000 35.811000 4.392068
6.411000 46.619000 5.162442
6.414000 48.091000 5.062603
6.417000 41.656000 4.718616
6.420000 38.062000 4.724531
6.423000 36.277000 4.504034
6.426000 46.538000 4.956342
6.429000 47.500000 4.958107
6.432000 30.425000 4.044716
6.435000 50.952000 5.247968
6.438000 34.949000 4.351654
6.441000 47.238000 5.246506
6.444000 44.893000 4.790730
6.447000 38.158000 4.532894
6.450000 48.061000 5.217028
6.453000 44.141000 4.695430
6.456000 51.097000 5.192282
6.459000 51.157000 5.404270
6.462000 55.233000 5.623592
6.465000 35.635000 4.301835
6.468000 35.424000 4.325592
6.471000 45.978000 4.957812
6.474000 39.470000 4.496063
6.477000 38.275000 4.402516
6.480000 48.904000 5.127569
6.483000 41.770000 4.865705
6.486000 42.608000 4.755428
6.489000 42.895000 4.923764
6.492000 40.243000 4.644511
6.495000 33.681000 4.484590
6.498000 35.768000 4.432734
6.501000 42.122000 4.768933
6.504000 31.066000 4.106687
6.507000 33.111000 4.101939
6.510000 50.525000 5.231394
6.513000 37.824000 4.470890
6.516000 38.371000 4.435700
6.519000 27.811000 3.803936
6.522000 39.192000 4.751191
6.525000 35.179000 4.360748
6.528000 32.966000 4.174145
6.531000 37.187000 4.425691
6.534000 45.314000 4.849792
6.537000 46.144000 4.811636
6.540000 40.078000 4.630953
6.543000 56.393000 5.455741
6.546000 42.402000 4.707580
6.549000 45.990000 4.900743
6.552000 48.508000 5.215801
6.555000 24.919000 3.516866
6.558000 40.234000 4.829739
6.561000 28.095000 3.784540
6.564000 38.626000 4.375041
6.567000 34.553000 4.203948
6.570000 41.136000 4.873914
6.573000 37.253000 4.413432
6.576000 50.863000 5.403988
6.579000 41.417000 4.746934
6.582000 37.207000 4.423376
6.585000 45.676000 4.931371
6.588000 42.229000 4.794838
6.591000 40.059000 4.770173
6.594000 34.911000 4.248909
6.597000 40.291000 4.713613
6.600000 44.824000 5.144835
6.603000 38.225000 4.539978
6.606000 41.155000 4.589379
6.609000 47.671000 5.029629
6.612000 38.087000 4.414887
6.615000 41.058000 4.911183
6.618000 48.840000 5.134787
6.621000 38.631000 4.374258
6.624000 33.187000 4.273655
6.627000 36.705000 4.398095
6.630000 28.616000 3.993810
6.633000 27.928000 3.922096
6.636000 28.656000 3.857336
6.639000 28.449000 3.919854
6.642000 43.016000 4.753822
6.645000 39.143000 4.609630
6.648000 33.933000 4.171408
6.651000 43.281000 4.805559
6.654000 41.764000 4.795387
6.657000 37.150000 4.543101
6.660000 36.083000 4.374913
6.663000 46.040000 4.887665
6.666000 42.647000 4.708918
6.669000 47.258000 5.137705
6.672000 50.425000 5.239632
6.675000 40.808000 4.739217
6.678000 40.537000 4.662716
6.681000 37.346000 4.330566
6.684000 44.629000 4.779857
6.687000 31.752000 4.034043
6.690000 48.290000 5.163462
6.693000 42.906000 4.764696
6.696000 39.186000 4.551253
6.699000 31.206000 4.063934
6.702000 33.376000 4.264993
6.705000 34.520000 4.429593
6.708000 32.228000 4.113880
6.711000 45.821000 4.971853
6.714000 32.846000 4.222155
6.717000 48.338000 5.081440
6.720000 38.380000 4.536196
6.723000 33.142000 4.013272
6.726000 32.717000 4.254294
6.729000 36.319000 4.266912
6.732000 48.271000 5.247789
6.735000 34.142000 4.319563
6.738000 38.091000 4.427996
6.741000 38.340000 4.464208
6.744000 25.036000 3.555117
6.747000 30.996000 4.018179
6.750000 45.232000 4.954287
6.753000 42.411000 4.637275
6.756000 37.764000 4.582631
6.759000 41.825000 4.716425
6.762000 46.527000 5.070168
6.765000 36.542000 4.434997
6.768000 42.534000 4.627005
6.771000 32.694000 4.319476
6.774000 40.840000 4.558449
6.777000 41.262000 4.768416
6.780000 44.278000 4.717899
6.783000 41.721000 4.639148
6.786000 32.059000 4.092032
6.789000 38.012000 4.554424
6.792000 36.758000 4.550960
6.795000 42.510000 4.790298
6.798000 40.820000 4.574394
6.801000 48.723000 4.887530
6.804000 53.102000 5.367660
6.807000 30.739000 3.974218
6.810000 39.083000 4.526853
6.813000 43.097000 4.856401
6.816000 38.149000 4.557691
6.819000 47.109000 5.188839
6.822000 33.462000 4.192562
6.825000 47.993000 5.083002
6.828000 38.130000 4.499183
6.831000 39.158000 4.621036
6.834000 43.687000 4.892671
6.837000 34.970000 4.172541
6.840000 41.756000 4.755025
6.843000 28.838000 3.799201
6.846000 37.001000 4.443404
6.849000 53.557000 5.380559
6.852000 40.105000 4.647132
6.855000 40.611000 4.500612
6.858000 36.529000 4.578876
6.861000 45.420000 5.011477
6.864000 42.206000 4.640275
6.867000 44.963000 4.883337
6.870000 40.718000 4.701657
6.873000 31.276000 4.047388
6.876000 38.429000 4.444747
6.879000 28.564000 3.731488
6.882000 39.308000 4.638694
6.885000 24.372000 3.296030
6.888000 44.941000 5.008437
6.891000 47.316000 5.080130
6.894000 41.192000 4.696512
6.897000 48.933000 5.141084
6.900000 45.483000 5.121635
6.903000 41.885000 4.553826
6.906000 38.552000 4.373649
6.909000 35.865000 4.379029
6.912000 37.771000 4.408535
6.915000 38.672000 4.493845
6.918000 54.871000 5.447212
6.921000 53.716000 5.311715
6.924000 43.952000 4.979707
6.927000 43.607000 4.879322
6.930000 29.799000 3.830012
6.933000 38.536000 4.699775
6.936000 38.070000 4.553497
6.939000 39.740000 4.603467
6.942000 48.116000 5.041075
6.945000 36.173000 4.289426
6.948000 45.021000 4.778501
6.951000 50.878000 5.294045
6.954000 52.637000 5.285198
6.957000 39.005000 4.417833
6.960000 37.246000 4.441303
6.963000 43.911000 4.907443
6.966000 53.512000 5.620110
6.969000 26.719000 3.735719
6.972000 47.215000 4.981063
6.975000 36.535000 4.368767
6.978000 34.523000 4.337435
6.981000 45.070000 5.068229
6.984000 44.907000 4.864630
6.987000 48.754000 5.100068
6.990000 45.489000 4.832136
6.993000 50.449000 5.331963
6.996000 43.818000 5.070639
6.999000 31.625000 4.096963
7.002000 37.224000 4.502676
7.005000 48.571000 5.196821
7.008000 33.008000 4.089205
7.011000 40.490000 4.845071
7.014000 44.127000 4.910807
7.017000 40.563000 4.674803
7.020000 39.016000 4.668165
7.023000 54.590000 5.385018
7.026000 45.443000 4.928460
7.029000 40.380000 4.420839
7.032000 41.300000 4.783147
7.035000 30.244000 4.036984
7.038000 44.748000 5.095964
7.041000 51.414000 5.390863
7.044000 47.573000 4.928035
7.047000 40.642000 4.593853
7.050000 43.762000 4.730939
7.053000 40.486000 4.667543
7.056000 38.422000 4.781600
7.059000 35.723000 4.368540
7.062000 39.732000 4.567094
7.065000 42.267000 4.565857
7.068000 26.271000 3.772802
7.071000 35.004000 4.412012
7.074000 39.363000 4.807759
7.077000 46.012000 5.036623
7.080000 28.445000 3.789972
7.083000 46.183000 5.133113
7.086000 39.107000 4.708523
7.089000 38.439000 4.667098
7.092000 41.484000 4.570441
7.095000 33.034000 4.268489
7.098000 47.900000 5.265917
7.101000 37.154000 4.667426
7.104000 45.786000 5.034252
7.107000 25.357000 3.702958
7.110000 50.716000 5.220743
7.113000 39.367000 4.622779
7.116000 29.580000 3.931130
7.119000 46.038000 5.027685
7.122000 44.239000 4.874394
7.125000 44.388000 4.882302
7.128000 37.649000 4.542821
7.131000 53.950000 5.331651
7.134000 37.907000 4.531006
7.137000 46.049000 5.077748
7.140000 33.694000 4.334562
7.143000 45.286000 5.057918
7.146000 42.571000 4.844692
7.149000 44.857000 5.050771
7.152000 41.695000 4.565792
7.155000 37.502000 4.596679
7.158000 44.177000 5.079971
7.161000 51.914000 5.244675
7.164000 41.948000 4.889619
7.167000 42.553000 4.783791
7.170000 37.346000 4.414682
7.173000 41.104000 4.806561
7.176000 40.430000 4.729905
7.179000 34.938000 4.381541
7.182000 32.622000 4.147143
7.185000 46.214000 4.900125
7.188000 29.553000 3.825382
7.191000 46.456000 4.860535
7.194000 47.415000 5.085385
7.197000 44.683000 4.948479
7.200000 42.844000 4.832855
7.203000 45.369000 4.947306
7.206000 28.637000 3.721970
7.209000 43.919000 4.986536
7.212000 34.843000 4.282118
7.215000 41.928000 4.721823
7.218000 32.935000 4.116492
7.221000 46.268000 4.969155
7.224000 31.745000 4.002998
7.227000 53.274000 5.336491
7.230000 27.837000 3.842090
7.233000 43.799000 4.898737
7.236000 51.231000 5.147741
7.239000 39.114000 4.587447
7.242000 50.281000 5.423431
7.245000 35.220000 4.242202
7.248000 33.803000 4.147828
7.251000 42.192000 4.622926
7.254000 49.052000 5.122635
7.257000 47.556000 5.072443
7.260000 45.585000 5.031115
7.263000 49.590000 5.194450
7.266000 42.649000 4.793875
7.269000 37.333000 4.446729
7.272000 43.975000 4.903560
7.275000 52.139000 5.355354
7.278000 33.192000 4.284408
7.281000 48.817000 5.056527
7.284000 32.341000 3.946538
7.287000 41.180000 4.657611
7.290000 41.457000 4.652274
7.293000 46.554000 5.000202
7.296000 44.811000 4.938183
7.299000 40.841000 4.738740
7.302000 47.468000 4.970343
7.305000 39.251000 4.649633
7.308000 51.473000 5.289504
7.311000 49.520000 5.254523
7.314000 52.577000 5.180763
7.317000 48.040000 5.000953
7.320000 48.471000 5.045337
7.323000 36.259000 4.405517
7.326000 41.933000 4.729556
7.329000 50.054000 5.162654
7.332000 45.603000 5.112022
7.335000 39.985000 4.735500
7.338000 44.537000 5.033827
7.341000 42.668000 4.678872
7.344000 49.609000 5.414822
7.347000 43.389000 4.892906
7.350000 44.592000 4.796806
7.353000 38.704000 4.473289
7.356000 39.755000 4.552668
7.359000 45.600000 4.838741
7.362000 42.859000 4.831911
7.365000 54.869000 5.524130
7.368000 45.386000 4.932762
7.371000 45.981000 4.943355
7.374000 49.000000 5.025041
7.377000 43.220000 4.866667
7.380000 36.538000 4.234308
7.383000 32.039000 4.263398
7.386000 37.581000 4.564029
7.389000 43.972000 4.670970
7.392000 38.620000 4.647388
7.395000 40.890000 4.575522
7.398000 39.385000 4.643947
7.401000 52.954000 5.186518
7.404000 34.918000 4.240089
7.407000 34.993000 4.323784
7.410000 52.338000 5.200880
7.413000 46.109000 4.934661
7.416000 36.644000 4.416953
7.419000 41.304000 4.706749
7.422000 53.399000 5.578054
7.425000 44.313000 4.834714
7.428000 36.382000 4.265241
7.431000 40.794000 4.662645
7.434000 44.092000 4.934326
7.437000 50.290000 5.264550
7.440000 47.581000 5.104542
7.443000 38.115000 4.480959
7.446000 49.149000 5.006537
7.449000 46.285000 4.968884
7.452000 43.657000 4.816207
7.455000 42.459000 4.724683
7.458000 43.286000 4.821120
7.461000 39.078000 4.508364
7.464000 44.710000 4.966256
7.467000 39.418000 4.694335
7.470000 39.455000 4.704083
7.473000 41.739000 4.747664
7.476000 49.882000 5.112477
7.479000 35.535000 4.436196
7.482000 39.649000 4.507569
7.485000 42.215000 4.807791
7.488000 45.897000 4.917804
7.491000 48.381000 5.037566
7.494000 41.881000 4.713397
7.497000 31.377000 4.058176
7.500000 40.037000 4.682436
7.503000 43.418000 4.741823
7.506000 46.753000 4.863933
7.509000 42.774000 4.765292
7.512000 38.368000 4.678679
7.515000 48.577000 5.143984
7.518000 49.143000 5.192440
7.521000 52.065000 5.160161
7.524000 50.133000 5.090268
7.527000 38.833000 4.586267
7.530000 40.579000 4.649647
7.533000 54.161000 5.274569
7.536000 56.535000 5.366504
7.539000 53.364000 5.243761
7.542000 32.924000 4.336280
7.545000 59.276000 5.496218
7.548000 51.359000 5.220917
7.551000 38.896000 4.482732
7.554000 44.551000 4.926473
7.557000 51.203000 5.289095
7.560000 38.730000 4.676408
7.563000 33.791000 4.302704
7.566000 45.423000 4.902184
7.569000 37.852000 4.571860
7.572000 40.909000 4.783748
7.575000 49.539000 5.232146
7.578000 33.329000 4.265358
7.581000 48.045000 5.183958
7.584000 39.750000 4.533746
7.587000 50.750000 5.172704
7.590000 50.009000 5.150491
7.593000 47.377000 4.829879
7.596000 56.521000 5.565748
7.599000 44.194000 4.814743
7.602000 43.899000 4.970939
7.605000 49.779000 5.185456
7.608000 53.201000 5.265091
7.611000 40.495000 4.703450
7.614000 48.945000 5.171540
7.617000 39.048000 4.551144
7.620000 31.843000 4.035821
7.623000 40.855000 4.599507
7.626000 41.228000 4.761925
7.629000 56.142000 5.461346
7.632000 61.642000 5.584394
7.635000 40.179000 4.477570
7.638000 37.854000 4.577624
7.641000 36.642000 4.648959
7.644000 40.516000 4.721924
7.647000 33.580000 4.347756
7.650000 46.436000 5.015893
7.653000 44.263000 4.815372
7.656000 38.496000 4.377035
7.659000 53.859000 5.459139
7.662000 47.867000 4.937536
7.665000 38.914000 4.426499
7.668000 41.371000 4.694000
7.671000 39.434000 4.461643
7.674000 38.113000 4.490006
7.677000 47.397000 4.907604
7.680000 36.548000 4.281699
7.683000 45.768000 4.799362
7.686000 50.317000 5.274848
7.689000 50.567000 5.210723
7.692000 47.803000 5.175969
7.695000 43.260000 4.587430
7.698000 43.193000 4.798039
7.701000 48.024000 5.059615
7.704000 34.401000 4.279224
7.707000 33.007000 4.217951
7.710000 47.441000 4.766728
7.713000 49.297000 5.303042
7.716000 40.866000 4.650148
7.719000 51.999000 5.406045
7.722000 45.130000 5.037574
7.725000 48.365000 5.111450
7.728000 49.246000 5.215553
7.731000 54.664000 5.353609
7.734000 43.699000 4.849523
7.737000 48.940000 5.145383
7.740000 39.115000 4.625936
7.743000 61.223000 5.803160
7.746000 50.041000 5.196268
7.749000 36.331000 4.477207
7.752000 44.406000 4.708020
7.755000 47.142000 5.024858
7.758000 52.112000 5.512907
7.761000 37.291000 4.393025
7.764000 35.229000 4.397175
7.767000 49.210000 5.042547
7.770000 43.115000 4.752495
7.773000 37.038000 4.543063
7.776000 51.763000 5.259153
7.779000 41.065000 4.600699
7.782000 44.273000 4.936666
7.785000 30.764000 4.034217
7.788000 59.392000 5.660526
7.791000 61.669000 5.825340
7.794000 38.947000 4.449647
7.797000 41.133000 4.679694
7.800000 44.881000 4.949041
7.803000 40.589000 4.787223
7.806000 43.975000 4.914820
7.809000 42.016000 4.785830
7.812000 37.786000 4.301896
7.815000 43.020000 4.637935
7.818000 33.414000 4.297477
7.821000 38.953000 4.503483
7.824000 44.417000 4.768178
7.827000 44.986000 4.727033
7.830000 51.709000 5.198672
7.833000 45.057000 4.863147
7.836000 51.620000 5.375732
7.839000 40.367000 4.710827
7.842000 49.182000 5.088128
7.845000 51.383000 5.206600
7.848000 57.337000 5.526073
7.851000 61.170000 5.742022
7.854000 41.801000 4.876780
7.857000 41.941000 4.663037
7.860000 44.638000 4.751941
7.863000 49.052000 4.988185
7.866000 49.148000 5.033673
7.869000 56.911000 5.531982
7.872000 39.382000 4.344945
7.875000 47.304000 4.986164
7.878000 45.252000 4.986047
7.881000 35.048000 4.209680
7.884000 58.858000 5.588523
7.887000 44.089000 4.798733
7.890000 50.305000 5.196086
7.893000 54.108000 5.412468
7.896000 51.596000 5.223493
7.899000 42.016000 4.786301
7.902000 41.566000 4.648689
7.905000 48.522000 4.912701
7.908000 42.754000 4.889134
7.911000 48.884000 5.178807
7.914000 48.082000 5.050264
7.917000 44.114000 4.737850
7.920000 37.991000 4.385050
7.923000 56.622000 5.508348
7.926000 42.673000 4.865080
7.929000 37.618000 4.257801
7.932000 48.252000 5.142627
7.935000 34.007000 4.286419
7.938000 38.851000 4.519306
7.941000 41.904000 4.623488
7.944000 45.836000 5.041921
7.947000 48.378000 5.065055
7.950000 37.661000 4.354932
7.953000 52.749000 5.438217
7.956000 48.880000 5.107679
7.959000 46.973000 4.958098
7.962000 41.742000 4.606156
7.965000 58.880000 5.660165
7.968000 48.648000 5.145998
7.971000 52.878000 5.314876
7.974000 49.564000 5.243084
7.977000 38.676000 4.437293
7.980000 50.129000 5.245044
7.983000 54.728000 5.347840
7.986000 46.491000 5.086268
7.989000 53.569000 5.334019
7.992000 53.403000 5.425157
7.995000 36.628000 4.481773
7.998000 40.018000 4.758978
8.001000 52.826000 5.168585
8.004000 47.879000 4.937478
8.007000 39.939000 4.722603
8.010000 54.637000 5.328203
8.013000 44.473000 4.800313
8.016000 47.364000 4.996116
8.019000 58.387000 5.677833
8.022000 47.827000 5.060061
8.025000 41.869000 4.670680
8.028000 51.069000 5.213425
8.031000 44.355000 4.960647
8.034000 49.690000 5.095705
8.037000 59.369000 5.696210
8.040000 36.256000 4.506307
8.043000 53.087000 5.252612
8.046000 61.914000 5.974743
8.049000 55.993000 5.435278
8.052000 53.780000 5.393573
8.055000 42.192000 4.733385
8.058000 57.561000 5.574001
8.061000 56.316000 5.419741
8.064000 60.554000 5.585646
8.067000 45.358000 4.859427
8.070000 38.051000 4.392584
8.073000 49.685000 5.154027
8.076000 45.503000 4.853788
8.079000 46.432000 4.943120
8.082000 46.165000 4.984333
8.085000 51.201000 5.241228
8.088000 50.375000 5.218646
8.091000 51.618000 5.115936
8.094000 42.566000 4.711758
8.097000 40.629000 4.551523
8.100000 45.134000 4.832435
8.103000 49.449000 5.111661
8.106000 53.827000 5.481686
8.109000 48.513000 5.160926
8.112000 43.663000 4.755366
8.115000 47.693000 4.972220
8.118000 51.965000 5.301593
8.121000 45.356000 4.927532
8.124000 49.081000 5.117918
8.127000 45.244000 4.812790
8.130000 36.517000 4.517242
8.133000 38.991000 4.740658
8.136000 43.266000 4.703159
8.139000 44.145000 4.904258
8.142000 49.362000 5.213439
8.145000 41.733000 4.666036
8.148000 46.339000 5.009637
8.151000 51.715000 5.137127
8.154000 52.581000 5.367730
8.157000 50.582000 5.132267
8.160000 56.659000 5.615401
8.163000 40.363000 4.489123
8.166000 52.973000 5.297828
8.169000 50.593000 5.217141
8.172000 51.654000 5.028036
8.175000 44.372000 4.863814
8.178000 50.747000 5.288397
8.181000 40.265000 4.631920
8.184000 43.640000 4.884632
8.187000 48.486000 5.241359
8.190000 38.675000 4.488708
8.193000 56.403000 5.588972
8.196000 48.653000 5.009791
8.199000 47.743000 5.156501
8.202000 58.134000 5.555538
8.205000 57.521000 5.652099
8.208000 46.936000 5.057914
8.211000 46.159000 4.830662
8.214000 48.684000 5.121355
8.217000 52.155000 5.287241
8.220000 48.052000 5.118326
8.223000 58.529000 5.558363
8.226000 52.799000 5.252881
8.229000 57.479000 5.519145
8.232000 50.587000 5.291310
8.235000 57.296000 5.591580
8.238000 41.978000 4.732680
8.241000 56.393000 5.583171
8.244000 52.318000 5.240910
8.247000 53.946000 5.280613
8.250000 53.575000 5.354682
8.253000 51.197000 5.178164
8.256000 46.669000 5.065003
8.259000 37.448000 4.535812
8.262000 45.268000 4.942038
8.265000 51.027000 5.368868
8.268000 48.383000 5.025407
8.271000 52.637000 5.231793
8.274000 49.706000 5.238981
8.277000 54.243000 5.412326
8.280000 48.770000 5.150800
8.283000 51.786000 5.061199
8.286000 52.729000 5.413594
8.289000 57.678000 5.663584
8.292000 41.362000 4.675249
8.295000 44.230000 4.995252
8.298000 45.293000 4.871797
8.301000 57.712000 5.439996
8.304000 63.406000 5.904787
8.307000 52.583000 5.206987
8.310000 48.721000 5.067381
8.313000 46.898000 4.941914
8.316000 46.276000 4.917274
8.319000 63.587000 5.952132
8.322000 54.901000 5.364587
8.325000 60.614000 5.818639
8.328000 56.044000 5.584546
8.331000 55.601000 5.428999
8.334000 36.389000 4.372951
8.337000 54.299000 5.530342
8.340000 46.024000 4.945122
8.343000 48.827000 5.079113
8.346000 51.997000 5.338861
8.349000 48.282000 5.187400
8.352000 36.620000 4.392141
8.355000 48.977000 5.133189
8.358000 56.252000 5.524554
8.361000 55.194000 5.463320
8.364000 62.684000 5.877386
8.367000 44.532000 4.912211
8.370000 59.406000 5.468529
8.373000 56.223000 5.371201
8.376000 64.664000 5.711169
8.379000 53.804000 5.334488
8.382000 56.380000 5.696200
8.385000 55.085000 5.612351
8.388000 46.738000 4.904193
8.391000 36.273000 4.409811
8.394000 60.721000 5.903108
8.397000 55.729000 5.341262
8.400000 60.957000 5.698847
8.403000 53.411000 5.345106
8.406000 48.913000 5.278692
8.409000 43.916000 4.926261
8.412000 61.944000 5.990963
8.415000 57.673000 5.426379
8.418000 51.452000 5.182880
8.421000 58.191000 5.691384
8.424000 45.418000 4.985582
8.427000 44.772000 4.847914
8.430000 49.568000 5.138747
8.433000 52.433000 5.315594
8.436000 47.753000 5.183142
8.439000 63.356000 5.779772
8.442000 66.919000 6.028497
8.445000 61.812000 5.779552
8.448000 53.404000 5.319339
8.451000 55.934000 5.372428
8.454000 51.568000 5.462185
8.457000 51.908000 5.408448
8.460000 48.848000 5.017871
8.463000 61.388000 5.930966
8.466000 54.486000 5.468666
8.469000 61.066000 5.804791
8.472000 58.820000 5.411886
8.475000 42.399000 4.794584
8.478000 38.977000 4.543834
8.481000 59.883000 5.675075
8.484000 55.752000 5.486777
8.487000 47.082000 4.868853
8.490000 51.346000 5.267432
8.493000 52.337000 5.293383
8.496000 45.536000 4.912784
8.499000 45.693000 4.959275
8.502000 50.458000 5.264968
8.505000 55.708000 5.507540
8.508000 45.407000 4.991467
8.511000 56.979000 5.544775
8.514000 62.875000 5.958616
8.517000 51.375000 5.155959
8.520000 51.234000 5.128967
8.523000 61.511000 5.951827
8.526000 39.494000 4.710626
8.529000 62.828000 5.938102
8.532000 52.533000 5.216846
8.535000 59.912000 5.582914
8.538000 62.059000 5.673102
8.541000 56.226000 5.520292
8.544000 52.789000 5.400004
8.547000 55.276000 5.411465
8.550000 54.248000 5.438059
8.553000 53.073000 5.254532
8.556000 59.995000 5.686012
8.559000 60.122000 5.821247
8.562000 52.711000 5.213983
8.565000 46.761000 5.022188
8.568000 48.376000 5.373446
8.571000 61.253000 5.954114
8.574000 60.795000 5.519797
8.577000 60.218000 5.539609
8.580000 52.403000 5.366653
8.583000 61.052000 5.680594
8.586000 49.525000 5.143133
8.589000 46.465000 4.802822
8.592000 43.906000 4.886050
8.595000 51.290000 5.104930
8.598000 51.656000 5.330830
8.601000 63.278000 5.858519
8.604000 54.445000 5.536235
8.607000 55.008000 5.408442
8.610000 50.750000 5.287169
8.613000 59.579000 5.768353
8.616000 53.081000 5.453314
8.619000 64.604000 5.848105
8.622000 62.025000 5.770206
8.625000 60.178000 5.647759
8.628000 64.274000 5.856775
8.631000 50.397000 5.162655
8.634000 58.419000 5.726343
8.637000 49.070000 5.150616
8.640000 58.967000 5.618421
8.643000 47.259000 5.002999
8.646000 53.772000 5.410645
8.649000 52.912000 5.351423
8.652000 48.309000 5.069300
8.655000 66.210000 6.001159
8.658000 56.467000 5.413795
8.661000 44.614000 4.809665
8.664000 41.573000 4.694969
8.667000 48.710000 4.911374
8.670000 50.395000 5.322225
8.673000 54.349000 5.312391
8.676000 58.201000 5.679909
8.679000 49.786000 5.288548
8.682000 46.084000 5.006907
8.685000 60.353000 5.670734
8.688000 68.048000 6.197541
8.691000 73.067000 6.371213
8.694000 44.547000 4.841174
8.697000 59.699000 5.459408
8.700000 56.182000 5.503380
8.703000 59.872000 5.538728
8.706000 47.443000 5.002415
8.709000 63.395000 5.650720
8.712000 70.727000 6.270187
8.715000 57.004000 5.548731
8.718000 56.654000 5.350976
8.721000 53.109000 5.470306
8.724000 42.756000 4.810054
8.727000 63.343000 5.906889
8.730000 57.334000 5.331463
8.733000 58.807000 5.646528
8.736000 61.667000 5.753568
8.739000 51.553000 5.358569
8.742000 61.453000 5.741701
8.745000 62.545000 5.677910
8.748000 59.946000 5.743802
8.751000 63.401000 5.766866
8.754000 59.333000 5.651217
8.757000 63.560000 5.773118
8.760000 62.499000 5.794872
8.763000 52.832000 5.173114
8.766000 54.865000 5.413061
8.769000 69.988000 6.091824
8.772000 55.665000 5.478648
8.775000 59.105000 5.689278
8.778000 60.683000 5.870741
8.781000 48.776000 5.080778
8.784000 54.716000 5.387874
8.787000 63.314000 5.812061
8.790000 58.157000 5.581237
8.793000 54.236000 5.375860
8.796000 54.446000 5.281584
8.799000 51.069000 5.266301
8.802000 55.684000 5.509116
8.805000 59.958000 5.783345
8.808000 57.169000 5.568429
8.811000 53.593000 5.391633
8.814000 50.868000 5.017304
8.817000 60.596000 5.681713
8.820000 59.559000 5.583709
8.823000 67.507000 6.094867
8.826000 67.748000 6.043779
8.829000 56.655000 5.364433
8.832000 59.867000 5.607043
8.835000 49.095000 5.099285
8.838000 61.474000 5.761126
8.841000 49.188000 5.088024
8.844000 62.641000 5.847866
8.847000 53.461000 5.462536
8.850000 65.021000 5.923913
8.853000 34.520000 4.252351
8.856000 60.843000 5.713767
8.859000 57.173000 5.460666
8.862000 65.816000 6.055776
8.865000 52.908000 5.392494
8.868000 48.380000 5.113659
8.871000 45.750000 4.752221
8.874000 40.707000 4.697166
8.877000 50.054000 5.150218
8.880000 48.752000 5.386653
8.883000 43.699000 4.802766
8.886000 65.134000 5.904229
8.889000 52.662000 5.487114
8.892000 57.876000 5.614479
8.895000 64.866000 6.159246
8.898000 64.763000 5.675365
8.901000 60.779000 5.670896
8.904000 66.938000 5.764296
8.907000 60.067000 5.611371
8.910000 65.485000 6.057045
8.913000 54.268000 5.395688
8.916000 46.001000 4.830767
8.919000 57.152000 5.609785
8.922000 57.572000 5.504936
8.925000 66.907000 6.083966
8.928000 49.893000 5.025361
8.931000 72.064000 6.081853
8.934000 67.499000 6.044618
8.937000 49.278000 5.104022
8.940000 60.847000 5.631665
8.943000 72.383000 6.159091
8.946000 49.550000 5.178167
8.949000 58.426000 5.477878
8.952000 48.917000 5.068238
8.955000 64.239000 5.975886
8.958000 53.127000 5.231330
8.961000 60.580000 5.582228
8.964000 55.865000 5.483094
8.967000 72.980000 6.404745
8.970000 62.379000 5.811661
8.973000 53.288000 5.229305
8.976000 46.683000 4.887751
8.979000 67.363000 6.036668
8.982000 53.593000 5.491785
8.985000 69.359000 6.110138
8.988000 67.962000 6.263948
8.991000 55.819000 5.402832
8.994000 61.761000 5.739024
8.997000 69.022000 6.248510
9.000000 62.622000 5.838639
9.003000 55.106000 5.388466
9.006000 70.890000 6.203343
9.009000 71.716000 6.268522
9.012000 49.929000 5.280557
9.015000 59.209000 5.659851
9.018000 69.879000 6.068943
9.021000 57.597000 5.504800
9.024000 59.086000 5.610895
9.027000 67.849000 6.180252
9.030000 55.243000 5.444474
9.033000 65.896000 5.806346
9.036000 56.921000 5.608444
9.039000 59.205000 5.833940
9.042000 62.299000 5.831196
9.045000 54.766000 5.402822
9.048000 60.705000 5.677747
9.051000 59.351000 5.596517
9.054000 68.396000 6.051240
9.057000 59.761000 5.650060
9.060000 65.878000 5.942803
9.063000 71.389000 6.289694
9.066000 54.696000 5.450096
9.069000 68.300000 6.092519
9.072000 59.734000 5.699201
9.075000 70.201000 5.957194
9.078000 68.324000 6.082051
9.081000 60.655000 5.764344
9.084000 60.669000 5.803575
9.087000 79.510000 6.668635
9.090000 61.729000 5.690107
9.093000 69.439000 5.963771
9.096000 64.482000 5.880553
9.099000 65.144000 6.052415
9.102000 71.526000 6.104731
9.105000 48.667000 5.094253
9.108000 57.420000 5.424554
9.111000 72.390000 6.214427
9.114000 60.895000 5.669204
9.117000 64.500000 5.689618
9.120000 65.135000 5.893091
9.123000 74.395000 6.343470
9.126000 75.123000 6.386417
9.129000 61.798000 5.638949
9.132000 57.633000 5.652581
9.135000 58.706000 5.711668
9.138000 60.172000 5.662777
9.141000 73.255000 6.266651
9.144000 54.860000 5.525479
9.147000 63.500000 5.756390
9.150000 65.269000 5.997185
9.153000 60.208000 5.618576
9.156000 64.284000 5.829246
9.159000 72.598000 6.357364
9.162000 81.835000 6.637288
9.165000 62.832000 5.700202
9.168000 55.409000 5.441669
9.171000 63.165000 5.930646
9.174000 58.981000 5.631697
9.177000 53.912000 5.361880
9.180000 53.016000 5.359132
9.183000 64.461000 5.839194
9.186000 69.808000 6.013355
9.189000 60.041000 5.681479
9.192000 57.668000 5.389547
9.195000 52.261000 5.228532
9.198000 68.602000 6.039459
9.201000 63.306000 5.740172
9.204000 62.433000 5.858875
9.207000 58.099000 5.729435
9.210000 65.561000 5.814006
9.213000 67.316000 5.832538
9.216000 76.647000 6.539263
9.219000 73.082000 6.327878
9.222000 59.481000 5.425265
9.225000 69.315000 5.856194
9.228000 60.795000 5.765947
9.231000 63.182000 5.771338
9.234000 72.320000 6.267718
9.237000 62.904000 5.562943
9.240000 58.989000 5.671665
9.243000 66.267000 5.816120
9.246000 66.782000 6.068905
9.249000 69.748000 6.133114
9.252000 71.342000 6.158414
9.255000 73.814000 6.139113
9.258000 69.157000 6.169837
9.261000 63.074000 5.773576
9.264000 55.533000 5.626770
9.267000 62.008000 5.741916
9.270000 63.658000 5.776092
9.273000 65.484000 5.894326
9.276000 58.430000 5.634464
9.279000 78.391000 6.654986
9.282000 77.772000 6.486458
9.285000 56.195000 5.560129
9.288000 57.240000 5.565041
9.291000 60.901000 6.033532
9.294000 80.955000 6.703810
9.297000 75.169000 6.408518
9.300000 68.693000 6.122363
9.303000 74.044000 6.462985
9.306000 49.597000 5.253158
9.309000 67.709000 6.038424
9.312000 66.487000 5.920428
9.315000 77.719000 6.497286
9.318000 88.535000 7.045476
9.321000 66.733000 6.046190
9.324000 79.542000 6.636256
9.327000 67.639000 5.791459
9.330000 77.563000 6.347666
9.333000 73.922000 6.346925
9.336000 64.128000 5.821548
9.339000 78.345000 6.500730
9.342000 71.293000 6.208619
9.345000 58.512000 5.615191
9.348000 79.740000 6.592967
9.351000 69.454000 6.123461
9.354000 60.093000 5.702165
9.357000 78.213000 6.437713
9.360000 63.046000 5.952361
9.363000 76.399000 6.444989
9.366000 60.269000 5.639704
9.369000 66.530000 5.918511
9.372000 80.649000 6.657560
9.375000 71.584000 6.075285
9.378000 77.580000 6.477303
9.381000 61.963000 5.613553
9.384000 72.401000 6.251206
9.387000 60.024000 5.815806
9.390000 72.897000 6.264099
9.393000 66.014000 6.098203
9.396000 57.169000 5.512196
9.399000 66.977000 6.079103
9.402000 69.971000 6.230053
9.405000 59.497000 5.593548
9.408000 72.495000 6.163563
9.411000 60.085000 5.762672
9.414000 79.179000 6.323820
9.417000 82.052000 6.693717
9.420000 67.965000 5.905351
9.423000 70.212000 6.339120
9.426000 70.360000 6.217272
9.429000 71.236000 6.123292
9.432000 75.981000 6.442071
9.435000 63.404000 5.788235
9.438000 67.839000 6.061843
9.441000 80.518000 6.700076
9.444000 78.902000 6.486841
9.447000 53.201000 5.288855
9.450000 60.881000 5.878529
9.453000 77.995000 6.561003
9.456000 76.663000 6.486792
9.459000 64.206000 5.891511
9.462000 75.965000 6.252895
9.465000 75.885000 6.344173
9.468000 61.495000 5.776552
9.471000 62.832000 5.810249
9.474000 64.884000 5.752525
9.477000 65.297000 5.871114
9.480000 71.599000 6.223741
9.483000 70.709000 6.258580
9.486000 85.890000 6.834292
9.489000 65.822000 5.864684
9.492000 69.111000 6.101311
9.495000 71.735000 6.291452
9.498000 76.222000 6.395522
9.501000 78.836000 6.587003
9.504000 67.637000 5.871513
9.507000 70.949000 6.067345
9.510000 70.829000 6.200766
9.513000 72.351000 6.311435
9.516000 74.963000 6.405044
9.519000 75.568000 6.372279
9.522000 65.875000 5.861632
9.525000 57.962000 5.510658
9.528000 77.192000 6.434679
9.531000 58.240000 5.570141
9.534000 64.053000 5.982806
9.537000 73.921000 6.383292
9.540000 83.941000 6.900378
9.543000 80.113000 6.575501
9.546000 82.468000 6.587685
9.549000 69.287000 5.973589
9.552000 70.754000 6.247625
9.555000 68.891000 6.066603
9.558000 67.147000 6.065816
9.561000 64.030000 5.730792
9.564000 60.834000 5.725090
9.567000 69.333000 6.188195
9.570000 62.052000 5.768257
9.573000 72.455000 6.264759
9.576000 81.589000 6.605581
9.579000 65.728000 5.755086
9.582000 83.098000 6.795231
9.585000 75.623000 6.458359
9.588000 83.022000 6.706634
9.591000 77.210000 6.492018
9.594000 71.276000 6.230067
9.597000 52.515000 5.332890
9.600000 69.121000 6.221233
9.603000 70.563000 6.093080
9.606000 72.522000 6.173048
9.609000 68.726000 5.952106
9.612000 68.643000 6.116063
9.615000 79.074000 6.539619
9.618000 71.046000 6.271838
9.621000 71.505000 6.166810
9.624000 72.222000 6.222828
9.627000 74.757000 6.368106
9.630000 72.930000 6.251917
9.633000 67.788000 6.072989
9.636000 67.738000 5.977347
9.639000 67.516000 5.910355
9.642000 81.142000 6.667722
9.645000 78.816000 6.617539
9.648000 75.702000 6.501254
9.651000 77.102000 6.340169
9.654000 74.113000 6.361397
9.657000 77.087000 6.428790
9.660000 72.256000 6.120225
9.663000 72.810000 6.290374
9.666000 89.687000 6.840820
9.669000 66.936000 5.914288
9.672000 66.246000 5.898772
9.675000 74.252000 6.309357
9.678000 89.831000 7.020216
9.681000 76.950000 6.478214
9.684000 74.093000 6.213078
9.687000 68.082000 5.952760
9.690000 71.280000 6.130886
9.693000 71.991000 6.294222
9.696000 84.239000 6.609269
9.699000 76.244000 6.431863
9.702000 79.576000 6.807201
9.705000 83.088000 6.856209
9.708000 95.355000 7.094835
9.711000 74.674000 6.202721
9.714000 71.297000 6.276098
9.717000 60.941000 5.621071
9.720000 71.393000 6.119063
9.723000 64.877000 5.827506
9.726000 63.320000 5.720504
9.729000 84.923000 6.922203
9.732000 84.296000 6.773274
9.735000 74.485000 6.428068
9.738000 74.484000 6.350046
9.741000 58.402000 5.490004
9.744000 87.038000 6.836456
9.747000 60.670000 5.675183
9.750000 73.561000 6.318835
9.753000 80.602000 6.307221
9.756000 82.842000 6.451099
9.759000 71.610000 6.334701
9.762000 71.634000 6.188242
9.765000 75.028000 6.139948
9.768000 91.060000 6.982731
9.771000 81.266000 6.446523
9.774000 60.848000 5.515752
9.777000 72.766000 6.335794
9.780000 70.617000 6.113838
9.783000 80.945000 6.421531
9.786000 64.326000 5.748979
9.789000 84.920000 6.760480
9.792000 75.718000 6.421336
9.795000 79.248000 6.536236
9.798000 79.720000 6.533629
9.801000 86.268000 6.800813
9.804000 79.527000 6.512127
9.807000 85.568000 6.717924
9.810000 66.682000 5.981084
9.813000 91.197000 7.110611
9.816000 69.473000 6.105925
9.819000 79.787000 6.441607
9.822000 79.782000 6.623818
9.825000 87.818000 6.909435
9.828000 80.798000 6.565970
9.831000 85.796000 6.729511
9.834000 74.274000 6.204217
9.837000 83.477000 6.586952
9.840000 83.039000 6.508826
9.843000 74.981000 6.325141
9.846000 82.395000 6.449596
9.849000 73.977000 6.321105
9.852000 70.186000 6.094408
9.855000 66.158000 5.808348
9.858000 94.774000 7.048649
9.861000 79.557000 6.636721
9.864000 85.977000 6.852605
9.867000 87.016000 6.816595
9.870000 86.297000 6.877748
9.873000 83.482000 6.606315
9.876000 81.851000 6.627641
9.879000 79.783000 6.647797
9.882000 92.074000 7.099867
9.885000 65.202000 5.703532
9.888000 72.855000 6.238611
9.891000 73.358000 6.378000
9.894000 82.195000 6.626294
9.897000 79.532000 6.668832
9.900000 86.403000 6.771709
9.903000 77.995000 6.483707
9.906000 77.908000 6.498051
9.909000 95.046000 7.169647
9.912000 69.763000 6.329109
9.915000 89.941000 7.035331
9.918000 77.300000 6.291683
9.921000 84.626000 6.617614
9.924000 74.335000 6.404439
9.927000 77.493000 6.476116
9.930000 74.968000 6.219563
9.933000 97.767000 7.039390
9.936000 84.942000 6.679697
9.939000 90.425000 6.957101
9.942000 90.836000 6.837989
9.945000 93.480000 6.867133
9.948000 72.934000 6.174089
9.951000 92.267000 7.293393
9.954000 79.497000 6.696111
9.957000 70.169000 6.096910
9.960000 85.496000 6.753989
9.963000 81.938000 6.571354
9.966000 70.571000 6.109659
9.969000 71.994000 6.266223
9.972000 78.870000 6.361170
9.975000 93.008000 7.057085
9.978000 73.132000 6.178706
9.981000 65.077000 6.084954
9.984000 83.484000 6.587607
9.987000 85.847000 6.637398
9.990000 77.271000 6.492437
9.993000 76.742000 6.351503
9.996000 93.762000 7.043360
9.999000 87.448000 7.056712
10.002000 89.336000 6.888407
10.005000 88.747000 6.791119
10.008000 104.323000 7.386425
10.011000 93.015000 7.223955
10.014000 89.127000 6.886691
10.017000 103.644000 7.381460
10.020000 96.528000 7.194769
10.023000 84.899000 6.770586
10.026000 87.933000 7.004445
10.029000 94.952000 7.098862
10.032000 89.884000 6.850771
10.035000 89.300000 6.857856
10.038000 82.901000 6.697296
10.041000 85.795000 6.856905
10.044000 90.190000 6.966019
10.047000 84.919000 6.645942
10.050000 87.418000 6.634506
10.053000 86.168000 6.735864
10.056000 87.918000 6.825304
10.059000 99.573000 7.429077
10.062000 74.091000 6.229624
10.065000 84.295000 6.734554
10.068000 77.478000 6.487307
10.071000 104.734000 7.454168
10.074000 95.997000 7.096030
10.077000 95.390000 7.067302
10.080000 75.375000 6.420555
10.083000 95.024000 7.080798
10.086000 80.115000 6.505119
10.089000 73.008000 6.261773
10.092000 87.637000 6.945816
10.095000 76.985000 6.439350
10.098000 82.758000 6.548021
10.101000 87.318000 6.878081
10.104000 74.381000 6.213852
10.107000 89.286000 6.703082
10.110000 72.503000 6.133440
10.113000 101.027000 7.485618
10.116000 84.447000 6.640959
10.119000 88.308000 6.972747
10.122000 88.386000 6.698054
10.125000 75.817000 6.339968
10.128000 88.339000 7.067539
10.131000 98.448000 7.348630
10.134000 86.116000 6.712365
10.137000 70.058000 6.029663
10.140000 83.811000 6.585300
10.143000 86.610000 6.865497
10.146000 74.644000 6.551565
10.149000 89.797000 6.996455
10.152000 91.680000 6.900901
10.155000 100.416000 7.388885
10.158000 66.328000 6.051504
10.161000 88.941000 6.838179
10.164000 90.249000 6.840955
10.167000 79.941000 6.491005
10.170000 79.721000 6.730581
10.173000 80.701000 6.784685
10.176000 97.349000 7.290026
10.179000 87.526000 6.809201
10.182000 78.088000 6.529765
10.185000 85.648000 6.808638
10.188000 101.203000 7.521544
10.191000 109.810000 7.757703
10.194000 94.994000 7.051577
10.197000 92.412000 7.090802
10.200000 90.955000 6.985178
10.203000 71.450000 6.155629
10.206000 76.829000 6.429828
10.209000 77.869000 6.332934
10.212000 78.378000 6.570044
10.215000 103.539000 7.536491
10.218000 71.474000 6.081827
10.221000 90.207000 7.113091
10.224000 84.430000 6.434516
10.227000 80.396000 6.411059
10.230000 74.636000 6.358915
10.233000 88.986000 6.989113
10.236000 94.972000 7.198163
10.239000 98.738000 7.177429
10.242000 90.472000 7.004107
10.245000 95.588000 7.326135
10.248000 76.656000 6.366372
10.251000 86.224000 6.853592
10.254000 94.101000 7.116479
10.257000 81.832000 6.481607
10.260000 92.743000 6.887915
10.263000 70.887000 6.138976
10.266000 103.656000 7.697726
10.269000 71.873000 6.090696
10.272000 77.376000 6.491001
10.275000 90.280000 7.038675
10.278000 88.986000 7.073722
10.281000 84.451000 6.667381
10.284000 99.416000 7.300581
10.287000 94.475000 7.119005
10.290000 79.901000 6.620838
10.293000 97.459000 7.196976
10.296000 102.557000 7.398173
10.299000 80.048000 6.521187
10.302000 76.324000 6.303268
10.305000 93.539000 6.983981
10.308000 89.852000 6.989319
10.311000 78.543000 6.596879
10.314000 91.764000 6.972373
10.317000 78.736000 6.505436
10.320000 94.951000 7.314575
10.323000 87.804000 6.913854
10.326000 84.087000 6.743224
10.329000 77.214000 6.371339
10.332000 88.584000 6.753724
10.335000 112.321000 7.794954
10.338000 89.195000 6.881399
10.341000 97.726000 7.249567
10.344000 89.495000 6.802493
10.347000 95.869000 7.202098
10.350000 76.689000 6.512421
10.353000 80.714000 6.426969
10.356000 95.641000 7.136777
10.359000 84.525000 6.674591
10.362000 84.831000 6.805878
10.365000 101.175000 7.492316
10.368000 105.443000 7.476875
10.371000 88.236000 6.851952
10.374000 85.338000 6.696728
10.377000 91.805000 7.030910
10.380000 83.048000 6.785789
10.383000 90.599000 7.039234
10.386000 109.703000 7.372987
10.389000 79.908000 6.414834
10.392000 96.016000 7.166227
10.395000 82.218000 6.777306
10.398000 90.486000 6.947497
10.401000 95.413000 7.126702
10.404000 83.547000 6.958615
10.407000 80.666000 6.577262
10.410000 84.168000 6.716640
10.413000 86.024000 6.848676
10.416000 82.303000 6.474797
10.419000 86.026000 6.982201
10.422000 84.418000 6.764635
10.425000 96.278000 7.314284
10.428000 95.372000 7.147335
10.431000 91.377000 6.792821
10.434000 85.957000 6.910115
10.437000 91.979000 7.098144
10.440000 73.338000 6.207800
10.443000 84.440000 6.643072
10.446000 94.970000 7.105912
10.449000 105.877000 7.555627
10.452000 84.583000 6.892823
10.455000 88.761000 6.970226
10.458000 88.682000 6.867984
10.461000 87.019000 6.828228
10.464000 103.616000 7.437959
10.467000 88.560000 6.910670
10.470000 89.636000 7.095379
10.473000 89.993000 6.956165
10.476000 82.740000 6.479936
10.479000 99.515000 7.352278
10.482000 79.170000 6.599703
10.485000 97.816000 7.024019
10.488000 79.192000 6.281185
10.491000 109.071000 7.662092
10.494000 97.595000 7.320740
10.497000 88.951000 7.047833
10.500000 95.664000 7.182264
10.503000 87.634000 6.665674
10.506000 100.561000 7.414445
10.509000 99.898000 7.194365
10.512000 83.487000 6.605210
10.515000 104.110000 7.642433
10.518000 75.354000 6.412536
10.521000 80.110000 6.671470
10.524000 93.570000 7.171171
10.527000 88.979000 7.098801
10.530000 115.461000 7.815456
10.533000 87.877000 6.732911
10.536000 87.817000 6.879178
10.539000 84.455000 6.883757
10.542000 72.158000 6.309934
10.545000 94.654000 7.034773
10.548000 97.996000 7.216835
10.551000 96.664000 7.159061
10.554000 81.318000 6.559474
10.557000 83.394000 6.767904
10.560000 89.444000 7.022802
10.563000 100.968000 7.286075
10.566000 98.334000 7.402284
10.569000 99.131000 7.478061
10.572000 87.736000 6.721563
10.575000 105.076000 7.275924
10.578000 86.736000 6.716548
10.581000 96.995000 7.326029
10.584000 97.535000 7.297566
10.587000 98.195000 7.446572
10.590000 92.124000 7.137348
10.593000 97.806000 7.212567
10.596000 110.927000 7.909917
10.599000 92.998000 7.079678
10.602000 86.055000 6.797501
10.605000 99.899000 7.335607
10.608000 99.829000 7.399833
10.611000 84.843000 6.741265
10.614000 103.426000 7.672694
10.617000 92.963000 6.993962
10.620000 86.710000 6.706756
10.623000 110.126000 7.592072
10.626000 89.457000 7.012564
10.629000 97.843000 7.200446
10.632000 88.457000 6.980263
10.635000 90.906000 7.117661
10.638000 101.970000 7.443513
10.641000 94.841000 7.337444
10.644000 84.589000 6.723728
10.647000 97.797000 7.323523
10.650000 93.252000 7.234607
10.653000 94.688000 7.180239
10.656000 87.528000 6.878515
10.659000 102.985000 7.313084
10.662000 100.282000 7.419552
10.665000 102.743000 7.326354
10.668000 90.617000 6.998972
10.671000 100.586000 7.398748
10.674000 100.824000 7.521284
10.677000 95.106000 7.213867
10.680000 95.205000 7.156969
10.683000 82.302000 6.706365
10.686000 96.435000 7.243659
10.689000 104.702000 7.669170
10.692000 93.125000 7.059897
10.695000 97.769000 7.081044
10.698000 95.347000 7.176943
10.701000 95.229000 7.148114
10.704000 102.724000 7.478457
10.707000 89.089000 6.800037
10.710000 111.165000 7.617209
10.713000 99.315000 7.310578
10.716000 100.956000 7.453773
10.719000 102.224000 7.457807
10.722000 104.303000 7.365562
10.725000 101.812000 7.457315
10.728000 95.447000 7.139721
10.731000 106.125000 7.641274
10.734000 110.292000 7.639171
10.737000 96.075000 7.215765
10.740000 105.365000 7.256936
10.743000 100.965000 7.236383
10.746000 75.537000 6.308939
10.749000 102.360000 7.447081
10.752000 119.796000 7.949500
10.755000 99.645000 7.167225
10.758000 97.866000 7.256608
10.761000 97.775000 7.275029
10.764000 105.292000 7.641596
10.767000 93.807000 7.168841
10.770000 122.230000 8.064745
10.773000 110.481000 7.784245
10.776000 110.024000 7.817561
10.779000 108.770000 7.802970
10.782000 98.400000 7.283406
10.785000 105.838000 7.418729
10.788000 113.647000 7.922468
10.791000 87.548000 7.040651
10.794000 88.744000 6.918510
10.797000 96.917000 7.160177
10.800000 110.458000 7.798864
10.803000 105.731000 7.624453
10.806000 94.957000 7.034995
10.809000 116.467000 7.882154
10.812000 116.571000 7.881406
10.815000 93.073000 6.820288
10.818000 95.854000 7.243803
10.821000 105.223000 7.519916
10.824000 93.436000 7.113464
10.827000 90.373000 7.082599
10.830000 100.224000 7.253148
10.833000 94.030000 7.076597
10.836000 108.318000 7.549206
10.839000 93.619000 7.089723
10.842000 102.472000 7.244072
10.845000 102.121000 7.409180
10.848000 88.309000 7.016985
10.851000 84.877000 6.919960
10.854000 87.452000 6.758916
10.857000 98.716000 7.264337
10.860000 100.608000 7.170921
10.863000 97.541000 7.290744
10.866000 96.167000 7.297423
10.869000 115.071000 7.830051
10.872000 99.077000 7.317158
10.875000 98.094000 7.159914
10.878000 94.681000 7.342947
10.881000 82.157000 6.666523
10.884000 104.424000 7.383439
10.887000 103.502000 7.465034
10.890000 109.738000 7.641209
10.893000 95.680000 7.177383
10.896000 90.415000 6.968583
10.899000 95.570000 7.232078
10.902000 86.056000 6.638115
10.905000 95.244000 7.177396
10.908000 97.202000 7.190195
10.911000 110.725000 7.894674
10.914000 91.089000 6.950784
10.917000 97.081000 7.129662
10.920000 104.860000 7.782466
10.923000 81.196000 6.690983
10.926000 105.193000 7.567259
10.929000 99.167000 7.187812
10.932000 115.346000 7.830731
10.935000 112.367000 7.701331
10.938000 96.892000 7.142663
10.941000 98.802000 7.383632
10.944000 91.770000 7.015089
10.947000 114.640000 7.651679
10.950000 117.081000 7.884714
10.953000 101.577000 7.391966
10.956000 88.719000 6.810846
10.959000 86.208000 6.752960
10.962000 100.709000 7.296293
10.965000 87.787000 6.928683
10.968000 115.532000 7.993382
10.971000 117.092000 7.975564
10.974000 109.084000 7.480639
10.977000 106.552000 7.544702
10.980000 99.875000 7.317643
10.983000 110.223000 7.752252
10.986000 92.035000 6.972183
10.989000 96.463000 7.174485
10.992000 97.261000 7.268877
10.995000 91.299000 7.082912
10.998000 78.538000 6.548334
11.001000 102.777000 7.389178
11.004000 106.424000 7.377966
11.007000 115.234000 7.957947
11.010000 111.463000 7.899518
11.013000 108.138000 7.742296
11.016000 89.160000 6.844732
11.019000 100.317000 7.221099
11.022000 102.472000 7.506691
11.025000 79.575000 6.397863
11.028000 101.330000 7.496697
11.031000 108.415000 7.588182
11.034000 108.198000 7.674065
11.037000 98.312000 7.191446
11.040000 110.336000 7.765699
11.043000 110.895000 7.711139
11.046000 100.259000 7.253737
11.049000 95.739000 7.195336
11.052000 100.838000 7.314285
11.055000 87.121000 6.797281
11.058000 95.475000 7.067476
11.061000 96.659000 7.047755
11.064000 107.389000 7.655279
11.067000 107.385000 7.536070
11.070000 106.016000 7.486903
11.073000 124.832000 8.135276
11.076000 104.437000 7.231548
11.079000 88.574000 6.883285
11.082000 89.529000 6.911946
11.085000 107.555000 7.773733
11.088000 111.919000 7.774171
11.091000 96.471000 7.151230
11.094000 96.425000 7.346742
11.097000 107.169000 7.495604
11.100000 107.216000 7.676163
11.103000 98.321000 7.295580
11.106000 107.520000 7.376970
11.109000 106.948000 7.524306
11.112000 96.114000 7.069479
11.115000 105.326000 7.717483
11.118000 98.946000 7.337389
11.121000 101.725000 7.167354
11.124000 102.933000 7.468861
11.127000 84.045000 6.775285
11.130000 108.132000 7.626363
11.133000 99.169000 7.157278
11.136000 112.051000 7.850780
11.139000 119.110000 7.809150
11.142000 90.915000 7.023609
11.145000 103.807000 7.496099
11.148000 90.176000 6.997875
11.151000 89.119000 6.883921
11.154000 109.542000 7.671131
11.157000 89.094000 6.972808
11.160000 99.147000 7.401569
11.163000 96.090000 7.148187
11.166000 99.963000 7.238284
11.169000 118.203000 7.933785
11.172000 119.612000 8.135240
11.175000 99.270000 7.270625
11.178000 106.003000 7.593222
11.181000 95.752000 7.047795
11.184000 102.499000 7.378103
11.187000 99.389000 7.283156
11.190000 111.833000 7.946632
11.193000 90.773000 6.806782
11.196000 105.565000 7.496089
11.199000 100.811000 7.271291
11.202000 103.861000 7.535725
11.205000 100.230000 7.355691
11.208000 125.400000 8.232248
11.211000 112.378000 7.655252
11.214000 113.915000 7.799505
11.217000 112.891000 7.742496
11.220000 103.314000 7.441913
11.223000 100.897000 7.353195
11.226000 111.956000 7.732365
11.229000 118.690000 8.068261
11.232000 110.989000 7.687116
11.235000 112.455000 7.882782
11.238000 102.679000 7.344835
11.241000 119.843000 7.974087
11.244000 93.806000 7.084036
11.247000 108.352000 7.680067
11.250000 119.782000 7.961708
11.253000 100.377000 7.404876
11.256000 87.931000 6.898777
11.259000 105.883000 7.684471
11.262000 102.421000 7.506879
11.265000 96.963000 7.326297
11.268000 105.900000 7.354878
11.271000 102.548000 7.412032
11.274000 105.059000 7.668025
11.277000 104.012000 7.480110
11.280000 108.151000 7.495914
11.283000 122.995000 8.149260
11.286000 103.955000 7.288235
11.289000 98.646000 7.251103
11.292000 95.632000 7.195711
11.295000 95.858000 6.888670
11.298000 103.998000 7.430292
11.301000 124.812000 8.147299
11.304000 104.834000 7.619408
11.307000 114.456000 7.997116
11.310000 116.015000 8.079871
11.313000 102.077000 7.370225
11.316000 98.801000 7.294959
11.319000 113.635000 8.003000
11.322000 114.623000 7.904730
11.325000 103.949000 7.553663
11.328000 97.807000 7.253429
11.331000 100.407000 7.302685
11.334000 106.959000 7.560850
11.337000 91.979000 6.989104
11.340000 92.019000 7.054674
11.343000 100.401000 7.309676
11.346000 106.877000 7.456314
11.349000 96.038000 7.213277
11.352000 92.523000 7.046452
11.355000 106.499000 7.640856
11.358000 97.314000 7.083078
11.361000 99.571000 7.355174
11.364000 101.137000 7.375938
11.367000 107.346000 7.626464
11.370000 120.527000 7.913393
11.373000 117.504000 7.904716
11.376000 94.239000 6.902936
11.379000 100.772000 7.267591
11.382000 106.750000 7.595712
11.385000 108.683000 7.660178
11.388000 112.847000 7.874348
11.391000 103.134000 7.456435
11.394000 106.066000 7.865288
11.397000 109.448000 7.554884
11.400000 101.639000 7.291529
11.403000 90.535000 7.042771
11.406000 95.397000 7.153200
11.409000 111.427000 7.790044
11.412000 112.326000 7.801917
11.415000 108.035000 7.391358
11.418000 100.585000 7.217449
11.421000 113.872000 7.803150
11.424000 83.916000 6.718754
11.427000 97.459000 7.284943
11.430000 94.813000 7.048707
11.433000 101.632000 7.355896
11.436000 99.464000 7.440765
11.439000 93.803000 7.009506
11.442000 123.771000 8.068751
11.445000 122.742000 8.043128
11.448000 119.624000 8.015175
11.451000 87.126000 6.797234
11.454000 102.986000 7.344617
11.457000 87.928000 6.794713
11.460000 97.403000 7.161601
11.463000 99.116000 7.317982
11.466000 101.618000 7.382747
11.469000 110.116000 7.747731
11.472000 108.192000 7.684652
11.475000 99.609000 7.225673
11.478000 96.966000 7.262630
11.481000 114.110000 7.629109
11.484000 105.344000 7.678610
11.487000 111.416000 7.653279
11.490000 101.901000 7.235582
11.493000 86.142000 6.814471
11.496000 106.613000 7.754348
11.499000 102.198000 7.551376
11.502000 94.640000 7.064286
11.505000 97.373000 7.123305
11.508000 111.290000 7.677718
11.511000 101.868000 7.426866
11.514000 108.023000 7.626030
11.517000 118.880000 7.899442
11.520000 100.106000 7.258625
11.523000 93.157000 7.093956
11.526000 117.041000 8.159297
11.529000 117.066000 7.986896
11.532000 94.848000 7.025715
11.535000 99.294000 7.130339
11.538000 80.896000 6.517295
11.541000 108.075000 7.689137
11.544000 106.794000 7.692620
11.547000 106.031000 7.692427
11.550000 111.175000 7.592936
11.553000 105.681000 7.443106
11.556000 105.974000 7.725088
11.559000 114.804000 7.842161
11.562000 104.140000 7.581327
11.565000 125.656000 8.092257
11.568000 100.650000 7.118781
11.571000 114.123000 7.935243
11.574000 122.771000 8.278758
11.577000 95.994000 7.153042
11.580000 122.780000 8.217655
11.583000 119.132000 8.128372
11.586000 97.360000 7.423725
11.589000 105.917000 7.457388
11.592000 115.335000 7.835366
11.595000 120.037000 8.055775
11.598000 101.798000 7.414623
11.601000 121.467000 8.279197
11.604000 91.046000 7.032968
11.607000 94.398000 7.185835
11.610000 112.093000 7.537451
11.613000 109.145000 7.789974
11.616000 97.074000 7.132098
11.619000 117.088000 7.965878
11.622000 99.281000 7.358441
11.625000 100.688000 7.421306
11.628000 115.635000 8.124404
11.631000 94.509000 7.205475
11.634000 120.173000 8.009889
11.637000 104.741000 7.415120
11.640000 89.937000 6.906056
11.643000 95.649000 7.155543
11.646000 101.423000 7.410525
11.649000 121.106000 8.134615
11.652000 115.769000 7.715520
11.655000 107.918000 7.626469
11.658000 87.692000 7.026795
11.661000 114.289000 7.794623
11.664000 107.651000 7.525181
11.667000 91.104000 7.087464
11.670000 98.215000 7.220777
11.673000 103.124000 7.499391
11.676000 115.937000 8.043987
11.679000 120.128000 7.813549
11.682000 109.399000 7.451402
11.685000 86.836000 6.866838
11.688000 119.577000 8.214284
11.691000 97.028000 7.284215
11.694000 98.939000 7.006966
11.697000 130.196000 8.267528
11.700000 111.476000 7.884890
11.703000 102.185000 7.457393
11.706000 100.182000 7.305111
11.709000 116.740000 7.803297
11.712000 111.755000 7.710526
11.715000 94.700000 7.181458
11.718000 114.632000 7.935180
11.721000 104.815000 7.464820
11.724000 110.201000 7.845574
11.727000 100.599000 7.378030
11.730000 111.778000 7.763738
11.733000 112.665000 7.802249
11.736000 118.560000 8.000654
11.739000 112.281000 7.595673
11.742000 112.144000 7.761404
11.745000 107.144000 7.624891
11.748000 100.283000 7.362965
11.751000 109.556000 7.810986
11.754000 106.120000 7.716869
11.757000 103.150000 7.395580
11.760000 113.083000 7.703437
11.763000 123.380000 8.233374
11.766000 94.946000 7.192400
11.769000 101.695000 7.562529
11.772000 108.874000 7.638576
11.775000 123.196000 8.144304
11.778000 107.326000 7.645604
11.781000 96.726000 7.337672
11.784000 108.683000 7.617738
11.787000 109.687000 7.469703
11.790000 88.169000 7.103853
11.793000 98.088000 7.309671
11.796000 112.150000 7.819692
11.799000 105.676000 7.533913
11.802000 107.648000 7.673606
11.805000 88.544000 6.891444
11.808000 103.787000 7.453712
11.811000 118.414000 7.959736
11.814000 82.027000 6.379490
11.817000 99.424000 7.404056
11.820000 110.918000 7.936836
11.823000 90.342000 6.901751
11.826000 98.378000 7.110167
11.829000 118.643000 7.899752
11.832000 92.629000 7.067608
11.835000 101.470000 7.642677
11.838000 100.448000 7.363114
11.841000 102.904000 7.589366
11.844000 89.496000 6.936466
11.847000 94.593000 7.309210
11.850000 105.295000 7.657886
11.853000 95.636000 7.236819
11.856000 98.868000 7.122888
11.859000 107.795000 7.549908
11.862000 98.180000 7.146993
11.865000 105.368000 7.554371
11.868000 100.854000 7.337575
11.871000 109.468000 7.398575
11.874000 101.020000 7.182650
11.877000 93.375000 7.089723
11.880000 102.603000 7.367412
11.883000 95.961000 7.285208
11.886000 92.449000 7.123650
11.889000 93.901000 6.895607
11.892000 103.782000 7.486105
11.895000 102.849000 7.500358
11.898000 111.529000 7.788522
11.901000 90.337000 6.882545
11.904000 107.816000 7.630456
11.907000 111.787000 7.807339
11.910000 94.850000 7.151363
11.913000 102.978000 7.288378
11.916000 111.247000 7.733249
11.919000 108.531000 7.602498
11.922000 87.758000 6.905255
11.925000 100.911000 7.328430
11.928000 109.846000 7.654314
11.931000 84.837000 6.628407
11.934000 93.015000 7.081474
11.937000 110.237000 7.833252
11.940000 93.826000 7.169775
11.943000 111.400000 7.787853
11.946000 82.780000 6.571287
11.949000 101.782000 7.253422
11.952000 124.004000 8.063637
11.955000 96.704000 7.192797
11.958000 95.004000 7.017295
11.961000 112.582000 7.912817
11.964000 75.741000 6.377692
11.967000 95.806000 7.211210
11.970000 88.535000 6.910617
11.973000 94.177000 7.096918
11.976000 88.631000 6.847516
11.979000 112.848000 7.971208
11.982000 98.360000 7.275258
11.985000 113.827000 7.866976
11.988000 102.229000 7.378418
11.991000 94.097000 7.109499
11.994000 92.789000 7.033636
11.997000 88.419000 7.011172
12.000000 87.547000 7.051486
12.003000 96.663000 7.060439
12.006000 100.385000 7.328529
12.009000 105.375000 7.571981
12.012000 72.465000 6.257659
12.015000 83.749000 6.569388
12.018000 82.872000 6.681046
12.021000 97.717000 7.266672
12.024000 100.891000 7.523294
12.027000 106.883000 7.842866
12.030000 98.169000 7.497342
12.033000 85.687000 6.623574
12.036000 100.437000 7.265421
12.039000 126.772000 8.288852
12.042000 94.526000 7.074362
12.045000 91.868000 7.209081
12.048000 81.402000 6.570141
12.051000 106.093000 7.518882
12.054000 91.223000 7.064870
12.057000 99.395000 7.384625
12.060000 102.180000 7.391493
12.063000 90.982000 7.037815
12.066000 86.139000 6.875869
12.069000 103.290000 7.516777
12.072000 88.532000 6.786661
12.075000 96.171000 7.180289
12.078000 103.381000 7.531732
12.081000 91.273000 6.848374
12.084000 96.078000 7.200467
12.087000 94.295000 7.054271
12.090000 101.897000 7.210104
12.093000 99.152000 7.246308
12.096000 118.652000 7.958882
12.099000 97.006000 7.181945
12.102000 106.056000 7.640277
12.105000 101.136000 7.253015
12.108000 80.421000 6.704960
12.111000 98.932000 7.195164
12.114000 102.595000 7.531376
12.117000 97.316000 7.104819
12.120000 96.897000 7.233288
12.123000 108.206000 7.669299
12.126000 105.359000 7.394785
12.129000 88.021000 6.851669
12.132000 77.308000 6.370080
12.135000 94.091000 7.146380
12.138000 118.936000 7.921144
12.141000 85.807000 6.789644
12.144000 98.535000 7.326392
12.147000 99.189000 7.287581
12.150000 91.655000 6.873562
12.153000 107.540000 7.479402
12.156000 90.033000 6.864708
12.159000 88.761000 6.823923
12.162000 70.940000 6.148302
12.165000 94.377000 7.059942
12.168000 81.677000 6.662452
12.171000 89.861000 7.007445
12.174000 87.271000 6.787492
12.177000 96.520000 7.447269
12.180000 98.901000 7.258795
12.183000 87.164000 6.677501
12.186000 108.921000 7.682799
12.189000 98.641000 7.411067
12.192000 84.941000 6.667400
12.195000 75.700000 6.323583
12.198000 84.941000 6.778053
12.201000 95.575000 7.239362
12.204000 88.798000 7.072551
12.207000 101.372000 7.481750
12.210000 79.754000 6.527407
12.213000 104.096000 7.433276
12.216000 84.491000 6.642885
12.219000 90.411000 7.008717
12.222000 99.046000 7.327269
12.225000 117.955000 7.772403
12.228000 79.774000 6.593272
12.231000 84.208000 6.807758
12.234000 93.529000 7.292245
12.237000 98.192000 7.256180
12.240000 87.928000 6.937978
12.243000 105.347000 7.662108
12.246000 89.984000 6.847872
12.249000 88.066000 6.960470
12.252000 73.810000 6.209753
12.255000 82.501000 6.370731
12.258000 98.357000 7.290690
12.261000 92.435000 7.125327
12.264000 104.681000 7.506261
12.267000 98.125000 7.127345
12.270000 96.488000 7.172358
12.273000 83.891000 6.867397
12.276000 99.965000 7.454653
12.279000 82.764000 6.732841
12.282000 84.922000 6.665267
12.285000 95.737000 7.415847
12.288000 99.945000 7.272633
12.291000 89.684000 6.959615
12.294000 84.589000 7.035083
12.297000 87.390000 6.941359
12.300000 84.015000 6.592064
12.303000 96.100000 7.106925
12.306000 87.710000 6.913032
12.309000 105.237000 7.730282
12.312000 107.205000 7.467548
12.315000 89.794000 7.097952
12.318000 87.483000 6.709518
12.321000 98.833000 7.398166
12.324000 100.979000 7.248541
12.327000 92.313000 7.195902
12.330000 97.462000 7.253906
12.333000 94.762000 7.186025
12.336000 97.590000 7.472642
12.339000 83.561000 6.735546
12.342000 90.127000 6.798766
12.345000 84.297000 6.714921
12.348000 90.127000 6.987423
12.351000 96.188000 7.215066
12.354000 100.739000 7.449428
12.357000 94.479000 7.067094
12.360000 73.096000 6.310800
12.363000 93.882000 7.178171
12.366000 92.697000 7.159380
12.369000 68.512000 6.224164
12.372000 86.981000 6.928757
12.375000 99.563000 7.268584
12.378000 87.292000 6.911425
12.381000 90.055000 7.146776
12.384000 93.374000 6.951927
12.387000 95.677000 7.285736
12.390000 96.952000 7.293112
12.393000 93.053000 7.073500
12.396000 92.445000 7.134628
12.399000 86.528000 6.753912
12.402000 97.677000 7.132173
12.405000 79.911000 6.374010
12.408000 89.306000 7.076825
12.411000 84.971000 6.807466
12.414000 92.458000 7.059240
12.417000 105.542000 7.321778
12.420000 107.088000 7.648026
12.423000 88.987000 6.873234
12.426000 102.660000 7.477601
12.429000 94.683000 7.161824
12.432000 79.331000 6.291626
12.435000 85.069000 6.740075
12.438000 113.657000 7.923568
12.441000 98.454000 7.278602
12.444000 80.862000 6.527228
12.447000 88.229000 6.822248
12.450000 81.235000 6.652214
12.453000 84.869000 6.809835
12.456000 96.697000 7.239748
12.459000 93.797000 7.078925
12.462000 101.925000 7.335161
12.465000 89.279000 7.075831
12.468000 83.349000 6.723799
12.471000 83.669000 6.580934
12.474000 92.696000 7.145550
12.477000 98.314000 7.183545
12.480000 80.647000 6.626133
12.483000 102.093000 7.543829
12.486000 82.017000 6.556162
12.489000 100.397000 7.218164
12.492000 91.616000 7.040571
12.495000 102.910000 7.480522
12.498000 105.500000 7.674725
12.501000 61.436000 5.735218
12.504000 87.648000 6.788907
12.507000 71.891000 6.236895
12.510000 76.267000 6.457875
12.513000 92.885000 7.103978
12.516000 82.768000 6.640105
12.519000 88.810000 6.818996
12.522000 93.239000 7.065648
12.525000 96.586000 7.259914
12.528000 74.120000 6.559688
12.531000 69.907000 6.088249
12.534000 109.795000 7.692042
12.537000 95.164000 7.300829
12.540000 85.012000 6.745949
12.543000 99.232000 7.390256
12.546000 93.611000 7.280288
12.549000 85.693000 6.588451
12.552000 88.863000 7.030542
12.555000 90.412000 7.033230
12.558000 97.083000 7.213289
12.561000 102.803000 7.553318
12.564000 97.104000 7.069345
12.567000 101.173000 7.480482
12.570000 88.901000 7.013773
12.573000 90.521000 6.920143
12.576000 90.860000 6.817442
12.579000 89.086000 6.792214
12.582000 95.729000 7.283817
12.585000 89.258000 6.860525
12.588000 98.520000 7.335615
12.591000 77.470000 6.364044
12.594000 97.292000 7.115813
12.597000 63.292000 5.965959
12.600000 87.573000 6.890934
12.603000 93.581000 7.102719
12.606000 89.862000 6.833249
12.609000 76.157000 6.365595
12.612000 91.132000 6.933233
12.615000 99.617000 7.444253
12.618000 99.492000 7.243985
12.621000 85.958000 6.829954
12.624000 73.531000 6.258587
12.627000 100.587000 7.314335
12.630000 98.941000 7.514390
12.633000 94.827000 7.042616
12.636000 90.168000 6.961497
12.639000 81.806000 6.666351
12.642000 79.589000 6.537784
12.645000 90.470000 7.021477
12.648000 90.290000 6.974567
12.651000 84.614000 6.682857
12.654000 99.710000 7.471556
12.657000 92.421000 7.105627
12.660000 88.314000 6.808591
12.663000 101.322000 7.472460
12.666000 85.761000 6.720641
12.669000 88.831000 6.864944
12.672000 84.737000 6.694146
12.675000 101.064000 7.487082
12.678000 85.235000 6.810862
12.681000 87.743000 6.859805
12.684000 74.947000 6.173295
12.687000 78.058000 6.524857
12.690000 73.281000 6.328560
12.693000 77.021000 6.501445
12.696000 87.971000 6.946001
12.699000 93.247000 7.036688
12.702000 83.282000 6.550659
12.705000 102.261000 7.456700
12.708000 75.723000 6.338920
12.711000 79.128000 6.562117
12.714000 70.931000 6.310671
12.717000 81.762000 6.660585
12.720000 96.889000 7.378800
12.723000 85.518000 6.835540
12.726000 74.292000 6.059717
12.729000 91.368000 7.073379
12.732000 85.869000 6.986965
12.735000 89.953000 6.951042
12.738000 84.224000 6.807541
12.741000 94.828000 7.051845
12.744000 91.986000 6.982356
12.747000 91.513000 7.211172
12.750000 87.042000 6.829422
12.753000 81.384000 6.511254
12.756000 99.135000 7.207167
12.759000 82.439000 6.658576
12.762000 90.351000 7.049447
12.765000 83.948000 6.821852
12.768000 86.800000 6.709777
12.771000 93.287000 6.972156
12.774000 69.731000 6.054183
12.777000 71.652000 6.165306
12.780000 88.942000 6.893665
12.783000 82.697000 6.664667
12.786000 81.175000 6.577831
12.789000 76.755000 6.604196
12.792000 64.613000 5.916805
12.795000 79.055000 6.516704
12.798000 83.564000 6.725730
12.801000 84.291000 6.788635
12.804000 82.621000 6.566011
12.807000 81.217000 6.502414
12.810000 74.674000 6.284864
12.813000 79.308000 6.376374
12.816000 85.126000 6.803639
12.819000 74.928000 6.398699
12.822000 79.194000 6.542035
12.825000 86.133000 6.842465
12.828000 88.077000 6.761184
12.831000 91.873000 6.941224
12.834000 95.070000 7.151413
12.837000 86.818000 6.887389
12.840000 81.385000 6.583677
12.843000 82.273000 6.503451
12.846000 90.738000 7.037647
12.849000 80.116000 6.598869
12.852000 85.334000 6.855677
12.855000 80.904000 6.700155
12.858000 76.442000 6.398110
12.861000 76.142000 6.378531
12.864000 78.705000 6.455296
12.867000 82.914000 6.663502
12.870000 82.568000 6.565034
12.873000 77.781000 6.412573
12.876000 88.746000 6.910954
12.879000 86.132000 6.834473
12.882000 85.844000 6.809755
12.885000 78.897000 6.247591
12.888000 87.741000 6.895329
12.891000 77.952000 6.550952
12.894000 88.031000 6.919227
12.897000 82.884000 6.769099
12.900000 88.532000 6.950439
12.903000 81.793000 6.393117
12.906000 78.847000 6.552550
12.909000 78.713000 6.564546
12.912000 96.700000 7.243501
12.915000 87.273000 6.785973
12.918000 108.677000 7.747987
12.921000 84.652000 6.652472
12.924000 96.885000 7.375770
12.927000 90.635000 7.379232
12.930000 85.205000 6.598284
12.933000 100.961000 7.429187
12.936000 67.563000 6.125918
12.939000 76.528000 6.458887
12.942000 97.309000 7.290574
12.945000 93.929000 7.083929
12.948000 93.077000 7.098706
12.951000 81.195000 6.550629
12.954000 97.931000 7.293679
12.957000 74.925000 6.411529
12.960000 72.186000 5.994268
12.963000 94.616000 7.114523
12.966000 89.394000 7.036193
12.969000 91.740000 7.215482
12.972000 74.554000 6.545313
12.975000 76.927000 6.295413
12.978000 102.503000 7.314076
12.981000 91.605000 7.038764
12.984000 82.132000 6.662102
12.987000 75.700000 6.389179
12.990000 61.815000 5.755836
12.993000 86.254000 6.692233
12.996000 83.798000 6.719730
12.999000 81.020000 6.759858
13.002000 76.817000 6.316261
13.005000 85.966000 6.742054
13.008000 58.406000 5.456662
13.011000 85.183000 7.014809
13.014000 88.508000 6.890259
13.017000 71.122000 6.138952
13.020000 69.813000 6.100078
13.023000 67.366000 5.975196
13.026000 88.653000 6.801904
13.029000 72.535000 6.252172
13.032000 71.981000 6.310080
13.035000 83.375000 6.639137
13.038000 67.755000 6.028146
13.041000 66.019000 6.157620
13.044000 88.517000 6.935670
13.047000 70.439000 6.102099
13.050000 82.724000 6.538171
13.053000 70.218000 6.208508
13.056000 89.730000 7.078925
13.059000 73.169000 6.340994
13.062000 84.448000 6.531295
13.065000 80.412000 6.444650
13.068000 82.212000 6.617018
13.071000 80.579000 6.783420
13.074000 71.581000 6.238253
13.077000 78.968000 6.477995
13.080000 88.484000 6.698634
13.083000 64.910000 5.914396
13.086000 65.033000 5.939090
13.089000 79.223000 6.494697
13.092000 81.627000 6.710375
13.095000 85.523000 6.684599
13.098000 82.770000 6.573747
13.101000 81.962000 6.823410
13.104000 62.078000 5.923301
13.107000 77.543000 6.503766
13.110000 72.061000 6.300544
13.113000 90.742000 7.273114
13.116000 74.830000 6.344552
13.119000 84.457000 6.865460
13.122000 76.508000 6.332151
13.125000 75.732000 6.316825
13.128000 68.682000 6.110145
13.131000 86.662000 6.940286
13.134000 84.390000 6.826619
13.137000 79.959000 6.608840
13.140000 90.058000 6.792822
13.143000 78.532000 6.392411
13.146000 85.724000 6.887306
13.149000 73.198000 6.422660
13.152000 71.763000 6.088091
13.155000 90.474000 6.964296
13.158000 84.892000 6.831952
13.161000 70.123000 6.107344
13.164000 91.749000 6.935921
13.167000 73.181000 6.269213
13.170000 69.664000 6.276758
13.173000 69.503000 6.161749
13.176000 84.735000 6.830951
13.179000 87.296000 6.664918
13.182000 68.928000 5.898453
13.185000 85.355000 6.788941
13.188000 91.903000 7.073669
13.191000 85.003000 6.698661
13.194000 54.956000 5.422465
13.197000 69.795000 5.922484
13.200000 73.316000 6.198568
13.203000 95.406000 7.093532
13.206000 96.970000 7.309365
13.209000 71.107000 6.175251
13.212000 98.455000 7.281241
13.215000 80.669000 6.491359
13.218000 76.410000 6.434995
13.221000 63.765000 5.685668
13.224000 85.124000 6.622021
13.227000 64.855000 5.897445
13.230000 77.874000 6.547934
13.233000 81.830000 6.685568
13.236000 81.570000 6.666308
13.239000 86.726000 6.722250
13.242000 87.906000 6.747186
13.245000 82.678000 6.681156
13.248000 85.011000 6.906135
13.251000 68.864000 5.962517
13.254000 68.403000 6.133816
13.257000 63.364000 5.678106
13.260000 77.884000 6.547360
13.263000 77.773000 6.441574
13.266000 71.098000 6.058614
13.269000 79.377000 6.560152
13.272000 73.941000 6.327697
13.275000 67.368000 5.821808
13.278000 73.409000 5.990894
13.281000 87.285000 6.842463
13.284000 67.775000 5.918267
13.287000 64.277000 5.947029
13.290000 94.119000 7.352444
13.293000 75.329000 6.693520
13.296000 83.301000 6.480599
13.299000 76.456000 6.381288
13.302000 80.504000 6.573257
13.305000 82.873000 6.494611
13.308000 76.481000 6.590681
13.311000 63.644000 5.853933
13.314000 67.169000 5.962439
13.317000 64.146000 5.848027
13.320000 74.872000 6.352514
13.323000 86.420000 6.853642
13.326000 85.836000 6.873727
13.329000 79.857000 6.714045
13.332000 66.421000 5.932915
13.335000 67.869000 6.075312
13.338000 74.420000 6.244800
13.341000 82.155000 6.746155
13.344000 94.848000 7.025305
13.347000 76.599000 6.474196
13.350000 77.300000 6.536697
13.353000 70.436000 6.205327
13.356000 69.843000 6.155642
13.359000 77.282000 6.350983
13.362000 71.095000 6.261533
13.365000 67.975000 6.244858
13.368000 87.332000 6.847920
13.371000 87.308000 6.830498
13.374000 72.229000 6.179929
13.377000 75.797000 6.412092
13.380000 69.950000 6.163392
13.383000 79.437000 6.540741
13.386000 83.839000 6.682052
13.389000 82.581000 6.715233
13.392000 89.845000 7.067559
13.395000 83.162000 6.904626
13.398000 80.516000 6.655927
13.401000 78.468000 6.421604
13.404000 92.442000 6.978744
13.407000 74.406000 6.347586
13.410000 73.353000 6.306242
13.413000 68.993000 5.960964
13.416000 83.606000 6.687238
13.419000 77.314000 6.528572
13.422000 94.893000 7.203056
13.425000 90.084000 6.949317
13.428000 88.444000 6.869326
13.431000 83.801000 6.696927
13.434000 74.458000 6.257254
13.437000 73.875000 6.293603
13.440000 77.454000 6.540965
13.443000 83.126000 6.728455
13.446000 81.676000 6.570767
13.449000 86.547000 6.836978
13.452000 91.225000 7.125921
13.455000 87.079000 6.760791
13.458000 98.976000 7.334983
13.461000 76.740000 6.304520
13.464000 79.483000 6.576437
13.467000 70.403000 6.040272
13.470000 93.378000 7.195395
13.473000 88.021000 6.827584
13.476000 92.296000 6.999463
13.479000 87.166000 6.763374
13.482000 82.663000 6.762180
13.485000 97.824000 7.160012
13.488000 106.667000 7.634538
13.491000 94.226000 7.060448
13.494000 99.369000 7.313576
13.497000 118.006000 8.063593
13.500000 93.427000 7.051977
13.503000 129.181000 8.442490
13.506000 126.952000 8.190027
13.509000 142.971000 8.727446
13.512000 134.685000 8.519001
13.515000 133.537000 8.494718
13.518000 149.735000 9.045559
13.521000 180.733000 9.848922
13.524000 179.958000 9.934772
13.527000 229.627000 11.306634
13.530000 270.123000 12.139200
13.533000 306.704000 12.787190
13.536000 381.135000 14.192005
13.539000 476.596000 16.075906
13.542000 675.535000 19.365763
13.545000 899.354000 22.282319
13.548000 1179.944000 25.149699
13.551000 1555.812000 29.306920
13.554000 1872.081000 32.571646
13.557000 2026.847000 34.341368
13.560000 1888.451000 32.599790
13.563000 1376.188000 27.522656
13.566000 1031.735000 23.741106
13.569000 712.768000 19.727605
13.572000 525.621000 17.201013
13.575000 425.171000 15.382109
13.578000 348.908000 13.512054
13.581000 234.033000 11.221857
13.584000 228.454000 11.178299
13.587000 208.401000 10.663868
13.590000 177.496000 9.712898
13.593000 157.641000 9.173998
13.596000 134.114000 8.462573
13.599000 126.561000 8.159700
13.602000 126.847000 8.320814
13.605000 134.142000 8.453898
13.608000 114.807000 7.861608
13.611000 112.481000 7.829244
13.614000 92.579000 7.051925
13.617000 86.332000 6.998566
13.620000 101.399000 7.374674
13.623000 90.965000 6.883478
13.626000 99.197000 7.277027
13.629000 93.786000 6.969983
13.632000 107.632000 7.753559
13.635000 95.369000 7.128602
13.638000 92.982000 6.952919
13.641000 84.626000 6.827962
13.644000 92.532000 7.186567
13.647000 87.523000 6.902431
13.650000 79.592000 6.384499
13.653000 81.689000 6.618083
13.656000 87.974000 6.904405
13.659000 87.935000 6.996803
13.662000 71.062000 6.183992
13.665000 68.846000 5.947205
13.668000 59.525000 5.625133
13.671000 84.925000 6.733867
13.674000 65.213000 5.761629
13.677000 80.184000 6.695519
13.680000 75.878000 6.375236
13.683000 81.217000 6.683721
13.686000 87.822000 6.954187
13.689000 62.478000 5.853738
13.692000 67.846000 6.084325
13.695000 78.946000 6.547050
13.698000 66.833000 6.018184
13.701000 82.477000 6.710396
13.704000 67.299000 5.960392
13.707000 65.165000 5.753165
13.710000 78.403000 6.491255
13.713000 80.039000 6.450545
13.716000 81.347000 6.620830
13.719000 69.056000 6.113982
13.722000 58.990000 5.530991
13.725000 66.541000 6.109936
13.728000 81.100000 6.511115
13.731000 84.422000 6.638342
13.734000 74.911000 6.539087
13.737000 58.860000 5.655096
13.740000 66.071000 5.921213
13.743000 78.100000 6.345165
13.746000 84.203000 6.800443
13.749000 76.132000 6.416961
13.752000 66.907000 5.862355
13.755000 78.065000 6.542101
13.758000 78.975000 6.519448
13.761000 62.303000 5.717540
13.764000 67.563000 6.163002
13.767000 80.897000 6.592537
13.770000 69.501000 6.026452
13.773000 77.266000 6.518118
13.776000 54.539000 5.400552
13.779000 62.397000 5.784341
13.782000 72.116000 6.243084
13.785000 71.692000 6.053464
13.788000 75.855000 6.353777
13.791000 74.146000 6.385940
13.794000 66.596000 5.972102
13.797000 80.557000 6.577404
13.800000 71.427000 6.205977
13.803000 76.268000 6.403342
13.806000 68.396000 6.071893
13.809000 76.406000 6.377780
13.812000 65.640000 5.968746
13.815000 77.212000 6.493194
13.818000 77.280000 6.604940
13.821000 52.725000 5.270281
13.824000 83.433000 6.714040
13.827000 72.165000 6.449545
13.830000 78.542000 6.516885
13.833000 68.081000 5.865007
13.836000 59.883000 5.686746
13.839000 61.274000 5.747542
13.842000 73.005000 6.232177
13.845000 59.963000 5.610118
13.848000 75.267000 6.292079
13.851000 71.203000 6.224672
13.854000 80.060000 6.666245
13.857000 66.852000 6.135451
13.860000 58.486000 5.512516
13.863000 62.939000 5.837266
13.866000 63.854000 6.028009
13.869000 75.314000 6.481481
13.872000 67.680000 6.100546
13.875000 52.871000 5.255588
13.878000 62.615000 5.939483
13.881000 68.904000 6.123207
13.884000 60.396000 5.777704
13.887000 57.780000 5.476545
13.890000 73.976000 6.257714
13.893000 51.565000 5.401155
13.896000 65.730000 6.180036
13.899000 74.016000 6.334438
13.902000 82.945000 6.537978
13.905000 63.736000 5.980450
13.908000 86.757000 7.099907
13.911000 63.087000 5.903468
13.914000 67.315000 5.925238
13.917000 67.409000 6.135270
13.920000 55.396000 5.348779
13.923000 75.738000 6.523118
13.926000 64.109000 5.915604
13.929000 71.058000 6.199427
13.932000 62.178000 5.816494
13.935000 73.922000 6.353622
13.938000 66.641000 6.148936
13.941000 81.712000 6.581519
13.944000 74.805000 6.458416
13.947000 66.538000 5.942731
13.950000 74.491000 6.465089
13.953000 75.373000 6.497049
13.956000 76.459000 6.491880
13.959000 67.714000 5.941938
13.962000 62.163000 5.762500
13.965000 59.387000 5.495497
13.968000 70.637000 6.277344
13.971000 63.266000 5.938349
13.974000 72.312000 6.080529
13.977000 80.103000 6.553188
13.980000 70.403000 6.136363
13.983000 61.461000 5.846467
13.986000 55.237000 5.506714
13.989000 74.216000 6.322489
13.992000 57.275000 5.378277
13.995000 74.520000 6.341363
13.998000 58.596000 5.589396
14.001000 78.285000 6.442341
14.004000 64.623000 5.860931
14.007000 58.170000 5.444705
14.010000 69.078000 6.228111
14.013000 62.741000 5.927796
14.016000 63.398000 5.852950
14.019000 65.468000 6.003186
14.022000 73.516000 6.380846
14.025000 68.363000 6.123088
14.028000 53.515000 5.359999
14.031000 65.200000 5.923340
14.034000 58.489000 5.592254
14.037000 67.846000 6.103146
14.040000 68.703000 6.147582
14.043000 64.746000 5.704103
14.046000 62.315000 5.686536
14.049000 57.378000 5.313049
14.052000 65.983000 5.919008
14.055000 60.367000 5.699132
14.058000 59.099000 5.485724
14.061000 63.846000 5.818819
14.064000 58.594000 5.464918
14.067000 63.413000 5.926620
14.070000 60.959000 5.523840
14.073000 64.197000 5.805280
14.076000 42.576000 4.653688
14.079000 60.286000 5.427475
14.082000 64.311000 5.868364
14.085000 52.590000 5.406650
14.088000 65.910000 5.902592
14.091000 70.279000 5.959376
14.094000 66.710000 6.083593
14.097000 61.665000 5.772804
14.100000 73.260000 6.460509
14.103000 58.766000 5.499714
14.106000 68.330000 5.974125
14.109000 66.457000 6.133778
14.112000 65.576000 5.788988
14.115000 66.083000 6.076915
14.118000 57.827000 5.457746
14.121000 72.832000 6.260712
14.124000 56.886000 5.536421
14.127000 65.845000 5.969445
14.130000 55.342000 5.547866
14.133000 81.937000 6.640053
14.136000 67.113000 5.927716
14.139000 58.170000 5.657653
14.142000 52.032000 5.234392
14.145000 63.083000 5.982115
14.148000 61.039000 5.771381
14.151000 63.401000 5.805908
14.154000 61.154000 5.817261
14.157000 60.200000 5.725887
14.160000 68.440000 6.165427
14.163000 71.546000 6.175976
14.166000 46.171000 4.895127
14.169000 55.883000 5.458136
14.172000 65.468000 5.991429
14.175000 63.549000 5.757638
14.178000 86.438000 6.677729
14.181000 57.019000 5.358952
14.184000 54.296000 5.355938
14.187000 54.684000 5.508122
14.190000 65.293000 5.845195
14.193000 83.272000 6.702217
14.196000 65.192000 6.007562
14.199000 48.178000 5.120568
14.202000 71.927000 6.205161
14.205000 71.843000 6.203337
14.208000 51.441000 5.151003
14.211000 60.193000 5.748219
14.214000 61.183000 5.915422
14.217000 73.459000 6.319180
14.220000 72.288000 6.317484
14.223000 79.431000 6.533129
14.226000 62.880000 5.777327
14.229000 63.074000 5.774836
14.232000 60.846000 5.849146
14.235000 59.338000 5.521273
14.238000 65.953000 5.903671
14.241000 66.164000 5.974479
14.244000 69.550000 6.002534
14.247000 56.831000 5.517383
14.250000 66.329000 5.957512
14.253000 72.230000 6.309517
14.256000 59.891000 5.683139
14.259000 57.316000 5.585909
14.262000 64.090000 6.008681
14.265000 52.804000 5.369538
14.268000 59.537000 5.573519
14.271000 57.624000 5.562817
14.274000 67.643000 6.118081
14.277000 52.640000 5.430469
14.280000 65.526000 5.830370
14.283000 54.975000 5.471797
14.286000 50.097000 5.229536
14.289000 63.255000 5.872061
14.292000 56.635000 5.519542
14.295000 72.483000 6.232462
14.298000 49.450000 5.002231
14.301000 68.110000 5.986380
14.304000 62.991000 5.966386
14.307000 58.328000 5.797310
14.310000 56.804000 5.475045
14.313000 60.942000 5.500095
14.316000 61.788000 5.985901
14.319000 54.936000 5.371400
14.322000 61.054000 5.787917
14.325000 57.757000 5.472587
14.328000 56.003000 5.228067
14.331000 46.581000 4.883778
14.334000 48.178000 5.209716
14.337000 80.105000 6.636436
14.340000 67.386000 6.058714
14.343000 47.810000 5.098347
14.346000 67.562000 6.061397
14.349000 44.403000 4.901261
14.352000 53.972000 5.522507
14.355000 53.329000 5.365526
14.358000 68.410000 6.061979
14.361000 52.012000 5.201380
14.364000 53.491000 5.399027
14.367000 60.135000 5.698781
14.370000 53.222000 5.267636
14.373000 42.195000 4.572160
14.376000 56.798000 5.582563
14.379000 57.054000 5.543253
14.382000 60.907000 5.497130
14.385000 58.463000 5.565940
14.388000 80.137000 6.400735
14.391000 43.332000 4.787811
14.394000 56.031000 5.437324
14.397000 74.288000 6.474966
14.400000 49.659000 5.220175
14.403000 53.730000 5.322227
14.406000 55.269000 5.444350
14.409000 49.040000 4.937507
14.412000 60.960000 5.708861
14.415000 55.608000 5.417684
14.418000 53.801000 5.473182
14.421000 59.363000 5.754551
14.424000 66.709000 6.271678
14.427000 41.130000 4.612722
14.430000 57.855000 5.555461
14.433000 50.610000 5.182228
14.436000 54.788000 5.355242
14.439000 49.365000 5.095976
14.442000 56.985000 5.630642
14.445000 50.812000 5.145641
14.448000 55.090000 5.414792
14.451000 68.116000 6.065896
14.454000 56.843000 5.540105
14.457000 60.930000 5.782293
14.460000 57.295000 5.490448
14.463000 51.040000 5.246583
14.466000 63.585000 5.941206
14.469000 57.387000 5.522038
14.472000 50.853000 5.072693
14.475000 56.742000 5.491662
14.478000 51.159000 5.104061
14.481000 52.819000 5.370641
14.484000 69.940000 6.152130
14.487000 70.845000 6.112329
14.490000 51.618000 5.192178
14.493000 72.746000 6.057309
14.496000 60.711000 5.690023
14.499000 57.968000 5.544290
14.502000 54.400000 5.330323
14.505000 52.336000 5.142887
14.508000 54.655000 5.357127
14.511000 59.559000 5.735273
14.514000 53.885000 5.472777
14.517000 63.035000 5.940428
14.520000 70.196000 5.949888
14.523000 58.761000 5.609195
14.526000 60.398000 5.722340
14.529000 53.282000 5.311984
14.532000 60.046000 5.561278
14.535000 50.834000 5.128319
14.538000 65.438000 5.850146
14.541000 67.918000 6.009162
14.544000 66.327000 6.051649
14.547000 56.869000 5.570416
14.550000 59.439000 5.558044
14.553000 60.775000 5.677640
14.556000 56.780000 5.556893
14.559000 62.697000 5.706893
14.562000 48.069000 5.003221
14.565000 50.095000 5.124699
14.568000 50.820000 5.355492
14.571000 66.335000 6.027588
14.574000 54.342000 5.502423
14.577000 55.538000 5.571258
14.580000 61.644000 5.590975
14.583000 55.947000 5.624672
14.586000 55.289000 5.430762
14.589000 72.134000 6.234432
14.592000 56.910000 5.504623
14.595000 57.857000 5.526160
14.598000 49.905000 5.165076
14.601000 54.074000 5.480367
14.604000 45.301000 4.938260
14.607000 59.474000 5.840397
14.610000 57.157000 5.620436
14.613000 53.398000 5.317405
14.616000 60.918000 5.844425
14.619000 54.959000 5.606896
14.622000 57.162000 5.479451
14.625000 67.394000 6.025148
14.628000 49.926000 5.191414
14.631000 58.096000 5.637277
14.634000 57.348000 5.536064
14.637000 64.748000 5.953121
14.640000 57.537000 5.429268
14.643000 68.930000 6.191542
14.646000 67.897000 6.041665
14.649000 63.621000 5.803781
14.652000 64.538000 5.863289
14.655000 53.847000 5.414815
14.658000 57.275000 5.553713
14.661000 48.568000 5.179803
14.664000 47.597000 5.181654
14.667000 53.720000 5.213799
14.670000 53.256000 5.428054
14.673000 60.275000 5.763851
14.676000 54.851000 5.447975
14.679000 52.130000 5.340212
14.682000 47.672000 5.001110
14.685000 65.733000 5.940297
14.688000 54.567000 5.390335
14.691000 59.031000 5.666673
14.694000 48.245000 4.931299
14.697000 55.239000 5.681174
14.700000 43.060000 4.791653
14.703000 66.665000 6.112310
14.706000 56.538000 5.447459
14.709000 63.881000 6.024039
14.712000 54.751000 5.474952
14.715000 55.055000 5.307234
14.718000 73.848000 6.397035
14.721000 65.248000 5.941545
14.724000 49.931000 5.298094
14.727000 50.569000 4.981539
14.730000 52.012000 5.337181
14.733000 41.010000 4.729153
14.736000 62.259000 5.898468
14.739000 52.540000 5.135761
14.742000 45.210000 4.904592
14.745000 60.066000 5.879894
14.748000 55.294000 5.576663
14.751000 47.007000 5.010044
14.754000 50.356000 5.154400
14.757000 67.847000 5.858321
14.760000 57.078000 5.602155
14.763000 62.421000 5.862014
14.766000 63.937000 5.830147
14.769000 57.913000 5.416548
14.772000 57.356000 5.475795
14.775000 59.859000 5.566806
14.778000 60.116000 5.791760
14.781000 53.367000 5.307296
14.784000 61.447000 5.674228
14.787000 53.695000 5.365044
14.790000 48.212000 5.101402
14.793000 62.207000 5.890871
14.796000 59.175000 5.740898
14.799000 52.816000 5.288478
14.802000 53.174000 5.372859
14.805000 59.709000 5.667451
14.808000 55.495000 5.393290
14.811000 48.976000 5.044896
14.814000 48.837000 4.969223
14.817000 53.298000 5.160525
14.820000 60.594000 5.604167
14.823000 50.642000 5.054048
14.826000 56.073000 5.589033
14.829000 51.248000 5.176638
14.832000 64.783000 5.907406
14.835000 49.335000 5.303379
14.838000 63.174000 5.830737
14.841000 61.002000 5.661060
14.844000 63.078000 5.822057
14.847000 60.217000 5.590245
14.850000 62.393000 5.880253
14.853000 60.241000 5.739957
14.856000 50.539000 5.231513
14.859000 52.737000 5.347813
14.862000 59.080000 5.719777
14.865000 56.533000 5.482927
14.868000 49.087000 4.935221
14.871000 48.003000 5.048490
14.874000 55.053000 5.462701
14.877000 54.806000 5.549652
14.880000 60.055000 5.784057
14.883000 67.999000 6.053754
14.886000 62.751000 5.643533
14.889000 57.217000 5.485378
14.892000 67.682000 6.079890
14.895000 66.781000 6.119786
14.898000 75.246000 6.356462
14.901000 60.282000 5.596771
14.904000 43.646000 4.880567
14.907000 63.999000 5.710140
14.910000 50.997000 5.240052
14.913000 46.502000 4.983800
14.916000 59.520000 5.582355
14.919000 55.664000 5.532413
14.922000 62.600000 6.030982
14.925000 56.020000 5.576096
14.928000 68.328000 6.142156
14.931000 45.392000 4.813520
14.934000 45.010000 4.942702
14.937000 65.403000 6.041282
14.940000 49.687000 5.121551
14.943000 56.270000 5.420577
14.946000 56.199000 5.543202
14.949000 59.315000 5.680372
14.952000 54.026000 5.456470
14.955000 64.488000 6.059395
14.958000 58.647000 5.572055
14.961000 57.547000 5.486290
14.964000 64.859000 5.988743
14.967000 57.663000 5.513641
14.970000 72.282000 6.291727
14.973000 74.119000 6.216156
14.976000 60.948000 5.739859
14.979000 48.450000 5.092867
14.982000 59.084000 5.709206
14.985000 61.095000 5.756968
14.988000 61.234000 5.670540
14.991000 67.425000 5.902007
14.994000 56.730000 5.681407
14.997000 65.976000 5.987096
15.000000 57.018000 5.575109
15.003000 66.215000 5.923581
15.006000 79.197000 6.679327
15.009000 75.007000 6.509671
15.012000 71.835000 6.218845
15.015000 80.518000 6.683345
15.018000 85.366000 6.712155
15.021000 74.897000 6.310352
15.024000 69.784000 6.232951
15.027000 80.479000 6.539687
15.030000 81.260000 6.733710
15.033000 93.240000 7.015732
15.036000 91.889000 7.025950
15.039000 90.619000 6.963126
15.042000 83.584000 6.865983
15.045000 114.129000 7.777919
15.048000 99.447000 7.201010
15.051000 107.917000 7.558335
15.054000 131.056000 8.344573
15.057000 155.908000 9.315576
15.060000 165.992000 9.487700
15.063000 205.804000 10.361694
15.066000 286.059000 12.398618
15.069000 345.490000 13.789374
15.072000 454.586000 15.753118
15.075000 741.880000 20.352859
15.078000 1103.406000 24.569504
15.081000 1779.025000 31.320158
15.084000 3033.169000 42.100573
15.087000 4962.796000 55.333851
15.090000 7422.791000 69.691198
15.093000 10492.742000 85.089394
15.096000 10311.362000 84.819443
15.099000 5832.862000 60.668836
15.102000 3140.680000 43.134899
15.105000 1736.028000 30.939936
15.108000 1051.849000 24.111537
15.111000 707.222000 19.773776
15.114000 489.038000 16.455980
15.117000 346.683000 13.694923
15.120000 240.223000 11.342162
15.123000 218.542000 10.806946
15.126000 185.807000 9.854569
15.129000 167.109000 9.608312
15.132000 140.152000 8.647561
15.135000 121.707000 8.079827
15.138000 115.530000 7.852261
15.141000 98.183000 7.402209
15.144000 95.712000 7.073758
15.147000 88.275000 6.973997
15.150000 87.373000 6.680739
15.153000 82.860000 6.653295
15.156000 75.706000 6.339290
15.159000 74.280000 6.506845
15.162000 71.858000 6.227452
15.165000 74.963000 6.228330
15.168000 70.822000 6.248176
15.171000 61.582000 5.687284
15.174000 65.469000 5.864023
15.177000 69.393000 6.259431
15.180000 64.717000 6.027106
15.183000 83.588000 6.533490
15.186000 62.761000 5.739950
15.189000 78.995000 6.650270
15.192000 61.036000 5.823022
15.195000 62.510000 5.784895
15.198000 58.504000 5.679959
15.201000 61.184000 5.875774
15.204000 61.309000 5.993082
15.207000 52.137000 5.195465
15.210000 42.856000 4.739629
15.213000 50.463000 5.022834
15.216000 60.219000 5.577142
15.219000 60.062000 5.735605
15.222000 53.047000 5.280548
15.225000 51.263000 5.300737
15.228000 46.523000 5.036831
15.231000 59.723000 5.688823
15.234000 57.156000 5.523835
15.237000 46.461000 5.010286
15.240000 52.442000 5.263291
15.243000 56.375000 5.458576
15.246000 58.191000 5.781879
15.249000 38.873000 4.674211
15.252000 65.413000 5.789436
15.255000 44.813000 4.758131
15.258000 40.928000 4.568278
15.261000 63.194000 5.825567
15.264000 55.675000 5.460645
15.267000 47.754000 5.086745
15.270000 52.769000 5.165456
15.273000 64.430000 5.751016
15.276000 57.407000 5.631576
15.279000 39.992000 4.552304
15.282000 47.787000 5.194289
15.285000 57.082000 5.480653
15.288000 42.635000 4.856787
15.291000 53.709000 5.494055
15.294000 47.433000 4.988146
15.297000 53.690000 5.276909
15.300000 51.608000 5.260170
15.303000 52.200000 5.161865
15.306000 50.513000 5.233789
15.309000 47.802000 5.094733
15.312000 56.834000 5.644041
15.315000 49.138000 5.275967
15.318000 57.774000 5.555651
15.321000 55.311000 5.490264
15.324000 47.665000 5.078071
15.327000 73.962000 6.102340
15.330000 51.363000 5.148323
15.333000 61.547000 6.026385
15.336000 56.193000 5.566882
15.339000 49.117000 5.021086
15.342000 53.359000 5.408415
15.345000 51.850000 5.282385
15.348000 48.839000 5.060440
15.351000 45.896000 5.118639
15.354000 56.934000 5.452867
15.357000 62.630000 5.668141
15.360000 49.215000 5.110949
15.363000 63.437000 5.869180
15.366000 54.742000 5.413089
15.369000 49.662000 5.085390
15.372000 52.078000 5.279553
15.375000 48.853000 5.220362
15.378000 56.733000 5.568925
15.381000 40.347000 4.666307
15.384000 46.202000 4.919921
15.387000 61.125000 5.792525
15.390000 51.765000 5.460865
15.393000 48.332000 5.234251
15.396000 47.595000 5.131976
15.399000 51.511000 5.282055
15.402000 45.468000 5.147403
15.405000 59.081000 5.656719
15.408000 48.174000 4.937206
15.411000 57.124000 5.394160
15.414000 48.147000 5.016315
15.417000 45.836000 5.004798
15.420000 48.540000 5.175175
15.423000 58.022000 5.684679
15.426000 57.219000 5.613106
15.429000 56.854000 5.467545
15.432000 49.021000 5.246156
15.435000 48.005000 4.917837
15.438000 54.970000 5.601190
15.441000 37.224000 4.559346
15.444000 52.015000 5.203391
15.447000 51.229000 5.117250
15.450000 46.632000 5.010973
15.453000 40.506000 4.719755
15.456000 41.709000 4.846351
15.459000 46.846000 5.002527
15.462000 54.108000 5.367479
15.465000 61.260000 5.759220
15.468000 57.902000 5.555629
15.471000 51.137000 5.420173
15.474000 52.176000 5.192983
15.477000 50.807000 5.116916
15.480000 54.798000 5.416407
15.483000 51.092000 5.234832
15.486000 49.429000 5.244468
15.489000 49.912000 5.123575
15.492000 48.865000 5.204663
15.495000 56.248000 5.514197
15.498000 54.427000 5.420371
15.501000 41.812000 4.702921
15.504000 44.536000 4.872695
15.507000 52.585000 5.329654
15.510000 56.808000 5.569577
15.513000 58.471000 5.659227
15.516000 33.637000 4.311509
15.519000 47.098000 4.995163
15.522000 43.618000 4.832393
15.525000 49.595000 5.139536
15.528000 55.405000 5.463323
15.531000 46.270000 4.954976
15.534000 51.692000 5.228930
15.537000 39.063000 4.681534
15.540000 52.011000 5.237827
15.543000 46.382000 5.050475
15.546000 43.710000 4.931264
15.549000 56.715000 5.539055
15.552000 65.779000 5.870936
15.555000 41.062000 4.781234
15.558000 47.927000 5.115990
15.561000 54.416000 5.124214
15.564000 50.668000 5.167710
15.567000 49.682000 5.158525
15.570000 52.562000 5.513601
15.573000 33.719000 4.363760
15.576000 38.592000 4.566026
15.579000 52.156000 5.315378
15.582000 51.681000 5.324760
15.585000 50.759000 5.279539
15.588000 52.737000 5.336298
15.591000 48.623000 4.921144
15.594000 51.321000 5.217080
15.597000 46.770000 5.110207
15.600000 53.433000 5.432420
15.603000 39.128000 4.558075
15.606000 53.539000 5.268693
15.609000 59.544000 5.524634
15.612000 51.866000 5.333237
15.615000 41.984000 4.717222
15.618000 51.094000 5.311331
15.621000 45.457000 4.914446
15.624000 55.506000 5.460298
15.627000 49.601000 5.254289
15.630000 48.865000 5.157074
15.633000 58.602000 5.730807
15.636000 33.486000 4.270439
15.639000 34.849000 4.355648
15.642000 36.497000 4.463324
15.645000 55.690000 5.617345
15.648000 45.087000 4.793316
15.651000 43.869000 4.826628
15.654000 40.700000 4.469136
15.657000 55.412000 5.458149
15.660000 49.859000 5.166491
15.663000 48.727000 4.971121
15.666000 40.494000 4.582318
15.669000 54.343000 5.451297
15.672000 56.834000 5.414490
15.675000 52.352000 5.351049
15.678000 51.304000 5.111517
15.681000 42.073000 4.642113
15.684000 53.222000 5.393958
15.687000 46.878000 4.987227
15.690000 41.680000 4.652406
15.693000 41.083000 4.745299
15.696000 48.133000 5.115508
15.699000 50.851000 5.384902
15.702000 63.360000 5.776056
15.705000 50.894000 5.062370
15.708000 50.951000 5.020704
15.711000 48.303000 5.182901
15.714000 43.899000 4.707521
15.717000 45.328000 4.836181
15.720000 45.323000 4.980611
15.723000 57.231000 5.539332
15.726000 53.116000 5.338290
15.729000 41.338000 4.602248
15.732000 52.560000 5.382211
15.735000 36.251000 4.425992
15.738000 50.817000 5.226394
15.741000 58.567000 5.572321
15.744000 49.350000 5.168078
15.747000 44.008000 4.749738
15.750000 54.383000 5.600133
15.753000 45.118000 4.966865
15.756000 49.502000 5.156305
15.759000 55.826000 5.609782
15.762000 44.366000 4.870471
15.765000 37.494000 4.531609
15.768000 43.542000 4.702682
15.771000 45.968000 4.973623
15.774000 49.208000 5.184200
15.777000 39.046000 4.542052
15.780000 60.307000 5.718364
15.783000 50.570000 5.289639
15.786000 41.761000 4.565410
15.789000 47.331000 5.102742
15.792000 40.567000 4.700395
15.795000 48.001000 5.045473
15.798000 44.614000 4.891995
15.801000 37.544000 4.463651
15.804000 61.060000 5.638832
15.807000 54.713000 5.589983
15.810000 39.538000 4.583308
15.813000 45.335000 4.757852
15.816000 44.503000 4.807656
15.819000 51.442000 5.259729
15.822000 57.604000 5.609757
15.825000 46.341000 4.980708
15.828000 56.918000 5.511605
15.831000 53.105000 5.342151
15.834000 53.967000 5.328555
15.837000 49.100000 5.141144
15.840000 55.682000 5.372496
15.843000 39.341000 4.455031
15.846000 43.648000 4.986080
15.849000 41.112000 4.619019
15.852000 46.499000 5.067511
15.855000 50.901000 4.990446
15.858000 40.177000 4.752302
15.861000 48.154000 5.159748
15.864000 41.067000 4.567851
15.867000 43.634000 4.856967
15.870000 40.282000 4.617248
15.873000 34.315000 4.321344
15.876000 39.329000 4.716487
15.879000 51.170000 5.166620
15.882000 53.231000 5.401530
15.885000 38.835000 4.567325
15.888000 48.176000 5.032569
15.891000 40.438000 4.544085
15.894000 48.452000 5.160122
15.897000 55.380000 5.551326
15.900000 46.464000 4.917575
15.903000 41.186000 4.553433
15.906000 43.430000 4.827899
15.909000 41.670000 4.784045
15.912000 39.778000 4.602712
15.915000 43.099000 4.737622
15.918000 52.767000 5.369728
15.921000 57.594000 5.555520
15.924000 41.687000 4.677062
15.927000 40.396000 4.563093
15.930000 39.420000 4.559989
15.933000 42.356000 4.571992
15.936000 54.658000 5.346052
15.939000 60.785000 5.876961
15.942000 37.328000 4.615051
15.945000 41.973000 4.742451
15.948000 45.237000 4.914165
15.951000 49.831000 4.997746
15.954000 43.677000 4.807259
15.957000 45.463000 5.010477
15.960000 37.622000 4.348307
15.963000 32.254000 4.164138
15.966000 50.461000 5.197775
15.969000 62.820000 5.661575
15.972000 60.055000 5.512524
15.975000 43.558000 4.832744
15.978000 37.473000 4.364586
15.981000 43.676000 5.077193
15.984000 46.724000 5.014642
15.987000 49.279000 5.008897
15.990000 40.386000 4.573363
15.993000 48.418000 5.134061
15.996000 39.799000 4.650388
15.999000 48.208000 5.125881
16.002000 56.196000 5.336994
16.005000 43.137000 4.872175
16.008000 41.225000 4.682364
16.011000 57.463000 5.572723
16.014000 60.286000 5.617274
16.017000 43.546000 4.915829
16.020000 39.477000 4.474862
16.023000 54.590000 5.292532
16.026000 46.880000 5.034320
16.029000 43.250000 4.998906
16.032000 47.333000 5.036000
16.035000 45.906000 4.949148
16.038000 52.567000 5.313541
16.041000 47.557000 5.179368
16.044000 46.299000 5.178167
16.047000 45.755000 4.976765
16.050000 43.434000 4.739125
16.053000 42.641000 4.707983
16.056000 47.498000 5.129081
16.059000 37.974000 4.659075
16.062000 39.601000 4.664017
16.065000 40.384000 4.673878
16.068000 41.806000 4.593850
16.071000 43.023000 4.833430
16.074000 43.099000 4.840364
16.077000 39.038000 4.616525
16.080000 34.129000 3.957043
16.083000 43.004000 4.956862
16.086000 47.839000 5.157088
16.089000 43.295000 4.885165
16.092000 41.066000 4.656648
16.095000 44.410000 4.736563
16.098000 45.752000 4.915103
16.101000 42.510000 4.864539
16.104000 34.473000 4.438115
16.107000 41.637000 4.657826
16.110000 38.175000 4.439031
16.113000 47.490000 5.012691
16.116000 56.127000 5.457078
16.119000 46.247000 5.157936
16.122000 59.512000 5.595497
16.125000 46.156000 4.881660
16.128000 41.316000 4.774131
16.131000 37.443000 4.446002
16.134000 50.733000 5.345677
16.137000 49.816000 5.004570
16.140000 50.776000 5.025584
16.143000 52.678000 5.435726
16.146000 42.879000 4.955597
16.149000 55.183000 5.531751
16.152000 49.337000 5.049782
16.155000 44.033000 4.954805
16.158000 35.795000 4.367486
16.161000 39.454000 4.520525
16.164000 43.789000 4.890147
16.167000 36.383000 4.287255
16.170000 41.834000 4.670579
16.173000 40.564000 4.780553
16.176000 33.263000 4.311695
16.179000 40.234000 4.569676
16.182000 31.611000 4.196162
16.185000 34.837000 4.204158
16.188000 59.596000 5.760620
16.191000 52.898000 5.221088
16.194000 48.536000 5.055061
16.197000 38.685000 4.596243
16.200000 46.745000 5.084623
16.203000 37.929000 4.416688
16.206000 41.635000 4.772210
16.209000 51.592000 5.243537
16.212000 54.347000 5.373929
16.215000 40.008000 4.601042
16.218000 42.427000 4.802229
16.221000 41.618000 4.770345
16.224000 51.046000 4.921723
16.227000 53.090000 5.261222
16.230000 44.260000 4.985335
16.233000 45.198000 4.974893
16.236000 43.950000 4.786804
16.239000 55.637000 5.426858
16.242000 52.593000 5.213150
16.245000 38.183000 4.411090
16.248000 34.713000 4.384144
16.251000 35.568000 4.186193
16.254000 39.434000 4.346598
16.257000 44.048000 4.633720
16.260000 40.993000 4.627147
16.263000 52.374000 5.369299
16.266000 46.488000 4.938413
16.269000 35.932000 4.357516
16.272000 46.562000 4.981982
16.275000 44.311000 4.860200
16.278000 32.955000 4.110964
16.281000 52.370000 5.224874
16.284000 46.927000 5.083370
16.287000 46.358000 4.970488
16.290000 51.377000 5.207664
16.293000 36.018000 4.331738
16.296000 40.019000 4.736756
16.299000 40.042000 4.598578
16.302000 46.553000 5.046837
16.305000 50.602000 5.232921
16.308000 51.662000 5.167309
16.311000 42.945000 4.916929
16.314000 37.417000 4.305288
16.317000 37.229000 4.338242
16.320000 43.427000 4.907792
16.323000 42.915000 4.826900
16.326000 37.376000 4.663460
16.329000 42.548000 4.798684
16.332000 54.586000 5.442795
16.335000 40.680000 4.748286
16.338000 52.695000 5.404759
16.341000 38.214000 4.453075
16.344000 36.719000 4.387354
16.347000 44.595000 5.009823
16.350000 40.398000 4.672353
16.353000 42.080000 4.685423
16.356000 43.300000 4.774127
16.359000 50.744000 5.127606
16.362000 38.428000 4.500342
16.365000 34.245000 4.020844
16.368000 50.346000 5.188960
16.371000 42.947000 4.762110
16.374000 34.496000 4.349408
16.377000 36.897000 4.313511
16.380000 36.731000 4.399323
16.383000 43.477000 4.878365
16.386000 51.498000 5.131652
16.389000 46.139000 4.907272
16.392000 39.964000 4.568384
16.395000 42.293000 4.730874
16.398000 42.425000 4.760749
16.401000 42.227000 4.715570
16.404000 53.572000 5.362064
16.407000 65.359000 5.850816
16.410000 46.638000 5.021496
16.413000 42.457000 4.750392
16.416000 46.151000 5.069082
16.419000 47.385000 4.907438
16.422000 43.107000 4.784703
16.425000 41.461000 4.866449
16.428000 46.187000 4.875079
16.431000 39.533000 4.753246
16.434000 46.246000 5.061117
16.437000 44.259000 4.968236
16.440000 43.479000 5.039447
16.443000 43.381000 4.562814
16.446000 49.191000 5.230459
16.449000 43.323000 4.955243
16.452000 33.832000 4.251664
16.455000 47.802000 5.147761
16.458000 35.168000 4.416667
16.461000 43.206000 4.926092
16.464000 41.250000 4.608991
16.467000 39.133000 4.655118
16.470000 39.043000 4.450760
16.473000 44.777000 4.839617
16.476000 41.514000 4.668725
16.479000 34.192000 4.279529
16.482000 38.314000 4.365727
16.485000 43.514000 4.800801
16.488000 44.183000 4.898057
16.491000 37.567000 4.491973
16.494000 36.655000 4.507729
16.497000 36.980000 4.396584
16.500000 37.508000 4.389824
16.503000 37.622000 4.402829
16.506000 47.541000 4.907910
16.509000 43.658000 4.673350
16.512000 38.641000 4.734412
16.515000 42.942000 4.954137
16.518000 37.810000 4.590615
16.521000 42.952000 4.772310
16.524000 55.366000 5.358194
16.527000 38.784000 4.412085
16.530000 35.023000 4.294284
16.533000 39.373000 4.637786
16.536000 31.506000 4.096388
16.539000 49.008000 5.049278
16.542000 51.412000 5.056268
16.545000 46.652000 4.967508
16.548000 44.532000 4.894482
16.551000 47.431000 5.124590
16.554000 40.470000 4.637368
16.557000 40.897000 4.669619
16.560000 33.448000 4.316461
16.563000 34.168000 4.212069
16.566000 45.415000 4.956296
16.569000 41.097000 4.644127
16.572000 31.331000 4.011698
16.575000 36.247000 4.482209
16.578000 42.442000 4.719948
16.581000 40.824000 4.687224
16.584000 44.769000 4.905824
16.587000 51.944000 5.279266
16.590000 43.842000 4.969643
16.593000 46.599000 4.975538
16.596000 35.529000 4.238418
16.599000 46.870000 5.003643
16.602000 53.996000 5.524339
16.605000 37.465000 4.572384
16.608000 43.275000 4.744934
16.611000 36.300000 4.234008
16.614000 44.420000 5.103270
16.617000 41.782000 4.780124
16.620000 45.930000 5.070493
16.623000 32.694000 4.257365
16.626000 32.817000 4.255528
16.629000 44.251000 4.961573
16.632000 42.775000 4.743005
16.635000 42.046000 4.647806
16.638000 47.970000 5.018449
16.641000 38.863000 4.493150
16.644000 31.576000 4.089162
16.647000 50.289000 5.159435
16.650000 53.863000 5.414324
16.653000 47.282000 4.982523
16.656000 43.852000 4.944616
16.659000 40.761000 4.819705
16.662000 38.075000 4.420026
16.665000 48.909000 5.061478
16.668000 43.823000 4.807745
16.671000 43.034000 4.911284
16.674000 29.145000 3.952461
16.677000 46.533000 5.101373
16.680000 37.522000 4.401440
16.683000 47.355000 5.009546
16.686000 43.033000 4.727179
16.689000 42.644000 4.786009
16.692000 35.081000 4.487825
16.695000 37.590000 4.554347
16.698000 43.425000 4.866715
16.701000 47.989000 4.957280
16.704000 35.983000 4.293270
16.707000 51.103000 5.131851
16.710000 33.888000 4.313849
16.713000 49.255000 5.112253
16.716000 45.498000 5.003514
16.719000 47.418000 5.071451
16.722000 47.265000 5.145048
16.725000 34.066000 4.358816
16.728000 42.714000 4.760330
16.731000 41.051000 4.741736
16.734000 32.775000 4.205913
16.737000 41.113000 4.800139
16.740000 42.353000 4.717470
16.743000 36.612000 4.554832
16.746000 29.405000 4.027973
16.749000 33.569000 4.152483
16.752000 49.076000 5.209465
16.755000 41.286000 4.665367
16.758000 53.005000 5.297017
16.761000 46.679000 5.089084
16.764000 32.801000 4.193965
16.767000 49.825000 5.159698
16.770000 56.422000 5.568202
16.773000 48.204000 4.995909
16.776000 39.841000 4.439127
16.779000 38.407000 4.416557
16.782000 52.969000 5.227591
16.785000 36.229000 4.298711
16.788000 35.843000 4.375945
16.791000 43.835000 5.000236
16.794000 40.587000 4.700331
16.797000 41.393000 4.668715
16.800000 41.297000 4.578405
16.803000 46.670000 5.008424
16.806000 35.625000 4.200028
16.809000 42.041000 4.601283
16.812000 40.892000 4.701271
16.815000 25.104000 3.629916
16.818000 33.178000 4.154186
16.821000 38.055000 4.637695
16.824000 37.628000 4.600764
16.827000 37.917000 4.466367
16.830000 35.084000 4.359127
16.833000 26.233000 3.871861
16.836000 42.882000 4.832251
16.839000 43.967000 4.890226
16.842000 39.214000 4.561234
16.845000 40.994000 4.541351
16.848000 42.158000 4.723717
16.851000 30.341000 4.147934
16.854000 41.719000 4.773632
16.857000 33.199000 4.163379
16.860000 47.612000 5.175158
16.863000 37.429000 4.457813
16.866000 44.791000 4.769485
16.869000 39.322000 4.617776
16.872000 41.675000 4.530995
16.875000 56.186000 5.399247
16.878000 42.805000 4.766894
16.881000 39.598000 4.462706
16.884000 46.840000 5.055428
16.887000 52.092000 5.276342
16.890000 38.001000 4.382572
16.893000 36.295000 4.408797
16.896000 30.883000 4.021656
16.899000 44.755000 4.896385
16.902000 40.841000 4.692813
16.905000 45.742000 4.926178
16.908000 43.429000 4.850851
16.911000 35.397000 4.296308
16.914000 39.829000 4.579269
16.917000 40.174000 4.571380
16.920000 43.149000 4.963208
16.923000 34.212000 4.264112
16.926000 51.763000 5.350330
16.929000 40.176000 4.412946
16.932000 36.848000 4.473451
16.935000 49.907000 5.199193
16.938000 44.735000 4.978236
16.941000 41.246000 4.749051
16.944000 44.982000 4.895432
16.947000 38.909000 4.546423
16.950000 45.168000 4.938409
16.953000 37.791000 4.519718
16.956000 53.444000 5.280794
16.959000 45.741000 5.111308
16.962000 39.752000 4.582536
16.965000 47.341000 4.983431
16.968000 36.405000 4.301698
16.971000 36.953000 4.513033
16.974000 44.231000 4.886951
16.977000 31.433000 4.072320
16.980000 32.892000 4.186523
16.983000 41.038000 4.788977
16.986000 38.713000 4.661262
16.989000 42.066000 4.707614
16.992000 34.694000 4.285139
16.995000 42.052000 4.889783
16.998000 47.318000 5.207364
17.001000 22.468000 3.578531
17.004000 34.604000 4.398005
17.007000 39.191000 4.603426
17.010000 38.005000 4.540593
17.013000 48.884000 5.273459
17.016000 32.588000 4.444778
17.019000 45.605000 4.871416
17.022000 43.741000 4.749453
17.025000 39.378000 4.579191
17.028000 44.464000 4.910797
17.031000 45.129000 4.868454
17.034000 56.737000 5.392208
17.037000 48.121000 5.098728
17.040000 44.320000 4.957877
17.043000 52.608000 5.345924
17.046000 35.800000 4.433206
17.049000 40.117000 4.639059
17.052000 32.786000 4.049081
17.055000 41.451000 4.572037
17.058000 41.006000 4.586721
17.061000 47.328000 4.868139
17.064000 38.290000 4.453008
17.067000 49.123000 5.310301
17.070000 39.797000 4.617644
17.073000 37.695000 4.458417
17.076000 44.057000 4.760275
17.079000 48.398000 5.095360
17.082000 43.670000 4.664403
17.085000 33.057000 4.136870
17.088000 50.279000 5.413452
17.091000 41.242000 4.641223
17.094000 47.271000 4.872929
17.097000 40.353000 4.779154
17.100000 42.545000 4.954697
17.103000 40.785000 4.701110
17.106000 44.718000 4.976258
17.109000 32.720000 4.145734
17.112000 37.314000 4.635964
17.115000 40.507000 4.652925
17.118000 37.507000 4.418049
17.121000 45.743000 4.851855
17.124000 46.673000 4.980169
17.127000 28.193000 3.895198
17.130000 39.824000 4.680567
17.133000 38.816000 4.525205
17.136000 37.235000 4.610623
17.139000 38.127000 4.554224
17.142000 44.730000 4.819971
17.145000 45.514000 5.054738
17.148000 40.157000 4.704588
17.151000 33.686000 4.286802
17.154000 45.487000 4.967321
17.157000 35.713000 4.314387
17.160000 52.116000 5.260264
17.163000 44.102000 4.660637
17.166000 33.224000 4.256126
17.169000 37.302000 4.375855
17.172000 43.453000 4.789796
17.175000 39.779000 4.493489
17.178000 50.934000 5.050696
17.181000 45.452000 4.946252
17.184000 34.723000 4.375388
17.187000 32.902000 4.143349
17.190000 53.502000 5.355947
17.193000 41.513000 4.465703
17.196000 36.225000 4.376486
17.199000 39.589000 4.527956
17.202000 39.168000 4.437299
17.205000 44.145000 4.893923
17.208000 44.532000 4.862280
17.211000 39.612000 4.662053
17.214000 33.316000 4.104153
17.217000 35.645000 4.292653
17.220000 38.679000 4.607445
17.223000 42.945000 4.742099
17.226000 44.770000 4.668909
17.229000 33.332000 4.158171
17.232000 46.048000 5.029401
17.235000 40.094000 4.595387
17.238000 44.007000 5.022420
17.241000 37.800000 4.605829
17.244000 49.412000 5.152074
17.247000 33.687000 4.257945
17.250000 31.557000 4.155206
17.253000 34.775000 4.169124
17.256000 37.190000 4.430402
17.259000 37.158000 4.429355
17.262000 39.217000 4.787514
17.265000 35.537000 4.435427
17.268000 41.683000 4.749759
17.271000 47.476000 5.170355
17.274000 43.637000 4.757314
17.277000 35.424000 4.351118
17.280000 48.057000 5.053663
17.283000 43.996000 4.898806
17.286000 40.154000 4.588062
17.289000 46.339000 5.009290
17.292000 39.831000 4.730398
17.295000 34.575000 4.149798
17.298000 36.075000 4.490946
17.301000 43.708000 4.972272
17.304000 43.872000 4.862316
17.307000 38.567000 4.484401
17.310000 35.778000 4.516532
17.313000 35.997000 4.372102
17.316000 49.439000 5.240012
17.319000 54.425000 5.401114
17.322000 36.130000 4.362354
17.325000 32.228000 4.044681
17.328000 45.496000 4.887626
17.331000 45.046000 4.919695
17.334000 34.035000 4.164188
17.337000 32.387000 4.243427
17.340000 39.801000 4.540984
17.343000 48.854000 5.126827
17.346000 46.551000 5.117590
17.349000 39.470000 4.682507
17.352000 46.433000 5.257537
17.355000 38.107000 4.402290
17.358000 37.560000 4.217244
17.361000 36.780000 4.374451
17.364000 39.043000 4.660601
17.367000 39.831000 4.521083
17.370000 36.905000 4.293125
17.373000 42.013000 4.810138
17.376000 39.941000 4.558590
17.379000 57.217000 5.344035
17.382000 34.939000 4.389826
17.385000 40.347000 4.655400
17.388000 37.362000 4.308443
17.391000 44.302000 4.838900
17.394000 45.703000 4.819041
17.397000 45.196000 5.077973
17.400000 35.041000 4.292446
17.403000 42.370000 4.939606
17.406000 38.309000 4.541068
17.409000 35.111000 4.308536
17.412000 38.989000 4.618404
17.415000 41.426000 4.678737
17.418000 35.020000 4.237196
17.421000 38.667000 4.659193
17.424000 39.702000 4.559970
17.427000 40.054000 4.859214
17.430000 43.721000 4.763461
17.433000 38.918000 4.597141
17.436000 41.613000 4.833682
17.439000 37.236000 4.289805
17.442000 47.244000 5.145562
17.445000 46.313000 4.995828
17.448000 34.398000 4.211593
17.451000 38.712000 4.560939
17.454000 36.523000 4.430309
17.457000 47.030000 5.092787
17.460000 34.999000 4.326909
17.463000 42.807000 4.878475
17.466000 34.047000 4.188709
17.469000 41.502000 4.811819
17.472000 31.104000 4.099170
17.475000 38.577000 4.471073
17.478000 34.971000 4.418079
17.481000 32.186000 4.188605
17.484000 40.701000 4.647789
17.487000 37.989000 4.536456
17.490000 34.944000 4.325124
17.493000 32.444000 4.161120
17.496000 40.612000 4.700255
17.499000 30.984000 4.032273
17.502000 50.355000 5.242260
17.505000 41.969000 4.576818
17.508000 46.763000 5.107271
17.511000 45.875000 4.966792
17.514000 40.834000 4.667462
17.517000 36.444000 4.435213
17.520000 34.638000 4.279404
17.523000 32.441000 4.228696
17.526000 44.216000 4.981646
17.529000 41.752000 4.782483
17.532000 43.403000 4.740906
17.535000 39.189000 4.631983
17.538000 36.578000 4.535594
17.541000 51.045000 5.057227
17.544000 39.560000 4.707859
17.547000 27.492000 3.861970
17.550000 27.132000 3.791422
17.553000 39.966000 4.654736
17.556000 42.688000 4.722341
17.559000 40.996000 4.638792
17.562000 38.634000 4.456412
17.565000 50.162000 5.150545
17.568000 40.862000 4.853317
17.571000 39.998000 4.771338
17.574000 36.107000 4.301592
17.577000 42.220000 4.799176
17.580000 25.636000 3.622160
17.583000 38.753000 4.479991
17.586000 39.836000 4.649055
17.589000 43.770000 4.888200
17.592000 35.161000 4.321403
17.595000 35.492000 4.359377
17.598000 48.996000 5.136887
17.601000 43.743000 4.876660
17.604000 39.929000 4.722286
17.607000 42.228000 4.748115
17.610000 50.771000 5.162931
17.613000 34.856000 4.195686
17.616000 30.943000 4.060975
17.619000 45.807000 5.217226
17.622000 42.066000 5.005940
17.625000 26.178000 3.771168
17.628000 37.720000 4.493746
17.631000 41.045000 4.839794
17.634000 44.165000 5.020134
17.637000 33.510000 4.052139
17.640000 52.452000 5.238140
17.643000 36.990000 4.333388
17.646000 40.465000 4.802539
17.649000 45.935000 5.175334
17.652000 46.434000 4.987844
17.655000 32.974000 4.183688
17.658000 32.520000 4.308847
17.661000 44.727000 4.897868
17.664000 31.815000 4.189532
17.667000 49.035000 4.975441
17.670000 37.156000 4.472802
17.673000 34.953000 4.237087
17.676000 36.932000 4.466877
17.679000 36.902000 4.410614
17.682000 37.602000 4.316059
17.685000 34.813000 4.138572
17.688000 33.280000 4.246379
17.691000 44.155000 4.794739
17.694000 44.517000 4.769736
17.697000 49.826000 4.971088
17.700000 37.276000 4.433336
17.703000 40.570000 4.801907
17.706000 28.263000 3.815486
17.709000 37.680000 4.647293
17.712000 33.863000 4.284100
17.715000 48.022000 5.075205
17.718000 40.604000 4.682335
17.721000 29.864000 4.027869
17.724000 39.797000 4.553968
17.727000 54.702000 5.341695
17.730000 53.429000 5.434405
17.733000 42.837000 4.865249
17.736000 25.882000 3.701339
17.739000 37.842000 4.466673
17.742000 46.809000 4.923768
17.745000 43.452000 4.906495
17.748000 36.684000 4.486563
17.751000 32.950000 4.298209
17.754000 48.624000 5.112308
17.757000 52.728000 5.409711
17.760000 44.691000 5.086683
17.763000 37.545000 4.580721
17.766000 41.235000 4.867833
17.769000 46.635000 4.985357
17.772000 42.971000 4.826710
17.775000 35.547000 4.355907
17.778000 36.385000 4.304655
17.781000 41.687000 4.789968
17.784000 41.064000 4.614944
17.787000 39.679000 4.444162
17.790000 46.777000 5.118671
17.793000 46.103000 4.971461
17.796000 35.867000 4.461151
17.799000 34.640000 4.370168
17.802000 37.904000 4.370920
17.805000 39.141000 4.459268
17.808000 41.160000 4.573607
17.811000 32.550000 4.224076
17.814000 40.095000 4.753104
17.817000 41.170000 4.715370
17.820000 37.058000 4.432524
17.823000 43.423000 4.684376
17.826000 43.717000 4.817987
17.829000 34.928000 4.376914
17.832000 54.641000 5.400103
17.835000 35.473000 4.307534
17.838000 27.390000 3.692374
17.841000 39.903000 4.604714
17.844000 45.697000 4.900348
17.847000 45.803000 4.947258
17.850000 41.063000 4.759439
17.853000 30.795000 4.046990
17.856000 43.136000 4.984974
17.859000 48.244000 5.229154
17.862000 39.606000 4.641001
17.865000 39.670000 4.549553
17.868000 45.609000 4.936945
17.871000 35.870000 4.355889
17.874000 31.882000 4.096752
17.877000 34.950000 4.267507
17.880000 45.599000 5.104479
17.883000 32.181000 4.008177
17.886000 40.332000 4.643995
17.889000 34.032000 4.172919
17.892000 42.204000 4.731154
17.895000 49.461000 5.113499
17.898000 63.191000 5.933315
17.901000 44.167000 4.775805
17.904000 44.755000 4.929850
17.907000 34.351000 4.239960
17.910000 34.895000 4.351626
17.913000 36.578000 4.403975
17.916000 37.483000 4.443837
17.919000 34.112000 4.305512
17.922000 36.342000 4.477504
17.925000 31.028000 4.083471
17.928000 40.910000 4.683018
17.931000 34.553000 4.109851
17.934000 44.222000 4.802408
17.937000 40.502000 4.580282
17.940000 53.562000 5.582000
17.943000 37.640000 4.539453
17.946000 48.448000 5.064875
17.949000 43.143000 4.741912
17.952000 42.703000 4.883956
17.955000 34.857000 4.277705
17.958000 37.188000 4.328217
17.961000 32.659000 4.031313
17.964000 47.328000 5.091717
17.967000 44.813000 5.011095
17.970000 45.749000 5.027354
17.973000 42.342000 4.633927
17.976000 60.640000 5.637988
17.979000 38.641000 4.321725
17.982000 46.494000 5.160386
17.985000 43.911000 4.862709
17.988000 43.881000 4.730922
17.991000 33.064000 4.104498
17.994000 38.577000 4.510191
17.997000 38.961000 4.620963
18.000000 35.543000 4.282986
18.003000 40.722000 4.639835
18.006000 35.649000 4.414033
18.009000 34.234000 4.285884
18.012000 45.193000 4.851207
18.015000 40.913000 4.805976
18.018000 46.885000 5.043017
18.021000 36.901000 4.248744
18.024000 43.091000 4.818232
18.027000 34.977000 4.434747
18.030000 36.489000 4.479851
18.033000 42.234000 4.699791
18.036000 37.339000 4.626222
18.039000 30.528000 3.959829
18.042000 48.639000 5.359504
18.045000 35.015000 4.147265
18.048000 29.474000 3.831614
18.051000 35.213000 4.334045
18.054000 43.073000 4.810376
18.057000 38.668000 4.594706
18.060000 46.155000 5.159846
18.063000 36.639000 4.349111
18.066000 31.154000 4.059280
18.069000 30.647000 3.947862
18.072000 49.510000 5.334274
18.075000 43.464000 4.591336
18.078000 41.985000 4.741560
18.081000 37.731000 4.489151
18.084000 47.183000 5.065283
18.087000 38.291000 4.541700
18.090000 44.044000 4.707288
18.093000 46.269000 4.971640
18.096000 45.147000 5.034826
18.099000 39.932000 4.678877
18.102000 39.364000 4.545981
18.105000 44.823000 4.886943
18.108000 39.409000 4.677196
18.111000 27.419000 3.956100
18.114000 41.520000 4.808566
18.117000 44.797000 4.960794
18.120000 36.181000 4.433724
18.123000 36.786000 4.544761
18.126000 40.167000 4.528345
18.129000 36.660000 4.496251
18.132000 37.558000 4.418686
18.135000 37.646000 4.411253
18.138000 33.674000 4.227034
18.141000 36.708000 4.574408
18.144000 34.776000 4.261103
18.147000 35.831000 4.258731
18.150000 47.384000 4.916218
18.153000 49.489000 5.188111
18.156000 58.135000 5.555055
18.159000 45.852000 5.063001
18.162000 38.842000 4.700398
18.165000 35.234000 4.486758
18.168000 33.781000 4.042396
18.171000 30.890000 4.069660
18.174000 35.005000 4.365032
18.177000 43.298000 4.855587
18.180000 54.028000 5.487699
18.183000 46.017000 4.998465
18.186000 44.636000 4.958767
18.189000 29.191000 4.023192
18.192000 37.143000 4.560892
18.195000 46.207000 5.046097
18.198000 38.241000 4.475890
18.201000 42.458000 4.729649
18.204000 39.038000 4.599045
18.207000 34.064000 4.318214
18.210000 35.925000 4.394333
18.213000 42.641000 4.744149
18.216000 37.128000 4.534135
18.219000 51.018000 5.319433
18.222000 48.566000 5.185673
18.225000 37.643000 4.496421
18.228000 45.235000 4.992422
18.231000 37.976000 4.555840
18.234000 39.209000 4.729738
18.237000 38.185000 4.507084
18.240000 41.065000 4.786721
18.243000 43.591000 4.812848
18.246000 34.596000 4.380621
18.249000 30.971000 4.160514
18.252000 40.931000 4.831847
18.255000 29.650000 3.932073
18.258000 36.333000 4.338963
18.261000 51.723000 5.253175
18.264000 47.255000 5.069001
18.267000 39.510000 4.502800
18.270000 32.972000 4.438013
18.273000 44.905000 4.785242
18.276000 34.207000 4.224520
18.279000 43.734000 4.874998
18.282000 49.139000 5.168533
18.285000 51.799000 5.429074
18.288000 39.427000 4.542296
18.291000 61.192000 5.801374
18.294000 41.965000 4.690911
18.297000 56.704000 5.384273
18.300000 47.118000 4.904305
18.303000 37.887000 4.522353
18.306000 39.295000 4.711173
18.309000 53.537000 5.416004
18.312000 45.426000 4.944034
18.315000 38.112000 4.544810
18.318000 33.630000 4.160417
18.321000 32.466000 4.099815
18.324000 42.152000 4.768401
18.327000 43.270000 4.858786
18.330000 53.918000 5.265916
18.333000 40.127000 4.513544
18.336000 38.354000 4.547464
18.339000 35.786000 4.427801
18.342000 46.972000 5.055491
18.345000 48.310000 5.100875
18.348000 44.722000 5.038137
18.351000 46.653000 5.097924
18.354000 52.848000 5.364710
18.357000 59.034000 5.504141
18.360000 42.750000 4.728927
18.363000 51.646000 5.236235
18.366000 55.946000 5.637092
18.369000 40.759000 4.653651
18.372000 44.520000 4.877693
18.375000 55.120000 5.302036
18.378000 35.715000 4.318813
18.381000 59.367000 5.680925
18.384000 51.814000 5.318948
18.387000 53.533000 5.430410
18.390000 62.856000 5.742591
18.393000 60.481000 5.727850
18.396000 55.202000 5.627694
18.399000 51.012000 5.236737
18.402000 53.675000 5.327131
18.405000 66.436000 5.876947
18.408000 47.794000 5.178665
18.411000 56.766000 5.502365
18.414000 61.082000 5.661331
18.417000 46.887000 4.905854
18.420000 56.713000 5.420193
18.423000 67.504000 6.303785
18.426000 45.392000 4.803171
18.429000 58.230000 5.473053
18.432000 64.871000 5.828109
18.435000 54.942000 5.292005
18.438000 64.272000 5.872383
18.441000 63.671000 5.878798
18.444000 66.765000 6.106830
18.447000 65.057000 5.857028
18.450000 82.562000 6.576770
18.453000 71.512000 6.271059
18.456000 73.961000 6.395914
18.459000 75.986000 6.307712
18.462000 98.722000 7.243617
18.465000 95.289000 7.119135
18.468000 83.877000 6.870505
18.471000 91.746000 7.146163
18.474000 109.420000 7.707466
18.477000 119.321000 7.980312
18.480000 120.917000 8.045934
18.483000 144.490000 8.839240
18.486000 140.230000 8.681336
18.489000 178.245000 9.723705
18.492000 194.416000 10.265168
18.495000 198.754000 10.286144
18.498000 247.906000 11.793101
18.501000 327.721000 13.365350
18.504000 335.405000 13.374599
18.507000 429.074000 15.044195
18.510000 586.977000 17.958676
18.513000 767.972000 20.710161
18.516000 1096.077000 24.867293
18.519000 1484.715000 28.511808
18.522000 2009.019000 33.685734
18.525000 2629.149000 39.007635
18.528000 3029.102000 42.355985
18.531000 3061.806000 42.261096
18.534000 2686.973000 38.854775
18.537000 2062.651000 33.824249
18.540000 1676.685000 30.918934
18.543000 1147.220000 25.447669
18.546000 818.843000 21.105210
18.549000 603.313000 17.962033
18.552000 443.232000 15.381653
18.555000 383.025000 14.405535
18.558000 305.401000 12.782085
18.561000 293.268000 12.581426
18.564000 205.730000 10.341258
18.567000 176.822000 9.580197
18.570000 151.929000 8.900815
18.573000 131.067000 8.493897
18.576000 125.812000 7.935102
18.579000 115.701000 7.898492
18.582000 124.395000 8.235307
18.585000 101.713000 7.542750
18.588000 117.748000 8.012637
18.591000 106.137000 7.521715
18.594000 81.323000 6.506299
18.597000 78.116000 6.666453
18.600000 85.171000 6.766769
18.603000 81.551000 6.718150
18.606000 84.893000 6.797420
18.609000 67.701000 5.913686
18.612000 61.721000 5.679971
18.615000 59.706000 5.787847
18.618000 64.035000 5.843524
18.621000 68.047000 6.026876
18.624000 80.354000 6.507033
18.627000 47.259000 5.017643
18.630000 41.904000 4.797190
18.633000 53.410000 5.399052
18.636000 51.071000 5.298070
18.639000 49.895000 5.073515
18.642000 62.496000 5.818917
18.645000 63.528000 5.909122
18.648000 62.014000 5.929552
18.651000 40.183000 4.545891
18.654000 52.530000 5.253313
18.657000 58.045000 5.452793
18.660000 49.423000 5.314556
18.663000 51.811000 5.387001
18.666000 41.827000 4.749334
18.669000 37.251000 4.496337
18.672000 39.018000 4.688758
18.675000 46.805000 5.131364
18.678000 41.783000 4.575151
18.681000 50.470000 5.312432
18.684000 53.710000 5.222665
18.687000 37.562000 4.338274
18.690000 39.472000 4.667589
18.693000 36.597000 4.434321
18.696000 43.568000 4.919886
18.699000 33.245000 4.259043
18.702000 42.008000 4.875270
18.705000 41.104000 4.733251
18.708000 41.183000 4.721479
18.711000 29.530000 3.820625
18.714000 46.494000 5.027142
18.717000 31.094000 4.174843
18.720000 46.254000 5.260902
18.723000 36.540000 4.414745
18.726000 34.462000 4.221304
18.729000 38.262000 4.561099
18.732000 46.887000 4.887479
18.735000 52.093000 5.426538
18.738000 36.975000 4.379958
18.741000 52.454000 5.129333
18.744000 44.209000 4.816230
18.747000 51.683000 5.274095
18.750000 39.679000 4.559846
18.753000 33.785000 4.308857
18.756000 40.159000 4.742148
18.759000 30.737000 4.009175
18.762000 45.716000 4.952654
18.765000 46.112000 5.135144
18.768000 31.037000 3.934974
18.771000 35.740000 4.284226
18.774000 33.197000 4.120974
18.777000 35.733000 4.493126
18.780000 37.394000 4.621139
18.783000 38.467000 4.510006
18.786000 46.287000 4.820388
18.789000 44.203000 4.906107
18.792000 42.303000 4.851450
18.795000 41.824000 4.651806
18.798000 43.968000 4.930369
18.801000 29.887000 3.856698
18.804000 45.742000 5.010746
18.807000 48.237000 5.314599
18.810000 46.477000 5.003372
18.813000 39.914000 4.605924
18.816000 29.970000 3.821769
18.819000 39.072000 4.361693
18.822000 31.764000 4.277563
18.825000 39.921000 4.641970
18.828000 40.562000 4.463963
18.831000 37.817000 4.599291
18.834000 50.556000 5.170487
18.837000 44.158000 4.829655
18.840000 42.556000 4.899267
18.843000 41.040000 4.543375
18.846000 57.070000 5.575683
18.849000 28.388000 3.849881
18.852000 34.541000 4.342112
18.855000 34.800000 4.296609
18.858000 42.193000 4.713457
18.861000 40.277000 4.756025
18.864000 33.303000 4.240368
18.867000 33.535000 4.228564
18.870000 30.762000 4.104736
18.873000 44.615000 4.981648
18.876000 32.163000 4.255057
18.879000 42.357000 4.806274
18.882000 39.779000 4.628157
18.885000 35.620000 4.484881
18.888000 34.466000 4.196372
18.891000 34.186000 4.309667
18.894000 38.106000 4.540895
18.897000 34.412000 4.336595
18.900000 34.215000 4.222143
18.903000 37.811000 4.396568
18.906000 31.376000 3.981782
18.909000 39.549000 4.498090
18.912000 26.546000 3.670841
18.915000 26.603000 3.750893
18.918000 30.193000 3.979379
18.921000 36.785000 4.476499
18.924000 33.232000 4.212700
18.927000 44.575000 4.754991
18.930000 38.600000 4.551073
18.933000 19.689000 3.102609
18.936000 30.348000 4.087903
18.939000 36.483000 4.392620
18.942000 40.939000 4.602989
18.945000 28.828000 3.828631
18.948000 40.328000 4.590270
18.951000 34.615000 4.334786
18.954000 34.062000 4.289292
18.957000 26.533000 3.696408
18.960000 36.370000 4.244855
18.963000 30.551000 3.952144
18.966000 32.284000 4.148872
18.969000 31.427000 4.293729
18.972000 44.934000 5.007049
18.975000 40.624000 4.640069
18.978000 37.219000 4.382803
18.981000 37.115000 4.450748
18.984000 39.333000 4.518393
18.987000 33.997000 4.228819
18.990000 37.876000 4.513222
18.993000 42.537000 4.727586
18.996000 36.943000 4.549061
18.999000 45.044000 4.982059
19.002000 44.312000 5.031074
19.005000 38.496000 4.456723
19.008000 27.256000 3.711969
19.011000 38.366000 4.580307
19.014000 39.641000 4.783226
19.017000 41.435000 4.725819
19.020000 41.074000 4.636970
19.023000 40.986000 4.645959
19.026000 36.574000 4.441097
19.029000 39.411000 4.584562
19.032000 28.164000 3.817855
19.035000 42.153000 4.688362
19.038000 37.975000 4.491600
19.041000 34.810000 4.397010
19.044000 32.653000 4.254550
19.047000 37.774000 4.653778
19.050000 31.255000 4.099079
19.053000 37.851000 4.524261
19.056000 34.743000 4.354033
19.059000 42.889000 4.810419
19.062000 35.578000 4.307444
19.065000 31.060000 4.179051
19.068000 40.779000 4.560858
19.071000 37.528000 4.374614
19.074000 40.023000 4.539516
19.077000 27.250000 3.808635
19.080000 33.853000 4.284989
19.083000 35.974000 4.303869
19.086000 38.660000 4.574140
19.089000 37.230000 4.386893
19.092000 56.227000 5.548600
19.095000 35.372000 4.182714
19.098000 31.457000 4.114668
19.101000 36.182000 4.390408
19.104000 32.884000 4.106136
19.107000 34.453000 4.389640
19.110000 37.646000 4.384916
19.113000 38.380000 4.718855
19.116000 43.068000 4.827556
19.119000 35.065000 4.365717
19.122000 38.857000 4.537221
19.125000 31.221000 4.182194
19.128000 26.398000 3.681138
19.131000 42.418000 4.759181
19.134000 43.567000 4.962092
19.137000 35.424000 4.417832
19.140000 33.636000 4.124729
19.143000 38.427000 4.562256
19.146000 36.647000 4.461259
19.149000 29.970000 4.197156
19.152000 34.601000 4.507100
19.155000 31.125000 4.024696
19.158000 45.354000 5.017647
19.161000 37.565000 4.535739
19.164000 24.293000 3.663669
19.167000 41.684000 4.689131
19.170000 34.144000 4.191576
19.173000 36.372000 4.381689
19.176000 42.771000 4.954755
19.179000 30.637000 3.899524
19.182000 39.312000 4.519633
19.185000 35.118000 4.397613
19.188000 34.482000 4.297712
19.191000 28.730000 3.835786
19.194000 34.164000 4.329770
19.197000 32.289000 4.064256
19.200000 26.141000 3.713617
19.203000 44.871000 4.925439
19.206000 46.361000 5.093187
19.209000 36.751000 4.357780
19.212000 35.091000 4.360903
19.215000 35.856000 4.337669
19.218000 30.868000 3.990473
19.221000 29.640000 4.018569
19.224000 28.306000 3.868495
19.227000 32.699000 4.037880
19.230000 40.404000 4.579648
19.233000 28.331000 3.860357
19.236000 40.070000 4.638662
19.239000 46.379000 5.078969
19.242000 37.631000 4.510284
19.245000 38.890000 4.584882
19.248000 34.891000 4.440895
19.251000 37.153000 4.614778
19.254000 42.312000 4.644110
19.257000 29.708000 3.964197
19.260000 27.019000 3.745837
19.263000 36.888000 4.542079
19.266000 38.639000 4.560362
19.269000 38.036000 4.439313
19.272000 33.313000 4.050757
19.275000 43.918000 4.832434
19.278000 34.321000 4.313786
19.281000 25.540000 3.689935
19.284000 31.499000 4.006819
19.287000 39.798000 4.444666
19.290000 46.090000 4.829697
19.293000 38.852000 4.669937
19.296000 31.643000 4.209745
19.299000 39.877000 4.594013
19.302000 29.487000 4.059974
19.305000 33.104000 4.283561
19.308000 33.365000 4.121207
19.311000 39.419000 4.694592
19.314000 37.602000 4.591828
19.317000 32.834000 4.008618
19.320000 35.828000 4.610306
19.323000 45.266000 4.912590
19.326000 28.920000 3.945259
19.329000 32.903000 4.201892
19.332000 39.906000 4.555968
19.335000 38.443000 4.612814
19.338000 40.801000 4.761267
19.341000 37.942000 4.497001
19.344000 40.135000 4.665160
19.347000 38.364000 4.557471
19.350000 44.477000 4.911030
19.353000 38.176000 4.647976
19.356000 44.272000 4.723069
19.359000 35.870000 4.459590
19.362000 33.436000 4.177180
19.365000 33.694000 4.347047
19.368000 31.194000 4.169504
19.371000 36.061000 4.400547
19.374000 28.965000 3.919521
19.377000 37.796000 4.298716
19.380000 41.204000 4.569072
19.383000 33.340000 4.164336
19.386000 30.583000 3.889933
19.389000 38.249000 4.460874
19.392000 39.153000 4.680477
19.395000 34.656000 4.429490
19.398000 32.166000 4.203963
19.401000 36.916000 4.384935
19.404000 38.226000 4.505306
19.407000 34.105000 4.317862
19.410000 32.741000 4.292942
19.413000 36.936000 4.376830
19.416000 36.609000 4.519623
19.419000 35.100000 4.343482
19.422000 48.517000 5.213614
19.425000 41.022000 4.658172
19.428000 27.799000 3.753860
19.431000 40.115000 4.753422
19.434000 37.597000 4.347458
19.437000 36.797000 4.332529
19.440000 28.158000 3.912727
19.443000 43.044000 4.794676
19.446000 38.097000 4.423693
19.449000 29.748000 4.114176
19.452000 28.809000 3.982480
19.455000 31.682000 4.018707
19.458000 36.006000 4.273871
19.461000 25.636000 3.622816
19.464000 26.109000 3.623345
19.467000 28.010000 4.061176
19.470000 27.887000 3.896459
19.473000 37.282000 4.523450
19.476000 52.607000 5.378766
19.479000 26.288000 3.827937
19.482000 27.659000 4.083923
19.485000 29.456000 4.131639
19.488000 43.205000 4.784876
19.491000 38.087000 4.557295
19.494000 40.355000 4.496654
19.497000 41.284000 4.758853
19.500000 42.110000 4.861550
19.503000 26.825000 3.743960
19.506000 37.289000 4.611026
19.509000 25.147000 3.578384
19.512000 36.586000 4.371148
19.515000 35.821000 4.315889
19.518000 38.380000 4.573378
19.521000 37.903000 4.554262
19.524000 42.349000 4.784234
19.527000 39.144000 4.660100
19.530000 27.855000 3.898709
19.533000 28.284000 3.866787
19.536000 27.882000 3.740341
19.539000 26.148000 3.705759
19.542000 43.279000 4.975856
19.545000 28.965000 4.102141
19.548000 42.403000 4.678135
19.551000 39.724000 4.476243
19.554000 37.113000 4.513014
19.557000 43.131000 4.888720
19.560000 37.031000 4.533204
19.563000 42.241000 4.812639
19.566000 44.630000 4.833560
19.569000 32.711000 4.318504
19.572000 27.960000 3.921009
19.575000 36.847000 4.359542
19.578000 39.369000 4.687736
19.581000 39.233000 4.430405
19.584000 46.260000 5.070014
19.587000 28.050000 3.987852
19.590000 37.589000 4.407973
19.593000 44.754000 4.694704
19.596000 33.191000 4.164033
19.599000 34.026000 4.310279
19.602000 35.680000 4.529565
19.605000 35.583000 4.485014
19.608000 32.279000 4.078745
19.611000 44.562000 4.873770
19.614000 28.676000 3.799734
19.617000 37.474000 4.488802
19.620000 39.631000 4.606523
19.623000 41.784000 4.512240
19.626000 39.726000 4.658912
19.629000 27.881000 3.847955
19.632000 30.245000 4.051065
19.635000 41.285000 4.637546
19.638000 36.685000 4.536402
19.641000 39.320000 4.754028
19.644000 24.563000 3.591408
19.647000 26.363000 3.808106
19.650000 46.978000 5.075398
19.653000 38.667000 4.455139
19.656000 39.379000 4.512446
19.659000 26.546000 4.064732
19.662000 35.215000 4.331905
19.665000 32.244000 4.236578
19.668000 35.870000 4.409311
19.671000 44.068000 4.790486
19.674000 34.487000 4.417426
19.677000 36.369000 4.385005
19.680000 37.431000 4.344148
19.683000 35.418000 4.289580
19.686000 34.530000 4.222182
19.689000 36.592000 4.486439
19.692000 32.405000 4.233037
19.695000 37.920000 4.481682
19.698000 39.589000 4.621973
19.701000 33.244000 4.109230
19.704000 31.091000 4.068711
19.707000 40.958000 4.682320
19.710000 30.276000 3.923872
19.713000 41.618000 4.631349
19.716000 40.634000 4.735720
19.719000 34.509000 4.100589
19.722000 30.782000 4.100230
19.725000 31.814000 4.030690
19.728000 26.085000 3.757779
19.731000 43.473000 4.940210
19.734000 39.760000 4.752187
19.737000 40.474000 4.756764
19.740000 43.374000 4.713122
19.743000 40.492000 4.646111
19.746000 48.961000 5.263213
19.749000 38.359000 4.615379
19.752000 38.295000 4.429280
19.755000 52.547000 5.363916
19.758000 44.449000 4.904541
19.761000 43.693000 4.819515
19.764000 34.346000 4.388771
19.767000 40.752000 4.825853
19.770000 41.754000 4.671022
19.773000 44.254000 4.819478
19.776000 52.587000 5.463320
19.779000 43.908000 4.892935
19.782000 45.917000 5.000105
19.785000 46.080000 4.945659
19.788000 43.619000 4.634089
19.791000 39.389000 4.538795
19.794000 38.965000 4.602451
19.797000 45.547000 4.993302
19.800000 37.852000 4.336084
19.803000 45.920000 4.948171
19.806000 40.877000 4.667147
19.809000 41.133000 4.649932
19.812000 53.293000 5.252300
19.815000 45.144000 4.725260
19.818000 54.926000 5.484108
19.821000 53.637000 5.563994
19.824000 59.832000 5.651183
19.827000 73.132000 6.294224
19.830000 71.012000 6.131062
19.833000 73.633000 6.191303
19.836000 79.051000 6.598616
19.839000 81.923000 6.503094
19.842000 81.812000 6.610627
19.845000 95.398000 7.139274
19.848000 109.137000 7.816412
19.851000 108.316000 7.717569
19.854000 105.338000 7.556777
19.857000 149.150000 9.077797
19.860000 183.671000 9.868003
19.863000 204.928000 10.473280
19.866000 291.076000 12.571068
19.869000 381.381000 14.524763
19.872000 494.205000 16.342264
19.875000 712.921000 19.574390
19.878000 932.946000 22.677434
19.881000 1189.585000 25.842936
19.884000 1307.332000 27.081296
19.887000 1261.996000 26.103109
19.890000 1086.846000 24.265152
19.893000 907.590000 22.527494
19.896000 614.901000 18.285784
19.899000 415.672000 15.020160
19.902000 350.821000 13.767267
19.905000 258.980000 11.977821
19.908000 195.314000 10.312155
19.911000 169.690000 9.674400
19.914000 132.322000 8.448573
19.917000 115.264000 7.651519
19.920000 96.622000 7.302955
19.923000 78.018000 6.519039
19.926000 89.418000 6.974493
19.929000 91.335000 7.065872
19.932000 78.976000 6.262378
19.935000 61.979000 5.652017
19.938000 59.211000 5.703216
19.941000 55.983000 5.589302
19.944000 57.235000 5.440158
19.947000 68.036000 6.096494
19.950000 60.101000 5.735857
19.953000 61.022000 5.744407
19.956000 47.589000 5.095444
19.959000 60.535000 5.640658
19.962000 50.813000 5.117097
19.965000 56.874000 5.388142
19.968000 49.660000 5.204034
19.971000 48.088000 5.079538
19.974000 49.625000 5.150924
19.977000 41.275000 4.589944
19.980000 61.043000 5.783061
19.983000 41.205000 4.691039
19.986000 43.207000 4.819472
19.989000 45.498000 4.912007
19.992000 40.569000 4.571559
19.995000 37.555000 4.666581
19.998000 43.976000 4.995605
20.001000 42.597000 4.642742
20.004000 42.097000 4.784737
20.007000 37.918000 4.368199
20.010000 46.050000 4.924924
20.013000 34.533000 4.379080
20.016000 36.354000 4.547204
20.019000 35.119000 4.475263
20.022000 43.453000 4.979888
20.025000 30.960000 4.023613
20.028000 33.824000 4.183989
20.031000 34.391000 4.247606
20.034000 40.743000 4.673561
20.037000 36.854000 4.446851
20.040000 40.767000 4.785467
20.043000 31.546000 4.144332
20.046000 29.826000 3.976363
20.049000 44.935000 4.782665
20.052000 46.008000 4.896073
20.055000 41.746000 4.778031
20.058000 35.958000 4.368621
20.061000 35.927000 4.248762
20.064000 42.436000 4.819389
20.067000 37.665000 4.367481
20.070000 37.011000 4.531661
20.073000 44.652000 5.052645
20.076000 26.270000 3.669750
20.079000 29.904000 4.118356
20.082000 37.815000 4.439993
20.085000 26.814000 3.623434
20.088000 39.664000 4.525034
20.091000 34.118000 4.150669
20.094000 38.152000 4.476289
20.097000 39.023000 4.485907
20.100000 42.430000 4.765509
20.103000 29.592000 4.096129
20.106000 43.724000 4.726329
20.109000 40.573000 4.710337
20.112000 34.788000 4.269223
20.115000 25.825000 3.602522
20.118000 32.408000 4.111362
20.121000 23.969000 3.358939
20.124000 31.950000 4.187227
20.127000 39.871000 4.630799
20.130000 34.877000 4.395371
20.133000 30.964000 4.122203
20.136000 36.496000 4.247222
20.139000 33.840000 4.244761
20.142000 32.325000 4.092277
20.145000 33.467000 4.311817
20.148000 36.477000 4.380607
20.151000 27.126000 3.798849
20.154000 28.554000 3.803287
20.157000 28.605000 3.897023
20.160000 28.931000 4.022607
20.163000 26.552000 3.779252
20.166000 34.845000 4.321356
20.169000 36.911000 4.381463
20.172000 39.162000 4.696602
20.175000 35.773000 4.463538
20.178000 40.704000 4.795815
20.181000 42.282000 4.849222
20.184000 37.906000 4.340609
20.187000 31.881000 4.020838
20.190000 40.437000 4.625226
20.193000 34.506000 4.201130
20.196000 44.109000 4.625274
20.199000 21.705000 3.319213
20.202000 30.483000 4.230025
20.205000 32.117000 4.204842
20.208000 32.406000 4.142449
20.211000 37.119000 4.342776
20.214000 37.462000 4.489602
20.217000 39.268000 4.664990
20.220000 28.308000 3.978119
20.223000 30.136000 3.962281
20.226000 34.128000 4.309396
20.229000 40.326000 4.650344
20.232000 34.904000 4.386594
20.235000 26.675000 3.742719
20.238000 37.526000 4.394619
20.241000 33.074000 4.182281
20.244000 31.858000 4.265559
20.247000 37.255000 4.519533
20.250000 43.490000 4.971842
20.253000 39.042000 4.655556
20.256000 27.530000 3.906526
20.259000 34.987000 4.308287
20.262000 30.075000 4.133000
20.265000 38.175000 4.611637
20.268000 38.225000 4.500706
20.271000 35.753000 4.414837
20.274000 30.148000 4.097594
20.277000 30.257000 4.178610
20.280000 37.673000 4.517300
20.283000 24.569000 3.791312
20.286000 28.426000 3.997748
20.289000 35.222000 4.325570
20.292000 33.059000 4.338460
20.295000 30.922000 4.157699
20.298000 36.158000 4.282556
20.301000 34.728000 4.329497
20.304000 35.238000 4.264169
20.307000 35.044000 4.287734
20.310000 26.212000 3.727932
20.313000 31.256000 4.059007
20.316000 33.635000 4.388397
20.319000 32.497000 4.128947
20.322000 45.758000 5.150832
20.325000 33.710000 4.164454
20.328000 39.758000 4.669055
20.331000 34.131000 4.292730
20.334000 30.460000 3.881483
20.337000 33.317000 4.212995
20.340000 44.140000 4.838598
20.343000 31.846000 4.166714
20.346000 33.850000 4.224324
20.349000 31.633000 4.135600
20.352000 25.439000 3.682657
20.355000 29.560000 3.851222
20.358000 39.174000 4.662859
20.361000 31.387000 4.236619
20.364000 35.817000 4.482813
20.367000 29.759000 4.061035
20.370000 31.863000 3.860947
20.373000 27.287000 3.744714
20.376000 30.091000 3.994383
20.379000 41.421000 4.889468
20.382000 31.897000 4.179652
20.385000 27.090000 3.975826
20.388000 35.576000 4.447951
20.391000 37.004000 4.574057
20.394000 29.032000 3.946544
20.397000 32.748000 4.235165
20.400000 39.522000 4.566133
20.403000 29.337000 3.746393
20.406000 35.214000 4.461844
20.409000 35.130000 4.375652
20.412000 38.596000 4.569562
20.415000 30.480000 4.046994
20.418000 33.456000 4.171548
20.421000 29.725000 4.047824
20.424000 32.479000 4.108602
20.427000 24.719000 3.650513
20.430000 37.002000 4.491170
20.433000 39.878000 4.649938
20.436000 27.847000 3.823359
20.439000 37.826000 4.594817
20.442000 40.007000 4.707207
20.445000 31.932000 4.023845
20.448000 32.852000 4.303007
20.451000 23.343000 3.655200
20.454000 39.333000 4.601623
20.457000 48.707000 5.179851
20.460000 44.054000 4.989978
20.463000 28.892000 4.007386
20.466000 22.137000 3.511619
20.469000 23.242000 3.520120
20.472000 23.288000 3.450932
20.475000 43.662000 4.819278
20.478000 33.991000 4.223989
20.481000 34.158000 4.321445
20.484000 39.946000 4.754741
20.487000 28.583000 3.873860
20.490000 33.988000 4.321962
20.493000 39.717000 4.464326
20.496000 32.708000 4.337266
20.499000 34.288000 4.444761
20.502000 36.700000 4.404728
20.505000 25.395000 3.583252
20.508000 38.294000 4.475657
20.511000 29.950000 4.098030
20.514000 26.482000 3.680634
20.517000 37.551000 4.542759
20.520000 30.824000 4.086553
20.523000 29.447000 3.940646
20.526000 31.668000 4.167917
20.529000 30.833000 4.134108
20.532000 33.838000 4.210884
20.535000 42.200000 4.841598
20.538000 29.710000 4.082413
20.541000 30.061000 4.055579
20.544000 29.243000 3.997166
20.547000 38.698000 4.507753
20.550000 32.159000 3.984552
20.553000 34.250000 4.161990
20.556000 36.305000 4.502313
20.559000 30.748000 4.069710
20.562000 32.522000 4.258244
20.565000 30.005000 3.854042
20.568000 29.553000 3.822694
20.571000 37.912000 4.516393
20.574000 42.253000 4.859997
20.577000 32.358000 4.069251
20.580000 37.846000 4.473550
20.583000 35.109000 4.421862
20.586000 29.525000 3.987093
20.589000 38.167000 4.635728
20.592000 33.660000 4.230580
20.595000 35.912000 4.337291
20.598000 33.053000 4.363386
20.601000 38.610000 4.627551
20.604000 30.311000 4.131156
20.607000 37.623000 4.456521
20.610000 41.604000 4.711882
20.613000 31.939000 4.201578
20.616000 30.630000 4.074281
20.619000 34.368000 4.220758
20.622000 32.049000 4.253255
20.625000 28.027000 3.817610
20.628000 35.558000 4.279084
20.631000 27.430000 3.732508
20.634000 35.058000 4.433492
20.637000 32.509000 4.004082
20.640000 34.361000 4.154734
20.643000 20.467000 3.255926
20.646000 34.664000 4.289186
20.649000 34.197000 4.412336
20.652000 32.335000 4.079922
20.655000 22.494000 3.484147
20.658000 32.983000 4.142848
20.661000 37.064000 4.463859
20.664000 35.934000 4.416550
20.667000 34.716000 4.403913
20.670000 29.523000 3.976759
20.673000 33.186000 4.309976
20.676000 31.353000 4.081742
20.679000 35.432000 4.488199
20.682000 35.350000 4.414429
20.685000 32.934000 4.125003
20.688000 40.913000 4.946704
20.691000 37.972000 4.470520
20.694000 40.651000 4.551634
20.697000 31.274000 4.073410
20.700000 27.634000 3.794766
20.703000 33.152000 4.295887
20.706000 26.098000 3.623911
20.709000 27.047000 3.785270
20.712000 39.615000 4.584332
20.715000 24.674000 3.714510
20.718000 28.346000 3.862179
20.721000 31.998000 4.224016
20.724000 30.362000 3.961259
20.727000 25.365000 3.650538
20.730000 33.988000 4.292832
20.733000 33.089000 4.307518
20.736000 39.044000 4.549343
20.739000 29.315000 3.898290
20.742000 38.970000 4.604707
20.745000 37.107000 4.455300
20.748000 34.600000 4.201077
20.751000 29.232000 3.864884
20.754000 27.267000 3.891262
20.757000 35.898000 4.530609
20.760000 30.582000 4.018993
20.763000 36.517000 4.439165
20.766000 22.224000 3.559936
20.769000 38.160000 4.517924
20.772000 37.513000 4.486720
20.775000 29.892000 3.888861
20.778000 31.011000 4.138234
20.781000 29.813000 3.984405
20.784000 26.514000 3.731995
20.787000 39.844000 4.532166
20.790000 27.322000 3.863416
20.793000 34.916000 4.393905
20.796000 32.850000 4.220558
20.799000 34.435000 4.078665
20.802000 25.103000 3.608979
20.805000 19.689000 3.172509
20.808000 36.071000 4.380833
20.811000 36.487000 4.398851
20.814000 40.973000 4.530323
20.817000 23.313000 3.450386
20.820000 32.715000 4.192098
20.823000 25.923000 3.699210
20.826000 35.996000 4.291712
20.829000 30.557000 4.091519
20.832000 38.025000 4.593868
20.835000 29.374000 3.975200
20.838000 39.972000 4.756754
20.841000 37.732000 4.421410
20.844000 30.535000 4.151344
20.847000 27.013000 3.721445
20.850000 29.981000 3.961643
20.853000 29.951000 3.961124
20.856000 34.819000 4.350925
20.859000 39.454000 4.570215
20.862000 30.371000 4.024293
20.865000 30.952000 4.273357
20.868000 29.221000 3.989013
20.871000 30.908000 4.087230
20.874000 35.424000 4.219389
20.877000 31.217000 4.170584
20.880000 23.422000 3.472540
20.883000 29.464000 4.126955
20.886000 33.230000 4.228512
20.889000 26.513000 3.831180
20.892000 26.679000 3.570247
20.895000 34.443000 4.271735
20.898000 31.690000 4.013729
20.901000 21.966000 3.417220
20.904000 31.558000 4.067057
20.907000 39.236000 4.595028
20.910000 27.062000 3.821161
20.913000 25.139000 3.799824
20.916000 29.559000 3.842589
20.919000 27.695000 3.744528
20.922000 30.593000 4.142908
20.925000 30.000000 3.954811
20.928000 33.052000 4.228471
20.931000 31.261000 4.015284
20.934000 28.170000 3.890070
20.937000 37.904000 4.571544
20.940000 40.354000 4.599158
20.943000 32.861000 4.235771
20.946000 30.100000 3.916974
20.949000 34.233000 4.321812
20.952000 30.479000 3.994360
20.955000 29.197000 3.853394
20.958000 30.535000 3.962890
20.961000 28.945000 3.774422
20.964000 33.105000 4.169254
20.967000 35.622000 4.374693
20.970000 31.588000 4.215478
20.973000 25.821000 3.699361
20.976000 31.725000 4.030128
20.979000 28.253000 3.898980
20.982000 27.394000 3.917395
20.985000 29.833000 3.928076
20.988000 29.597000 4.029649
20.991000 28.748000 3.822289
20.994000 33.400000 4.280878
20.997000 28.330000 3.840253
21.000000 35.565000 4.339313
21.003000 35.708000 4.453554
21.006000 26.075000 3.694035
21.009000 26.619000 3.856832
21.012000 35.117000 4.537888
21.015000 23.738000 3.690906
21.018000 26.716000 3.715270
21.021000 29.600000 3.873176
21.024000 28.001000 3.899203
21.027000 30.601000 4.024179
21.030000 29.825000 4.172371
21.033000 25.542000 3.525018
21.036000 33.487000 4.088202
21.039000 31.771000 4.300709
21.042000 32.648000 4.198055
21.045000 28.436000 4.002695
21.048000 32.109000 4.169735
21.051000 31.916000 4.121931
21.054000 39.785000 4.510804
21.057000 34.344000 4.378677
21.060000 38.049000 4.640989
21.063000 33.092000 4.054896
21.066000 44.913000 4.883344
21.069000 23.218000 3.510206
21.072000 36.559000 4.519222
21.075000 35.563000 4.458667
21.078000 28.013000 3.971729
21.081000 25.898000 3.645551
21.084000 34.696000 4.320491
21.087000 37.642000 4.550654
21.090000 28.776000 3.987406
21.093000 32.001000 4.135286
21.096000 25.822000 3.786054
21.099000 34.818000 4.309769
21.102000 23.794000 3.576485
21.105000 23.568000 3.561756
21.108000 27.799000 3.769632
21.111000 31.933000 4.117854
21.114000 31.313000 4.131284
21.117000 32.688000 4.358294
21.120000 25.620000 3.746863
21.123000 31.908000 4.079895
21.126000 28.260000 3.856415
21.129000 27.665000 3.965455
21.132000 39.120000 4.672791
21.135000 26.662000 3.780372
21.138000 33.467000 4.322722
21.141000 24.628000 3.608982
21.144000 25.579000 3.759027
21.147000 29.039000 4.033420
21.150000 36.919000 4.476170
21.153000 35.436000 4.203485
21.156000 33.680000 4.269683
21.159000 32.857000 4.328651
21.162000 31.913000 4.114649
21.165000 31.011000 3.933376
21.168000 29.858000 3.939169
21.171000 24.297000 3.674957
21.174000 27.956000 3.791669
21.177000 37.739000 4.610577
21.180000 23.362000 3.577869
21.183000 23.480000 3.619421
21.186000 36.462000 4.521474
21.189000 33.926000 4.322121
21.192000 26.004000 3.725136
21.195000 31.633000 4.103285
21.198000 32.605000 4.145522
21.201000 23.575000 3.642028
21.204000 33.187000 3.976691
21.207000 31.187000 4.048775
21.210000 38.842000 4.503913
21.213000 46.266000 4.987008
21.216000 29.116000 3.926725
21.219000 37.564000 4.524459
21.222000 31.199000 4.164724
21.225000 32.206000 4.228171
21.228000 30.534000 4.009741
21.231000 30.328000 4.091900
21.234000 30.705000 4.039285
21.237000 28.550000 3.831153
21.240000 30.703000 4.014989
21.243000 30.080000 3.846638
21.246000 36.372000 4.356032
21.249000 30.875000 4.088977
21.252000 46.553000 5.073364
21.255000 42.423000 4.973236
21.258000 26.214000 3.822470
21.261000 34.221000 4.235791
21.264000 32.149000 4.055619
21.267000 37.488000 4.402557
21.270000 32.918000 4.026920
21.273000 19.673000 2.952596
21.276000 30.447000 4.093556
21.279000 22.547000 3.534522
21.282000 25.883000 3.628392
21.285000 24.041000 3.467845
21.288000 25.851000 3.638346
21.291000 33.824000 4.339450
21.294000 40.244000 4.663436
21.297000 24.962000 3.704684
21.300000 26.851000 3.801616
21.303000 31.299000 4.040412
21.306000 32.682000 4.201211
21.309000 36.319000 4.452676
21.312000 28.184000 4.021295
21.315000 25.122000 3.576720
21.318000 39.090000 4.519251
21.321000 33.677000 4.415550
21.324000 31.652000 4.206569
21.327000 31.599000 4.065438
21.330000 41.658000 4.760268
21.333000 33.692000 4.201817
21.336000 36.910000 4.424960
21.339000 31.539000 4.037529
21.342000 20.818000 3.388969
21.345000 40.939000 4.730832
21.348000 31.644000 4.219087
21.351000 22.834000 3.580247
21.354000 28.944000 3.905776
21.357000 25.195000 3.817769
21.360000 28.016000 3.881098
21.363000 33.584000 4.438692
21.366000 35.928000 4.434319
21.369000 33.535000 4.139081
21.372000 39.198000 4.420876
21.375000 29.173000 3.886982
21.378000 36.789000 4.414609
21.381000 31.152000 4.019363
21.384000 24.484000 3.571212
21.387000 36.837000 4.385505
21.390000 39.434000 4.635216
21.393000 37.761000 4.417385
21.396000 23.595000 3.623002
21.399000 30.031000 3.967314
21.402000 29.434000 3.969167
21.405000 25.796000 3.538455
21.408000 37.093000 4.472521
21.411000 35.560000 4.362613
21.414000 32.619000 4.153494
21.417000 35.529000 4.285275
21.420000 32.304000 4.270907
21.423000 36.349000 4.426821
21.426000 35.093000 4.283351
21.429000 29.283000 4.065906
21.432000 31.287000 4.063886
21.435000 27.958000 3.773738
21.438000 34.875000 4.238650
21.441000 31.800000 4.277165
21.444000 33.601000 4.099335
21.447000 33.616000 4.404006
21.450000 26.206000 3.716497
21.453000 26.984000 3.889205
21.456000 27.088000 3.878281
21.459000 34.302000 4.196154
21.462000 36.426000 4.358187
21.465000 32.643000 4.323014
21.468000 25.451000 3.785014
21.471000 28.123000 3.790251
21.474000 29.536000 3.953101
21.477000 27.199000 3.856879
21.480000 36.750000 4.442731
21.483000 31.869000 4.056450
21.486000 32.216000 4.290033
21.489000 31.857000 3.953991
21.492000 24.232000 3.608621
21.495000 19.952000 3.273495
21.498000 30.326000 4.015093
21.501000 30.832000 4.210491
21.504000 35.717000 4.363250
21.507000 32.954000 4.214612
21.510000 22.461000 3.488172
21.513000 33.264000 4.316635
21.516000 39.135000 4.744450
21.519000 26.330000 3.585308
21.522000 39.614000 4.680858
21.525000 25.588000 3.629039
21.528000 29.181000 4.121842
21.531000 38.330000 4.556561
21.534000 43.761000 4.945428
21.537000 30.699000 3.825536
21.540000 34.298000 4.260615
21.543000 36.176000 4.493102
21.546000 31.636000 4.241557
21.549000 32.663000 4.111988
21.552000 30.158000 3.855881
21.555000 33.743000 4.259229
21.558000 33.061000 4.338477
21.561000 29.612000 3.998826
21.564000 32.099000 4.154229
21.567000 31.349000 3.944927
21.570000 29.528000 4.016591
21.573000 33.109000 4.262383
21.576000 39.010000 4.783705
21.579000 35.788000 4.388807
21.582000 32.665000 4.011637
21.585000 40.927000 4.651133
21.588000 37.586000 4.551549
21.591000 31.104000 4.137661
21.594000 18.450000 3.189607
21.597000 33.076000 4.236267
21.600000 34.823000 4.501237
21.603000 28.196000 3.871900
21.606000 35.126000 4.285600
21.609000 36.886000 4.385938
21.612000 40.488000 4.898214
21.615000 31.431000 4.062165
21.618000 33.694000 4.317261
21.621000 27.454000 3.850125
21.624000 32.323000 4.044491
21.627000 36.473000 4.216638
21.630000 41.092000 4.748156
21.633000 25.415000 3.594619
21.636000 33.385000 4.065361
21.639000 24.019000 3.581945
21.642000 40.770000 4.811303
21.645000 35.821000 4.435834
21.648000 29.524000 3.997675
21.651000 36.372000 4.385562
21.654000 32.887000 4.256687
21.657000 26.582000 3.532304
21.660000 30.519000 3.944409
21.663000 22.654000 3.469008
21.666000 26.647000 3.648150
21.669000 19.361000 3.081031
21.672000 26.658000 3.869378
21.675000 32.966000 4.184590
21.678000 31.110000 3.911317
21.681000 26.429000 3.843321
21.684000 36.032000 4.564028
21.687000 22.741000 3.514597
21.690000 39.176000 4.745524
21.693000 29.609000 4.044363
21.696000 36.644000 4.457423
21.699000 27.287000 3.833777
21.702000 33.380000 4.327136
21.705000 33.446000 4.293697
21.708000 33.686000 4.136619
21.711000 30.073000 3.967414
21.714000 27.194000 3.903017
21.717000 21.485000 3.355989
21.720000 30.673000 4.016391
21.723000 33.582000 4.368610
21.726000 18.217000 2.944001
21.729000 29.945000 3.839467
21.732000 40.308000 4.428694
21.735000 41.395000 4.702176
21.738000 30.358000 4.021677
21.741000 34.858000 4.374779
21.744000 23.137000 3.296720
21.747000 28.942000 3.981350
21.750000 18.768000 3.014402
21.753000 43.533000 4.758770
21.756000 33.420000 4.209519
21.759000 39.544000 4.529991
21.762000 38.115000 4.536458
21.765000 26.314000 3.716005
21.768000 39.278000 4.617725
21.771000 30.802000 4.126296
21.774000 28.882000 3.967346
21.777000 31.520000 3.955193
21.780000 36.885000 4.483206
21.783000 26.390000 3.683872
21.786000 41.389000 4.544367
21.789000 33.123000 4.075697
21.792000 32.010000 4.240383
21.795000 34.399000 4.454636
21.798000 27.876000 3.866539
21.801000 34.215000 4.282883
21.804000 30.008000 3.882798
21.807000 36.797000 4.555639
21.810000 41.133000 4.874723
21.813000 32.956000 4.181814
21.816000 32.074000 4.063078
21.819000 39.765000 4.596963
21.822000 31.631000 4.013788
21.825000 36.243000 4.428562
21.828000 31.829000 4.094965
21.831000 48.913000 5.209714
21.834000 29.280000 3.891174
21.837000 40.926000 4.907868
21.840000 33.643000 4.387915
21.843000 51.882000 5.229693
21.846000 48.997000 5.052217
21.849000 51.076000 5.306713
21.852000 46.794000 5.128943
21.855000 58.708000 5.772041
21.858000 49.464000 5.161491
21.861000 67.203000 6.039266
21.864000 61.937000 5.785847
21.867000 77.675000 6.552824
21.870000 63.547000 5.872126
21.873000 65.364000 5.784253
21.876000 44.930000 4.833817
21.879000 30.757000 4.025647
21.882000 38.373000 4.636071
21.885000 35.953000 4.521928
21.888000 46.690000 4.934384
21.891000 28.191000 3.823142
21.894000 34.445000 4.363622
21.897000 36.781000 4.364524
21.900000 32.137000 4.130380
21.903000 23.754000 3.520431
21.906000 33.754000 4.326852
21.909000 27.976000 4.101401
21.912000 29.365000 4.045807
21.915000 29.671000 3.960587
21.918000 33.242000 4.288896
21.921000 35.472000 4.278805
21.924000 33.164000 4.462977
21.927000 36.585000 4.413425
21.930000 41.205000 4.614590
21.933000 36.791000 4.313970
21.936000 38.762000 4.538176
21.939000 27.043000 3.808930
21.942000 33.038000 4.284510
21.945000 44.489000 4.844967
21.948000 29.688000 3.770517
21.951000 38.008000 4.552280
21.954000 36.191000 4.472491
21.957000 26.486000 3.799486
21.960000 32.751000 4.077072
21.963000 40.131000 4.502942
21.966000 41.118000 4.786672
21.969000 32.922000 4.437634
21.972000 22.806000 3.435162
21.975000 25.936000 3.625209
21.978000 29.841000 3.969030
21.981000 31.572000 4.115721
21.984000 34.410000 4.419101
21.987000 26.834000 3.871520
21.990000 25.467000 3.627029
21.993000 35.413000 4.362637
21.996000 28.412000 3.757702
21.999000 38.724000 4.594062
22.002000 27.903000 3.830890
22.005000 33.113000 4.146754
22.008000 34.757000 4.182551
22.011000 36.042000 4.275021
22.014000 25.801000 3.659892
22.017000 34.750000 4.287160
22.020000 32.057000 4.067593
22.023000 26.361000 3.736282
22.026000 31.278000 4.176805
22.029000 25.982000 3.776479
22.032000 31.201000 4.095057
22.035000 27.995000 3.772963
22.038000 35.848000 4.311624
22.041000 37.593000 4.347177
22.044000 40.147000 4.714549
22.047000 33.851000 4.200839
22.050000 33.620000 4.108839
22.053000 31.924000 4.088023
22.056000 41.437000 4.713008
22.059000 29.451000 4.001470
22.062000 30.109000 3.897179
22.065000 28.242000 3.940046
22.068000 26.071000 3.913974
22.071000 27.607000 4.129941
22.074000 29.261000 3.830000
22.077000 23.557000 3.329340
22.080000 28.523000 3.638299
22.083000 23.623000 3.590102
22.086000 30.785000 4.234705
22.089000 33.503000 4.360887
22.092000 29.005000 3.948075
22.095000 29.721000 3.793913
22.098000 32.587000 4.150916
22.101000 32.735000 4.316328
22.104000 33.776000 4.296473
22.107000 30.810000 4.200458
22.110000 33.276000 4.305417
22.113000 39.923000 4.763963
22.116000 46.670000 5.199038
22.119000 34.213000 4.405318
22.122000 33.478000 4.338401
22.125000 39.085000 4.621831
22.128000 31.041000 4.081640
22.131000 35.808000 4.187200
22.134000 32.548000 3.984214
22.137000 21.667000 3.315666
22.140000 30.978000 4.067053
22.143000 36.777000 4.476764
22.146000 32.028000 4.214727
22.149000 37.975000 4.514133
22.152000 36.980000 4.380951
22.155000 27.853000 3.701911
22.158000 33.966000 4.377151
22.161000 40.782000 4.574753
22.164000 38.728000 4.675438
22.167000 27.291000 3.697990
22.170000 34.770000 4.169046
22.173000 41.148000 4.859436
22.176000 39.210000 4.629881
22.179000 42.056000 4.880227
22.182000 32.757000 4.156267
22.185000 25.013000 3.663068
22.188000 34.502000 4.363598
22.191000 22.939000 3.724123
22.194000 35.240000 4.402604
22.197000 27.725000 3.681515
22.200000 33.501000 4.203396
22.203000 24.540000 3.661096
22.206000 33.694000 4.264730
22.209000 24.343000 3.557335
22.212000 23.576000 3.541931
22.215000 24.371000 3.664852
22.218000 33.769000 4.187737
22.221000 26.231000 3.745866
22.224000 26.924000 3.684541
22.227000 30.388000 4.162405
22.230000 42.046000 4.666188
22.233000 34.757000 4.236840
22.236000 38.054000 4.606272
22.239000 30.181000 4.034152
22.242000 32.444000 4.076623
22.245000 39.279000 4.613879
22.248000 27.662000 3.855561
22.251000 21.606000 3.317937
22.254000 30.494000 4.206566
22.257000 30.846000 4.121651
22.260000 36.959000 4.466674
22.263000 33.058000 4.333885
22.266000 38.134000 4.407245
22.269000 44.877000 4.717013
22.272000 41.130000 4.693859
22.275000 25.315000 3.544547
22.278000 39.565000 4.647463
22.281000 34.362000 4.425032
22.284000 28.602000 3.740167
22.287000 36.725000 4.417194
22.290000 26.801000 3.759966
22.293000 34.043000 4.369536
22.296000 34.962000 4.271998
22.299000 28.558000 3.885571
22.302000 31.134000 4.143212
22.305000 36.261000 4.435367
22.308000 31.817000 4.013312
22.311000 34.222000 4.299523
22.314000 30.841000 3.916236
22.317000 29.812000 3.925462
22.320000 38.113000 4.626229
22.323000 34.489000 4.272380
22.326000 39.269000 4.445760
22.329000 32.645000 4.195706
22.332000 31.017000 4.170809
22.335000 26.019000 3.796097
22.338000 34.364000 4.410974
22.341000 28.057000 3.836996
22.344000 35.376000 4.435804
22.347000 38.368000 4.522840
22.350000 37.072000 4.534234
22.353000 24.188000 3.739577
22.356000 32.062000 4.244174
22.359000 30.524000 3.743057
22.362000 30.725000 4.027282
22.365000 31.107000 4.155562
22.368000 35.356000 4.501738
22.371000 41.434000 4.730084
22.374000 33.133000 4.278601
22.377000 27.124000 3.792695
22.380000 40.974000 4.732657
22.383000 33.094000 4.255875
22.386000 30.619000 3.939810
22.389000 33.510000 4.456297
22.392000 35.238000 4.320450
22.395000 24.732000 3.699422
22.398000 27.840000 3.769052
22.401000 28.238000 4.004855
22.404000 40.610000 4.691777
22.407000 29.215000 4.013694
22.410000 29.474000 4.016317
22.413000 26.812000 3.709236
22.416000 32.316000 4.288094
22.419000 40.843000 4.615300
22.422000 35.107000 4.275971
22.425000 40.750000 4.566222
22.428000 27.446000 3.787716
22.431000 36.832000 4.305948
22.434000 40.383000 4.521376
22.437000 39.764000 4.705454
22.440000 31.705000 4.193037
22.443000 34.533000 4.206415
22.446000 42.038000 4.809532
22.449000 25.125000 3.771263
22.452000 42.302000 4.703500
22.455000 39.618000 4.487035
22.458000 36.756000 4.334770
22.461000 40.689000 4.728549
22.464000 32.597000 4.092875
22.467000 45.234000 4.986415
22.470000 39.479000 4.598709
22.473000 38.858000 4.544800
22.476000 28.806000 3.903727
22.479000 43.094000 4.867555
22.482000 40.494000 4.639706
22.485000 51.471000 5.295284
22.488000 44.002000 4.854324
22.491000 37.828000 4.456504
22.494000 38.761000 4.661269
22.497000 40.045000 4.561901
22.500000 35.046000 4.358961
22.503000 43.531000 4.635416
22.506000 54.385000 5.409989
22.509000 42.768000 4.777754
22.512000 34.392000 4.259449
22.515000 40.196000 4.740380
22.518000 42.079000 4.645319
22.521000 32.151000 4.161730
22.524000 41.209000 4.864795
22.527000 40.673000 4.634702
22.530000 48.561000 5.176083
22.533000 41.384000 4.853763
22.536000 39.857000 4.675759
22.539000 66.097000 5.857145
22.542000 59.176000 5.609359
22.545000 46.048000 5.228248
22.548000 51.840000 5.237802
22.551000 49.867000 5.321857
22.554000 34.660000 4.220939
22.557000 48.522000 5.114467
22.560000 56.977000 5.398906
22.563000 51.533000 5.353658
22.566000 48.348000 4.996607
22.569000 56.027000 5.448731
22.572000 53.532000 5.475458
22.575000 42.679000 5.079628
22.578000 42.476000 4.676412
22.581000 48.159000 5.123637
22.584000 53.491000 5.476560
22.587000 55.697000 5.549591
22.590000 44.631000 5.092189
22.593000 48.648000 4.991511
22.596000 50.412000 5.182216
22.599000 48.292000 5.104242
22.602000 54.799000 5.420814
22.605000 47.820000 4.951641
22.608000 57.867000 5.419645
22.611000 64.531000 5.782595
22.614000 62.671000 5.849650
22.617000 52.498000 5.224040
22.620000 68.617000 6.161628
22.623000 70.370000 6.307350
22.626000 77.940000 6.346962
22.629000 77.693000 6.346056
22.632000 63.619000 5.887557
22.635000 67.108000 5.949293
22.638000 68.567000 6.018349
22.641000 74.537000 6.411037
22.644000 73.895000 6.320268
22.647000 98.953000 7.300588
22.650000 89.770000 6.862980
22.653000 80.740000 6.513521
22.656000 115.893000 7.951842
22.659000 117.185000 7.923623
22.662000 123.639000 8.236532
22.665000 130.158000 8.317634
22.668000 146.310000 8.788859
22.671000 153.551000 9.174318
22.674000 172.348000 9.764974
22.677000 173.549000 9.655958
22.680000 216.498000 10.787347
22.683000 225.872000 11.050975
22.686000 259.143000 11.778413
22.689000 286.693000 12.759007
22.692000 345.555000 13.902956
22.695000 430.255000 15.173283
22.698000 501.088000 16.432348
22.701000 595.771000 18.038236
22.704000 852.405000 21.810280
22.707000 1139.173000 25.343963
22.710000 1582.178000 29.499149
22.713000 2181.961000 34.935883
22.716000 2774.579000 40.111805
22.719000 3535.139000 46.134172
22.722000 3657.487000 46.423428
22.725000 3278.051000 43.424274
22.728000 2701.293000 39.511054
22.731000 2078.083000 34.290207
22.734000 1547.653000 29.657830
22.737000 1156.834000 25.319876
22.740000 864.255000 21.605594
22.743000 649.988000 18.602196
22.746000 497.179000 16.615106
22.749000 402.173000 15.111493
22.752000 363.149000 14.000775
22.755000 303.890000 12.582238
22.758000 278.397000 12.208934
22.761000 187.275000 10.007195
22.764000 216.837000 11.001955
22.767000 182.411000 9.795045
22.770000 167.284000 9.594231
22.773000 131.291000 8.407549
22.776000 155.138000 9.069844
22.779000 142.184000 8.907950
22.782000 116.827000 7.862833
22.785000 118.139000 7.986472
22.788000 103.287000 7.564265
22.791000 95.082000 7.233232
22.794000 105.569000 7.538579
22.797000 91.345000 7.005763
22.800000 78.575000 6.367765
22.803000 95.261000 7.257418
22.806000 78.964000 6.506108
22.809000 64.619000 6.056472
22.812000 67.877000 6.067997
22.815000 62.310000 5.697955
22.818000 73.397000 6.216414
22.821000 61.695000 5.722806
22.824000 78.018000 6.537915
22.827000 60.783000 5.691871
22.830000 64.142000 6.025634
22.833000 58.095000 5.758014
22.836000 55.033000 5.507315
22.839000 53.780000 5.414074
22.842000 66.628000 6.072282
22.845000 51.646000 5.233610
22.848000 54.106000 5.141834
22.851000 65.151000 5.856949
22.854000 48.546000 5.061150
22.857000 50.058000 5.286819
22.860000 64.180000 5.895438
22.863000 42.032000 4.626440
22.866000 48.349000 5.081991
22.869000 31.986000 4.145029
22.872000 45.587000 4.775272
22.875000 42.990000 4.578510
22.878000 43.007000 4.777460
22.881000 50.684000 5.244379
22.884000 37.162000 4.326077
22.887000 52.271000 5.057927
22.890000 44.061000 4.697272
22.893000 52.436000 5.377220
22.896000 41.739000 4.669982
22.899000 49.923000 4.996913
22.902000 44.023000 4.720222
22.905000 45.255000 4.925696
22.908000 47.496000 4.984683
22.911000 47.921000 5.092656
22.914000 33.753000 4.091036
22.917000 38.912000 4.293440
22.920000 41.896000 4.809094
22.923000 37.638000 4.391641
22.926000 40.831000 4.499524
22.929000 48.021000 5.176136
22.932000 45.849000 4.991855
22.935000 35.777000 4.377601
22.938000 44.239000 4.935262
22.941000 47.239000 5.052494
22.944000 37.108000 4.655297
22.947000 38.723000 4.509113
22.950000 44.929000 5.041081
22.953000 45.653000 5.014391
22.956000 41.144000 4.786872
22.959000 46.379000 5.122071
22.962000 45.334000 4.993961
22.965000 38.171000 4.356066
22.968000 48.742000 5.174846
22.971000 44.334000 4.937197
22.974000 38.196000 4.638340
22.977000 28.948000 3.925574
22.980000 42.855000 4.884084
22.983000 31.691000 4.206492
22.986000 38.403000 4.597823
22.989000 36.973000 4.326509
22.992000 39.733000 4.691054
22.995000 32.861000 4.193358
22.998000 42.308000 4.902419
23.001000 36.270000 4.387202
23.004000 31.038000 4.046612
23.007000 37.227000 4.408206
23.010000 33.199000 4.168002
23.013000 27.923000 3.993553
23.016000 33.545000 4.336242
23.019000 47.270000 4.911358
23.022000 39.019000 4.565262
23.025000 28.937000 3.843627
23.028000 43.404000 5.112334
23.031000 33.962000 4.245876
23.034000 43.976000 4.782031
23.037000 34.029000 4.304342
23.040000 43.489000 4.834024
23.043000 41.107000 4.810681
23.046000 36.866000 4.546666
23.049000 40.864000 4.541031
23.052000 37.433000 4.403396
23.055000 37.754000 4.535253
23.058000 32.562000 4.169828
23.061000 34.655000 4.326268
23.064000 25.493000 3.576616
23.067000 32.693000 4.169028
23.070000 35.431000 4.419467
23.073000 30.664000 3.962358
23.076000 32.592000 4.173136
23.079000 34.575000 4.352125
23.082000 38.885000 4.390411
23.085000 33.665000 4.266175
23.088000 35.699000 4.284848
23.091000 38.204000 4.293341
23.094000 46.458000 5.079307
23.097000 41.151000 4.478099
23.100000 31.951000 4.165321
23.103000 39.241000 4.601333
23.106000 46.691000 5.064414
23.109000 19.562000 3.213213
23.112000 38.203000 4.594878
23.115000 28.151000 3.933573
23.118000 28.987000 3.856257
23.121000 32.875000 4.138250
23.124000 42.324000 4.734854
23.127000 34.109000 4.295175
23.130000 34.920000 4.464448
23.133000 45.916000 4.995484
23.136000 42.048000 4.682433
23.139000 29.072000 3.911541
23.142000 48.109000 5.126424
23.145000 37.524000 4.460712
23.148000 37.199000 4.646939
23.151000 42.192000 4.694346
23.154000 31.276000 4.057054
23.157000 22.102000 3.360758
23.160000 35.135000 4.380486
23.163000 30.074000 4.002356
23.166000 40.655000 4.739714
23.169000 28.756000 3.798283
23.172000 42.823000 4.886523
23.175000 40.625000 4.679632
23.178000 35.268000 4.477761
23.181000 29.167000 3.918522
23.184000 40.420000 4.655489
23.187000 34.301000 4.238599
23.190000 39.360000 4.647903
23.193000 36.662000 4.647939
23.196000 35.945000 4.327884
23.199000 36.882000 4.581153
23.202000 25.943000 3.526107
23.205000 36.726000 4.532878
23.208000 29.091000 3.964938
23.211000 27.297000 3.781984
23.214000 37.571000 4.536247
23.217000 29.343000 4.010192
23.220000 40.294000 4.710222
23.223000 35.562000 4.307241
23.226000 39.765000 4.359720
23.229000 30.583000 4.001217
23.232000 36.956000 4.319977
23.235000 32.856000 4.134379
23.238000 38.472000 4.732418
23.241000 33.106000 4.006801
23.244000 34.201000 4.200032
23.247000 31.884000 4.154865
23.250000 29.654000 3.868883
23.253000 34.625000 4.178884
23.256000 28.125000 3.944000
23.259000 38.640000 4.464032
23.262000 43.765000 4.885171
23.265000 37.687000 4.535423
23.268000 40.732000 4.675816
23.271000 38.258000 4.548281
23.274000 32.334000 4.180868
23.277000 28.385000 4.026603
23.280000 29.003000 4.006214
23.283000 28.993000 3.868399
23.286000 39.013000 4.618979
23.289000 41.762000 4.719148
23.292000 35.890000 4.270036
23.295000 45.878000 5.007840
23.298000 29.372000 3.939975
23.301000 32.189000 4.074180
23.304000 42.991000 4.699138
23.307000 41.041000 4.660928
23.310000 34.895000 4.231221
23.313000 35.473000 4.344651
23.316000 38.874000 4.539141
23.319000 26.408000 3.771603
23.322000 38.153000 4.604641
23.325000 21.348000 3.279904
23.328000 39.599000 4.556295
23.331000 29.703000 4.026631
23.334000 30.293000 4.085107
23.337000 21.942000 3.468679
23.340000 34.537000 4.360009
23.343000 33.553000 4.207411
23.346000 31.940000 4.065769
23.349000 34.169000 4.361090
23.352000 40.351000 4.652621
23.355000 35.906000 4.276656
23.358000 38.288000 4.490948
23.361000 34.196000 4.425589
23.364000 33.620000 4.260267
23.367000 38.589000 4.569508
23.370000 26.779000 3.823334
23.373000 27.993000 3.785083
23.376000 40.683000 4.812640
23.379000 31.172000 4.026259
23.382000 40.292000 4.778556
23.385000 24.758000 3.615788
23.388000 38.623000 4.619085
23.391000 33.548000 4.384547
23.394000 30.162000 4.045767
23.397000 38.561000 4.631151
23.400000 22.823000 3.438100
23.403000 38.014000 4.482398
23.406000 44.592000 5.038595
23.409000 30.808000 4.078468
23.412000 31.687000 3.965453
23.415000 40.085000 4.526575
23.418000 25.981000 3.781553
23.421000 38.851000 4.582578
23.424000 44.629000 4.786564
23.427000 27.621000 3.716991
23.430000 28.025000 3.826066
23.433000 38.201000 4.545712
23.436000 35.198000 4.548902
23.439000 35.663000 4.468709
23.442000 40.865000 4.643998
23.445000 32.898000 4.256984
23.448000 35.414000 4.448376
23.451000 40.763000 4.770843
23.454000 32.973000 4.259666
23.457000 34.525000 4.231210
23.460000 40.353000 4.570781
23.463000 43.310000 4.824728
23.466000 31.514000 4.173256
23.469000 35.521000 4.519853
23.472000 30.279000 4.109692
23.475000 34.661000 4.472904
23.478000 42.344000 4.789271
23.481000 33.608000 4.294260
23.484000 27.224000 3.750912
23.487000 38.626000 4.619849
23.490000 33.998000 4.208383
23.493000 43.584000 4.987814
23.496000 35.161000 4.380818
23.499000 29.027000 3.887935
23.502000 26.363000 3.648868
23.505000 30.825000 3.976604
23.508000 33.462000 4.261651
23.511000 32.984000 4.362406
23.514000 27.794000 3.886486
23.517000 34.758000 4.416006
23.520000 30.031000 3.850118
23.523000 37.160000 4.312688
23.526000 40.589000 4.687795
23.529000 45.448000 5.082511
23.532000 31.665000 4.165668
23.535000 37.257000 4.400563
23.538000 34.675000 4.229806
23.541000 30.372000 4.015652
23.544000 36.206000 4.440914
23.547000 35.376000 4.218803
23.550000 34.150000 4.374092
23.553000 39.261000 4.785929
23.556000 27.435000 3.977951
23.559000 22.715000 3.508649
23.562000 35.612000 4.356316
23.565000 32.861000 4.035672
23.568000 37.900000 4.476456
23.571000 35.187000 4.044296
23.574000 46.626000 5.041192
23.577000 25.527000 3.719055
23.580000 36.117000 4.230101
23.583000 32.570000 4.256715
23.586000 31.913000 4.118750
23.589000 37.157000 4.529839
23.592000 25.236000 3.699278
23.595000 32.612000 4.391671
23.598000 31.779000 4.094831
23.601000 48.899000 5.204753
23.604000 40.440000 4.709264
23.607000 42.110000 4.790281
23.610000 41.417000 4.663697
23.613000 41.078000 4.749426
23.616000 35.022000 4.451783
23.619000 37.070000 4.382886
23.622000 40.745000 4.589855
23.625000 34.725000 4.327434
23.628000 24.645000 3.627034
23.631000 28.721000 3.955755
23.634000 31.830000 4.164383
23.637000 25.095000 3.688701
23.640000 34.590000 4.354837
23.643000 29.417000 4.029768
23.646000 41.488000 4.749228
23.649000 31.598000 3.945355
23.652000 38.499000 4.630162
23.655000 39.368000 4.564119
23.658000 41.823000 4.761437
23.661000 44.290000 4.936922
23.664000 32.655000 4.155345
23.667000 40.920000 4.589462
23.670000 39.252000 4.612731
23.673000 29.121000 3.952156
23.676000 29.150000 4.031128
23.679000 36.269000 4.274262
23.682000 28.826000 3.692691
23.685000 42.283000 4.777124
23.688000 33.704000 4.324101
23.691000 26.429000 3.726266
23.694000 38.837000 4.663846
23.697000 21.845000 3.462582
23.700000 32.395000 4.108609
23.703000 40.026000 4.691582
23.706000 26.044000 3.748690
23.709000 30.730000 4.116016
23.712000 35.608000 4.443130
23.715000 35.777000 4.524520
23.718000 36.905000 4.542383
23.721000 43.680000 4.844986
23.724000 22.650000 3.494174
23.727000 40.256000 4.577114
23.730000 35.381000 4.312061
23.733000 27.684000 3.833596
23.736000 33.587000 4.284580
23.739000 39.160000 4.378677
23.742000 26.157000 3.729429
23.745000 22.853000 3.553678
23.748000 36.157000 4.487898
23.751000 30.561000 3.998254
23.754000 34.694000 4.237083
23.757000 42.499000 4.716855
23.760000 31.955000 4.191328
23.763000 27.639000 3.773790
23.766000 38.108000 4.528006
23.769000 29.488000 3.953632
23.772000 28.687000 3.907419
23.775000 40.795000 4.822493
23.778000 26.748000 3.688581
23.781000 39.818000 4.677981
23.784000 24.351000 3.536605
23.787000 40.897000 4.697535
23.790000 35.797000 4.434895
23.793000 31.524000 4.134470
23.796000 31.965000 4.176546
23.799000 58.040000 5.630745
23.802000 44.796000 4.776224
23.805000 33.997000 4.192623
23.808000 33.480000 4.247764
23.811000 34.302000 4.474977
23.814000 41.137000 4.511085
23.817000 30.338000 3.970082
23.820000 45.956000 5.103000
23.823000 40.641000 4.633600
23.826000 48.198000 4.990326
23.829000 38.781000 4.611379
23.832000 37.091000 4.541709
23.835000 34.818000 4.272371
23.838000 40.945000 4.634399
23.841000 26.727000 3.838459
23.844000 28.932000 3.999156
23.847000 38.959000 4.533264
23.850000 38.322000 4.816436
23.853000 31.341000 4.149292
23.856000 29.804000 3.914417
23.859000 37.865000 4.553912
23.862000 36.836000 4.551053
23.865000 29.200000 4.050905
23.868000 40.132000 4.689135
23.871000 36.253000 4.439309
23.874000 21.489000 3.331629
23.877000 32.676000 4.196047
23.880000 36.383000 4.326427
23.883000 38.118000 4.611545
23.886000 42.791000 4.795593
23.889000 29.284000 3.950305
23.892000 30.633000 4.047232
23.895000 33.234000 4.434867
23.898000 36.284000 4.492887
23.901000 35.984000 4.348354
23.904000 33.412000 4.128923
23.907000 44.497000 4.983311
23.910000 32.428000 4.140670
23.913000 31.649000 4.287092
23.916000 35.446000 4.352733
23.919000 28.960000 3.971594
23.922000 33.894000 4.331974
23.925000 40.787000 4.716664
23.928000 23.448000 3.491095
23.931000 42.281000 4.730727
23.934000 34.279000 4.241331
23.937000 33.529000 4.378092
23.940000 34.693000 4.310722
23.943000 36.705000 4.274925
23.946000 47.954000 5.205007
23.949000 23.763000 3.559910
23.952000 37.219000 4.440067
23.955000 33.692000 4.304242
23.958000 39.658000 4.701477
23.961000 45.161000 4.958253
23.964000 30.017000 4.019372
23.967000 31.581000 4.209274
23.970000 25.677000 3.683368
23.973000 31.451000 3.993769
23.976000 36.194000 4.410839
23.979000 34.631000 4.270242
23.982000 39.781000 4.653156
23.985000 36.027000 4.512636
23.988000 27.987000 3.750776
23.991000 36.476000 4.331928
23.994000 28.913000 3.901186
23.997000 31.811000 4.196487
24.000000 39.817000 4.538714
24.003000 29.456000 3.914746
24.006000 24.868000 3.597870
24.009000 32.076000 4.335571
24.012000 24.415000 3.665959
24.015000 32.107000 4.271016
24.018000 42.153000 4.796751
24.021000 44.258000 4.879194
24.024000 30.015000 3.912885
24.027000 31.258000 4.086224
24.030000 38.512000 4.674526
24.033000 36.025000 4.369830
24.036000 43.354000 4.767761
24.039000 28.806000 3.922541
24.042000 37.787000 4.517662
24.045000 39.325000 4.623894
24.048000 30.819000 3.991922
24.051000 26.386000 3.990231
24.054000 26.355000 3.821870
24.057000 31.400000 3.963295
24.060000 32.098000 4.108137
24.063000 40.152000 4.653139
24.066000 33.515000 4.197372
24.069000 27.120000 3.639171
24.072000 28.499000 4.026987
24.075000 37.179000 4.465408
24.078000 33.423000 4.208151
24.081000 39.121000 4.535348
24.084000 31.434000 4.025821
24.087000 32.685000 4.261133
24.090000 29.152000 3.785262
24.093000 34.532000 4.320338
24.096000 29.999000 4.066973
24.099000 37.912000 4.496983
24.102000 33.157000 4.115110
24.105000 49.678000 5.066463
24.108000 36.710000 4.403198
24.111000 45.384000 4.801441
24.114000 39.707000 4.654548
24.117000 34.449000 4.474809
24.120000 45.648000 5.024949
24.123000 46.592000 4.968620
24.126000 52.678000 5.365067
24.129000 61.662000 5.849774
24.132000 59.612000 5.720713
24.135000 53.506000 5.351569
24.138000 59.838000 5.752910
24.141000 71.253000 5.960932
24.144000 79.970000 6.627993
24.147000 71.238000 6.127796
24.150000 62.098000 5.860198
24.153000 61.693000 5.777635
24.156000 54.890000 5.433124
24.159000 60.946000 5.674447
24.162000 44.800000 4.923789
24.165000 48.153000 5.080093
24.168000 41.147000 4.543984
24.171000 42.175000 4.740968
24.174000 42.495000 4.923007
24.177000 31.879000 4.285657
24.180000 44.219000 4.883603
24.183000 32.306000 4.168957
24.186000 22.409000 3.426385
24.189000 22.133000 3.386366
24.192000 34.616000 4.333401
24.195000 38.532000 4.445100
24.198000 34.812000 4.348591
24.201000 35.012000 4.418169
24.204000 28.897000 3.882528
24.207000 39.279000 4.713628
24.210000 32.519000 4.098829
24.213000 35.399000 4.374145
24.216000 33.778000 4.240767
24.219000 31.281000 4.236862
24.222000 39.088000 4.473109
24.225000 36.617000 4.465751
24.228000 39.078000 4.507309
24.231000 48.790000 5.149749
24.234000 38.693000 4.575394
24.237000 39.716000 4.559011
24.240000 34.156000 4.107919
24.243000 31.115000 4.078579
24.246000 35.176000 4.410534
24.249000 26.298000 3.712124
24.252000 36.913000 4.532892
24.255000 51.837000 5.465899
24.258000 37.962000 4.555911
24.261000 30.646000 3.799191
24.264000 30.800000 4.147854
24.267000 29.878000 3.979537
24.270000 30.809000 3.963481
24.273000 23.435000 3.480789
24.276000 45.046000 4.836077
24.279000 47.986000 5.191640
24.282000 37.521000 4.619925
24.285000 28.012000 3.898326
24.288000 38.979000 4.657509
24.291000 38.565000 4.598050
24.294000 38.562000 4.607001
24.297000 41.251000 4.645006
24.300000 48.015000 5.068387
24.303000 37.507000 4.403179
24.306000 43.580000 4.806116
24.309000 44.137000 4.934390
24.312000 39.940000 4.556632
24.315000 42.373000 4.869516
24.318000 43.561000 4.837999
24.321000 29.215000 3.913537
24.324000 25.910000 3.694040
24.327000 30.334000 4.016872
24.330000 38.776000 4.488575
24.333000 49.888000 5.296124
24.336000 45.166000 4.993930
24.339000 27.978000 3.670656
24.342000 37.678000 4.552189
24.345000 38.389000 4.640503
24.348000 33.949000 4.240003
24.351000 36.515000 4.388484
24.354000 33.973000 4.219557
24.357000 38.406000 4.681187
24.360000 38.465000 4.464952
24.363000 42.184000 4.814466
24.366000 41.981000 4.849118
24.369000 32.096000 4.224551
24.372000 41.322000 4.750471
24.375000 38.443000 4.485105
24.378000 32.560000 4.210134
24.381000 29.870000 4.030916
24.384000 31.674000 4.092507
24.387000 39.102000 4.603683
24.390000 40.884000 4.728745
24.393000 36.997000 4.482605
24.396000 29.698000 3.932865
24.399000 33.693000 4.484370
24.402000 33.843000 4.180138
24.405000 40.671000 4.664963
24.408000 35.643000 4.340680
24.411000 34.024000 4.333958
24.414000 33.813000 4.154691
24.417000 38.309000 4.698139
24.420000 37.712000 4.313183
24.423000 41.038000 4.692697
24.426000 30.746000 4.206705
24.429000 33.797000 4.250435
24.432000 30.588000 4.150662
24.435000 35.538000 4.294333
24.438000 25.990000 3.708283
24.441000 33.132000 4.219858
24.444000 34.309000 4.407314
24.447000 42.707000 4.886570
24.450000 34.924000 4.345159
24.453000 43.094000 4.812877
24.456000 47.565000 5.170942
24.459000 41.573000 4.785868
24.462000 36.460000 4.381745
24.465000 32.524000 4.236506
24.468000 35.554000 4.424516
24.471000 29.325000 3.939369
24.474000 31.189000 4.189439
24.477000 32.046000 4.040447
24.480000 32.095000 4.150414
24.483000 30.719000 4.162316
24.486000 40.467000 4.675363
24.489000 40.198000 4.620173
24.492000 33.854000 4.263309
24.495000 46.129000 5.061189
24.498000 34.563000 4.317386
24.501000 33.638000 4.042252
24.504000 35.657000 4.194802
24.507000 44.710000 5.008551
24.510000 40.070000 4.781717
24.513000 34.020000 4.219525
24.516000 42.057000 4.656016
24.519000 30.383000 4.095349
24.522000 42.225000 4.635230
24.525000 32.789000 4.242777
24.528000 49.793000 5.286577
24.531000 45.388000 4.788865
24.534000 47.575000 4.953183
24.537000 31.113000 4.074098
24.540000 43.778000 4.915678
24.543000 31.345000 4.010440
24.546000 38.703000 4.589955
24.549000 40.054000 4.714625
24.552000 33.778000 4.162688
24.555000 34.315000 4.355513
24.558000 35.512000 4.412563
24.561000 42.290000 4.874901
24.564000 46.231000 5.082132
24.567000 34.019000 4.181656
24.570000 24.262000 3.552387
24.573000 36.745000 4.462022
24.576000 36.490000 4.222840
24.579000 33.411000 4.219798
24.582000 40.711000 4.644985
24.585000 45.107000 4.894149
24.588000 54.264000 5.470580
24.591000 38.651000 4.498257
24.594000 39.177000 4.760260
24.597000 38.661000 4.692355
24.600000 46.927000 5.084567
24.603000 35.811000 4.394744
24.606000 39.011000 4.558825
24.609000 31.758000 4.075527
24.612000 41.809000 4.642651
24.615000 32.963000 4.168498
24.618000 40.613000 4.572667
24.621000 35.570000 4.403326
24.624000 40.492000 4.645336
24.627000 41.716000 4.585534
24.630000 40.959000 4.722909
24.633000 41.103000 4.796159
24.636000 40.737000 4.723406
24.639000 44.399000 4.692907
24.642000 39.252000 4.622177
24.645000 41.649000 4.804225
24.648000 39.552000 4.622115
24.651000 51.258000 5.320884
24.654000 35.846000 4.364783
24.657000 42.062000 4.800204
24.660000 44.969000 5.119924
24.663000 54.509000 5.541009
24.666000 33.536000 4.301389
24.669000 49.976000 5.060205
24.672000 52.240000 5.528334
24.675000 42.243000 4.874634
24.678000 38.722000 4.621516
24.681000 51.523000 5.164117
24.684000 52.752000 5.349609
24.687000 55.469000 5.548754
24.690000 42.656000 4.802008
24.693000 47.976000 5.171191
24.696000 52.487000 5.274079
24.699000 51.821000 5.312579
24.702000 65.256000 5.958900
24.705000 66.598000 6.095835
24.708000 66.896000 5.983249
24.711000 74.975000 6.283218
24.714000 59.954000 5.505805
24.717000 69.772000 6.141602
24.720000 64.164000 5.955349
24.723000 74.078000 6.561368
24.726000 82.623000 6.677659
24.729000 93.545000 7.083075
24.732000 122.725000 8.051852
24.735000 111.202000 7.647520
24.738000 140.983000 8.735150
24.741000 170.051000 9.477472
24.744000 205.627000 10.386804
24.747000 254.978000 11.623635
24.750000 322.883000 13.254826
24.753000 461.070000 15.817590
24.756000 709.687000 19.414755
24.759000 1089.837000 24.443452
24.762000 1850.017000 32.449076
24.765000 3061.726000 42.462020
24.768000 5079.932000 56.000220
24.771000 6746.662000 64.946427
24.774000 6027.879000 61.675168
24.777000 3929.290000 48.654028
24.780000 2333.247000 36.543807
24.783000 1358.456000 27.294949
24.786000 845.472000 21.280212
24.789000 571.688000 17.843851
24.792000 358.097000 14.112196
24.795000 296.592000 12.700286
24.798000 216.401000 10.814317
24.801000 175.078000 9.494098
24.804000 144.322000 8.837738
24.807000 132.425000 8.523887
24.810000 103.298000 7.504184
24.813000 87.874000 6.812762
24.816000 88.107000 6.699320
24.819000 73.783000 6.251596
24.822000 81.717000 6.540475
24.825000 74.448000 6.315799
24.828000 72.593000 6.200901
24.831000 51.978000 5.043880
24.834000 57.056000 5.559095
24.837000 61.369000 5.865357
24.840000 33.015000 4.157631
24.843000 55.781000 5.389252
24.846000 43.378000 4.771893
24.849000 44.614000 4.921314
24.852000 44.230000 4.909560
24.855000 46.638000 5.035570
24.858000 39.102000 4.578456
24.861000 39.524000 4.623044
24.864000 42.067000 4.731054
24.867000 56.762000 5.454661
24.870000 41.201000 4.765376
24.873000 48.339000 5.151860
24.876000 53.857000 5.404254
24.879000 55.489000 5.488514
24.882000 40.500000 4.656976
24.885000 39.977000 4.613761
24.888000 51.256000 5.148726
24.891000 38.201000 4.519399
24.894000 47.903000 5.121428
24.897000 35.819000 4.215799
24.900000 44.477000 4.858418
24.903000 43.123000 4.733684
24.906000 26.451000 3.653808
24.909000 42.587000 4.914156
24.912000 48.084000 5.104540
24.915000 32.037000 4.108004
24.918000 41.769000 4.754125
24.921000 31.015000 4.134621
24.924000 35.205000 4.335889
24.927000 45.608000 4.879008
24.930000 42.819000 4.931656
24.933000 32.014000 4.074690
24.936000 34.070000 4.403582
24.939000 43.043000 4.852766
24.942000 34.440000 4.329773
24.945000 38.785000 4.432914
24.948000 31.358000 3.970818
24.951000 40.559000 4.555185
24.954000 30.746000 4.016793
24.957000 27.040000 3.665336
24.960000 37.995000 4.513359
24.963000 43.049000 4.765099
24.966000 44.804000 4.875385
24.969000 44.395000 4.724967
24.972000 35.876000 4.470456
24.975000 40.081000 4.609559
24.978000 50.605000 5.177670
24.981000 41.089000 4.815515
24.984000 31.528000 4.264906
24.987000 38.303000 4.634352
24.990000 34.336000 4.350686
24.993000 33.517000 4.006514
24.996000 42.588000 4.806260
24.999000 43.555000 4.805088
25.002000 40.472000 4.605661
25.005000 36.201000 4.356907
25.008000 46.503000 5.308897
25.011000 28.066000 3.861433
25.014000 44.554000 4.663277
25.017000 37.433000 4.290703
25.020000 46.042000 4.826541
25.023000 42.163000 4.788543
25.026000 39.027000 4.570791
25.029000 30.158000 4.166484
25.032000 33.924000 4.267945
25.035000 39.751000 4.571702
25.038000 38.139000 4.647004
25.041000 47.163000 5.219818
25.044000 30.483000 3.980261
25.047000 28.213000 3.914339
25.050000 28.883000 3.976586
25.053000 35.999000 4.392948
25.056000 38.646000 4.441540
25.059000 40.304000 4.693111
25.062000 36.787000 4.259504
25.065000 38.612000 4.599421
25.068000 40.930000 4.622693
25.071000 38.871000 4.747551
25.074000 36.688000 4.439819
25.077000 40.382000 4.748402
25.080000 41.722000 4.762656
25.083000 30.378000 3.923932
25.086000 50.645000 5.283611
25.089000 34.286000 4.324942
25.092000 35.267000 4.296066
25.095000 43.478000 4.805242
25.098000 35.314000 4.326183
25.101000 28.006000 3.861089
25.104000 45.670000 5.071936
25.107000 36.450000 4.412882
25.110000 38.650000 4.402663
25.113000 46.324000 5.097449
25.116000 32.144000 4.377964
25.119000 33.462000 4.333254
25.122000 27.309000 3.851665
25.125000 37.599000 4.594168
25.128000 40.171000 4.549374
25.131000 37.896000 4.726917
25.134000 34.221000 4.294865
25.137000 33.359000 4.266691
25.140000 38.322000 4.485551
25.143000 35.534000 4.328118
25.146000 37.100000 4.259396
25.149000 39.816000 4.663882
25.152000 34.251000 4.435862
25.155000 32.135000 4.169622
25.158000 42.884000 4.921592
25.161000 32.018000 4.369217
25.164000 32.865000 4.205614
25.167000 41.195000 4.689492
25.170000 25.013000 3.680214
25.173000 32.780000 4.169815
25.176000 34.535000 4.430396
25.179000 34.126000 4.328057
25.182000 31.745000 4.181635
25.185000 41.566000 4.626164
25.188000 38.757000 4.474258
25.191000 36.361000 4.477323
25.194000 38.473000 4.432341
25.197000 36.677000 4.503524
25.200000 27.678000 3.727110
25.203000 38.567000 4.507244
25.206000 30.910000 3.985620
25.209000 43.980000 4.801769
25.212000 39.446000 4.538670
25.215000 37.961000 4.519086
25.218000 31.766000 4.205752
25.221000 35.866000 4.502389
25.224000 26.527000 3.696626
25.227000 45.895000 4.847566
25.230000 44.480000 4.946155
25.233000 27.704000 3.921291
25.236000 41.288000 4.700244
25.239000 24.310000 3.477088
25.242000 36.714000 4.408163
25.245000 40.625000 4.708687
25.248000 41.887000 4.767119
25.251000 38.420000 4.691419
25.254000 40.652000 4.653528
25.257000 36.881000 4.502958
25.260000 45.210000 5.017110
25.263000 25.096000 3.625909
25.266000 34.075000 4.417137
25.269000 39.242000 4.521844
25.272000 35.701000 4.226092
25.275000 46.248000 5.026451
25.278000 37.480000 4.490011
25.281000 37.252000 4.385079
25.284000 41.488000 4.694837
25.287000 29.598000 3.888030
25.290000 42.228000 4.716981
25.293000 28.865000 4.035773
25.296000 37.115000 4.278241
25.299000 37.116000 4.383349
25.302000 43.129000 4.821471
25.305000 37.178000 4.329171
25.308000 38.657000 4.452923
25.311000 31.413000 4.043386
25.314000 19.721000 3.203047
25.317000 32.574000 4.146989
25.320000 39.347000 4.511742
25.323000 46.754000 5.261409
25.326000 47.040000 5.089759
25.329000 41.064000 4.592387
25.332000 42.207000 4.798386
25.335000 32.078000 3.991244
25.338000 36.227000 4.451680
25.341000 28.184000 3.781422
25.344000 30.188000 4.139434
25.347000 32.538000 4.105622
25.350000 42.634000 4.751073
25.353000 40.391000 4.730752
25.356000 32.103000 4.223560
25.359000 46.646000 5.074193
25.362000 34.654000 4.030023
25.365000 29.889000 3.935196
25.368000 47.371000 5.027629
25.371000 36.226000 4.602886
25.374000 36.349000 4.324051
25.377000 33.430000 4.270595
25.380000 36.401000 4.457935
25.383000 35.433000 4.338145
25.386000 42.466000 4.720730
25.389000 34.503000 4.273615
25.392000 38.008000 4.481557
25.395000 40.715000 4.714613
25.398000 37.857000 4.679967
25.401000 36.721000 4.460618
25.404000 39.679000 4.669100
25.407000 36.670000 4.398180
25.410000 30.618000 4.073356
25.413000 38.338000 4.623550
25.416000 40.689000 4.692423
25.419000 44.711000 4.804175
25.422000 35.486000 4.414334
25.425000 29.087000 4.058397
25.428000 32.158000 4.168685
25.431000 38.259000 4.564715
25.434000 33.004000 4.239979
25.437000 34.571000 4.331809
25.440000 40.879000 4.788653
25.443000 40.971000 4.815020
25.446000 37.502000 4.417508
25.449000 42.163000 4.738118
25.452000 36.360000 4.516424
25.455000 37.618000 4.458368
25.458000 43.332000 4.772227
25.461000 51.710000 5.120958
25.464000 37.184000 4.519131
25.467000 28.970000 3.883583
25.470000 37.182000 4.575100
25.473000 37.351000 4.498182
25.476000 35.550000 4.364639
25.479000 34.036000 4.354177
25.482000 33.626000 4.120015
25.485000 35.227000 4.440055
25.488000 45.890000 5.047760
25.491000 28.359000 3.941916
25.494000 30.461000 4.146495
25.497000 34.881000 4.397609
25.500000 35.243000 4.498804
25.503000 35.630000 4.389427
25.506000 36.505000 4.442964
25.509000 43.471000 4.756200
25.512000 43.055000 4.909827
25.515000 31.890000 4.130732
25.518000 39.627000 4.653748
25.521000 38.503000 4.572497
25.524000 41.623000 4.785476
25.527000 33.945000 4.376188
25.530000 40.698000 4.776461
25.533000 43.413000 4.933626
25.536000 28.703000 3.869278
25.539000 41.692000 4.736172
25.542000 39.947000 4.513993
25.545000 41.328000 4.824241
25.548000 30.722000 4.070020
25.551000 31.092000 4.076541
25.554000 34.520000 4.401949
25.557000 33.760000 4.384944
25.560000 39.950000 4.620052
25.563000 32.297000 4.170433
25.566000 32.380000 4.002386
25.569000 30.957000 4.051134
25.572000 32.987000 4.427302
25.575000 28.835000 3.970053
25.578000 35.773000 4.469175
25.581000 33.071000 4.237632
25.584000 32.293000 4.064622
25.587000 32.128000 4.177066
25.590000 31.149000 4.006461
25.593000 39.430000 4.589541
25.596000 32.037000 4.180467
25.599000 42.396000 4.829110
25.602000 30.757000 4.125780
25.605000 34.833000 4.407218
25.608000 34.329000 4.155163
25.611000 41.497000 4.717068
25.614000 29.040000 3.725406
25.617000 42.333000 4.839808
25.620000 34.892000 4.307330
25.623000 25.865000 3.584645
25.626000 37.197000 4.498921
25.629000 34.694000 4.303973
25.632000 35.963000 4.324769
25.635000 40.464000 4.630043
25.638000 41.756000 4.629608
25.641000 41.146000 4.745143
25.644000 39.140000 4.638613
25.647000 35.375000 4.456231
25.650000 31.897000 4.222948
25.653000 33.330000 4.206889
25.656000 38.164000 4.564138
25.659000 29.000000 4.046033
25.662000 28.270000 3.859687
25.665000 37.088000 4.380089
25.668000 27.058000 3.951487
25.671000 22.474000 3.363581
25.674000 40.208000 4.665648
25.677000 37.538000 4.495118
25.680000 39.875000 4.655037
25.683000 31.134000 4.065741
25.686000 43.665000 5.142133
25.689000 32.037000 4.181226
25.692000 31.571000 4.125598
25.695000 35.851000 4.272756
25.698000 30.688000 3.929533
25.701000 37.484000 4.631294
25.704000 26.406000 3.682822
25.707000 29.407000 3.988311
25.710000 30.869000 3.908941
25.713000 49.318000 5.026496
25.716000 35.918000 4.414235
25.719000 33.720000 4.332805
25.722000 24.528000 3.447808
25.725000 34.688000 4.392611
25.728000 41.492000 4.806611
25.731000 34.208000 4.201884
25.734000 35.704000 4.520830
25.737000 40.272000 4.732104
25.740000 36.985000 4.273300
25.743000 39.278000 4.707399
25.746000 28.086000 4.009459
25.749000 31.884000 4.234085
25.752000 30.308000 4.077361
25.755000 38.747000 4.699191
25.758000 38.874000 4.497003
25.761000 35.984000 4.535900
25.764000 35.313000 4.268053
25.767000 21.392000 3.104240
25.770000 30.211000 4.087121
25.773000 39.026000 4.738282
25.776000 39.118000 4.602061
25.779000 28.358000 3.839590
25.782000 26.452000 3.621731
25.785000 38.567000 4.625393
25.788000 34.323000 4.250294
25.791000 33.832000 4.380016
25.794000 37.150000 4.621059
25.797000 48.431000 5.049358
25.800000 34.363000 4.311332
25.803000 33.451000 3.981268
25.806000 40.128000 4.522066
25.809000 47.068000 5.204237
25.812000 41.111000 4.675741
25.815000 36.885000 4.600097
25.818000 36.099000 4.275693
25.821000 33.160000 4.184439
25.824000 31.318000 4.072464
25.827000 31.504000 4.154634
25.830000 47.306000 4.982899
25.833000 26.758000 3.805443
25.836000 40.531000 4.618776
25.839000 33.232000 4.142064
25.842000 35.510000 4.099127
25.845000 31.063000 4.143032
25.848000 42.737000 4.828797
25.851000 26.758000 3.662619
25.854000 33.226000 4.160151
25.857000 42.109000 4.700212
25.860000 36.523000 4.371053
25.863000 32.048000 4.349396
25.866000 31.376000 4.210977
25.869000 41.443000 4.910959
25.872000 34.572000 4.388707
25.875000 29.867000 3.919049
25.878000 42.212000 4.821383
25.881000 30.371000 4.118527
25.884000 44.984000 5.020960
25.887000 36.253000 4.491891
25.890000 37.731000 4.562231
25.893000 41.092000 4.731878
25.896000 35.307000 4.283212
25.899000 34.297000 4.196316
25.902000 38.146000 4.586455
25.905000 27.239000 3.777697
25.908000 35.099000 4.385105
25.911000 36.543000 4.509335
25.914000 41.392000 4.808317
25.917000 31.646000 3.980154
25.920000 28.667000 3.836545
25.923000 35.992000 4.438363
25.926000 34.356000 4.319472
25.929000 33.147000 4.108166
25.932000 33.931000 4.218467
25.935000 42.357000 4.701686
25.938000 30.860000 4.081636
25.941000 40.394000 4.627066
25.944000 48.686000 5.032524
25.947000 36.343000 4.464092
25.950000 35.231000 4.346622
25.953000 30.046000 3.997104
25.956000 29.683000 4.091453
25.959000 35.658000 4.348511
25.962000 38.288000 4.534001
25.965000 36.841000 4.618576
25.968000 45.407000 5.053112
25.971000 34.614000 4.433548
25.974000 34.719000 4.423906
25.977000 28.336000 3.893621
25.980000 35.163000 4.200706
25.983000 37.033000 4.430367
25.986000 41.142000 4.905783
25.989000 30.442000 3.948693
25.992000 37.788000 4.430517
25.995000 37.879000 4.572104
25.998000 34.723000 4.307559
26.001000 45.290000 4.914038
26.004000 36.991000 4.493044
26.007000 29.331000 4.078337
26.010000 32.771000 4.212529
26.013000 47.070000 5.003646
26.016000 42.676000 4.780816
26.019000 33.929000 4.274971
26.022000 26.383000 3.874217
26.025000 43.614000 4.932284
26.028000 40.746000 4.857192
26.031000 27.075000 4.043002
26.034000 29.118000 3.750499
26.037000 38.956000 4.734966
26.040000 33.680000 4.228145
26.043000 44.078000 4.921826
26.046000 30.593000 4.082366
26.049000 33.034000 4.137964
26.052000 36.651000 4.425511
26.055000 42.665000 4.695759
26.058000 30.815000 4.175280
26.061000 28.747000 3.854037
26.064000 39.817000 4.703596
26.067000 37.064000 4.302650
26.070000 42.839000 4.965926
26.073000 38.202000 4.702236
26.076000 33.925000 4.267517
26.079000 35.694000 4.284819
26.082000 34.596000 4.267218
26.085000 38.639000 4.686282
26.088000 21.941000 3.435282
26.091000 34.627000 4.452909
26.094000 32.904000 4.037679
26.097000 30.843000 4.057244
26.100000 46.231000 5.165191
26.103000 41.758000 4.693601
26.106000 38.151000 4.367770
26.109000 31.798000 4.119985
26.112000 22.912000 3.614643
26.115000 37.889000 4.641341
26.118000 36.164000 4.435649
26.121000 34.445000 4.191273
26.124000 38.550000 4.668802
26.127000 35.583000 4.319264
26.130000 34.389000 4.203918
26.133000 31.608000 4.092230
26.136000 43.110000 4.717310
26.139000 34.708000 4.223853
26.142000 35.986000 4.424984
26.145000 34.854000 4.356783
26.148000 39.413000 4.564713
26.151000 34.434000 4.279580
26.154000 33.687000 4.166407
26.157000 25.860000 3.607983
26.160000 39.327000 4.648727
26.163000 35.382000 4.550506
26.166000 40.576000 4.641680
26.169000 36.198000 4.200895
26.172000 28.679000 3.999945
26.175000 43.698000 4.886030
26.178000 33.056000 4.290761
26.181000 28.524000 3.930095
26.184000 39.325000 4.560568
26.187000 36.287000 4.391088
26.190000 34.915000 4.424689
26.193000 40.090000 4.759826
26.196000 31.326000 4.001209
26.199000 38.246000 4.508701
26.202000 31.477000 4.069069
26.205000 30.890000 4.171566
26.208000 40.476000 4.778935
26.211000 35.868000 4.344738
26.214000 41.421000 4.787434
26.217000 39.067000 4.641366
26.220000 35.168000 4.412500
26.223000 37.025000 4.357244
26.226000 40.070000 4.634927
26.229000 26.319000 3.807532
26.232000 44.297000 4.827179
26.235000 37.790000 4.719776
26.238000 39.535000 4.580218
26.241000 37.983000 4.464679
26.244000 31.624000 4.081326
26.247000 32.890000 4.041100
26.250000 38.342000 4.668879
26.253000 36.119000 4.439465
26.256000 43.512000 4.816308
26.259000 27.749000 3.824985
26.262000 32.829000 4.233009
26.265000 34.722000 4.389918
26.268000 36.918000 4.407468
26.271000 27.376000 3.868944
26.274000 34.715000 4.363439
26.277000 35.216000 4.193088
26.280000 34.291000 4.384359
26.283000 36.984000 4.511640
26.286000 33.664000 4.100701
26.289000 37.435000 4.671497
26.292000 41.852000 4.554203
26.295000 39.920000 4.787296
26.298000 29.443000 3.946296
26.301000 31.370000 4.298545
26.304000 27.736000 3.871048
26.307000 37.373000 4.576559
26.310000 35.362000 4.360089
26.313000 32.061000 4.201871
26.316000 39.551000 4.673785
26.319000 27.156000 3.772013
26.322000 33.569000 4.278787
26.325000 30.526000 3.996700
26.328000 42.843000 4.829687
26.331000 29.386000 3.987242
26.334000 40.433000 4.914534
26.337000 40.547000 4.808071
26.340000 38.508000 4.753529
26.343000 22.384000 3.385193
26.346000 36.159000 4.331679
26.349000 36.676000 4.576425
26.352000 33.869000 4.312942
26.355000 45.730000 4.953729
26.358000 39.462000 4.597012
26.361000 38.383000 4.446395
26.364000 43.657000 4.984608
26.367000 41.912000 4.723366
26.370000 42.508000 4.750156
26.373000 29.416000 3.994153
26.376000 33.518000 4.101834
26.379000 32.839000 4.163235
26.382000 30.594000 4.138080
26.385000 33.632000 4.190847
26.388000 35.167000 4.497358
26.391000 28.619000 3.755078
26.394000 31.792000 4.130159
26.397000 36.000000 4.462084
26.400000 26.948000 3.703146
26.403000 35.571000 4.277984
26.406000 30.874000 3.899644
26.409000 37.766000 4.529317
26.412000 35.646000 4.510557
26.415000 37.645000 4.480241
26.418000 33.446000 4.292718
26.421000 23.411000 3.660829
26.424000 35.457000 4.387112
26.427000 36.587000 4.377263
26.430000 31.344000 4.208231
26.433000 41.602000 4.666223
26.436000 45.663000 4.868305
26.439000 47.123000 5.129447
26.442000 27.673000 4.045693
26.445000 42.443000 4.757041
26.448000 37.209000 4.531922
26.451000 35.386000 4.283220
26.454000 36.065000 4.554464
26.457000 37.922000 4.500967
26.460000 27.880000 3.744201
26.463000 32.726000 3.946191
26.466000 27.757000 3.816584
26.469000 43.605000 4.919386
26.472000 33.423000 4.287586
26.475000 33.858000 4.249421
26.478000 38.603000 4.623622
26.481000 35.502000 4.507367
26.484000 38.991000 4.508438
26.487000 34.483000 4.246835
26.490000 46.540000 4.983958
26.493000 40.881000 4.669256
26.496000 37.624000 4.468866
26.499000 38.483000 4.601139
26.502000 32.781000 4.122018
26.505000 34.040000 4.201696
26.508000 31.286000 4.044366
26.511000 36.340000 4.311614
26.514000 31.786000 4.091562
26.517000 32.601000 4.325447
26.520000 39.696000 4.563758
26.523000 41.062000 4.650354
26.526000 33.488000 4.267249
26.529000 38.355000 4.678480
26.532000 19.401000 3.101113
26.535000 33.913000 4.295355
26.538000 39.964000 4.633661
26.541000 30.737000 4.106289
26.544000 32.308000 4.152680
26.547000 30.081000 3.998302
26.550000 30.139000 3.897574
26.553000 34.544000 4.254617
26.556000 29.686000 4.059076
26.559000 35.743000 4.388277
26.562000 35.858000 4.281959
26.565000 34.914000 4.319922
26.568000 39.828000 4.660852
26.571000 38.069000 4.702664
26.574000 36.125000 4.226514
26.577000 42.075000 4.894833
26.580000 39.718000 4.570159
26.583000 43.611000 4.959995
26.586000 40.226000 4.724485
26.589000 31.422000 4.040634
26.592000 36.439000 4.266118
26.595000 42.937000 4.843200
26.598000 37.287000 4.424976
26.601000 27.378000 3.977812
26.604000 35.397000 4.416174
26.607000 25.223000 3.725651
26.610000 39.906000 4.529902
26.613000 37.175000 4.443221
26.616000 42.686000 4.749908
26.619000 26.537000 3.825942
26.622000 37.496000 4.350400
26.625000 34.130000 4.259434
26.628000 26.820000 3.752075
26.631000 33.776000 4.393315
26.634000 30.557000 4.134092
26.637000 36.517000 4.339136
26.640000 35.213000 4.284421
26.643000 29.269000 4.030688
26.646000 35.794000 4.474310
26.649000 30.240000 3.952143
26.652000 40.957000 4.715351
26.655000 35.426000 4.140277
26.658000 27.074000 3.705793
26.661000 32.059000 4.170041
26.664000 33.726000 4.320891
26.667000 30.219000 4.105193
26.670000 33.239000 4.146082
26.673000 33.456000 4.170804
26.676000 33.465000 4.216737
26.679000 38.079000 4.573551
26.682000 31.487000 4.079594
26.685000 36.214000 4.500752
26.688000 41.289000 4.886619
26.691000 33.238000 4.362765
26.694000 26.678000 3.629221
26.697000 36.968000 4.271937
26.700000 36.566000 4.508022
26.703000 32.074000 4.126243
26.706000 29.482000 3.906206
26.709000 37.579000 4.455478
26.712000 42.962000 4.967796
26.715000 37.525000 4.460293
26.718000 26.866000 3.788079
26.721000 26.976000 3.989855
26.724000 30.845000 4.046650
26.727000 35.698000 4.323855
26.730000 44.095000 4.776653
26.733000 31.068000 4.159689
26.736000 29.029000 4.109917
26.739000 34.197000 4.161242
26.742000 34.546000 4.186429
26.745000 31.599000 4.023320
26.748000 24.252000 3.584579
26.751000 41.324000 4.787918
26.754000 37.772000 4.345396
26.757000 33.552000 4.279559
26.760000 42.708000 4.889170
26.763000 34.188000 4.396346
26.766000 28.485000 3.960873
26.769000 29.656000 3.975532
26.772000 28.825000 3.816622
26.775000 35.593000 4.488637
26.778000 36.440000 4.564649
26.781000 32.816000 4.167071
26.784000 32.284000 4.227424
26.787000 36.401000 4.505531
26.790000 43.953000 4.908359
26.793000 25.277000 3.491866
26.796000 35.218000 4.305265
26.799000 31.816000 4.038015
26.802000 44.271000 4.969741
26.805000 40.036000 4.711228
26.808000 43.291000 4.992846
26.811000 36.561000 4.613849
26.814000 37.807000 4.544421
26.817000 39.431000 4.383184
26.820000 42.446000 4.805051
26.823000 42.910000 4.834700
26.826000 44.182000 4.998008
26.829000 30.373000 3.707571
26.832000 42.298000 4.816255
26.835000 42.496000 4.582651
26.838000 45.216000 4.814611
26.841000 40.137000 4.620615
26.844000 39.200000 4.730600
26.847000 34.884000 4.385193
26.850000 27.415000 3.694056
26.853000 37.495000 4.606032
26.856000 35.004000 4.362560
26.859000 31.206000 4.177872
26.862000 39.840000 4.699970
26.865000 32.666000 4.296683
26.868000 34.720000 4.371018
26.871000 35.202000 4.373022
26.874000 32.807000 4.217066
26.877000 36.320000 4.232500
26.880000 36.353000 4.282371
26.883000 40.284000 4.544744
26.886000 32.364000 4.040127
26.889000 31.290000 4.148242
26.892000 39.984000 4.728189
26.895000 47.739000 5.174032
26.898000 26.313000 3.759745
26.901000 31.806000 4.116449
26.904000 45.717000 4.902932
26.907000 32.618000 4.202542
26.910000 35.072000 4.332542
26.913000 33.992000 4.318448
26.916000 40.771000 4.569749
26.919000 38.680000 4.451503
26.922000 27.671000 3.863746
26.925000 36.915000 4.541125
26.928000 34.293000 4.178520
26.931000 27.558000 3.843528
26.934000 33.117000 4.330824
26.937000 39.252000 4.706447
26.940000 31.321000 4.143057
26.943000 27.732000 3.678826
26.946000 41.008000 4.444262
26.949000 34.228000 4.245576
26.952000 31.900000 4.107692
26.955000 28.881000 4.017353
26.958000 31.221000 4.076800
26.961000 41.705000 4.728113
26.964000 44.124000 4.799306
26.967000 38.665000 4.600418
26.970000 42.133000 4.825361
26.973000 30.654000 4.168362
26.976000 34.714000 4.267273
26.979000 45.361000 4.730028
26.982000 37.059000 4.387006
26.985000 36.908000 4.580871
26.988000 38.148000 4.525606
26.991000 37.163000 4.526933
26.994000 45.539000 4.880785
26.997000 41.111000 4.697786
27.000000 27.839000 3.952267
27.003000 32.130000 4.146404
27.006000 43.342000 4.825288
27.009000 42.275000 4.925930
27.012000 30.396000 3.830526
27.015000 53.848000 5.409947
27.018000 29.756000 3.978463
27.021000 30.621000 4.027682
27.024000 33.120000 4.261772
27.027000 40.023000 4.731896
27.030000 44.518000 4.948187
27.033000 39.283000 4.668903
27.036000 33.655000 4.201810
27.039000 36.200000 4.294630
27.042000 32.083000 4.049028
27.045000 40.921000 4.712619
27.048000 39.040000 4.579866
27.051000 36.968000 4.435432
27.054000 44.365000 4.906226
27.057000 50.617000 5.213408
27.060000 45.729000 4.765632
27.063000 45.039000 4.973201
27.066000 32.748000 4.186069
27.069000 52.943000 5.295809
27.072000 50.944000 5.382654
27.075000 40.567000 4.601016
27.078000 41.060000 4.766646
27.081000 40.000000 4.649897
27.084000 40.637000 4.573907
27.087000 34.637000 4.311632
27.090000 33.896000 4.303910
27.093000 38.303000 4.387394
27.096000 32.263000 4.296793
27.099000 42.729000 4.884209
27.102000 31.203000 4.094923
27.105000 52.348000 5.294781
27.108000 48.298000 5.122822
27.111000 39.196000 4.704062
27.114000 46.926000 5.093889
27.117000 39.179000 4.345808
27.120000 39.434000 4.652904
27.123000 55.170000 5.584330
27.126000 40.841000 4.646374
27.129000 38.723000 4.670773
27.132000 42.810000 4.840296
27.135000 40.577000 4.577815
27.138000 48.319000 5.127066
27.141000 54.823000 5.311847
27.144000 50.004000 5.268336
27.147000 47.025000 4.963405
27.150000 39.700000 4.440361
27.153000 42.617000 4.723574
27.156000 41.473000 4.709402
27.159000 36.795000 4.260982
27.162000 51.479000 5.233545
27.165000 49.958000 5.262399
27.168000 40.937000 4.577006
27.171000 39.147000 4.649012
27.174000 43.235000 4.820209
27.177000 41.334000 4.897344
27.180000 44.838000 4.859343
27.183000 48.174000 5.145990
27.186000 37.869000 4.451481
27.189000 49.453000 5.112672
27.192000 49.484000 5.112628
27.195000 45.935000 5.013150
27.198000 42.772000 4.870745
27.201000 50.093000 5.217416
27.204000 52.626000 5.453498
27.207000 46.934000 5.252165
27.210000 49.601000 5.160760
27.213000 64.526000 5.858607
27.216000 48.231000 5.047540
27.219000 69.656000 6.248277
27.222000 58.973000 5.584264
27.225000 55.668000 5.596850
27.228000 65.401000 5.939583
27.231000 66.393000 5.950500
27.234000 72.290000 6.341136
27.237000 59.874000 5.448150
27.240000 79.895000 6.542651
27.243000 78.164000 6.403338
27.246000 58.546000 5.593379
27.249000 80.698000 6.824729
27.252000 91.324000 6.887817
27.255000 107.042000 7.505733
27.258000 90.949000 6.897593
27.261000 93.747000 7.196748
27.264000 103.803000 7.531659
27.267000 125.663000 8.324013
27.270000 123.733000 8.163135
27.273000 132.569000 8.370922
27.276000 155.979000 9.256301
27.279000 203.603000 10.678336
27.282000 219.099000 10.936780
27.285000 246.551000 11.454663
27.288000 287.710000 12.424606
27.291000 339.170000 13.589582
27.294000 420.713000 15.346407
27.297000 573.014000 17.611326
27.300000 866.312000 21.582468
27.303000 1052.481000 24.059351
27.306000 1387.930000 27.820667
27.309000 1648.309000 30.677478
27.312000 1574.499000 29.778697
27.315000 1548.004000 29.309799
27.318000 1205.296000 25.730764
27.321000 1025.784000 24.003025
27.324000 837.359000 21.670456
27.327000 625.256000 18.455009
27.330000 491.528000 16.131606
27.333000 376.641000 14.352944
27.336000 310.324000 12.876753
27.339000 268.812000 12.159768
27.342000 226.456000 11.162356
27.345000 181.057000 9.715643
27.348000 125.519000 7.955270
27.351000 150.611000 9.121104
27.354000 126.981000 8.282030
27.357000 94.433000 7.071787
27.360000 100.270000 7.220179
27.363000 76.731000 6.406044
27.366000 93.645000 7.223416
27.369000 76.373000 6.545569
27.372000 80.553000 6.544626
27.375000 79.164000 6.362856
27.378000 70.955000 6.139953
27.381000 86.696000 6.994252
27.384000 71.806000 6.257310
27.387000 69.493000 5.978907
27.390000 58.758000 5.611846
27.393000 62.064000 5.750628
27.396000 73.459000 6.480525
27.399000 56.067000 5.445249
27.402000 62.294000 5.759063
27.405000 66.111000 5.903028
27.408000 51.995000 5.236281
27.411000 53.494000 5.547129
27.414000 55.785000 5.486592
27.417000 47.681000 4.915524
27.420000 51.251000 5.233800
27.423000 54.138000 5.592232
27.426000 38.152000 4.542455
27.429000 50.679000 5.224284
27.432000 49.031000 5.037663
27.435000 41.257000 4.813524
27.438000 41.745000 4.781020
27.441000 40.862000 4.700706
27.444000 40.259000 4.676036
27.447000 37.632000 4.410790
27.450000 43.536000 4.880541
27.453000 42.309000 4.794312
27.456000 46.444000 5.179764
27.459000 47.056000 5.001238
27.462000 42.998000 4.875140
27.465000 52.181000 5.257657
27.468000 41.938000 4.801160
27.471000 38.245000 4.533119
27.474000 46.376000 4.892777
27.477000 55.805000 5.429257
27.480000 40.916000 4.615006
27.483000 43.016000 4.769483
27.486000 31.293000 4.235422
27.489000 44.558000 4.629792
27.492000 43.741000 4.972821
27.495000 40.278000 4.637568
27.498000 44.079000 4.892661
27.501000 44.034000 4.993242
27.504000 39.302000 4.615453
27.507000 45.811000 4.999918
27.510000 38.328000 4.518055
27.513000 49.594000 5.166242
27.516000 32.686000 3.986202
27.519000 49.647000 5.023620
27.522000 42.533000 4.777314
27.525000 32.128000 4.124407
27.528000 41.009000 4.582343
27.531000 34.367000 4.167640
27.534000 33.506000 4.171382
27.537000 44.041000 4.846858
27.540000 38.454000 4.624610
27.543000 39.458000 4.720109
27.546000 31.464000 4.301007
27.549000 43.251000 4.773356
27.552000 45.371000 4.974248
27.555000 40.316000 4.613853
27.558000 41.737000 4.774201
27.561000 38.817000 4.601345
27.564000 37.768000 4.552093
27.567000 36.958000 4.389332
27.570000 44.113000 4.886802
27.573000 41.233000 4.781354
27.576000 33.866000 4.384645
27.579000 35.877000 4.342567
27.582000 40.630000 4.777229
27.585000 45.905000 4.861070
27.588000 36.940000 4.501922
27.591000 42.529000 4.951556
27.594000 37.262000 4.391896
27.597000 31.967000 3.996293
27.600000 31.765000 4.190746
27.603000 38.484000 4.568564
27.606000 43.227000 4.886591
27.609000 51.255000 5.194431
27.612000 34.255000 4.232560
27.615000 52.512000 5.466516
27.618000 39.341000 4.658888
27.621000 37.661000 4.514633
27.624000 36.893000 4.523632
27.627000 38.132000 4.590395
27.630000 30.448000 4.041052
27.633000 38.558000 4.732904
27.636000 33.920000 4.290714
27.639000 36.665000 4.565900
27.642000 33.985000 4.335165
27.645000 49.042000 5.025217
27.648000 35.374000 4.337367
27.651000 39.606000 4.695048
27.654000 29.109000 3.789756
27.657000 32.292000 4.185686
27.660000 33.909000 4.290266
27.663000 29.052000 3.975174
27.666000 43.637000 4.911817
27.669000 31.428000 3.984673
27.672000 43.716000 4.949047
27.675000 37.387000 4.566969
27.678000 37.580000 4.630471
27.681000 37.795000 4.348877
27.684000 37.796000 4.543540
27.687000 37.316000 4.440363
27.690000 39.408000 4.509071
27.693000 45.492000 5.200707
27.696000 33.789000 4.292072
27.699000 31.632000 3.975706
27.702000 41.338000 4.879785
27.705000 33.224000 4.231906
27.708000 39.513000 4.798561
27.711000 41.781000 4.636083
27.714000 37.128000 4.487861
27.717000 37.132000 4.387079
27.720000 29.945000 4.100856
27.723000 32.515000 4.395870
27.726000 34.617000 4.265343
27.729000 36.873000 4.364742
27.732000 39.658000 4.620062
27.735000 27.493000 3.862747
27.738000 42.211000 4.644341
27.741000 32.818000 4.149839
27.744000 29.237000 3.838683
27.747000 34.969000 4.364147
27.750000 36.842000 4.371401
27.753000 34.086000 4.341927
27.756000 24.861000 3.592804
27.759000 40.573000 4.604930
27.762000 29.241000 3.832270
27.765000 36.637000 4.361546
27.768000 39.682000 4.587651
27.771000 38.213000 4.671332
27.774000 54.200000 5.358733
27.777000 36.682000 4.410626
27.780000 32.991000 4.242540
27.783000 37.435000 4.523065
27.786000 34.871000 4.227242
27.789000 36.129000 4.367809
27.792000 34.328000 4.415789
27.795000 37.876000 4.542373
27.798000 36.668000 4.419839
27.801000 47.462000 4.980728
27.804000 39.906000 4.678523
27.807000 46.327000 5.085005
27.810000 41.855000 4.812436
27.813000 28.331000 3.971894
27.816000 47.085000 5.069271
27.819000 41.956000 4.665535
27.822000 38.794000 4.724715
27.825000 28.850000 4.040224
27.828000 53.816000 5.482925
27.831000 38.128000 4.622595
27.834000 27.971000 3.849054
27.837000 30.519000 4.115717
27.840000 45.116000 4.993416
27.843000 29.514000 3.985596
27.846000 37.435000 4.300605
27.849000 34.369000 4.326795
27.852000 30.686000 4.151488
27.855000 23.492000 3.628259
27.858000 31.881000 4.153972
27.861000 39.767000 4.567365
27.864000 34.233000 4.291805
27.867000 30.228000 4.055167
27.870000 26.118000 3.749283
27.873000 35.321000 4.313348
27.876000 36.565000 4.441323
27.879000 35.563000 4.487130
27.882000 36.149000 4.391101
27.885000 33.631000 4.148075
27.888000 32.005000 4.087297
27.891000 42.633000 4.800572
27.894000 25.159000 3.677342
27.897000 36.264000 4.528137
27.900000 38.636000 4.568217
27.903000 33.777000 4.260434
27.906000 37.469000 4.365504
27.909000 34.452000 4.397851
27.912000 48.174000 4.968724
27.915000 43.814000 4.573378
27.918000 37.279000 4.456896
27.921000 45.065000 5.130984
27.924000 27.449000 3.948391
27.927000 28.671000 4.005563
27.930000 43.436000 4.790794
27.933000 40.564000 4.721263
27.936000 32.037000 4.119255
27.939000 31.300000 4.076424
27.942000 31.997000 4.090507
27.945000 43.564000 4.866873
27.948000 44.220000 4.821254
27.951000 32.375000 4.223551
27.954000 23.681000 3.571291
27.957000 36.025000 4.487216
27.960000 37.995000 4.561162
27.963000 44.995000 4.924751
27.966000 27.449000 3.905330
27.969000 34.485000 4.426759
27.972000 32.077000 4.192525
27.975000 43.630000 4.735321
27.978000 38.570000 4.541978
27.981000 32.652000 4.131031
27.984000 39.317000 4.657914
27.987000 39.514000 4.691555
27.990000 37.525000 4.474961
27.993000 54.722000 5.344068
27.996000 38.567000 4.637540
27.999000 33.142000 4.270150
28.002000 35.960000 4.413078
28.005000 45.663000 4.996040
28.008000 33.868000 4.085274
28.011000 36.479000 4.424725
28.014000 34.680000 4.321395
28.017000 35.825000 4.345866
28.020000 35.267000 4.411549
28.023000 34.655000 4.156976
28.026000 25.998000 3.602943
28.029000 29.644000 4.162292
28.032000 27.194000 3.886608
28.035000 41.058000 4.711159
28.038000 27.193000 3.902195
28.041000 36.456000 4.524159
28.044000 25.876000 3.846459
28.047000 33.436000 4.118911
28.050000 33.229000 4.200764
28.053000 30.544000 3.994985
28.056000 29.251000 4.022764
28.059000 27.717000 3.969499
28.062000 40.031000 4.633951
28.065000 33.918000 4.225625
28.068000 32.804000 4.305916
28.071000 40.890000 4.718898
28.074000 35.762000 4.434057
28.077000 36.160000 4.373222
28.080000 32.794000 4.069260
28.083000 30.104000 3.986668
28.086000 31.296000 4.016922
28.089000 36.844000 4.443228
28.092000 41.083000 4.579372
28.095000 29.401000 3.827557
28.098000 27.665000 3.791172
28.101000 44.601000 4.938045
28.104000 28.916000 3.910760
28.107000 27.470000 3.873348
28.110000 36.037000 4.139578
28.113000 37.052000 4.178760
28.116000 35.730000 4.509820
28.119000 36.793000 4.428925
28.122000 45.275000 5.111464
28.125000 29.271000 4.039634
28.128000 36.978000 4.361697
28.131000 28.577000 3.927069
28.134000 37.201000 4.515916
28.137000 27.388000 3.893756
28.140000 36.036000 4.320836
28.143000 36.138000 4.473930
28.146000 38.050000 4.445489
28.149000 35.362000 4.221054
28.152000 45.999000 4.912352
28.155000 27.920000 3.862373
28.158000 30.081000 3.842349
28.161000 25.184000 3.740680
28.164000 27.669000 3.857019
28.167000 44.707000 4.840058
28.170000 43.240000 5.026892
28.173000 32.429000 4.268767
28.176000 32.591000 4.080105
28.179000 46.966000 5.168639
28.182000 30.994000 4.112566
28.185000 37.837000 4.668025
28.188000 24.861000 3.600351
28.191000 32.465000 4.283891
28.194000 33.975000 4.197560
28.197000 39.208000 4.411041
28.200000 33.551000 4.266969
28.203000 42.763000 4.731893
28.206000 38.826000 4.528606
28.209000 43.940000 4.931818
28.212000 28.380000 3.942858
28.215000 26.866000 3.780176
28.218000 37.660000 4.517971
28.221000 45.306000 4.935873
28.224000 44.859000 4.972328
28.227000 42.999000 4.849500
28.230000 33.152000 4.109580
28.233000 36.931000 4.438241
28.236000 32.912000 4.292567
28.239000 31.791000 3.990363
28.242000 30.032000 3.983829
28.245000 36.990000 4.399797
28.248000 42.599000 4.886480
28.251000 34.949000 4.223821
28.254000 40.405000 4.768682
28.257000 37.922000 4.516890
28.260000 30.745000 3.835779
28.263000 41.493000 4.750226
28.266000 38.134000 4.517837
28.269000 25.948000 3.720472
28.272000 31.878000 4.077106
28.275000 46.388000 5.067364
28.278000 35.305000 4.487972
28.281000 37.431000 4.623200
28.284000 40.298000 4.624040
28.287000 29.605000 3.863139
28.290000 38.926000 4.463885
28.293000 42.631000 4.887915
28.296000 29.985000 4.045459
28.299000 37.481000 4.602016
28.302000 33.427000 4.267682
28.305000 36.872000 4.540569
28.308000 32.308000 4.103466
28.311000 34.844000 4.334440
28.314000 36.568000 4.431437
28.317000 29.052000 3.819441
28.320000 32.436000 4.308111
28.323000 26.414000 3.834972
28.326000 37.382000 4.625041
28.329000 38.478000 4.751780
28.332000 30.292000 4.025759
28.335000 31.781000 4.157612
28.338000 34.625000 4.487162
28.341000 40.000000 4.419038
28.344000 37.848000 4.396741
28.347000 36.736000 4.253718
28.350000 35.684000 4.434154
28.353000 32.489000 4.132859
28.356000 32.963000 4.108718
28.359000 35.632000 4.246405
28.362000 29.257000 3.987764
28.365000 29.106000 3.904337
28.368000 37.205000 4.509625
28.371000 48.199000 5.065399
28.374000 36.398000 4.278504
28.377000 29.381000 3.949187
28.380000 41.117000 4.631584
28.383000 36.397000 4.348787
28.386000 45.455000 5.153389
28.389000 33.843000 4.116715
28.392000 45.009000 4.953938
28.395000 33.763000 4.189574
28.398000 31.155000 4.235296
28.401000 29.994000 4.122669
28.404000 30.458000 3.907580
28.407000 40.116000 4.598649
28.410000 30.088000 3.895396
28.413000 41.675000 4.849094
28.416000 32.393000 4.140002
28.419000 30.613000 3.946404
28.422000 29.715000 3.932447
28.425000 35.845000 4.566570
28.428000 28.805000 3.974203
28.431000 31.007000 4.237076
28.434000 29.247000 4.009234
28.437000 40.855000 4.810990
28.440000 27.965000 3.875046
28.443000 36.302000 4.389455
28.446000 43.528000 4.820531
28.449000 39.986000 4.530464
28.452000 43.273000 5.041260
28.455000 28.837000 3.897176
28.458000 27.457000 3.763073
28.461000 31.712000 3.980364
28.464000 33.530000 4.181795
28.467000 38.026000 4.591829
28.470000 40.816000 4.812882
28.473000 35.005000 4.348960
28.476000 35.119000 4.362123
28.479000 42.733000 4.779203
28.482000 35.634000 4.448048
28.485000 36.059000 4.469744
28.488000 35.501000 4.610301
28.491000 33.346000 4.318880
28.494000 40.335000 4.560796
28.497000 33.494000 4.225608
28.500000 43.077000 4.852381
28.503000 31.020000 4.038567
28.506000 29.009000 3.963532
28.509000 37.027000 4.501526
28.512000 30.151000 4.012451
28.515000 27.991000 3.991248
28.518000 30.456000 4.045776
28.521000 31.165000 4.053912
28.524000 39.513000 4.766514
28.527000 30.807000 3.900629
28.530000 34.655000 4.258872
28.533000 42.225000 4.705525
28.536000 39.994000 4.602854
28.539000 38.443000 4.515560
28.542000 37.465000 4.404864
28.545000 41.904000 4.797959
28.548000 31.623000 4.213609
28.551000 32.672000 4.197499
28.554000 30.345000 4.111195
28.557000 33.157000 4.301129
28.560000 40.231000 4.793592
28.563000 35.044000 4.231493
28.566000 35.297000 4.404309
28.569000 42.099000 4.928753
28.572000 22.632000 3.573617
28.575000 39.155000 4.834755
28.578000 37.181000 4.431253
28.581000 44.159000 4.905595
28.584000 27.933000 3.856869
28.587000 39.150000 4.532753
28.590000 32.660000 3.982870
28.593000 27.858000 3.847533
28.596000 36.131000 4.453742
28.599000 34.265000 4.163966
28.602000 48.107000 5.231624
28.605000 41.923000 4.804675
28.608000 39.139000 4.547302
28.611000 36.552000 4.442917
28.614000 29.162000 4.004433
28.617000 40.207000 4.706400
28.620000 31.286000 4.007462
28.623000 39.792000 4.750540
28.626000 22.604000 3.435309
28.629000 32.355000 4.193871
28.632000 33.358000 4.333822
28.635000 37.985000 4.595146
28.638000 37.113000 4.338324
28.641000 39.498000 4.905879
28.644000 35.201000 4.119232
28.647000 41.931000 4.841614
28.650000 40.516000 4.725032
28.653000 27.736000 3.728425
28.656000 31.514000 4.137921
28.659000 34.371000 4.375321
28.662000 35.513000 4.439140
28.665000 29.723000 3.976569
28.668000 27.829000 3.643498
28.671000 30.595000 3.911545
28.674000 39.815000 4.717393
28.677000 37.944000 4.403254
28.680000 42.353000 4.780480
28.683000 31.083000 4.046519
28.686000 31.231000 4.146769
28.689000 32.830000 4.391461
28.692000 27.235000 3.608542
28.695000 31.394000 3.895762
28.698000 27.957000 3.891222
28.701000 31.082000 4.170399
28.704000 31.897000 4.097614
28.707000 36.158000 4.423237
28.710000 39.693000 4.526820
28.713000 42.938000 4.943623
28.716000 34.863000 4.342759
28.719000 34.155000 4.361447
28.722000 37.333000 4.506830
28.725000 34.395000 4.315724
28.728000 39.715000 4.708210
28.731000 41.435000 4.831209
28.734000 37.790000 4.797368
28.737000 30.935000 4.130401
28.740000 35.796000 4.371404
28.743000 41.368000 4.654611
28.746000 36.276000 4.362113
28.749000 30.702000 4.142195
28.752000 34.301000 4.351144
28.755000 38.675000 4.549188
28.758000 29.408000 3.923863
28.761000 39.942000 4.645311
28.764000 36.224000 4.433727
28.767000 27.877000 3.896307
28.770000 38.949000 4.503777
28.773000 37.406000 4.514108
28.776000 44.070000 4.984621
28.779000 41.477000 4.710684
28.782000 30.555000 4.123340
28.785000 39.385000 4.381113
28.788000 45.840000 4.926089
28.791000 31.461000 4.134290
28.794000 46.346000 5.166921
28.797000 26.593000 3.853676
28.800000 33.717000 4.331878
28.803000 33.905000 4.288706
28.806000 40.551000 4.595007
28.809000 33.218000 4.069660
28.812000 45.081000 4.964897
28.815000 39.737000 4.457899
28.818000 36.937000 4.380514
28.821000 39.528000 4.614545
28.824000 41.033000 4.644244
28.827000 39.876000 4.663478
28.830000 51.320000 5.184246
28.833000 39.096000 4.658313
28.836000 42.313000 4.673407
28.839000 35.695000 4.314685
28.842000 46.004000 4.855641
28.845000 30.027000 4.061356
28.848000 37.140000 4.409099
28.851000 36.357000 4.330188
28.854000 42.385000 4.695461
28.857000 36.561000 4.428171
28.860000 37.770000 4.422499
28.863000 41.269000 4.570779
28.866000 41.540000 4.755001
28.869000 24.404000 3.667171
28.872000 34.791000 4.148603
28.875000 45.710000 4.939892
28.878000 32.305000 4.147935
28.881000 42.283000 4.852516
28.884000 33.816000 4.327706
28.887000 37.091000 4.557277
28.890000 46.652000 4.946361
28.893000 38.737000 4.534874
28.896000 38.068000 4.669099
28.899000 34.534000 4.335844
28.902000 39.763000 4.624198
28.905000 31.184000 3.877505
28.908000 33.481000 4.248669
28.911000 41.980000 4.700884
28.914000 36.511000 4.424562
28.917000 40.695000 4.799927
28.920000 36.691000 4.320425
28.923000 40.027000 4.719962
28.926000 43.121000 4.867157
28.929000 38.119000 4.420894
28.932000 34.808000 4.379243
28.935000 42.356000 4.808642
28.938000 47.850000 5.234718
28.941000 51.525000 5.261240
28.944000 39.251000 4.458691
28.947000 41.042000 4.707214
28.950000 46.316000 4.961402
28.953000 58.121000 5.728923
28.956000 36.863000 4.411360
28.959000 42.789000 4.761286
28.962000 35.408000 4.430989
28.965000 29.236000 4.093723
28.968000 42.333000 4.607700
28.971000 43.489000 4.841733
28.974000 46.634000 5.069869
28.977000 36.115000 4.308627
28.980000 41.042000 4.429696
28.983000 34.803000 4.338711
28.986000 44.396000 4.849459
28.989000 45.767000 4.986149
28.992000 38.271000 4.445167
28.995000 36.019000 4.443141
28.998000 36.688000 4.436044
29.001000 45.752000 5.073584
29.004000 41.938000 4.694364
29.007000 27.779000 3.678369
29.010000 40.852000 4.841129
29.013000 53.716000 5.466447
29.016000 43.620000 4.760224
29.019000 59.283000 5.691704
29.022000 42.100000 4.748826
29.025000 38.143000 4.545018
29.028000 37.355000 4.551369
29.031000 39.486000 4.629564
29.034000 45.566000 5.105995
29.037000 41.364000 4.605763
29.040000 38.241000 4.604959
29.043000 27.809000 3.848245
29.046000 42.914000 5.006144
29.049000 40.964000 4.624393
29.052000 38.353000 4.421988
29.055000 56.315000 5.563741
29.058000 42.838000 4.734702
29.061000 51.603000 5.251923
29.064000 57.773000 5.403920
29.067000 48.140000 5.039317
29.070000 44.467000 4.850136
29.073000 53.245000 5.389649
29.076000 64.651000 5.857748
29.079000 49.844000 4.931318
29.082000 64.809000 5.911805
29.085000 64.259000 5.830744
29.088000 70.457000 6.274859
29.091000 74.856000 6.420027
29.094000 76.785000 6.444932
29.097000 82.748000 6.471802
29.100000 89.915000 6.935110
29.103000 143.000000 8.809664
29.106000 128.579000 8.444868
29.109000 154.664000 9.155859
29.112000 221.861000 10.981098
29.115000 269.920000 12.034382
29.118000 417.134000 15.021972
29.121000 570.045000 17.716432
29.124000 872.561000 21.660942
29.127000 1494.693000 28.798468
29.130000 2376.336000 36.899842
29.133000 3449.341000 45.216901
29.136000 3812.035000 47.338157
29.139000 2701.409000 39.309074
29.142000 1802.777000 32.005283
29.145000 1078.178000 24.631819
29.148000 675.345000 19.461225
29.151000 446.779000 15.649211
29.154000 333.746000 13.359104
29.157000 238.661000 11.367404
29.160000 189.012000 10.037068
29.163000 157.951000 9.188534
29.166000 112.448000 7.901469
29.169000 100.721000 7.199020
29.172000 86.851000 6.714982
29.175000 101.067000 7.511315
29.178000 66.724000 5.964756
29.181000 66.305000 5.957445
29.184000 66.868000 6.058384
29.187000 57.976000 5.777369
29.190000 51.429000 5.353583
29.193000 45.657000 5.075496
29.196000 51.069000 5.219875
29.199000 43.610000 4.954700
29.202000 41.542000 4.679763
29.205000 50.369000 5.377671
29.208000 59.119000 5.870578
29.211000 53.162000 5.203529
29.214000 49.661000 5.088310
29.217000 54.720000 5.486444
29.220000 50.154000 5.244274
29.223000 36.251000 4.438376
29.226000 28.555000 3.929939
29.229000 58.835000 5.555370
29.232000 34.971000 4.281203
29.235000 48.317000 5.268262
29.238000 33.073000 3.945271
29.241000 27.139000 3.732047
29.244000 34.295000 4.168040
29.247000 48.960000 5.144972
29.250000 44.590000 4.993512
29.253000 28.811000 3.911989
29.256000 49.566000 5.093582
29.259000 38.807000 4.481889
29.262000 43.466000 4.956884
29.265000 44.382000 4.891762
29.268000 59.344000 5.668513
29.271000 52.746000 5.198250
29.274000 38.374000 4.437153
29.277000 43.571000 4.862186
29.280000 40.237000 4.618977
29.283000 42.744000 4.705965
29.286000 49.309000 5.211690
29.289000 31.668000 4.099499
29.292000 46.640000 5.075906
29.295000 43.767000 4.883920
29.298000 31.664000 4.120520
29.301000 43.462000 4.798136
29.304000 40.828000 4.705506
29.307000 33.855000 4.411310
29.310000 41.943000 4.816018
29.313000 51.278000 5.272384
29.316000 54.618000 5.389898
29.319000 39.943000 4.771855
29.322000 41.265000 4.932643
29.325000 39.459000 4.586286
29.328000 38.829000 4.456670
29.331000 29.514000 3.719218
29.334000 42.534000 4.785562
29.337000 43.809000 4.929570
29.340000 47.914000 5.035713
29.343000 41.967000 4.499588
29.346000 37.300000 4.513080
29.349000 40.919000 4.703782
29.352000 42.231000 4.823474
29.355000 33.113000 4.163900
29.358000 36.477000 4.391904
29.361000 40.573000 4.576430
29.364000 44.155000 5.057836
29.367000 37.946000 4.544598
29.370000 44.053000 4.819033
29.373000 34.934000 4.158145
29.376000 38.915000 4.590406
29.379000 53.980000 5.310755
29.382000 38.661000 4.567144
29.385000 32.380000 4.094393
29.388000 33.524000 4.193787
29.391000 47.658000 5.030884
29.394000 49.571000 5.152735
29.397000 34.257000 4.268352
29.400000 43.678000 4.866425
29.403000 43.621000 4.710184
29.406000 51.675000 5.276986
29.409000 32.581000 4.208530
29.412000 46.910000 5.120888
29.415000 31.905000 4.213720
29.418000 33.583000 4.259220
29.421000 38.803000 4.570956
29.424000 47.860000 5.044722
29.427000 37.790000 4.574938
29.430000 38.714000 4.713916
29.433000 55.303000 5.536465
29.436000 42.113000 4.761302
29.439000 42.473000 4.873079
29.442000 40.971000 4.668754
29.445000 49.867000 5.105554
29.448000 43.101000 4.717152
29.451000 40.214000 4.693905
29.454000 35.327000 4.532293
29.457000 49.127000 5.131326
29.460000 41.915000 4.687139
29.463000 52.833000 5.186052
29.466000 52.506000 5.362131
29.469000 44.147000 4.849845
29.472000 38.949000 4.650431
29.475000 39.811000 4.585153
29.478000 50.106000 5.229516
29.481000 52.502000 5.237257
29.484000 53.897000 5.620406
29.487000 46.763000 5.059277
29.490000 42.022000 4.696412
29.493000 55.544000 5.440477
29.496000 40.648000 4.644710
29.499000 39.615000 4.800093
29.502000 49.033000 5.146032
29.505000 50.326000 5.044310
29.508000 41.334000 4.747941
29.511000 46.277000 5.172361
29.514000 40.558000 4.527738
29.517000 49.226000 5.183368
29.520000 40.136000 4.672392
29.523000 50.115000 5.023567
29.526000 44.521000 4.795134
29.529000 54.181000 5.519112
29.532000 45.753000 4.913986
29.535000 32.371000 4.117388
29.538000 55.456000 5.494445
29.541000 53.769000 5.431038
29.544000 48.806000 5.309883
29.547000 54.553000 5.456875
29.550000 59.378000 5.687637
29.553000 47.901000 5.000658
29.556000 61.514000 5.636075
29.559000 59.340000 5.595803
29.562000 57.550000 5.461605
29.565000 62.099000 5.670648
29.568000 53.923000 5.326496
29.571000 58.136000 5.629984
29.574000 55.060000 5.454705
29.577000 65.440000 5.981258
29.580000 65.764000 5.882547
29.583000 66.727000 5.974941
29.586000 47.493000 5.014276
29.589000 73.117000 6.396826
29.592000 59.414000 5.587122
29.595000 71.227000 6.166621
29.598000 60.600000 5.696571
29.601000 58.406000 5.731351
29.604000 58.637000 5.570237
29.607000 60.118000 5.598310
29.610000 68.973000 6.069775
29.613000 70.542000 6.036752
29.616000 67.517000 6.078284
29.619000 62.564000 5.762656
29.622000 80.320000 6.485961
29.625000 71.747000 6.107051
29.628000 73.482000 6.302372
29.631000 79.049000 6.705490
29.634000 65.513000 5.916289
29.637000 75.696000 6.333418
29.640000 85.001000 6.598237
29.643000 106.175000 7.529675
29.646000 121.243000 8.222916
29.649000 100.216000 7.294633
29.652000 102.774000 7.448367
29.655000 123.773000 8.147923
29.658000 136.929000 8.632340
29.661000 121.475000 8.181096
29.664000 151.003000 9.100660
29.667000 177.249000 9.754390
29.670000 151.263000 9.082908
29.673000 181.522000 9.961721
29.676000 187.337000 10.215356
29.679000 196.376000 10.297093
29.682000 249.963000 11.620840
29.685000 259.346000 11.836776
29.688000 288.297000 12.299608
29.691000 354.464000 14.019499
29.694000 407.674000 14.911330
29.697000 483.956000 15.942854
29.700000 611.854000 18.096651
29.703000 734.193000 20.260726
29.706000 945.756000 23.105095
29.709000 1274.425000 26.747834
29.712000 1743.911000 31.068191
29.715000 2341.318000 36.429193
29.718000 2865.923000 40.843533
29.721000 3219.047000 43.697754
29.724000 3230.266000 43.572421
29.727000 2713.196000 39.172440
29.730000 2345.817000 36.595984
29.733000 1957.431000 33.735883
29.736000 1462.890000 28.608712
29.739000 1140.734000 25.174904
29.742000 894.762000 22.125106
29.745000 684.136000 19.266304
29.748000 513.248000 16.719250
29.751000 420.679000 15.085968
29.754000 362.096000 13.961109
29.757000 309.970000 12.846336
29.760000 263.774000 12.023893
29.763000 234.851000 11.175526
29.766000 203.315000 10.443303
29.769000 177.609000 9.709881
29.772000 194.223000 10.344845
29.775000 148.574000 8.879825
29.778000 144.980000 8.930861
29.781000 123.581000 8.227549
29.784000 125.331000 8.246429
29.787000 111.479000 7.689468
29.790000 112.443000 7.816019
29.793000 110.123000 7.694700
29.796000 99.195000 7.266975
29.799000 107.501000 7.578590
29.802000 85.817000 6.707269
29.805000 101.065000 7.586151
29.808000 83.249000 6.706691
29.811000 90.155000 6.941078
29.814000 74.753000 6.268494
29.817000 71.845000 6.337882
29.820000 85.131000 6.859257
29.823000 73.914000 6.211091
29.826000 78.586000 6.514118
29.829000 80.197000 6.456815
29.832000 69.153000 6.017949
29.835000 56.127000 5.529394
29.838000 66.184000 6.052194
29.841000 63.762000 5.687665
29.844000 71.626000 6.125787
29.847000 59.145000 5.576134
29.850000 56.325000 5.575724
29.853000 67.229000 6.069407
29.856000 59.516000 5.777861
29.859000 40.831000 4.818333
29.862000 54.192000 5.452121
29.865000 55.344000 5.449553
29.868000 52.505000 5.348143
29.871000 51.183000 5.167458
29.874000 56.335000 5.482640
29.877000 65.212000 5.842465
29.880000 51.354000 5.294505
29.883000 53.539000 5.505403
29.886000 59.696000 5.835003
29.889000 47.913000 5.018704
29.892000 66.394000 5.947490
29.895000 48.620000 5.046641
29.898000 46.839000 5.094831
29.901000 49.732000 5.249090
29.904000 44.808000 4.627092
29.907000 50.670000 5.161467
29.910000 51.174000 5.248578
29.913000 44.290000 4.984945
29.916000 37.904000 4.482311
29.919000 61.740000 5.712171
29.922000 39.193000 4.469481
29.925000 42.522000 4.664937
29.928000 43.105000 4.766215
29.931000 44.087000 4.836694
29.934000 49.716000 4.962280
29.937000 42.262000 4.865476
29.940000 46.467000 5.279471
29.943000 44.255000 4.880726
29.946000 41.102000 4.600951
29.949000 42.000000 4.732646
29.952000 54.555000 5.229056
29.955000 43.032000 4.752160
29.958000 46.113000 4.938825
29.961000 38.839000 4.584855
29.964000 41.971000 4.739849
29.967000 47.372000 5.001938
29.970000 36.529000 4.361599
29.973000 41.327000 4.752264
29.976000 45.777000 5.001601
29.979000 47.624000 5.057020
29.982000 52.197000 5.358259
29.985000 47.458000 5.023402
29.988000 40.791000 4.675455
29.991000 36.098000 4.369646
29.994000 42.607000 4.874701
29.997000 39.774000 4.513606
30.000000 37.300000 4.490474
30.003000 29.153000 3.801250
30.006000 31.172000 4.010435
30.009000 47.795000 5.081470
30.012000 42.415000 4.815403
30.015000 41.687000 4.793730
30.018000 38.837000 4.584457
30.021000 41.557000 4.735024
30.024000 41.165000 4.589502
30.027000 41.147000 4.793444
30.030000 30.364000 3.857169
30.033000 46.779000 5.140283
30.036000 35.648000 4.260298
30.039000 42.691000 4.767063
30.042000 50.762000 5.047712
30.045000 34.093000 4.166511
30.048000 39.390000 4.692204
30.051000 40.050000 4.734844
30.054000 33.461000 4.304812
30.057000 37.371000 4.447114
30.060000 45.396000 4.952487
30.063000 40.685000 4.875343
30.066000 34.096000 4.293643
30.069000 39.203000 4.557219
30.072000 42.006000 4.720399
30.075000 36.554000 4.517316
30.078000 54.038000 5.363075
30.081000 43.899000 4.904880
30.084000 39.199000 4.530860
30.087000 36.328000 4.413332
30.090000 40.964000 4.777154
30.093000 29.531000 3.863556
30.096000 42.716000 4.759903
30.099000 48.101000 5.145061
30.102000 41.813000 4.733157
30.105000 48.659000 5.148611
30.108000 37.278000 4.536176
30.111000 37.524000 4.474212
30.114000 40.087000 4.577177
30.117000 45.977000 5.035039
30.120000 45.549000 4.825076
30.123000 42.820000 4.552252
30.126000 45.005000 5.085540
30.129000 28.869000 3.720985
30.132000 35.086000 4.243265
30.135000 41.303000 4.802974
30.138000 47.979000 4.948431
30.141000 42.696000 4.664051
30.144000 40.054000 4.701011
30.147000 34.716000 4.395173
30.150000 36.865000 4.317761
30.153000 39.722000 4.663074
30.156000 36.603000 4.460151
30.159000 38.362000 4.636115
30.162000 38.667000 4.444329
30.165000 48.267000 5.119987
30.168000 37.067000 4.429469
30.171000 31.695000 4.280941
30.174000 46.424000 5.093594
30.177000 31.999000 3.970610
30.180000 41.179000 4.703020
30.183000 47.812000 5.197516
30.186000 37.943000 4.378324
30.189000 37.539000 4.387342
30.192000 35.409000 4.450581
30.195000 33.219000 4.131679
30.198000 34.654000 4.280152
30.201000 34.707000 4.289851
30.204000 35.319000 4.465698
30.207000 42.090000 4.808831
30.210000 38.942000 4.789157
30.213000 41.682000 4.882423
30.216000 43.519000 4.764736
30.219000 43.345000 4.728539
30.222000 47.522000 4.929083
30.225000 31.691000 3.954786
30.228000 41.921000 4.718809
30.231000 36.017000 4.552489
30.234000 25.977000 3.837023
30.237000 31.049000 4.067512
30.240000 33.539000 4.307038
30.243000 40.695000 4.610717
30.246000 30.504000 3.946000
30.249000 48.420000 5.175140
30.252000 24.923000 3.596662
30.255000 32.631000 4.321089
30.258000 38.442000 4.605958
30.261000 48.114000 5.112816
30.264000 49.177000 5.176584
30.267000 37.714000 4.446288
30.270000 40.164000 4.477697
30.273000 42.970000 4.735056
30.276000 45.749000 4.878514
30.279000 35.728000 4.267694
30.282000 57.563000 5.718929
30.285000 35.448000 4.351547
30.288000 41.653000 4.885887
30.291000 47.504000 5.218300
30.294000 32.556000 4.275235
30.297000 39.124000 4.717251
30.300000 32.284000 4.054209
30.303000 40.386000 4.564468
30.306000 39.006000 4.474438
30.309000 36.596000 4.380565
30.312000 38.289000 4.576982
30.315000 40.006000 4.625608
30.318000 38.928000 4.518949
30.321000 36.963000 4.544689
30.324000 39.922000 4.676852
30.327000 30.948000 3.982010
30.330000 32.838000 4.075457
30.333000 38.251000 4.501204
30.336000 36.456000 4.375977
30.339000 39.000000 4.590965
30.342000 42.804000 4.854213
30.345000 35.887000 4.261625
30.348000 38.456000 4.506449
30.351000 28.101000 3.951374
30.354000 27.274000 3.938336
30.357000 37.082000 4.509450
30.360000 43.778000 4.854483
30.363000 32.818000 4.034753
30.366000 34.821000 4.259673
30.369000 27.462000 3.916138
30.372000 25.990000 3.675401
30.375000 46.316000 4.930323
30.378000 33.880000 4.304971
30.381000 52.715000 5.484122
30.384000 33.838000 4.343857
30.387000 47.826000 5.006029
30.390000 38.195000 4.385903
30.393000 37.484000 4.499126
30.396000 42.170000 4.785420
30.399000 37.449000 4.393510
30.402000 40.935000 4.552473
30.405000 38.801000 4.408930
30.408000 36.370000 4.503479
30.411000 31.379000 4.153440
30.414000 25.236000 3.530911
30.417000 38.122000 4.510474
30.420000 41.233000 4.698150
30.423000 34.110000 4.276337
30.426000 33.957000 4.236654
30.429000 35.056000 4.285773
30.432000 40.897000 4.747619
30.435000 35.814000 4.368750
30.438000 31.980000 4.132973
30.441000 33.307000 4.149244
30.444000 47.175000 5.063098
30.447000 38.689000 4.574057
30.450000 42.916000 4.712224
30.453000 33.786000 4.210972
30.456000 33.282000 4.372095
30.459000 27.578000 3.888247
30.462000 36.170000 4.385855
30.465000 35.075000 4.423995
30.468000 37.655000 4.672460
30.471000 46.901000 4.889608
30.474000 34.750000 4.400100
30.477000 32.061000 4.144084
30.480000 31.881000 4.196301
30.483000 33.887000 4.176236
30.486000 38.967000 4.657278
30.489000 37.086000 4.318743
30.492000 44.869000 5.033322
30.495000 36.453000 4.565325
30.498000 26.910000 3.833889
30.501000 33.725000 4.137004
30.504000 38.213000 4.544470
30.507000 43.144000 4.820184
30.510000 34.791000 4.461109
30.513000 30.410000 3.941245
30.516000 41.096000 4.867400
30.519000 33.027000 4.228134
30.522000 32.734000 4.070090
30.525000 28.711000 4.018745
30.528000 40.044000 4.738559
30.531000 35.071000 4.397712
30.534000 41.690000 4.741542
30.537000 39.714000 4.582071
30.540000 28.069000 3.900833
30.543000 33.504000 4.249359
30.546000 32.332000 4.118899
30.549000 32.925000 4.313996
30.552000 34.026000 4.374394
30.555000 38.167000 4.558700
30.558000 52.568000 5.399919
30.561000 49.789000 5.181271
30.564000 38.093000 4.357046
30.567000 37.104000 4.257544
30.570000 39.196000 4.710308
30.573000 35.686000 4.301355
30.576000 46.631000 4.980688
30.579000 29.627000 3.736336
30.582000 40.588000 4.836297
30.585000 35.862000 4.621943
30.588000 41.591000 4.955478
30.591000 43.903000 4.757491
30.594000 39.310000 4.561538
30.597000 32.808000 4.075383
30.600000 34.977000 4.391603
30.603000 37.763000 4.552662
30.606000 35.623000 4.406723
30.609000 30.990000 4.195549
30.612000 29.754000 4.095583
30.615000 37.538000 4.536370
30.618000 46.625000 5.044803
30.621000 43.741000 4.788946
30.624000 32.414000 4.176560
30.627000 42.999000 4.736085
30.630000 31.829000 4.138651
30.633000 40.264000 4.698036
30.636000 36.082000 4.343306
30.639000 37.446000 4.508799
30.642000 35.811000 4.340912
30.645000 30.813000 4.170515
30.648000 37.131000 4.375236
30.651000 23.172000 3.693818
30.654000 31.288000 4.053827
30.657000 31.243000 4.009559
30.660000 37.004000 4.499402
30.663000 36.815000 4.435405
30.666000 30.223000 4.014281
30.669000 44.090000 4.894376
30.672000 34.839000 4.415338
30.675000 31.163000 4.103062
30.678000 37.231000 4.514740
30.681000 45.526000 4.920590
30.684000 48.571000 5.267842
30.687000 40.863000 4.803803
30.690000 34.379000 4.260044
30.693000 35.470000 4.203143
30.696000 33.352000 4.095429
30.699000 52.629000 5.332789
30.702000 31.824000 4.190962
30.705000 37.060000 4.441142
30.708000 35.379000 4.299918
30.711000 29.657000 3.908847
30.714000 35.353000 4.332191
30.717000 39.521000 4.659934
30.720000 45.786000 5.037935
30.723000 28.474000 3.931285
30.726000 34.806000 4.358611
30.729000 47.019000 5.093316
30.732000 52.834000 5.387851
30.735000 46.487000 4.908380
30.738000 34.521000 4.339847
30.741000 32.736000 4.145214
30.744000 39.619000 4.640359
30.747000 43.701000 4.563401
30.750000 44.346000 4.689057
30.753000 38.327000 4.469195
30.756000 33.527000 4.161425
30.759000 36.891000 4.446857
30.762000 50.499000 5.334396
30.765000 34.208000 4.153925
30.768000 44.340000 4.812472
30.771000 29.996000 3.888149
30.774000 41.388000 4.762282
30.777000 42.050000 4.843702
30.780000 57.673000 5.576065
30.783000 40.772000 4.639728
30.786000 44.172000 4.825820
30.789000 53.455000 5.325390
30.792000 46.122000 5.053240
30.795000 48.900000 5.040031
30.798000 76.754000 6.547497
30.801000 83.205000 6.806070
30.804000 106.654000 7.571856
30.807000 145.767000 8.885680
30.810000 131.362000 8.379245
30.813000 100.595000 7.219556
30.816000 104.430000 7.552202
30.819000 101.062000 7.367017
30.822000 78.786000 6.500467
30.825000 72.444000 6.259555
30.828000 52.793000 5.306241
30.831000 55.782000 5.534098
30.834000 54.864000 5.406868
30.837000 61.565000 5.763777
30.840000 37.428000 4.536728
30.843000 46.791000 5.036123
30.846000 43.318000 4.807261
30.849000 28.012000 3.908377
30.852000 49.565000 5.258165
30.855000 41.570000 4.711778
30.858000 47.614000 5.114001
30.861000 52.023000 5.353699
30.864000 37.808000 4.612923
30.867000 40.037000 4.854218
30.870000 43.183000 4.857652
30.873000 39.050000 4.678879
30.876000 36.715000 4.389901
30.879000 30.895000 4.105673
30.882000 51.252000 5.298982
30.885000 36.094000 4.324189
30.888000 33.187000 4.082489
30.891000 33.689000 4.321756
30.894000 40.231000 4.942128
30.897000 40.753000 4.768532
30.900000 33.497000 4.251143
30.903000 42.147000 4.617564
30.906000 50.559000 5.232506
30.909000 41.246000 4.767966
30.912000 47.480000 5.245827
30.915000 41.937000 4.734621
30.918000 48.536000 5.114293
30.921000 30.422000 4.013572
30.924000 38.913000 4.681939
30.927000 43.434000 4.787772
30.930000 35.461000 4.380791
30.933000 43.087000 4.668979
30.936000 38.399000 4.436554
30.939000 38.864000 4.622094
30.942000 29.748000 3.987146
30.945000 40.278000 4.831394
30.948000 40.507000 4.738384
30.951000 40.662000 4.701399
30.954000 37.707000 4.549962
30.957000 26.320000 3.718003
30.960000 42.742000 4.812335
30.963000 31.842000 4.134874
30.966000 38.609000 4.553669
30.969000 36.735000 4.448104
30.972000 41.577000 4.746311
30.975000 46.487000 4.835457
30.978000 39.120000 4.474068
30.981000 34.374000 4.150069
30.984000 33.709000 4.279570
30.987000 27.851000 3.778397
30.990000 36.669000 4.467072
30.993000 40.672000 4.730307
30.996000 34.879000 4.382032
30.999000 21.900000 3.437201
31.002000 31.567000 4.120280
31.005000 46.807000 4.937050
31.008000 49.692000 5.217393
31.011000 47.505000 4.994751
31.014000 46.671000 5.104912
31.017000 49.571000 5.006555
31.020000 36.106000 4.425012
31.023000 54.062000 5.273792
31.026000 36.144000 4.570320
31.029000 42.606000 4.803183
31.032000 38.954000 4.565473
31.035000 34.802000 4.520494
31.038000 45.809000 4.969611
31.041000 42.153000 4.938334
31.044000 32.283000 4.351467
31.047000 38.270000 4.537854
31.050000 39.387000 4.375828
31.053000 34.463000 4.297095
31.056000 23.524000 3.635499
31.059000 33.602000 4.085732
31.062000 45.629000 4.855671
31.065000 32.800000 4.334496
31.068000 41.770000 4.691386
31.071000 32.815000 4.207971
31.074000 31.692000 4.082884
31.077000 42.670000 4.678331
31.080000 32.253000 3.990765
31.083000 36.019000 4.253655
31.086000 31.950000 4.130104
31.089000 31.101000 4.240943
31.092000 30.845000 4.284087
31.095000 43.786000 5.050985
31.098000 36.216000 4.351607
31.101000 30.462000 3.911179
31.104000 27.503000 4.034021
31.107000 28.712000 4.135316
31.110000 35.235000 4.289584
31.113000 36.172000 4.217905
31.116000 36.171000 4.411767
31.119000 42.272000 4.752442
31.122000 54.529000 5.580461
31.125000 35.936000 4.266305
31.128000 34.603000 4.433587
31.131000 33.830000 4.206751
31.134000 34.473000 4.288813
31.137000 33.402000 4.299483
31.140000 42.043000 4.744253
31.143000 42.194000 4.573177
31.146000 30.857000 3.991821
31.149000 39.924000 4.626708
31.152000 34.587000 4.172597
31.155000 47.520000 5.013848
31.158000 36.108000 4.533695
31.161000 40.661000 4.829531
31.164000 49.638000 5.061411
31.167000 23.895000 3.611325
31.170000 34.410000 4.306039
31.173000 38.958000 4.705093
31.176000 37.884000 4.601512
31.179000 35.082000 4.225208
31.182000 42.774000 4.662474
31.185000 46.780000 5.079123
31.188000 36.828000 4.414413
31.191000 42.086000 4.762901
31.194000 41.019000 4.602011
31.197000 30.612000 4.003374
31.200000 34.893000 4.305780
31.203000 38.765000 4.536985
31.206000 36.456000 4.464765
31.209000 28.745000 4.006138
31.212000 35.750000 4.230703
31.215000 40.981000 4.677352
31.218000 48.262000 4.991272
31.221000 42.151000 4.856756
31.224000 33.290000 4.194832
31.227000 39.890000 4.577663
31.230000 40.001000 4.606266
31.233000 39.462000 4.635328
31.236000 32.639000 4.193085
31.239000 41.460000 4.909831
31.242000 40.797000 4.812742
31.245000 36.139000 4.249795
31.248000 41.191000 4.792717
31.251000 40.534000 4.609280
31.254000 44.673000 4.826654
31.257000 40.110000 4.677259
31.260000 40.208000 4.544807
31.263000 27.355000 4.080207
31.266000 31.746000 4.045920
31.269000 44.383000 4.994088
31.272000 33.513000 4.245785
31.275000 34.942000 4.285496
31.278000 36.195000 4.503770
31.281000 34.602000 4.323342
31.284000 34.500000 4.247466
31.287000 43.519000 4.698247
31.290000 39.628000 4.705706
31.293000 39.781000 4.568298
31.296000 50.268000 5.021583
31.299000 42.705000 4.760974
31.302000 43.954000 4.787975
31.305000 40.939000 4.578579
31.308000 30.180000 3.968345
31.311000 33.056000 4.181587
31.314000 42.279000 4.527575
31.317000 33.290000 4.218012
31.320000 46.469000 5.149778
31.323000 44.998000 4.966996
31.326000 43.970000 4.815223
31.329000 38.539000 4.325246
31.332000 25.807000 3.720621
31.335000 43.287000 4.962352
31.338000 45.252000 5.050779
31.341000 42.585000 4.896142
31.344000 34.927000 4.264991
31.347000 36.590000 4.453499
31.350000 26.634000 3.733688
31.353000 47.258000 5.151939
31.356000 40.451000 4.682215
31.359000 36.163000 4.246791
31.362000 35.894000 4.340395
31.365000 38.063000 4.592596
31.368000 36.566000 4.418889
31.371000 37.245000 4.599702
31.374000 36.484000 4.484118
31.377000 36.331000 4.298503
31.380000 43.016000 4.810171
31.383000 42.055000 4.837365
31.386000 50.665000 5.381390
31.389000 46.675000 4.964172
31.392000 42.099000 4.783353
31.395000 41.075000 4.669938
31.398000 52.066000 5.268805
31.401000 49.818000 5.333408
31.404000 44.701000 4.635228
31.407000 40.726000 4.710326
31.410000 40.946000 4.740866
31.413000 37.312000 4.449184
31.416000 46.149000 5.210241
31.419000 44.207000 4.729255
31.422000 38.168000 4.519712
31.425000 42.168000 4.818854
31.428000 39.648000 4.336017
31.431000 41.887000 4.703130
31.434000 44.870000 4.918785
31.437000 57.914000 5.539738
31.440000 47.105000 5.080907
31.443000 53.042000 5.202926
31.446000 49.122000 5.025971
31.449000 48.069000 4.811185
31.452000 58.522000 5.701944
31.455000 57.862000 5.443490
31.458000 69.801000 6.096119
31.461000 85.735000 6.829807
31.464000 99.773000 7.304135
31.467000 122.598000 8.000684
31.470000 134.849000 8.543130
31.473000 136.857000 8.597386
31.476000 162.941000 9.472545
31.479000 142.503000 8.848742
31.482000 153.680000 9.226855
31.485000 121.652000 8.123690
31.488000 91.420000 7.080006
31.491000 80.725000 6.571760
31.494000 67.765000 5.923706
31.497000 67.776000 6.080977
31.500000 78.784000 6.631286
31.503000 61.101000 5.713759
31.506000 61.749000 5.639800
31.509000 66.862000 5.855960
31.512000 62.819000 5.791892
31.515000 87.829000 6.772230
31.518000 86.342000 6.798129
31.521000 81.348000 6.742840
31.524000 90.824000 6.943305
31.527000 101.652000 7.363000
31.530000 138.709000 8.774685
31.533000 175.534000 9.785463
31.536000 226.913000 11.063352
31.539000 242.538000 11.522757
31.542000 287.246000 12.408641
31.545000 311.738000 13.134088
31.548000 282.883000 12.458511
31.551000 262.833000 11.669082
31.554000 210.751000 10.502800
31.557000 157.105000 9.009420
31.560000 140.589000 8.719137
31.563000 134.249000 8.385803
31.566000 116.242000 7.939797
31.569000 93.004000 7.140736
31.572000 76.369000 6.418589
31.575000 57.679000 5.508770
31.578000 45.566000 4.967013
31.581000 57.453000 5.668504
31.584000 71.213000 6.377066
31.587000 45.001000 4.880519
31.590000 42.671000 4.796701
31.593000 57.057000 5.373477
31.596000 56.095000 5.319071
31.599000 50.973000 5.212728
31.602000 58.280000 5.684041
31.605000 49.079000 5.317126
31.608000 51.042000 5.219588
31.611000 51.617000 5.200824
31.614000 44.420000 4.970781
31.617000 44.187000 4.773532
31.620000 48.088000 5.088969
31.623000 52.171000 5.311625
31.626000 44.413000 4.873822
31.629000 39.444000 4.465145
31.632000 41.001000 4.624734
31.635000 33.170000 4.202181
31.638000 46.604000 4.901433
31.641000 52.442000 5.284501
31.644000 44.183000 4.850785
31.647000 43.966000 4.846778
31.650000 33.561000 4.111553
31.653000 44.824000 4.953520
31.656000 39.104000 4.558602
31.659000 32.303000 4.169104
31.662000 44.868000 5.001981
31.665000 44.502000 4.999602
31.668000 57.837000 5.575163
31.671000 28.003000 3.879495
31.674000 44.734000 4.790546
31.677000 45.961000 5.017498
31.680000 46.319000 4.939709
31.683000 36.192000 4.243996
31.686000 29.108000 3.928776
31.689000 44.719000 4.861762
31.692000 42.872000 4.977231
31.695000 44.709000 4.759873
31.698000 42.588000 4.649171
31.701000 34.636000 4.417124
31.704000 33.527000 4.271871
31.707000 45.933000 5.068985
31.710000 42.067000 4.748610
31.713000 41.218000 4.827342
31.716000 33.535000 4.193368
31.719000 44.468000 4.835434
31.722000 32.201000 4.010005
31.725000 27.802000 3.935728
31.728000 37.921000 4.625787
31.731000 40.106000 4.548952
31.734000 46.351000 4.987604
31.737000 32.254000 4.113588
31.740000 43.449000 4.941391
31.743000 37.676000 4.455999
31.746000 48.061000 5.087513
31.749000 39.330000 4.518849
31.752000 33.228000 4.084693
31.755000 36.249000 4.411926
31.758000 40.656000 4.663775
31.761000 50.142000 5.273546
31.764000 32.091000 4.098023
31.767000 39.146000 4.700540
31.770000 31.628000 4.052845
31.773000 30.855000 4.179135
31.776000 30.198000 4.136511
31.779000 52.574000 5.136531
31.782000 35.812000 4.248011
31.785000 35.068000 4.509331
31.788000 31.279000 4.020994
31.791000 48.698000 5.129670
31.794000 35.786000 4.281626
31.797000 34.088000 4.234844
31.800000 36.611000 4.469553
31.803000 33.103000 3.964069
31.806000 38.593000 4.517251
31.809000 48.471000 5.205202
31.812000 40.119000 4.544409
31.815000 31.710000 4.044420
31.818000 34.192000 4.145100
31.821000 51.473000 5.208599
31.824000 41.515000 4.838611
31.827000 41.486000 4.590653
31.830000 35.864000 4.386957
31.833000 42.593000 4.817586
31.836000 35.314000 4.551010
31.839000 40.318000 4.689842
31.842000 30.851000 4.022507
31.845000 42.928000 4.818652
31.848000 38.131000 4.482801
31.851000 25.023000 3.516013
31.854000 35.615000 4.208183
31.857000 41.945000 4.832487
31.860000 43.613000 4.736027
31.863000 36.868000 4.561918
31.866000 30.173000 3.974111
31.869000 31.395000 4.052997
31.872000 41.502000 4.911843
31.875000 25.541000 3.607058
31.878000 37.917000 4.503394
31.881000 45.445000 4.967294
31.884000 46.706000 5.033324
31.887000 25.436000 3.614240
31.890000 32.013000 4.051312
31.893000 37.637000 4.432489
31.896000 38.700000 4.524207
31.899000 38.748000 4.649473
31.902000 28.304000 3.711394
31.905000 40.543000 4.394084
31.908000 35.573000 4.342455
31.911000 30.250000 3.947287
31.914000 31.868000 3.991285
31.917000 32.796000 4.071655
31.920000 46.207000 4.954780
31.923000 29.813000 3.877656
31.926000 39.873000 4.601182
31.929000 27.146000 3.620919
31.932000 39.270000 4.499787
31.935000 36.405000 4.354674
31.938000 38.528000 4.498772
31.941000 43.343000 4.842350
31.944000 44.345000 4.838702
31.947000 44.131000 4.832960
31.950000 34.865000 4.448010
31.953000 37.093000 4.645160
31.956000 39.358000 4.625413
31.959000 43.634000 4.890744
31.962000 38.176000 4.518852
31.965000 41.877000 4.686860
31.968000 40.508000 4.670318
31.971000 39.357000 4.729231
31.974000 29.172000 3.768417
31.977000 41.949000 4.768858
31.980000 27.904000 3.771750
31.983000 39.967000 4.607982
31.986000 43.259000 4.784771
31.989000 33.600000 4.265297
31.992000 43.307000 4.904060
31.995000 38.279000 4.549984
31.998000 34.682000 4.204301
32.001000 42.794000 4.757362
32.004000 43.023000 4.933997
32.007000 40.908000 4.599092
32.010000 48.257000 5.074951
32.013000 49.731000 5.158644
32.016000 31.449000 3.953485
32.019000 33.040000 4.169250
32.022000 41.326000 4.691063
32.025000 51.207000 5.278225
32.028000 38.117000 4.602140
32.031000 47.170000 5.078234
32.034000 29.131000 3.882558
32.037000 44.919000 4.918806
32.040000 38.515000 4.667171
32.043000 41.387000 4.647179
32.046000 36.764000 4.231344
32.049000 34.708000 4.264638
32.052000 36.100000 4.636714
32.055000 44.703000 5.090435
32.058000 32.146000 4.073590
32.061000 40.797000 4.472936
32.064000 39.608000 4.659630
32.067000 34.756000 4.292334
32.070000 39.482000 4.777154
32.073000 45.625000 4.854431
32.076000 34.735000 4.466906
32.079000 44.323000 4.855931
32.082000 46.222000 5.051611
32.085000 43.629000 4.958231
32.088000 31.252000 4.070659
32.091000 32.539000 4.143253
32.094000 41.486000 4.659379
32.097000 34.808000 4.159978
32.100000 33.919000 4.179167
32.103000 55.724000 5.572821
32.106000 30.879000 3.974875
32.109000 43.995000 4.797469
32.112000 53.395000 5.381255
32.115000 43.345000 4.794580
32.118000 30.706000 4.223907
32.121000 42.432000 4.655226
32.124000 55.963000 5.293079
32.127000 50.663000 5.122294
32.130000 40.700000 4.720909
32.133000 35.954000 4.440106
32.136000 33.022000 4.164643
32.139000 32.360000 3.948554
32.142000 40.461000 4.773905
32.145000 38.331000 4.560826
32.148000 43.795000 4.758892
32.151000 50.840000 5.325271
32.154000 30.605000 3.940981
32.157000 43.158000 4.747257
32.160000 43.196000 4.782968
32.163000 34.820000 4.381096
32.166000 31.538000 3.878868
32.169000 49.606000 5.337182
32.172000 28.650000 3.977852
32.175000 29.445000 4.016953
32.178000 32.369000 4.097965
32.181000 36.832000 4.412051
32.184000 36.605000 4.319906
32.187000 37.500000 4.457067
32.190000 38.876000 4.516859
32.193000 35.956000 4.414111
32.196000 37.434000 4.347121
32.199000 42.130000 4.581037
32.202000 40.749000 4.785946
32.205000 45.481000 4.841560
32.208000 44.381000 4.943836
32.211000 41.068000 4.879662
32.214000 30.205000 3.964431
32.217000 31.215000 4.058112
32.220000 34.529000 4.413240
32.223000 45.478000 5.210442
32.226000 43.632000 4.870571
32.229000 38.225000 4.537140
32.232000 41.650000 4.621895
32.235000 38.584000 4.500867
32.238000 29.935000 3.905356
32.241000 32.638000 4.136286
32.244000 40.478000 4.733298
32.247000 37.720000 4.429650
32.250000 31.483000 4.150732
32.253000 51.802000 5.328806
32.256000 38.074000 4.425398
32.259000 41.885000 4.779706
32.262000 41.090000 4.529857
32.265000 44.109000 4.771800
32.268000 37.478000 4.642102
32.271000 26.325000 3.791264
32.274000 43.396000 4.919143
32.277000 43.436000 4.662513
32.280000 39.234000 4.706558
32.283000 39.437000 4.465357
32.286000 38.629000 4.548807
32.289000 35.518000 4.402541
32.292000 39.532000 4.568872
32.295000 36.410000 4.400301
32.298000 43.231000 4.915000
32.301000 42.640000 4.689387
32.304000 35.428000 4.290367
32.307000 38.477000 4.402580
32.310000 47.093000 5.002948
32.313000 45.737000 5.038366
32.316000 34.197000 4.178557
32.319000 41.748000 4.793953
32.322000 28.417000 3.907847
32.325000 35.348000 4.446814
32.328000 50.955000 5.390838
32.331000 31.386000 4.097666
32.334000 42.947000 4.864314
32.337000 40.880000 4.551225
32.340000 44.229000 4.865495
32.343000 50.140000 5.124289
32.346000 30.645000 3.997297
32.349000 47.892000 5.207639
32.352000 44.401000 4.782336
32.355000 30.751000 3.909446
32.358000 42.700000 4.733748
32.361000 23.596000 3.487324
32.364000 43.539000 4.728479
32.367000 48.048000 5.100396
32.370000 40.022000 4.597976
32.373000 47.664000 5.184493
32.376000 49.998000 5.081972
32.379000 48.482000 5.172459
32.382000 36.293000 4.641761
32.385000 40.881000 4.713497
32.388000 33.817000 4.257625
32.391000 30.838000 4.116800
32.394000 41.940000 4.748442
32.397000 41.414000 4.749981
32.400000 35.979000 4.414547
32.403000 47.035000 4.966529
32.406000 37.928000 4.656575
32.409000 33.031000 4.325470
32.412000 30.828000 4.080654
32.415000 31.431000 4.071169
32.418000 27.476000 3.999771
32.421000 37.596000 4.664958
32.424000 40.409000 4.726973
32.427000 32.491000 4.209350
32.430000 36.522000 4.387699
32.433000 31.188000 3.974201
32.436000 40.050000 4.667328
32.439000 39.078000 4.627768
32.442000 46.206000 4.928192
32.445000 48.968000 5.068840
32.448000 31.916000 4.115240
32.451000 39.898000 4.455230
32.454000 39.760000 4.613852
32.457000 46.383000 4.978260
32.460000 39.938000 4.556190
32.463000 41.431000 4.711434
32.466000 38.379000 4.471443
32.469000 36.152000 4.478233
32.472000 36.613000 4.447791
32.475000 31.582000 4.111499
32.478000 38.713000 4.459299
32.481000 41.948000 4.670193
32.484000 44.076000 4.926779
32.487000 46.032000 5.109844
32.490000 34.375000 4.336543
32.493000 33.396000 4.184408
32.496000 34.742000 4.325528
32.499000 43.280000 4.945054
32.502000 41.356000 4.719621
32.505000 43.614000 4.746768
32.508000 37.689000 4.498629
32.511000 39.100000 4.637611
32.514000 52.803000 5.134539
32.517000 43.693000 4.744817
32.520000 40.876000 4.549160
32.523000 41.149000 4.722830
32.526000 41.792000 4.647735
32.529000 26.186000 3.760652
32.532000 35.340000 4.361860
32.535000 33.900000 4.062584
32.538000 40.634000 4.812919
32.541000 30.628000 3.943741
32.544000 44.963000 4.981518
32.547000 42.227000 4.722451
32.550000 34.519000 4.432281
32.553000 45.328000 5.117528
32.556000 36.473000 4.443900
32.559000 39.366000 4.764242
32.562000 36.358000 4.512966
32.565000 40.562000 4.593407
32.568000 37.455000 4.522194
32.571000 40.472000 4.626562
32.574000 40.767000 4.675147
32.577000 31.015000 4.157244
32.580000 36.146000 4.355460
32.583000 35.613000 4.296761
32.586000 34.487000 4.348871
32.589000 50.872000 5.234213
32.592000 38.498000 4.527954
32.595000 34.244000 4.129020
32.598000 36.435000 4.419797
32.601000 45.041000 5.097031
32.604000 42.038000 4.866529
32.607000 50.987000 5.264721
32.610000 42.789000 4.728475
32.613000 50.854000 5.242028
32.616000 49.484000 5.143249
32.619000 43.263000 5.085343
32.622000 35.873000 4.381379
32.625000 39.552000 4.624123
32.628000 38.980000 4.509700
32.631000 39.672000 4.539686
32.634000 35.397000 4.552653
32.637000 36.944000 4.505940
32.640000 40.407000 4.537196
32.643000 39.624000 4.600828
32.646000 44.856000 4.734073
32.649000 41.986000 4.762502
32.652000 41.833000 4.966838
32.655000 28.797000 3.863878
32.658000 32.457000 4.142885
32.661000 35.894000 4.323966
32.664000 29.001000 3.914808
32.667000 30.224000 4.116083
32.670000 56.961000 5.564951
32.673000 52.764000 5.365416
32.676000 35.826000 4.317138
32.679000 35.580000 4.228850
32.682000 37.788000 4.556664
32.685000 45.524000 5.025464
32.688000 43.389000 4.878334
32.691000 47.140000 5.178374
32.694000 39.427000 4.562721
32.697000 39.488000 4.534267
32.700000 34.084000 4.147805
32.703000 30.502000 3.940801
32.706000 43.723000 4.837289
32.709000 35.225000 4.404294
32.712000 42.080000 4.885785
32.715000 44.546000 4.844970
32.718000 39.898000 4.652725
32.721000 31.528000 4.329102
32.724000 39.434000 4.547039
32.727000 41.596000 4.666920
32.730000 43.457000 4.866521
32.733000 31.512000 3.962075
32.736000 39.332000 4.681541
32.739000 43.281000 4.814617
32.742000 25.935000 3.778793
32.745000 38.752000 4.582008
32.748000 35.223000 4.412967
32.751000 47.263000 5.306432
32.754000 33.828000 4.472792
32.757000 48.342000 5.019962
32.760000 41.452000 4.687009
32.763000 58.135000 5.660099
32.766000 38.159000 4.513404
32.769000 38.965000 4.445151
32.772000 27.962000 3.797947
32.775000 33.269000 4.148084
32.778000 31.588000 4.128781
32.781000 32.467000 4.208292
32.784000 48.505000 5.082941
32.787000 40.255000 4.763119
32.790000 29.269000 3.587129
32.793000 51.714000 5.329267
32.796000 53.594000 5.268966
32.799000 40.023000 4.590795
32.802000 42.325000 4.755345
32.805000 43.233000 4.684362
32.808000 46.325000 4.990223
32.811000 37.215000 4.437888
32.814000 43.718000 4.791406
32.817000 50.112000 5.090395
32.820000 34.199000 4.449922
32.823000 37.432000 4.693537
32.826000 37.177000 4.373597
32.829000 42.306000 4.758975
32.832000 29.851000 4.160493
32.835000 31.307000 4.025047
32.838000 28.532000 3.963777
32.841000 36.761000 4.320421
32.844000 40.954000 4.527989
32.847000 47.097000 4.981954
32.850000 36.217000 4.463529
32.853000 51.326000 5.499663
32.856000 54.997000 5.400786
32.859000 49.881000 5.034321
32.862000 40.620000 4.889066
32.865000 38.191000 4.508856
32.868000 43.941000 5.167130
32.871000 42.655000 4.714739
32.874000 44.125000 4.958204
32.877000 44.848000 4.883844
32.880000 36.997000 4.318876
32.883000 39.330000 4.678784
32.886000 39.151000 4.536970
32.889000 36.758000 4.312954
32.892000 44.631000 4.966864
32.895000 34.177000 4.356029
32.898000 33.553000 4.299255
32.901000 42.331000 4.822606
32.904000 34.556000 4.147392
32.907000 38.185000 4.482385
32.910000 38.069000 4.448723
32.913000 38.915000 4.451459
32.916000 46.027000 5.012045
32.919000 36.331000 4.460345
32.922000 41.767000 4.698010
32.925000 40.968000 4.690909
32.928000 31.471000 4.083095
32.931000 38.116000 4.577805
32.934000 35.510000 4.312129
32.937000 35.156000 4.472481
32.940000 43.409000 4.797401
32.943000 39.149000 4.528066
32.946000 40.189000 4.596506
32.949000 31.714000 4.137512
32.952000 36.167000 4.472552
32.955000 34.348000 4.362561
32.958000 43.056000 4.854623
32.961000 50.353000 5.208363
32.964000 39.595000 4.734344
32.967000 36.080000 4.517608
32.970000 26.364000 3.715236
32.973000 41.658000 4.734562
32.976000 36.159000 4.474218
32.979000 33.831000 4.273467
32.982000 35.572000 4.437264
32.985000 43.751000 4.723285
32.988000 42.871000 4.815483
32.991000 38.275000 4.719756
32.994000 36.066000 4.363968
32.997000 39.889000 4.709185
33.000000 34.007000 4.389340
33.003000 52.687000 5.496024
33.006000 29.730000 3.965325
33.009000 42.701000 4.827099
33.012000 50.952000 5.177759
33.015000 38.885000 4.302880
33.018000 37.765000 4.569811
33.021000 37.000000 4.413918
33.024000 34.569000 4.201441
33.027000 41.559000 4.813191
33.030000 35.836000 4.385903
33.033000 38.326000 4.676180
33.036000 52.292000 5.224326
33.039000 40.164000 4.730735
33.042000 34.668000 4.321601
33.045000 40.249000 4.846498
33.048000 37.791000 4.472987
33.051000 40.347000 4.610733
33.054000 43.895000 4.864860
33.057000 37.062000 4.332828
33.060000 33.859000 4.374493
33.063000 35.109000 4.286557
33.066000 39.009000 4.648614
33.069000 43.079000 4.929895
33.072000 31.945000 4.057716
33.075000 41.734000 4.673585
33.078000 42.440000 4.784840
33.081000 41.877000 4.686397
33.084000 46.794000 5.152552
33.087000 45.834000 5.066455
33.090000 30.573000 4.012773
33.093000 35.638000 4.570036
33.096000 34.048000 4.347298
33.099000 33.152000 4.117127
33.102000 38.182000 4.342138
33.105000 44.992000 4.921880
33.108000 44.019000 4.858094
33.111000 41.526000 4.707870
33.114000 42.511000 4.820050
33.117000 50.984000 5.289082
33.120000 38.622000 4.525343
33.123000 38.489000 4.362133
33.126000 39.854000 4.732758
33.129000 30.887000 4.152713
33.132000 36.859000 4.478573
33.135000 33.705000 4.406254
33.138000 36.594000 4.486188
33.141000 34.979000 4.260407
33.144000 45.460000 4.794636
33.147000 34.152000 4.307145
33.150000 36.897000 4.451475
33.153000 44.690000 4.897387
33.156000 46.230000 4.806139
33.159000 46.594000 4.927547
33.162000 43.978000 4.930274
33.165000 41.822000 4.706225
33.168000 44.515000 4.705914
33.171000 33.881000 4.160153
33.174000 42.481000 4.994825
33.177000 37.157000 4.368498
33.180000 50.099000 5.242171
33.183000 39.958000 4.599955
33.186000 48.195000 5.198490
33.189000 33.910000 4.245827
33.192000 42.106000 4.742015
33.195000 45.018000 4.861634
33.198000 48.784000 5.111665
33.201000 41.347000 4.617925
33.204000 39.080000 4.600098
33.207000 25.322000 3.645889
33.210000 39.510000 4.605156
33.213000 39.948000 4.554096
33.216000 48.919000 5.177888
33.219000 51.745000 5.223774
33.222000 44.558000 4.862551
33.225000 38.117000 4.605732
33.228000 35.621000 4.367024
33.231000 27.528000 3.839575
33.234000 36.798000 4.533140
33.237000 40.532000 4.562046
33.240000 42.035000 4.808256
33.243000 32.869000 4.121312
33.246000 34.363000 4.311357
33.249000 40.321000 4.641619
33.252000 54.035000 5.411618
33.255000 34.805000 4.307312
33.258000 48.692000 5.209307
33.261000 35.537000 4.158401
33.264000 50.035000 5.401579
33.267000 23.922000 3.528050
33.270000 44.823000 5.008990
33.273000 34.474000 4.149189
33.276000 32.934000 4.234469
33.279000 36.366000 4.540045
33.282000 47.405000 5.000125
33.285000 39.305000 4.520516
33.288000 47.759000 5.086962
33.291000 24.312000 3.460995
33.294000 33.873000 4.451793
33.297000 36.282000 4.485671
33.300000 26.103000 3.704047
33.303000 49.300000 5.181471
33.306000 50.680000 5.322407
33.309000 51.391000 5.261550
33.312000 46.527000 4.776207
33.315000 36.969000 4.365643
33.318000 34.108000 4.206447
33.321000 44.145000 5.145776
33.324000 37.198000 4.458424
33.327000 39.803000 4.681716
33.330000 33.102000 4.222383
33.333000 43.410000 4.919437
33.336000 28.415000 3.979339
33.339000 48.543000 5.129411
33.342000 37.961000 4.620198
33.345000 36.445000 4.355607
33.348000 36.189000 4.327932
33.351000 34.004000 4.207812
33.354000 46.626000 4.931184
33.357000 53.606000 5.393035
33.360000 38.001000 4.502485
33.363000 47.614000 5.070875
33.366000 30.296000 4.025499
33.369000 39.660000 4.597609
33.372000 39.617000 4.640635
33.375000 42.384000 4.773441
33.378000 35.640000 4.332781
33.381000 46.321000 5.014383
33.384000 47.292000 5.026766
33.387000 45.787000 4.944850
33.390000 34.395000 4.317352
33.393000 56.236000 5.519685
33.396000 48.162000 5.103289
33.399000 32.806000 4.248660
33.402000 43.102000 4.984362
33.405000 39.205000 4.797215
33.408000 48.530000 5.209743
33.411000 41.461000 4.761147
33.414000 32.272000 3.866958
33.417000 34.763000 4.216016
33.420000 57.777000 5.653998
33.423000 33.038000 4.054896
33.426000 46.731000 5.147754
33.429000 33.958000 4.463828
33.432000 42.239000 4.854752
33.435000 50.663000 5.424783
33.438000 36.359000 4.453218
33.441000 42.436000 4.705719
33.444000 31.959000 4.313065
33.447000 36.088000 4.336563
33.450000 44.622000 5.006383
33.453000 40.251000 4.579912
33.456000 46.254000 5.092273
33.459000 45.106000 5.016532
33.462000 32.067000 4.134309
33.465000 41.921000 4.948233
33.468000 42.253000 4.767109
33.471000 42.355000 4.800787
33.474000 30.634000 4.009121
33.477000 39.373000 4.374950
33.480000 47.539000 4.970014
33.483000 40.647000 4.636944
33.486000 36.026000 4.548892
33.489000 46.221000 5.070514
33.492000 47.348000 5.136628
33.495000 38.705000 4.401119
33.498000 32.335000 4.066822
33.501000 41.190000 4.751443
33.504000 38.091000 4.609668
33.507000 62.620000 6.038525
33.510000 45.079000 4.864300
33.513000 39.546000 4.605085
33.516000 30.743000 4.148521
33.519000 50.573000 5.373642
33.522000 38.782000 4.600844
33.525000 37.123000 4.453915
33.528000 43.066000 4.807094
33.531000 51.693000 5.333887
33.534000 47.065000 5.072022
33.537000 52.402000 5.492758
33.540000 41.350000 4.774970
33.543000 31.693000 4.082490
33.546000 48.359000 5.311087
33.549000 43.255000 5.011358
33.552000 42.048000 4.813485
33.555000 58.865000 5.707332
33.558000 34.649000 4.290776
33.561000 31.521000 4.167000
33.564000 24.047000 3.503153
33.567000 38.510000 4.509155
33.570000 40.140000 4.559895
33.573000 41.404000 4.788721
33.576000 30.952000 4.038326
33.579000 47.157000 5.015427
33.582000 44.462000 4.949872
33.585000 35.165000 4.357029
33.588000 36.703000 4.435134
33.591000 38.827000 4.454118
33.594000 36.505000 4.363110
33.597000 30.586000 4.057837
33.600000 33.838000 4.256022
33.603000 49.836000 5.276829
33.606000 41.495000 4.520583
33.609000 34.764000 4.142530
33.612000 34.585000 4.368745
33.615000 44.452000 4.932034
33.618000 45.691000 4.993652
33.621000 37.270000 4.504561
33.624000 43.706000 4.822745
33.627000 39.217000 4.457251
33.630000 44.413000 4.700787
33.633000 44.401000 4.941047
33.636000 40.518000 4.625119
33.639000 43.772000 4.853026
33.642000 24.270000 3.450940
33.645000 33.872000 4.167457
33.648000 42.160000 4.811708
33.651000 46.297000 5.004722
33.654000 43.099000 4.736575
33.657000 40.489000 4.712710
33.660000 36.108000 4.309390
33.663000 36.924000 4.429808
33.666000 34.241000 4.302357
33.669000 47.240000 4.888520
33.672000 37.780000 4.600138
33.675000 41.689000 4.858936
33.678000 45.518000 4.926165
33.681000 46.490000 5.049440
33.684000 39.870000 4.756020
33.687000 40.456000 4.738168
33.690000 41.188000 4.707163
33.693000 56.493000 5.591641
33.696000 42.820000 4.795652
33.699000 44.090000 4.847595
33.702000 35.003000 4.242608
33.705000 47.564000 4.971058
33.708000 55.669000 5.518792
33.711000 37.004000 4.565872
33.714000 49.703000 5.228497
33.717000 43.905000 4.863232
33.720000 32.855000 3.993994
33.723000 42.069000 4.755244
33.726000 35.943000 4.386034
33.729000 47.101000 5.022514
33.732000 40.558000 4.617347
33.735000 47.895000 5.133464
33.738000 28.911000 3.835280
33.741000 47.601000 4.928270
33.744000 45.595000 5.113793
33.747000 39.028000 4.558899
33.750000 43.108000 4.706792
33.753000 49.877000 5.194218
33.756000 33.095000 4.123312
33.759000 39.253000 4.509660
33.762000 45.472000 5.009948
33.765000 46.110000 5.091907
33.768000 35.190000 4.409723
33.771000 53.954000 5.516773
33.774000 51.659000 5.243935
33.777000 49.358000 5.191913
33.780000 39.765000 4.685041
33.783000 44.803000 4.933792
33.786000 36.245000 4.534710
33.789000 36.854000 4.386298
33.792000 38.409000 4.429982
33.795000 58.605000 5.740598
33.798000 35.620000 4.354232
33.801000 63.706000 5.808253
33.804000 48.250000 5.058292
33.807000 52.412000 5.352481
33.810000 50.302000 5.100820
33.813000 47.147000 5.086546
33.816000 43.839000 4.902711
33.819000 45.203000 4.847965
33.822000 43.503000 4.765749
33.825000 46.583000 5.090302
33.828000 45.596000 4.886954
33.831000 43.071000 4.849479
33.834000 48.338000 5.103353
33.837000 45.783000 4.871635
33.840000 56.275000 5.475864
33.843000 45.934000 4.895159
33.846000 45.578000 4.963284
33.849000 46.040000 4.956424
33.852000 40.701000 4.722381
33.855000 38.943000 4.603706
33.858000 40.930000 4.758604
33.861000 51.425000 5.276850
33.864000 46.155000 5.092802
33.867000 49.446000 5.279293
33.870000 55.340000 5.652590
33.873000 41.432000 4.712342
33.876000 47.916000 5.054032
33.879000 61.029000 5.717068
33.882000 44.429000 4.845344
33.885000 58.332000 5.550263
33.888000 64.763000 6.048807
33.891000 55.157000 5.417643
33.894000 63.858000 5.818500
33.897000 58.065000 5.545940
33.900000 45.295000 4.756323
33.903000 48.565000 4.851088
33.906000 44.249000 4.858951
33.909000 56.301000 5.296605
33.912000 73.535000 6.416193
33.915000 61.408000 5.736214
33.918000 50.492000 5.073303
33.921000 46.212000 4.939015
33.924000 67.770000 6.018050
33.927000 72.905000 6.262334
33.930000 72.915000 6.389281
33.933000 69.832000 6.044526
33.936000 60.618000 5.646488
33.939000 65.719000 5.973037
33.942000 65.388000 5.942231
33.945000 75.330000 6.428356
33.948000 66.568000 5.778691
33.951000 89.998000 6.812352
33.954000 92.679000 7.139339
33.957000 79.045000 6.659252
33.960000 97.352000 7.298645
33.963000 95.367000 7.067571
33.966000 94.800000 7.212120
33.969000 102.275000 7.641414
33.972000 105.586000 7.451364
33.975000 116.131000 8.053164
33.978000 128.053000 8.200383
33.981000 147.966000 8.817752
33.984000 171.345000 9.566901
33.987000 211.579000 10.517359
33.990000 225.795000 11.153858
33.993000 261.102000 11.833185
33.996000 348.931000 13.650466
33.999000 445.299000 15.676957
34.002000 546.570000 17.221472
34.005000 850.168000 21.602170
34.008000 1036.763000 23.914717
34.011000 1205.085000 25.770344
34.014000 1347.770000 27.445374
34.017000 1254.737000 26.241059
34.020000 1157.378000 25.376413
34.023000 927.648000 22.431893
34.026000 777.084000 20.697082
34.029000 642.191000 18.688818
34.032000 511.283000 16.577799
34.035000 424.302000 14.905189
34.038000 324.395000 13.078711
34.041000 274.577000 12.182787
34.044000 197.911000 10.334135
34.047000 187.009000 9.963531
34.050000 158.178000 9.147321
34.053000 142.210000 8.783895
34.056000 116.041000 7.830029
34.059000 124.658000 8.230474
34.062000 98.025000 7.287052
34.065000 102.535000 7.418245
34.068000 98.349000 7.152327
34.071000 84.068000 6.816707
34.074000 104.580000 7.442852
34.077000 76.622000 6.536041
34.080000 66.996000 6.015377
34.083000 76.887000 6.402657
34.086000 63.241000 5.770933
34.089000 56.077000 5.495312
34.092000 63.238000 5.746283
34.095000 75.221000 6.164094
34.098000 65.284000 5.898475
34.101000 75.372000 6.424418
34.104000 52.098000 5.267154
34.107000 51.890000 5.091622
34.110000 64.937000 5.918253
34.113000 63.862000 5.931232
34.116000 53.579000 5.176004
34.119000 60.109000 5.760634
34.122000 52.318000 5.248469
34.125000 54.603000 5.542849
34.128000 43.570000 4.828621
34.131000 60.224000 5.794902
34.134000 54.253000 5.341954
34.137000 50.432000 5.186097
34.140000 57.579000 5.428848
34.143000 53.602000 5.259698
34.146000 56.057000 5.492301
34.149000 49.356000 5.209712
34.152000 68.496000 6.012626
34.155000 44.636000 4.939708
34.158000 42.847000 4.840864
34.161000 60.653000 5.668794
34.164000 42.166000 4.499415
34.167000 63.216000 5.939843
34.170000 48.399000 5.080877
34.173000 47.123000 5.078062
34.176000 47.855000 5.127288
34.179000 50.115000 5.088166
34.182000 43.065000 4.782132
34.185000 48.393000 4.992944
34.188000 46.769000 5.063093
34.191000 44.887000 4.791800
34.194000 50.191000 5.165306
34.197000 47.468000 5.117244
34.200000 53.664000 5.318741
34.203000 48.995000 5.212809
34.206000 50.739000 5.123878
34.209000 50.217000 5.113609
34.212000 51.713000 5.263065
34.215000 44.219000 4.619503
34.218000 49.675000 5.238138
34.221000 55.285000 5.380028
34.224000 48.740000 5.048899
34.227000 45.141000 4.891108
34.230000 44.672000 5.040839
34.233000 48.562000 5.158980
34.236000 54.629000 5.495146
34.239000 46.252000 4.929971
34.242000 39.277000 4.610698
34.245000 49.635000 5.117044
34.248000 49.069000 5.179466
34.251000 53.766000 5.516320
34.254000 42.141000 4.809423
34.257000 45.420000 4.708560
34.260000 48.361000 5.060637
34.263000 39.257000 4.657802
34.266000 39.795000 4.603658
34.269000 46.823000 4.928299
34.272000 31.154000 4.147278
34.275000 51.316000 5.270108
34.278000 38.647000 4.627659
34.281000 48.560000 5.144749
34.284000 30.818000 3.921568
34.287000 36.095000 4.216199
34.290000 47.367000 5.123098
34.293000 35.791000 4.327580
34.296000 43.005000 4.690306
34.299000 36.745000 4.343991
34.302000 49.438000 5.153892
34.305000 48.004000 5.193166
34.308000 38.736000 4.407112
34.311000 46.377000 5.001475
34.314000 43.366000 4.826458
34.317000 33.756000 4.291668
34.320000 43.224000 4.852861
34.323000 39.289000 4.520422
34.326000 39.181000 4.661024
34.329000 60.500000 5.691940
34.332000 44.341000 4.814779
34.335000 36.569000 4.476079
34.338000 48.557000 5.054391
34.341000 52.770000 5.363261
34.344000 44.013000 4.755461
34.347000 48.594000 5.177962
34.350000 37.804000 4.470646
34.353000 53.076000 5.409372
34.356000 42.712000 4.966322
34.359000 49.226000 5.159181
34.362000 35.691000 4.328724
34.365000 46.845000 4.907408
34.368000 48.909000 5.168465
34.371000 30.435000 4.104733
34.374000 28.650000 3.960451
34.377000 47.652000 5.086001
34.380000 47.017000 5.056328
34.383000 61.201000 5.842045
34.386000 48.478000 5.094290
34.389000 45.047000 4.950790
34.392000 43.939000 4.864583
34.395000 52.597000 5.261646
34.398000 38.371000 4.711520
34.401000 37.290000 4.596810
34.404000 46.276000 4.942923
34.407000 47.087000 5.057704
34.410000 47.338000 5.044286
34.413000 42.052000 4.779243
34.416000 55.997000 5.480732
34.419000 38.577000 4.545436
34.422000 37.134000 4.383433
34.425000 47.581000 5.089375
34.428000 31.754000 4.079181
34.431000 37.733000 4.424891
34.434000 43.297000 4.774876
34.437000 45.118000 4.857629
34.440000 34.822000 4.435245
34.443000 41.718000 4.602901
34.446000 55.521000 5.380176
34.449000 51.563000 5.214417
34.452000 47.948000 5.023826
34.455000 43.538000 4.856817
34.458000 40.551000 4.554708
34.461000 65.092000 5.869911
34.464000 58.851000 5.629396
34.467000 47.339000 5.153348
34.470000 33.546000 4.115843
34.473000 46.769000 5.063901
34.476000 48.296000 5.073409
34.479000 47.644000 4.980946
34.482000 45.270000 5.003487
34.485000 54.507000 5.330716
34.488000 43.002000 4.565007
34.491000 43.525000 4.845497
34.494000 51.888000 5.516639
34.497000 46.977000 5.022030
34.500000 38.296000 4.650750
34.503000 35.999000 4.336264
34.506000 47.224000 4.832793
34.509000 50.470000 5.328307
34.512000 32.890000 4.114915
34.515000 53.493000 5.514487
34.518000 40.317000 4.713234
34.521000 52.285000 5.446331
34.524000 45.802000 4.973044
34.527000 49.259000 5.086876
34.530000 35.220000 4.518685
34.533000 56.023000 5.507120
34.536000 53.536000 5.387375
34.539000 49.115000 5.255515
34.542000 45.995000 5.035665
34.545000 47.216000 5.144439
34.548000 51.353000 5.190922
34.551000 48.177000 5.132160
34.554000 44.715000 4.945161
34.557000 39.814000 4.515425
34.560000 43.803000 4.807268
34.563000 47.822000 5.191606
34.566000 57.996000 5.482303
34.569000 43.828000 4.852294
34.572000 53.252000 5.439430
34.575000 38.998000 4.649313
34.578000 39.567000 4.763613
34.581000 53.982000 5.236715
34.584000 51.341000 5.237573
34.587000 46.069000 4.983565
34.590000 50.097000 5.091768
34.593000 54.808000 5.387503
34.596000 55.595000 5.561738
34.599000 71.498000 6.078218
34.602000 53.279000 5.424669
34.605000 48.512000 5.107220
34.608000 63.262000 5.842453
34.611000 38.656000 4.524357
34.614000 46.901000 5.025683
34.617000 61.416000 5.713526
34.620000 57.957000 5.572924
34.623000 64.653000 5.840061
34.626000 51.166000 5.393182
34.629000 44.101000 4.791613
34.632000 47.395000 5.192864
34.635000 48.495000 5.023176
34.638000 57.709000 5.355391
34.641000 52.150000 5.202303
34.644000 45.622000 4.791299
34.647000 64.911000 6.125434
34.650000 53.989000 5.553219
34.653000 64.477000 5.861814
34.656000 53.858000 5.139117
34.659000 45.345000 5.027808
34.662000 60.067000 5.732212
34.665000 59.676000 5.795313
34.668000 47.431000 4.952975
34.671000 51.431000 5.268252
34.674000 47.862000 5.103578
34.677000 55.762000 5.634569
34.680000 51.102000 5.324033
34.683000 54.521000 5.436991
34.686000 64.145000 5.928395
34.689000 68.384000 6.044525
34.692000 66.185000 5.947651
34.695000 53.777000 5.419146
34.698000 54.725000 5.440210
34.701000 59.886000 5.581476
34.704000 71.888000 6.244721
34.707000 62.496000 5.613552
34.710000 74.277000 6.283198
34.713000 92.709000 7.155785
34.716000 72.694000 6.269469
34.719000 90.394000 6.909175
34.722000 82.065000 6.735820
34.725000 86.715000 6.654960
34.728000 80.507000 6.548449
34.731000 84.260000 6.639111
34.734000 76.014000 6.482639
34.737000 88.528000 6.862822
34.740000 86.359000 6.710124
34.743000 108.457000 7.671944
34.746000 110.409000 7.753084
34.749000 138.466000 8.631768
34.752000 148.387000 9.037013
34.755000 152.019000 9.211177
34.758000 136.348000 8.379736
34.761000 160.647000 9.325937
34.764000 186.411000 10.105439
34.767000 172.861000 9.688291
34.770000 203.971000 10.534306
34.773000 239.053000 11.490403
34.776000 248.258000 11.712999
34.779000 320.842000 13.114831
34.782000 383.667000 14.331190
34.785000 522.270000 16.859353
34.788000 675.323000 19.180034
34.791000 912.573000 22.473052
34.794000 1207.850000 26.011532
34.797000 1548.499000 29.446181
34.800000 1966.710000 33.191555
34.803000 2073.501000 34.048697
34.806000 1963.476000 33.570213
34.809000 1813.450000 32.225009
34.812000 1432.050000 28.071542
34.815000 1160.570000 25.073694
34.818000 955.697000 22.835036
34.821000 741.370000 20.043387
34.824000 631.100000 18.730079
34.827000 455.319000 15.670067
34.830000 376.409000 14.226119
34.833000 324.638000 13.201768
34.836000 257.791000 11.756034
34.839000 193.567000 10.185249
34.842000 202.072000 10.402222
34.845000 173.118000 9.569973
34.848000 138.948000 8.538547
34.851000 110.577000 7.617052
34.854000 113.897000 7.849563
34.857000 113.526000 7.864443
34.860000 101.273000 7.342206
34.863000 110.539000 7.777823
34.866000 105.116000 7.673005
34.869000 96.912000 7.226680
34.872000 105.392000 7.430882
34.875000 83.641000 6.794042
34.878000 92.025000 7.120072
34.881000 61.293000 5.773983
34.884000 97.370000 7.302916
34.887000 72.147000 6.194031
34.890000 80.620000 6.490233
34.893000 77.270000 6.468509
34.896000 79.270000 6.583576
34.899000 71.101000 6.128449
34.902000 63.699000 5.769157
34.905000 68.200000 6.136488
34.908000 52.578000 5.303899
34.911000 71.452000 6.116210
34.914000 65.735000 5.855571
34.917000 62.242000 5.697947
34.920000 43.828000 4.945789
34.923000 56.056000 5.457227
34.926000 58.480000 5.753570
34.929000 57.489000 5.608091
34.932000 72.832000 6.124900
34.935000 55.514000 5.351555
34.938000 48.565000 5.311218
34.941000 60.621000 5.726249
34.944000 70.654000 6.282281
34.947000 51.946000 5.129051
34.950000 53.972000 5.291551
34.953000 58.286000 5.759450
34.956000 46.975000 4.907164
34.959000 58.578000 5.599047
34.962000 55.170000 5.306670
34.965000 51.687000 5.115008
34.968000 55.309000 5.399922
34.971000 50.269000 5.183551
34.974000 57.421000 5.548542
34.977000 46.241000 4.771911
34.980000 43.374000 4.889274
34.983000 61.200000 5.781109
34.986000 58.300000 5.774247
34.989000 61.471000 5.778450
34.992000 41.446000 4.574169
34.995000 57.801000 5.582438
34.998000 47.110000 5.072256
35.001000 39.156000 4.532417
35.004000 50.087000 5.297699
35.007000 55.888000 5.529720
35.010000 43.641000 4.927855
35.013000 48.136000 5.088787
35.016000 30.723000 3.951036
35.019000 58.178000 5.655363
35.022000 47.933000 5.139770
35.025000 40.428000 4.616985
35.028000 45.788000 5.053330
35.031000 52.173000 5.235125
35.034000 37.547000 4.547572
35.037000 42.813000 4.794994
35.040000 48.187000 4.919273
35.043000 37.600000 4.334879
35.046000 47.285000 5.207525
35.049000 53.249000 5.306598
35.052000 60.828000 5.855948
35.055000 55.620000 5.563250
35.058000 49.697000 5.178576
35.061000 59.599000 5.858824
35.064000 45.411000 4.929572
35.067000 43.584000 4.601790
35.070000 49.468000 5.291856
35.073000 61.272000 5.835197
35.076000 57.610000 5.647562
35.079000 47.327000 4.951012
35.082000 47.118000 4.855579
35.085000 47.470000 5.002983
35.088000 45.401000 4.913673
35.091000 49.551000 5.248389
35.094000 43.838000 4.927407
35.097000 52.341000 5.218405
35.100000 59.325000 5.714587
35.103000 40.012000 4.458700
35.106000 56.100000 5.568382
35.109000 47.973000 4.944416
35.112000 40.579000 4.739017
35.115000 47.914000 5.177140
35.118000 47.412000 5.164735
35.121000 38.974000 4.660975
35.124000 43.086000 4.598165
35.127000 50.684000 5.291632
35.130000 39.461000 4.645086
35.133000 45.287000 4.866792
35.136000 46.180000 4.804423
35.139000 48.934000 5.187522
35.142000 47.083000 4.888840
35.145000 53.207000 5.297352
35.148000 33.142000 4.215454
35.151000 29.746000 4.117299
35.154000 37.061000 4.584454
35.157000 46.183000 5.039052
35.160000 38.174000 4.541334
35.163000 37.496000 4.519971
35.166000 42.380000 4.814987
35.169000 34.191000 4.181422
35.172000 44.077000 4.956329
35.175000 56.550000 5.486177
35.178000 44.885000 4.902745
35.181000 45.577000 4.933296
35.184000 43.081000 4.725183
35.187000 43.549000 4.866943
35.190000 38.407000 4.611735
35.193000 46.726000 4.964523
35.196000 43.426000 4.782153
35.199000 38.373000 4.584303
35.202000 48.598000 4.837157
35.205000 37.947000 4.547088
35.208000 42.076000 4.658036
35.211000 51.060000 5.436946
35.214000 51.566000 5.429614
35.217000 37.796000 4.507047
35.220000 50.825000 5.162697
35.223000 52.982000 5.376347
35.226000 37.143000 4.400059
35.229000 28.873000 4.020327
35.232000 48.375000 5.174951
35.235000 33.607000 4.169947
35.238000 54.648000 5.422283
35.241000 47.237000 4.912045
35.244000 42.458000 4.715679
35.247000 50.035000 5.282211
35.250000 49.450000 5.271255
35.253000 53.847000 5.352381
35.256000 35.576000 4.278603
35.259000 49.565000 5.154323
35.262000 49.708000 5.191310
35.265000 61.999000 5.815132
35.268000 53.773000 5.444802
35.271000 42.272000 4.751490
35.274000 54.097000 5.439341
35.277000 51.354000 5.243539
35.280000 56.413000 5.584773
35.283000 53.610000 5.281399
35.286000 66.467000 5.931455
35.289000 80.015000 6.413182
35.292000 97.426000 7.305209
35.295000 88.195000 6.970542
35.298000 132.292000 8.412543
35.301000 138.029000 8.498087
35.304000 196.767000 10.211297
35.307000 276.492000 12.181284
35.310000 424.685000 15.279015
35.313000 658.917000 19.012988
35.316000 900.683000 22.176675
35.319000 956.957000 22.968811
35.322000 745.172000 20.168520
35.325000 498.838000 16.511911
35.328000 341.379000 13.513182
35.331000 226.847000 10.947091
35.334000 168.242000 9.721519
35.337000 121.349000 8.135560
35.340000 98.246000 7.240080
35.343000 99.653000 7.466377
35.346000 88.541000 6.990053
35.349000 74.992000 6.437295
35.352000 61.618000 5.766304
35.355000 54.473000 5.300800
35.358000 59.193000 5.569819
35.361000 71.592000 6.007322
35.364000 52.603000 5.296581
35.367000 61.836000 5.720954
35.370000 52.189000 5.197158
35.373000 56.463000 5.708400
35.376000 46.956000 4.996186
35.379000 43.790000 4.725830
35.382000 51.505000 5.208543
35.385000 39.641000 4.535707
35.388000 46.698000 5.084686
35.391000 46.950000 4.932445
35.394000 43.773000 4.769420
35.397000 50.602000 5.288165
35.400000 43.205000 4.809548
35.403000 46.385000 4.936554
35.406000 38.198000 4.632482
35.409000 39.098000 4.686550
35.412000 42.817000 4.772499
35.415000 45.464000 5.109418
35.418000 42.604000 4.897257
35.421000 44.272000 4.874104
35.424000 43.062000 4.830865
35.427000 39.448000 4.553494
35.430000 32.332000 4.025434
35.433000 47.287000 5.102494
35.436000 62.162000 5.873037
35.439000 50.009000 5.071906
35.442000 46.063000 4.791073
35.445000 44.798000 4.930621
35.448000 38.884000 4.494373
35.451000 45.723000 4.831993
35.454000 49.603000 5.033750
35.457000 48.333000 4.989044
35.460000 52.488000 5.362838
35.463000 41.406000 4.603258
35.466000 40.111000 4.688109
35.469000 46.939000 4.923327
35.472000 56.954000 5.444644
35.475000 41.721000 4.701077
35.478000 56.421000 5.492319
35.481000 36.535000 4.375539
35.484000 43.304000 4.741680
35.487000 42.187000 4.829820
35.490000 40.402000 4.624562
35.493000 44.304000 4.905281
35.496000 34.706000 4.240758
35.499000 41.731000 4.828274
35.502000 41.375000 4.570911
35.505000 33.006000 4.251430
35.508000 42.140000 4.752744
35.511000 34.166000 4.126388
35.514000 41.104000 4.552882
35.517000 45.237000 5.044600
35.520000 33.110000 4.297923
35.523000 44.629000 4.877304
35.526000 47.960000 4.922022
35.529000 41.178000 4.651315
35.532000 38.024000 4.499238
35.535000 38.634000 4.570856
35.538000 48.710000 4.982068
35.541000 43.226000 4.746571
35.544000 28.818000 3.888003
35.547000 40.513000 4.728607
35.550000 37.968000 4.474653
35.553000 43.866000 4.778342
35.556000 37.610000 4.432652
35.559000 38.770000 4.619917
35.562000 35.815000 4.387427
35.565000 36.172000 4.353019
35.568000 38.834000 4.351517
35.571000 48.742000 5.099443
35.574000 42.517000 4.785786
35.577000 36.955000 4.549075
35.580000 48.048000 5.052664
35.583000 47.059000 5.028752
35.586000 33.201000 4.157255
35.589000 51.952000 5.275005
35.592000 44.737000 4.980838
35.595000 33.155000 4.217176
35.598000 50.429000 5.108200
35.601000 40.729000 4.572157
35.604000 49.791000 5.300573
35.607000 27.362000 3.684379
35.610000 46.906000 5.066475
35.613000 38.350000 4.578471
35.616000 45.542000 5.086093
35.619000 37.688000 4.630010
35.622000 45.198000 5.045607
35.625000 23.531000 3.578974
35.628000 35.432000 4.370357
35.631000 54.065000 5.361828
35.634000 40.166000 4.559070
35.637000 50.866000 5.359461
35.640000 50.211000 5.096775
35.643000 41.220000 4.764024
35.646000 40.745000 4.627860
35.649000 36.676000 4.351837
35.652000 34.185000 4.379943
35.655000 40.260000 4.762267
35.658000 36.243000 4.605157
35.661000 41.487000 4.671149
35.664000 50.578000 5.177704
35.667000 37.814000 4.372186
35.670000 39.544000 4.463443
35.673000 43.649000 4.896872
35.676000 41.878000 4.669644
35.679000 40.839000 4.698327
35.682000 42.483000 4.785767
35.685000 34.902000 4.290199
35.688000 42.006000 4.699395
35.691000 42.635000 4.872614
35.694000 42.342000 4.751849
35.697000 44.880000 4.884406
35.700000 38.646000 4.497118
35.703000 40.687000 4.715588
35.706000 41.831000 4.800258
35.709000 44.468000 4.758061
35.712000 49.145000 5.038361
35.715000 47.613000 5.029350
35.718000 41.010000 4.590574
35.721000 34.394000 4.375223
35.724000 42.749000 4.745557
35.727000 48.668000 5.001272
35.730000 41.117000 4.787149
35.733000 54.516000 5.502078
35.736000 46.088000 4.955422
35.739000 44.748000 4.857235
35.742000 50.046000 5.129072
35.745000 42.333000 4.747045
35.748000 48.404000 5.016549
35.751000 42.720000 4.697539
35.754000 38.045000 4.530167
35.757000 50.320000 5.167371
35.760000 41.430000 4.538527
35.763000 42.845000 4.944011
35.766000 48.765000 5.043206
35.769000 39.383000 4.582463
35.772000 42.253000 4.575483
35.775000 37.828000 4.404127
35.778000 46.353000 4.989996
35.781000 45.954000 4.844144
35.784000 33.137000 4.085983
35.787000 41.743000 4.731765
35.790000 59.400000 5.639950
35.793000 69.147000 6.123531
35.796000 56.066000 5.581499
35.799000 45.054000 4.743203
35.802000 75.450000 6.485171
35.805000 43.822000 4.644444
35.808000 85.815000 6.844252
35.811000 77.260000 6.404832
35.814000 86.958000 6.882729
35.817000 73.348000 6.241132
35.820000 97.902000 7.384021
35.823000 61.413000 5.724183
35.826000 79.972000 6.474698
35.829000 77.059000 6.340732
35.832000 49.988000 5.277061
35.835000 61.173000 5.802929
35.838000 34.614000 4.239938
35.841000 41.587000 4.527852
35.844000 46.501000 4.811905
35.847000 39.790000 4.655293
35.850000 47.595000 5.109738
35.853000 50.396000 5.357279
35.856000 41.812000 4.730746
35.859000 41.009000 4.755088
35.862000 47.532000 5.073584
35.865000 44.187000 4.866373
35.868000 41.772000 4.754544
35.871000 53.830000 5.428992
35.874000 44.164000 4.813873
35.877000 44.948000 4.984362
35.880000 51.403000 5.359744
35.883000 47.918000 4.996141
35.886000 35.068000 4.252627
35.889000 49.933000 5.110922
35.892000 41.195000 4.746767
35.895000 45.128000 4.740204
35.898000 52.833000 5.438868
35.901000 45.533000 4.947619
35.904000 40.180000 4.588007
35.907000 42.085000 4.909715
35.910000 46.264000 4.949584
35.913000 46.519000 5.153372
35.916000 35.899000 4.490455
35.919000 34.261000 4.288499
35.922000 43.937000 4.868648
35.925000 41.113000 4.909804
35.928000 43.675000 4.751877
35.931000 34.779000 4.299584
35.934000 49.332000 5.157427
35.937000 44.717000 4.851030
35.940000 44.948000 4.848019
35.943000 41.373000 4.718192
35.946000 40.281000 4.633512
35.949000 42.047000 4.792198
35.952000 44.426000 4.843433
35.955000 42.234000 4.735527
35.958000 47.063000 5.132879
35.961000 49.532000 5.044361
35.964000 53.728000 5.193405
35.967000 31.605000 3.940719
35.970000 49.045000 5.187675
35.973000 40.218000 4.522775
35.976000 47.112000 4.853965
35.979000 50.779000 5.236337
35.982000 30.595000 3.845623
35.985000 42.578000 4.930420
35.988000 46.855000 5.007881
35.991000 40.646000 4.699981
35.994000 56.203000 5.595554
35.997000 45.589000 4.881297
36.000000 39.519000 4.619302
36.003000 43.437000 4.901232
36.006000 32.359000 4.332314
36.009000 35.222000 4.302698
36.012000 40.831000 4.667591
36.015000 36.219000 4.473936
36.018000 32.733000 3.940033
36.021000 42.007000 4.782120
36.024000 45.052000 4.902876
36.027000 42.211000 4.673978
36.030000 46.703000 5.116859
36.033000 41.565000 4.615800
36.036000 46.665000 4.992734
36.039000 31.534000 4.096526
36.042000 44.597000 4.987531
36.045000 40.859000 4.564791
36.048000 40.786000 4.670022
36.051000 55.456000 5.468606
36.054000 37.507000 4.226318
36.057000 38.298000 4.525264
36.060000 35.418000 4.376881
36.063000 39.035000 4.686558
36.066000 53.729000 5.433273
36.069000 42.346000 4.841045
36.072000 54.416000 5.650342
36.075000 38.496000 4.635015
36.078000 47.525000 5.174470
36.081000 36.985000 4.451352
36.084000 30.571000 4.025496
36.087000 41.257000 4.749876
36.090000 39.802000 4.550128
36.093000 46.774000 5.092030
36.096000 44.178000 4.945303
36.099000 39.374000 4.606278
36.102000 40.454000 4.734639
36.105000 47.583000 5.025981
36.108000 30.416000 3.873475
36.111000 42.325000 4.602965
36.114000 37.496000 4.566041
36.117000 38.046000 4.633189
36.120000 54.076000 5.569430
36.123000 31.790000 4.053219
36.126000 49.373000 5.204150
36.129000 41.737000 4.616473
36.132000 33.394000 4.341630
36.135000 47.517000 5.091061
36.138000 36.880000 4.579297
36.141000 39.411000 4.588729
36.144000 38.282000 4.519165
36.147000 42.380000 4.971736
36.150000 40.855000 4.648892
36.153000 46.342000 5.021038
36.156000 45.560000 4.945946
36.159000 31.616000 4.042501
36.162000 42.187000 4.770755
36.165000 38.915000 4.571900
36.168000 41.254000 4.783841
36.171000 38.539000 4.491873
36.174000 39.300000 4.580255
36.177000 53.453000 5.387667
36.180000 49.582000 5.049397
36.183000 42.074000 4.615306
36.186000 36.389000 4.388300
36.189000 36.842000 4.483247
36.192000 52.898000 5.228053
36.195000 40.065000 4.692646
36.198000 38.070000 4.551883
36.201000 30.090000 4.030202
36.204000 53.367000 5.534183
36.207000 34.839000 4.408671
36.210000 40.080000 4.709464
36.213000 51.979000 5.284738
36.216000 44.765000 4.648688
36.219000 45.963000 4.908849
36.222000 52.094000 5.415180
36.225000 38.821000 4.665245
36.228000 32.079000 4.065482
36.231000 33.506000 4.039172
36.234000 42.447000 4.728815
36.237000 39.640000 4.666262
36.240000 28.832000 3.834445
36.243000 45.913000 4.925059
36.246000 47.511000 4.774474
36.249000 47.827000 5.237392
36.252000 46.466000 5.019952
36.255000 39.334000 4.615215
36.258000 31.630000 4.177693
36.261000 37.170000 4.371703
36.264000 47.496000 5.137315
36.267000 39.556000 4.588565
36.270000 33.366000 4.123858
36.273000 51.456000 5.031328
36.276000 35.352000 4.292616
36.279000 45.461000 5.072564
36.282000 36.018000 4.399769
36.285000 32.773000 4.221390
36.288000 44.085000 4.853609
36.291000 41.709000 4.802976
36.294000 37.349000 4.557574
36.297000 29.352000 3.890741
36.300000 40.219000 4.625042
36.303000 41.328000 4.662710
36.306000 42.341000 4.733792
36.309000 53.727000 5.582282
36.312000 34.421000 4.157735
36.315000 36.900000 4.344561
36.318000 33.235000 4.150957
36.321000 55.355000 5.529798
36.324000 44.809000 4.908300
36.327000 45.139000 4.591544
36.330000 32.491000 4.126919
36.333000 46.689000 4.880592
36.336000 50.696000 5.124826
36.339000 47.920000 5.061492
36.342000 52.447000 5.170914
36.345000 51.056000 5.230254
36.348000 31.195000 4.011961
36.351000 41.480000 4.861125
36.354000 45.470000 4.968716
36.357000 29.806000 3.907652
36.360000 45.023000 4.918128
36.363000 43.735000 4.806494
36.366000 31.971000 4.135938
36.369000 47.818000 5.040380
36.372000 34.111000 4.372894
36.375000 42.530000 4.639144
36.378000 45.539000 5.105324
36.381000 41.841000 4.780577
36.384000 34.496000 4.203010
36.387000 34.915000 4.138714
36.390000 46.140000 4.909331
36.393000 49.195000 5.170403
36.396000 34.608000 4.297689
36.399000 48.905000 5.028697
36.402000 48.047000 5.111947
36.405000 41.890000 4.792384
36.408000 35.739000 4.324106
36.411000 37.206000 4.402480
36.414000 37.027000 4.424534
36.417000 34.821000 4.187662
36.420000 34.008000 4.168348
36.423000 40.724000 4.744451
36.426000 41.191000 4.668178
36.429000 32.134000 3.981304
36.432000 44.401000 4.834759
36.435000 37.085000 4.354854
36.438000 40.606000 4.753633
36.441000 34.035000 4.185560
36.444000 46.884000 5.112980
36.447000 37.288000 4.292927
36.450000 29.393000 3.973758
36.453000 34.316000 4.275242
36.456000 45.560000 4.914878
36.459000 38.791000 4.533434
36.462000 44.838000 4.837183
36.465000 54.473000 5.329606
36.468000 32.509000 4.311376
36.471000 41.518000 4.915659
36.474000 40.619000 4.477211
36.477000 45.623000 4.943766
36.480000 48.815000 5.368227
36.483000 39.510000 4.671841
36.486000 43.237000 4.755094
36.489000 46.026000 5.053016
36.492000 40.051000 4.541310
36.495000 38.807000 4.517948
36.498000 42.250000 4.836677
36.501000 39.150000 4.727919
36.504000 41.072000 4.697235
36.507000 35.831000 4.415960
36.510000 40.186000 4.610603
36.513000 36.521000 4.368440
36.516000 44.804000 4.851306
36.519000 35.410000 4.449139
36.522000 34.062000 4.207263
36.525000 42.420000 4.850043
36.528000 36.170000 4.310514
36.531000 38.594000 4.399836
36.534000 37.628000 4.512306
36.537000 29.838000 4.196131
36.540000 42.413000 4.824514
36.543000 38.355000 4.491818
36.546000 34.256000 4.242576
36.549000 35.567000 4.155005
36.552000 41.672000 4.753398
36.555000 44.876000 4.938722
36.558000 45.237000 4.811088
36.561000 43.657000 4.986567
36.564000 34.865000 4.331816
36.567000 43.777000 4.798181
36.570000 34.187000 4.138471
36.573000 44.420000 4.847151
36.576000 43.130000 4.841821
36.579000 39.719000 4.584800
36.582000 33.483000 4.219217
36.585000 38.427000 4.434810
36.588000 35.746000 4.376736
36.591000 31.901000 4.194074
36.594000 39.773000 4.599840
36.597000 43.421000 4.838091
36.600000 35.804000 4.449216
36.603000 33.296000 4.177238
36.606000 42.999000 4.705715
36.609000 45.734000 4.866486
36.612000 40.352000 4.593493
36.615000 38.513000 4.557548
36.618000 49.310000 5.230246
36.621000 41.606000 4.538545
36.624000 39.401000 4.408535
36.627000 39.746000 4.638256
36.630000 50.076000 5.294488
36.633000 43.566000 4.935750
36.636000 33.347000 4.369980
36.639000 45.285000 4.716928
36.642000 29.905000 3.962732
36.645000 38.834000 4.652933
36.648000 37.916000 4.485667
36.651000 44.308000 4.781020
36.654000 44.989000 4.902479
36.657000 37.259000 4.432507
36.660000 35.956000 4.387922
36.663000 37.562000 4.442111
36.666000 34.116000 4.292183
36.669000 51.419000 5.264654
36.672000 42.751000 4.587218
36.675000 46.471000 5.105526
36.678000 44.738000 4.978528
36.681000 51.855000 5.205387
36.684000 45.386000 4.700066
36.687000 44.028000 5.025856
36.690000 35.157000 4.178022
36.693000 36.834000 4.566980
36.696000 42.614000 4.880504
36.699000 38.717000 4.567239
36.702000 38.434000 4.450322
36.705000 38.434000 4.352561
36.708000 32.795000 4.263422
36.711000 50.036000 5.084909
36.714000 38.988000 4.609323
36.717000 39.986000 4.575666
36.720000 37.877000 4.564287
36.723000 43.537000 4.756983
36.726000 48.419000 5.136140
36.729000 47.103000 5.053182
36.732000 36.070000 4.184735
36.735000 52.925000 5.291916
36.738000 38.758000 4.568240
36.741000 33.175000 4.168654
36.744000 49.011000 5.172977
36.747000 55.594000 5.553647
36.750000 41.410000 4.646355
36.753000 38.565000 4.429905
36.756000 39.529000 4.482314
36.759000 37.983000 4.368299
36.762000 37.577000 4.477566
36.765000 24.963000 3.729355
36.768000 30.831000 3.991499
36.771000 40.889000 4.769027
36.774000 47.132000 4.860055
36.777000 46.815000 5.111427
36.780000 48.260000 5.211412
36.783000 32.690000 4.208851
36.786000 46.102000 5.034964
36.789000 41.416000 4.781941
36.792000 48.543000 5.047207
36.795000 50.127000 5.108638
36.798000 37.887000 4.620482
36.801000 37.315000 4.571116
36.804000 36.735000 4.363574
36.807000 49.985000 5.287683
36.810000 57.736000 5.698392
36.813000 46.693000 5.055627
36.816000 50.637000 5.310093
36.819000 39.576000 4.487692
36.822000 43.996000 4.806422
36.825000 45.146000 4.948454
36.828000 44.613000 5.014866
36.831000 39.719000 4.591687
36.834000 41.434000 4.591722
36.837000 45.838000 4.827929
36.840000 45.748000 4.887274
36.843000 33.499000 4.217102
36.846000 39.456000 4.537229
36.849000 33.137000 4.311604
36.852000 30.147000 4.102216
36.855000 49.894000 5.153550
36.858000 58.196000 5.685830
36.861000 47.418000 5.122745
36.864000 32.181000 4.241431
36.867000 45.963000 4.925866
36.870000 45.650000 4.925890
36.873000 47.276000 4.892104
36.876000 43.942000 4.785698
36.879000 42.890000 4.957369
36.882000 38.464000 4.442901
36.885000 38.452000 4.685047
36.888000 46.836000 4.894904
36.891000 39.886000 4.550387
36.894000 38.221000 4.653479
36.897000 39.897000 4.557916
36.900000 41.801000 4.615341
36.903000 46.456000 4.866086
36.906000 45.165000 4.969016
36.909000 38.075000 4.617648
36.912000 48.927000 5.191202
36.915000 39.860000 4.755804
36.918000 45.941000 4.951599
36.921000 45.292000 4.930789
36.924000 37.459000 4.542431
36.927000 38.370000 4.649061
36.930000 42.335000 4.788480
36.933000 38.184000 4.433440
36.936000 51.846000 5.238134
36.939000 35.210000 4.256014
36.942000 33.604000 4.315001
36.945000 49.459000 5.299900
36.948000 41.764000 4.616401
36.951000 40.826000 4.813468
36.954000 36.210000 4.520435
36.957000 31.039000 4.271057
36.960000 40.577000 4.638046
36.963000 34.760000 4.293213
36.966000 46.733000 4.913401
36.969000 42.503000 4.785782
36.972000 39.076000 4.423606
36.975000 42.208000 4.904234
36.978000 43.683000 4.754793
36.981000 34.472000 4.348072
36.984000 43.762000 4.887442
36.987000 36.038000 4.388117
36.990000 43.038000 4.944099
36.993000 35.380000 4.358388
36.996000 35.984000 4.308381
36.999000 40.566000 4.629489
37.002000 40.437000 4.682246
37.005000 41.489000 4.644216
37.008000 47.838000 5.118528
37.011000 28.572000 4.128071
37.014000 36.255000 4.527543
37.017000 39.923000 4.805688
37.020000 37.627000 4.449914
37.023000 41.186000 4.762742
37.026000 34.833000 4.307570
37.029000 36.856000 4.347008
37.032000 41.508000 4.610337
37.035000 34.039000 4.420114
37.038000 25.886000 3.841620
37.041000 44.930000 4.896209
37.044000 42.365000 4.798897
37.047000 46.778000 5.121564
37.050000 45.108000 4.754270
37.053000 33.533000 4.236457
37.056000 36.994000 4.488368
37.059000 49.798000 5.184637
37.062000 43.425000 4.711881
37.065000 42.312000 4.736300
37.068000 40.924000 4.810484
37.071000 38.589000 4.498350
37.074000 33.111000 4.262528
37.077000 42.336000 4.521360
37.080000 43.169000 4.748460
37.083000 41.614000 4.581130
37.086000 37.643000 4.648509
37.089000 44.728000 5.008756
37.092000 35.188000 4.304844
37.095000 37.449000 4.498952
37.098000 45.213000 4.926550
37.101000 38.096000 4.679466
37.104000 38.423000 4.517456
37.107000 37.589000 4.634615
37.110000 40.737000 4.774806
37.113000 54.124000 5.406200
37.116000 45.711000 4.920312
37.119000 53.934000 5.459437
37.122000 51.043000 5.297586
37.125000 38.712000 4.520666
37.128000 45.777000 5.070091
37.131000 46.251000 4.968947
37.134000 32.936000 4.331763
37.137000 42.606000 4.820743
37.140000 31.638000 3.960946
37.143000 36.841000 4.255900
37.146000 34.063000 4.217980
37.149000 44.331000 4.911431
37.152000 26.786000 3.727010
37.155000 34.965000 4.461254
37.158000 24.082000 3.321537
37.161000 43.186000 4.695864
37.164000 44.315000 5.000921
37.167000 45.824000 4.855689
37.170000 44.786000 5.007169
37.173000 43.585000 4.815786
37.176000 49.370000 5.152201
37.179000 50.418000 5.069649
37.182000 61.164000 5.835757
37.185000 45.222000 4.772997
37.188000 45.673000 5.114361
37.191000 34.885000 4.372183
37.194000 30.629000 4.102387
37.197000 36.608000 4.444711
37.200000 32.051000 4.044512
37.203000 44.788000 4.966090
37.206000 42.318000 4.972246
37.209000 38.469000 4.673564
37.212000 47.314000 4.940085
37.215000 40.442000 4.591079
37.218000 45.584000 4.949449
37.221000 40.764000 4.715286
37.224000 43.195000 4.628378
37.227000 46.327000 5.009554
37.230000 42.313000 4.755575
37.233000 35.558000 4.415716
37.236000 41.948000 4.751955
37.239000 37.637000 4.503759
37.242000 37.618000 4.462228
37.245000 37.377000 4.532716
37.248000 31.267000 4.290663
37.251000 39.527000 4.634545
37.254000 38.047000 4.579284
37.257000 35.710000 4.327619
37.260000 40.823000 4.748933
37.263000 38.273000 4.416680
37.266000 40.116000 4.703247
37.269000 35.870000 4.460527
37.272000 36.045000 4.447831
37.275000 45.651000 4.962898
37.278000 40.084000 4.594570
37.281000 41.711000 4.740092
37.284000 32.334000 4.115266
37.287000 31.248000 4.238889
37.290000 47.475000 4.979393
37.293000 31.675000 4.185559
37.296000 36.779000 4.468738
37.299000 38.480000 4.490248
37.302000 41.678000 4.705700
37.305000 32.192000 4.056187
37.308000 35.446000 4.345867
37.311000 31.260000 4.128881
37.314000 44.007000 4.749489
37.317000 37.895000 4.496248
37.320000 44.462000 4.876469
37.323000 40.738000 4.877699
37.326000 38.663000 4.564993
37.329000 37.774000 4.384777
37.332000 38.920000 4.412756
37.335000 43.776000 5.013088
37.338000 39.637000 4.571685
37.341000 39.648000 4.700354
37.344000 31.883000 4.116473
37.347000 38.802000 4.500214
37.350000 43.516000 4.729944
37.353000 39.082000 4.612893
37.356000 42.496000 4.826666
37.359000 43.329000 4.823834
37.362000 41.695000 4.893746
37.365000 40.535000 4.862076
37.368000 41.626000 4.701451
37.371000 45.319000 4.857876
37.374000 46.936000 5.093945
37.377000 43.240000 4.657143
37.380000 41.193000 4.615498
37.383000 31.375000 4.085573
37.386000 39.135000 4.622594
37.389000 35.989000 4.302141
37.392000 35.276000 4.424219
37.395000 34.897000 4.238424
37.398000 46.188000 5.105160
37.401000 51.579000 5.202813
37.404000 55.509000 5.537523
37.407000 35.197000 4.300985
37.410000 42.474000 4.907598
37.413000 39.877000 4.479396
37.416000 41.324000 4.669167
37.419000 46.183000 4.704652
37.422000 36.285000 4.463724
37.425000 39.544000 4.552350
37.428000 42.781000 4.752304
37.431000 57.234000 5.687861
37.434000 42.679000 4.731133
37.437000 46.795000 4.852307
37.440000 58.688000 5.634597
37.443000 28.794000 4.005221
37.446000 38.882000 4.477791
37.449000 43.154000 4.895007
37.452000 50.820000 5.170103
37.455000 39.920000 4.584885
37.458000 41.119000 4.586023
37.461000 40.438000 4.550428
37.464000 36.565000 4.457272
37.467000 40.359000 4.613565
37.470000 47.592000 5.049317
37.473000 52.885000 5.190201
37.476000 30.755000 4.212050
37.479000 46.029000 4.913525
37.482000 40.794000 4.548841
37.485000 47.790000 5.019362
37.488000 46.760000 4.965266
37.491000 46.570000 5.132532
37.494000 39.676000 4.628198
37.497000 37.264000 4.451764
37.500000 54.258000 5.497862
37.503000 36.013000 4.440147
37.506000 45.772000 4.948285
37.509000 47.237000 5.171519
37.512000 40.493000 4.730886
37.515000 45.579000 4.975205
37.518000 48.735000 5.142788
37.521000 41.061000 4.691170
37.524000 45.084000 4.974843
37.527000 38.720000 4.486452
37.530000 43.651000 4.840782
37.533000 47.538000 5.088672
37.536000 58.714000 5.630908
37.539000 41.011000 4.669640
37.542000 47.419000 4.869394
37.545000 43.255000 4.875982
37.548000 73.173000 6.350845
37.551000 65.907000 5.864318
37.554000 65.613000 5.902339
37.557000 80.956000 6.696198
37.560000 73.975000 6.420923
37.563000 88.324000 6.932212
37.566000 95.418000 7.080929
37.569000 99.551000 7.377383
37.572000 110.830000 7.607041
37.575000 112.869000 7.724933
37.578000 75.464000 6.246694
37.581000 78.111000 6.404450
37.584000 60.010000 5.643180
37.587000 66.516000 6.059507
37.590000 69.885000 6.036337
37.593000 55.804000 5.525077
37.596000 67.852000 6.077832
37.599000 55.495000 5.384592
37.602000 51.198000 5.123034
37.605000 57.622000 5.458795
37.608000 45.692000 4.945867
37.611000 47.391000 5.027728
37.614000 34.893000 4.302389
37.617000 42.519000 4.782011
37.620000 50.523000 5.214408
37.623000 40.497000 4.609887
37.626000 58.870000 5.813744
37.629000 54.269000 5.432297
37.632000 47.941000 5.046387
37.635000 34.326000 4.203859
37.638000 43.976000 4.820889
37.641000 49.525000 5.084870
37.644000 47.480000 5.048220
37.647000 35.440000 4.311116
37.650000 53.865000 5.215486
37.653000 47.298000 5.094491
37.656000 45.475000 5.012044
37.659000 45.332000 4.910889
37.662000 48.904000 5.217188
37.665000 39.879000 4.653038
37.668000 43.871000 4.749661
37.671000 42.573000 4.698535
37.674000 48.627000 4.991467
37.677000 47.946000 5.057246
37.680000 35.565000 4.265331
37.683000 43.990000 4.930536
37.686000 32.255000 4.323777
37.689000 38.089000 4.555910
37.692000 45.809000 5.070024
37.695000 48.343000 5.062578
37.698000 29.855000 4.002783
37.701000 38.354000 4.648706
37.704000 41.834000 4.712911
37.707000 47.475000 5.031791
37.710000 38.269000 4.669698
37.713000 42.042000 4.903203
37.716000 34.565000 4.262453
37.719000 49.201000 5.203959
37.722000 22.085000 3.395481
37.725000 40.165000 4.624397
37.728000 43.751000 4.678184
37.731000 38.099000 4.588975
37.734000 33.991000 4.249269
37.737000 37.929000 4.524283
37.740000 43.366000 4.891656
37.743000 36.756000 4.477457
37.746000 35.085000 4.334456
37.749000 47.802000 5.039497
37.752000 39.695000 4.554751
37.755000 43.244000 4.783536
37.758000 37.467000 4.444011
37.761000 52.713000 5.376181
37.764000 38.091000 4.469580
37.767000 46.392000 5.011261
37.770000 45.293000 4.969494
37.773000 42.855000 4.876009
37.776000 39.767000 4.532165
37.779000 34.851000 4.411458
37.782000 52.302000 5.388766
37.785000 34.817000 4.335696
37.788000 37.856000 4.391297
37.791000 44.616000 4.817141
37.794000 34.944000 4.283384
37.797000 42.780000 4.840320
37.800000 58.783000 5.698418
37.803000 41.563000 4.547256
37.806000 39.199000 4.594662
37.809000 35.653000 4.400343
37.812000 37.296000 4.479934
37.815000 40.278000 4.731200
37.818000 48.923000 5.284485
37.821000 44.064000 4.890608
37.824000 43.298000 4.730986
37.827000 44.618000 4.618849
37.830000 42.682000 4.889758
37.833000 48.264000 5.191393
37.836000 35.671000 4.339468
37.839000 37.975000 4.589456
37.842000 44.713000 5.000260
37.845000 38.292000 4.357534
37.848000 46.775000 5.068774
37.851000 31.463000 4.100975
37.854000 43.967000 5.007140
37.857000 57.640000 5.534619
37.860000 59.155000 5.462277
37.863000 41.198000 4.797007
37.866000 37.301000 4.424574
37.869000 51.329000 5.258280
37.872000 51.333000 5.306217
37.875000 40.107000 4.692522
37.878000 33.439000 4.255870
37.881000 45.169000 4.847528
37.884000 49.204000 5.025868
37.887000 48.346000 5.131488
37.890000 38.033000 4.475974
37.893000 31.193000 4.132500
37.896000 44.825000 4.783108
37.899000 36.523000 4.414448
37.902000 54.294000 5.258033
37.905000 46.749000 5.118127
37.908000 41.164000 4.697349
37.911000 40.589000 4.570631
37.914000 45.718000 4.852247
37.917000 40.685000 4.707707
37.920000 30.745000 4.017289
37.923000 45.118000 4.949902
37.926000 37.812000 4.573425
37.929000 42.281000 4.782301
37.932000 43.415000 4.979895
37.935000 32.348000 4.076917
37.938000 37.612000 4.562914
37.941000 40.348000 4.559707
37.944000 49.208000 5.137723
37.947000 44.504000 4.852872
37.950000 46.959000 5.036738
37.953000 36.575000 4.385294
37.956000 43.879000 4.846362
37.959000 37.464000 4.574196
37.962000 37.714000 4.321274
37.965000 48.728000 5.054956
37.968000 38.325000 4.550032
37.971000 43.696000 4.911187
37.974000 34.983000 4.286182
37.977000 35.522000 4.381143
37.980000 36.586000 4.394498
37.983000 51.697000 5.279976
37.986000 38.072000 4.438046
37.989000 44.830000 4.982786
37.992000 55.548000 5.515320
37.995000 44.098000 4.902847
37.998000 49.371000 5.313744
38.001000 48.446000 5.057781
38.004000 42.691000 4.705349
38.007000 43.945000 4.917484
38.010000 43.862000 4.726206
38.013000 36.824000 4.423717
38.016000 35.508000 4.382878
38.019000 46.568000 5.095709
38.022000 35.320000 4.504523
38.025000 40.367000 4.673468
38.028000 35.101000 4.257577
38.031000 33.350000 4.196606
38.034000 37.078000 4.571579
38.037000 44.317000 4.905091
38.040000 38.176000 4.604531
38.043000 37.559000 4.426921
38.046000 49.091000 5.032636
38.049000 40.541000 4.709501
38.052000 51.048000 5.218274
38.055000 36.236000 4.392462
38.058000 46.566000 4.896141
38.061000 37.258000 4.426105
38.064000 44.295000 4.866434
38.067000 40.333000 4.505199
38.070000 50.781000 5.032824
38.073000 45.735000 4.870221
38.076000 47.769000 5.138172
38.079000 42.092000 4.852456
38.082000 36.516000 4.310419
38.085000 50.029000 5.161691
38.088000 50.715000 5.374420
38.091000 40.974000 4.596291
38.094000 38.902000 4.534197
38.097000 50.286000 5.190337
38.100000 55.025000 5.515721
38.103000 53.922000 5.353072
38.106000 52.498000 5.284051
38.109000 51.834000 5.208936
38.112000 34.939000 4.315486
38.115000 29.037000 3.944601
38.118000 33.315000 4.264284
38.121000 40.969000 4.697857
38.124000 35.269000 4.346777
38.127000 42.240000 4.781768
38.130000 34.867000 4.344344
38.133000 46.790000 4.951892
38.136000 40.213000 4.712043
38.139000 43.281000 4.780144
38.142000 40.501000 4.765403
38.145000 55.517000 5.406865
38.148000 54.348000 5.408221
38.151000 44.876000 5.068928
38.154000 52.806000 5.244416
38.157000 37.602000 4.550657
38.160000 43.696000 4.863732
38.163000 39.902000 4.619985
38.166000 41.951000 4.647176
38.169000 39.848000 4.523820
38.172000 45.995000 4.856612
38.175000 46.538000 4.974162
38.178000 51.731000 5.366421
38.181000 44.536000 5.203625
38.184000 28.141000 3.636120
38.187000 47.821000 5.246071
38.190000 44.763000 4.794001
38.193000 47.195000 5.093528
38.196000 40.384000 4.516368
38.199000 40.584000 4.761438
38.202000 45.279000 5.059463
38.205000 46.099000 5.099209
38.208000 28.627000 3.936848
38.211000 35.000000 4.311890
38.214000 53.883000 5.413854
38.217000 38.756000 4.440321
38.220000 35.221000 4.414709
38.223000 40.649000 4.731281
38.226000 40.126000 4.608403
38.229000 33.327000 4.289801
38.232000 35.536000 4.309276
38.235000 47.816000 5.019333
38.238000 62.672000 5.801553
38.241000 37.470000 4.470904
38.244000 49.519000 5.112356
38.247000 47.241000 5.027374
38.250000 32.852000 4.203959
38.253000 35.907000 4.429378
38.256000 43.038000 4.846256
38.259000 48.346000 5.040103
38.262000 63.982000 5.850803
38.265000 35.698000 4.368667
38.268000 53.056000 5.096123
38.271000 56.242000 5.393416
38.274000 41.234000 4.615340
38.277000 31.557000 4.083918
38.280000 52.355000 5.409231
38.283000 39.241000 4.794647
38.286000 33.896000 4.228353
38.289000 45.001000 4.965724
38.292000 47.810000 5.090789
38.295000 48.322000 4.978631
38.298000 45.819000 5.105678
38.301000 52.841000 5.264414
38.304000 44.790000 4.824813
38.307000 40.407000 4.601205
38.310000 50.877000 5.342746
38.313000 39.627000 4.713227
38.316000 38.233000 4.470830
38.319000 43.807000 4.813520
38.322000 43.351000 4.815116
38.325000 40.895000 4.950715
38.328000 47.411000 5.097899
38.331000 53.332000 5.264470
38.334000 44.484000 4.983031
38.337000 45.069000 4.967633
38.340000 49.865000 5.294237
38.343000 40.252000 4.706380
38.346000 41.068000 4.503942
38.349000 51.298000 5.368330
38.352000 43.960000 4.933364
38.355000 36.152000 4.399630
38.358000 36.825000 4.567525
38.361000 48.140000 5.039118
38.364000 42.515000 4.836945
38.367000 47.254000 5.113680
38.370000 39.355000 4.636813
38.373000 36.970000 4.413714
38.376000 45.988000 5.033455
38.379000 53.441000 5.483826
38.382000 36.221000 4.438043
38.385000 45.366000 5.113737
38.388000 47.671000 5.175220
38.391000 46.921000 4.984504
38.394000 49.839000 5.244221
38.397000 48.103000 5.091723
38.400000 43.727000 4.911809
38.403000 44.413000 4.802112
38.406000 40.327000 4.534869
38.409000 39.772000 4.539960
38.412000 45.433000 5.088460
38.415000 47.746000 5.204769
38.418000 41.541000 4.704526
38.421000 37.889000 4.479066
38.424000 45.537000 4.910337
38.427000 49.893000 5.287146
38.430000 45.593000 4.860670
38.433000 62.092000 5.627927
38.436000 45.596000 4.882808
38.439000 42.671000 4.973824
38.442000 37.750000 4.606714
38.445000 45.378000 4.909274
38.448000 53.403000 5.309171
38.451000 63.122000 5.802215
38.454000 46.811000 5.059653
38.457000 30.101000 4.025833
38.460000 28.980000 3.903236
38.463000 34.339000 4.242124
38.466000 46.866000 4.897005
38.469000 49.827000 5.132098
38.472000 35.626000 4.388691
38.475000 47.442000 4.967556
38.478000 46.747000 5.085759
38.481000 45.629000 4.997078
38.484000 43.292000 4.907316
38.487000 51.207000 5.206163
38.490000 46.975000 5.042163
38.493000 48.393000 4.869809
38.496000 51.355000 5.195433
38.499000 55.781000 5.319091
38.502000 36.011000 4.461422
38.505000 49.479000 5.205609
38.508000 45.567000 4.962221
38.511000 35.484000 4.168676
38.514000 44.443000 5.073588
38.517000 47.370000 5.066978
38.520000 44.711000 4.757901
38.523000 43.741000 4.664421
38.526000 62.345000 5.980484
38.529000 48.346000 5.088633
38.532000 46.946000 5.115878
38.535000 58.281000 5.559797
38.538000 49.809000 5.184958
38.541000 42.723000 4.757196
38.544000 56.862000 5.517505
38.547000 55.109000 5.220279
38.550000 56.572000 5.413242
38.553000 59.807000 5.696520
38.556000 59.802000 5.696510
38.559000 55.644000 5.545609
38.562000 63.082000 5.857779
38.565000 67.299000 6.034005
38.568000 81.125000 6.686836
38.571000 77.460000 6.506717
38.574000 75.502000 6.390178
38.577000 64.121000 5.969042
38.580000 105.983000 7.671441
38.583000 128.348000 8.326199
38.586000 153.080000 9.210707
38.589000 196.039000 10.483027
38.592000 247.176000 11.573051
38.595000 318.432000 12.877276
38.598000 514.240000 16.583528
38.601000 876.401000 22.017004
38.604000 1288.897000 26.988278
38.607000 1413.671000 28.141887
38.610000 1237.531000 25.822206
38.613000 886.226000 21.935720
38.616000 652.116000 18.836579
38.619000 420.013000 15.056867
38.622000 304.651000 12.745062
38.625000 207.574000 10.591567
38.628000 147.239000 8.796375
38.631000 149.641000 9.040865
38.634000 106.215000 7.612400
38.637000 97.344000 7.367530
38.640000 86.344000 6.619521
38.643000 92.234000 6.975703
38.646000 98.177000 7.213202
38.649000 82.010000 6.785985
38.652000 72.175000 6.192364
38.655000 64.900000 5.862005
38.658000 69.793000 5.964876
38.661000 83.709000 6.700085
38.664000 80.163000 6.503257
38.667000 86.214000 6.915864
38.670000 90.037000 7.017891
38.673000 83.920000 6.967572
38.676000 94.972000 7.171632
38.679000 109.330000 7.763679
38.682000 122.890000 8.092658
38.685000 102.098000 7.469820
38.688000 132.678000 8.542001
38.691000 142.469000 8.695815
38.694000 190.477000 10.101275
38.697000 246.484000 11.402888
38.700000 300.098000 12.733303
38.703000 384.470000 14.444136
38.706000 485.238000 16.194148
38.709000 539.274000 16.965470
38.712000 559.409000 17.533419
38.715000 540.231000 17.082037
38.718000 484.747000 16.290190
38.721000 411.520000 15.040091
38.724000 356.016000 13.926356
38.727000 307.532000 12.886124
38.730000 240.054000 11.319576
38.733000 228.893000 11.119887
38.736000 178.083000 9.882180
38.739000 149.082000 9.022173
38.742000 131.886000 8.399928
38.745000 119.322000 8.010288
38.748000 116.898000 7.890851
38.751000 102.776000 7.438889
38.754000 79.317000 6.677823
38.757000 89.402000 7.017652
38.760000 93.139000 7.031280
38.763000 88.338000 6.972970
38.766000 79.797000 6.659587
38.769000 71.981000 6.301116
38.772000 81.283000 6.495750
38.775000 78.521000 6.467963
38.778000 64.517000 5.984854
38.781000 75.752000 6.437410
38.784000 58.071000 5.598940
38.787000 61.722000 5.768926
38.790000 67.725000 6.118426
38.793000 75.369000 6.351321
38.796000 41.952000 4.865608
38.799000 58.808000 5.747769
38.802000 50.397000 5.226300
38.805000 72.061000 6.358003
38.808000 63.199000 5.646763
38.811000 71.487000 5.963984
38.814000 71.528000 6.261630
38.817000 65.997000 5.770688
38.820000 68.874000 6.225460
38.823000 64.740000 6.000409
38.826000 68.803000 5.998173
38.829000 76.727000 6.520291
38.832000 67.585000 6.102775
38.835000 71.823000 6.313429
38.838000 66.389000 6.071114
38.841000 69.821000 6.098012
38.844000 86.224000 6.749995
38.847000 77.662000 6.546703
38.850000 104.049000 7.465024
38.853000 112.675000 7.913225
38.856000 116.882000 7.664517
38.859000 147.176000 8.907749
38.862000 167.772000 9.496792
38.865000 214.263000 10.903248
38.868000 268.542000 11.869507
38.871000 283.085000 12.366159
38.874000 304.775000 12.623882
38.877000 348.322000 13.777941
38.880000 284.029000 12.305590
38.883000 244.181000 11.408070
38.886000 258.787000 11.857066
38.889000 177.496000 9.604001
38.892000 159.603000 9.291890
38.895000 150.540000 9.088214
38.898000 118.982000 8.152351
38.901000 94.510000 7.161418
38.904000 97.337000 7.216286
38.907000 73.968000 6.131654
38.910000 68.148000 5.983031
38.913000 73.963000 6.475473
38.916000 77.467000 6.490832
38.919000 66.284000 5.947597
38.922000 54.613000 5.578736
38.925000 57.342000 5.218413
38.928000 62.020000 5.923342
38.931000 54.697000 5.400780
38.934000 55.747000 5.503701
38.937000 55.135000 5.523312
38.940000 58.545000 5.655662
38.943000 49.441000 5.244326
38.946000 63.617000 6.026707
38.949000 45.820000 4.787416
38.952000 56.079000 5.479417
38.955000 56.618000 5.670259
38.958000 55.910000 5.474468
38.961000 56.711000 5.429024
38.964000 49.978000 5.186579
38.967000 45.507000 5.048354
38.970000 57.978000 5.549248
38.973000 75.398000 6.443965
38.976000 37.847000 4.339846
38.979000 49.997000 5.149655
38.982000 56.973000 5.638321
38.985000 51.946000 5.289272
38.988000 43.445000 4.827628
38.991000 55.882000 5.514907
38.994000 47.284000 5.113919
38.997000 50.986000 5.280945
39.000000 55.946000 5.359475
39.003000 48.838000 4.976368
39.006000 50.310000 5.276953
39.009000 52.079000 5.204519
39.012000 49.832000 5.183058
39.015000 41.044000 4.551595
39.018000 43.404000 4.832911
39.021000 60.434000 5.646742
39.024000 44.459000 4.873325
39.027000 43.632000 4.816065
39.030000 49.950000 5.192184
39.033000 49.073000 4.996241
39.036000 55.095000 5.490155
39.039000 61.157000 5.759075
39.042000 50.679000 5.197332
39.045000 46.402000 5.069540
39.048000 46.513000 4.859121
39.051000 38.954000 4.443320
39.054000 37.955000 4.683574
39.057000 41.541000 4.597872
39.060000 40.176000 4.733818
39.063000 44.126000 4.833614
39.066000 46.439000 4.995293
39.069000 47.574000 5.094361
39.072000 54.224000 5.475411
39.075000 50.441000 5.260815
39.078000 47.448000 5.031876
39.081000 44.600000 4.883706
39.084000 50.223000 5.340649
39.087000 46.015000 4.797483
39.090000 38.747000 4.630588
39.093000 57.214000 5.558507
39.096000 58.587000 5.599935
39.099000 39.209000 4.558937
39.102000 49.139000 5.421232
39.105000 47.045000 5.045576
39.108000 52.438000 5.335820
39.111000 42.529000 4.724441
39.114000 54.579000 5.564765
39.117000 37.424000 4.336437
39.120000 41.579000 4.681808
39.123000 40.840000 4.563713
39.126000 56.659000 5.566269
39.129000 51.192000 5.272736
39.132000 61.753000 5.636870
39.135000 37.804000 4.489959
39.138000 50.936000 5.165326
39.141000 60.612000 5.612755
39.144000 44.817000 4.817879
39.147000 50.527000 5.202998
39.150000 45.680000 4.717257
39.153000 38.488000 4.530626
39.156000 44.965000 5.111727
39.159000 46.678000 5.069707
39.162000 43.391000 4.689488
39.165000 44.821000 4.999143
39.168000 41.059000 4.686152
39.171000 29.662000 3.867077
39.174000 54.530000 5.570939
39.177000 41.814000 4.789252
39.180000 44.627000 4.915579
39.183000 36.295000 4.531573
39.186000 49.133000 5.265558
39.189000 41.962000 4.678023
39.192000 35.132000 4.517667
39.195000 41.590000 4.916615
39.198000 38.096000 4.576990
39.201000 49.168000 5.044708
39.204000 37.021000 4.501250
39.207000 30.666000 4.171512
39.210000 37.690000 4.550148
39.213000 46.351000 4.925249
39.216000 48.568000 5.000606
39.219000 35.508000 4.413756
39.222000 58.713000 5.734498
39.225000 42.552000 4.914810
39.228000 44.785000 4.948148
39.231000 46.042000 4.991099
39.234000 38.565000 4.606971
39.237000 47.599000 5.166055
39.240000 38.552000 4.613514
39.243000 28.513000 3.835752
39.246000 45.887000 4.993155
39.249000 52.644000 5.428151
39.252000 49.509000 5.168158
39.255000 45.804000 5.124244
39.258000 34.252000 4.179865
39.261000 36.860000 4.451238
39.264000 35.518000 4.437946
39.267000 38.101000 4.526872
39.270000 46.540000 4.965462
39.273000 47.969000 5.118986
39.276000 46.139000 4.949256
39.279000 43.243000 4.910464
39.282000 49.842000 5.291756
39.285000 43.111000 4.627846
39.288000 43.240000 4.905367
39.291000 44.186000 4.863968
39.294000 41.812000 4.651963
39.297000 44.626000 5.018902
39.300000 42.173000 4.592163
39.303000 39.842000 4.582242
39.306000 38.935000 4.703309
39.309000 43.643000 4.907127
39.312000 42.427000 4.569892
39.315000 53.236000 5.286837
39.318000 41.610000 4.563151
39.321000 52.195000 5.320220
39.324000 33.197000 4.219449
39.327000 40.265000 4.734581
39.330000 39.577000 4.483147
39.333000 22.528000 3.509215
39.336000 55.594000 5.468778
39.339000 39.097000 4.496394
39.342000 43.151000 4.969747
39.345000 35.944000 4.171073
39.348000 51.742000 5.475005
39.351000 39.449000 4.739707
39.354000 38.455000 4.445467
39.357000 33.177000 4.191024
39.360000 46.334000 5.027514
39.363000 35.339000 4.143747
39.366000 48.619000 5.147765
39.369000 42.092000 4.689779
39.372000 56.247000 5.619843
39.375000 55.644000 5.447873
39.378000 42.454000 4.717181
39.381000 38.157000 4.414725
39.384000 36.642000 4.223375
39.387000 34.176000 4.350414
39.390000 42.792000 4.654837
39.393000 47.506000 5.016440
39.396000 37.758000 4.566800
39.399000 38.634000 4.581363
39.402000 38.670000 4.616300
39.405000 43.155000 4.721555
39.408000 47.234000 5.021559
39.411000 42.924000 4.816856
39.414000 32.886000 4.005315
39.417000 34.867000 4.239552
39.420000 32.214000 4.179652
39.423000 50.814000 5.210369
39.426000 42.311000 4.816447
39.429000 33.446000 4.280243
39.432000 46.220000 4.988800
39.435000 50.137000 5.307692
39.438000 40.491000 4.724801
39.441000 36.238000 4.373690
39.444000 37.216000 4.357775
39.447000 41.899000 4.723441
39.450000 37.046000 4.488552
39.453000 24.776000 3.616047
39.456000 43.684000 4.854989
39.459000 43.438000 4.724919
39.462000 55.227000 5.491668
39.465000 46.389000 4.863268
39.468000 41.950000 4.573930
39.471000 38.222000 4.398500
39.474000 36.910000 4.535363
39.477000 52.161000 5.284801
39.480000 38.562000 4.441070
39.483000 37.725000 4.611347
39.486000 43.508000 4.851079
39.489000 47.148000 5.010819
39.492000 41.231000 4.701746
39.495000 44.058000 5.011088
39.498000 33.441000 4.319189
39.501000 45.567000 4.849196
39.504000 49.408000 5.192476
39.507000 42.837000 4.753322
39.510000 48.187000 5.030793
39.513000 46.446000 4.933299
39.516000 43.909000 4.756343
39.519000 44.346000 4.903393
39.522000 38.635000 4.422022
39.525000 55.253000 5.590029
39.528000 38.083000 4.392329
39.531000 48.145000 5.089074
39.534000 29.685000 3.933558
39.537000 34.287000 4.149345
39.540000 40.688000 4.751276
39.543000 39.677000 4.567194
39.546000 49.665000 5.140991
39.549000 56.063000 5.389475
39.552000 56.315000 5.349722
39.555000 35.707000 4.165870
39.558000 37.586000 4.533447
39.561000 37.915000 4.364319
39.564000 26.268000 3.646102
39.567000 48.446000 5.175959
39.570000 46.133000 5.045747
39.573000 29.633000 4.020612
39.576000 40.627000 4.673853
39.579000 31.723000 3.995889
39.582000 44.428000 4.813651
39.585000 38.539000 4.452457
39.588000 52.666000 5.325652
39.591000 43.510000 4.871247
39.594000 37.671000 4.525726
39.597000 37.116000 4.436455
39.600000 53.324000 5.259602
39.603000 48.131000 5.105210
39.606000 54.671000 5.213698
39.609000 51.702000 5.131910
39.612000 51.815000 5.360871
39.615000 44.329000 4.893441
39.618000 29.677000 4.094002
39.621000 37.858000 4.418639
39.624000 45.995000 4.892325
39.627000 36.958000 4.290580
39.630000 41.773000 4.800991
39.633000 51.397000 5.318931
39.636000 43.429000 4.915992
39.639000 38.660000 4.482759
39.642000 41.690000 4.763861
39.645000 42.681000 4.827287
39.648000 34.059000 4.353443
39.651000 34.687000 4.404632
39.654000 28.190000 3.838931
39.657000 38.548000 4.550087
39.660000 32.765000 4.256540
39.663000 26.683000 3.748118
39.666000 35.199000 4.417542
39.669000 42.188000 4.570961
39.672000 45.350000 5.037282
39.675000 50.587000 5.128620
39.678000 31.860000 4.256715
39.681000 36.006000 4.430754
39.684000 42.050000 4.610733
39.687000 42.075000 4.642123
39.690000 31.950000 4.046020
39.693000 39.185000 4.605628
39.696000 37.406000 4.586939
39.699000 48.578000 5.107505
39.702000 37.361000 4.425066
39.705000 34.225000 4.255226
39.708000 44.369000 4.829935
39.711000 33.403000 4.208527
39.714000 40.824000 4.600267
39.717000 41.868000 4.699905
39.720000 41.536000 4.658353
39.723000 38.466000 4.535779
39.726000 48.301000 5.037569
39.729000 36.318000 4.349939
39.732000 37.283000 4.414458
39.735000 48.659000 5.146249
39.738000 32.547000 4.127011
39.741000 40.001000 4.768616
39.744000 42.051000 4.822079
39.747000 31.698000 4.063765
39.750000 40.713000 4.518414
39.753000 41.941000 4.660067
39.756000 37.881000 4.628077
39.759000 36.591000 4.528477
39.762000 48.311000 5.238459
39.765000 43.543000 4.868595
39.768000 41.875000 4.729489
39.771000 36.917000 4.345494
39.774000 47.368000 4.981612
39.777000 38.790000 4.550583
39.780000 36.498000 4.456246
39.783000 35.352000 4.354709
39.786000 30.691000 4.064988
39.789000 43.086000 4.804115
39.792000 39.523000 4.654630
39.795000 40.115000 4.713391
39.798000 33.883000 4.212833
39.801000 41.943000 4.711572
39.804000 40.746000 4.680633
39.807000 44.896000 4.910748
39.810000 43.143000 4.764813
39.813000 48.058000 5.225212
39.816000 37.558000 4.591754
39.819000 40.000000 4.648032
39.822000 42.886000 4.725789
39.825000 37.287000 4.503864
39.828000 40.038000 4.717959
39.831000 35.259000 4.227332
39.834000 58.787000 5.543150
39.837000 49.880000 5.389701
39.840000 55.602000 5.706245
39.843000 37.271000 4.538321
39.846000 47.437000 5.049044
39.849000 44.812000 4.771414
39.852000 35.272000 4.470793
39.855000 42.654000 4.782755
39.858000 37.701000 4.582178
39.861000 52.820000 5.254988
39.864000 46.561000 4.958519
39.867000 35.694000 4.301029
39.870000 36.654000 4.439529
39.873000 42.852000 4.960427
39.876000 45.091000 5.056499
39.879000 39.853000 4.598707
39.882000 34.255000 4.195417
39.885000 45.376000 4.956064
39.888000 37.416000 4.314220
39.891000 54.108000 5.414066
39.894000 50.467000 5.226540
39.897000 45.011000 4.961850
39.900000 47.232000 5.133899
39.903000 48.670000 5.039665
39.906000 39.112000 4.581211
39.909000 43.525000 4.905578
39.912000 40.878000 4.732714
39.915000 54.019000 5.470653
39.918000 43.303000 4.705587
39.921000 35.854000 4.448408
39.924000 41.496000 4.811541
39.927000 41.771000 4.936475
39.930000 33.727000 4.231134
39.933000 39.587000 4.578259
39.936000 31.930000 3.907452
39.939000 39.104000 4.629809
39.942000 48.670000 5.068714
39.945000 53.927000 5.221819
39.948000 42.620000 4.778169
39.951000 44.183000 4.896243
39.954000 41.050000 4.806677
39.957000 46.400000 4.944033
39.960000 45.169000 4.967679
39.963000 40.657000 4.643459
39.966000 56.250000 5.328038
39.969000 52.488000 5.300594
39.972000 49.939000 5.288316
39.975000 41.719000 4.784643
39.978000 42.893000 4.858579
39.981000 40.993000 4.803826
39.984000 55.732000 5.532108
39.987000 38.075000 4.495945
39.990000 34.399000 4.313058
39.993000 38.175000 4.448188
39.996000 38.959000 4.436515
39.999000 44.380000 4.893650
40.002000 38.217000 4.542704
40.005000 44.792000 4.850023
40.008000 55.259000 5.364552
40.011000 37.390000 4.546055
40.014000 35.321000 4.316364
40.017000 40.969000 4.844262
40.020000 35.201000 4.478590
40.023000 50.135000 5.158185
40.026000 45.222000 4.883860
40.029000 52.560000 5.369530
40.032000 40.379000 4.950855
40.035000 36.840000 4.240131
40.038000 42.148000 4.816001
40.041000 34.332000 4.190016
40.044000 40.220000 4.733338
40.047000 54.842000 5.471175
40.050000 44.651000 4.871969
40.053000 34.257000 4.240448
40.056000 36.243000 4.329403
40.059000 31.713000 3.944434
40.062000 35.743000 4.545699
40.065000 39.321000 4.552323
40.068000 45.074000 4.955415
40.071000 46.789000 4.931965
40.074000 44.453000 5.028329
40.077000 36.804000 4.223283
40.080000 42.600000 4.874244
40.083000 46.306000 4.959682
40.086000 28.395000 3.835776
40.089000 35.191000 4.291904
40.092000 36.508000 4.290924
40.095000 33.026000 4.248747
40.098000 41.473000 4.568024
40.101000 40.931000 4.709157
40.104000 44.958000 4.893980
40.107000 41.242000 4.776732
40.110000 46.814000 5.207689
40.113000 40.684000 4.640554
40.116000 36.407000 4.445809
40.119000 44.112000 5.052472
40.122000 42.141000 4.688582
40.125000 38.639000 4.584336
40.128000 43.207000 4.824572
40.131000 27.875000 3.883100
40.134000 42.992000 4.835764
40.137000 44.130000 4.834419
40.140000 52.628000 5.311022
40.143000 52.804000 5.189037
40.146000 43.974000 4.874794
40.149000 33.893000 4.143985
40.152000 45.940000 5.023157
40.155000 46.535000 4.979720
40.158000 36.385000 4.373644
40.161000 51.593000 5.364728
40.164000 43.289000 4.792890
40.167000 35.745000 4.285045
40.170000 37.616000 4.408030
40.173000 39.601000 4.620923
40.176000 54.095000 5.416382
40.179000 41.838000 4.660586
40.182000 44.674000 4.843020
40.185000 43.066000 4.906608
40.188000 35.034000 4.246716
40.191000 49.217000 5.071884
40.194000 44.394000 4.799283
40.197000 40.308000 4.580586
40.200000 41.798000 4.632410
40.203000 43.579000 4.947223
40.206000 42.226000 4.758454
40.209000 51.799000 5.286898
40.212000 43.950000 4.799794
40.215000 41.429000 4.637412
40.218000 35.716000 4.258198
40.221000 38.529000 4.520431
40.224000 44.357000 5.065351
40.227000 43.162000 4.779503
40.230000 47.801000 4.958237
40.233000 43.337000 5.064049
40.236000 43.626000 4.870849
40.239000 36.595000 4.198160
40.242000 45.497000 5.010821
40.245000 51.923000 5.322583
40.248000 38.825000 4.536383
40.251000 31.475000 3.896665
40.254000 38.708000 4.475800
40.257000 38.353000 4.587584
40.260000 45.711000 4.851618
40.263000 52.544000 5.194612
40.266000 54.780000 5.408011
40.269000 71.829000 6.299199
40.272000 66.324000 5.997692
40.275000 73.601000 6.287178
40.278000 67.583000 6.134327
40.281000 58.464000 5.702418
40.284000 65.183000 5.988280
40.287000 42.228000 4.668412
40.290000 52.439000 5.385914
40.293000 60.321000 5.858319
40.296000 42.876000 4.806134
40.299000 42.151000 4.827996
40.302000 55.865000 5.492239
40.305000 53.318000 5.439700
40.308000 38.616000 4.574000
40.311000 55.544000 5.531740
40.314000 43.381000 4.930527
40.317000 48.618000 5.044804
40.320000 61.948000 5.718219
40.323000 45.005000 5.012706
40.326000 45.539000 5.051595
40.329000 47.606000 5.206737
40.332000 39.662000 4.680379
40.335000 41.628000 4.700395
40.338000 42.531000 4.809415
40.341000 42.513000 4.797885
40.344000 51.641000 5.285614
40.347000 37.488000 4.624846
40.350000 37.234000 4.404349
40.353000 50.933000 5.272030
40.356000 57.262000 5.473917
40.359000 51.391000 5.222840
40.362000 48.060000 4.941722
40.365000 54.421000 5.426188
40.368000 62.546000 5.834330
40.371000 71.430000 6.249797
40.374000 57.526000 5.526114
40.377000 73.670000 6.319052
40.380000 62.969000 5.909169
40.383000 65.108000 5.770712
40.386000 102.862000 7.387289
40.389000 113.704000 7.695910
40.392000 142.158000 8.895602
40.395000 151.650000 9.018922
40.398000 207.938000 10.760763
40.401000 260.176000 11.945234
40.404000 251.495000 11.615414
40.407000 257.433000 11.850268
40.410000 213.456000 11.046020
40.413000 176.058000 9.799611
40.416000 157.424000 9.131098
40.419000 124.011000 8.068154
40.422000 121.759000 8.083178
40.425000 117.576000 7.920851
40.428000 104.744000 7.600999
40.431000 78.241000 6.485038
40.434000 78.369000 6.345219
40.437000 76.367000 6.433651
40.440000 53.498000 5.364295
40.443000 50.493000 5.161950
40.446000 64.049000 5.821770
40.449000 44.561000 4.817541
40.452000 53.676000 5.434834
40.455000 54.464000 5.364107
40.458000 45.700000 4.914766
40.461000 50.222000 5.287511
40.464000 43.943000 4.736564
40.467000 45.653000 4.923713
40.470000 48.356000 5.171807
40.473000 46.480000 5.115445
40.476000 39.643000 4.656008
40.479000 40.221000 4.513149
40.482000 41.313000 4.581983
40.485000 41.178000 4.600310
40.488000 42.938000 4.723705
40.491000 49.085000 5.202619
40.494000 43.454000 4.779680
40.497000 36.624000 4.516252
40.500000 42.460000 4.829111
40.503000 45.231000 5.045319
40.506000 42.928000 4.718754
40.509000 44.610000 4.917346
40.512000 40.274000 4.709820
40.515000 38.932000 4.598183
40.518000 30.704000 3.929611
40.521000 64.600000 5.847619
40.524000 50.546000 5.158309
40.527000 48.648000 5.094460
40.530000 34.236000 4.182025
40.533000 39.697000 4.900151
40.536000 42.984000 4.735538
40.539000 29.111000 3.953907
40.542000 42.634000 4.870727
40.545000 36.466000 4.363312
40.548000 39.683000 4.656108
40.551000 37.357000 4.519216
40.554000 37.708000 4.427765
40.557000 50.284000 5.178258
40.560000 37.688000 4.525443
40.563000 32.979000 4.238223
40.566000 31.476000 4.000407
40.569000 34.285000 4.311968
40.572000 40.142000 4.748276
40.575000 38.661000 4.522522
40.578000 38.486000 4.413793
40.581000 40.260000 4.530541
40.584000 36.817000 4.284559
40.587000 42.219000 4.743141
40.590000 59.228000 5.762346
40.593000 50.792000 5.376206
40.596000 35.864000 4.408680
40.599000 46.853000 4.913226
40.602000 31.699000 4.160448
40.605000 45.204000 5.131735
40.608000 48.327000 5.110908
40.611000 38.182000 4.469312
40.614000 44.236000 4.898100
40.617000 39.288000 4.573573
40.620000 35.121000 4.276770
40.623000 45.820000 5.064258
40.626000 33.249000 4.092475
40.629000 49.209000 5.120100
40.632000 42.456000 4.758774
40.635000 42.554000 4.789036
40.638000 40.029000 4.652841
40.641000 36.346000 4.355847
40.644000 35.887000 4.527352
40.647000 38.838000 4.545506
40.650000 30.418000 4.022898
40.653000 30.510000 4.120266
40.656000 43.690000 4.803679
40.659000 32.415000 4.208363
40.662000 46.911000 5.027876
40.665000 40.360000 4.702824
40.668000 41.340000 4.830039
40.671000 46.892000 4.946714
40.674000 42.864000 4.672078
40.677000 42.418000 4.837186
40.680000 44.023000 4.680633
40.683000 48.189000 5.045227
40.686000 40.733000 4.807152
40.689000 40.879000 4.696268
40.692000 35.162000 4.462872
40.695000 41.293000 4.833970
40.698000 37.286000 4.529895
40.701000 47.230000 5.076920
40.704000 38.359000 4.564442
40.707000 37.942000 4.372071
40.710000 34.599000 4.270361
40.713000 34.138000 4.203079
40.716000 40.757000 4.630491
40.719000 41.779000 4.939991
40.722000 27.561000 3.970065
40.725000 32.685000 4.199013
40.728000 31.522000 3.991300
40.731000 37.994000 4.530856
40.734000 31.885000 4.279708
40.737000 45.585000 5.051112
40.740000 41.883000 4.779215
40.743000 34.539000 4.233741
40.746000 37.396000 4.436038
40.749000 36.279000 4.484497
40.752000 42.363000 4.898135
40.755000 51.968000 5.374443
40.758000 34.531000 4.351736
40.761000 40.902000 4.672662
40.764000 33.980000 4.214024
40.767000 30.243000 4.023640
40.770000 46.683000 5.127227
40.773000 32.459000 4.234714
40.776000 41.482000 4.663036
40.779000 51.418000 5.325015
40.782000 58.394000 5.549041
40.785000 36.573000 4.306703
40.788000 38.412000 4.404082
40.791000 44.163000 4.914313
40.794000 37.017000 4.561606
40.797000 41.654000 4.700094
40.800000 33.657000 4.059568
40.803000 39.389000 4.806073
40.806000 41.951000 4.795296
40.809000 38.192000 4.420854
40.812000 51.256000 5.203553
40.815000 52.336000 5.347706
40.818000 38.114000 4.374292
40.821000 41.120000 4.868143
40.824000 26.048000 3.756765
40.827000 44.944000 4.824327
40.830000 33.107000 4.267779
40.833000 32.907000 4.113068
40.836000 35.237000 4.423919
40.839000 39.265000 4.513730
40.842000 32.629000 4.171213
40.845000 31.998000 4.210053
40.848000 26.143000 3.831800
40.851000 39.079000 4.687034
40.854000 38.770000 4.641688
40.857000 39.168000 4.464175
40.860000 30.669000 4.165157
40.863000 32.148000 4.051821
40.866000 40.666000 4.731255
40.869000 42.793000 4.894532
40.872000 39.791000 4.778208
40.875000 44.454000 5.151499
40.878000 36.219000 4.284921
40.881000 41.680000 4.762034
40.884000 38.151000 4.722280
40.887000 45.123000 4.868068
40.890000 38.064000 4.478794
40.893000 26.331000 3.658698
40.896000 39.188000 4.668744
40.899000 34.322000 4.393880
40.902000 42.824000 4.905538
40.905000 34.129000 4.263756
40.908000 41.137000 4.661889
40.911000 42.786000 4.919760
40.914000 41.169000 4.828072
40.917000 26.623000 3.694102
40.920000 38.872000 4.576722
40.923000 30.546000 3.928406
40.926000 36.731000 4.469810
40.929000 32.565000 4.018763
40.932000 31.571000 4.066062
40.935000 40.611000 4.854835
40.938000 35.817000 4.398217
40.941000 31.470000 4.092255
40.944000 41.018000 4.811860
40.947000 30.574000 4.096619
40.950000 38.701000 4.465879
40.953000 34.492000 4.360086
40.956000 36.670000 4.563185
40.959000 40.481000 4.499465
40.962000 27.829000 3.977398
40.965000 29.446000 4.160888
40.968000 32.247000 4.242014
40.971000 40.500000 4.742866
40.974000 33.981000 4.357881
40.977000 36.412000 4.462726
40.980000 34.578000 4.348530
40.983000 36.938000 4.521040
40.986000 35.827000 4.438824
40.989000 33.931000 4.350311
40.992000 45.080000 4.937567
40.995000 41.072000 4.609516
40.998000 32.707000 4.054345
41.001000 31.217000 4.142357
41.004000 44.501000 4.922146
41.007000 42.889000 4.885300
41.010000 31.447000 4.075288
41.013000 42.819000 4.826947
41.016000 42.060000 4.627324
41.019000 34.625000 4.255807
41.022000 37.128000 4.465250
41.025000 26.997000 3.728379
41.028000 36.908000 4.429061
41.031000 26.681000 3.706159
41.034000 33.990000 4.316526
41.037000 31.119000 4.274283
41.040000 31.048000 4.090743
41.043000 36.478000 4.198139
41.046000 38.428000 4.454749
41.049000 31.148000 4.096752
41.052000 35.440000 4.280301
41.055000 33.312000 4.173974
41.058000 41.749000 4.742055
41.061000 36.825000 4.435270
41.064000 28.817000 3.978423
41.067000 32.207000 4.142543
41.070000 41.010000 4.741422
41.073000 27.827000 3.852904
41.076000 36.352000 4.233793
41.079000 36.936000 4.424172
41.082000 33.332000 4.027887
41.085000 30.226000 4.161251
41.088000 31.875000 4.166085
41.091000 24.989000 3.716953
41.094000 41.830000 4.804909
41.097000 32.756000 4.294446
41.100000 46.925000 4.905308
41.103000 30.105000 4.128448
41.106000 30.348000 4.082253
41.109000 37.642000 4.666260
41.112000 34.222000 4.365637
41.115000 31.716000 3.946438
41.118000 35.376000 4.271331
41.121000 39.140000 4.417641
41.124000 27.417000 3.692771
41.127000 34.392000 4.353969
41.130000 17.224000 2.974731
41.133000 43.715000 4.733522
41.136000 47.032000 4.969586
41.139000 37.918000 4.469623
41.142000 33.852000 4.285797
41.145000 34.211000 4.403141
41.148000 45.030000 4.953825
41.151000 36.414000 4.365610
41.154000 37.372000 4.520437
41.157000 30.014000 4.003606
41.160000 39.708000 4.568706
41.163000 31.704000 4.093816
41.166000 33.017000 4.234788
41.169000 39.233000 4.438741
41.172000 37.341000 4.381058
41.175000 33.351000 4.164181
41.178000 34.599000 4.366281
41.181000 36.017000 4.452650
41.184000 40.250000 4.532055
41.187000 31.490000 4.194838
41.190000 37.537000 4.428806
41.193000 27.397000 3.646167
41.196000 36.987000 4.549035
41.199000 37.087000 4.539146
41.202000 32.291000 4.198807
41.205000 37.329000 4.369735
41.208000 36.253000 4.234337
41.211000 25.407000 3.589884
41.214000 44.687000 4.827253
41.217000 22.162000 3.462298
41.220000 43.564000 5.004295
41.223000 47.901000 5.050547
41.226000 32.460000 4.255304
41.229000 34.295000 4.267660
41.232000 36.404000 4.469175
41.235000 44.441000 5.063460
41.238000 29.352000 3.967356
41.241000 30.341000 3.962218
41.244000 35.137000 4.477314
41.247000 46.556000 4.937906
41.250000 33.427000 4.218430
41.253000 34.381000 4.201038
41.256000 40.051000 4.656078
41.259000 31.953000 4.225013
41.262000 39.835000 4.610073
41.265000 48.807000 5.092460
41.268000 36.755000 4.430696
41.271000 50.257000 5.133537
41.274000 38.865000 4.627405
41.277000 32.605000 4.283936
41.280000 36.187000 4.435693
41.283000 33.038000 4.104687
41.286000 45.289000 5.023687
41.289000 34.588000 4.344455
41.292000 37.212000 4.308497
41.295000 32.413000 4.224577
41.298000 46.401000 5.093584
41.301000 37.632000 4.162779
41.304000 34.129000 4.320599
41.307000 43.299000 4.815349
41.310000 43.265000 4.776859
41.313000 28.523000 3.904652
41.316000 43.134000 4.917048
41.319000 43.434000 4.776498
41.322000 36.751000 4.400220
41.325000 36.308000 4.439554
41.328000 34.633000 4.344313
41.331000 39.810000 4.534578
41.334000 39.524000 4.665770
41.337000 43.648000 5.047327
41.340000 25.055000 3.647642
41.343000 43.956000 4.690939
41.346000 35.876000 4.392390
41.349000 29.181000 4.012197
41.352000 27.523000 3.959678
41.355000 33.249000 4.244632
41.358000 37.857000 4.557657
41.361000 29.186000 3.840212
41.364000 41.020000 4.757330
41.367000 43.913000 5.035134
41.370000 25.861000 3.630599
41.373000 42.235000 4.698221
41.376000 36.914000 4.403183
41.379000 32.384000 3.974369
41.382000 27.614000 3.841347
41.385000 44.157000 4.804717
41.388000 25.306000 3.719335
41.391000 26.173000 3.728969
41.394000 40.265000 4.521616
41.397000 31.278000 4.040647
41.400000 39.018000 4.549940
41.403000 23.878000 3.531237
41.406000 31.054000 4.177367
41.409000 36.568000 4.549492
41.412000 33.993000 4.305905
41.415000 32.285000 3.974742
41.418000 44.210000 4.873265
41.421000 41.237000 4.682405
41.424000 35.772000 4.344296
41.427000 49.258000 5.035650
41.430000 38.101000 4.546242
41.433000 39.116000 4.526126
41.436000 44.658000 4.905136
41.439000 31.093000 4.108492
41.442000 40.688000 4.827105
41.445000 44.274000 4.790080
41.448000 35.234000 4.369624
41.451000 40.129000 4.813916
41.454000 27.469000 3.688582
41.457000 39.413000 4.641480
41.460000 37.445000 4.404259
41.463000 44.760000 4.844611
41.466000 40.107000 4.641419
41.469000 38.473000 4.530435
41.472000 44.021000 4.855979
41.475000 53.101000 5.492339
41.478000 60.837000 5.676717
41.481000 68.957000 5.880732
41.484000 50.393000 5.078292
41.487000 46.077000 5.187334
41.490000 53.554000 5.398708
41.493000 38.199000 4.452300
41.496000 39.823000 4.719724
41.499000 46.517000 5.027909
41.502000 39.379000 4.618497
41.505000 38.521000 4.550616
41.508000 43.115000 4.688416
41.511000 37.031000 4.332369
41.514000 40.426000 4.838816
41.517000 39.441000 4.758036
41.520000 38.872000 4.626421
41.523000 36.338000 4.418989
41.526000 33.938000 4.117442
41.529000 47.569000 4.977964
41.532000 38.062000 4.424125
41.535000 39.349000 4.440117
41.538000 37.931000 4.438638
41.541000 48.286000 5.173978
41.544000 49.572000 4.964215
41.547000 40.034000 4.571491
41.550000 30.364000 4.071648
41.553000 34.545000 4.306826
41.556000 38.401000 4.507684
41.559000 42.611000 4.896760
41.562000 29.914000 3.827877
41.565000 54.099000 5.307921
41.568000 42.609000 4.968624
41.571000 28.320000 3.989018
41.574000 31.205000 4.049534
41.577000 26.398000 3.822851
41.580000 31.538000 4.099159
41.583000 27.892000 3.689260
41.586000 28.789000 3.775031
41.589000 47.784000 4.962300
41.592000 35.002000 4.309832
41.595000 39.430000 4.526377
41.598000 41.493000 4.623869
41.601000 46.415000 5.087553
41.604000 35.959000 4.268174
41.607000 42.825000 4.768590
41.610000 41.145000 4.819813
41.613000 34.512000 4.235142
41.616000 42.047000 4.845496
41.619000 47.047000 5.078716
41.622000 39.208000 4.652649
41.625000 34.221000 4.351760
[truncated: 1,047,635 more chars]
