# Supplementary material for: pdCIFplotter: visualizing powder diffraction data in pdCIF format
Source: J Appl Crystallogr. 2022 May 25;55(Pt 3):631–7. doi: 10.1107/S1600576722003478 (PMC9172038; doi:10.1107/S1600576722003478)
Supplement: Supplementary file 2 [file j-55-00631-sup2.zip › first/xye_files/576488-mac-001_reb_0003.xye]

0.000000 156.015000 9.380409
0.003000 146.875000 8.729066
0.006000 173.974000 9.540481
0.009000 174.343000 9.758223
0.012000 174.859000 9.788477
0.015000 195.943000 10.360936
0.018000 170.323000 9.416944
0.021000 146.164000 8.863515
0.024000 127.243000 8.261322
0.027000 91.706000 7.083477
0.030000 91.454000 6.998323
0.033000 111.129000 7.686340
0.036000 102.939000 7.396135
0.039000 92.132000 7.029614
0.042000 95.929000 7.378622
0.045000 97.143000 7.101752
0.048000 73.418000 6.434315
0.051000 70.949000 6.099895
0.054000 46.711000 5.004840
0.057000 51.857000 5.249102
0.060000 33.953000 4.191768
0.063000 20.987000 3.384000
0.066000 12.490000 2.721297
0.069000 10.115000 2.506056
0.072000 7.835000 1.859457
0.075000 3.261000 1.355446
0.078000 0.849000 0.606321
0.081000 1.795000 0.863432
0.084000 0.578000 0.425000
0.087000 2.076000 1.006619
0.090000 2.423000 1.111629
0.093000 1.637000 0.783798
0.096000 0.863000 0.791000
0.099000 0.000000 0.000000
0.102000 2.193000 1.258056
0.105000 3.880000 1.430210
0.108000 0.744000 0.527186
0.111000 1.363000 0.735218
0.114000 2.480000 1.084735
0.117000 0.956000 0.830000
0.120000 2.128000 1.054137
0.123000 2.534000 1.370000
0.126000 2.249000 1.097451
0.129000 4.145000 1.490016
0.132000 0.520000 0.234957
0.135000 3.125000 1.297624
0.138000 2.245000 1.133854
0.141000 1.248000 0.684082
0.144000 1.175000 0.790142
0.147000 1.701000 0.806908
0.150000 0.012000 0.012000
0.153000 1.976000 0.972025
0.156000 2.339000 1.066991
0.159000 0.000000 0.000000
0.162000 0.941000 0.590452
0.165000 2.036000 0.885896
0.168000 0.740000 0.528933
0.171000 1.704000 1.086812
0.174000 0.968000 0.800000
0.177000 1.467000 0.734976
0.180000 0.000000 0.000000
0.183000 3.221000 1.097463
0.186000 0.000000 0.000000
0.189000 1.218000 0.941000
0.192000 1.047000 0.616523
0.195000 0.000000 0.000000
0.198000 1.181000 0.922000
0.201000 0.000000 0.000000
0.204000 1.376000 1.009000
0.207000 0.890000 0.735000
0.210000 0.907000 0.532949
0.213000 0.000000 0.000000
0.216000 2.058000 1.196867
0.219000 2.074000 0.935535
0.222000 2.158000 1.146477
0.225000 1.831000 0.929891
0.228000 0.000000 0.000000
0.231000 0.000000 0.000000
0.234000 0.031000 0.027000
0.237000 2.139000 1.098007
0.240000 1.252000 0.680459
0.243000 1.349000 0.914864
0.246000 0.000000 0.000000
0.249000 1.197000 0.700880
0.252000 2.420000 0.994825
0.255000 0.000000 0.000000
0.258000 0.678000 0.697000
0.261000 0.887000 0.749022
0.264000 0.000000 0.000000
0.267000 1.411000 1.014000
0.270000 1.055000 0.618729
0.273000 0.000000 0.000000
0.276000 1.326000 0.818511
0.279000 2.099000 1.017578
0.282000 2.098000 0.839697
0.285000 2.008000 1.047422
0.288000 2.646000 1.181968
0.291000 1.286000 0.818281
0.294000 1.283000 0.965000
0.297000 0.810000 0.774000
0.300000 0.957000 0.839000
0.303000 0.787000 0.755000
0.306000 0.721000 0.586676
0.309000 0.765000 0.731116
0.312000 1.759000 1.055064
0.315000 0.336000 0.275000
0.318000 0.000000 0.000000
0.321000 0.000000 0.000000
0.324000 1.207000 0.936000
0.327000 0.605000 0.560000
0.330000 1.274000 0.742954
0.333000 1.154000 0.912000
0.336000 2.297000 1.274245
0.339000 0.984000 0.784000
0.342000 1.920000 1.030109
0.345000 0.438000 0.281000
0.348000 0.021000 0.015000
0.351000 2.605000 1.370881
0.354000 0.000000 0.000000
0.357000 0.000000 0.000000
0.360000 0.773000 0.531361
0.363000 0.611000 0.429000
0.366000 1.919000 0.997399
0.369000 1.547000 0.841467
0.372000 1.124000 0.665845
0.375000 1.741000 0.877455
0.378000 0.000000 0.000000
0.381000 0.002000 0.002000
0.384000 1.027000 0.863000
0.387000 0.772000 0.529400
0.390000 1.085000 0.774320
0.393000 1.242000 0.947000
0.396000 0.000000 0.000000
0.399000 0.000000 0.000000
0.402000 1.000000 0.755058
0.405000 2.152000 0.885127
0.408000 1.521000 0.755308
0.411000 3.017000 1.279770
0.414000 1.186000 0.720184
0.417000 0.000000 0.000000
0.420000 0.000000 0.000000
0.423000 0.000000 0.000000
0.426000 0.000000 0.000000
0.429000 1.071000 0.668712
0.432000 1.370000 1.002000
0.435000 1.161000 0.697500
0.438000 1.174000 0.846308
0.441000 0.441000 0.427000
0.444000 0.000000 0.000000
0.447000 0.000000 0.000000
0.450000 1.528000 0.846849
0.453000 0.286000 0.281000
0.456000 0.000000 0.000000
0.459000 0.792000 0.637125
0.462000 0.000000 0.000000
0.465000 0.000000 0.000000
0.468000 0.000000 0.000000
0.471000 1.310000 0.967000
0.474000 2.936000 1.283778
0.477000 0.105000 0.083000
0.480000 0.000000 0.000000
0.483000 1.009000 0.626253
0.486000 0.988000 0.602423
0.489000 1.052000 0.645061
0.492000 4.148000 1.658036
0.495000 1.622000 0.957189
0.498000 1.868000 0.890398
0.501000 0.000000 0.000000
0.504000 1.348000 0.717834
0.507000 1.186000 0.809030
0.510000 0.000000 0.000000
0.513000 0.000000 0.000000
0.516000 1.030000 0.615019
0.519000 0.000000 0.000000
0.522000 1.217000 0.686702
0.525000 0.000000 0.000000
0.528000 1.283000 0.738546
0.531000 0.000000 0.000000
0.534000 1.197000 0.710372
0.537000 1.304000 0.977000
0.540000 1.323000 0.881518
0.543000 0.000000 0.000000
0.546000 0.000000 0.000000
0.549000 1.202000 0.720906
0.552000 1.990000 1.056805
0.555000 0.464000 0.364000
0.558000 0.000000 0.000000
0.561000 2.067000 0.928800
0.564000 2.800000 1.244428
0.567000 0.000000 0.000000
0.570000 0.000000 0.000000
0.573000 0.000000 0.000000
0.576000 0.827000 0.670000
0.579000 1.228000 0.673625
0.582000 2.117000 1.080547
0.585000 2.033000 0.958117
0.588000 1.210000 0.935000
0.591000 0.000000 0.000000
0.594000 0.961000 0.725000
0.597000 1.411000 0.921087
0.600000 1.005000 0.737547
0.603000 0.000000 0.000000
0.606000 0.667000 0.600000
0.609000 1.452000 0.800100
0.612000 1.204000 0.732613
0.615000 1.287000 0.698370
0.618000 0.000000 0.000000
0.621000 0.000000 0.000000
0.624000 1.125000 0.733399
0.627000 0.000000 0.000000
0.630000 1.075000 0.735397
0.633000 0.760000 0.678317
0.636000 1.077000 0.843000
0.639000 1.466000 0.853419
0.642000 1.390000 0.803017
0.645000 0.000000 0.000000
0.648000 0.000000 0.000000
0.651000 0.000000 0.000000
0.654000 1.361000 0.753342
0.657000 0.624000 0.462000
0.660000 2.982000 1.247409
0.663000 0.072000 0.056000
0.666000 1.141000 0.882000
0.669000 2.721000 1.183733
0.672000 2.527000 0.888309
0.675000 2.030000 1.164000
0.678000 2.123000 1.032390
0.681000 0.000000 0.000000
0.684000 3.278000 1.392010
0.687000 1.829000 0.978828
0.690000 0.000000 0.000000
0.693000 3.059000 1.321687
0.696000 1.998000 1.031702
0.699000 1.201000 0.863352
0.702000 1.324000 0.985000
0.705000 0.228000 0.216000
0.708000 2.494000 1.181574
0.711000 1.926000 0.895662
0.714000 1.910000 0.909649
0.717000 4.132000 1.620884
0.720000 3.123000 1.305932
0.723000 0.382000 0.278000
0.726000 5.024000 1.784084
0.729000 0.771000 0.512865
0.732000 4.081000 1.599314
0.735000 4.824000 1.663618
0.738000 1.535000 0.729771
0.741000 3.724000 1.405201
0.744000 0.585000 0.471000
0.747000 3.691000 1.546843
0.750000 1.030000 0.635437
0.753000 4.087000 1.426542
0.756000 3.273000 1.106699
0.759000 4.866000 1.752117
0.762000 3.010000 1.243945
0.765000 1.142000 0.662650
0.768000 3.970000 1.530180
0.771000 6.510000 2.017638
0.774000 2.767000 1.306687
0.777000 4.177000 1.563489
0.780000 3.013000 1.276358
0.783000 4.141000 1.224778
0.786000 4.777000 1.582736
0.789000 3.622000 1.445299
0.792000 3.524000 1.434024
0.795000 3.469000 1.361034
0.798000 3.730000 1.618751
0.801000 1.030000 0.613452
0.804000 4.791000 1.806262
0.807000 1.471000 0.687711
0.810000 5.174000 1.772443
0.813000 3.252000 1.163889
0.816000 2.809000 1.060450
0.819000 4.701000 1.753575
0.822000 5.826000 1.966620
0.825000 6.589000 2.005483
0.828000 5.158000 1.436392
0.831000 3.455000 1.382221
0.834000 5.158000 1.792687
0.837000 2.674000 1.156959
0.840000 5.234000 1.695045
0.843000 4.486000 1.525318
0.846000 2.752000 1.245416
0.849000 1.954000 0.851935
0.852000 2.097000 1.019782
0.855000 7.317000 1.868491
0.858000 1.407000 1.009000
0.861000 5.305000 1.669468
0.864000 4.332000 1.574733
0.867000 7.795000 1.960404
0.870000 8.670000 2.170293
0.873000 0.000000 0.000000
0.876000 0.000000 0.000000
0.879000 1.947000 1.041365
0.882000 7.447000 1.923538
0.885000 4.314000 1.660971
0.888000 5.728000 1.634485
0.891000 5.318000 1.718433
0.894000 5.437000 1.722861
0.897000 2.985000 1.205196
0.900000 3.201000 1.307473
0.903000 5.084000 1.547874
0.906000 2.377000 1.191972
0.909000 6.974000 2.031515
0.912000 9.472000 2.310947
0.915000 3.753000 1.247791
0.918000 4.885000 1.678981
0.921000 4.436000 1.510310
0.924000 3.575000 1.333038
0.927000 2.778000 1.217015
0.930000 3.731000 1.550564
0.933000 4.265000 1.499346
0.936000 7.838000 1.979238
0.939000 5.379000 1.582879
0.942000 11.198000 2.435482
0.945000 7.938000 1.917883
0.948000 6.365000 1.767397
0.951000 4.289000 1.573807
0.954000 6.725000 1.901115
0.957000 4.555000 1.540006
0.960000 7.096000 2.126427
0.963000 7.011000 1.983154
0.966000 9.865000 2.312961
0.969000 2.376000 1.259049
0.972000 3.171000 1.299200
0.975000 11.377000 2.452405
0.978000 4.627000 1.498306
0.981000 0.596000 0.504000
0.984000 5.667000 1.636675
0.987000 6.211000 1.960136
0.990000 5.702000 1.812343
0.993000 4.759000 1.683263
0.996000 6.618000 1.950582
0.999000 8.146000 2.071129
1.002000 5.485000 1.904500
1.005000 3.613000 1.512268
1.008000 8.440000 2.296149
1.011000 5.736000 1.902002
1.014000 6.455000 2.022124
1.017000 6.105000 2.047222
1.020000 3.742000 1.560272
1.023000 3.712000 1.282255
1.026000 11.374000 2.598156
1.029000 7.892000 1.960517
1.032000 3.847000 1.345730
1.035000 7.133000 2.035202
1.038000 8.090000 2.086212
1.041000 3.601000 1.376830
1.044000 5.816000 1.700126
1.047000 7.907000 1.947681
1.050000 5.911000 1.759072
1.053000 9.193000 2.294747
1.056000 9.463000 2.152269
1.059000 9.033000 2.182149
1.062000 7.070000 1.853529
1.065000 6.377000 1.996021
1.068000 9.672000 2.410859
1.071000 8.856000 2.225920
1.074000 8.282000 2.105818
1.077000 4.193000 1.469605
1.080000 7.209000 2.138093
1.083000 7.451000 2.051992
1.086000 8.500000 2.011492
1.089000 7.751000 2.127303
1.092000 9.209000 2.112407
1.095000 14.727000 2.707994
1.098000 10.564000 2.484339
1.101000 10.059000 2.453452
1.104000 8.200000 2.026522
1.107000 11.987000 2.487482
1.110000 10.245000 2.328745
1.113000 5.086000 1.578644
1.116000 13.966000 2.644918
1.119000 16.874000 2.927547
1.122000 10.099000 2.133400
1.125000 9.456000 2.319053
1.128000 5.363000 1.552757
1.131000 8.488000 2.254661
1.134000 8.193000 2.117815
1.137000 6.838000 1.891815
1.140000 8.063000 2.071735
1.143000 13.930000 2.795714
1.146000 6.737000 1.887910
1.149000 9.211000 2.153912
1.152000 9.334000 2.329307
1.155000 8.848000 2.143596
1.158000 11.391000 2.293206
1.161000 10.551000 2.536320
1.164000 6.470000 1.882047
1.167000 10.327000 2.275633
1.170000 6.634000 1.836254
1.173000 10.843000 2.386923
1.176000 11.685000 2.488925
1.179000 15.560000 2.871691
1.182000 13.473000 2.586341
1.185000 16.112000 2.956661
1.188000 13.708000 2.757047
1.191000 14.328000 2.694803
1.194000 11.393000 2.452326
1.197000 11.158000 2.407380
1.200000 11.820000 2.469504
1.203000 6.366000 1.708924
1.206000 11.481000 2.483064
1.209000 13.089000 2.682736
1.212000 12.316000 2.467141
1.215000 16.037000 2.922575
1.218000 16.900000 3.023536
1.221000 14.513000 2.828995
1.224000 15.148000 2.801696
1.227000 19.748000 3.253589
1.230000 17.479000 3.206805
1.233000 12.671000 2.580555
1.236000 8.483000 2.149488
1.239000 14.161000 2.762966
1.242000 12.358000 2.586220
1.245000 13.344000 2.819420
1.248000 15.632000 3.095458
1.251000 12.283000 2.543473
1.254000 14.738000 2.814791
1.257000 8.760000 2.135462
1.260000 11.257000 2.508326
1.263000 13.865000 2.760935
1.266000 13.565000 2.599222
1.269000 11.629000 2.442295
1.272000 17.178000 2.979212
1.275000 15.118000 2.937046
1.278000 15.284000 2.854846
1.281000 18.769000 3.078165
1.284000 16.360000 2.867167
1.287000 17.278000 3.187302
1.290000 15.626000 2.862757
1.293000 16.607000 2.934029
1.296000 15.412000 2.975329
1.299000 18.955000 3.216896
1.302000 13.878000 2.649557
1.305000 16.571000 2.808605
1.308000 15.171000 2.719792
1.311000 17.304000 3.024826
1.314000 12.515000 2.483511
1.317000 17.982000 3.158595
1.320000 19.081000 3.187468
1.323000 26.735000 3.766254
1.326000 21.864000 3.559365
1.329000 24.213000 3.600105
1.332000 21.493000 3.447129
1.335000 23.441000 3.578814
1.338000 19.800000 3.274151
1.341000 22.884000 3.458880
1.344000 11.199000 2.389816
1.347000 17.137000 3.277394
1.350000 17.157000 3.062765
1.353000 19.411000 3.400080
1.356000 18.337000 2.915862
1.359000 23.815000 3.533807
1.362000 20.054000 3.189199
1.365000 16.671000 3.027061
1.368000 16.863000 2.802075
1.371000 21.208000 3.241207
1.374000 23.842000 3.650796
1.377000 18.391000 3.270468
1.380000 27.256000 3.787364
1.383000 25.869000 3.718878
1.386000 25.096000 3.833862
1.389000 22.418000 3.500278
1.392000 24.376000 3.660876
1.395000 22.317000 3.447946
1.398000 20.949000 3.292913
1.401000 17.630000 3.016161
1.404000 18.890000 3.124382
1.407000 34.014000 4.445200
1.410000 18.419000 3.025875
1.413000 28.276000 3.868871
1.416000 27.196000 3.833868
1.419000 20.587000 3.241949
1.422000 28.212000 3.957931
1.425000 24.239000 3.542409
1.428000 31.601000 4.122693
1.431000 22.163000 3.364683
1.434000 18.554000 3.266028
1.437000 16.455000 2.940689
1.440000 19.024000 3.072534
1.443000 21.589000 3.466713
1.446000 24.382000 3.566918
1.449000 29.123000 3.783964
1.452000 32.744000 4.248949
1.455000 26.141000 3.786377
1.458000 29.260000 3.976388
1.461000 23.107000 3.478999
1.464000 33.541000 4.356811
1.467000 23.924000 3.571009
1.470000 26.821000 3.856692
1.473000 23.676000 3.399943
1.476000 24.249000 3.626387
1.479000 32.842000 4.220807
1.482000 29.773000 3.942796
1.485000 27.137000 3.957259
1.488000 36.616000 4.360344
1.491000 25.478000 3.698110
1.494000 22.344000 3.558042
1.497000 25.503000 3.906118
1.500000 24.596000 3.629828
1.503000 24.794000 3.650139
1.506000 42.101000 4.892767
1.509000 35.283000 4.515810
1.512000 32.503000 4.158566
1.515000 23.898000 3.782177
1.518000 26.587000 3.724162
1.521000 32.183000 4.203513
1.524000 35.655000 4.427354
1.527000 29.010000 3.941823
1.530000 34.017000 4.294169
1.533000 32.570000 4.097919
1.536000 25.932000 3.844042
1.539000 32.345000 4.334270
1.542000 30.521000 4.028633
1.545000 32.422000 4.192575
1.548000 35.707000 4.256552
1.551000 34.398000 4.321642
1.554000 33.714000 4.275787
1.557000 29.060000 4.109930
1.560000 29.210000 3.861973
1.563000 33.126000 4.176610
1.566000 25.597000 3.673183
1.569000 27.956000 3.796146
1.572000 38.630000 4.627839
1.575000 36.955000 4.375758
1.578000 37.009000 4.347460
1.581000 26.750000 3.941859
1.584000 32.961000 4.185275
1.587000 41.507000 4.788750
1.590000 31.231000 4.135180
1.593000 39.900000 4.617334
1.596000 28.967000 3.793757
1.599000 43.330000 4.898459
1.602000 34.984000 4.349959
1.605000 48.627000 5.020534
1.608000 41.033000 4.664451
1.611000 32.145000 4.117625
1.614000 32.349000 4.179021
1.617000 46.935000 5.023012
1.620000 40.321000 4.587773
1.623000 47.309000 4.935669
1.626000 36.310000 4.429396
1.629000 38.176000 4.633459
1.632000 37.916000 4.491373
1.635000 44.959000 5.064848
1.638000 36.625000 4.457401
1.641000 39.094000 4.521689
1.644000 38.031000 4.512384
1.647000 41.237000 4.543788
1.650000 44.278000 4.789558
1.653000 43.626000 4.960310
1.656000 44.874000 4.927850
1.659000 41.358000 4.566095
1.662000 42.756000 4.692996
1.665000 39.006000 4.507272
1.668000 43.891000 4.925159
1.671000 46.380000 5.124307
1.674000 45.269000 5.067463
1.677000 35.213000 4.239179
1.680000 69.181000 6.011260
1.683000 39.230000 4.622686
1.686000 44.001000 4.803113
1.689000 45.145000 4.797290
1.692000 58.259000 5.567813
1.695000 32.823000 4.091862
1.698000 60.408000 5.675371
1.701000 42.999000 4.791865
1.704000 44.533000 4.983349
1.707000 43.689000 4.956838
1.710000 37.336000 4.501793
1.713000 40.584000 4.662250
1.716000 42.800000 4.985309
1.719000 42.799000 4.727962
1.722000 54.286000 5.180977
1.725000 40.001000 4.645243
1.728000 36.562000 4.392194
1.731000 44.855000 5.033992
1.734000 37.672000 4.438162
1.737000 41.069000 4.771096
1.740000 43.575000 4.847338
1.743000 43.870000 4.862747
1.746000 41.838000 4.812122
1.749000 55.878000 5.510435
1.752000 61.946000 5.877673
1.755000 44.734000 4.951383
1.758000 50.764000 5.403808
1.761000 50.833000 5.230967
1.764000 36.419000 4.459789
1.767000 40.653000 4.722117
1.770000 50.349000 5.307188
1.773000 54.313000 5.399316
1.776000 43.014000 4.825500
1.779000 42.629000 4.774808
1.782000 50.995000 5.113706
1.785000 49.084000 5.088445
1.788000 42.055000 4.887236
1.791000 45.599000 5.130378
1.794000 38.079000 4.401256
1.797000 58.800000 5.610655
1.800000 49.675000 5.275012
1.803000 40.662000 4.609022
1.806000 42.398000 4.678467
1.809000 48.815000 5.037883
1.812000 51.340000 5.290594
1.815000 39.811000 4.538189
1.818000 51.937000 5.287214
1.821000 35.507000 4.411025
1.824000 43.171000 4.721734
1.827000 40.268000 4.748005
1.830000 44.216000 4.888850
1.833000 45.305000 5.000234
1.836000 44.225000 4.902941
1.839000 39.753000 4.595965
1.842000 45.622000 4.957428
1.845000 44.440000 4.750488
1.848000 42.426000 4.903157
1.851000 44.739000 4.860406
1.854000 49.733000 5.128092
1.857000 40.346000 4.536362
1.860000 51.925000 5.332110
1.863000 35.275000 4.476054
1.866000 47.068000 5.047167
1.869000 53.775000 5.261288
1.872000 44.727000 4.788441
1.875000 52.748000 5.143309
1.878000 43.732000 4.830323
1.881000 54.824000 5.683637
1.884000 39.491000 4.620103
1.887000 53.222000 5.406222
1.890000 43.587000 4.675744
1.893000 48.142000 5.022814
1.896000 43.599000 4.770779
1.899000 49.490000 5.169094
1.902000 45.643000 4.838269
1.905000 50.817000 5.236541
1.908000 42.336000 4.813371
1.911000 41.622000 4.679308
1.914000 47.581000 5.024706
1.917000 36.840000 4.356637
1.920000 42.139000 4.837136
1.923000 48.344000 4.841008
1.926000 43.709000 4.856224
1.929000 42.862000 4.789865
1.932000 43.168000 4.812624
1.935000 43.402000 4.776544
1.938000 57.440000 5.570275
1.941000 45.049000 4.912844
1.944000 35.248000 4.300109
1.947000 42.549000 4.871386
1.950000 50.295000 5.114226
1.953000 48.741000 5.194565
1.956000 45.871000 4.788769
1.959000 49.567000 5.143384
1.962000 48.067000 5.227973
1.965000 57.926000 5.759933
1.968000 49.387000 5.109158
1.971000 41.128000 4.682582
1.974000 44.380000 4.951250
1.977000 56.092000 5.474558
1.980000 52.472000 5.362574
1.983000 49.365000 5.248588
1.986000 49.947000 5.135370
1.989000 43.595000 4.725953
1.992000 52.390000 5.245129
1.995000 52.756000 5.380129
1.998000 64.373000 5.836976
2.001000 44.059000 4.797101
2.004000 52.492000 5.312926
2.007000 51.363000 5.226813
2.010000 53.835000 5.447090
2.013000 51.241000 5.201072
2.016000 52.704000 5.336568
2.019000 36.112000 4.482546
2.022000 48.630000 5.111942
2.025000 52.218000 5.341566
2.028000 57.847000 5.456969
2.031000 53.618000 5.221577
2.034000 54.187000 5.393429
2.037000 63.363000 5.806117
2.040000 52.730000 5.369417
2.043000 65.150000 5.969254
2.046000 48.934000 5.047516
2.049000 45.919000 4.870477
2.052000 47.493000 4.984770
2.055000 46.186000 4.999159
2.058000 54.459000 5.433301
2.061000 58.101000 5.651827
2.064000 66.473000 6.084470
2.067000 57.883000 5.745978
2.070000 49.623000 5.218641
2.073000 59.528000 5.542053
2.076000 60.970000 5.546351
2.079000 50.188000 5.073765
2.082000 59.797000 5.595874
2.085000 51.705000 5.295268
2.088000 59.221000 5.630689
2.091000 72.410000 6.038714
2.094000 59.948000 5.564617
2.097000 60.621000 5.631244
2.100000 67.589000 5.959080
2.103000 51.382000 5.204191
2.106000 53.105000 5.289136
2.109000 54.842000 5.412669
2.112000 64.556000 5.922884
2.115000 57.636000 5.595291
2.118000 57.451000 5.735415
2.121000 42.598000 4.710577
2.124000 45.002000 4.896843
2.127000 51.264000 5.301640
2.130000 56.972000 5.667732
2.133000 50.568000 5.129870
2.136000 57.991000 5.514627
2.139000 57.219000 5.550855
2.142000 59.858000 5.824148
2.145000 61.755000 5.922450
2.148000 57.588000 5.501829
2.151000 53.705000 5.494924
2.154000 56.629000 5.565789
2.157000 55.349000 5.574453
2.160000 60.731000 5.843032
2.163000 52.439000 5.220050
2.166000 51.252000 5.099653
2.169000 57.554000 5.636637
2.172000 55.559000 5.492981
2.175000 59.709000 5.586626
2.178000 70.291000 6.114938
2.181000 62.898000 5.851491
2.184000 60.990000 5.709769
2.187000 39.498000 4.646909
2.190000 49.234000 5.202942
2.193000 66.493000 5.921309
2.196000 67.318000 5.871578
2.199000 59.672000 5.745392
2.202000 50.398000 5.215829
2.205000 47.918000 5.083869
2.208000 47.751000 5.042380
2.211000 53.872000 5.308278
2.214000 63.200000 5.934974
2.217000 51.936000 5.391418
2.220000 45.841000 4.924838
2.223000 61.871000 5.576151
2.226000 68.643000 6.077957
2.229000 70.630000 6.234527
2.232000 50.102000 5.058749
2.235000 53.361000 5.380691
2.238000 42.329000 4.711567
2.241000 43.517000 4.882326
2.244000 48.914000 5.206453
2.247000 61.939000 5.770563
2.250000 55.008000 5.416555
2.253000 64.279000 5.871124
2.256000 62.151000 5.926545
2.259000 53.512000 5.332657
2.262000 69.376000 6.147425
2.265000 45.745000 4.872668
2.268000 65.735000 5.799224
2.271000 58.808000 5.537169
2.274000 59.146000 5.723080
2.277000 60.032000 5.763739
2.280000 61.413000 5.879556
2.283000 57.157000 5.400488
2.286000 57.285000 5.577564
2.289000 56.665000 5.524558
2.292000 64.800000 6.038761
2.295000 48.203000 5.037018
2.298000 61.684000 5.870017
2.301000 51.936000 5.286783
2.304000 45.249000 5.012895
2.307000 49.414000 5.235598
2.310000 50.970000 5.331739
2.313000 56.616000 5.575653
2.316000 57.898000 5.377559
2.319000 54.404000 5.514073
2.322000 49.479000 5.266481
2.325000 44.069000 4.728525
2.328000 48.398000 5.157488
2.331000 49.763000 5.288686
2.334000 60.650000 5.719872
2.337000 57.383000 5.478657
2.340000 51.093000 5.120212
2.343000 63.202000 5.804782
2.346000 54.592000 5.315462
2.349000 45.923000 5.040345
2.352000 49.445000 5.071729
2.355000 50.148000 5.130674
2.358000 66.622000 5.969983
2.361000 56.746000 5.436528
2.364000 60.152000 5.802309
2.367000 51.705000 5.299341
2.370000 61.783000 5.848106
2.373000 65.729000 5.986267
2.376000 53.835000 5.218786
2.379000 55.366000 5.562731
2.382000 56.811000 5.452465
2.385000 64.624000 5.861485
2.388000 69.101000 6.052092
2.391000 52.823000 5.229739
2.394000 52.512000 5.353578
2.397000 49.267000 5.038360
2.400000 39.044000 4.545256
2.403000 38.597000 4.522773
2.406000 61.619000 5.822479
2.409000 54.192000 5.372289
2.412000 52.823000 5.256304
2.415000 54.626000 5.338163
2.418000 60.310000 5.527505
2.421000 56.729000 5.781544
2.424000 47.694000 5.032805
2.427000 46.737000 4.986326
2.430000 55.985000 5.432804
2.433000 63.966000 5.718122
2.436000 55.251000 5.441475
2.439000 48.735000 4.995637
2.442000 47.459000 5.007604
2.445000 43.345000 4.734250
2.448000 46.084000 4.927894
2.451000 51.997000 5.271722
2.454000 54.590000 5.537936
2.457000 65.336000 5.811733
2.460000 54.656000 5.336140
2.463000 51.052000 5.260330
2.466000 44.528000 4.735713
2.469000 51.928000 5.375478
2.472000 64.747000 5.739094
2.475000 44.860000 4.827318
2.478000 47.204000 5.014455
2.481000 45.590000 4.901031
2.484000 61.542000 5.654156
2.487000 63.511000 5.625413
2.490000 55.103000 5.416760
2.493000 50.866000 5.284795
2.496000 55.175000 5.482918
2.499000 51.658000 5.362075
2.502000 46.973000 4.891492
2.505000 45.809000 4.871187
2.508000 45.225000 4.978374
2.511000 62.600000 5.860339
2.514000 43.270000 4.843649
2.517000 51.585000 5.245031
2.520000 48.443000 5.031021
2.523000 64.769000 5.832206
2.526000 53.765000 5.436203
2.529000 46.665000 5.096969
2.532000 60.930000 5.799574
2.535000 45.869000 4.989766
2.538000 50.528000 5.304257
2.541000 43.124000 4.909899
2.544000 58.791000 5.542172
2.547000 56.930000 5.417522
2.550000 55.487000 5.619290
2.553000 55.530000 5.396420
2.556000 47.436000 4.899911
2.559000 51.028000 5.299498
2.562000 42.618000 4.606166
2.565000 38.448000 4.548539
2.568000 48.741000 5.185922
2.571000 54.209000 5.568740
2.574000 48.862000 5.154268
2.577000 37.833000 4.456124
2.580000 45.257000 4.848068
2.583000 43.299000 4.955412
2.586000 45.460000 4.739847
2.589000 57.017000 5.336344
2.592000 59.561000 5.707702
2.595000 51.220000 5.333252
2.598000 50.741000 5.485418
2.601000 35.505000 4.371243
2.604000 37.805000 4.441495
2.607000 32.815000 4.228202
2.610000 42.483000 4.776793
2.613000 44.273000 4.843128
2.616000 48.309000 5.088016
2.619000 52.378000 5.239108
2.622000 56.111000 5.518531
2.625000 46.056000 4.943436
2.628000 47.382000 5.030198
2.631000 50.435000 5.182467
2.634000 60.995000 5.693631
2.637000 51.382000 4.992865
2.640000 56.156000 5.503362
2.643000 50.256000 5.129806
2.646000 52.135000 5.291420
2.649000 53.630000 5.436720
2.652000 52.009000 5.102424
2.655000 48.634000 5.138670
2.658000 59.526000 5.608370
2.661000 58.026000 5.646537
2.664000 47.786000 5.072175
2.667000 46.777000 5.069163
2.670000 46.355000 5.058476
2.673000 46.145000 4.972066
2.676000 48.960000 5.160589
2.679000 49.887000 5.275916
2.682000 54.368000 5.416638
2.685000 59.917000 5.697623
2.688000 49.825000 5.192592
2.691000 43.853000 4.843227
2.694000 55.509000 5.415579
2.697000 51.774000 5.266316
2.700000 65.196000 5.944255
2.703000 42.196000 4.758235
2.706000 36.344000 4.257774
2.709000 44.723000 4.851975
2.712000 54.987000 5.653273
2.715000 46.991000 5.076813
2.718000 35.238000 4.410107
2.721000 48.413000 5.148551
2.724000 52.307000 5.216487
2.727000 55.389000 5.377986
2.730000 42.049000 4.859305
2.733000 52.432000 5.426220
2.736000 42.818000 4.761018
2.739000 28.428000 4.028687
2.742000 51.319000 5.241203
2.745000 44.558000 4.924798
2.748000 38.682000 4.502057
2.751000 51.101000 5.093652
2.754000 45.401000 5.124804
2.757000 53.641000 5.312852
2.760000 48.329000 5.144877
2.763000 48.511000 5.058513
2.766000 40.194000 4.541911
2.769000 35.540000 4.366245
2.772000 37.242000 4.526480
2.775000 45.274000 4.970268
2.778000 39.630000 4.532106
2.781000 50.400000 5.230716
2.784000 44.542000 5.098701
2.787000 50.863000 5.324840
2.790000 62.910000 5.770803
2.793000 35.825000 4.306660
2.796000 51.916000 5.239710
2.799000 50.238000 5.218306
2.802000 40.615000 4.597339
2.805000 46.421000 4.870521
2.808000 54.238000 5.381185
2.811000 56.143000 5.359608
2.814000 47.031000 5.123188
2.817000 43.871000 4.961062
2.820000 52.170000 5.192689
2.823000 37.343000 4.436646
2.826000 47.314000 5.071129
2.829000 48.489000 5.085709
2.832000 42.714000 4.903843
2.835000 52.986000 5.428140
2.838000 41.024000 4.726776
2.841000 40.347000 4.633632
2.844000 43.655000 5.069738
2.847000 49.192000 5.204688
2.850000 44.763000 4.733892
2.853000 40.276000 4.656473
2.856000 45.365000 4.798684
2.859000 34.956000 4.410339
2.862000 51.278000 5.265479
2.865000 52.763000 5.522402
2.868000 32.683000 4.021767
2.871000 47.182000 4.915791
2.874000 48.817000 5.070704
2.877000 51.618000 5.189796
2.880000 51.795000 5.337408
2.883000 45.842000 5.102362
2.886000 42.055000 4.779717
2.889000 49.887000 5.260343
2.892000 42.805000 4.770572
2.895000 44.322000 4.869674
2.898000 56.177000 5.635453
2.901000 37.627000 4.448867
2.904000 40.322000 4.579012
2.907000 41.590000 4.898961
2.910000 48.631000 5.337564
2.913000 42.945000 4.654631
2.916000 39.346000 4.621338
2.919000 42.037000 4.666269
2.922000 35.121000 4.421357
2.925000 45.055000 4.852727
2.928000 52.717000 5.194076
2.931000 46.862000 5.029787
2.934000 51.610000 5.432460
2.937000 42.634000 4.752403
2.940000 38.088000 4.430504
2.943000 37.839000 4.397184
2.946000 42.159000 4.750973
2.949000 56.624000 5.656077
2.952000 42.483000 4.804327
2.955000 34.069000 4.415264
2.958000 33.467000 4.294087
2.961000 35.596000 4.514398
2.964000 48.115000 5.168807
2.967000 44.995000 5.099786
2.970000 48.498000 5.126664
2.973000 38.870000 4.723622
2.976000 52.112000 5.202646
2.979000 54.774000 5.535735
2.982000 42.783000 4.749283
2.985000 41.939000 4.796873
2.988000 38.539000 4.551511
2.991000 43.234000 5.019301
2.994000 45.652000 5.089018
2.997000 47.569000 5.104309
3.000000 39.761000 4.623974
3.003000 44.724000 4.731051
3.006000 43.450000 4.771222
3.009000 47.494000 5.192233
3.012000 50.127000 5.163157
3.015000 39.531000 4.638274
3.018000 54.420000 5.411769
3.021000 40.742000 4.808314
3.024000 47.891000 5.046243
3.027000 38.833000 4.629479
3.030000 36.202000 4.305272
3.033000 39.294000 4.697237
3.036000 45.879000 5.081120
3.039000 29.944000 4.057493
3.042000 48.380000 5.010336
3.045000 45.448000 4.866557
3.048000 52.398000 5.273655
3.051000 53.077000 5.507305
3.054000 37.500000 4.451700
3.057000 35.565000 4.324092
3.060000 50.595000 5.243534
3.063000 41.890000 4.665040
3.066000 49.864000 5.132222
3.069000 38.064000 4.558457
3.072000 39.774000 4.731687
3.075000 43.654000 4.963655
3.078000 34.566000 4.396618
3.081000 61.126000 5.902381
3.084000 38.010000 4.619297
3.087000 41.112000 4.692569
3.090000 53.529000 5.275863
3.093000 40.852000 4.669473
3.096000 39.404000 4.552460
3.099000 42.831000 4.833574
3.102000 46.312000 5.082430
3.105000 35.311000 4.424106
3.108000 25.181000 3.438848
3.111000 34.637000 4.277582
3.114000 35.658000 4.448746
3.117000 46.445000 4.803657
3.120000 40.221000 4.570670
3.123000 33.451000 4.155508
3.126000 55.877000 5.733442
3.129000 43.855000 4.835197
3.132000 38.801000 4.485680
3.135000 23.646000 3.468497
3.138000 53.522000 5.434206
3.141000 50.832000 5.357674
3.144000 35.214000 4.392137
3.147000 36.042000 4.525108
3.150000 47.339000 4.917571
3.153000 45.541000 5.035946
3.156000 45.249000 4.820249
3.159000 46.676000 4.964933
3.162000 45.299000 4.954648
3.165000 49.324000 5.262169
3.168000 43.380000 4.853388
3.171000 34.535000 4.387179
3.174000 39.223000 4.582655
3.177000 38.313000 4.420263
3.180000 42.855000 4.749251
3.183000 39.419000 4.661778
3.186000 40.680000 4.721483
3.189000 35.989000 4.416663
3.192000 40.140000 4.532194
3.195000 33.964000 4.120951
3.198000 36.308000 4.318315
3.201000 37.503000 4.446911
3.204000 41.029000 4.918384
3.207000 34.490000 4.271436
3.210000 27.326000 3.689123
3.213000 30.031000 4.091065
3.216000 37.183000 4.544958
3.219000 39.321000 4.822941
3.222000 44.457000 4.792987
3.225000 41.881000 4.585676
3.228000 45.152000 4.785699
3.231000 29.362000 4.039294
3.234000 34.785000 4.272245
3.237000 45.399000 5.137613
3.240000 33.975000 4.316191
3.243000 33.440000 4.161566
3.246000 42.927000 4.946525
3.249000 33.307000 4.337012
3.252000 45.275000 4.838274
3.255000 42.713000 4.623641
3.258000 37.296000 4.288474
3.261000 36.066000 4.274610
3.264000 32.415000 4.179811
3.267000 35.015000 4.117823
3.270000 36.447000 4.304930
3.273000 44.149000 4.983981
3.276000 35.975000 4.533647
3.279000 34.198000 4.315957
3.282000 38.500000 4.564804
3.285000 30.781000 3.926277
3.288000 35.872000 4.376558
3.291000 40.446000 4.659105
3.294000 38.249000 4.426306
3.297000 37.862000 4.411688
3.300000 45.520000 4.928187
3.303000 44.349000 4.742083
3.306000 46.064000 5.035588
3.309000 32.125000 4.105952
3.312000 44.149000 4.853871
3.315000 32.091000 4.258289
3.318000 39.325000 4.645280
3.321000 44.825000 4.975058
3.324000 51.596000 5.176263
3.327000 29.033000 3.924493
3.330000 42.034000 4.725867
3.333000 33.923000 4.076370
3.336000 53.358000 5.355335
3.339000 45.899000 5.054282
3.342000 40.213000 4.574450
3.345000 48.421000 4.960967
3.348000 33.513000 4.074655
3.351000 30.798000 3.857188
3.354000 36.472000 4.447180
3.357000 42.273000 4.799036
3.360000 38.372000 4.670952
3.363000 33.656000 4.387629
3.366000 55.562000 5.343810
3.369000 30.556000 3.774598
3.372000 33.772000 4.211562
3.375000 40.901000 4.832618
3.378000 39.808000 4.640653
3.381000 27.424000 3.958246
3.384000 44.674000 4.866490
3.387000 32.961000 4.347415
3.390000 31.960000 4.202318
3.393000 40.557000 4.633519
3.396000 27.426000 3.848075
3.399000 33.526000 4.126563
3.402000 32.817000 4.273825
3.405000 41.435000 4.506346
3.408000 36.002000 4.468651
3.411000 33.729000 4.444201
3.414000 36.126000 4.385196
3.417000 32.830000 4.119985
3.420000 40.851000 4.685161
3.423000 29.899000 4.077000
3.426000 41.744000 4.867593
3.429000 32.742000 4.186256
3.432000 28.347000 3.842710
3.435000 44.256000 4.874344
3.438000 39.829000 4.623711
3.441000 37.309000 4.427213
3.444000 37.869000 4.355947
3.447000 36.996000 4.421986
3.450000 34.880000 4.417268
3.453000 35.759000 4.310672
3.456000 33.319000 4.282111
3.459000 34.567000 4.395599
3.462000 38.262000 4.623514
3.465000 51.077000 5.452775
3.468000 45.842000 4.858350
3.471000 43.442000 4.674823
3.474000 38.949000 4.646164
3.477000 40.349000 4.482413
3.480000 35.723000 4.364304
3.483000 33.721000 4.301384
3.486000 32.717000 4.280827
3.489000 37.742000 4.520119
3.492000 30.106000 4.167333
3.495000 30.991000 4.044028
3.498000 42.478000 4.843108
3.501000 31.058000 4.059618
3.504000 40.278000 4.923970
3.507000 29.122000 3.939986
3.510000 50.835000 5.509174
3.513000 35.086000 4.360656
3.516000 30.230000 4.133741
3.519000 56.852000 5.536343
3.522000 44.863000 4.762740
3.525000 32.231000 4.184384
3.528000 38.775000 4.614974
3.531000 30.199000 3.884862
3.534000 52.334000 5.390675
3.537000 36.539000 4.520510
3.540000 40.129000 4.749190
3.543000 36.743000 4.469084
3.546000 42.925000 4.811407
3.549000 37.648000 4.449416
3.552000 34.691000 4.351650
3.555000 38.672000 4.801081
3.558000 45.689000 5.004872
3.561000 42.680000 4.848063
3.564000 35.361000 4.227313
3.567000 39.592000 4.488071
3.570000 39.364000 4.648308
3.573000 39.259000 4.572459
3.576000 32.951000 4.134026
3.579000 29.129000 4.022749
3.582000 32.125000 4.093369
3.585000 42.637000 4.897106
3.588000 31.871000 4.126984
3.591000 33.118000 4.236667
3.594000 33.672000 4.293615
3.597000 35.917000 4.318401
3.600000 40.291000 4.701541
3.603000 31.675000 4.042030
3.606000 41.823000 4.725898
3.609000 37.843000 4.360497
3.612000 40.311000 4.714903
3.615000 36.318000 4.501616
3.618000 44.110000 4.806245
3.621000 44.845000 4.774882
3.624000 35.546000 4.346122
3.627000 28.348000 3.884936
3.630000 37.670000 4.364731
3.633000 59.039000 5.793695
3.636000 37.386000 4.336173
3.639000 36.139000 4.443151
3.642000 37.688000 4.597913
3.645000 39.872000 4.706054
3.648000 31.518000 3.918780
3.651000 48.991000 5.028210
3.654000 32.745000 4.263180
3.657000 32.351000 4.301151
3.660000 25.229000 3.712773
3.663000 27.678000 3.941944
3.666000 31.597000 4.289451
3.669000 25.320000 3.727147
3.672000 41.290000 4.892654
3.675000 35.646000 4.551790
3.678000 35.883000 4.322092
3.681000 41.772000 4.683135
3.684000 42.903000 4.915562
3.687000 27.647000 3.782437
3.690000 39.146000 4.580377
3.693000 40.790000 4.655502
3.696000 33.655000 4.153297
3.699000 35.091000 4.431467
3.702000 34.339000 4.436544
3.705000 33.097000 4.284989
3.708000 30.394000 3.986404
3.711000 37.533000 4.446577
3.714000 37.676000 4.538144
3.717000 42.094000 4.830507
3.720000 33.574000 4.195547
3.723000 40.152000 4.720153
3.726000 38.450000 4.444892
3.729000 41.598000 4.839509
3.732000 35.944000 4.447605
3.735000 31.180000 4.160266
3.738000 34.010000 4.271891
3.741000 35.341000 4.335597
3.744000 37.479000 4.762278
3.747000 26.523000 3.689334
3.750000 49.278000 5.182527
3.753000 40.774000 4.583083
3.756000 32.198000 4.140196
3.759000 35.251000 4.524526
3.762000 51.804000 5.477871
3.765000 31.856000 3.994802
3.768000 37.482000 4.551437
3.771000 34.069000 4.406365
3.774000 34.752000 4.273413
3.777000 31.086000 4.012046
3.780000 26.920000 3.765903
3.783000 36.187000 4.501181
3.786000 49.403000 5.144517
3.789000 29.688000 3.976344
3.792000 37.360000 4.358133
3.795000 43.447000 4.736638
3.798000 34.728000 4.460826
3.801000 44.919000 4.959897
3.804000 31.744000 4.119740
3.807000 36.045000 4.537307
3.810000 36.760000 4.420159
3.813000 44.287000 4.901146
3.816000 34.931000 4.386976
3.819000 37.006000 4.492587
3.822000 38.805000 4.693359
3.825000 34.349000 4.274579
3.828000 34.143000 4.220305
3.831000 39.435000 4.633014
3.834000 39.988000 4.599076
3.837000 48.961000 5.104593
3.840000 35.484000 4.290105
3.843000 35.210000 4.339594
3.846000 33.746000 4.305871
3.849000 38.649000 4.593396
3.852000 30.929000 4.012106
3.855000 25.567000 3.686443
3.858000 33.618000 4.407142
3.861000 43.653000 4.884386
3.864000 40.161000 4.697227
3.867000 34.444000 4.254121
3.870000 35.387000 4.295648
3.873000 33.186000 4.178722
3.876000 44.353000 4.838388
3.879000 39.276000 4.435245
3.882000 42.969000 4.767018
3.885000 34.452000 4.230274
3.888000 38.935000 4.582051
3.891000 32.099000 3.972220
3.894000 38.603000 4.526276
3.897000 30.727000 4.029711
3.900000 21.844000 3.181974
3.903000 45.409000 4.959649
3.906000 33.946000 4.216763
3.909000 26.310000 3.798551
3.912000 35.455000 4.392963
3.915000 36.471000 4.268698
3.918000 33.984000 4.431958
3.921000 29.040000 3.895732
3.924000 40.890000 4.847906
3.927000 32.149000 4.114314
3.930000 44.579000 4.876624
3.933000 40.490000 4.749270
3.936000 32.693000 4.268841
3.939000 34.336000 4.276927
3.942000 45.394000 4.896059
3.945000 39.149000 4.613611
3.948000 31.237000 4.193490
3.951000 28.687000 3.938755
3.954000 38.367000 4.492374
3.957000 32.459000 4.227481
3.960000 32.230000 4.194716
3.963000 35.130000 4.430800
3.966000 28.553000 3.862631
3.969000 27.849000 3.917094
3.972000 33.227000 4.048308
3.975000 43.488000 4.859955
3.978000 47.584000 5.221147
3.981000 37.375000 4.551716
3.984000 27.112000 3.879039
3.987000 36.033000 4.394702
3.990000 36.759000 4.235665
3.993000 36.818000 4.351189
3.996000 36.814000 4.490151
3.999000 34.855000 4.253831
4.002000 38.997000 4.483277
4.005000 45.668000 5.040835
4.008000 37.511000 4.597885
4.011000 35.687000 4.562736
4.014000 39.385000 4.600829
4.017000 33.076000 4.220194
4.020000 40.792000 4.610344
4.023000 39.814000 4.481110
4.026000 40.059000 4.636862
4.029000 30.716000 4.105493
4.032000 37.146000 4.536502
4.035000 32.595000 4.205058
4.038000 28.225000 3.819408
4.041000 39.533000 4.580909
4.044000 39.412000 4.721220
4.047000 37.312000 4.371863
4.050000 31.678000 4.022642
4.053000 38.451000 4.673291
4.056000 41.794000 4.731606
4.059000 41.435000 4.783227
4.062000 34.034000 4.182530
4.065000 34.735000 4.340399
4.068000 32.952000 4.095133
4.071000 28.561000 3.970137
4.074000 39.530000 4.651375
4.077000 26.391000 3.838389
4.080000 32.791000 4.166381
4.083000 49.566000 5.355447
4.086000 30.045000 3.917667
4.089000 40.943000 4.776304
4.092000 39.383000 4.550093
4.095000 43.201000 4.904267
4.098000 37.932000 4.478664
4.101000 34.390000 4.389102
4.104000 45.740000 5.034981
4.107000 21.142000 3.418887
4.110000 26.257000 3.778120
4.113000 40.728000 4.686861
4.116000 39.382000 4.621757
4.119000 42.519000 4.716535
4.122000 33.151000 4.061754
4.125000 23.943000 3.393802
4.128000 39.756000 4.591708
4.131000 36.925000 4.293286
4.134000 44.771000 4.758044
4.137000 35.449000 4.372704
4.140000 37.027000 4.386628
4.143000 29.307000 3.923909
4.146000 36.882000 4.351089
4.149000 35.933000 4.353333
4.152000 28.320000 3.809338
4.155000 31.629000 4.127368
4.158000 40.433000 4.812217
4.161000 33.383000 4.179334
4.164000 39.518000 4.727740
4.167000 40.837000 4.856675
4.170000 34.752000 4.359639
4.173000 36.750000 4.514346
4.176000 46.414000 5.159676
4.179000 24.851000 3.836612
4.182000 38.709000 4.680418
4.185000 24.246000 3.428872
4.188000 39.216000 4.670447
4.191000 43.352000 4.932519
4.194000 31.627000 4.142003
4.197000 40.945000 4.568706
4.200000 45.892000 4.956444
4.203000 32.185000 4.150172
4.206000 31.132000 3.863357
4.209000 43.434000 4.739058
4.212000 38.769000 4.546732
4.215000 42.880000 4.833978
4.218000 35.985000 4.468525
4.221000 51.755000 5.288016
4.224000 32.727000 4.180156
4.227000 21.443000 3.289576
4.230000 32.816000 4.154650
4.233000 43.539000 4.890531
4.236000 42.834000 4.673266
4.239000 34.666000 4.340420
4.242000 32.379000 4.208966
4.245000 42.257000 4.950811
4.248000 43.265000 4.728220
4.251000 35.919000 4.424618
4.254000 38.455000 4.594432
4.257000 34.199000 4.356665
4.260000 42.704000 4.758685
4.263000 29.409000 3.837955
4.266000 35.982000 4.295701
4.269000 42.102000 4.827721
4.272000 30.330000 3.953538
4.275000 35.757000 4.554855
4.278000 39.432000 4.612416
4.281000 25.170000 3.471861
4.284000 39.852000 4.563032
4.287000 26.181000 3.660723
4.290000 37.308000 4.528301
4.293000 42.016000 4.708455
4.296000 45.336000 4.902888
4.299000 41.936000 4.651653
4.302000 33.161000 3.980580
4.305000 26.428000 3.759475
4.308000 38.916000 4.593137
4.311000 44.056000 4.946881
4.314000 39.036000 4.574600
4.317000 44.015000 4.874623
4.320000 39.321000 4.565792
4.323000 33.899000 4.258240
4.326000 34.656000 4.224338
4.329000 35.734000 4.419192
4.332000 32.010000 4.326806
4.335000 33.121000 4.236894
4.338000 36.451000 4.390451
4.341000 24.471000 3.618580
4.344000 33.723000 4.235475
4.347000 30.946000 4.059068
4.350000 30.562000 4.020620
4.353000 50.159000 5.046434
4.356000 32.989000 4.236996
4.359000 30.501000 3.951830
4.362000 34.245000 4.345724
4.365000 40.096000 4.635695
4.368000 33.621000 4.251165
4.371000 32.771000 4.204648
4.374000 44.033000 4.884113
4.377000 35.023000 4.459737
4.380000 37.682000 4.583673
4.383000 41.346000 4.786081
4.386000 22.880000 3.499431
4.389000 46.649000 4.908720
4.392000 39.120000 4.622517
4.395000 25.710000 3.701881
4.398000 33.383000 4.151055
4.401000 37.786000 4.545040
4.404000 45.371000 4.939574
4.407000 28.344000 3.918721
4.410000 26.941000 3.670758
4.413000 34.257000 4.302011
4.416000 34.817000 4.275649
4.419000 29.719000 3.911924
4.422000 34.484000 4.354177
4.425000 32.689000 4.264005
4.428000 34.323000 4.117978
4.431000 35.930000 4.528263
4.434000 43.067000 5.015380
4.437000 39.810000 4.514900
4.440000 26.405000 3.749252
4.443000 28.199000 3.946939
4.446000 34.425000 4.309998
4.449000 35.256000 4.272190
4.452000 31.962000 4.232940
4.455000 37.881000 4.558148
4.458000 41.313000 4.702236
4.461000 36.847000 4.468242
4.464000 35.054000 4.227048
4.467000 46.050000 5.053962
4.470000 34.210000 4.228404
4.473000 36.893000 4.429560
4.476000 42.697000 4.930422
4.479000 32.712000 4.328795
4.482000 27.587000 3.894829
4.485000 31.080000 4.069089
4.488000 29.759000 4.141756
4.491000 43.372000 4.649930
4.494000 41.648000 4.832952
4.497000 28.298000 3.893968
4.500000 32.164000 4.072858
4.503000 30.543000 4.109132
4.506000 31.928000 4.074191
4.509000 34.792000 4.367110
4.512000 24.544000 3.735243
4.515000 30.999000 4.057528
4.518000 33.323000 4.092414
4.521000 32.546000 4.216850
4.524000 34.053000 4.450176
4.527000 24.274000 3.572795
4.530000 43.718000 4.775639
4.533000 33.047000 4.320364
4.536000 31.893000 4.116286
4.539000 42.406000 4.799073
4.542000 27.987000 3.786946
4.545000 44.094000 4.821384
4.548000 22.197000 3.285382
4.551000 37.590000 4.436745
4.554000 26.908000 3.779281
4.557000 30.693000 4.054456
4.560000 40.604000 4.717006
4.563000 43.178000 4.692552
4.566000 20.508000 3.375932
4.569000 37.805000 4.569090
4.572000 41.155000 4.745637
4.575000 36.500000 4.319002
4.578000 31.782000 3.953543
4.581000 43.587000 4.888401
4.584000 36.291000 4.359906
4.587000 35.278000 4.355889
4.590000 33.547000 4.161160
4.593000 23.408000 3.542958
4.596000 32.481000 4.297906
4.599000 37.614000 4.558777
4.602000 37.844000 4.460163
4.605000 26.330000 3.740305
4.608000 32.073000 4.145243
4.611000 33.077000 4.120890
4.614000 27.254000 3.735096
4.617000 36.384000 4.221429
4.620000 35.071000 4.243883
4.623000 32.940000 4.130362
4.626000 37.041000 4.588482
4.629000 33.497000 4.318316
4.632000 29.675000 4.120603
4.635000 43.690000 4.924061
4.638000 46.711000 4.843592
4.641000 29.722000 3.987557
4.644000 26.974000 3.817186
4.647000 37.091000 4.371707
4.650000 25.199000 3.769516
4.653000 28.180000 3.776020
4.656000 39.988000 4.766125
4.659000 24.451000 3.528786
4.662000 35.747000 4.500016
4.665000 45.444000 4.969705
4.668000 34.144000 4.204703
4.671000 45.055000 5.063702
4.674000 39.706000 4.557869
4.677000 31.438000 4.091870
4.680000 34.858000 4.442485
4.683000 33.787000 4.131543
4.686000 40.648000 4.710219
4.689000 44.791000 4.987035
4.692000 40.447000 4.664172
4.695000 37.684000 4.576477
4.698000 35.297000 4.448684
4.701000 42.886000 4.752128
4.704000 22.231000 3.352096
4.707000 35.075000 4.327222
4.710000 29.660000 3.958987
4.713000 38.278000 4.514138
4.716000 46.933000 5.077423
4.719000 30.314000 4.132264
4.722000 27.603000 3.762701
4.725000 28.821000 3.786138
4.728000 38.494000 4.514694
4.731000 34.100000 4.072242
4.734000 38.938000 4.707892
4.737000 31.047000 4.197495
4.740000 36.799000 4.348749
4.743000 36.370000 4.325158
4.746000 33.477000 4.320173
4.749000 30.221000 4.009559
4.752000 28.704000 3.975086
4.755000 23.703000 3.482086
4.758000 30.667000 4.055391
4.761000 43.172000 4.920375
4.764000 38.727000 4.443086
4.767000 34.631000 4.342253
4.770000 47.443000 5.151197
4.773000 44.582000 4.786643
4.776000 35.845000 4.233898
4.779000 42.111000 4.754781
4.782000 31.340000 4.161840
4.785000 21.336000 3.259096
4.788000 28.400000 3.778950
4.791000 39.981000 4.786391
4.794000 31.129000 4.102461
4.797000 31.013000 3.918781
4.800000 33.849000 4.392497
4.803000 36.316000 4.502966
4.806000 37.046000 4.280754
4.809000 31.958000 3.977925
4.812000 37.263000 4.424712
4.815000 34.032000 4.403848
4.818000 28.334000 3.951447
4.821000 37.676000 4.393238
4.824000 35.379000 4.164986
4.827000 33.392000 4.022614
4.830000 26.595000 3.620248
4.833000 33.534000 4.373609
4.836000 36.119000 4.486102
4.839000 29.334000 4.050036
4.842000 41.094000 4.588705
4.845000 42.829000 4.838952
4.848000 35.478000 4.217339
4.851000 28.259000 3.746975
4.854000 35.678000 4.341023
4.857000 35.318000 4.357495
4.860000 25.646000 3.797247
4.863000 38.454000 4.482279
4.866000 31.786000 4.010556
4.869000 36.836000 4.422228
4.872000 28.000000 3.920536
4.875000 35.378000 4.283017
4.878000 39.753000 4.622840
4.881000 43.235000 4.817508
4.884000 39.353000 4.487305
4.887000 37.009000 4.433289
4.890000 36.392000 4.419374
4.893000 35.270000 4.430178
4.896000 40.503000 4.861838
4.899000 35.962000 4.284989
4.902000 37.838000 4.579498
4.905000 29.091000 4.020035
4.908000 27.318000 3.735553
4.911000 33.766000 4.231972
4.914000 37.863000 4.610248
4.917000 54.678000 5.587869
4.920000 26.288000 3.788409
4.923000 29.191000 4.020938
4.926000 44.025000 4.777749
4.929000 38.615000 4.472620
4.932000 39.261000 4.682900
4.935000 32.656000 4.049854
4.938000 33.293000 4.092895
4.941000 38.877000 4.565669
4.944000 39.154000 4.474106
4.947000 25.454000 3.696302
4.950000 36.870000 4.423077
4.953000 35.269000 4.379477
4.956000 33.070000 4.213098
4.959000 37.350000 4.316282
4.962000 26.467000 3.626261
4.965000 33.841000 4.324824
4.968000 34.381000 4.479070
4.971000 21.567000 3.386217
4.974000 26.850000 3.742960
4.977000 34.726000 4.348381
4.980000 34.728000 4.365932
4.983000 36.131000 4.290530
4.986000 42.106000 4.747336
4.989000 27.667000 3.772913
4.992000 41.803000 4.682344
4.995000 34.184000 4.235446
4.998000 35.357000 4.208826
5.001000 40.187000 4.519769
5.004000 34.136000 4.164189
5.007000 29.398000 3.964556
5.010000 29.826000 4.047834
5.013000 34.198000 4.316084
5.016000 37.442000 4.477403
5.019000 36.698000 4.483175
5.022000 26.406000 3.667520
5.025000 45.000000 4.990537
5.028000 34.888000 4.364179
5.031000 38.504000 4.345650
5.034000 40.710000 4.581616
5.037000 29.779000 4.050952
5.040000 40.296000 4.825255
5.043000 41.283000 4.710013
5.046000 37.094000 4.446289
5.049000 26.946000 3.866390
5.052000 38.021000 4.641487
5.055000 33.603000 4.212512
5.058000 30.860000 4.178634
5.061000 33.611000 4.228313
5.064000 43.252000 4.786212
5.067000 35.826000 4.308513
5.070000 37.988000 4.603787
5.073000 54.028000 5.391939
5.076000 42.658000 4.557277
5.079000 47.220000 5.060745
5.082000 46.742000 4.967515
5.085000 35.370000 4.483802
5.088000 46.469000 5.034155
5.091000 36.849000 4.277567
5.094000 38.831000 4.693119
5.097000 30.953000 3.928102
5.100000 30.127000 3.992167
5.103000 39.201000 4.669324
5.106000 29.952000 3.920073
5.109000 38.279000 4.361256
5.112000 39.723000 4.672964
5.115000 35.667000 4.486330
5.118000 35.452000 4.399288
5.121000 41.015000 4.678648
5.124000 32.617000 4.194534
5.127000 32.737000 4.221000
5.130000 41.952000 4.828797
5.133000 52.346000 5.211834
5.136000 31.126000 3.954725
5.139000 40.512000 4.657097
5.142000 38.035000 4.455180
5.145000 36.294000 4.381568
5.148000 32.105000 4.063391
5.151000 41.979000 4.772027
5.154000 44.607000 4.894410
5.157000 42.234000 4.771889
5.160000 28.667000 3.834524
5.163000 44.823000 4.908721
5.166000 36.364000 4.315701
5.169000 34.540000 4.198003
5.172000 42.895000 4.922741
5.175000 33.287000 4.191412
5.178000 39.122000 4.486518
5.181000 41.869000 4.868895
5.184000 30.122000 3.929122
5.187000 33.728000 4.347900
5.190000 32.428000 4.211477
5.193000 32.757000 3.996758
5.196000 37.832000 4.466358
5.199000 38.532000 4.560500
5.202000 36.765000 4.423919
5.205000 28.972000 3.961558
5.208000 34.284000 4.184314
5.211000 35.406000 4.202489
5.214000 39.447000 4.560599
5.217000 29.915000 4.097147
5.220000 29.644000 3.814336
5.223000 36.955000 4.430996
5.226000 28.137000 3.797601
5.229000 28.069000 3.704674
5.232000 36.566000 4.458942
5.235000 44.249000 4.877835
5.238000 34.541000 4.455391
5.241000 39.419000 4.473580
5.244000 27.344000 3.854320
5.247000 35.632000 4.663018
5.250000 33.564000 4.274820
5.253000 47.123000 4.861674
5.256000 36.097000 4.308717
5.259000 34.645000 4.298115
5.262000 43.153000 4.984114
5.265000 31.642000 4.192475
5.268000 38.488000 4.561962
5.271000 41.082000 4.739271
5.274000 35.844000 4.470458
5.277000 32.686000 4.271850
5.280000 32.531000 4.066064
5.283000 42.385000 4.890045
5.286000 40.789000 4.655769
5.289000 35.837000 4.414987
5.292000 36.853000 4.354110
5.295000 34.924000 4.372994
5.298000 38.569000 4.456594
5.301000 41.491000 4.786225
5.304000 28.887000 3.972497
5.307000 31.796000 4.115064
5.310000 38.071000 4.719470
5.313000 28.806000 4.044722
5.316000 32.721000 4.185563
5.319000 31.404000 4.039551
5.322000 38.915000 4.736045
5.325000 50.513000 5.235905
5.328000 37.254000 4.543247
5.331000 35.318000 4.475306
5.334000 34.477000 4.342961
5.337000 32.787000 4.276552
5.340000 44.881000 4.863277
5.343000 27.123000 3.721240
5.346000 43.269000 4.844275
5.349000 40.513000 4.883444
5.352000 31.528000 4.060220
5.355000 38.706000 4.438957
5.358000 40.388000 4.627737
5.361000 28.722000 3.814676
5.364000 28.589000 3.806853
5.367000 32.929000 4.140718
5.370000 39.717000 4.667698
5.373000 45.070000 4.869707
5.376000 41.114000 4.621326
5.379000 45.237000 4.952064
5.382000 36.297000 4.413403
5.385000 37.167000 4.378507
5.388000 34.756000 4.382006
5.391000 35.406000 4.398063
5.394000 30.201000 4.122590
5.397000 36.683000 4.391802
5.400000 46.621000 4.797732
5.403000 42.541000 4.734426
5.406000 35.489000 4.392730
5.409000 36.236000 4.432137
5.412000 45.488000 5.030472
5.415000 29.066000 3.901205
5.418000 39.310000 4.613351
5.421000 32.090000 3.913692
5.424000 47.201000 5.090640
5.427000 34.876000 4.488900
5.430000 30.835000 4.107043
5.433000 36.844000 4.513762
5.436000 36.156000 4.278714
5.439000 37.707000 4.451617
5.442000 27.390000 3.778024
5.445000 33.401000 4.281642
5.448000 33.781000 4.253352
5.451000 32.323000 4.141737
5.454000 35.535000 4.533662
5.457000 39.306000 4.683268
5.460000 25.224000 3.545197
5.463000 33.352000 4.148280
5.466000 33.260000 4.387940
5.469000 37.236000 4.676941
5.472000 32.402000 4.182604
5.475000 34.999000 4.293744
5.478000 33.710000 4.534422
5.481000 27.660000 3.989177
5.484000 35.312000 4.366732
5.487000 33.272000 4.134325
5.490000 40.984000 4.632500
5.493000 47.618000 5.154032
5.496000 39.018000 4.646965
5.499000 45.740000 5.113111
5.502000 33.746000 4.160426
5.505000 39.062000 4.423724
5.508000 31.181000 4.113777
5.511000 34.412000 4.432330
5.514000 35.815000 4.364440
5.517000 33.890000 4.217559
5.520000 37.447000 4.403591
5.523000 39.416000 4.594496
5.526000 33.646000 4.339444
5.529000 33.110000 4.158302
5.532000 32.903000 4.039871
5.535000 32.413000 4.108738
5.538000 26.992000 3.838707
5.541000 35.562000 4.506261
5.544000 32.155000 4.074348
5.547000 36.362000 4.332243
5.550000 35.729000 4.417044
5.553000 29.726000 4.040620
5.556000 39.853000 4.489602
5.559000 39.672000 4.621316
5.562000 29.394000 3.946684
5.565000 27.794000 3.910691
5.568000 32.886000 4.094404
5.571000 39.726000 4.606967
5.574000 34.828000 4.399607
5.577000 35.525000 4.435333
5.580000 34.098000 4.317563
5.583000 30.633000 3.956323
5.586000 42.422000 4.711413
5.589000 35.962000 4.342578
5.592000 24.189000 3.594225
5.595000 36.139000 4.406177
5.598000 32.860000 4.026166
5.601000 27.138000 3.835770
5.604000 37.978000 4.489346
5.607000 41.656000 4.710127
5.610000 45.634000 5.103001
5.613000 32.289000 4.183301
5.616000 36.213000 4.340299
5.619000 45.754000 4.942281
5.622000 41.875000 4.698284
5.625000 33.390000 4.300045
5.628000 34.194000 4.209276
5.631000 33.309000 4.234559
5.634000 36.407000 4.489548
5.637000 41.478000 4.773170
5.640000 26.972000 3.949491
5.643000 34.484000 4.325527
5.646000 27.532000 3.828607
5.649000 34.722000 4.220301
5.652000 30.616000 3.966118
5.655000 36.347000 4.453243
5.658000 47.846000 5.023661
5.661000 47.959000 5.008842
5.664000 29.116000 3.918968
5.667000 33.407000 4.345492
5.670000 41.954000 4.743736
5.673000 39.714000 4.625974
5.676000 40.343000 4.671752
5.679000 34.970000 4.317240
5.682000 42.777000 4.739837
5.685000 42.432000 4.878241
5.688000 44.580000 4.928019
5.691000 36.314000 4.223802
5.694000 40.659000 4.743087
5.697000 34.239000 4.278568
5.700000 33.059000 4.191557
5.703000 29.904000 4.077459
5.706000 24.829000 3.558350
5.709000 31.889000 4.159569
5.712000 27.765000 3.782994
5.715000 39.791000 4.680682
5.718000 37.505000 4.470624
5.721000 34.926000 4.225317
5.724000 41.555000 4.660822
5.727000 29.870000 4.124682
5.730000 41.310000 4.861813
5.733000 42.184000 4.745864
5.736000 43.754000 4.854757
5.739000 39.635000 4.512374
5.742000 36.638000 4.412454
5.745000 40.081000 4.775401
5.748000 40.802000 4.568260
5.751000 34.794000 4.249900
5.754000 29.034000 3.877199
5.757000 37.846000 4.730844
5.760000 42.484000 5.003174
5.763000 33.840000 4.321954
5.766000 27.459000 3.612863
5.769000 35.996000 4.259317
5.772000 37.682000 4.581980
5.775000 33.786000 4.338999
5.778000 34.787000 4.514053
5.781000 33.063000 4.285098
5.784000 40.490000 4.476648
5.787000 42.669000 4.753386
5.790000 34.991000 4.348441
5.793000 30.566000 4.014320
5.796000 34.136000 4.132835
5.799000 49.824000 5.153324
5.802000 45.245000 4.899346
5.805000 52.404000 5.395733
5.808000 37.871000 4.605210
5.811000 29.597000 3.912072
5.814000 27.413000 3.970095
5.817000 36.965000 4.641197
5.820000 41.593000 4.751763
5.823000 38.895000 4.449403
5.826000 35.240000 4.278009
5.829000 28.809000 3.911856
5.832000 45.124000 5.031311
5.835000 40.647000 4.538986
5.838000 30.749000 3.985769
5.841000 34.583000 4.199467
5.844000 29.240000 3.940164
5.847000 46.721000 5.012279
5.850000 32.398000 4.166959
5.853000 45.865000 4.905506
5.856000 29.354000 3.968915
5.859000 35.751000 4.519162
5.862000 32.259000 4.147914
5.865000 34.687000 4.416394
5.868000 36.705000 4.285973
5.871000 31.818000 4.070243
5.874000 53.168000 5.457505
5.877000 47.583000 5.016549
5.880000 25.878000 3.764179
5.883000 30.182000 3.644448
5.886000 33.558000 4.237256
5.889000 38.129000 4.556412
5.892000 43.905000 4.938677
5.895000 39.073000 4.546400
5.898000 41.656000 4.690307
5.901000 34.812000 4.183593
5.904000 42.972000 4.879940
5.907000 29.748000 3.890442
5.910000 29.758000 3.923799
5.913000 43.048000 4.900431
5.916000 36.896000 4.453873
5.919000 41.442000 4.661085
5.922000 39.947000 4.755860
5.925000 35.701000 4.480638
5.928000 31.036000 4.114910
5.931000 37.520000 4.436171
5.934000 47.930000 5.130479
5.937000 42.864000 4.963632
5.940000 39.127000 4.580270
5.943000 44.757000 4.898166
5.946000 41.209000 4.826253
5.949000 40.218000 4.819175
5.952000 36.562000 4.365241
5.955000 40.442000 4.535041
5.958000 21.289000 3.313355
5.961000 40.849000 4.616828
5.964000 53.126000 5.490882
5.967000 50.269000 5.217128
5.970000 40.215000 4.711464
5.973000 25.387000 3.831381
5.976000 27.664000 3.747333
5.979000 33.121000 4.223266
5.982000 37.118000 4.512929
5.985000 27.611000 3.842029
5.988000 37.622000 4.597166
5.991000 36.310000 4.298565
5.994000 27.006000 3.672246
5.997000 37.701000 4.532319
6.000000 47.581000 4.986037
6.003000 36.082000 4.391042
6.006000 45.765000 5.005324
6.009000 44.549000 4.840780
6.012000 34.347000 4.302856
6.015000 33.930000 4.139310
6.018000 43.057000 4.974458
6.021000 39.259000 4.460233
6.024000 51.217000 5.209286
6.027000 32.953000 4.141775
6.030000 35.561000 4.384468
6.033000 51.966000 5.398664
6.036000 36.503000 4.635942
6.039000 37.729000 4.634619
6.042000 43.270000 4.949487
6.045000 36.397000 4.384887
6.048000 34.093000 4.224953
6.051000 43.905000 4.801476
6.054000 47.077000 5.015442
6.057000 38.945000 4.546710
6.060000 50.068000 5.245062
6.063000 36.506000 4.344102
6.066000 31.716000 3.905492
6.069000 36.751000 4.535180
6.072000 35.055000 4.409705
6.075000 47.064000 4.982425
6.078000 52.613000 5.284786
6.081000 44.712000 4.984334
6.084000 38.203000 4.656237
6.087000 44.393000 4.914850
6.090000 42.951000 4.817732
6.093000 41.369000 4.488299
6.096000 37.519000 4.456268
6.099000 38.605000 4.648553
6.102000 39.755000 4.670508
6.105000 40.354000 4.777644
6.108000 36.566000 4.384391
6.111000 26.123000 3.706958
6.114000 45.444000 5.020199
6.117000 43.017000 4.836089
6.120000 45.992000 4.807401
6.123000 34.567000 4.194519
6.126000 29.908000 3.906790
6.129000 41.053000 4.829064
6.132000 23.948000 3.440869
6.135000 37.366000 4.517931
6.138000 34.696000 4.149662
6.141000 24.666000 3.649062
6.144000 33.504000 4.253350
6.147000 29.043000 3.907730
6.150000 38.364000 4.621349
6.153000 43.765000 5.059148
6.156000 19.953000 3.245584
6.159000 43.416000 4.825647
6.162000 39.284000 4.654497
6.165000 38.133000 4.449779
6.168000 36.819000 4.325344
6.171000 37.597000 4.420126
6.174000 33.403000 4.223024
6.177000 40.822000 4.609542
6.180000 47.533000 5.042114
6.183000 38.022000 4.426683
6.186000 50.463000 5.359273
6.189000 38.793000 4.615624
6.192000 34.797000 4.304867
6.195000 48.679000 4.992056
6.198000 36.689000 4.333213
6.201000 38.407000 4.558452
6.204000 36.710000 4.475631
6.207000 35.737000 4.284565
6.210000 35.268000 4.345655
6.213000 36.459000 4.554046
6.216000 31.285000 3.959624
6.219000 39.469000 4.603172
6.222000 46.057000 4.996269
6.225000 41.160000 4.658056
6.228000 43.060000 4.988369
6.231000 30.508000 4.193964
6.234000 36.695000 4.480834
6.237000 52.620000 5.339651
6.240000 44.387000 4.798983
6.243000 41.370000 4.683699
6.246000 41.155000 4.677434
6.249000 43.662000 5.009114
6.252000 45.274000 4.872271
6.255000 35.574000 4.417656
6.258000 40.695000 4.621534
6.261000 43.593000 4.895829
6.264000 40.011000 4.604964
6.267000 45.884000 4.905452
6.270000 25.785000 3.609337
6.273000 33.887000 4.396844
6.276000 43.769000 4.883557
6.279000 45.572000 4.772947
6.282000 40.497000 4.481405
6.285000 37.286000 4.655276
6.288000 37.804000 4.606666
6.291000 35.735000 4.263341
6.294000 42.595000 4.757237
6.297000 36.089000 4.299890
6.300000 43.874000 4.882283
6.303000 46.025000 4.820652
6.306000 43.595000 4.891227
6.309000 45.054000 4.912551
6.312000 50.496000 5.365294
6.315000 41.056000 4.684837
6.318000 43.758000 4.897290
6.321000 37.245000 4.648906
6.324000 47.498000 4.964574
6.327000 33.252000 4.376039
6.330000 40.292000 4.579737
6.333000 33.696000 4.149957
6.336000 38.332000 4.447973
6.339000 37.427000 4.398855
6.342000 37.316000 4.393473
6.345000 39.693000 4.696922
6.348000 35.641000 4.592987
6.351000 31.665000 4.096160
6.354000 42.934000 4.924283
6.357000 44.026000 4.837241
6.360000 32.957000 4.015786
6.363000 48.412000 5.153049
6.366000 32.516000 4.284709
6.369000 31.801000 4.037957
6.372000 36.705000 4.454684
6.375000 39.184000 4.450625
6.378000 38.016000 4.330564
6.381000 31.583000 4.129818
6.384000 36.103000 4.491517
6.387000 27.087000 3.520119
6.390000 36.980000 4.579440
6.393000 41.098000 4.727292
6.396000 36.035000 4.455443
6.399000 51.808000 5.285879
6.402000 31.705000 3.917996
6.405000 27.878000 3.787978
6.408000 41.362000 4.825757
6.411000 36.460000 4.498566
6.414000 43.364000 4.663489
6.417000 39.639000 4.593676
6.420000 35.701000 4.421540
6.423000 36.237000 4.318967
6.426000 43.421000 4.843705
6.429000 26.581000 3.765854
6.432000 41.722000 4.727573
6.435000 34.257000 4.246395
6.438000 44.147000 4.823997
6.441000 30.540000 3.985080
6.444000 43.082000 4.835468
6.447000 37.535000 4.526430
6.450000 40.868000 4.863359
6.453000 40.205000 4.778625
6.456000 48.418000 5.124061
6.459000 46.278000 5.115172
6.462000 31.228000 4.180745
6.465000 36.022000 4.573578
6.468000 28.928000 3.951324
6.471000 37.327000 4.431734
6.474000 37.961000 4.604140
6.477000 27.853000 3.775289
6.480000 37.530000 4.531963
6.483000 29.737000 3.993561
6.486000 41.389000 4.715205
6.489000 54.234000 5.511821
6.492000 38.108000 4.575258
6.495000 35.550000 4.391675
6.498000 35.421000 4.530395
6.501000 43.735000 4.876890
6.504000 37.948000 4.474116
6.507000 40.774000 4.643492
6.510000 30.726000 4.089448
6.513000 41.126000 4.761150
6.516000 33.428000 4.224902
6.519000 37.008000 4.313879
6.522000 38.561000 4.447702
6.525000 43.219000 4.754604
6.528000 39.382000 4.583395
6.531000 32.177000 4.225473
6.534000 38.902000 4.522640
6.537000 39.866000 4.711014
6.540000 42.396000 4.812496
6.543000 41.909000 4.747373
6.546000 29.962000 4.034143
6.549000 46.321000 5.086470
6.552000 27.356000 3.811278
6.555000 35.396000 4.529404
6.558000 38.697000 4.556173
6.561000 35.464000 4.257107
6.564000 50.804000 5.089707
6.567000 46.069000 4.986447
6.570000 37.208000 4.599343
6.573000 39.811000 4.589327
6.576000 36.348000 4.413009
6.579000 37.372000 4.366648
6.582000 30.863000 4.063035
6.585000 39.606000 4.563783
6.588000 32.390000 4.116053
6.591000 35.152000 4.373056
6.594000 39.436000 4.609673
6.597000 39.571000 4.850354
6.600000 28.825000 3.986835
6.603000 41.300000 4.686189
6.606000 38.062000 4.395773
6.609000 45.119000 4.970238
6.612000 36.970000 4.424372
6.615000 46.642000 4.929306
6.618000 31.983000 4.088212
6.621000 40.323000 4.603829
6.624000 44.878000 4.778922
6.627000 43.076000 4.931747
6.630000 33.118000 4.301200
6.633000 36.500000 4.512905
6.636000 36.090000 4.444423
6.639000 36.961000 4.469421
6.642000 36.413000 4.368348
6.645000 41.272000 4.774985
6.648000 37.283000 4.637804
6.651000 35.862000 4.133221
6.654000 50.735000 5.423827
6.657000 34.521000 4.325162
6.660000 42.429000 4.764147
6.663000 48.601000 5.221952
6.666000 43.091000 4.718776
6.669000 47.557000 5.139173
6.672000 33.605000 4.350994
6.675000 35.510000 4.447578
6.678000 45.976000 5.056644
6.681000 46.449000 5.016366
6.684000 38.926000 4.560749
6.687000 26.976000 3.937838
6.690000 37.254000 4.303948
6.693000 39.978000 4.565480
6.696000 29.258000 4.038999
6.699000 43.191000 4.780089
6.702000 31.477000 4.162696
6.705000 37.359000 4.630855
6.708000 38.361000 4.209185
6.711000 56.277000 5.512820
6.714000 38.520000 4.480422
6.717000 32.360000 4.181200
6.720000 40.674000 4.664349
6.723000 39.699000 4.662016
6.726000 35.171000 4.335783
6.729000 35.548000 4.393301
6.732000 39.632000 4.516065
6.735000 44.582000 4.892053
6.738000 40.011000 4.792819
6.741000 28.302000 3.812921
6.744000 30.499000 3.960225
6.747000 46.901000 4.964007
6.750000 37.978000 4.644582
6.753000 38.705000 4.587338
6.756000 33.406000 4.175442
6.759000 40.111000 4.709083
6.762000 29.732000 3.960773
6.765000 33.110000 4.319489
6.768000 44.130000 4.822232
6.771000 41.358000 4.773945
6.774000 43.410000 4.942540
6.777000 39.349000 4.647976
6.780000 34.640000 4.234190
6.783000 34.720000 4.198202
6.786000 37.155000 4.368233
6.789000 37.920000 4.685476
6.792000 33.487000 4.132987
6.795000 32.567000 3.985967
6.798000 42.952000 4.788127
6.801000 34.353000 4.375525
6.804000 32.342000 4.134608
6.807000 40.065000 4.572565
6.810000 42.034000 4.736784
6.813000 40.608000 4.479756
6.816000 39.574000 4.632399
6.819000 35.779000 4.482406
6.822000 38.366000 4.628185
6.825000 37.014000 4.339926
6.828000 42.472000 4.687023
6.831000 36.195000 4.390339
6.834000 38.709000 4.587584
6.837000 44.569000 4.978706
6.840000 48.461000 4.978494
6.843000 41.905000 4.473376
6.846000 34.655000 4.350911
6.849000 42.995000 4.774755
6.852000 37.224000 4.534232
6.855000 35.919000 4.458933
6.858000 42.973000 4.814865
6.861000 44.813000 5.074181
6.864000 36.382000 4.439592
6.867000 31.955000 4.191366
6.870000 45.485000 5.102573
6.873000 36.885000 4.479018
6.876000 43.157000 4.924827
6.879000 40.398000 4.671806
6.882000 38.128000 4.525469
6.885000 37.027000 4.393769
6.888000 43.700000 4.866652
6.891000 38.057000 4.444600
6.894000 35.413000 4.166738
6.897000 33.858000 4.353004
6.900000 38.247000 4.573775
6.903000 48.489000 5.236054
6.906000 49.128000 5.194099
6.909000 50.378000 5.281357
6.912000 48.107000 5.157663
6.915000 33.416000 4.130247
6.918000 40.870000 4.661292
6.921000 41.618000 4.717530
6.924000 38.999000 4.590885
6.927000 39.113000 4.343592
6.930000 37.094000 4.420512
6.933000 37.641000 4.371699
6.936000 49.406000 5.103670
6.939000 41.440000 4.631801
6.942000 31.306000 4.228885
6.945000 44.295000 4.960392
6.948000 47.266000 5.095098
6.951000 47.138000 5.026792
6.954000 35.663000 4.307238
6.957000 44.037000 4.839469
6.960000 31.303000 4.095751
6.963000 37.199000 4.399938
6.966000 39.186000 4.783582
6.969000 41.496000 4.697195
6.972000 35.371000 4.232308
6.975000 44.622000 4.763426
6.978000 42.073000 4.752860
6.981000 44.604000 5.034423
6.984000 31.712000 4.111556
6.987000 51.064000 5.292310
6.990000 39.061000 4.597226
6.993000 49.425000 5.161677
6.996000 31.990000 4.084001
6.999000 30.195000 4.085319
7.002000 38.423000 4.628904
7.005000 41.311000 4.718611
7.008000 43.921000 4.672417
7.011000 46.271000 5.057969
7.014000 36.386000 4.523315
7.017000 35.240000 4.479134
7.020000 41.804000 4.716547
7.023000 34.282000 4.307739
7.026000 41.204000 4.728622
7.029000 36.172000 4.279840
7.032000 53.131000 5.263223
7.035000 49.731000 5.143501
7.038000 44.176000 4.873495
7.041000 36.502000 4.528640
7.044000 30.367000 3.965445
7.047000 50.751000 5.155375
7.050000 45.442000 4.922551
7.053000 43.497000 4.850220
7.056000 42.755000 4.727389
7.059000 49.650000 5.099655
7.062000 35.163000 4.214879
7.065000 46.906000 5.123342
7.068000 47.747000 5.049798
7.071000 35.517000 4.348953
7.074000 34.078000 4.131581
7.077000 40.077000 4.633449
7.080000 54.905000 5.458187
7.083000 40.937000 4.883348
7.086000 37.819000 4.568269
7.089000 24.303000 3.486605
7.092000 51.320000 5.223172
7.095000 43.730000 4.917202
7.098000 40.270000 4.714818
7.101000 43.429000 4.602972
7.104000 38.628000 4.471822
7.107000 42.912000 4.694482
7.110000 43.998000 4.977830
7.113000 34.634000 4.260445
7.116000 38.772000 4.702992
7.119000 37.500000 4.404667
7.122000 43.823000 4.821706
7.125000 48.983000 5.247877
7.128000 39.445000 4.615017
7.131000 40.124000 4.814858
7.134000 39.140000 4.528414
7.137000 38.175000 4.454785
7.140000 46.894000 4.996535
7.143000 45.177000 4.940469
7.146000 38.221000 4.486016
7.149000 44.948000 4.968369
7.152000 41.218000 4.577409
7.155000 34.969000 4.382615
7.158000 35.286000 4.453608
7.161000 45.992000 4.826106
7.164000 39.138000 4.330287
7.167000 47.219000 5.078985
7.170000 36.407000 4.523602
7.173000 37.122000 4.483885
7.176000 32.740000 4.116605
7.179000 33.552000 4.209115
7.182000 47.280000 5.037604
7.185000 34.671000 4.376206
7.188000 52.190000 5.482409
7.191000 34.059000 4.285092
7.194000 49.767000 5.327953
7.197000 33.259000 4.004484
7.200000 41.652000 4.775858
7.203000 46.490000 4.983966
7.206000 35.851000 4.496839
7.209000 35.533000 4.186385
7.212000 48.736000 5.145955
7.215000 46.039000 5.048360
7.218000 39.111000 4.509850
7.221000 52.304000 5.463700
7.224000 34.376000 4.199355
7.227000 32.342000 3.976207
7.230000 50.245000 5.272580
7.233000 50.265000 5.216631
7.236000 42.755000 4.689350
7.239000 36.402000 4.549518
7.242000 46.141000 4.928052
7.245000 46.888000 5.166687
7.248000 44.492000 4.861439
7.251000 49.598000 5.283870
7.254000 40.925000 4.562093
7.257000 47.247000 5.170287
7.260000 39.656000 4.519778
7.263000 47.838000 4.970578
7.266000 47.143000 5.002129
7.269000 40.460000 4.669191
7.272000 38.510000 4.516218
7.275000 45.198000 4.933070
7.278000 49.280000 5.051832
7.281000 37.305000 4.426020
7.284000 45.373000 4.869430
7.287000 34.261000 4.326913
7.290000 43.346000 4.981863
7.293000 50.708000 5.323461
7.296000 44.368000 4.912727
7.299000 40.710000 4.638608
7.302000 34.686000 4.343184
7.305000 42.949000 4.835027
7.308000 43.859000 4.953130
7.311000 47.822000 4.861193
7.314000 42.130000 4.686934
7.317000 49.868000 5.255936
7.320000 54.991000 5.587424
7.323000 39.436000 4.664231
7.326000 36.525000 4.390807
7.329000 36.038000 4.433855
7.332000 44.552000 4.708137
7.335000 42.098000 4.620760
7.338000 41.546000 4.700335
7.341000 40.301000 4.743983
7.344000 35.304000 4.365575
7.347000 46.130000 5.104294
7.350000 37.884000 4.610493
7.353000 42.268000 4.911269
7.356000 44.367000 4.905599
7.359000 42.381000 4.580868
7.362000 50.078000 5.311393
7.365000 43.948000 5.012977
7.368000 41.498000 4.626521
7.371000 49.609000 5.118192
7.374000 36.024000 4.284004
7.377000 50.616000 5.281064
7.380000 40.875000 4.661607
7.383000 33.699000 4.366176
7.386000 43.592000 4.877536
7.389000 41.543000 4.884861
7.392000 49.860000 5.217077
7.395000 43.350000 4.963846
7.398000 40.051000 4.632390
7.401000 32.629000 4.055255
7.404000 44.360000 4.876020
7.407000 39.519000 4.540923
7.410000 44.083000 4.935881
7.413000 56.508000 5.618849
7.416000 43.220000 4.631218
7.419000 46.068000 4.797600
7.422000 40.484000 4.688490
7.425000 44.513000 4.826788
7.428000 46.213000 5.001849
7.431000 40.689000 4.627538
7.434000 34.916000 4.365090
7.437000 42.808000 4.871574
7.440000 52.599000 5.248524
7.443000 49.507000 5.174553
7.446000 36.861000 4.394713
7.449000 43.782000 4.866963
7.452000 51.341000 5.409529
7.455000 46.370000 4.867253
7.458000 42.160000 4.750655
7.461000 49.877000 5.048148
7.464000 52.684000 5.251414
7.467000 46.452000 4.861599
7.470000 44.422000 4.899226
7.473000 43.211000 4.815580
7.476000 44.845000 4.844440
7.479000 38.344000 4.639371
7.482000 45.368000 4.908974
7.485000 56.047000 5.560137
7.488000 33.326000 4.123618
7.491000 42.185000 4.755210
7.494000 40.001000 4.652753
7.497000 43.419000 4.801716
7.500000 42.920000 4.761871
7.503000 40.749000 4.572242
7.506000 49.434000 5.080667
7.509000 52.615000 5.395991
7.512000 42.525000 4.837593
7.515000 40.442000 4.543568
7.518000 42.928000 4.629545
7.521000 44.545000 4.914512
7.524000 41.663000 4.853289
7.527000 50.738000 5.081540
7.530000 53.162000 5.320584
7.533000 46.473000 4.965065
7.536000 37.748000 4.534416
7.539000 46.990000 5.164510
7.542000 45.901000 4.969427
7.545000 47.529000 4.897928
7.548000 52.626000 5.325951
7.551000 47.226000 5.093878
7.554000 43.074000 4.981004
7.557000 49.570000 5.283721
7.560000 38.854000 4.563289
7.563000 47.142000 5.096193
7.566000 45.435000 5.064982
7.569000 43.231000 4.848553
7.572000 46.581000 4.996270
7.575000 49.357000 5.077840
7.578000 46.115000 4.863422
7.581000 48.691000 4.839948
7.584000 37.636000 4.464190
7.587000 45.411000 5.020666
7.590000 50.348000 5.062762
7.593000 40.549000 4.500057
7.596000 47.155000 5.072942
7.599000 32.969000 4.104639
7.602000 37.684000 4.557088
7.605000 28.447000 3.807001
7.608000 48.201000 5.011289
7.611000 41.665000 4.897715
7.614000 35.907000 4.232754
7.617000 37.638000 4.507282
7.620000 44.584000 4.913334
7.623000 35.165000 4.396060
7.626000 39.758000 4.792528
7.629000 32.985000 4.184713
7.632000 31.718000 4.166969
7.635000 29.431000 4.057145
7.638000 38.514000 4.568821
7.641000 35.336000 4.328531
7.644000 41.260000 4.784573
7.647000 51.449000 5.207488
7.650000 31.839000 3.987015
7.653000 33.524000 4.129665
7.656000 49.866000 5.098373
7.659000 45.880000 4.939487
7.662000 53.188000 5.404468
7.665000 44.809000 4.858066
7.668000 35.784000 4.191959
7.671000 43.660000 4.864666
7.674000 49.329000 5.117836
7.677000 38.312000 4.647939
7.680000 50.639000 5.171920
7.683000 38.166000 4.439041
7.686000 37.988000 4.405902
7.689000 44.870000 4.903731
7.692000 39.837000 4.589810
7.695000 47.967000 4.994095
7.698000 46.367000 4.937054
7.701000 45.092000 4.903709
7.704000 50.199000 5.120697
7.707000 46.912000 4.967747
7.710000 42.776000 4.707188
7.713000 34.607000 4.252310
7.716000 38.377000 4.442373
7.719000 48.031000 5.120657
7.722000 44.010000 4.735229
7.725000 41.029000 4.528954
7.728000 48.668000 5.151648
7.731000 41.426000 4.722195
7.734000 45.371000 5.063748
7.737000 45.216000 4.869620
7.740000 48.935000 5.052437
7.743000 48.417000 5.102423
7.746000 44.311000 4.888957
7.749000 52.403000 5.374659
7.752000 35.284000 4.181543
7.755000 47.262000 4.777777
7.758000 53.817000 5.480670
7.761000 60.420000 5.833704
7.764000 33.817000 4.194733
7.767000 49.947000 5.152920
7.770000 63.643000 5.871916
7.773000 51.573000 5.430132
7.776000 50.060000 5.360406
7.779000 55.651000 5.423156
7.782000 52.103000 5.285764
7.785000 39.376000 4.461428
7.788000 51.420000 5.331506
7.791000 52.685000 5.474369
7.794000 37.705000 4.532159
7.797000 37.472000 4.446073
7.800000 54.246000 5.285831
7.803000 51.480000 5.252808
7.806000 44.862000 4.992486
7.809000 44.934000 4.999034
7.812000 51.569000 5.280146
7.815000 52.564000 5.205199
7.818000 58.927000 5.626665
7.821000 51.027000 5.222728
7.824000 39.899000 4.614728
7.827000 33.601000 4.228135
7.830000 47.413000 5.087592
7.833000 54.981000 5.414092
7.836000 43.647000 4.705402
7.839000 48.816000 5.074262
7.842000 40.561000 4.423291
7.845000 40.374000 4.654347
7.848000 46.150000 4.992664
7.851000 34.596000 4.396310
7.854000 55.730000 5.451543
7.857000 56.102000 5.356038
7.860000 48.048000 4.946908
7.863000 46.821000 4.931775
7.866000 43.914000 4.923503
7.869000 54.638000 5.380852
7.872000 47.606000 4.921427
7.875000 47.087000 4.933746
7.878000 39.455000 4.620153
7.881000 43.985000 4.978885
7.884000 37.670000 4.460089
7.887000 42.766000 4.880223
7.890000 52.373000 5.385646
7.893000 59.204000 5.707327
7.896000 47.832000 5.218128
7.899000 37.865000 4.379657
7.902000 43.282000 4.754401
7.905000 54.475000 5.459999
7.908000 44.009000 4.916703
7.911000 49.335000 5.009448
7.914000 50.711000 5.165453
7.917000 62.127000 5.842252
7.920000 40.635000 4.602636
7.923000 52.878000 5.202297
7.926000 59.092000 5.567846
7.929000 55.013000 5.293322
7.932000 43.379000 4.888353
7.935000 46.840000 4.997389
7.938000 43.818000 4.976980
7.941000 41.530000 4.881564
7.944000 32.826000 4.194725
7.947000 42.842000 4.746000
7.950000 36.937000 4.383132
7.953000 56.476000 5.528608
7.956000 48.708000 5.006778
7.959000 46.223000 4.914788
7.962000 45.609000 4.901765
7.965000 42.289000 4.702057
7.968000 37.146000 4.402950
7.971000 37.922000 4.334371
7.974000 39.187000 4.592663
7.977000 41.594000 4.929613
7.980000 45.637000 4.903757
7.983000 55.783000 5.480853
7.986000 47.370000 5.000278
7.989000 36.543000 4.300295
7.992000 49.870000 5.121096
7.995000 56.666000 5.560144
7.998000 51.455000 5.340845
8.001000 39.782000 4.774436
8.004000 38.517000 4.460538
8.007000 42.530000 4.661930
8.010000 52.827000 5.386200
8.013000 54.670000 5.315630
8.016000 56.767000 5.423521
8.019000 37.277000 4.569035
8.022000 46.324000 5.124599
8.025000 43.309000 4.720382
8.028000 41.873000 4.695570
8.031000 51.569000 5.178888
8.034000 42.828000 4.565151
8.037000 51.605000 5.291592
8.040000 55.424000 5.337769
8.043000 63.531000 6.019596
8.046000 44.784000 4.793470
8.049000 55.109000 5.519951
8.052000 44.754000 4.816503
8.055000 34.534000 4.197740
8.058000 35.814000 4.368239
8.061000 50.530000 5.102210
8.064000 43.012000 4.795293
8.067000 39.518000 4.578602
8.070000 58.897000 5.648825
8.073000 40.557000 4.737565
8.076000 55.697000 5.341836
8.079000 42.068000 4.692870
8.082000 46.900000 5.094908
8.085000 48.377000 5.022149
8.088000 53.326000 5.281944
8.091000 58.915000 5.703200
8.094000 37.153000 4.572013
8.097000 43.477000 4.854971
8.100000 51.137000 5.301969
8.103000 64.211000 5.880117
8.106000 36.202000 4.461330
8.109000 49.081000 5.189306
8.112000 39.698000 4.582718
8.115000 45.972000 5.104433
8.118000 45.651000 5.049075
8.121000 47.404000 5.124089
8.124000 58.996000 5.612844
8.127000 53.192000 5.291580
8.130000 55.048000 5.474025
8.133000 56.359000 5.506529
8.136000 55.427000 5.359140
8.139000 47.348000 5.229065
8.142000 45.562000 4.949649
8.145000 52.993000 5.467598
8.148000 48.551000 5.099337
8.151000 49.175000 5.161064
8.154000 42.340000 4.786424
8.157000 49.384000 5.104182
8.160000 42.436000 4.735959
8.163000 42.747000 4.776428
8.166000 46.760000 4.851051
8.169000 48.434000 5.156239
8.172000 55.174000 5.537299
8.175000 41.709000 4.771985
8.178000 43.357000 4.823162
8.181000 71.618000 6.419521
8.184000 53.377000 5.446425
8.187000 40.931000 4.674726
8.190000 56.185000 5.481839
8.193000 53.224000 5.176283
8.196000 48.541000 5.165191
8.199000 54.582000 5.258671
8.202000 57.303000 5.617962
8.205000 40.107000 4.742457
8.208000 47.300000 4.925049
8.211000 44.894000 4.858783
8.214000 41.081000 4.588925
8.217000 41.099000 4.565518
8.220000 48.651000 5.004479
8.223000 37.446000 4.238537
8.226000 51.548000 5.289921
8.229000 57.518000 5.537737
8.232000 56.833000 5.654859
8.235000 44.276000 4.748764
8.238000 47.664000 4.961663
8.241000 52.002000 5.207135
8.244000 44.270000 4.784351
8.247000 49.576000 5.171128
8.250000 54.731000 5.403164
8.253000 50.780000 5.215222
8.256000 60.398000 5.734271
8.259000 58.727000 5.687436
8.262000 45.327000 4.865061
8.265000 57.395000 5.570346
8.268000 59.809000 5.664821
8.271000 59.534000 5.700567
8.274000 54.463000 5.426187
8.277000 42.288000 4.765952
8.280000 64.181000 5.680082
8.283000 55.331000 5.409229
8.286000 51.978000 5.108323
8.289000 50.180000 5.186309
8.292000 48.531000 5.081539
8.295000 45.876000 4.908212
8.298000 60.121000 5.798016
8.301000 44.906000 4.899723
8.304000 43.537000 4.857313
8.307000 43.573000 4.929865
8.310000 42.630000 4.729714
8.313000 66.004000 5.781266
8.316000 51.551000 5.332227
8.319000 54.041000 5.504484
8.322000 53.586000 5.444427
8.325000 49.788000 5.243132
8.328000 40.011000 4.663681
8.331000 48.941000 5.083841
8.334000 48.378000 5.081020
8.337000 48.986000 4.993208
8.340000 43.835000 4.798166
8.343000 46.290000 4.884358
8.346000 42.218000 4.829121
8.349000 49.668000 5.200192
8.352000 52.648000 5.256433
8.355000 53.695000 5.348983
8.358000 56.831000 5.429233
8.361000 48.397000 5.014666
8.364000 48.886000 5.279208
8.367000 55.748000 5.574867
8.370000 53.179000 5.297936
8.373000 49.875000 5.133580
8.376000 51.911000 5.361921
8.379000 51.490000 5.288282
8.382000 62.140000 5.695807
8.385000 54.825000 5.417758
8.388000 44.621000 4.936800
8.391000 53.213000 5.408135
8.394000 43.282000 5.014321
8.397000 44.911000 4.746344
8.400000 51.413000 5.317467
8.403000 53.002000 5.308557
8.406000 50.021000 5.134305
8.409000 58.139000 5.467035
8.412000 53.512000 5.292557
8.415000 48.134000 5.029343
8.418000 42.545000 4.843633
8.421000 42.590000 4.739644
8.424000 41.420000 4.757168
8.427000 46.792000 5.181581
8.430000 56.224000 5.334394
8.433000 51.922000 5.268156
8.436000 47.543000 5.088187
8.439000 58.601000 5.721716
8.442000 50.275000 5.070768
8.445000 49.192000 4.868248
8.448000 59.110000 5.759638
8.451000 44.883000 4.960173
8.454000 48.068000 5.167668
8.457000 50.006000 5.184389
8.460000 57.794000 5.468709
8.463000 48.564000 5.152310
8.466000 55.432000 5.498107
8.469000 55.408000 5.602079
8.472000 51.261000 5.279469
8.475000 51.891000 5.227411
8.478000 58.562000 5.691538
8.481000 44.895000 4.831895
8.484000 64.016000 5.907777
8.487000 47.743000 4.962093
8.490000 56.387000 5.470370
8.493000 48.474000 5.254243
8.496000 46.706000 4.972001
8.499000 54.780000 5.492656
8.502000 44.747000 4.880427
8.505000 56.160000 5.457658
8.508000 50.132000 5.089290
8.511000 59.888000 5.848655
8.514000 52.010000 5.269035
8.517000 54.163000 5.274961
8.520000 45.775000 4.961988
8.523000 50.209000 5.231678
8.526000 54.332000 5.520339
8.529000 46.773000 4.948783
8.532000 50.042000 5.055238
8.535000 70.124000 6.193989
8.538000 52.176000 5.294832
8.541000 57.462000 5.626768
8.544000 54.021000 5.361750
8.547000 41.883000 4.904483
8.550000 49.644000 5.034204
8.553000 61.367000 5.713600
8.556000 49.348000 5.290101
8.559000 49.579000 5.253356
8.562000 58.099000 5.632532
8.565000 58.097000 5.528101
8.568000 52.618000 5.313883
8.571000 52.595000 5.315937
8.574000 50.691000 5.212966
8.577000 54.962000 5.364530
8.580000 45.002000 4.892361
8.583000 46.967000 4.999347
8.586000 56.225000 5.407266
8.589000 70.709000 6.023039
8.592000 60.195000 5.649047
8.595000 58.640000 5.526839
8.598000 50.709000 5.225866
8.601000 44.579000 4.910691
8.604000 63.520000 5.948114
8.607000 65.304000 5.634676
8.610000 53.442000 5.456188
8.613000 56.096000 5.576981
8.616000 50.636000 5.307849
8.619000 48.397000 5.022950
8.622000 45.248000 4.949496
8.625000 43.174000 4.806549
8.628000 47.963000 5.121683
8.631000 53.151000 5.303424
8.634000 63.246000 5.827332
8.637000 67.542000 6.067298
8.640000 63.390000 5.738146
8.643000 57.631000 5.665424
8.646000 59.071000 5.637025
8.649000 55.039000 5.490066
8.652000 49.783000 5.093152
8.655000 51.657000 5.310782
8.658000 57.157000 5.766520
8.661000 50.031000 5.214565
8.664000 52.138000 5.271681
8.667000 48.841000 4.959868
8.670000 55.444000 5.419687
8.673000 60.717000 5.676737
8.676000 71.020000 6.206980
8.679000 64.002000 5.905556
8.682000 50.306000 5.146163
8.685000 64.860000 5.871644
8.688000 56.017000 5.429653
8.691000 44.834000 4.746312
8.694000 53.237000 5.419408
8.697000 54.080000 5.377594
8.700000 43.959000 4.822481
8.703000 56.149000 5.585003
8.706000 53.420000 5.300008
8.709000 40.772000 4.569315
8.712000 54.858000 5.479295
8.715000 41.267000 4.600393
8.718000 53.084000 5.428789
8.721000 50.559000 5.277271
8.724000 42.685000 4.765671
8.727000 54.449000 5.382334
8.730000 41.467000 4.670377
8.733000 50.403000 5.177117
8.736000 59.826000 5.514684
8.739000 56.142000 5.471774
8.742000 55.479000 5.490179
8.745000 51.852000 5.261336
8.748000 65.467000 5.928589
8.751000 67.364000 6.011113
8.754000 56.133000 5.329258
8.757000 71.071000 6.205482
8.760000 53.402000 5.371047
8.763000 52.633000 5.408004
8.766000 62.818000 5.641246
8.769000 66.118000 6.027212
8.772000 54.501000 5.202018
8.775000 55.470000 5.548454
8.778000 44.960000 4.909904
8.781000 54.603000 5.365156
8.784000 53.417000 5.482186
8.787000 55.776000 5.447468
8.790000 65.224000 6.009850
8.793000 53.445000 5.436737
8.796000 54.241000 5.600023
8.799000 56.273000 5.437368
8.802000 67.827000 6.101514
8.805000 54.253000 5.443885
8.808000 57.403000 5.585035
8.811000 69.469000 6.033466
8.814000 66.142000 6.067848
8.817000 54.501000 5.501794
8.820000 52.426000 5.152836
8.823000 67.526000 5.991476
8.826000 60.672000 5.612831
8.829000 65.443000 5.863540
8.832000 50.127000 5.221237
8.835000 54.165000 5.473384
8.838000 62.387000 5.878805
8.841000 52.932000 5.327341
8.844000 50.773000 5.115853
8.847000 55.370000 5.316244
8.850000 57.984000 5.422846
8.853000 53.718000 5.359646
8.856000 46.646000 5.017669
8.859000 56.255000 5.468444
8.862000 49.134000 5.068875
8.865000 50.242000 5.370111
8.868000 51.683000 5.207057
8.871000 61.160000 5.720496
8.874000 55.020000 5.324439
8.877000 58.312000 5.589935
8.880000 70.332000 6.193090
8.883000 57.056000 5.439579
8.886000 62.362000 5.795960
8.889000 56.959000 5.630490
8.892000 57.441000 5.562787
8.895000 57.574000 5.378122
8.898000 69.685000 6.204199
8.901000 55.829000 5.489293
8.904000 58.673000 5.604707
8.907000 66.916000 6.110610
8.910000 57.855000 5.607096
8.913000 57.557000 5.674303
8.916000 56.809000 5.549217
8.919000 70.642000 6.391348
8.922000 54.525000 5.341535
8.925000 66.513000 6.105911
8.928000 65.294000 5.947566
8.931000 49.523000 5.054398
8.934000 57.386000 5.734282
8.937000 55.169000 5.626795
8.940000 54.121000 5.342722
8.943000 43.736000 4.693239
8.946000 68.103000 6.182079
8.949000 55.579000 5.446738
8.952000 67.901000 6.172483
8.955000 60.674000 5.629342
8.958000 63.512000 5.748438
8.961000 50.577000 5.188096
8.964000 50.626000 5.041838
8.967000 55.492000 5.427578
8.970000 67.007000 6.173421
8.973000 59.036000 5.484215
8.976000 68.682000 6.107195
8.979000 52.080000 5.202355
8.982000 55.730000 5.505075
8.985000 67.096000 5.922208
8.988000 57.824000 5.511899
8.991000 68.993000 6.113555
8.994000 63.028000 5.678243
8.997000 70.426000 6.207492
9.000000 68.655000 6.131989
9.003000 52.668000 5.454633
9.006000 63.199000 5.739104
9.009000 54.344000 5.218918
9.012000 55.159000 5.350933
9.015000 72.725000 6.275386
9.018000 57.664000 5.491817
9.021000 61.694000 5.764232
9.024000 55.268000 5.496903
9.027000 60.155000 5.870946
9.030000 59.263000 5.610878
9.033000 73.681000 6.183155
9.036000 55.540000 5.268650
9.039000 57.008000 5.589464
9.042000 64.388000 5.981496
9.045000 53.571000 5.568975
9.048000 69.804000 6.031946
9.051000 64.933000 6.076561
9.054000 63.721000 5.990441
9.057000 62.750000 5.890081
9.060000 59.074000 5.553026
9.063000 80.366000 6.516234
9.066000 68.907000 6.143262
9.069000 59.685000 5.631654
9.072000 68.142000 6.050550
9.075000 53.822000 5.202119
9.078000 51.967000 5.036850
9.081000 56.476000 5.557552
9.084000 56.870000 5.579113
9.087000 82.603000 6.606591
9.090000 67.680000 6.002741
9.093000 51.058000 5.139607
9.096000 63.017000 5.819307
9.099000 64.213000 5.976829
9.102000 74.635000 6.436226
9.105000 63.206000 5.987504
9.108000 65.154000 5.859140
9.111000 60.679000 5.746949
9.114000 61.860000 5.845834
9.117000 54.504000 5.437679
9.120000 60.300000 5.559209
9.123000 62.518000 5.923428
9.126000 76.575000 6.456864
9.129000 72.918000 6.426333
9.132000 65.005000 5.778906
9.135000 60.346000 5.710904
9.138000 71.612000 6.129557
9.141000 44.063000 4.698539
9.144000 53.301000 5.370825
9.147000 68.545000 5.991120
9.150000 63.950000 5.759762
9.153000 75.637000 6.395058
9.156000 55.378000 5.406390
9.159000 49.094000 5.047574
9.162000 60.919000 5.748425
9.165000 70.626000 6.046109
9.168000 63.099000 5.742575
9.171000 60.232000 5.776960
9.174000 52.992000 5.461273
9.177000 51.150000 5.133994
9.180000 60.691000 5.798090
9.183000 63.833000 5.854630
9.186000 67.060000 6.195800
9.189000 58.306000 5.438743
9.192000 78.051000 6.337516
9.195000 77.053000 6.342438
9.198000 69.530000 6.094873
9.201000 54.931000 5.583729
9.204000 65.519000 5.899795
9.207000 53.274000 5.168784
9.210000 66.186000 5.798412
9.213000 54.948000 5.339817
9.216000 58.088000 5.660410
9.219000 66.020000 6.148121
9.222000 65.605000 5.957125
9.225000 53.452000 5.124694
9.228000 55.977000 5.536033
9.231000 53.846000 5.523726
9.234000 53.764000 5.068986
9.237000 62.880000 5.831159
9.240000 66.531000 5.765686
9.243000 72.938000 6.182857
9.246000 59.208000 5.711727
9.249000 65.529000 6.206556
9.252000 65.852000 5.796804
9.255000 55.808000 5.394323
9.258000 58.569000 5.636672
9.261000 54.893000 5.456759
9.264000 68.125000 6.148714
9.267000 60.848000 5.649034
9.270000 72.490000 6.060576
9.273000 54.735000 5.442869
9.276000 70.017000 6.190216
9.279000 70.747000 6.221763
9.282000 72.148000 6.228337
9.285000 66.667000 5.796483
9.288000 67.561000 6.128805
9.291000 68.016000 5.957478
9.294000 70.354000 6.123673
9.297000 62.291000 5.774832
9.300000 57.873000 5.481792
9.303000 53.623000 5.198032
9.306000 82.083000 6.808395
9.309000 73.040000 6.106950
9.312000 73.268000 5.949512
9.315000 68.501000 6.027340
9.318000 59.742000 5.637783
9.321000 63.781000 5.890875
9.324000 70.437000 6.130211
9.327000 59.214000 5.581474
9.330000 77.754000 6.493291
9.333000 66.132000 5.999300
9.336000 64.744000 6.002017
9.339000 60.389000 5.600636
9.342000 89.087000 6.748479
9.345000 67.353000 5.944815
9.348000 60.038000 5.632274
9.351000 59.330000 5.615792
9.354000 63.091000 5.731268
9.357000 67.310000 5.855517
9.360000 57.960000 5.584392
9.363000 59.898000 5.684589
9.366000 66.067000 6.049082
9.369000 54.987000 5.521853
9.372000 68.090000 6.044798
9.375000 58.004000 5.430287
9.378000 56.741000 5.316320
9.381000 63.867000 5.878740
9.384000 78.238000 6.520379
9.387000 71.484000 6.166724
9.390000 65.963000 5.888104
9.393000 69.560000 6.305539
9.396000 69.436000 6.186435
9.399000 67.649000 6.016646
9.402000 67.214000 5.986480
9.405000 79.142000 6.528847
9.408000 59.330000 5.673005
9.411000 70.164000 5.976426
9.414000 78.634000 6.630731
9.417000 73.197000 6.143035
9.420000 70.594000 6.168500
9.423000 67.975000 6.136065
9.426000 42.240000 4.675931
9.429000 62.302000 5.977786
9.432000 65.945000 5.779316
9.435000 76.777000 6.355203
9.438000 74.173000 6.423070
9.441000 46.286000 4.848040
9.444000 66.806000 6.056057
9.447000 60.931000 5.638097
9.450000 72.288000 6.206772
9.453000 85.982000 6.614472
9.456000 77.246000 6.431526
9.459000 60.574000 5.725255
9.462000 65.403000 5.997248
9.465000 70.081000 6.265562
9.468000 64.699000 6.047381
9.471000 59.472000 5.635919
9.474000 65.277000 5.787464
9.477000 67.056000 6.106183
9.480000 67.360000 6.150519
9.483000 75.529000 6.320986
9.486000 94.573000 7.362199
9.489000 81.180000 6.745615
9.492000 65.480000 5.840764
9.495000 60.221000 5.815805
9.498000 93.369000 6.999719
9.501000 94.200000 7.031734
9.504000 74.460000 6.385506
9.507000 67.530000 6.105738
9.510000 75.857000 6.589611
9.513000 88.189000 7.019394
9.516000 74.289000 6.262606
9.519000 69.164000 6.264804
9.522000 88.120000 7.052847
9.525000 61.997000 5.902987
9.528000 75.267000 6.268451
9.531000 95.451000 7.128328
9.534000 61.261000 5.692960
9.537000 64.119000 5.843307
9.540000 64.209000 5.920570
9.543000 76.585000 6.552446
9.546000 69.002000 6.141015
9.549000 77.119000 6.633764
9.552000 67.889000 6.080607
9.555000 73.280000 6.252034
9.558000 67.939000 6.065219
9.561000 80.598000 6.447876
9.564000 79.621000 6.428167
9.567000 74.510000 6.318646
9.570000 85.072000 6.793571
9.573000 79.134000 6.473591
9.576000 74.643000 6.333653
9.579000 65.029000 5.741438
9.582000 76.650000 6.476735
9.585000 72.332000 6.160053
9.588000 77.164000 6.389469
9.591000 77.801000 6.428631
9.594000 73.763000 6.137812
9.597000 60.250000 5.680005
9.600000 82.532000 6.706920
9.603000 69.695000 6.100057
9.606000 83.434000 6.753054
9.609000 81.500000 6.696053
9.612000 60.270000 5.709231
9.615000 69.374000 6.074128
9.618000 74.115000 6.298071
9.621000 62.011000 5.817010
9.624000 73.804000 6.353314
9.627000 72.343000 6.215015
9.630000 72.746000 6.317296
9.633000 70.271000 6.203992
9.636000 79.529000 6.633116
9.639000 65.475000 6.089103
9.642000 55.364000 5.404928
9.645000 86.022000 6.790733
9.648000 77.974000 6.422919
9.651000 74.415000 6.502019
9.654000 83.722000 6.641019
9.657000 74.719000 6.225019
9.660000 83.587000 6.852387
9.663000 87.716000 6.822052
9.666000 67.973000 5.993196
9.669000 84.629000 6.868542
9.672000 76.231000 6.553409
9.675000 95.938000 7.160489
9.678000 63.954000 5.860110
9.681000 70.973000 6.110408
9.684000 62.722000 5.663184
9.687000 73.345000 6.189349
9.690000 84.729000 6.818944
9.693000 88.568000 6.775331
9.696000 62.796000 5.865512
9.699000 74.166000 6.309894
9.702000 94.663000 7.130317
9.705000 81.080000 6.672586
9.708000 82.552000 6.582063
9.711000 93.727000 7.022471
9.714000 76.707000 6.476527
9.717000 79.054000 6.728550
9.720000 76.465000 6.472030
9.723000 82.793000 6.659101
9.726000 63.636000 5.676214
9.729000 78.609000 6.485012
9.732000 77.327000 6.465827
9.735000 66.461000 5.970959
9.738000 65.480000 5.955872
9.741000 88.836000 6.799498
9.744000 86.149000 6.788493
9.747000 81.517000 6.670404
9.750000 74.275000 6.413356
9.753000 82.772000 6.556256
9.756000 83.090000 6.675392
9.759000 88.963000 6.803587
9.762000 70.978000 5.999706
9.765000 70.681000 6.043900
9.768000 83.096000 6.563597
9.771000 87.705000 6.917281
9.774000 83.200000 6.631153
9.777000 98.307000 7.216765
9.780000 80.058000 6.617865
9.783000 72.621000 6.201571
9.786000 83.415000 6.699978
9.789000 67.995000 6.107525
9.792000 85.812000 6.814693
9.795000 78.180000 6.453688
9.798000 72.833000 6.230925
9.801000 70.918000 6.192728
9.804000 79.032000 6.734960
9.807000 72.982000 6.086418
9.810000 79.756000 6.523013
9.813000 76.447000 6.389918
9.816000 66.705000 5.895874
9.819000 81.575000 6.725464
9.822000 79.123000 6.558197
9.825000 73.756000 6.285693
9.828000 83.623000 6.647834
9.831000 80.417000 6.511243
9.834000 79.266000 6.479197
9.837000 83.401000 6.754532
9.840000 85.528000 6.715965
9.843000 79.492000 6.481030
9.846000 81.401000 6.491890
9.849000 92.805000 7.245768
9.852000 84.674000 6.515980
9.855000 80.729000 6.510426
9.858000 86.417000 6.881658
9.861000 85.735000 6.812174
9.864000 79.058000 6.657361
9.867000 77.803000 6.393039
9.870000 73.569000 6.162135
9.873000 81.952000 6.743029
9.876000 88.299000 6.862300
9.879000 79.995000 6.723566
9.882000 86.650000 6.837619
9.885000 71.292000 6.157361
9.888000 75.336000 6.236901
9.891000 101.836000 7.354645
9.894000 86.662000 6.921663
9.897000 82.141000 6.741891
9.900000 73.698000 6.366900
9.903000 93.801000 7.085022
9.906000 78.549000 6.537511
9.909000 77.900000 6.383607
9.912000 74.586000 6.340960
9.915000 74.491000 6.287843
9.918000 81.454000 6.575923
9.921000 77.884000 6.553086
9.924000 78.688000 6.535580
9.927000 87.225000 6.784668
9.930000 83.618000 6.695604
9.933000 62.540000 5.653852
9.936000 93.244000 7.166137
9.939000 76.101000 6.482638
9.942000 76.507000 6.361181
9.945000 74.485000 6.094630
9.948000 81.758000 6.720229
9.951000 83.799000 6.676376
9.954000 86.342000 6.973658
9.957000 87.927000 6.832015
9.960000 81.273000 6.529102
9.963000 68.951000 6.006145
9.966000 75.800000 6.445617
9.969000 84.807000 6.711541
9.972000 60.957000 5.693586
9.975000 85.445000 6.698016
9.978000 97.393000 7.256875
9.981000 85.707000 6.902358
9.984000 75.467000 6.512144
9.987000 72.967000 6.292158
9.990000 72.130000 6.095005
9.993000 81.437000 6.637932
9.996000 89.756000 6.850453
9.999000 84.944000 6.695282
10.002000 75.090000 6.364065
10.005000 92.045000 6.987507
10.008000 93.305000 7.196382
10.011000 79.265000 6.636281
10.014000 84.770000 6.740726
10.017000 87.028000 6.719563
10.020000 84.699000 6.643994
10.023000 78.477000 6.332353
10.026000 95.410000 7.289304
10.029000 99.770000 7.227564
10.032000 79.621000 6.594824
10.035000 74.198000 6.245542
10.038000 76.383000 6.404260
10.041000 91.175000 7.054078
10.044000 87.122000 6.952298
10.047000 96.415000 7.005946
10.050000 72.694000 6.330997
10.053000 73.268000 6.221649
10.056000 82.097000 6.664042
10.059000 84.869000 6.767807
10.062000 82.167000 6.626110
10.065000 85.253000 6.797397
10.068000 81.309000 6.696021
10.071000 98.617000 7.572018
10.074000 77.166000 6.395794
10.077000 84.213000 6.798008
10.080000 78.352000 6.453064
10.083000 92.431000 6.975490
10.086000 91.666000 6.968097
10.089000 64.755000 5.901077
10.092000 86.373000 6.808130
10.095000 92.628000 7.188685
10.098000 94.968000 7.202276
10.101000 82.492000 6.710320
10.104000 82.886000 6.608620
10.107000 91.052000 6.940700
10.110000 85.816000 6.860389
10.113000 84.000000 6.791429
10.116000 84.368000 6.732704
10.119000 89.693000 6.852907
10.122000 90.475000 6.997205
10.125000 97.365000 7.347892
10.128000 88.305000 6.981512
10.131000 83.439000 6.597869
10.134000 95.144000 6.966302
10.137000 91.377000 6.990741
10.140000 96.361000 7.049349
10.143000 85.746000 6.953384
10.146000 94.262000 7.158903
10.149000 94.283000 7.159336
10.152000 94.220000 7.028322
10.155000 82.329000 6.583779
10.158000 81.166000 6.686129
10.161000 91.669000 7.115401
10.164000 96.795000 6.971233
10.167000 92.010000 6.990419
10.170000 73.899000 6.310918
10.173000 110.985000 7.637822
10.176000 88.066000 6.850653
10.179000 108.399000 7.675213
10.182000 96.815000 6.968810
10.185000 102.786000 7.487921
10.188000 93.956000 7.236681
10.191000 80.153000 6.368447
10.194000 88.835000 6.810783
10.197000 96.584000 7.162969
10.200000 79.919000 6.461665
10.203000 89.938000 7.045759
10.206000 87.400000 6.785545
10.209000 94.406000 6.911135
10.212000 91.082000 7.134948
10.215000 72.708000 6.255073
10.218000 94.371000 7.065104
10.221000 78.616000 6.598583
10.224000 109.577000 7.659369
10.227000 83.409000 6.643035
10.230000 85.417000 6.949113
10.233000 79.674000 6.714529
10.236000 66.424000 6.058888
10.239000 83.029000 6.456590
10.242000 70.807000 6.199750
10.245000 77.142000 6.428228
10.248000 84.056000 6.714525
10.251000 86.266000 6.941660
10.254000 106.140000 7.600221
10.257000 83.618000 6.714109
10.260000 90.628000 6.941215
10.263000 93.483000 7.059185
10.266000 91.146000 6.789758
10.269000 87.111000 6.763981
10.272000 101.411000 7.580789
10.275000 73.584000 6.368325
10.278000 89.495000 6.973676
10.281000 93.285000 7.128994
10.284000 85.243000 6.701962
10.287000 90.730000 7.039570
10.290000 88.133000 6.984713
10.293000 94.636000 7.284099
10.296000 100.233000 7.255427
10.299000 86.631000 6.868510
10.302000 82.148000 6.586733
10.305000 85.726000 6.677791
10.308000 77.544000 6.341857
10.311000 89.696000 6.960244
10.314000 90.162000 6.921264
10.317000 74.903000 6.399080
10.320000 99.845000 7.378074
10.323000 83.046000 7.002169
10.326000 82.116000 6.567690
10.329000 78.032000 6.366202
10.332000 97.716000 7.240857
10.335000 101.003000 7.407471
10.338000 101.220000 7.358508
10.341000 71.157000 6.059158
10.344000 86.736000 6.860504
10.347000 96.649000 7.249734
10.350000 97.737000 7.429658
10.353000 92.529000 7.095458
10.356000 99.242000 7.237284
10.359000 92.330000 6.982856
10.362000 90.460000 6.883263
10.365000 93.685000 7.237397
10.368000 94.813000 7.221839
10.371000 88.830000 7.075565
10.374000 91.629000 6.931775
10.377000 98.784000 7.341196
10.380000 92.439000 6.889346
10.383000 102.016000 7.438090
10.386000 106.017000 7.368130
10.389000 86.436000 6.860469
10.392000 96.813000 7.279739
10.395000 91.149000 6.862510
10.398000 104.236000 7.309037
10.401000 82.405000 6.497142
10.404000 97.628000 7.247974
10.407000 94.002000 7.140225
10.410000 98.622000 7.253906
10.413000 89.025000 6.685686
10.416000 94.226000 7.155083
10.419000 96.432000 7.216963
10.422000 85.342000 6.728783
10.425000 93.367000 7.252046
10.428000 97.810000 7.171989
10.431000 97.448000 7.162192
10.434000 110.079000 7.745806
10.437000 93.584000 7.054524
10.440000 90.581000 7.022092
10.443000 89.532000 7.006115
10.446000 87.124000 6.676569
10.449000 95.673000 7.126851
10.452000 83.433000 6.771466
10.455000 91.941000 7.007024
10.458000 71.127000 6.161324
10.461000 100.143000 7.240323
10.464000 105.470000 7.471837
10.467000 102.356000 7.498815
10.470000 87.317000 7.016826
10.473000 87.849000 6.870756
10.476000 109.446000 7.703755
10.479000 95.349000 7.191797
10.482000 93.313000 7.226225
10.485000 82.701000 6.567645
10.488000 94.220000 7.103418
10.491000 105.922000 7.535941
10.494000 81.506000 6.637909
10.497000 85.184000 6.674570
10.500000 89.589000 6.946952
10.503000 111.853000 7.723225
10.506000 99.572000 7.298452
10.509000 79.460000 6.597322
10.512000 89.587000 6.939617
10.515000 84.922000 6.815331
10.518000 108.867000 7.520731
10.521000 97.514000 7.293816
10.524000 95.997000 7.355619
10.527000 94.879000 7.336991
10.530000 84.056000 6.735320
10.533000 95.086000 7.154059
10.536000 109.838000 7.744237
10.539000 87.851000 6.966133
10.542000 80.851000 6.601573
10.545000 97.551000 7.145047
10.548000 99.085000 7.309401
10.551000 104.228000 7.520453
10.554000 93.391000 7.083271
10.557000 90.763000 7.116836
10.560000 89.930000 7.002202
10.563000 81.209000 6.581028
10.566000 100.552000 7.466585
10.569000 90.437000 7.019769
10.572000 103.396000 7.338583
10.575000 103.117000 7.407166
10.578000 98.183000 7.279247
10.581000 91.517000 7.020077
10.584000 90.505000 6.989833
10.587000 94.266000 7.233593
10.590000 82.483000 6.536778
10.593000 98.129000 7.172935
10.596000 92.089000 7.042563
10.599000 96.226000 7.150529
10.602000 110.841000 7.734214
10.605000 102.223000 7.328476
10.608000 103.451000 7.285416
10.611000 103.359000 7.472838
10.614000 91.866000 6.952826
10.617000 105.985000 7.407768
10.620000 96.207000 7.187609
10.623000 89.835000 6.856660
10.626000 103.685000 7.443722
10.629000 94.839000 7.061361
10.632000 105.271000 7.559192
10.635000 93.325000 6.936289
10.638000 89.400000 6.774115
10.641000 93.703000 7.113097
10.644000 83.882000 6.898232
10.647000 95.702000 6.964013
10.650000 92.648000 6.958942
10.653000 94.861000 7.207352
10.656000 95.673000 7.157493
10.659000 107.262000 7.647346
10.662000 79.881000 6.497240
10.665000 101.708000 7.345714
10.668000 93.705000 7.068394
10.671000 99.238000 7.235288
10.674000 101.356000 7.306773
10.677000 106.677000 7.484226
10.680000 91.201000 6.949335
10.683000 90.781000 6.825197
10.686000 103.624000 7.444493
10.689000 115.409000 7.827355
10.692000 105.401000 7.478218
10.695000 85.876000 6.764078
10.698000 93.023000 7.039768
10.701000 86.943000 6.886660
10.704000 85.750000 6.858022
10.707000 90.743000 7.047557
10.710000 89.378000 6.907616
10.713000 92.497000 7.136358
10.716000 82.615000 6.684655
10.719000 104.739000 7.632559
10.722000 99.023000 7.298078
10.725000 98.049000 7.249279
10.728000 116.011000 7.826372
10.731000 88.748000 6.861129
10.734000 118.263000 7.990627
10.737000 109.855000 7.664941
10.740000 94.935000 6.931663
10.743000 91.697000 7.007596
10.746000 112.581000 8.088779
10.749000 106.477000 7.670761
10.752000 116.111000 7.917134
10.755000 99.722000 7.352517
10.758000 108.917000 7.638214
10.761000 97.777000 7.187324
10.764000 109.360000 7.700988
10.767000 93.711000 6.948148
10.770000 88.501000 6.968704
10.773000 102.525000 7.359333
10.776000 98.992000 7.612745
10.779000 87.330000 6.831531
10.782000 99.672000 7.280911
10.785000 81.837000 6.438281
10.788000 99.663000 7.212793
10.791000 97.743000 7.244495
10.794000 101.518000 7.374050
10.797000 74.880000 6.237273
10.800000 93.994000 7.025492
10.803000 105.905000 7.591494
10.806000 111.867000 7.933825
10.809000 109.002000 7.720501
10.812000 97.862000 7.059136
10.815000 99.017000 7.045788
10.818000 102.172000 7.426383
10.821000 111.010000 7.833373
10.824000 119.845000 8.020298
10.827000 102.383000 7.448414
10.830000 102.339000 7.314291
10.833000 97.964000 7.208842
10.836000 94.624000 7.127983
10.839000 110.162000 7.568976
10.842000 88.392000 6.914463
10.845000 86.007000 6.759826
10.848000 104.842000 7.596224
10.851000 110.459000 7.761109
10.854000 115.476000 7.830525
10.857000 93.326000 7.022487
10.860000 99.478000 7.282709
10.863000 95.193000 7.247285
10.866000 93.590000 7.086190
10.869000 93.023000 7.206827
10.872000 104.518000 7.562633
10.875000 93.814000 7.204721
10.878000 88.856000 6.948427
10.881000 80.249000 6.567654
10.884000 95.288000 7.000848
10.887000 98.139000 7.282750
10.890000 93.403000 7.064913
10.893000 93.177000 7.333925
10.896000 93.012000 7.102701
10.899000 89.002000 6.786079
10.902000 104.820000 7.468465
10.905000 117.186000 7.901101
10.908000 101.941000 7.400585
10.911000 105.374000 7.445396
10.914000 93.601000 6.963221
10.917000 91.420000 6.924142
10.920000 105.853000 7.515639
10.923000 101.060000 7.462666
10.926000 85.430000 6.677518
10.929000 119.234000 8.001605
10.932000 89.775000 6.909540
10.935000 109.338000 7.761926
10.938000 83.336000 6.762737
10.941000 101.966000 7.522930
10.944000 105.356000 7.399250
10.947000 113.335000 7.885819
10.950000 94.341000 7.056963
10.953000 82.161000 6.683139
10.956000 111.663000 7.899582
10.959000 111.148000 7.696677
10.962000 118.304000 7.888454
10.965000 106.201000 7.503553
10.968000 96.049000 7.118718
10.971000 103.870000 7.390813
10.974000 98.127000 7.234524
10.977000 97.198000 7.169574
10.980000 89.576000 7.048785
10.983000 92.382000 7.044599
10.986000 85.970000 6.794830
10.989000 112.844000 7.720238
10.992000 102.988000 7.433728
10.995000 108.499000 7.682681
10.998000 99.795000 7.394980
11.001000 99.077000 7.303764
11.004000 95.228000 6.931769
11.007000 103.277000 7.444396
11.010000 94.598000 7.107046
11.013000 113.361000 7.781955
11.016000 98.198000 7.156826
11.019000 88.853000 6.773365
11.022000 92.310000 7.158509
11.025000 105.077000 7.566229
11.028000 108.883000 7.588773
11.031000 100.619000 7.370547
11.034000 110.493000 7.695340
11.037000 101.360000 7.293835
11.040000 111.956000 8.013705
11.043000 110.045000 7.742075
11.046000 103.934000 7.390784
11.049000 79.506000 6.495876
11.052000 82.651000 6.638490
11.055000 101.641000 7.456378
11.058000 110.831000 7.531712
11.061000 111.376000 7.768243
11.064000 98.193000 7.122234
11.067000 96.095000 7.269225
11.070000 110.983000 7.855346
11.073000 130.141000 8.501227
11.076000 122.848000 8.078252
11.079000 86.827000 6.802562
11.082000 91.203000 6.901631
11.085000 107.044000 7.634148
11.088000 104.745000 7.549862
11.091000 106.678000 7.479067
11.094000 103.595000 7.356116
11.097000 114.238000 7.825951
11.100000 112.194000 7.802383
11.103000 86.451000 6.731456
11.106000 91.766000 6.990792
11.109000 124.489000 8.163271
11.112000 93.964000 7.257816
11.115000 108.131000 7.638185
11.118000 103.165000 7.405121
11.121000 104.057000 7.546918
11.124000 94.711000 7.248138
11.127000 81.463000 6.525739
11.130000 101.429000 7.375888
11.133000 102.421000 7.270189
11.136000 114.359000 7.944777
11.139000 107.326000 7.605480
11.142000 110.305000 7.661087
11.145000 106.275000 7.527952
11.148000 95.274000 6.961907
11.151000 109.033000 7.546608
11.154000 117.467000 7.900647
11.157000 119.295000 8.030351
11.160000 98.362000 7.218121
11.163000 103.107000 7.337625
11.166000 103.943000 7.397450
11.169000 108.160000 7.762571
11.172000 105.896000 7.626245
11.175000 101.971000 7.434979
11.178000 120.844000 8.014221
11.181000 98.320000 7.260810
11.184000 98.486000 7.405630
11.187000 86.363000 6.926895
11.190000 107.180000 7.647972
11.193000 106.080000 7.457004
11.196000 116.921000 7.886190
11.199000 92.132000 6.837552
11.202000 104.442000 7.486898
11.205000 115.857000 7.824562
11.208000 103.546000 7.442237
11.211000 107.958000 7.451564
11.214000 106.415000 7.549734
11.217000 114.604000 8.005026
11.220000 98.025000 7.270528
11.223000 96.201000 7.151335
11.226000 104.398000 7.530979
11.229000 109.862000 7.710312
11.232000 112.971000 7.885531
11.235000 98.613000 7.487638
11.238000 98.869000 7.312350
11.241000 103.889000 7.632082
11.244000 102.879000 7.331934
11.247000 99.219000 7.313910
11.250000 103.959000 7.591189
11.253000 124.390000 7.953374
11.256000 111.439000 7.735732
11.259000 101.132000 7.351582
11.262000 111.863000 7.870106
11.265000 110.894000 7.622218
11.268000 94.347000 6.952242
11.271000 106.383000 7.614979
11.274000 89.459000 6.925911
11.277000 108.491000 7.849779
11.280000 101.412000 7.462088
11.283000 92.846000 6.886691
11.286000 97.189000 7.257511
11.289000 98.692000 7.263821
11.292000 102.774000 7.611859
11.295000 105.693000 7.680708
11.298000 103.685000 7.427792
11.301000 102.800000 7.646810
11.304000 90.183000 6.963851
11.307000 107.212000 7.690269
11.310000 118.514000 7.800091
11.313000 118.609000 7.760854
11.316000 101.278000 7.523047
11.319000 109.183000 7.869964
11.322000 98.184000 7.334574
11.325000 106.494000 7.581851
11.328000 138.474000 8.604072
11.331000 130.493000 8.483940
11.334000 101.754000 7.431565
11.337000 73.333000 6.436260
11.340000 98.795000 7.106238
11.343000 82.438000 6.640709
11.346000 111.837000 7.786434
11.349000 90.784000 6.848667
11.352000 113.526000 7.663057
11.355000 96.905000 6.912783
11.358000 86.970000 6.716183
11.361000 105.485000 7.679496
11.364000 116.660000 7.928326
11.367000 122.635000 8.268887
11.370000 92.774000 7.102933
11.373000 99.869000 7.376557
11.376000 108.712000 7.703815
11.379000 97.136000 7.083827
11.382000 96.820000 7.335538
11.385000 100.019000 7.241238
11.388000 104.456000 7.454349
11.391000 102.090000 7.288853
11.394000 109.557000 7.734427
11.397000 91.344000 7.035385
11.400000 110.254000 7.771438
11.403000 101.572000 7.239198
11.406000 118.742000 7.957433
11.409000 115.109000 7.906200
11.412000 116.581000 8.065808
11.415000 124.633000 8.163722
11.418000 97.430000 7.039063
11.421000 88.998000 6.958674
11.424000 97.729000 7.261983
11.427000 105.614000 7.536935
11.430000 113.392000 7.789438
11.433000 96.049000 7.056246
11.436000 104.434000 7.608053
11.439000 93.849000 7.239934
11.442000 103.901000 7.581000
11.445000 98.769000 7.065642
11.448000 100.131000 7.371385
11.451000 111.794000 7.883948
11.454000 100.836000 7.328173
11.457000 96.968000 7.009592
11.460000 98.977000 7.217281
11.463000 116.029000 7.765317
11.466000 101.261000 7.365435
11.469000 99.665000 7.321883
11.472000 82.997000 6.466632
11.475000 112.391000 7.756830
11.478000 116.195000 7.850063
11.481000 119.284000 8.111357
11.484000 110.059000 7.749989
11.487000 89.997000 6.879844
11.490000 97.607000 7.178429
11.493000 101.772000 7.324935
11.496000 100.427000 7.600824
11.499000 95.788000 7.233996
11.502000 118.576000 7.944225
11.505000 91.272000 6.692459
11.508000 111.462000 7.807288
11.511000 102.359000 7.467654
11.514000 117.369000 8.012256
11.517000 105.656000 7.631930
11.520000 93.540000 7.056060
11.523000 105.910000 7.519054
11.526000 108.072000 7.489985
11.529000 110.543000 7.651631
11.532000 117.946000 7.959355
11.535000 129.077000 8.373798
11.538000 101.907000 7.373986
11.541000 100.952000 7.358405
11.544000 91.285000 6.873329
11.547000 100.977000 7.394320
11.550000 108.175000 7.464072
11.553000 108.974000 7.841554
11.556000 90.630000 7.205553
11.559000 93.407000 6.972854
11.562000 79.327000 6.570151
11.565000 96.630000 7.447158
11.568000 100.627000 7.531733
11.571000 89.872000 6.863497
11.574000 98.956000 7.194789
11.577000 93.442000 7.090937
11.580000 115.063000 7.928566
11.583000 109.652000 7.648551
11.586000 98.961000 7.395683
11.589000 99.736000 7.389758
11.592000 118.042000 7.870012
11.595000 113.347000 7.680962
11.598000 111.687000 7.753121
11.601000 108.444000 7.622745
11.604000 105.957000 7.545120
11.607000 87.898000 6.676285
11.610000 107.584000 7.648676
11.613000 114.040000 7.808797
11.616000 117.194000 8.145618
11.619000 127.118000 8.472122
11.622000 91.373000 6.972041
11.625000 114.719000 7.982572
11.628000 108.111000 7.623384
11.631000 111.620000 7.854400
11.634000 114.937000 7.781932
11.637000 112.771000 7.842314
11.640000 111.788000 7.959771
11.643000 108.423000 7.670262
11.646000 88.811000 6.769020
11.649000 91.871000 6.831141
11.652000 116.355000 7.802546
11.655000 102.200000 7.471449
11.658000 87.195000 6.858197
11.661000 90.744000 7.002415
11.664000 117.768000 7.926717
11.667000 92.999000 7.155563
11.670000 102.967000 7.511411
11.673000 82.354000 6.715584
11.676000 92.759000 7.186311
11.679000 99.759000 7.341365
11.682000 103.553000 7.402598
11.685000 93.711000 7.047158
11.688000 94.715000 7.030916
11.691000 118.689000 8.025164
11.694000 109.161000 7.683238
11.697000 125.566000 8.332629
11.700000 113.508000 7.804280
11.703000 97.823000 7.264502
11.706000 81.155000 6.603870
11.709000 100.052000 7.295898
11.712000 105.023000 7.400926
11.715000 99.910000 7.408066
11.718000 106.582000 7.750530
11.721000 112.150000 7.851583
11.724000 112.126000 7.629505
11.727000 119.998000 8.051952
11.730000 92.884000 7.168943
11.733000 105.688000 7.572631
11.736000 106.922000 7.613507
11.739000 104.758000 7.497582
11.742000 104.045000 7.480371
11.745000 89.035000 6.910678
11.748000 95.611000 7.230522
11.751000 102.720000 7.429519
11.754000 91.724000 6.908263
11.757000 95.793000 7.077694
11.760000 108.262000 7.732341
11.763000 106.651000 7.691800
11.766000 88.916000 6.979073
11.769000 89.161000 6.701189
11.772000 98.173000 7.321853
11.775000 101.949000 7.574187
11.778000 99.762000 7.495775
11.781000 99.417000 7.403537
11.784000 104.861000 7.347316
11.787000 94.527000 7.166975
11.790000 114.644000 8.055056
11.793000 105.401000 7.449884
11.796000 120.719000 7.989473
11.799000 116.408000 7.991538
11.802000 114.873000 7.984793
11.805000 105.146000 7.442019
11.808000 117.532000 8.260818
11.811000 102.415000 7.398933
11.814000 86.387000 6.713520
11.817000 92.551000 7.007947
11.820000 112.992000 7.882146
11.823000 97.912000 7.235452
11.826000 108.678000 7.573170
11.829000 104.221000 7.503773
11.832000 88.171000 6.879283
11.835000 102.500000 7.506631
11.838000 107.676000 7.398297
11.841000 91.642000 6.900275
11.844000 116.049000 7.820065
11.847000 99.626000 7.391196
11.850000 105.031000 7.556969
11.853000 106.278000 7.680334
11.856000 102.726000 7.438092
11.859000 107.804000 7.494469
11.862000 93.599000 6.965901
11.865000 101.918000 7.356043
11.868000 114.662000 7.893907
11.871000 112.607000 7.845341
11.874000 91.435000 6.855110
11.877000 99.769000 7.385740
11.880000 90.159000 7.034460
11.883000 107.150000 7.583340
11.886000 113.083000 7.805128
11.889000 90.139000 6.854147
11.892000 100.728000 7.452818
11.895000 108.653000 7.766749
11.898000 98.270000 7.081361
11.901000 108.034000 7.583237
11.904000 101.966000 7.375339
11.907000 103.274000 7.494664
11.910000 90.169000 6.935309
11.913000 95.112000 7.202761
11.916000 97.415000 7.182606
11.919000 108.075000 7.614465
11.922000 95.371000 7.233722
11.925000 91.317000 6.892039
11.928000 103.962000 7.482967
11.931000 123.043000 8.053717
11.934000 99.665000 7.227422
11.937000 80.257000 6.528961
11.940000 97.579000 7.296023
11.943000 107.466000 7.593276
11.946000 105.060000 7.389110
11.949000 107.214000 7.520413
11.952000 101.831000 7.612280
11.955000 88.726000 6.825165
11.958000 106.502000 7.574291
11.961000 106.804000 7.430513
11.964000 100.312000 7.282635
11.967000 97.061000 7.215176
11.970000 85.368000 6.802919
11.973000 113.024000 7.686019
11.976000 102.318000 7.325681
11.979000 101.055000 7.448602
11.982000 104.514000 7.536507
11.985000 99.604000 7.292461
11.988000 97.356000 7.181140
11.991000 81.932000 6.617904
11.994000 108.059000 7.718061
11.997000 105.556000 7.425099
12.000000 86.166000 6.640351
12.003000 89.801000 6.813196
12.006000 84.134000 6.538391
12.009000 93.667000 7.019582
12.012000 105.722000 7.497140
12.015000 101.179000 7.367430
12.018000 84.656000 6.772707
12.021000 78.232000 6.484625
12.024000 101.863000 7.446781
12.027000 90.094000 6.835744
12.030000 93.469000 7.010327
12.033000 93.129000 6.983004
12.036000 102.596000 7.408501
12.039000 92.791000 6.924633
12.042000 107.650000 7.565472
12.045000 93.351000 7.131155
12.048000 104.878000 7.498081
12.051000 105.747000 7.592315
12.054000 95.526000 7.078070
12.057000 90.613000 6.971667
12.060000 96.942000 7.136434
12.063000 88.650000 6.671110
12.066000 90.730000 6.989822
12.069000 91.085000 6.984095
12.072000 117.394000 7.890074
12.075000 98.474000 7.118460
12.078000 81.634000 6.622726
12.081000 103.637000 7.655822
12.084000 82.684000 6.718743
12.087000 86.503000 6.829567
12.090000 102.790000 7.321928
12.093000 95.814000 7.144570
12.096000 100.874000 7.422896
12.099000 105.418000 7.627720
12.102000 92.537000 6.931244
12.105000 94.861000 6.999644
12.108000 86.528000 6.798945
12.111000 86.098000 6.873747
12.114000 92.226000 7.025510
12.117000 95.003000 7.146746
12.120000 104.010000 7.380047
12.123000 91.450000 6.779169
12.126000 107.284000 7.648934
12.129000 112.256000 7.854198
12.132000 80.119000 6.495866
12.135000 104.835000 7.283045
12.138000 103.143000 7.361978
12.141000 103.610000 7.518677
12.144000 111.895000 7.937385
12.147000 109.896000 7.728016
12.150000 91.378000 6.941728
12.153000 104.866000 7.526696
12.156000 97.370000 7.205159
12.159000 120.988000 8.113795
12.162000 90.708000 6.780758
12.165000 88.572000 6.942296
12.168000 86.323000 6.835145
12.171000 102.004000 7.382091
12.174000 88.775000 6.883080
12.177000 93.220000 6.976756
12.180000 95.689000 7.198340
12.183000 98.031000 7.143772
12.186000 88.203000 6.930758
12.189000 95.710000 7.386373
12.192000 91.678000 6.967641
12.195000 113.739000 7.809934
12.198000 86.033000 6.681719
12.201000 102.717000 7.532152
12.204000 87.978000 6.858909
12.207000 93.863000 7.161828
12.210000 98.600000 7.436030
12.213000 98.299000 7.477763
12.216000 91.935000 7.002565
12.219000 107.470000 7.619014
12.222000 92.556000 7.208424
12.225000 92.122000 6.899094
12.228000 98.788000 7.265517
12.231000 91.232000 7.003476
12.234000 91.194000 6.902456
12.237000 99.313000 7.362695
12.240000 96.079000 7.203409
12.243000 89.694000 7.021879
12.246000 91.453000 7.221461
12.249000 96.449000 7.076753
12.252000 94.447000 7.159351
12.255000 107.660000 7.525358
12.258000 97.523000 7.379625
12.261000 97.757000 7.440420
12.264000 85.637000 6.769642
12.267000 83.891000 6.534933
12.270000 85.894000 6.632242
12.273000 90.762000 6.778541
12.276000 98.883000 7.381995
12.279000 91.507000 6.935826
12.282000 91.939000 6.941826
12.285000 86.828000 6.732520
12.288000 75.848000 6.431526
12.291000 119.225000 8.188975
12.294000 86.968000 6.841077
12.297000 93.911000 7.160535
12.300000 100.891000 7.398943
12.303000 87.136000 6.926427
12.306000 97.587000 7.442058
12.309000 88.683000 6.952543
12.312000 80.802000 6.423283
12.315000 86.653000 6.754554
12.318000 91.513000 7.135069
12.321000 84.612000 6.596481
12.324000 98.707000 7.309005
12.327000 90.660000 7.098700
12.330000 102.071000 7.282363
12.333000 91.045000 6.893012
12.336000 92.999000 6.956587
12.339000 87.302000 6.944078
12.342000 96.758000 7.316539
12.345000 101.813000 7.419074
12.348000 84.842000 6.782284
12.351000 88.004000 6.954372
12.354000 104.361000 7.502949
12.357000 86.500000 6.652728
12.360000 113.072000 7.833090
12.363000 88.574000 6.762757
12.366000 89.347000 6.910015
12.369000 94.144000 6.952080
12.372000 79.217000 6.457102
12.375000 91.107000 6.987389
12.378000 90.787000 7.027994
12.381000 83.455000 6.689976
12.384000 81.587000 6.534190
12.387000 93.264000 6.959288
12.390000 85.317000 6.823580
12.393000 109.976000 7.767723
12.396000 99.048000 7.239548
12.399000 89.157000 6.856687
12.402000 97.465000 7.092795
12.405000 94.004000 7.023956
12.408000 83.497000 6.705938
12.411000 87.075000 6.918510
12.414000 89.449000 7.072737
12.417000 85.136000 6.716952
12.420000 88.919000 6.830007
12.423000 98.673000 7.353469
12.426000 80.052000 6.611851
12.429000 103.839000 7.426390
12.432000 79.760000 6.497972
12.435000 78.536000 6.428256
12.438000 84.835000 6.738285
12.441000 102.403000 7.473101
12.444000 92.875000 7.054746
12.447000 72.841000 6.198529
12.450000 87.356000 6.932659
12.453000 93.483000 7.170294
12.456000 89.380000 6.806934
12.459000 87.637000 6.733164
12.462000 96.907000 7.320523
12.465000 100.789000 7.498681
12.468000 106.578000 7.578324
12.471000 94.159000 7.117086
12.474000 82.556000 6.643037
12.477000 87.590000 6.816027
12.480000 94.216000 7.171183
12.483000 90.032000 6.944806
12.486000 74.450000 6.288438
12.489000 89.196000 6.922153
12.492000 109.773000 7.714692
12.495000 99.585000 7.384521
12.498000 86.582000 6.757148
12.501000 99.455000 7.449991
12.504000 80.204000 6.560834
12.507000 93.881000 7.063969
12.510000 101.752000 7.419057
12.513000 93.128000 7.229562
12.516000 88.226000 6.960578
12.519000 79.085000 6.504979
12.522000 100.695000 7.281359
12.525000 91.880000 6.973273
12.528000 107.121000 7.491782
12.531000 80.968000 6.482219
12.534000 105.129000 7.581079
12.537000 85.458000 6.691239
12.540000 95.229000 7.200177
12.543000 102.985000 7.569741
12.546000 84.457000 6.629215
12.549000 99.741000 7.194314
12.552000 88.282000 6.977290
12.555000 99.477000 7.403121
12.558000 75.834000 6.346647
12.561000 97.712000 6.964998
12.564000 102.019000 7.277792
12.567000 92.000000 6.945295
12.570000 83.839000 6.913640
12.573000 74.353000 6.286340
12.576000 91.914000 7.003627
12.579000 92.086000 6.997608
12.582000 82.059000 6.658172
12.585000 83.033000 6.776296
12.588000 71.920000 6.259287
12.591000 90.822000 6.974374
12.594000 85.069000 6.817602
12.597000 80.740000 6.740335
12.600000 69.332000 6.111645
12.603000 84.627000 6.725730
12.606000 72.318000 6.235522
12.609000 80.204000 6.416165
12.612000 94.129000 6.994206
12.615000 87.391000 6.867371
12.618000 95.645000 7.407318
12.621000 94.419000 7.031476
12.624000 86.322000 6.742295
12.627000 78.698000 6.491578
12.630000 87.787000 6.872614
12.633000 86.550000 6.822497
12.636000 79.913000 6.565529
12.639000 86.973000 6.781183
12.642000 89.112000 6.865009
12.645000 64.646000 5.874714
12.648000 101.405000 7.488348
12.651000 84.932000 6.735188
12.654000 80.045000 6.441495
12.657000 87.870000 7.003864
12.660000 89.167000 7.045701
12.663000 88.689000 6.979142
12.666000 86.896000 6.820137
12.669000 85.795000 6.820054
12.672000 72.880000 6.320329
12.675000 92.503000 7.087460
12.678000 82.979000 6.438679
12.681000 84.074000 6.703802
12.684000 86.175000 6.621417
12.687000 82.575000 6.561924
12.690000 97.137000 7.268643
12.693000 105.996000 7.614813
12.696000 94.420000 7.023466
12.699000 80.992000 6.440883
12.702000 90.544000 7.009265
12.705000 95.424000 7.165401
12.708000 87.051000 6.721488
12.711000 84.467000 6.683161
12.714000 89.828000 6.929122
12.717000 95.402000 7.154421
12.720000 81.743000 6.770231
12.723000 83.291000 6.641450
12.726000 93.846000 6.981178
12.729000 91.258000 6.967482
12.732000 88.638000 6.969712
12.735000 76.525000 6.606228
12.738000 82.654000 6.605983
12.741000 94.899000 7.008272
12.744000 88.923000 6.857490
12.747000 94.373000 7.269516
12.750000 94.067000 7.127295
12.753000 78.185000 6.494544
12.756000 77.183000 6.307172
12.759000 96.276000 7.347616
12.762000 75.438000 6.465128
12.765000 94.922000 7.160105
12.768000 69.695000 6.094437
12.771000 85.552000 6.690957
12.774000 84.608000 6.676873
12.777000 80.157000 6.626022
12.780000 95.712000 7.170422
12.783000 83.238000 6.561269
12.786000 83.879000 6.823723
12.789000 79.671000 6.611838
12.792000 73.207000 6.246146
12.795000 84.118000 6.520035
12.798000 87.749000 6.950660
12.801000 89.806000 6.948518
12.804000 80.152000 6.658908
12.807000 94.422000 7.232720
12.810000 74.785000 6.537390
12.813000 88.084000 6.874682
12.816000 63.121000 5.777952
12.819000 111.523000 7.794383
12.822000 92.222000 6.893859
12.825000 92.428000 7.145843
12.828000 80.619000 6.524607
12.831000 109.831000 7.656953
12.834000 96.141000 7.114093
12.837000 87.569000 6.807156
12.840000 79.646000 6.538262
12.843000 89.617000 6.868287
12.846000 92.735000 7.071236
12.849000 95.325000 7.085564
12.852000 75.797000 6.386747
12.855000 72.705000 6.222789
12.858000 80.225000 6.697461
12.861000 91.996000 7.055503
12.864000 65.750000 5.974740
12.867000 86.571000 6.879289
12.870000 77.161000 6.290871
12.873000 76.261000 6.419541
12.876000 87.061000 6.929386
12.879000 94.180000 7.177327
12.882000 72.081000 6.296182
12.885000 101.892000 7.276971
12.888000 81.043000 6.503651
12.891000 78.647000 6.662450
12.894000 77.487000 6.598455
12.897000 81.078000 6.617640
12.900000 88.585000 6.792811
12.903000 81.415000 6.591853
12.906000 81.384000 6.607638
12.909000 88.857000 7.061674
12.912000 73.293000 6.209299
12.915000 83.564000 6.592181
12.918000 79.483000 6.361163
12.921000 76.280000 6.512800
12.924000 85.362000 6.792938
12.927000 86.014000 6.899504
12.930000 89.272000 6.954876
12.933000 81.718000 6.540142
12.936000 91.803000 7.142448
12.939000 64.927000 5.956114
12.942000 83.508000 6.607922
12.945000 81.654000 6.603924
12.948000 95.907000 7.269715
12.951000 93.212000 7.126226
12.954000 78.319000 6.545423
12.957000 69.057000 6.094130
12.960000 82.761000 6.596314
12.963000 86.077000 6.753459
12.966000 91.875000 7.148546
12.969000 66.253000 6.138564
12.972000 81.341000 6.623640
12.975000 83.160000 6.671660
12.978000 94.229000 7.236771
12.981000 92.779000 7.244642
12.984000 81.718000 6.730918
12.987000 76.375000 6.244965
12.990000 82.261000 6.480354
12.993000 63.495000 5.749339
12.996000 99.667000 7.479143
12.999000 79.398000 6.680626
13.002000 75.627000 6.204663
13.005000 85.312000 6.859157
13.008000 102.482000 7.444664
13.011000 100.055000 7.497600
13.014000 86.935000 6.860341
13.017000 72.582000 6.160451
13.020000 69.766000 6.132301
13.023000 75.063000 6.400949
13.026000 75.702000 6.512736
13.029000 88.551000 6.889381
13.032000 63.572000 5.830933
13.035000 66.591000 6.153317
13.038000 68.499000 6.133995
13.041000 73.618000 6.280341
13.044000 97.857000 7.154202
13.047000 90.980000 7.039031
13.050000 79.854000 6.551629
13.053000 76.760000 6.428159
13.056000 90.439000 7.062833
13.059000 88.225000 7.011869
13.062000 80.271000 6.391579
13.065000 90.383000 6.907066
13.068000 101.153000 7.498427
13.071000 81.009000 6.509536
13.074000 72.937000 6.253972
13.077000 61.965000 5.777951
13.080000 97.124000 7.106903
13.083000 90.039000 6.874200
13.086000 91.468000 7.054527
13.089000 90.509000 6.925767
13.092000 73.071000 6.253815
13.095000 84.191000 6.832568
13.098000 82.430000 6.831215
13.101000 79.150000 6.608249
13.104000 83.308000 6.596852
13.107000 76.631000 6.484810
13.110000 97.833000 7.129097
13.113000 88.260000 7.014489
13.116000 80.875000 6.599667
13.119000 69.640000 5.932195
13.122000 73.149000 6.147879
13.125000 86.320000 6.882866
13.128000 91.343000 6.959896
13.131000 77.403000 6.554748
13.134000 77.141000 6.486536
13.137000 79.576000 6.532234
13.140000 79.795000 6.494007
13.143000 80.972000 6.653491
13.146000 86.355000 6.912561
13.149000 62.849000 5.669898
13.152000 76.537000 6.314753
13.155000 79.178000 6.536045
13.158000 68.370000 6.158844
13.161000 82.080000 6.624191
13.164000 73.869000 6.368489
13.167000 76.488000 6.441947
13.170000 72.355000 6.259974
13.173000 75.848000 6.265440
13.176000 69.424000 6.058178
13.179000 74.203000 6.201668
13.182000 86.283000 6.753803
13.185000 71.332000 6.205195
13.188000 89.695000 7.176585
13.191000 77.212000 6.565976
13.194000 79.335000 6.272013
13.197000 72.849000 6.227411
13.200000 71.932000 6.255536
13.203000 77.220000 6.438395
13.206000 61.019000 5.829638
13.209000 66.256000 5.896684
13.212000 74.290000 6.255548
13.215000 74.495000 6.127976
13.218000 91.704000 7.258221
13.221000 87.572000 6.962588
13.224000 88.972000 6.960757
13.227000 83.200000 6.730611
13.230000 93.231000 6.882503
13.233000 71.255000 6.273636
13.236000 73.749000 6.226460
13.239000 75.125000 6.160687
13.242000 84.894000 6.866523
13.245000 69.870000 6.039622
13.248000 62.241000 5.860896
13.251000 69.029000 6.133681
13.254000 72.469000 6.292928
13.257000 56.757000 5.559218
13.260000 74.988000 6.273636
13.263000 80.766000 6.518458
13.266000 73.367000 6.436963
13.269000 80.732000 6.530521
13.272000 92.113000 7.029038
13.275000 75.731000 6.437232
13.278000 73.317000 6.175402
13.281000 71.488000 6.073907
13.284000 70.740000 5.970848
13.287000 83.636000 6.626951
13.290000 81.857000 6.775702
13.293000 69.350000 6.213736
13.296000 75.906000 6.297937
13.299000 80.107000 6.548495
13.302000 62.366000 5.738937
13.305000 79.931000 6.595262
13.308000 72.017000 6.247331
13.311000 85.716000 6.681846
13.314000 73.703000 6.307975
13.317000 80.064000 6.568285
13.320000 81.036000 6.636437
13.323000 74.572000 6.366238
13.326000 58.674000 5.528275
13.329000 63.825000 6.029491
13.332000 79.533000 6.448127
13.335000 72.885000 6.226522
13.338000 82.724000 6.889928
13.341000 77.014000 6.323279
13.344000 74.771000 6.156571
13.347000 56.757000 5.266058
13.350000 69.701000 6.243388
13.353000 78.741000 6.739717
13.356000 81.904000 6.632954
13.359000 89.011000 6.952287
13.362000 77.408000 6.652923
13.365000 65.791000 6.013389
13.368000 81.203000 6.659825
13.371000 56.670000 5.237418
13.374000 85.672000 6.846314
13.377000 78.292000 6.456821
13.380000 78.364000 6.553869
13.383000 91.417000 7.044133
13.386000 70.758000 6.128515
13.389000 71.658000 6.346969
13.392000 63.247000 5.933958
13.395000 66.478000 6.167988
13.398000 66.366000 5.966584
13.401000 78.671000 6.505542
13.404000 85.477000 6.796319
13.407000 81.584000 6.730262
13.410000 63.619000 5.848958
13.413000 90.900000 7.023900
13.416000 82.930000 6.714413
13.419000 74.588000 6.236359
13.422000 85.106000 6.769667
13.425000 96.086000 7.210769
13.428000 104.922000 7.543770
13.431000 88.544000 6.787233
13.434000 67.630000 6.045074
13.437000 79.995000 6.625541
13.440000 88.554000 6.903676
13.443000 91.236000 7.031040
13.446000 78.888000 6.575117
13.449000 82.238000 6.653471
13.452000 82.705000 6.691827
13.455000 78.329000 6.551517
13.458000 85.342000 6.857175
13.461000 82.284000 6.465900
13.464000 84.284000 6.721929
13.467000 91.086000 7.088810
13.470000 74.613000 6.287952
13.473000 95.609000 7.284526
13.476000 98.122000 7.177270
13.479000 91.213000 7.047931
13.482000 101.024000 7.489115
13.485000 130.820000 8.454437
13.488000 116.138000 7.815050
13.491000 117.561000 7.754718
13.494000 127.661000 8.262138
13.497000 141.704000 8.686170
13.500000 143.312000 8.846649
13.503000 159.573000 9.194030
13.506000 174.500000 9.788077
13.509000 215.346000 10.770117
13.512000 246.337000 11.636447
13.515000 359.593000 13.965957
13.518000 482.204000 16.150366
13.521000 616.767000 18.047508
13.524000 783.534000 20.595539
13.527000 1150.504000 25.498912
13.530000 1470.537000 28.913714
13.533000 1939.319000 33.061519
13.536000 2037.709000 33.724774
13.539000 1941.078000 33.394439
13.542000 1568.480000 29.633144
13.545000 1170.232000 25.269322
13.548000 829.607000 21.139085
13.551000 633.306000 18.693401
13.554000 474.612000 16.380573
13.557000 300.965000 12.740686
13.560000 256.746000 11.986432
13.563000 204.463000 10.431289
13.566000 188.117000 10.186559
13.569000 151.178000 9.178206
13.572000 151.937000 9.152737
13.575000 126.291000 8.178936
13.578000 146.010000 8.840156
13.581000 118.465000 8.074417
13.584000 121.618000 8.170723
13.587000 117.091000 7.784583
13.590000 110.044000 7.613876
13.593000 100.991000 7.288360
13.596000 95.354000 7.280574
13.599000 87.228000 6.909646
13.602000 93.500000 7.254229
13.605000 102.473000 7.412838
13.608000 100.322000 7.409518
13.611000 81.783000 6.487421
13.614000 87.936000 6.849859
13.617000 66.629000 5.958401
13.620000 78.060000 6.248010
13.623000 103.562000 7.509789
13.626000 104.204000 7.586943
13.629000 83.062000 6.622419
13.632000 78.843000 6.423716
13.635000 76.874000 6.422991
13.638000 72.216000 6.141091
13.641000 76.305000 6.401573
13.644000 78.436000 6.515754
13.647000 74.135000 6.279090
13.650000 83.844000 6.604958
13.653000 68.136000 6.000325
13.656000 63.348000 5.883711
13.659000 72.929000 6.462483
13.662000 81.768000 6.771909
13.665000 66.126000 5.916751
13.668000 74.471000 6.238396
13.671000 79.902000 6.525773
13.674000 81.323000 6.600328
13.677000 76.302000 6.344294
13.680000 85.066000 6.612497
13.683000 65.464000 5.985665
13.686000 70.307000 6.312349
13.689000 71.778000 6.287798
13.692000 76.914000 6.465466
13.695000 69.056000 6.202063
13.698000 72.431000 6.218580
13.701000 58.845000 5.559739
13.704000 72.298000 6.359463
13.707000 72.830000 6.193698
13.710000 65.444000 5.942584
13.713000 69.241000 6.173572
13.716000 77.684000 6.641259
13.719000 78.723000 6.617273
13.722000 73.140000 6.213684
13.725000 73.669000 6.247474
13.728000 69.791000 6.076141
13.731000 70.210000 6.071443
13.734000 68.927000 6.088174
13.737000 76.907000 6.395445
13.740000 60.869000 5.649860
13.743000 50.039000 5.081102
13.746000 84.391000 6.812242
13.749000 60.856000 5.776516
13.752000 74.180000 6.213519
13.755000 65.902000 5.794610
13.758000 66.056000 6.149493
13.761000 79.229000 6.507856
13.764000 69.185000 5.969669
13.767000 62.112000 5.786536
13.770000 61.528000 5.622762
13.773000 68.060000 6.202256
13.776000 63.115000 6.094599
13.779000 76.407000 6.439769
13.782000 66.930000 5.908304
13.785000 64.333000 5.936610
13.788000 78.860000 6.543354
13.791000 80.862000 6.384758
13.794000 83.734000 6.901184
13.797000 63.474000 5.778197
13.800000 73.608000 6.147928
13.803000 50.997000 5.176651
13.806000 70.002000 6.242911
13.809000 52.100000 5.241470
13.812000 62.430000 5.739447
13.815000 62.395000 5.801652
13.818000 67.961000 5.935038
13.821000 58.019000 5.536392
13.824000 64.928000 5.934903
13.827000 69.323000 5.939533
13.830000 65.394000 5.923056
13.833000 76.182000 6.429806
13.836000 65.147000 6.097590
13.839000 58.936000 5.698241
13.842000 80.730000 6.678502
13.845000 71.019000 6.162473
13.848000 72.250000 6.253423
13.851000 64.751000 5.901615
13.854000 49.616000 5.104716
13.857000 71.399000 6.254406
13.860000 65.819000 5.916710
13.863000 70.484000 6.069467
13.866000 67.795000 5.881941
13.869000 66.965000 6.131357
13.872000 65.666000 5.839790
13.875000 66.896000 5.941346
13.878000 75.051000 6.350657
13.881000 55.734000 5.545403
13.884000 72.432000 6.320884
13.887000 56.578000 5.349577
13.890000 60.099000 5.796066
13.893000 75.887000 6.709701
13.896000 45.423000 4.879299
13.899000 52.816000 5.371575
13.902000 60.615000 5.688061
13.905000 48.057000 5.051353
13.908000 69.802000 6.091514
13.911000 70.795000 6.203958
13.914000 76.123000 6.281780
13.917000 58.174000 5.509585
13.920000 69.080000 6.263526
13.923000 64.744000 5.850343
13.926000 72.412000 6.231488
13.929000 73.965000 6.359953
13.932000 72.966000 6.286055
13.935000 54.933000 5.426417
13.938000 61.230000 5.906323
13.941000 55.506000 5.521881
13.944000 65.382000 5.929304
13.947000 56.436000 5.520160
13.950000 57.577000 5.421478
13.953000 60.882000 5.778129
13.956000 71.838000 6.316239
13.959000 60.022000 5.749686
13.962000 61.132000 5.683231
13.965000 68.897000 6.041101
13.968000 52.685000 5.393388
13.971000 52.356000 5.180191
13.974000 68.888000 5.981444
13.977000 50.856000 5.284534
13.980000 59.424000 5.716735
13.983000 83.365000 6.764289
13.986000 67.770000 6.001238
13.989000 55.014000 5.694723
13.992000 71.318000 6.121574
13.995000 56.015000 5.437869
13.998000 60.060000 5.702675
14.001000 66.058000 6.023925
14.004000 72.127000 6.204661
14.007000 71.046000 6.258578
14.010000 58.359000 5.610854
14.013000 61.163000 5.814454
14.016000 76.005000 6.368498
14.019000 75.296000 6.471643
14.022000 78.775000 6.578896
14.025000 74.517000 6.100480
14.028000 62.184000 5.971348
14.031000 54.945000 5.394507
14.034000 67.901000 6.008157
14.037000 65.846000 5.956565
14.040000 61.970000 5.703850
14.043000 50.541000 5.118114
14.046000 61.529000 5.727851
14.049000 53.316000 5.318064
14.052000 57.017000 5.627573
14.055000 60.188000 5.730828
14.058000 56.592000 5.446798
14.061000 65.827000 5.964220
14.064000 43.275000 4.666226
14.067000 54.245000 5.290964
14.070000 62.385000 5.930242
14.073000 66.312000 6.045368
14.076000 81.018000 6.443380
14.079000 64.446000 5.671813
14.082000 60.457000 5.759540
14.085000 64.700000 6.042115
14.088000 65.809000 5.934607
14.091000 72.299000 6.237329
14.094000 41.689000 4.648049
14.097000 75.168000 6.393414
14.100000 64.673000 6.004199
14.103000 57.959000 5.450192
14.106000 64.760000 5.782770
14.109000 71.571000 6.172397
14.112000 63.664000 5.819498
14.115000 68.777000 6.222711
14.118000 70.100000 6.070841
14.121000 61.137000 5.581357
14.124000 60.795000 5.644222
14.127000 67.636000 5.962507
14.130000 63.627000 5.784526
14.133000 67.050000 6.075344
14.136000 69.568000 6.021175
14.139000 62.639000 5.609925
14.142000 62.368000 5.845401
14.145000 69.990000 6.224613
14.148000 67.263000 6.100944
14.151000 59.503000 5.568622
14.154000 54.655000 5.432655
14.157000 62.048000 5.691689
14.160000 62.928000 5.914530
14.163000 75.198000 6.522315
14.166000 65.893000 5.845803
14.169000 49.849000 5.313963
14.172000 58.731000 5.635329
14.175000 64.941000 6.007331
14.178000 70.497000 6.127952
14.181000 65.620000 5.884728
14.184000 56.398000 5.370830
14.187000 50.046000 5.166940
14.190000 56.508000 5.459234
14.193000 68.405000 6.015292
14.196000 61.111000 5.789234
14.199000 63.759000 5.891843
14.202000 55.843000 5.570835
14.205000 61.379000 5.760788
14.208000 61.769000 5.823698
14.211000 67.344000 5.982041
14.214000 44.104000 4.852714
14.217000 66.841000 6.069006
14.220000 50.199000 5.007567
14.223000 58.585000 5.537707
14.226000 71.383000 6.064573
14.229000 58.175000 5.603054
14.232000 60.368000 5.678093
14.235000 70.452000 6.136789
14.238000 65.174000 5.678726
14.241000 69.087000 6.047570
14.244000 67.018000 5.939704
14.247000 44.622000 4.814730
14.250000 54.787000 5.535471
14.253000 61.717000 5.689237
14.256000 65.740000 6.009513
14.259000 60.255000 5.723568
14.262000 78.756000 6.472553
14.265000 53.518000 5.458121
14.268000 63.906000 5.829864
14.271000 59.473000 5.562088
14.274000 56.529000 5.454752
14.277000 58.651000 5.596548
14.280000 67.975000 6.209459
14.283000 58.113000 5.513509
14.286000 66.632000 6.015562
14.289000 69.030000 6.199120
14.292000 46.273000 4.932697
14.295000 49.055000 5.256345
14.298000 61.014000 5.621814
14.301000 54.972000 5.260264
14.304000 54.311000 5.326865
14.307000 62.189000 5.704632
14.310000 51.136000 5.177251
14.313000 49.845000 5.020689
14.316000 53.407000 5.290046
14.319000 60.429000 5.594644
14.322000 59.614000 5.548163
14.325000 58.304000 5.467470
14.328000 70.176000 6.105547
14.331000 53.719000 5.325663
14.334000 64.076000 5.882082
14.337000 74.568000 6.337307
14.340000 53.596000 5.361624
14.343000 64.193000 5.863595
14.346000 68.076000 6.060446
14.349000 57.350000 5.607378
14.352000 62.511000 5.815186
14.355000 55.462000 5.611531
14.358000 61.346000 5.654006
14.361000 58.453000 5.703251
14.364000 57.717000 5.563437
14.367000 56.361000 5.527747
14.370000 44.667000 4.918647
14.373000 65.984000 5.931397
14.376000 66.831000 5.857490
14.379000 57.005000 5.527627
14.382000 53.109000 5.418495
14.385000 63.763000 5.570136
14.388000 63.309000 5.888269
14.391000 52.705000 5.362598
14.394000 52.562000 5.157651
14.397000 61.740000 5.649788
14.400000 72.942000 6.258928
14.403000 67.476000 5.784352
14.406000 56.828000 5.425450
14.409000 60.517000 5.589919
14.412000 73.719000 6.240096
14.415000 57.848000 5.511209
14.418000 64.111000 5.729113
14.421000 65.745000 5.929950
14.424000 54.409000 5.406470
14.427000 65.126000 5.967478
14.430000 73.404000 6.245705
14.433000 61.574000 5.727128
14.436000 52.944000 5.359271
14.439000 52.997000 5.410075
14.442000 51.582000 5.302537
14.445000 54.272000 5.414968
14.448000 55.617000 5.359136
14.451000 65.914000 6.006492
14.454000 48.119000 5.060519
14.457000 52.553000 5.312407
14.460000 47.991000 5.133718
14.463000 66.788000 6.026018
14.466000 61.839000 5.657251
14.469000 62.187000 5.720855
14.472000 57.808000 5.521988
14.475000 68.757000 5.959049
14.478000 49.611000 5.069642
14.481000 56.509000 5.714306
14.484000 48.682000 5.192064
14.487000 60.645000 5.775405
14.490000 51.929000 5.160643
14.493000 52.961000 5.170324
14.496000 43.541000 4.828946
14.499000 58.536000 5.687794
14.502000 68.925000 5.912895
14.505000 68.424000 6.095483
14.508000 38.663000 4.576367
14.511000 65.638000 6.160273
14.514000 63.641000 6.046318
14.517000 52.331000 5.223996
14.520000 64.830000 5.763351
14.523000 54.261000 5.344584
14.526000 55.672000 5.470984
14.529000 69.141000 6.347356
14.532000 56.650000 5.536882
14.535000 52.982000 5.264727
14.538000 56.524000 5.581489
14.541000 56.907000 5.681366
14.544000 54.037000 5.406106
14.547000 64.338000 5.797573
14.550000 60.793000 5.841452
14.553000 59.395000 5.550650
14.556000 64.972000 5.902788
14.559000 55.915000 5.551312
14.562000 46.479000 5.061855
14.565000 47.979000 5.024177
14.568000 50.118000 5.212339
14.571000 53.639000 5.331367
14.574000 70.382000 6.037902
14.577000 66.354000 5.879020
14.580000 56.351000 5.502802
14.583000 52.239000 5.384557
14.586000 46.207000 4.890374
14.589000 56.118000 5.451287
14.592000 60.229000 5.511254
14.595000 61.883000 5.467476
14.598000 55.981000 5.534921
14.601000 63.034000 5.732109
14.604000 65.968000 5.976998
14.607000 49.716000 5.032482
14.610000 52.203000 5.256160
14.613000 63.397000 5.989488
14.616000 49.561000 5.129557
14.619000 53.875000 5.461598
14.622000 67.820000 6.026785
14.625000 63.781000 5.670841
14.628000 49.111000 5.090548
14.631000 63.095000 5.727876
14.634000 60.471000 5.609577
14.637000 54.233000 5.484980
14.640000 54.391000 5.439039
14.643000 64.157000 5.893976
14.646000 62.051000 5.788513
14.649000 64.084000 5.682660
14.652000 50.605000 4.993420
14.655000 65.120000 5.933440
14.658000 56.815000 5.564664
14.661000 65.613000 5.968090
14.664000 53.310000 5.299762
14.667000 72.142000 6.091311
14.670000 69.453000 6.002952
14.673000 62.836000 5.838826
14.676000 60.322000 5.712002
14.679000 58.924000 5.541326
14.682000 62.986000 5.835541
14.685000 57.769000 5.670421
14.688000 63.019000 5.859899
14.691000 63.798000 5.838604
14.694000 51.322000 5.258518
14.697000 43.501000 4.927678
14.700000 63.076000 5.960386
14.703000 47.060000 4.938717
14.706000 53.849000 5.435681
14.709000 72.100000 6.109628
14.712000 53.158000 5.198244
14.715000 57.800000 5.647296
14.718000 60.026000 5.777703
14.721000 62.715000 5.606878
14.724000 58.855000 5.637152
14.727000 50.416000 5.203771
14.730000 45.929000 4.941474
14.733000 59.431000 5.774709
14.736000 51.988000 5.246640
14.739000 56.205000 5.640934
14.742000 61.462000 5.714943
14.745000 62.825000 5.773353
14.748000 59.589000 5.510288
14.751000 47.407000 4.981720
14.754000 49.962000 5.097730
14.757000 66.568000 6.013985
14.760000 55.727000 5.638711
14.763000 43.585000 4.714900
14.766000 60.699000 5.568809
14.769000 56.233000 5.471101
14.772000 53.160000 5.216627
14.775000 65.460000 5.833932
14.778000 56.428000 5.461275
14.781000 64.857000 5.968448
14.784000 50.526000 4.985313
14.787000 64.207000 5.929739
14.790000 54.596000 5.476591
14.793000 58.696000 5.799457
14.796000 59.954000 5.709350
14.799000 47.242000 5.001032
14.802000 57.115000 5.734236
14.805000 48.570000 4.980899
14.808000 59.311000 5.755906
14.811000 58.143000 5.625816
14.814000 45.385000 4.920069
14.817000 51.887000 5.151895
14.820000 47.125000 5.047424
14.823000 49.674000 5.135798
14.826000 51.248000 5.256535
14.829000 50.112000 5.181194
14.832000 55.657000 5.344752
14.835000 55.258000 5.327855
14.838000 48.352000 4.946261
14.841000 51.937000 5.280752
14.844000 60.370000 5.820112
14.847000 42.513000 4.820014
14.850000 47.410000 5.060147
14.853000 52.974000 5.354042
14.856000 51.955000 5.252501
14.859000 54.691000 5.307408
14.862000 51.215000 5.181415
14.865000 53.377000 5.562710
14.868000 40.284000 4.658149
14.871000 58.838000 5.577152
14.874000 54.039000 5.227305
14.877000 63.145000 5.776738
14.880000 44.761000 4.930683
14.883000 64.803000 5.817265
14.886000 67.993000 6.005006
14.889000 63.903000 5.699098
14.892000 54.804000 5.361923
14.895000 65.267000 5.909104
14.898000 66.298000 5.966437
14.901000 55.935000 5.555158
14.904000 59.434000 5.453878
14.907000 59.583000 5.682399
14.910000 62.941000 5.956297
14.913000 50.554000 5.091281
14.916000 57.511000 5.587076
14.919000 56.500000 5.459001
14.922000 62.110000 5.914862
14.925000 57.280000 5.549881
14.928000 63.864000 5.817200
14.931000 51.489000 5.210170
14.934000 56.545000 5.510293
14.937000 55.492000 5.534427
14.940000 57.084000 5.476358
14.943000 58.254000 5.454256
14.946000 59.672000 5.656742
14.949000 45.987000 5.063651
14.952000 62.553000 5.996729
14.955000 57.412000 5.454652
14.958000 52.954000 5.288086
14.961000 61.008000 5.720430
14.964000 59.032000 5.777674
14.967000 69.209000 6.165422
14.970000 50.343000 5.271710
14.973000 70.513000 6.205324
14.976000 60.565000 5.624018
14.979000 64.409000 5.802402
14.982000 63.855000 6.024249
14.985000 71.614000 5.987404
14.988000 74.877000 6.312262
14.991000 67.885000 6.170434
14.994000 63.825000 5.865939
14.997000 74.787000 6.366739
15.000000 51.209000 5.361752
15.003000 59.239000 5.559637
15.006000 69.295000 6.124702
15.009000 74.191000 6.297138
15.012000 74.499000 6.515999
15.015000 78.448000 6.479168
15.018000 79.935000 6.531642
15.021000 81.258000 6.606332
15.024000 91.045000 6.989897
15.027000 77.685000 6.446307
15.030000 78.442000 6.386970
15.033000 108.225000 7.589455
15.036000 94.913000 6.950716
15.039000 128.364000 8.326819
15.042000 122.476000 8.230190
15.045000 132.587000 8.208879
15.048000 166.993000 9.492990
15.051000 182.070000 9.900353
15.054000 230.849000 11.156700
15.057000 314.914000 13.216970
15.060000 414.191000 15.211901
15.063000 570.668000 17.460214
15.066000 880.508000 21.944015
15.069000 1465.801000 28.560361
15.072000 2486.741000 38.091746
15.075000 4004.731000 48.836792
15.078000 6097.800000 61.413474
15.081000 8788.122000 76.502891
15.084000 10605.875000 86.652156
15.087000 7525.900000 70.118428
15.090000 4161.797000 49.497795
15.093000 2218.682000 35.236822
15.096000 1308.365000 27.256085
15.099000 832.490000 21.458618
15.102000 553.731000 17.420472
15.105000 374.079000 13.943596
15.108000 302.455000 12.702400
15.111000 253.781000 11.959327
15.114000 196.708000 10.397191
15.117000 155.827000 9.184023
15.120000 150.359000 8.944067
15.123000 123.083000 8.253337
15.126000 114.092000 7.687110
15.129000 107.568000 7.488956
15.132000 121.557000 8.052801
15.135000 91.267000 6.969703
15.138000 87.119000 6.878094
15.141000 84.835000 6.678976
15.144000 86.832000 6.839686
15.147000 68.771000 6.011752
15.150000 76.708000 6.334492
15.153000 72.654000 6.252297
15.156000 70.624000 6.033966
15.159000 68.124000 6.141090
15.162000 79.016000 6.621725
15.165000 66.604000 5.947474
15.168000 49.259000 4.888584
15.171000 69.125000 6.120416
15.174000 54.815000 5.480195
15.177000 59.547000 5.758152
15.180000 66.999000 6.016023
15.183000 58.667000 5.573027
15.186000 50.596000 5.353100
15.189000 50.026000 5.156577
15.192000 55.884000 5.553738
15.195000 57.562000 5.522726
15.198000 66.462000 5.988943
15.201000 73.257000 6.334709
15.204000 61.263000 5.738308
15.207000 61.934000 5.665030
15.210000 66.451000 6.059157
15.213000 59.846000 5.587940
15.216000 56.821000 5.525693
15.219000 53.436000 5.319433
15.222000 47.690000 5.054647
15.225000 58.275000 5.501143
15.228000 62.457000 5.816167
15.231000 64.024000 5.957575
15.234000 49.464000 5.223895
15.237000 57.480000 5.550671
15.240000 60.664000 5.752977
15.243000 58.507000 5.638733
15.246000 58.729000 5.585646
15.249000 57.020000 5.535845
15.252000 54.823000 5.357008
15.255000 51.116000 5.142221
15.258000 53.018000 5.260819
15.261000 54.517000 5.700938
15.264000 50.102000 5.407927
15.267000 46.358000 4.988571
15.270000 42.231000 4.822772
15.273000 56.376000 5.437609
15.276000 52.501000 5.196859
15.279000 60.321000 5.526501
15.282000 56.122000 5.504754
15.285000 40.369000 4.741712
15.288000 42.372000 4.818942
15.291000 50.348000 5.257658
15.294000 60.736000 5.689992
15.297000 58.893000 5.701406
15.300000 33.658000 4.113719
15.303000 46.760000 5.024650
15.306000 49.876000 5.288410
15.309000 52.298000 5.293231
15.312000 42.215000 4.598079
15.315000 49.588000 5.112457
15.318000 47.059000 5.045410
15.321000 43.592000 4.899069
15.324000 56.513000 5.607051
15.327000 54.140000 5.553280
15.330000 36.302000 4.302429
15.333000 57.171000 5.520009
15.336000 51.092000 5.168509
15.339000 44.723000 4.937508
15.342000 53.674000 5.490531
15.345000 54.920000 5.391698
15.348000 52.676000 5.188028
15.351000 56.168000 5.512675
15.354000 49.614000 4.967535
15.357000 66.421000 5.774428
15.360000 62.016000 5.755261
15.363000 70.370000 6.291216
15.366000 48.355000 5.119332
15.369000 51.433000 5.216023
15.372000 59.434000 5.657457
15.375000 52.324000 5.330507
15.378000 50.884000 5.297635
15.381000 64.313000 5.997256
15.384000 55.860000 5.558592
15.387000 59.827000 5.672571
15.390000 57.510000 5.661457
15.393000 55.047000 5.432333
15.396000 52.221000 5.327771
15.399000 55.901000 5.575464
15.402000 51.601000 5.291342
15.405000 46.847000 5.107204
15.408000 44.002000 4.824072
15.411000 47.986000 4.981592
15.414000 42.053000 4.673771
15.417000 45.198000 4.700253
15.420000 58.077000 5.675830
15.423000 50.757000 5.300891
15.426000 55.458000 5.474309
15.429000 53.113000 5.372241
15.432000 51.145000 5.214459
15.435000 61.397000 5.942923
15.438000 52.026000 5.416976
15.441000 57.406000 5.567039
15.444000 28.427000 3.981472
15.447000 42.136000 4.672031
15.450000 40.661000 4.650601
15.453000 43.678000 4.829714
15.456000 54.708000 5.366595
15.459000 49.180000 5.200886
15.462000 44.769000 4.843452
15.465000 55.059000 5.498649
15.468000 59.946000 5.724937
15.471000 40.755000 4.585572
15.474000 54.704000 5.288926
15.477000 42.002000 4.649771
15.480000 45.768000 5.046455
15.483000 52.826000 5.304246
15.486000 47.910000 5.274080
15.489000 44.450000 5.118464
15.492000 63.440000 6.069538
15.495000 48.477000 5.137438
15.498000 36.452000 4.346646
15.501000 41.288000 4.779159
15.504000 44.939000 4.632451
15.507000 60.317000 5.692339
15.510000 41.342000 4.511650
15.513000 47.871000 5.194692
15.516000 36.715000 4.530029
15.519000 41.218000 4.585109
15.522000 47.359000 4.988164
15.525000 36.811000 4.516647
15.528000 41.037000 4.695669
15.531000 55.784000 5.360788
15.534000 53.770000 5.219866
15.537000 51.472000 5.336856
15.540000 49.724000 5.234245
15.543000 45.859000 4.920604
15.546000 42.947000 4.773089
15.549000 58.899000 5.613639
15.552000 52.023000 5.228983
15.555000 57.988000 5.650065
15.558000 40.218000 4.728069
15.561000 51.732000 5.064920
15.564000 48.325000 5.103575
15.567000 57.663000 5.501997
15.570000 44.293000 4.837118
15.573000 52.674000 5.271955
15.576000 56.423000 5.503333
15.579000 61.708000 5.789412
15.582000 40.170000 4.627610
15.585000 49.767000 5.272141
15.588000 54.905000 5.563757
15.591000 36.267000 4.274712
15.594000 44.312000 4.946511
15.597000 35.968000 4.375018
15.600000 53.892000 5.418031
15.603000 44.402000 4.949208
15.606000 43.784000 4.803094
15.609000 46.279000 4.795564
15.612000 48.195000 5.021277
15.615000 51.260000 5.348741
15.618000 51.158000 5.338415
15.621000 43.762000 4.785204
15.624000 44.431000 4.614669
15.627000 49.180000 5.117723
15.630000 51.019000 5.359116
15.633000 46.346000 4.902590
15.636000 41.389000 4.723661
15.639000 50.606000 5.228915
15.642000 54.602000 5.597925
15.645000 55.893000 5.674150
15.648000 39.755000 4.597606
15.651000 43.922000 4.842146
15.654000 46.564000 4.923761
15.657000 53.331000 5.347313
15.660000 58.725000 5.671420
15.663000 53.097000 5.399103
15.666000 46.202000 4.780434
15.669000 60.816000 5.698998
15.672000 43.569000 4.798258
15.675000 49.795000 5.308420
15.678000 41.558000 4.784076
15.681000 50.620000 5.001301
15.684000 42.637000 4.769628
15.687000 45.002000 4.902825
15.690000 54.816000 5.530277
15.693000 42.363000 4.755343
15.696000 44.060000 4.772226
15.699000 44.957000 4.918382
15.702000 56.905000 5.577786
15.705000 42.378000 4.788856
15.708000 41.922000 4.855917
15.711000 46.654000 4.906951
15.714000 51.537000 5.260871
15.717000 58.084000 5.764108
15.720000 62.518000 5.920750
15.723000 44.710000 4.880914
15.726000 50.367000 5.206047
15.729000 43.276000 4.833831
15.732000 53.376000 5.397845
15.735000 37.742000 4.529152
15.738000 56.747000 5.524536
15.741000 46.511000 4.945379
15.744000 48.854000 5.146046
15.747000 43.676000 4.887537
15.750000 36.481000 4.474679
15.753000 57.278000 5.489762
15.756000 39.344000 4.344068
15.759000 65.579000 6.056823
15.762000 47.388000 5.103708
15.765000 46.087000 4.994068
15.768000 55.389000 5.362419
15.771000 51.813000 5.220135
15.774000 50.383000 5.198348
15.777000 54.679000 5.306099
15.780000 43.741000 4.776696
15.783000 54.056000 5.527988
15.786000 56.009000 5.529458
15.789000 36.690000 4.478918
15.792000 52.413000 5.264399
15.795000 51.448000 5.224872
15.798000 58.541000 5.569933
15.801000 55.851000 5.356925
15.804000 52.801000 5.340210
15.807000 50.135000 5.103523
15.810000 47.268000 5.160753
15.813000 49.760000 5.223964
15.816000 58.015000 5.699798
15.819000 48.614000 5.149764
15.822000 43.007000 4.756963
15.825000 54.948000 5.381910
15.828000 48.654000 5.174338
15.831000 52.514000 5.301466
15.834000 42.325000 4.789528
15.837000 47.112000 5.072702
15.840000 45.156000 4.990738
15.843000 54.586000 5.307506
15.846000 58.623000 5.616472
15.849000 34.601000 4.347089
15.852000 57.459000 5.740801
15.855000 47.751000 5.063412
15.858000 51.570000 5.376379
15.861000 43.693000 4.737209
15.864000 51.828000 5.379263
15.867000 43.975000 5.051003
15.870000 45.069000 5.010245
15.873000 46.056000 4.934726
15.876000 41.875000 4.810677
15.879000 42.335000 4.840646
15.882000 53.471000 5.382661
15.885000 45.981000 5.121588
15.888000 41.477000 4.559860
15.891000 59.089000 5.666918
15.894000 46.659000 5.085290
15.897000 45.581000 4.909689
15.900000 48.052000 5.174841
15.903000 47.898000 5.047147
15.906000 49.368000 5.079274
15.909000 45.337000 5.124484
15.912000 39.542000 4.676480
15.915000 41.921000 4.535761
15.918000 38.333000 4.486446
15.921000 41.844000 4.723085
15.924000 40.249000 4.663061
15.927000 40.072000 4.608940
15.930000 45.182000 4.913116
15.933000 51.872000 5.277738
15.936000 45.354000 4.844530
15.939000 40.940000 4.769087
15.942000 48.856000 4.897306
15.945000 45.825000 4.810006
15.948000 50.421000 5.190352
15.951000 40.267000 4.612263
15.954000 36.309000 4.395778
15.957000 48.153000 4.954056
15.960000 53.409000 5.405057
15.963000 47.829000 5.018011
15.966000 50.954000 5.396853
15.969000 43.000000 4.720503
15.972000 40.976000 4.811285
15.975000 48.827000 5.112834
15.978000 49.902000 5.168906
15.981000 47.985000 5.099036
15.984000 42.853000 4.771144
15.987000 35.909000 4.362293
15.990000 53.333000 5.334599
15.993000 47.097000 5.134916
15.996000 52.437000 5.377382
15.999000 50.547000 5.279150
16.002000 44.235000 4.862289
16.005000 42.602000 4.651805
16.008000 33.365000 4.180314
16.011000 36.911000 4.448458
16.014000 44.913000 4.799561
16.017000 35.986000 4.227709
16.020000 39.704000 4.507752
16.023000 48.248000 5.134533
16.026000 51.626000 5.216559
16.029000 41.794000 4.743977
16.032000 40.060000 4.792955
16.035000 40.565000 4.710584
16.038000 41.776000 4.717519
16.041000 44.135000 4.945309
16.044000 34.487000 4.365874
16.047000 35.114000 4.495625
16.050000 41.107000 4.741141
16.053000 42.709000 4.807672
16.056000 47.692000 5.019255
16.059000 38.082000 4.441103
16.062000 47.038000 4.844736
16.065000 39.719000 4.500702
16.068000 60.491000 5.830068
16.071000 49.703000 5.232568
16.074000 41.463000 4.558702
16.077000 52.786000 5.297829
16.080000 50.279000 5.331452
16.083000 61.540000 5.924233
16.086000 41.111000 4.810864
16.089000 48.216000 5.128363
16.092000 50.487000 5.046054
16.095000 45.953000 4.917553
16.098000 41.259000 4.660450
16.101000 51.526000 5.274297
16.104000 53.192000 5.323869
16.107000 51.665000 5.019722
16.110000 54.864000 5.560327
16.113000 46.046000 4.993526
16.116000 48.551000 5.081867
16.119000 51.558000 5.263230
16.122000 48.977000 4.902418
16.125000 53.349000 5.345868
16.128000 44.457000 4.954449
16.131000 41.989000 4.794848
16.134000 45.482000 4.871725
16.137000 46.792000 4.780873
16.140000 48.750000 5.203416
16.143000 40.091000 4.785459
16.146000 49.199000 5.183509
16.149000 54.377000 5.547064
16.152000 46.474000 4.764889
16.155000 41.946000 4.711118
16.158000 42.608000 4.841103
16.161000 37.987000 4.494845
16.164000 37.256000 4.309853
16.167000 45.182000 5.057955
16.170000 45.820000 4.986581
16.173000 41.443000 4.836820
16.176000 43.859000 4.980173
16.179000 45.504000 4.744735
16.182000 53.835000 5.368567
16.185000 42.494000 4.835814
16.188000 36.034000 4.328947
16.191000 42.585000 4.803349
16.194000 38.115000 4.227650
16.197000 43.779000 4.831883
16.200000 53.102000 5.417654
16.203000 45.028000 5.022170
16.206000 36.118000 4.349624
16.209000 46.139000 4.953064
16.212000 46.296000 5.032034
16.215000 39.863000 4.672792
16.218000 31.411000 3.967818
16.221000 33.463000 4.207245
16.224000 53.215000 5.199135
16.227000 46.564000 4.834186
16.230000 38.044000 4.554326
16.233000 35.239000 4.326225
16.236000 41.961000 4.692936
16.239000 29.802000 4.021228
16.242000 38.248000 4.439988
16.245000 55.034000 5.394547
16.248000 49.742000 5.192296
16.251000 45.374000 4.909139
16.254000 46.600000 5.099660
16.257000 41.200000 4.660681
16.260000 42.612000 4.983973
16.263000 40.170000 4.718276
16.266000 39.825000 4.538323
16.269000 38.682000 4.594765
16.272000 39.917000 4.442979
16.275000 40.307000 4.550601
16.278000 48.840000 5.102104
16.281000 41.693000 4.720773
16.284000 48.156000 4.862275
16.287000 40.213000 4.685540
16.290000 51.854000 5.305565
16.293000 40.004000 4.866957
16.296000 44.512000 4.801909
16.299000 46.573000 4.955125
16.302000 36.786000 4.481645
16.305000 48.745000 5.230880
16.308000 45.815000 5.148497
16.311000 51.072000 5.266398
16.314000 52.467000 5.233789
16.317000 45.347000 4.971736
16.320000 33.090000 4.236900
16.323000 47.951000 5.228394
16.326000 52.051000 5.133801
16.329000 40.795000 4.516253
16.332000 44.161000 4.928177
16.335000 42.195000 4.908982
16.338000 30.798000 4.069005
16.341000 46.537000 4.821139
16.344000 46.288000 4.898856
16.347000 52.724000 5.338783
16.350000 37.805000 4.291340
16.353000 47.311000 5.136712
16.356000 45.132000 5.005161
16.359000 37.400000 4.402849
16.362000 37.792000 4.452097
16.365000 50.013000 5.245342
16.368000 39.243000 4.755422
16.371000 40.010000 4.721398
16.374000 46.833000 5.084635
16.377000 36.891000 4.497623
16.380000 48.187000 5.082875
16.383000 33.966000 4.371660
16.386000 42.800000 4.767175
16.389000 28.889000 3.875742
16.392000 38.565000 4.481382
16.395000 45.430000 5.012146
16.398000 33.772000 4.151745
16.401000 31.318000 3.936237
16.404000 40.313000 4.766168
16.407000 27.857000 3.808146
16.410000 48.811000 5.061023
16.413000 41.223000 4.596283
16.416000 51.386000 5.272900
16.419000 44.082000 4.728542
16.422000 51.126000 5.192118
16.425000 55.629000 5.437963
16.428000 29.529000 4.004468
16.431000 42.188000 4.882248
16.434000 38.349000 4.363478
16.437000 44.019000 4.733402
16.440000 45.405000 4.951183
16.443000 44.947000 4.940977
16.446000 54.025000 5.252607
16.449000 42.705000 4.779094
16.452000 39.279000 4.692525
16.455000 40.196000 4.624456
16.458000 31.592000 4.225399
16.461000 42.518000 4.813208
16.464000 36.788000 4.744842
16.467000 37.746000 4.398974
16.470000 46.578000 4.951697
16.473000 42.660000 4.632474
16.476000 42.612000 4.674241
16.479000 40.661000 4.589943
16.482000 40.519000 4.477700
16.485000 39.289000 4.467629
16.488000 32.739000 4.232348
16.491000 44.278000 4.823973
16.494000 41.956000 4.793065
16.497000 45.889000 5.056425
16.500000 51.459000 5.211485
16.503000 46.988000 5.022236
16.506000 45.030000 4.912031
16.509000 45.454000 4.923697
16.512000 40.551000 4.651300
16.515000 40.084000 4.684515
16.518000 42.818000 4.816571
16.521000 36.848000 4.424994
16.524000 37.506000 4.527708
16.527000 36.971000 4.372441
16.530000 43.880000 4.989322
16.533000 40.771000 4.579881
16.536000 57.828000 5.491748
16.539000 42.375000 4.883111
16.542000 38.390000 4.455825
16.545000 46.561000 4.865558
16.548000 44.349000 4.883043
16.551000 44.978000 4.807412
16.554000 42.162000 4.849981
16.557000 42.442000 4.737753
16.560000 39.179000 4.658100
16.563000 38.492000 4.389185
16.566000 42.143000 4.586037
16.569000 41.320000 4.693406
16.572000 50.692000 5.160049
16.575000 58.310000 5.628244
16.578000 43.150000 4.804390
16.581000 49.921000 5.259840
16.584000 56.255000 5.610153
16.587000 43.447000 4.848095
16.590000 56.095000 5.438385
16.593000 27.133000 3.859983
16.596000 33.281000 4.241955
16.599000 45.438000 5.052844
16.602000 42.439000 4.542302
16.605000 48.285000 5.048294
16.608000 40.646000 4.464862
16.611000 45.091000 5.063765
16.614000 50.434000 5.177263
16.617000 43.854000 4.888437
16.620000 33.075000 4.180165
16.623000 42.396000 4.712523
16.626000 47.965000 4.984707
16.629000 42.949000 4.670598
16.632000 40.278000 4.668676
16.635000 49.127000 5.068003
16.638000 41.354000 4.718970
16.641000 46.508000 5.020602
16.644000 36.178000 4.360531
16.647000 40.474000 4.595302
16.650000 35.443000 4.214193
16.653000 43.818000 4.784117
16.656000 51.804000 5.305462
16.659000 56.635000 5.641034
16.662000 47.343000 4.924003
16.665000 44.162000 4.850612
16.668000 43.133000 4.778603
16.671000 37.462000 4.458539
16.674000 34.689000 4.380951
16.677000 41.814000 4.784603
16.680000 45.038000 4.890223
16.683000 52.132000 5.321111
16.686000 40.024000 4.718079
16.689000 50.216000 5.239665
16.692000 38.775000 4.620786
16.695000 40.644000 4.556467
16.698000 48.109000 5.147446
16.701000 43.720000 4.847137
16.704000 39.129000 4.706321
16.707000 43.871000 4.833820
16.710000 53.129000 5.030026
16.713000 46.607000 5.049307
16.716000 41.897000 4.802294
16.719000 39.400000 4.813913
16.722000 42.015000 4.798482
16.725000 35.244000 4.288246
16.728000 41.449000 4.886462
16.731000 45.532000 5.059229
16.734000 48.976000 5.068996
16.737000 34.510000 4.304090
16.740000 36.945000 4.596669
16.743000 31.464000 4.165941
16.746000 43.705000 4.918949
16.749000 41.739000 4.845793
16.752000 45.816000 5.121063
16.755000 42.944000 4.823889
16.758000 55.740000 5.479868
16.761000 48.281000 5.185228
16.764000 51.416000 5.366344
16.767000 42.214000 4.940155
16.770000 45.111000 4.698768
16.773000 44.279000 4.901464
16.776000 38.601000 4.663740
16.779000 47.661000 5.077269
16.782000 48.235000 5.154729
16.785000 39.914000 4.677380
16.788000 43.222000 4.802388
16.791000 39.816000 4.606382
16.794000 38.527000 4.780361
16.797000 42.735000 4.825022
16.800000 39.778000 4.485927
16.803000 47.318000 4.993109
16.806000 43.407000 4.776671
16.809000 49.141000 5.144945
16.812000 47.800000 5.005802
16.815000 35.986000 4.265909
16.818000 47.465000 4.978321
16.821000 38.888000 4.756302
16.824000 39.249000 4.658112
16.827000 40.438000 4.637380
16.830000 29.682000 4.052009
16.833000 39.818000 4.701006
16.836000 39.247000 4.687984
16.839000 40.353000 4.602987
16.842000 45.244000 5.028649
16.845000 41.336000 4.816461
16.848000 42.169000 5.007182
16.851000 35.132000 4.514503
16.854000 44.131000 4.962215
16.857000 33.971000 4.386686
16.860000 43.016000 4.858349
16.863000 35.215000 4.203472
16.866000 42.571000 4.775175
16.869000 48.602000 5.129407
16.872000 48.712000 5.089923
16.875000 56.797000 5.431930
16.878000 47.428000 5.003748
16.881000 50.296000 5.062836
16.884000 43.130000 4.856428
16.887000 48.451000 5.045308
16.890000 36.599000 4.239087
16.893000 46.628000 4.958484
16.896000 40.302000 4.855762
16.899000 42.070000 4.582202
16.902000 54.924000 5.372345
16.905000 41.050000 4.649231
16.908000 38.485000 4.603148
16.911000 33.146000 4.090334
16.914000 51.152000 5.192385
16.917000 46.375000 5.001984
16.920000 47.489000 5.135798
16.923000 45.498000 5.109461
16.926000 53.241000 5.474564
16.929000 44.319000 4.944845
16.932000 38.252000 4.477526
16.935000 40.740000 4.675378
16.938000 44.619000 4.906211
16.941000 35.514000 4.191947
16.944000 52.347000 5.240251
16.947000 47.984000 5.009772
16.950000 41.921000 4.799288
16.953000 39.388000 4.664635
16.956000 44.374000 4.784307
16.959000 44.353000 4.749580
16.962000 48.872000 5.124893
16.965000 38.161000 4.586559
16.968000 53.085000 5.382591
16.971000 50.761000 5.367535
16.974000 33.130000 4.100688
16.977000 37.874000 4.614664
16.980000 46.569000 5.131068
16.983000 38.289000 4.616057
16.986000 40.981000 4.689177
16.989000 32.501000 4.044511
16.992000 40.097000 4.625305
16.995000 40.455000 4.685658
16.998000 46.985000 5.092593
17.001000 52.412000 5.322146
17.004000 42.361000 4.648267
17.007000 36.079000 4.411832
17.010000 53.934000 5.362792
17.013000 46.073000 5.037014
17.016000 42.303000 4.756947
17.019000 40.227000 4.562024
17.022000 47.545000 5.129976
17.025000 41.602000 4.690406
17.028000 44.367000 4.879017
17.031000 37.207000 4.537533
17.034000 40.356000 4.767700
17.037000 42.174000 4.806459
17.040000 49.800000 5.235731
17.043000 36.309000 4.292681
17.046000 47.524000 5.045565
17.049000 42.028000 4.710302
17.052000 41.330000 4.794689
17.055000 36.978000 4.384508
17.058000 33.349000 4.061862
17.061000 44.102000 4.835132
17.064000 37.817000 4.437958
17.067000 46.984000 4.818191
17.070000 38.187000 4.437599
17.073000 42.918000 4.772687
17.076000 44.035000 4.832296
17.079000 33.920000 4.156992
17.082000 40.183000 4.434480
17.085000 47.033000 5.093093
17.088000 51.583000 5.111705
17.091000 39.161000 4.633134
17.094000 33.348000 4.210936
17.097000 58.951000 5.710809
17.100000 27.365000 3.942134
17.103000 48.298000 5.137800
17.106000 49.669000 4.979177
17.109000 49.555000 5.041722
17.112000 36.100000 4.188439
17.115000 40.538000 4.615665
17.118000 37.743000 4.602813
17.121000 38.643000 4.401918
17.124000 41.489000 4.662410
17.127000 34.203000 4.233955
17.130000 36.821000 4.638924
17.133000 43.748000 4.770857
17.136000 42.404000 4.768552
17.139000 38.450000 4.428722
17.142000 42.356000 4.842242
17.145000 44.941000 4.938296
17.148000 35.038000 4.270447
17.151000 34.684000 4.198514
17.154000 46.382000 4.907037
17.157000 45.705000 4.939433
17.160000 32.016000 4.192806
17.163000 42.903000 4.766086
17.166000 32.950000 4.102168
17.169000 44.865000 4.911887
17.172000 43.047000 4.735203
17.175000 48.043000 5.087088
17.178000 35.977000 4.460281
17.181000 54.129000 5.276565
17.184000 35.893000 4.365140
17.187000 38.992000 4.491147
17.190000 40.396000 4.702531
17.193000 32.379000 4.095221
17.196000 48.183000 5.088114
17.199000 42.799000 4.830949
17.202000 42.260000 4.830649
17.205000 45.966000 4.989867
17.208000 51.377000 5.111623
17.211000 41.312000 4.710941
17.214000 44.263000 4.893929
17.217000 47.502000 4.999858
17.220000 33.553000 4.126711
17.223000 39.839000 4.663558
17.226000 55.234000 5.326485
17.229000 29.712000 3.999589
17.232000 41.826000 4.594939
17.235000 42.131000 4.932595
17.238000 39.078000 4.578616
17.241000 38.709000 4.377493
17.244000 53.999000 5.426932
17.247000 44.213000 4.920287
17.250000 41.325000 4.868615
17.253000 34.697000 4.473842
17.256000 33.270000 4.202848
17.259000 40.505000 4.712893
17.262000 33.101000 4.252378
17.265000 40.633000 4.727571
17.268000 41.709000 4.709576
17.271000 39.733000 4.780696
17.274000 40.478000 4.698544
17.277000 39.760000 4.802075
17.280000 47.098000 4.987944
17.283000 40.120000 4.690607
17.286000 38.979000 4.399228
17.289000 31.964000 4.142507
17.292000 40.065000 4.675455
17.295000 45.754000 4.893765
17.298000 47.184000 4.826140
17.301000 38.615000 4.501509
17.304000 40.501000 4.667677
17.307000 38.527000 4.638833
17.310000 42.505000 4.815076
17.313000 35.767000 4.415998
17.316000 54.445000 5.388634
17.319000 39.832000 4.741004
17.322000 36.805000 4.646151
17.325000 41.427000 4.581817
17.328000 46.673000 5.125254
17.331000 31.813000 4.074108
17.334000 36.882000 4.418263
17.337000 42.717000 4.651685
17.340000 44.830000 4.873992
17.343000 28.384000 3.899100
17.346000 38.508000 4.485242
17.349000 31.741000 4.207485
17.352000 36.737000 4.671305
17.355000 46.758000 4.965838
17.358000 51.602000 5.206534
17.361000 48.400000 5.195694
17.364000 43.979000 4.967244
17.367000 40.184000 4.633423
17.370000 40.526000 4.551371
17.373000 40.096000 4.632878
17.376000 34.733000 4.287795
17.379000 44.161000 4.997203
17.382000 40.317000 4.569332
17.385000 44.307000 5.082080
17.388000 35.908000 4.398259
17.391000 44.704000 4.839530
17.394000 50.066000 5.487836
17.397000 45.828000 4.915105
17.400000 42.883000 4.729636
17.403000 32.426000 4.093355
17.406000 28.598000 3.846255
17.409000 32.218000 4.222906
17.412000 43.693000 4.852712
17.415000 45.099000 4.814083
17.418000 41.123000 4.575001
17.421000 34.383000 4.241423
17.424000 44.900000 5.081335
17.427000 47.217000 4.996717
17.430000 49.584000 5.225736
17.433000 28.678000 3.869196
17.436000 31.465000 3.963788
17.439000 41.286000 4.807894
17.442000 33.840000 4.495454
17.445000 24.622000 3.601145
17.448000 38.576000 4.421097
17.451000 36.339000 4.427769
17.454000 38.379000 4.579402
17.457000 47.470000 5.086182
17.460000 28.331000 3.754939
17.463000 46.769000 5.015743
17.466000 47.067000 5.238317
17.469000 37.214000 4.372175
17.472000 38.581000 4.524763
17.475000 49.414000 5.091291
17.478000 43.540000 4.815978
17.481000 45.332000 5.003132
17.484000 45.818000 5.075198
17.487000 42.857000 4.640419
17.490000 41.294000 4.653364
17.493000 39.075000 4.491352
17.496000 50.300000 5.060077
17.499000 58.477000 5.703037
17.502000 31.619000 4.090430
17.505000 26.952000 3.944952
17.508000 40.887000 4.866315
17.511000 29.993000 3.886745
17.514000 43.931000 4.995917
17.517000 48.778000 5.033115
17.520000 26.311000 3.687488
17.523000 36.669000 4.348878
17.526000 44.021000 5.009680
17.529000 40.615000 4.572125
17.532000 38.107000 4.443974
17.535000 41.512000 4.772951
17.538000 47.080000 5.096282
17.541000 41.560000 4.870442
17.544000 45.534000 5.005226
17.547000 41.433000 4.736189
17.550000 51.631000 5.074532
17.553000 40.445000 4.656604
17.556000 39.748000 4.668765
17.559000 41.924000 4.649590
17.562000 40.728000 4.588431
17.565000 40.002000 4.591250
17.568000 45.303000 4.902146
17.571000 48.440000 5.241225
17.574000 35.915000 4.328288
17.577000 38.189000 4.577371
17.580000 39.931000 4.476003
17.583000 43.039000 4.849119
17.586000 35.870000 4.337360
17.589000 39.929000 4.671729
17.592000 58.632000 5.575565
17.595000 49.967000 5.147551
17.598000 39.120000 4.531807
17.601000 44.871000 4.932556
17.604000 40.958000 4.715008
17.607000 39.496000 4.519696
17.610000 46.578000 5.079310
17.613000 50.299000 5.152051
17.616000 48.766000 5.242494
17.619000 41.574000 4.544495
17.622000 43.037000 4.892919
17.625000 42.628000 4.639928
17.628000 44.411000 5.075896
17.631000 27.150000 3.675315
17.634000 28.015000 3.823995
17.637000 46.109000 5.045366
17.640000 43.898000 4.805724
17.643000 36.911000 4.334111
17.646000 39.842000 4.865043
17.649000 40.429000 4.720562
17.652000 32.147000 4.229978
17.655000 35.343000 4.299460
17.658000 32.954000 4.211907
17.661000 46.217000 5.031443
17.664000 44.508000 5.019580
17.667000 39.393000 4.515584
17.670000 38.434000 4.554648
17.673000 41.622000 4.952899
17.676000 27.945000 3.903442
17.679000 54.511000 5.462068
17.682000 41.409000 4.732128
17.685000 43.969000 4.787135
17.688000 41.177000 4.571630
17.691000 44.406000 4.832193
17.694000 36.350000 4.275052
17.697000 40.891000 4.656016
17.700000 37.510000 4.417326
17.703000 38.376000 4.532836
17.706000 33.689000 4.101724
17.709000 43.079000 4.726864
17.712000 35.466000 4.235102
17.715000 38.992000 4.647759
17.718000 35.153000 4.299385
17.721000 45.209000 4.868519
17.724000 38.207000 4.591174
17.727000 42.594000 4.722760
17.730000 32.958000 4.110578
17.733000 45.019000 4.921496
17.736000 34.771000 4.464761
17.739000 37.155000 4.342261
17.742000 42.045000 4.836657
17.745000 33.295000 4.266297
17.748000 32.692000 4.398036
17.751000 37.911000 4.442566
17.754000 31.522000 4.126043
17.757000 42.137000 4.802828
17.760000 32.368000 4.117009
17.763000 42.014000 4.850082
17.766000 38.883000 4.498289
17.769000 40.453000 4.517268
17.772000 41.392000 4.642350
17.775000 38.119000 4.542647
17.778000 29.658000 4.085151
17.781000 40.500000 4.667622
17.784000 36.283000 4.402020
17.787000 34.001000 3.958780
17.790000 39.375000 4.621123
17.793000 39.414000 4.702565
17.796000 39.214000 4.730949
17.799000 39.410000 4.556802
17.802000 43.559000 4.748254
17.805000 36.323000 4.308902
17.808000 38.226000 4.384507
17.811000 46.073000 5.102017
17.814000 45.512000 4.885108
17.817000 38.728000 4.539109
17.820000 30.490000 3.992825
17.823000 46.194000 4.986790
17.826000 59.296000 5.679595
17.829000 49.004000 5.079687
17.832000 40.952000 4.712082
17.835000 37.108000 4.258944
17.838000 37.006000 4.411904
17.841000 46.545000 5.139081
17.844000 35.776000 4.432104
17.847000 34.267000 4.219558
17.850000 30.407000 3.986414
17.853000 31.912000 4.158625
17.856000 45.536000 5.102388
17.859000 33.086000 4.219683
17.862000 31.701000 3.974673
17.865000 40.332000 4.744604
17.868000 30.045000 4.037360
17.871000 39.169000 4.585346
17.874000 40.086000 4.537046
17.877000 38.638000 4.726124
17.880000 33.863000 4.280382
17.883000 42.340000 4.860282
17.886000 44.957000 4.816615
17.889000 45.916000 4.946495
17.892000 46.913000 4.919852
17.895000 38.103000 4.488419
17.898000 39.150000 4.457893
17.901000 45.751000 5.067013
17.904000 31.939000 4.080198
17.907000 32.940000 4.367788
17.910000 38.893000 4.751520
17.913000 46.194000 4.787379
17.916000 43.773000 4.750467
17.919000 23.161000 3.485438
17.922000 48.824000 5.300767
17.925000 43.448000 4.782372
17.928000 32.363000 4.169417
17.931000 34.909000 4.147646
17.934000 39.065000 4.531002
17.937000 36.159000 4.501224
17.940000 36.387000 4.657888
17.943000 38.491000 4.720777
17.946000 39.483000 4.422959
17.949000 33.936000 4.289651
17.952000 40.633000 4.685706
17.955000 33.662000 4.250428
17.958000 48.009000 5.048632
17.961000 41.985000 4.774939
17.964000 37.837000 4.451750
17.967000 36.119000 4.432842
17.970000 33.995000 4.216472
17.973000 34.148000 4.304825
17.976000 38.165000 4.360313
17.979000 34.874000 4.463816
17.982000 45.952000 5.010903
17.985000 38.500000 4.633907
17.988000 43.860000 4.552755
17.991000 50.684000 5.311870
17.994000 48.144000 5.074112
17.997000 33.555000 4.245622
18.000000 42.315000 4.836198
18.003000 43.239000 4.661799
18.006000 37.478000 4.507550
18.009000 41.775000 4.681255
18.012000 43.377000 4.956693
18.015000 39.413000 4.416469
18.018000 43.647000 4.786699
18.021000 43.268000 4.847135
18.024000 42.969000 4.868654
18.027000 48.485000 5.317806
18.030000 45.029000 5.013898
18.033000 30.433000 4.006388
18.036000 36.931000 4.330656
18.039000 33.489000 4.364313
18.042000 46.157000 4.999880
18.045000 37.207000 4.410487
18.048000 35.980000 4.217596
18.051000 33.911000 4.097078
18.054000 32.931000 4.182145
18.057000 31.020000 4.097223
18.060000 44.933000 4.911885
18.063000 28.608000 3.977250
18.066000 50.992000 5.387514
18.069000 42.359000 4.760529
18.072000 40.331000 4.739194
18.075000 38.200000 4.610851
18.078000 45.239000 4.898276
18.081000 46.587000 5.091971
18.084000 40.210000 4.695544
18.087000 35.899000 4.288187
18.090000 39.568000 4.577746
18.093000 42.448000 4.718495
18.096000 43.306000 4.740227
18.099000 31.227000 4.094883
18.102000 35.972000 4.420899
18.105000 44.591000 4.912065
18.108000 41.919000 4.689185
18.111000 38.028000 4.238053
18.114000 35.516000 4.475310
18.117000 36.579000 4.606591
18.120000 52.934000 5.132158
18.123000 36.753000 4.295754
18.126000 39.125000 4.605572
18.129000 38.319000 4.764184
18.132000 26.433000 3.923998
18.135000 45.350000 4.875095
18.138000 36.961000 4.415938
18.141000 35.832000 4.378388
18.144000 36.708000 4.420491
18.147000 30.000000 3.952041
18.150000 37.146000 4.548611
18.153000 39.877000 4.555185
18.156000 46.655000 5.065048
18.159000 35.545000 4.317381
18.162000 36.195000 4.416842
18.165000 29.284000 4.028188
18.168000 45.985000 4.869716
18.171000 37.810000 4.456175
18.174000 39.870000 4.680103
18.177000 42.856000 4.812970
18.180000 42.487000 4.686532
18.183000 35.707000 4.376527
18.186000 40.285000 4.569572
18.189000 41.687000 4.726498
18.192000 39.038000 4.609463
18.195000 45.353000 4.885642
18.198000 42.713000 4.780674
18.201000 35.742000 4.339069
18.204000 34.116000 4.178226
18.207000 37.233000 4.345114
18.210000 43.302000 4.760954
18.213000 38.393000 4.509232
18.216000 38.929000 4.685068
18.219000 33.673000 4.157394
18.222000 38.491000 4.635256
18.225000 35.779000 4.244042
18.228000 34.583000 4.352077
18.231000 35.986000 4.537162
18.234000 46.550000 5.083804
18.237000 49.849000 5.061669
18.240000 38.652000 4.487938
18.243000 38.593000 4.689282
18.246000 31.815000 4.242087
18.249000 40.094000 4.756421
18.252000 45.832000 5.094153
18.255000 38.965000 4.409970
18.258000 44.801000 5.045789
18.261000 38.278000 4.548209
18.264000 43.760000 4.755377
18.267000 48.374000 4.984510
18.270000 46.880000 4.987775
18.273000 40.998000 4.788620
18.276000 46.142000 4.981350
18.279000 40.841000 4.647285
18.282000 45.634000 4.917604
18.285000 40.572000 4.724433
18.288000 41.297000 4.748108
18.291000 29.721000 4.077617
18.294000 40.797000 4.787701
18.297000 45.869000 5.145574
18.300000 46.629000 4.875900
18.303000 45.178000 4.919876
18.306000 40.405000 4.729239
18.309000 38.805000 4.483456
18.312000 44.547000 4.809483
18.315000 48.931000 5.040936
18.318000 44.561000 4.846225
18.321000 42.700000 4.674298
18.324000 31.057000 4.004840
18.327000 45.563000 5.126532
18.330000 44.970000 4.829196
18.333000 40.879000 4.716779
18.336000 44.262000 4.995003
18.339000 46.479000 4.970462
18.342000 44.838000 4.849041
18.345000 45.569000 4.763505
18.348000 49.524000 5.104090
18.351000 44.237000 4.793433
18.354000 37.580000 4.531798
18.357000 40.264000 4.466036
18.360000 54.089000 5.255157
18.363000 51.754000 5.314866
18.366000 50.096000 5.064299
18.369000 43.023000 4.743155
18.372000 62.608000 5.921655
18.375000 52.285000 5.228616
18.378000 53.806000 5.482147
18.381000 48.650000 5.057911
18.384000 52.025000 5.331095
18.387000 52.945000 5.216329
18.390000 49.987000 5.198994
18.393000 48.070000 5.089433
18.396000 48.317000 5.155532
18.399000 45.289000 4.784501
18.402000 64.556000 5.951216
18.405000 58.134000 5.651771
18.408000 45.723000 4.986463
18.411000 66.279000 5.993139
18.414000 53.384000 5.362939
18.417000 70.916000 6.025105
18.420000 62.403000 5.846676
18.423000 63.444000 5.842220
18.426000 67.910000 5.907861
18.429000 71.708000 6.295872
18.432000 76.006000 6.273901
18.435000 81.834000 6.643549
18.438000 77.394000 6.454787
18.441000 87.585000 6.766273
18.444000 90.936000 6.848359
18.447000 91.747000 6.917128
18.450000 110.610000 7.741409
18.453000 119.929000 8.109703
18.456000 133.009000 8.463711
18.459000 134.395000 8.402251
18.462000 170.727000 9.454940
18.465000 202.145000 10.453353
18.468000 221.357000 11.045769
18.471000 250.285000 11.609472
18.474000 307.883000 12.959562
18.477000 419.777000 14.959367
18.480000 469.812000 16.016467
18.483000 631.860000 18.770622
18.486000 955.149000 23.002692
18.489000 1340.542000 26.988538
18.492000 1819.942000 31.668301
18.495000 2578.375000 38.572017
18.498000 3090.532000 42.977598
18.501000 3337.756000 44.214548
18.504000 3095.609000 42.189634
18.507000 2460.820000 37.351540
18.510000 1841.377000 32.231888
18.513000 1303.665000 27.030794
18.516000 957.577000 22.751615
18.519000 677.978000 19.179861
18.522000 530.413000 16.854003
18.525000 406.138000 15.157677
18.528000 308.714000 13.122517
18.531000 235.446000 11.227093
18.534000 197.687000 10.316908
18.537000 171.553000 9.660780
18.540000 162.861000 9.410398
18.543000 135.426000 8.588573
18.546000 134.103000 8.636006
18.549000 122.299000 7.921391
18.552000 114.492000 7.899126
18.555000 106.009000 7.648041
18.558000 95.296000 7.043239
18.561000 94.151000 7.089592
18.564000 82.228000 6.713116
18.567000 70.495000 6.277951
18.570000 73.521000 6.366455
18.573000 78.075000 6.513886
18.576000 65.898000 5.848264
18.579000 75.225000 6.300010
18.582000 65.984000 5.941652
18.585000 85.190000 6.769601
18.588000 68.454000 6.298224
18.591000 60.240000 5.586410
18.594000 56.959000 5.500874
18.597000 67.353000 6.133355
18.600000 57.199000 5.646566
18.603000 60.473000 5.673164
18.606000 54.849000 5.263056
18.609000 54.846000 5.454966
18.612000 50.839000 4.999644
18.615000 47.853000 5.114608
18.618000 43.674000 4.940482
18.621000 45.173000 4.898294
18.624000 53.656000 5.499339
18.627000 42.942000 4.718117
18.630000 49.686000 5.269256
18.633000 46.533000 4.937245
18.636000 51.321000 5.382420
18.639000 39.899000 4.704592
18.642000 48.905000 5.313928
18.645000 57.461000 5.489384
18.648000 50.489000 5.233441
18.651000 44.110000 4.890713
18.654000 40.407000 4.749615
18.657000 43.654000 4.827934
18.660000 40.589000 4.684638
18.663000 50.364000 5.339405
18.666000 53.450000 5.495164
18.669000 38.314000 4.467711
18.672000 41.136000 4.677791
18.675000 43.852000 4.688525
18.678000 36.244000 4.211624
18.681000 56.864000 5.531257
18.684000 47.685000 4.958914
18.687000 41.158000 4.632373
18.690000 43.163000 4.815352
18.693000 49.655000 5.253961
18.696000 42.420000 4.733517
18.699000 42.829000 4.714885
18.702000 48.106000 5.144312
18.705000 37.849000 4.532298
18.708000 39.319000 4.513895
18.711000 35.491000 4.287916
18.714000 38.321000 4.526906
18.717000 39.861000 4.603561
18.720000 44.307000 4.763923
18.723000 45.175000 4.930767
18.726000 45.834000 4.781510
18.729000 42.403000 4.830508
18.732000 37.591000 4.584200
18.735000 35.580000 4.192336
18.738000 41.382000 4.621528
18.741000 33.878000 4.196645
18.744000 41.123000 4.744972
18.747000 44.065000 5.050070
18.750000 37.462000 4.535516
18.753000 43.036000 4.838701
18.756000 46.679000 4.989339
18.759000 31.247000 4.094519
18.762000 36.744000 4.514084
18.765000 40.393000 4.582126
18.768000 42.890000 4.582786
18.771000 35.027000 4.301711
18.774000 43.591000 4.791984
18.777000 38.881000 4.622462
18.780000 44.724000 4.857427
18.783000 33.382000 4.127273
18.786000 47.082000 5.079459
18.789000 32.763000 4.123212
18.792000 44.670000 4.912766
18.795000 32.993000 4.094281
18.798000 37.187000 4.255132
18.801000 39.289000 4.434240
18.804000 36.585000 4.480901
18.807000 45.301000 5.094386
18.810000 35.724000 4.257799
18.813000 40.631000 4.669011
18.816000 35.856000 4.314676
18.819000 46.958000 5.014711
18.822000 36.123000 4.563696
18.825000 43.789000 4.852380
18.828000 38.399000 4.411609
18.831000 39.206000 4.544443
18.834000 36.940000 4.472826
18.837000 44.045000 5.070590
18.840000 29.018000 3.898934
18.843000 53.511000 5.347572
18.846000 42.485000 4.776478
18.849000 51.405000 5.408256
18.852000 37.224000 4.341255
18.855000 33.995000 4.179111
18.858000 36.917000 4.398080
18.861000 46.847000 5.034887
18.864000 33.337000 4.361875
18.867000 30.891000 4.101474
18.870000 43.089000 4.789873
18.873000 37.638000 4.278554
18.876000 42.312000 4.672659
18.879000 27.796000 3.970247
18.882000 28.258000 3.922139
18.885000 34.118000 4.364424
18.888000 51.548000 5.171554
18.891000 44.617000 4.953250
18.894000 34.538000 4.220522
18.897000 32.152000 4.109651
18.900000 39.359000 4.628422
18.903000 35.879000 4.288041
18.906000 44.796000 4.864219
18.909000 28.283000 3.908171
18.912000 40.754000 4.877102
18.915000 34.346000 4.330294
18.918000 51.081000 5.169080
18.921000 40.799000 4.614257
18.924000 39.590000 4.801951
18.927000 29.972000 4.083369
18.930000 24.055000 3.626219
18.933000 34.815000 4.092089
18.936000 42.632000 4.718425
18.939000 43.712000 4.967564
18.942000 35.174000 4.204798
18.945000 36.631000 4.260305
18.948000 19.257000 3.074216
18.951000 44.862000 4.982661
18.954000 35.599000 4.380938
18.957000 38.483000 4.508660
18.960000 35.008000 4.434932
18.963000 31.529000 3.917769
18.966000 45.167000 5.040889
18.969000 31.963000 4.285629
18.972000 32.769000 4.284554
18.975000 44.129000 4.824122
18.978000 48.009000 5.192074
18.981000 32.584000 4.163247
18.984000 33.389000 4.210677
18.987000 36.448000 4.329417
18.990000 29.883000 3.903226
18.993000 39.745000 4.655969
18.996000 28.816000 3.977430
18.999000 45.347000 5.119579
19.002000 31.768000 4.093270
19.005000 36.924000 4.573531
19.008000 38.956000 4.603429
19.011000 33.913000 4.296606
19.014000 30.489000 4.068679
19.017000 26.945000 3.791206
19.020000 31.464000 4.001169
19.023000 45.980000 4.870858
19.026000 32.887000 4.185665
19.029000 36.374000 4.418688
19.032000 36.174000 4.364797
19.035000 45.120000 4.890420
19.038000 35.213000 4.349533
19.041000 32.733000 4.344818
19.044000 44.548000 4.899889
19.047000 38.532000 4.359246
19.050000 41.297000 4.717396
19.053000 33.011000 4.341034
19.056000 27.584000 3.730137
19.059000 35.776000 4.382525
19.062000 23.755000 3.506370
19.065000 35.630000 4.375041
19.068000 47.607000 5.106986
19.071000 25.394000 3.707255
19.074000 38.865000 4.486418
19.077000 30.426000 4.077772
19.080000 37.266000 4.462100
19.083000 35.478000 4.314449
19.086000 33.659000 4.117872
19.089000 27.736000 4.030171
19.092000 30.211000 3.830974
19.095000 31.032000 4.048600
19.098000 42.423000 4.913499
19.101000 37.137000 4.588188
19.104000 33.407000 4.363508
19.107000 32.848000 4.228264
19.110000 40.724000 4.669084
19.113000 35.520000 4.259120
19.116000 47.774000 5.142181
19.119000 36.956000 4.390284
19.122000 30.540000 3.877891
19.125000 39.625000 4.628788
19.128000 33.420000 4.302372
19.131000 40.260000 4.765735
19.134000 28.557000 3.802513
19.137000 28.420000 3.925490
19.140000 29.176000 3.988201
19.143000 41.739000 4.831810
19.146000 38.857000 4.578837
19.149000 35.257000 4.288175
19.152000 37.056000 4.335718
19.155000 42.279000 4.854118
19.158000 23.961000 3.528082
19.161000 26.683000 3.870276
19.164000 41.740000 4.720285
19.167000 36.149000 4.373047
19.170000 37.154000 4.463543
19.173000 36.339000 4.294190
19.176000 42.863000 4.755041
19.179000 34.451000 4.324063
19.182000 22.271000 3.391092
19.185000 40.029000 4.778293
19.188000 34.308000 4.383021
19.191000 36.025000 4.364432
19.194000 37.685000 4.508898
19.197000 32.735000 4.143891
19.200000 35.041000 4.490129
19.203000 33.725000 4.362995
19.206000 34.413000 4.290114
19.209000 29.083000 3.943089
19.212000 41.865000 4.848005
19.215000 31.998000 4.027082
19.218000 35.271000 4.450149
19.221000 29.312000 3.812866
19.224000 36.298000 4.296877
19.227000 37.728000 4.512049
19.230000 40.408000 4.786994
19.233000 42.197000 4.699191
19.236000 36.487000 4.505002
19.239000 34.721000 4.277822
19.242000 38.988000 4.537586
19.245000 49.301000 5.165572
19.248000 38.070000 4.505453
19.251000 39.296000 4.606790
19.254000 29.077000 3.911732
19.257000 42.182000 4.701794
19.260000 32.584000 4.135669
19.263000 36.187000 4.547788
19.266000 34.891000 4.289270
19.269000 41.252000 4.516283
19.272000 38.020000 4.402736
19.275000 30.477000 4.290738
19.278000 31.174000 4.019883
19.281000 35.010000 4.343266
19.284000 46.797000 5.078796
19.287000 38.513000 4.521920
19.290000 36.800000 4.475889
19.293000 40.662000 4.604039
19.296000 37.665000 4.492372
19.299000 41.452000 4.863619
19.302000 24.730000 3.694266
19.305000 37.889000 4.656226
19.308000 31.998000 4.257888
19.311000 30.148000 4.015382
19.314000 23.897000 3.310477
19.317000 31.071000 4.122807
19.320000 42.019000 4.860680
19.323000 31.244000 4.263336
19.326000 28.766000 3.804127
19.329000 30.803000 4.049436
19.332000 28.234000 3.999892
19.335000 34.514000 4.402433
19.338000 30.796000 4.220136
19.341000 37.291000 4.629456
19.344000 46.121000 5.144667
19.347000 35.466000 4.264476
19.350000 38.594000 4.640045
19.353000 33.944000 4.361058
19.356000 31.308000 4.265593
19.359000 35.680000 4.400305
19.362000 24.503000 3.591759
19.365000 41.933000 4.872571
19.368000 23.763000 3.498456
19.371000 30.827000 3.941796
19.374000 40.990000 4.695106
19.377000 36.196000 4.411323
19.380000 39.606000 4.659375
19.383000 47.912000 5.160075
19.386000 42.016000 4.711542
19.389000 30.943000 4.000289
19.392000 39.966000 4.718627
19.395000 37.493000 4.520667
19.398000 39.805000 4.674582
19.401000 48.363000 5.148901
19.404000 35.986000 4.320962
19.407000 35.613000 4.384344
19.410000 36.574000 4.409289
19.413000 24.775000 3.709175
19.416000 40.569000 4.620726
19.419000 38.911000 4.603811
19.422000 30.242000 4.053509
19.425000 32.160000 4.145967
19.428000 29.830000 3.974081
19.431000 46.821000 5.027287
19.434000 34.169000 4.243997
19.437000 36.673000 4.655628
19.440000 35.976000 4.410541
19.443000 26.648000 3.757199
19.446000 36.306000 4.326361
19.449000 39.990000 4.702862
19.452000 40.616000 4.817091
19.455000 33.088000 4.259148
19.458000 24.264000 3.586629
19.461000 41.701000 4.989502
19.464000 33.016000 4.214875
19.467000 38.300000 4.686924
19.470000 37.863000 4.537837
19.473000 35.713000 4.326744
19.476000 32.769000 3.969001
19.479000 29.181000 3.695451
19.482000 39.786000 4.760373
19.485000 46.385000 4.942221
19.488000 33.143000 4.185001
19.491000 36.834000 4.439228
19.494000 30.575000 3.948394
19.497000 40.379000 4.584058
19.500000 45.548000 4.904621
19.503000 32.686000 4.151505
19.506000 38.896000 4.587591
19.509000 42.885000 4.945908
19.512000 37.856000 4.588675
19.515000 30.247000 4.045096
19.518000 43.736000 4.863404
19.521000 38.260000 4.279239
19.524000 30.111000 3.953624
19.527000 40.318000 4.830985
19.530000 29.638000 3.891773
19.533000 40.342000 4.697500
19.536000 27.961000 4.103601
19.539000 41.991000 4.717560
19.542000 43.893000 4.945719
19.545000 38.862000 4.557396
19.548000 40.448000 4.647224
19.551000 30.953000 3.902577
19.554000 35.406000 4.585736
19.557000 31.329000 4.068205
19.560000 33.320000 4.297298
19.563000 32.709000 4.049852
19.566000 41.497000 4.695340
19.569000 42.314000 4.660219
19.572000 30.741000 3.857005
19.575000 39.352000 4.640149
19.578000 29.120000 3.991739
19.581000 33.801000 3.982774
19.584000 37.475000 4.252755
19.587000 33.429000 4.190772
19.590000 37.404000 4.445514
19.593000 33.711000 4.297029
19.596000 36.055000 4.324349
19.599000 33.246000 4.431366
19.602000 37.741000 4.676799
19.605000 39.335000 4.551917
19.608000 40.350000 4.632675
19.611000 37.208000 4.545697
19.614000 30.908000 4.196703
19.617000 30.775000 4.040402
19.620000 42.251000 4.627049
19.623000 40.841000 4.523226
19.626000 32.447000 4.166616
19.629000 33.536000 4.179539
19.632000 36.169000 4.549217
19.635000 31.361000 4.017840
19.638000 29.606000 3.953251
19.641000 39.130000 4.507868
19.644000 33.271000 4.223795
19.647000 38.868000 4.485798
19.650000 51.220000 5.261312
19.653000 35.274000 4.346982
19.656000 39.646000 4.688814
19.659000 43.191000 4.886361
19.662000 33.263000 4.269253
19.665000 44.325000 4.812144
19.668000 46.710000 4.975549
19.671000 36.858000 4.385164
19.674000 33.355000 4.339415
19.677000 28.794000 3.787349
19.680000 37.883000 4.388217
19.683000 31.596000 4.261087
19.686000 41.712000 4.773603
19.689000 43.120000 4.848863
19.692000 42.633000 4.826436
19.695000 36.384000 4.463180
19.698000 45.503000 4.934998
19.701000 39.412000 4.482514
19.704000 33.026000 4.340347
19.707000 37.487000 4.508373
19.710000 40.753000 4.836511
19.713000 47.706000 5.169868
19.716000 44.705000 4.884601
19.719000 43.256000 4.858629
19.722000 40.860000 4.671128
19.725000 45.805000 4.973084
19.728000 42.716000 4.767302
19.731000 36.105000 4.289096
19.734000 34.592000 4.305069
19.737000 45.321000 4.978206
19.740000 35.326000 4.381679
19.743000 53.347000 5.310891
19.746000 50.620000 5.342757
19.749000 34.826000 4.435433
19.752000 42.261000 4.735681
19.755000 47.840000 4.909117
19.758000 41.724000 4.640187
19.761000 38.801000 4.429106
19.764000 50.060000 5.183435
19.767000 44.820000 4.774958
19.770000 53.243000 5.342445
19.773000 34.826000 4.366628
19.776000 46.853000 5.175642
19.779000 49.641000 5.128905
19.782000 51.294000 5.367945
19.785000 53.151000 5.253529
19.788000 48.877000 5.161788
19.791000 53.773000 5.403302
19.794000 65.749000 5.947617
19.797000 66.341000 5.948276
19.800000 48.757000 5.056492
19.803000 59.416000 5.736234
19.806000 68.688000 6.345470
19.809000 90.343000 6.960609
19.812000 76.004000 6.313890
19.815000 83.224000 6.805167
19.818000 98.180000 7.259334
19.821000 101.234000 7.375820
19.824000 120.880000 8.199292
19.827000 122.318000 8.102664
19.830000 135.741000 8.516522
19.833000 196.048000 10.354273
19.836000 227.952000 11.228309
19.839000 316.430000 13.302465
19.842000 463.484000 15.825582
19.845000 628.535000 18.302251
19.848000 876.421000 21.893497
19.851000 1146.872000 25.363675
19.854000 1400.884000 28.034514
19.857000 1418.344000 27.838822
19.860000 1226.392000 25.997789
19.863000 936.946000 22.677363
19.866000 756.428000 20.617184
19.869000 515.271000 16.542173
19.872000 368.303000 14.004877
19.875000 264.673000 11.936788
19.878000 204.915000 10.681732
19.881000 147.079000 9.011088
19.884000 133.584000 8.425361
19.887000 128.719000 8.157770
19.890000 103.770000 7.588051
19.893000 91.248000 7.112705
19.896000 74.012000 6.360823
19.899000 75.574000 6.429972
19.902000 63.459000 5.751258
19.905000 73.883000 6.301230
19.908000 66.827000 6.168947
19.911000 70.558000 6.297363
19.914000 48.015000 5.033926
19.917000 59.297000 5.587361
19.920000 55.021000 5.420334
19.923000 57.372000 5.563062
19.926000 46.184000 4.905310
19.929000 49.660000 5.133845
19.932000 42.425000 4.820452
19.935000 53.625000 5.242645
19.938000 48.074000 4.969943
19.941000 48.178000 5.159575
19.944000 60.468000 5.636298
19.947000 45.455000 4.833103
19.950000 38.969000 4.503898
19.953000 38.743000 4.586789
19.956000 43.897000 4.858783
19.959000 42.262000 4.669886
19.962000 38.112000 4.571273
19.965000 44.968000 5.017673
19.968000 44.925000 4.796382
19.971000 55.725000 5.436964
19.974000 41.999000 4.764780
19.977000 46.474000 4.976410
19.980000 42.215000 4.730146
19.983000 39.170000 4.584782
19.986000 29.098000 4.034579
19.989000 36.891000 4.379318
19.992000 37.053000 4.496187
19.995000 40.831000 4.546003
19.998000 43.502000 5.046100
20.001000 39.753000 4.733632
20.004000 35.775000 4.355243
20.007000 28.770000 3.987657
20.010000 36.336000 4.390667
20.013000 42.271000 4.647051
20.016000 41.298000 4.623072
20.019000 34.707000 4.365239
20.022000 32.276000 4.193457
20.025000 39.078000 4.618858
20.028000 33.506000 4.156659
20.031000 30.550000 3.967321
20.034000 41.263000 4.623452
20.037000 31.924000 4.129893
20.040000 36.244000 4.374834
20.043000 35.860000 4.475054
20.046000 41.246000 4.776133
20.049000 46.317000 4.869402
20.052000 35.571000 4.302875
20.055000 36.019000 4.459180
20.058000 33.208000 4.306755
20.061000 44.799000 4.810901
20.064000 33.340000 4.104164
20.067000 40.444000 4.774753
20.070000 48.210000 5.071448
20.073000 37.227000 4.477546
20.076000 38.443000 4.403838
20.079000 35.081000 4.337248
20.082000 47.391000 5.143083
20.085000 28.707000 3.940676
20.088000 34.409000 4.353349
20.091000 30.519000 4.016702
20.094000 38.715000 4.803862
20.097000 29.586000 4.080729
20.100000 36.352000 4.395082
20.103000 34.176000 4.382602
20.106000 26.794000 3.842474
20.109000 40.880000 4.692063
20.112000 35.294000 4.344053
20.115000 37.910000 4.592913
20.118000 33.630000 4.216480
20.121000 28.735000 3.810056
20.124000 30.495000 3.952925
20.127000 22.389000 3.558591
20.130000 37.956000 4.599413
20.133000 30.685000 4.113382
20.136000 37.359000 4.439473
20.139000 28.001000 3.869871
20.142000 39.778000 4.652772
20.145000 35.160000 4.455909
20.148000 37.024000 4.363593
20.151000 37.391000 4.583226
20.154000 31.124000 4.103480
20.157000 36.718000 4.505601
20.160000 38.896000 4.537119
20.163000 30.964000 3.855865
20.166000 38.450000 4.607636
20.169000 43.871000 5.022295
20.172000 33.038000 4.148403
20.175000 39.531000 4.636872
20.178000 42.851000 4.835235
20.181000 27.530000 3.790788
20.184000 36.241000 4.424344
20.187000 42.526000 4.918909
20.190000 28.495000 3.901663
20.193000 39.589000 4.594293
20.196000 38.158000 4.419674
20.199000 26.224000 3.608125
20.202000 37.896000 4.428489
20.205000 36.873000 4.416637
20.208000 38.289000 4.438614
20.211000 39.866000 4.374751
20.214000 37.837000 4.623966
20.217000 32.454000 4.201751
20.220000 42.050000 4.784053
20.223000 36.209000 4.374671
20.226000 36.152000 4.466091
20.229000 33.421000 4.133052
20.232000 37.085000 4.624830
20.235000 43.504000 4.806464
20.238000 30.793000 3.977792
20.241000 29.252000 3.892646
20.244000 43.832000 4.854526
20.247000 37.198000 4.643537
20.250000 38.784000 4.596474
20.253000 43.409000 4.755556
20.256000 38.991000 4.529382
20.259000 32.387000 4.051498
20.262000 31.493000 4.046023
20.265000 40.861000 4.725503
20.268000 42.589000 4.795716
20.271000 32.524000 4.130164
20.274000 42.874000 4.922983
20.277000 41.481000 4.664896
20.280000 38.083000 4.419623
20.283000 34.885000 4.363699
20.286000 36.692000 4.340555
20.289000 41.051000 4.788688
20.292000 25.744000 3.477553
20.295000 31.885000 4.083508
20.298000 30.795000 4.115424
20.301000 39.046000 4.601430
20.304000 35.015000 4.337398
20.307000 34.841000 4.408596
20.310000 26.422000 3.751904
20.313000 31.195000 3.884236
20.316000 41.320000 4.685195
20.319000 27.070000 3.742891
20.322000 37.190000 4.488965
20.325000 36.335000 4.433228
20.328000 39.873000 4.565032
20.331000 34.875000 4.394487
20.334000 28.078000 4.053270
20.337000 35.188000 4.221982
20.340000 36.710000 4.403894
20.343000 31.164000 3.799283
20.346000 38.717000 4.532882
20.349000 25.071000 3.533153
20.352000 30.699000 3.873253
20.355000 28.843000 3.935691
20.358000 31.231000 4.062101
20.361000 21.938000 3.249624
20.364000 33.574000 4.454903
20.367000 34.080000 4.394545
20.370000 34.539000 4.357161
20.373000 27.195000 3.769568
20.376000 30.817000 3.957895
20.379000 42.366000 4.810772
20.382000 35.636000 4.383771
20.385000 33.535000 4.229519
20.388000 31.583000 4.085738
20.391000 29.524000 4.107964
20.394000 21.771000 3.424806
20.397000 28.375000 4.099894
20.400000 23.976000 3.647436
20.403000 33.289000 4.291526
20.406000 39.463000 4.600725
20.409000 35.359000 4.321432
20.412000 44.112000 4.883851
20.415000 34.723000 4.201882
20.418000 25.202000 3.607281
20.421000 37.490000 4.535519
20.424000 28.934000 3.859051
20.427000 22.647000 3.506282
20.430000 38.983000 4.450314
20.433000 44.791000 4.990163
20.436000 37.203000 4.541509
20.439000 30.642000 4.228079
20.442000 43.212000 4.828676
20.445000 32.335000 4.084384
20.448000 33.106000 4.127841
20.451000 33.204000 4.070169
20.454000 37.174000 4.556263
20.457000 30.873000 4.091675
20.460000 33.740000 4.182663
20.463000 39.155000 4.516197
20.466000 36.185000 4.432447
20.469000 35.316000 4.549243
20.472000 33.656000 4.240427
20.475000 36.767000 4.118627
20.478000 33.491000 4.349302
20.481000 30.877000 4.024552
20.484000 30.490000 4.057934
20.487000 32.451000 4.249334
20.490000 24.495000 3.677141
20.493000 26.898000 3.759526
20.496000 26.511000 3.778692
20.499000 29.272000 4.070405
20.502000 38.840000 4.470244
20.505000 40.812000 4.623399
20.508000 33.452000 4.149224
20.511000 26.364000 3.616449
20.514000 35.778000 4.356676
20.517000 34.282000 4.210261
20.520000 32.282000 4.178844
20.523000 34.768000 4.406236
20.526000 37.122000 4.520453
20.529000 42.719000 4.964733
20.532000 40.064000 4.531016
20.535000 23.088000 3.506157
20.538000 27.992000 3.900635
20.541000 45.070000 5.116874
20.544000 23.290000 3.487550
20.547000 44.956000 4.872501
20.550000 33.376000 4.133492
20.553000 36.102000 4.469354
20.556000 37.591000 4.582210
20.559000 25.479000 3.659375
20.562000 41.477000 4.858683
20.565000 27.963000 3.716745
20.568000 32.034000 4.042221
20.571000 35.035000 4.300624
20.574000 36.568000 4.486894
20.577000 29.250000 3.985285
20.580000 23.683000 3.505778
20.583000 31.870000 4.302358
20.586000 19.115000 3.182035
20.589000 31.074000 4.277627
20.592000 37.566000 4.445613
20.595000 26.435000 3.651404
20.598000 33.944000 4.485135
20.601000 36.366000 4.346214
20.604000 31.861000 4.115430
20.607000 32.775000 3.934582
20.610000 40.529000 4.636201
20.613000 29.611000 3.822900
20.616000 35.522000 4.217234
20.619000 25.050000 3.745136
20.622000 32.750000 4.253778
20.625000 28.088000 3.856019
20.628000 35.847000 4.573933
20.631000 27.614000 3.716630
20.634000 25.336000 3.782470
20.637000 29.599000 3.994943
20.640000 33.190000 4.187043
20.643000 23.659000 3.470500
20.646000 39.774000 4.657611
20.649000 30.318000 3.968059
20.652000 28.464000 3.750520
20.655000 29.203000 3.967053
20.658000 33.933000 4.344938
20.661000 32.404000 4.261688
20.664000 30.628000 4.052088
20.667000 39.888000 4.474705
20.670000 39.822000 4.706039
20.673000 42.370000 4.873066
20.676000 27.616000 3.740949
20.679000 25.619000 3.751827
20.682000 30.971000 4.057821
20.685000 40.252000 4.590404
20.688000 38.278000 4.592578
20.691000 38.597000 4.449678
20.694000 34.866000 4.265604
20.697000 35.489000 4.324575
20.700000 45.345000 5.022939
20.703000 23.439000 3.284665
20.706000 33.301000 4.306031
20.709000 28.438000 3.782158
20.712000 24.979000 3.783220
20.715000 32.986000 4.321415
20.718000 35.452000 4.324909
20.721000 31.476000 4.047405
20.724000 41.374000 4.707575
20.727000 35.454000 4.419438
20.730000 32.224000 4.327004
20.733000 24.729000 3.470942
20.736000 45.877000 5.005683
20.739000 36.631000 4.336292
20.742000 34.309000 4.262582
20.745000 30.755000 3.930650
20.748000 27.340000 3.877875
20.751000 33.770000 4.266121
20.754000 30.955000 3.970118
20.757000 36.603000 4.377574
20.760000 32.810000 4.195951
20.763000 37.781000 4.480241
20.766000 45.350000 5.017075
20.769000 31.815000 4.213233
20.772000 38.720000 4.618860
20.775000 30.352000 4.010879
20.778000 45.523000 5.093429
20.781000 34.522000 4.226802
20.784000 36.477000 4.213234
20.787000 30.385000 3.740126
20.790000 33.444000 4.222583
20.793000 43.259000 4.859080
20.796000 34.614000 4.266451
20.799000 31.707000 4.139759
20.802000 29.925000 4.006150
20.805000 31.455000 4.248259
20.808000 24.501000 3.553026
20.811000 40.180000 4.738792
20.814000 29.187000 3.887901
20.817000 41.100000 4.742271
20.820000 27.795000 3.768351
20.823000 28.544000 3.898979
20.826000 28.233000 3.765610
20.829000 30.604000 3.986139
20.832000 37.133000 4.587233
20.835000 32.515000 4.038557
20.838000 34.981000 4.364463
20.841000 33.593000 4.198288
20.844000 36.307000 4.379024
20.847000 33.312000 4.272717
20.850000 37.070000 4.532889
20.853000 35.413000 4.281238
20.856000 29.527000 3.888315
20.859000 29.822000 4.080884
20.862000 35.142000 4.419978
20.865000 34.139000 4.336688
20.868000 32.082000 4.244044
20.871000 40.901000 4.596167
20.874000 30.460000 4.184784
20.877000 25.013000 3.789985
20.880000 40.918000 4.673972
20.883000 32.373000 4.223295
20.886000 38.401000 4.586819
20.889000 39.023000 4.507025
20.892000 27.968000 3.795670
20.895000 30.009000 4.076576
20.898000 25.724000 3.921901
20.901000 28.077000 3.853951
20.904000 39.825000 4.542061
20.907000 26.539000 3.797697
20.910000 35.094000 4.408467
20.913000 27.062000 3.907014
20.916000 29.122000 3.984786
20.919000 32.443000 4.166652
20.922000 37.499000 4.544989
20.925000 29.905000 3.904033
20.928000 32.511000 4.172659
20.931000 37.492000 4.470825
20.934000 33.600000 4.397607
20.937000 28.214000 3.910763
20.940000 28.788000 3.975051
20.943000 31.545000 4.019438
20.946000 31.771000 4.142881
20.949000 30.760000 4.061027
20.952000 31.790000 4.124492
20.955000 38.808000 4.683248
20.958000 35.369000 4.442407
20.961000 30.294000 3.984776
20.964000 34.602000 4.399712
20.967000 33.493000 4.262254
20.970000 35.822000 4.288569
20.973000 41.850000 4.809549
20.976000 41.766000 4.774669
20.979000 28.935000 3.962511
20.982000 33.138000 4.289197
20.985000 36.094000 4.490430
20.988000 29.349000 3.961849
20.991000 37.616000 4.628154
20.994000 37.300000 4.587162
20.997000 40.980000 4.786975
21.000000 36.331000 4.457644
21.003000 25.032000 3.623945
21.006000 34.108000 4.147758
21.009000 25.045000 3.714960
21.012000 45.481000 5.030576
21.015000 36.647000 4.417967
21.018000 35.799000 4.346539
21.021000 33.562000 4.252076
21.024000 34.162000 4.087996
21.027000 31.889000 4.129286
21.030000 34.318000 4.391802
21.033000 23.743000 3.490765
21.036000 38.044000 4.326453
21.039000 31.162000 4.098420
21.042000 27.815000 3.778172
21.045000 32.658000 4.304105
21.048000 28.352000 3.852283
21.051000 33.443000 4.108879
21.054000 30.171000 3.982450
21.057000 38.848000 4.668820
21.060000 25.372000 3.522161
21.063000 28.236000 3.956075
21.066000 27.136000 3.925169
21.069000 26.282000 3.778987
21.072000 32.669000 4.183006
21.075000 33.610000 4.183537
21.078000 41.909000 4.796744
21.081000 42.600000 4.779076
21.084000 28.768000 3.815010
21.087000 28.105000 3.907623
21.090000 23.461000 3.570920
21.093000 38.301000 4.419283
21.096000 27.872000 3.752649
21.099000 33.902000 4.243356
21.102000 34.263000 4.383907
21.105000 22.929000 3.469266
21.108000 25.586000 3.527276
21.111000 28.644000 3.912643
21.114000 40.400000 4.700340
21.117000 26.188000 3.727874
21.120000 23.755000 3.528451
21.123000 30.559000 3.984140
21.126000 28.418000 3.899906
21.129000 22.936000 3.675302
21.132000 39.270000 4.600862
21.135000 32.745000 4.153131
21.138000 31.921000 4.088915
21.141000 33.614000 4.249801
21.144000 34.048000 4.266671
21.147000 31.605000 4.288710
21.150000 33.546000 4.232198
21.153000 31.734000 4.145805
21.156000 40.302000 4.707353
21.159000 37.794000 4.642619
21.162000 33.414000 4.198049
21.165000 37.896000 4.480186
21.168000 33.990000 4.116135
21.171000 44.142000 5.072925
21.174000 38.232000 4.587499
21.177000 27.577000 3.881032
21.180000 25.251000 3.712716
21.183000 32.901000 4.172275
21.186000 35.225000 4.439718
21.189000 39.856000 4.578137
21.192000 34.025000 4.273473
21.195000 28.191000 3.736590
21.198000 36.929000 4.362429
21.201000 35.730000 4.448162
21.204000 43.311000 4.772810
21.207000 36.344000 4.434213
21.210000 28.520000 3.872704
21.213000 29.746000 4.124569
21.216000 35.391000 4.406030
21.219000 41.225000 4.799199
21.222000 33.923000 4.382242
21.225000 31.533000 4.032783
21.228000 39.524000 4.588757
21.231000 36.187000 4.435445
21.234000 31.984000 4.080455
21.237000 30.806000 3.975257
21.240000 29.338000 4.029751
21.243000 27.625000 4.021054
21.246000 28.886000 4.047191
21.249000 23.351000 3.507789
21.252000 33.029000 4.162637
21.255000 32.692000 4.054384
21.258000 31.825000 4.133308
21.261000 21.734000 3.359717
21.264000 30.648000 3.979074
21.267000 38.743000 4.613588
21.270000 35.260000 4.276064
21.273000 35.275000 4.221698
21.276000 32.793000 4.391013
21.279000 27.136000 3.900149
21.282000 31.716000 4.053496
21.285000 40.751000 4.617791
21.288000 28.664000 3.842680
21.291000 27.086000 3.850879
21.294000 39.013000 4.663559
21.297000 39.047000 4.594993
21.300000 29.837000 4.055561
21.303000 18.047000 2.997577
21.306000 34.285000 4.373974
21.309000 38.367000 4.505969
21.312000 28.523000 3.844090
21.315000 30.528000 4.058289
21.318000 36.106000 4.343958
21.321000 24.623000 3.682536
21.324000 32.645000 4.095331
21.327000 39.221000 4.575040
21.330000 35.443000 4.322562
21.333000 40.703000 4.678599
21.336000 33.592000 4.533585
21.339000 33.801000 4.235886
21.342000 40.447000 4.628013
21.345000 29.905000 4.130734
21.348000 29.493000 4.051386
21.351000 26.786000 3.729352
21.354000 33.717000 4.333315
21.357000 27.268000 3.587444
21.360000 30.138000 3.976970
21.363000 32.608000 4.139278
21.366000 32.439000 4.194165
21.369000 29.458000 4.001717
21.372000 34.414000 4.331799
21.375000 38.998000 4.507098
21.378000 29.925000 3.988995
21.381000 35.790000 4.488264
21.384000 27.924000 3.827123
21.387000 21.713000 3.457462
21.390000 39.594000 4.601981
21.393000 36.793000 4.533023
21.396000 34.092000 4.261596
21.399000 26.720000 3.748352
21.402000 39.415000 4.701128
21.405000 31.622000 4.154392
21.408000 29.746000 4.050458
21.411000 33.149000 4.296866
21.414000 26.316000 3.700501
21.417000 33.631000 4.238636
21.420000 35.074000 4.290735
21.423000 37.763000 4.484597
21.426000 22.741000 3.584465
21.429000 39.464000 4.691602
21.432000 33.922000 4.233514
21.435000 32.377000 4.192591
21.438000 37.377000 4.377833
21.441000 34.272000 4.324876
21.444000 34.905000 4.326458
21.447000 32.870000 4.197544
21.450000 35.393000 4.385609
21.453000 24.010000 3.602180
21.456000 35.298000 4.413099
21.459000 26.624000 3.609561
21.462000 30.056000 3.986886
21.465000 26.295000 3.901080
21.468000 28.030000 3.792415
21.471000 35.550000 4.393082
21.474000 23.365000 3.523250
21.477000 29.498000 3.889491
21.480000 30.386000 4.020232
21.483000 36.553000 4.620845
21.486000 25.261000 3.728031
21.489000 33.370000 4.201669
21.492000 26.834000 3.696596
21.495000 34.241000 4.319229
21.498000 35.179000 4.351517
21.501000 31.940000 4.170975
21.504000 28.489000 3.664791
21.507000 29.409000 4.069437
21.510000 24.631000 3.704390
21.513000 31.527000 4.171303
21.516000 21.141000 3.343482
21.519000 24.286000 3.691492
21.522000 38.412000 4.600304
21.525000 41.742000 4.750995
21.528000 30.090000 3.961345
21.531000 34.792000 4.245796
21.534000 26.785000 3.823093
21.537000 40.240000 4.607791
21.540000 35.720000 4.320266
21.543000 33.380000 4.044369
21.546000 25.895000 3.716474
21.549000 30.714000 4.085022
21.552000 30.962000 4.194816
21.555000 30.657000 4.061405
21.558000 27.322000 3.834776
21.561000 31.586000 4.036574
21.564000 34.720000 4.203820
21.567000 31.732000 4.110798
21.570000 32.770000 4.355790
21.573000 36.375000 4.423195
21.576000 36.767000 4.464690
21.579000 40.661000 4.715739
21.582000 30.082000 3.939929
21.585000 30.178000 3.980260
21.588000 22.633000 3.546174
21.591000 30.608000 3.927178
21.594000 28.445000 3.761099
21.597000 27.313000 4.005684
21.600000 28.614000 4.018624
21.603000 25.813000 3.766723
21.606000 33.783000 4.221754
21.609000 36.838000 4.217876
21.612000 23.678000 3.527954
21.615000 26.709000 3.738176
21.618000 37.725000 4.605283
21.621000 36.464000 4.350901
21.624000 30.431000 3.946628
21.627000 40.760000 4.745153
21.630000 33.990000 4.183102
21.633000 30.100000 3.999541
21.636000 40.843000 4.677767
21.639000 30.219000 3.996293
21.642000 22.539000 3.310516
21.645000 29.564000 4.001094
21.648000 34.218000 3.984390
21.651000 29.555000 3.900978
21.654000 32.788000 4.158662
21.657000 27.700000 3.803653
21.660000 29.122000 4.013245
21.663000 33.040000 4.163342
21.666000 32.941000 4.193791
21.669000 28.108000 3.824637
21.672000 35.008000 4.367513
21.675000 29.219000 4.012938
21.678000 33.192000 4.232861
21.681000 36.168000 4.426496
21.684000 29.623000 4.032949
21.687000 37.310000 4.509213
21.690000 26.464000 3.867028
21.693000 47.688000 5.106667
21.696000 29.944000 4.029950
21.699000 35.155000 4.352230
21.702000 34.073000 4.296877
21.705000 31.328000 4.225459
21.708000 29.336000 4.038206
21.711000 33.602000 4.235637
21.714000 28.890000 4.106511
21.717000 37.173000 4.515649
21.720000 32.676000 4.186208
21.723000 30.972000 3.951220
21.726000 29.035000 3.957753
21.729000 30.088000 4.081590
21.732000 29.101000 3.946175
21.735000 39.091000 4.648632
21.738000 36.699000 4.429261
21.741000 35.754000 4.234415
21.744000 30.014000 4.056778
21.747000 32.919000 4.203166
21.750000 34.612000 4.280146
21.753000 38.427000 4.595419
21.756000 38.692000 4.283424
21.759000 40.587000 4.706615
21.762000 27.474000 3.783165
21.765000 43.042000 4.925131
21.768000 39.766000 4.638906
21.771000 34.432000 4.316840
21.774000 22.725000 3.539334
21.777000 45.925000 5.228623
21.780000 33.366000 4.205859
21.783000 35.422000 4.254662
21.786000 34.293000 4.255704
21.789000 36.645000 4.538885
21.792000 40.544000 4.868712
21.795000 33.470000 4.305447
21.798000 26.559000 3.727547
21.801000 28.272000 3.811246
21.804000 43.275000 4.830355
21.807000 42.802000 4.885649
21.810000 51.758000 5.322077
21.813000 41.575000 4.682253
21.816000 45.128000 4.966677
21.819000 52.656000 5.402258
21.822000 53.579000 5.388515
21.825000 71.885000 6.009079
21.828000 81.130000 6.714986
21.831000 78.343000 6.326307
21.834000 56.992000 5.417698
21.837000 49.543000 5.236213
21.840000 53.252000 5.321441
21.843000 52.684000 5.262356
21.846000 40.356000 4.629745
21.849000 39.896000 4.688099
21.852000 38.040000 4.418482
21.855000 34.329000 4.208100
21.858000 39.961000 4.489381
21.861000 39.401000 4.631777
21.864000 34.471000 4.372713
21.867000 35.186000 4.325642
21.870000 37.116000 4.402066
21.873000 26.499000 3.874315
21.876000 34.758000 4.317760
21.879000 32.522000 4.302565
21.882000 34.317000 4.486356
21.885000 38.335000 4.468996
21.888000 37.011000 4.438276
21.891000 33.956000 4.361263
21.894000 35.323000 4.362245
21.897000 29.839000 4.087105
21.900000 40.959000 4.615875
21.903000 31.234000 4.035789
21.906000 34.800000 4.327305
21.909000 37.799000 4.697435
21.912000 30.228000 3.919474
21.915000 32.797000 4.061010
21.918000 28.522000 3.856645
21.921000 24.079000 3.641503
21.924000 35.554000 4.223285
21.927000 37.553000 4.486419
21.930000 29.986000 4.079444
21.933000 30.003000 3.811486
21.936000 40.458000 4.791927
21.939000 33.216000 4.361944
21.942000 34.804000 4.432733
21.945000 27.818000 3.787675
21.948000 45.146000 4.818927
21.951000 33.427000 4.331327
21.954000 27.900000 3.871407
21.957000 28.505000 4.014307
21.960000 30.153000 3.964777
21.963000 30.046000 3.929386
21.966000 32.564000 4.184091
21.969000 33.216000 4.336868
21.972000 23.651000 3.692767
21.975000 37.488000 4.634259
21.978000 24.768000 3.560244
21.981000 38.909000 4.515529
21.984000 32.532000 4.329777
21.987000 39.595000 4.647152
21.990000 34.512000 4.136454
21.993000 23.854000 3.433302
21.996000 33.724000 4.314825
21.999000 28.495000 3.855191
22.002000 34.156000 4.268703
22.005000 24.168000 3.528564
22.008000 34.940000 4.436545
22.011000 31.214000 4.121426
22.014000 31.958000 4.140201
22.017000 36.830000 4.348669
22.020000 28.291000 3.924202
22.023000 28.590000 3.876488
22.026000 35.018000 4.351891
22.029000 32.865000 4.297256
22.032000 45.679000 4.870567
22.035000 34.048000 4.165401
22.038000 31.125000 4.131257
22.041000 32.377000 4.273352
22.044000 22.619000 3.569685
22.047000 37.378000 4.304696
22.050000 41.054000 4.695609
22.053000 33.430000 4.148735
22.056000 31.112000 4.113048
22.059000 25.610000 3.857955
22.062000 24.153000 3.601348
22.065000 41.381000 4.645773
22.068000 36.055000 4.226737
22.071000 26.875000 3.893772
22.074000 42.933000 4.698481
22.077000 41.110000 4.588816
22.080000 39.808000 4.548869
22.083000 39.318000 4.651707
22.086000 39.326000 4.782087
22.089000 31.765000 4.163926
22.092000 40.127000 4.527122
22.095000 32.399000 4.221426
22.098000 33.156000 4.371734
22.101000 29.691000 4.098199
22.104000 37.525000 4.595608
22.107000 23.271000 3.522066
22.110000 22.575000 3.462980
22.113000 33.935000 4.335204
22.116000 38.733000 4.627830
22.119000 33.189000 4.374348
22.122000 36.062000 4.295894
22.125000 30.743000 3.926465
22.128000 36.808000 4.510114
22.131000 35.828000 4.362465
22.134000 37.288000 4.338067
22.137000 38.898000 4.534936
22.140000 27.906000 3.902367
22.143000 28.850000 3.962102
22.146000 24.803000 3.616582
22.149000 28.442000 3.783566
22.152000 40.650000 4.489296
22.155000 50.285000 5.317527
22.158000 40.140000 4.696796
22.161000 32.900000 4.170133
22.164000 42.443000 4.840096
22.167000 51.651000 5.195602
22.170000 42.204000 4.829944
22.173000 34.716000 4.415148
22.176000 39.834000 4.706484
22.179000 34.265000 4.263009
22.182000 34.773000 4.346818
22.185000 35.966000 4.280978
22.188000 35.290000 4.387640
22.191000 35.808000 4.431375
22.194000 37.778000 4.321202
22.197000 30.884000 4.122550
22.200000 35.416000 4.396328
22.203000 27.968000 3.890554
22.206000 34.175000 4.259313
22.209000 33.263000 4.123344
22.212000 32.417000 4.173083
22.215000 44.308000 5.094990
22.218000 35.096000 4.525954
22.221000 25.317000 3.484176
22.224000 25.914000 3.561517
22.227000 34.615000 4.236403
22.230000 33.246000 4.417229
22.233000 35.814000 4.423881
22.236000 35.413000 4.405080
22.239000 32.959000 4.083558
22.242000 36.371000 4.274175
22.245000 34.989000 4.357146
22.248000 26.854000 3.815543
22.251000 32.585000 4.124418
22.254000 35.914000 4.281945
22.257000 39.172000 4.641388
22.260000 36.908000 4.521630
22.263000 32.071000 3.965178
22.266000 39.798000 4.579625
22.269000 29.951000 4.076882
22.272000 31.169000 3.990794
22.275000 27.096000 3.765368
22.278000 25.138000 3.730010
22.281000 31.123000 4.167933
22.284000 28.744000 4.064753
22.287000 37.991000 4.495565
22.290000 42.441000 4.802170
22.293000 41.722000 4.930147
22.296000 43.020000 4.851292
22.299000 32.212000 4.139138
22.302000 26.932000 3.812764
22.305000 42.350000 4.702362
22.308000 37.488000 4.468594
22.311000 32.040000 4.052434
22.314000 42.812000 4.717961
22.317000 40.929000 4.667097
22.320000 45.823000 4.813580
22.323000 42.720000 4.774020
22.326000 37.644000 4.537594
22.329000 31.930000 3.967390
22.332000 34.557000 4.287333
22.335000 41.556000 4.884850
22.338000 37.239000 4.482296
22.341000 39.157000 4.511037
22.344000 34.449000 4.198277
22.347000 44.000000 4.900312
22.350000 27.520000 4.001567
22.353000 30.529000 4.124530
22.356000 35.958000 4.434318
22.359000 43.304000 4.725585
22.362000 50.541000 5.280025
22.365000 44.014000 4.828827
22.368000 32.015000 4.048025
22.371000 36.628000 4.400144
22.374000 37.710000 4.585364
22.377000 35.105000 4.372535
22.380000 28.386000 4.011790
22.383000 34.075000 4.232206
22.386000 35.728000 4.415986
22.389000 42.110000 4.651049
22.392000 26.979000 3.802668
22.395000 39.799000 4.653282
22.398000 32.716000 4.245408
22.401000 31.592000 3.952678
22.404000 40.504000 4.512301
22.407000 33.009000 4.124036
22.410000 40.630000 4.538263
22.413000 41.955000 4.704606
22.416000 39.574000 4.610406
22.419000 38.517000 4.504650
22.422000 37.809000 4.331654
22.425000 34.103000 4.244790
22.428000 43.429000 4.846055
22.431000 37.616000 4.438564
22.434000 33.046000 4.269635
22.437000 37.554000 4.520591
22.440000 36.004000 4.429877
22.443000 49.911000 5.344959
22.446000 38.829000 4.292181
22.449000 38.991000 4.702178
22.452000 30.012000 4.201549
22.455000 28.947000 4.137085
22.458000 36.437000 4.300940
22.461000 43.698000 4.810074
22.464000 42.942000 4.777014
22.467000 38.842000 4.606809
22.470000 39.541000 4.596948
22.473000 42.575000 4.760633
22.476000 39.831000 4.569325
22.479000 40.242000 4.600530
22.482000 34.296000 4.270588
22.485000 33.693000 4.139971
22.488000 44.162000 4.711009
22.491000 39.760000 4.735563
22.494000 38.159000 4.353184
22.497000 38.150000 4.713148
22.500000 31.477000 4.136265
22.503000 46.722000 4.924719
22.506000 42.531000 4.685099
22.509000 46.004000 4.971868
22.512000 43.646000 5.031995
22.515000 42.698000 4.690008
22.518000 54.288000 5.341485
22.521000 47.684000 5.093446
22.524000 47.158000 5.106978
22.527000 46.806000 5.217168
22.530000 45.034000 4.857769
22.533000 34.317000 4.208593
22.536000 44.880000 4.719729
22.539000 46.173000 5.036754
22.542000 45.813000 4.991580
22.545000 58.802000 5.607517
22.548000 41.812000 4.744911
22.551000 46.741000 5.037035
22.554000 58.746000 5.652525
22.557000 42.982000 4.849613
22.560000 48.289000 5.220125
22.563000 48.714000 5.075956
22.566000 48.824000 5.018484
22.569000 60.271000 5.744767
22.572000 60.000000 5.812218
22.575000 51.137000 5.316990
22.578000 66.615000 5.744333
22.581000 49.844000 5.191400
22.584000 52.647000 5.253782
22.587000 59.790000 5.685815
22.590000 56.278000 5.525290
22.593000 68.270000 6.220190
22.596000 69.056000 6.089833
22.599000 57.975000 5.607320
22.602000 72.328000 6.321584
22.605000 64.526000 5.974982
22.608000 62.706000 5.762609
22.611000 58.623000 5.344150
22.614000 81.366000 6.770892
22.617000 86.987000 6.897215
22.620000 93.458000 7.171663
22.623000 96.490000 7.263745
22.626000 92.074000 6.861170
22.629000 101.201000 7.450451
22.632000 109.226000 7.493176
22.635000 124.450000 7.914852
22.638000 125.853000 8.035538
22.641000 147.458000 8.918750
22.644000 171.749000 9.690896
22.647000 165.135000 9.515066
22.650000 224.829000 10.878258
22.653000 238.969000 11.165165
22.656000 253.264000 11.738497
22.659000 323.009000 13.471741
22.662000 398.090000 14.819507
22.665000 523.178000 16.858731
22.668000 621.452000 18.359643
22.671000 869.085000 21.896146
22.674000 1231.503000 26.154487
22.677000 1708.051000 31.004733
22.680000 2372.610000 36.525222
22.683000 3414.515000 44.332457
22.686000 3737.712000 46.849153
22.689000 3639.076000 46.755923
22.692000 3209.075000 43.631523
22.695000 2547.772000 37.959717
22.698000 2056.567000 34.000869
22.701000 1523.078000 29.536390
22.704000 1074.288000 24.628764
22.707000 775.196000 20.673775
22.710000 601.391000 17.875728
22.713000 397.316000 14.521457
22.716000 355.150000 14.044757
22.719000 281.013000 12.377474
22.722000 260.848000 12.022442
22.725000 243.669000 11.477122
22.728000 179.703000 9.836293
22.731000 168.179000 9.626239
22.734000 176.601000 9.692278
22.737000 131.047000 8.484308
22.740000 122.478000 8.027970
22.743000 115.946000 7.892091
22.746000 95.514000 7.265486
22.749000 85.880000 6.985452
22.752000 84.627000 6.734539
22.755000 83.269000 6.663723
22.758000 85.825000 6.918762
22.761000 92.202000 6.949049
22.764000 74.138000 6.380039
22.767000 89.258000 6.996048
22.770000 65.072000 5.809502
22.773000 62.155000 5.792560
22.776000 69.134000 6.095751
22.779000 65.005000 5.886604
22.782000 66.255000 5.848136
22.785000 55.192000 5.405749
22.788000 52.953000 5.450680
22.791000 59.219000 5.687450
22.794000 65.289000 5.924026
22.797000 52.497000 5.309649
22.800000 52.408000 5.393386
22.803000 49.691000 5.170267
22.806000 47.156000 5.184134
22.809000 55.279000 5.541898
22.812000 46.769000 5.103907
22.815000 44.198000 4.988415
22.818000 59.248000 5.492490
22.821000 64.933000 5.792364
22.824000 53.911000 5.588634
22.827000 46.479000 4.999206
22.830000 39.335000 4.441766
22.833000 51.552000 5.167995
22.836000 42.281000 4.613293
22.839000 44.967000 4.899525
22.842000 37.479000 4.378965
22.845000 47.845000 5.182768
22.848000 45.668000 4.971095
22.851000 45.962000 4.926628
22.854000 47.654000 5.082268
22.857000 43.572000 4.897548
22.860000 53.265000 5.292526
22.863000 46.916000 5.031736
22.866000 48.853000 5.199075
22.869000 39.125000 4.538433
22.872000 43.028000 4.745504
22.875000 38.847000 4.552403
22.878000 33.621000 4.314714
22.881000 47.072000 5.125853
22.884000 34.539000 4.331361
22.887000 41.790000 4.713855
22.890000 49.246000 4.902009
22.893000 39.343000 4.568922
22.896000 41.154000 4.716394
22.899000 38.611000 4.611082
22.902000 47.185000 5.012966
22.905000 52.770000 5.215040
22.908000 42.383000 4.954826
22.911000 40.850000 4.597577
22.914000 43.804000 4.679437
22.917000 35.300000 4.504016
22.920000 41.459000 4.691323
22.923000 33.236000 4.138215
22.926000 42.883000 4.809524
22.929000 32.881000 4.214133
22.932000 46.029000 4.755979
22.935000 51.134000 5.116215
22.938000 38.046000 4.517900
22.941000 34.613000 4.506420
22.944000 40.144000 4.532368
22.947000 35.224000 4.198864
22.950000 26.933000 3.689621
22.953000 29.283000 3.869790
22.956000 53.124000 5.351330
22.959000 35.954000 4.362307
22.962000 38.086000 4.599791
22.965000 29.738000 4.000537
22.968000 34.362000 4.408709
22.971000 29.891000 4.156092
22.974000 31.666000 4.078419
22.977000 36.816000 4.540881
22.980000 34.099000 4.253308
22.983000 33.090000 4.178993
22.986000 29.823000 3.983921
22.989000 39.170000 4.702817
22.992000 36.610000 4.413170
22.995000 36.110000 4.393795
22.998000 36.629000 4.737749
23.001000 42.601000 4.955004
23.004000 24.921000 3.620796
23.007000 38.752000 4.521480
23.010000 34.432000 4.288810
23.013000 33.225000 4.213709
23.016000 25.151000 3.614201
23.019000 32.979000 4.216430
23.022000 46.792000 5.046065
23.025000 38.428000 4.653907
23.028000 28.926000 3.903537
23.031000 42.996000 4.694664
23.034000 33.987000 4.118347
23.037000 35.615000 4.316683
23.040000 26.215000 3.727161
23.043000 35.509000 4.432357
23.046000 34.315000 4.295532
23.049000 40.920000 4.522406
23.052000 34.682000 4.259931
23.055000 35.523000 4.488528
23.058000 37.643000 4.571169
23.061000 35.346000 4.256058
23.064000 34.003000 4.260623
23.067000 29.749000 4.082614
23.070000 37.146000 4.568921
23.073000 29.905000 3.992639
23.076000 33.126000 4.245169
23.079000 34.283000 4.312720
23.082000 41.449000 4.634035
23.085000 35.062000 4.246938
23.088000 40.275000 4.725957
23.091000 31.395000 4.150267
23.094000 41.282000 4.735669
23.097000 38.788000 4.444076
23.100000 39.545000 4.739516
23.103000 36.147000 4.591829
23.106000 36.023000 4.344984
23.109000 37.306000 4.461897
23.112000 33.021000 4.034788
23.115000 36.937000 4.694940
23.118000 26.272000 3.821138
23.121000 31.936000 4.008184
23.124000 41.533000 4.839630
23.127000 34.465000 4.404456
23.130000 32.388000 4.250684
23.133000 34.981000 4.412349
23.136000 26.267000 3.725028
23.139000 32.831000 4.218796
23.142000 30.723000 4.057549
23.145000 32.355000 4.135339
23.148000 39.713000 4.730788
23.151000 36.153000 4.388466
23.154000 35.461000 4.347699
23.157000 34.263000 4.323620
23.160000 37.218000 4.505004
23.163000 25.428000 3.700882
23.166000 33.238000 4.103760
23.169000 36.010000 4.234008
23.172000 28.034000 3.777101
23.175000 26.943000 3.883927
23.178000 40.942000 4.704603
23.181000 46.175000 4.713649
23.184000 34.799000 4.306021
23.187000 26.261000 3.820853
23.190000 37.075000 4.438596
23.193000 31.943000 4.103598
23.196000 25.422000 3.649203
23.199000 43.241000 4.805312
23.202000 27.938000 4.031549
23.205000 35.782000 4.244414
23.208000 35.618000 4.483012
23.211000 32.045000 4.264276
23.214000 28.299000 3.741861
23.217000 32.290000 4.092175
23.220000 39.435000 4.599311
23.223000 35.992000 4.356927
23.226000 33.951000 4.175223
23.229000 34.759000 4.292125
23.232000 30.485000 4.113014
23.235000 41.364000 4.815718
23.238000 38.854000 4.624970
23.241000 41.598000 4.875965
23.244000 33.647000 4.245943
23.247000 29.593000 4.070505
23.250000 34.931000 4.331310
23.253000 33.153000 4.291791
23.256000 42.591000 4.700499
23.259000 26.128000 3.704508
23.262000 33.447000 4.387299
23.265000 34.010000 4.270761
23.268000 42.027000 4.789282
23.271000 42.191000 4.783660
23.274000 32.878000 4.197385
23.277000 40.514000 4.746292
23.280000 48.704000 5.210971
23.283000 33.522000 4.228614
23.286000 31.929000 4.045831
23.289000 31.866000 4.069411
23.292000 28.240000 3.915159
23.295000 42.170000 4.820425
23.298000 37.956000 4.444101
23.301000 29.994000 3.878278
23.304000 38.437000 4.627426
23.307000 44.442000 4.895908
23.310000 35.939000 4.569630
23.313000 32.792000 4.126164
23.316000 36.703000 4.504029
23.319000 30.344000 3.919265
23.322000 28.761000 3.855813
23.325000 25.136000 3.574168
23.328000 30.847000 3.983942
23.331000 45.715000 5.089613
23.334000 34.763000 4.303320
23.337000 32.894000 4.381831
23.340000 41.924000 4.846388
23.343000 31.900000 4.132068
23.346000 38.389000 4.511862
23.349000 39.250000 4.657142
23.352000 40.752000 4.742713
23.355000 34.252000 4.191332
23.358000 45.223000 4.861764
23.361000 32.239000 4.140445
23.364000 39.697000 4.631749
23.367000 33.791000 4.234275
23.370000 29.157000 3.896947
23.373000 38.114000 4.445386
23.376000 31.600000 4.139547
23.379000 37.394000 4.521000
23.382000 25.599000 3.701921
23.385000 42.975000 4.861194
23.388000 45.925000 4.876384
23.391000 36.514000 4.238720
23.394000 37.027000 4.579867
23.397000 40.707000 4.610652
23.400000 41.141000 4.802886
23.403000 35.422000 4.467615
23.406000 40.421000 4.632696
23.409000 37.630000 4.427896
23.412000 23.811000 3.539544
23.415000 29.413000 3.870957
23.418000 29.891000 4.043106
23.421000 41.944000 4.804706
23.424000 30.482000 3.807613
23.427000 39.251000 4.507974
23.430000 28.257000 3.823311
23.433000 47.413000 5.231473
23.436000 30.028000 4.178526
23.439000 33.161000 4.282607
23.442000 35.169000 4.497323
23.445000 32.624000 4.165814
23.448000 32.383000 4.024550
23.451000 46.407000 5.029063
23.454000 34.211000 4.203297
23.457000 38.555000 4.587155
23.460000 40.435000 4.737446
23.463000 36.139000 4.352216
23.466000 30.363000 4.040354
23.469000 38.356000 4.574113
23.472000 37.064000 4.351029
23.475000 32.677000 4.071207
23.478000 35.524000 4.368936
23.481000 28.378000 3.978282
23.484000 40.332000 4.783490
23.487000 35.076000 4.348187
23.490000 42.292000 4.802214
23.493000 44.803000 4.930093
23.496000 38.538000 4.469618
23.499000 33.773000 4.334276
23.502000 37.097000 4.510905
23.505000 39.168000 4.582347
23.508000 33.556000 4.293792
23.511000 42.422000 4.845677
23.514000 22.371000 3.597463
23.517000 34.813000 4.095994
23.520000 31.478000 3.980694
23.523000 35.713000 4.402512
23.526000 30.973000 3.951735
23.529000 34.733000 4.392904
23.532000 29.779000 3.958900
23.535000 33.455000 4.168807
23.538000 32.983000 4.090422
23.541000 40.394000 4.582206
23.544000 34.334000 4.223289
23.547000 33.285000 4.253323
23.550000 41.460000 4.668644
23.553000 34.410000 4.210180
23.556000 45.206000 4.988174
23.559000 35.570000 4.448964
23.562000 35.526000 4.293307
23.565000 43.941000 4.669264
23.568000 41.211000 4.645694
23.571000 33.060000 4.283927
23.574000 32.928000 4.180566
23.577000 35.949000 4.370212
23.580000 44.145000 4.879564
23.583000 38.345000 4.666918
23.586000 39.806000 4.678982
23.589000 36.282000 4.442688
23.592000 35.413000 4.324495
23.595000 37.609000 4.252507
23.598000 40.131000 4.769943
23.601000 30.888000 4.233509
23.604000 35.525000 4.466502
23.607000 39.243000 4.380010
23.610000 41.842000 4.763356
23.613000 38.078000 4.514064
23.616000 32.390000 4.273543
23.619000 35.584000 4.478397
23.622000 25.854000 3.586505
23.625000 29.991000 3.931464
23.628000 36.938000 4.546839
23.631000 27.072000 3.830517
23.634000 21.692000 3.422725
23.637000 49.086000 5.128878
23.640000 25.374000 3.817861
23.643000 33.734000 4.249196
23.646000 36.035000 4.582838
23.649000 26.916000 3.919134
23.652000 37.241000 4.400761
23.655000 27.999000 3.844951
23.658000 42.932000 5.002199
23.661000 38.955000 4.664768
23.664000 36.957000 4.496566
23.667000 29.156000 4.060275
23.670000 37.549000 4.417472
23.673000 43.204000 4.882912
23.676000 39.408000 4.699057
23.679000 32.834000 4.257090
23.682000 34.337000 4.318278
23.685000 44.746000 4.991622
23.688000 40.138000 4.616910
23.691000 39.456000 4.523250
23.694000 42.092000 4.860761
23.697000 38.410000 4.620098
23.700000 32.252000 4.067713
23.703000 24.934000 3.679782
23.706000 30.474000 4.169734
23.709000 24.618000 3.545608
23.712000 24.729000 3.511656
23.715000 32.385000 4.212033
23.718000 28.801000 3.840361
23.721000 34.254000 4.274698
23.724000 27.641000 3.758713
23.727000 41.235000 4.830526
23.730000 46.608000 4.957196
23.733000 35.350000 4.441601
23.736000 36.409000 4.526745
23.739000 28.648000 3.927160
23.742000 37.583000 4.569928
23.745000 30.431000 4.030472
23.748000 36.681000 4.634795
23.751000 29.400000 4.018979
23.754000 28.260000 3.650828
23.757000 30.820000 3.992851
23.760000 39.377000 4.715790
23.763000 33.858000 4.151632
23.766000 34.142000 4.120338
23.769000 45.628000 4.816606
23.772000 32.113000 4.109802
23.775000 44.812000 4.986808
23.778000 33.693000 4.232424
23.781000 37.006000 4.541479
23.784000 30.167000 3.977671
23.787000 39.939000 4.593166
23.790000 37.445000 4.582270
23.793000 42.004000 4.757652
23.796000 28.611000 3.957629
23.799000 30.568000 3.978374
23.802000 23.184000 3.515985
23.805000 28.934000 3.861534
23.808000 36.124000 4.474492
23.811000 40.987000 4.796740
23.814000 29.440000 4.005705
23.817000 30.036000 3.969832
23.820000 49.915000 5.255726
23.823000 41.818000 4.790648
23.826000 28.481000 4.000916
23.829000 23.267000 3.457231
23.832000 27.690000 3.834920
23.835000 41.155000 4.679324
23.838000 29.813000 3.923088
23.841000 33.823000 4.143683
23.844000 24.421000 3.545051
23.847000 40.091000 4.634582
23.850000 38.636000 4.688294
23.853000 39.481000 4.608330
23.856000 25.278000 3.578655
23.859000 33.739000 4.205958
23.862000 39.000000 4.644148
23.865000 37.151000 4.502829
23.868000 39.503000 4.736075
23.871000 34.185000 4.224259
23.874000 37.734000 4.509105
23.877000 36.722000 4.406170
23.880000 38.239000 4.426467
23.883000 35.891000 4.467264
23.886000 39.165000 4.615273
23.889000 27.475000 3.810538
23.892000 28.228000 3.925877
23.895000 35.902000 4.565569
23.898000 32.702000 4.170616
23.901000 28.783000 3.967061
23.904000 31.950000 4.034028
23.907000 38.980000 4.610456
23.910000 36.800000 4.566590
23.913000 35.792000 4.469496
23.916000 45.460000 4.969517
23.919000 42.358000 4.717542
23.922000 35.293000 4.322755
23.925000 45.509000 4.959891
23.928000 37.087000 4.350070
23.931000 30.805000 4.095402
23.934000 33.863000 4.200586
23.937000 33.439000 4.216172
23.940000 28.608000 3.911028
23.943000 38.056000 4.382748
23.946000 28.807000 3.823134
23.949000 35.392000 4.277159
23.952000 42.935000 4.961903
23.955000 38.038000 4.471555
23.958000 34.451000 4.277581
23.961000 43.332000 4.738286
23.964000 34.809000 4.280161
23.967000 33.352000 4.119417
23.970000 48.434000 5.040376
23.973000 38.665000 4.568921
23.976000 38.531000 4.524254
23.979000 39.308000 4.651893
23.982000 36.515000 4.379506
23.985000 34.935000 4.246275
23.988000 32.255000 4.214992
23.991000 31.443000 4.172025
23.994000 40.167000 4.610751
23.997000 33.232000 4.319925
24.000000 37.585000 4.415288
24.003000 33.416000 4.305013
24.006000 34.116000 4.127315
24.009000 43.089000 4.855929
24.012000 30.325000 4.186943
24.015000 39.342000 4.789107
24.018000 40.010000 4.698147
24.021000 35.183000 4.286475
24.024000 34.024000 4.322595
24.027000 24.918000 3.644139
24.030000 40.853000 4.762055
24.033000 30.197000 4.004878
24.036000 34.354000 4.240669
24.039000 32.076000 4.116550
24.042000 31.551000 4.226208
24.045000 38.226000 4.415461
24.048000 34.462000 4.156962
24.051000 29.440000 4.015121
24.054000 39.986000 4.704380
24.057000 44.248000 5.004931
24.060000 41.716000 4.595048
24.063000 24.994000 3.543424
24.066000 27.754000 3.780239
24.069000 32.807000 4.262136
24.072000 38.801000 4.573103
24.075000 37.452000 4.439573
24.078000 48.217000 5.114364
24.081000 41.614000 4.621125
24.084000 33.699000 4.075083
24.087000 41.993000 4.844672
24.090000 57.246000 5.683450
24.093000 49.322000 5.119772
24.096000 47.842000 5.109390
24.099000 62.102000 5.661671
24.102000 63.200000 5.839461
24.105000 68.036000 6.048289
24.108000 71.782000 6.012494
24.111000 77.940000 6.371394
24.114000 70.208000 6.312733
24.117000 68.530000 6.223237
24.120000 69.285000 6.292820
24.123000 48.956000 5.037525
24.126000 42.270000 4.660952
24.129000 51.203000 5.408668
24.132000 50.363000 5.209085
24.135000 45.490000 4.942030
24.138000 39.697000 4.688940
24.141000 37.509000 4.373748
24.144000 51.260000 5.380000
24.147000 31.030000 3.919178
24.150000 39.823000 4.680092
24.153000 28.912000 3.684634
24.156000 38.374000 4.564144
24.159000 41.904000 4.673582
24.162000 29.079000 4.043205
24.165000 41.391000 4.792200
24.168000 35.834000 4.435918
24.171000 38.190000 4.466099
24.174000 30.297000 3.919993
24.177000 29.332000 3.814709
24.180000 30.569000 3.857425
24.183000 49.173000 5.215039
24.186000 42.082000 4.718715
24.189000 42.615000 4.747978
24.192000 38.034000 4.575762
24.195000 41.204000 4.782197
24.198000 36.651000 4.441698
24.201000 29.403000 3.862866
24.204000 34.401000 4.304660
24.207000 33.875000 4.300040
24.210000 32.437000 4.181760
24.213000 38.009000 4.531400
24.216000 28.125000 3.840396
24.219000 35.317000 4.461000
24.222000 38.201000 4.414759
24.225000 37.979000 4.296792
24.228000 40.098000 4.422224
24.231000 43.850000 5.061537
24.234000 32.586000 4.334958
24.237000 36.223000 4.379314
24.240000 30.093000 4.171285
24.243000 41.163000 4.748758
24.246000 37.732000 4.448392
24.249000 42.610000 4.831271
24.252000 41.532000 4.822259
24.255000 41.006000 4.612526
24.258000 37.497000 4.327008
24.261000 35.410000 4.350762
24.264000 37.763000 4.553158
24.267000 32.865000 4.200521
24.270000 31.774000 4.183178
24.273000 26.994000 3.797175
24.276000 43.092000 4.883157
24.279000 28.617000 3.788623
24.282000 36.120000 4.346150
24.285000 39.637000 4.668050
24.288000 36.894000 4.339481
24.291000 33.013000 4.234991
24.294000 32.679000 4.079370
24.297000 35.790000 4.449132
24.300000 39.557000 4.379579
24.303000 32.362000 4.088507
24.306000 50.245000 5.458818
24.309000 42.552000 4.686471
24.312000 37.166000 4.519529
24.315000 42.409000 4.751252
24.318000 45.720000 4.799908
24.321000 35.193000 4.213518
24.324000 32.157000 4.137686
24.327000 49.293000 5.005159
24.330000 36.565000 4.464795
24.333000 29.164000 4.039197
24.336000 39.771000 4.641617
24.339000 31.331000 4.077095
24.342000 20.513000 3.330535
24.345000 35.356000 4.314168
24.348000 36.881000 4.493422
24.351000 28.245000 3.906458
24.354000 37.877000 4.533847
24.357000 33.527000 4.388520
24.360000 27.333000 3.771249
24.363000 43.912000 4.918857
24.366000 39.356000 4.615878
24.369000 43.400000 4.893438
24.372000 50.702000 5.322574
24.375000 41.046000 4.663142
24.378000 36.730000 4.391982
24.381000 38.320000 4.487001
24.384000 40.324000 4.616084
24.387000 29.801000 3.986381
24.390000 35.417000 4.275389
24.393000 32.077000 4.116538
24.396000 46.444000 4.917418
24.399000 34.781000 4.345937
24.402000 29.424000 3.935627
24.405000 39.021000 4.596308
24.408000 44.674000 4.852766
24.411000 41.866000 4.569159
24.414000 35.868000 4.303044
24.417000 37.599000 4.589022
24.420000 36.616000 4.453688
24.423000 41.563000 4.835310
24.426000 34.066000 4.478539
24.429000 37.290000 4.402655
24.432000 38.511000 4.490100
24.435000 45.050000 5.043282
24.438000 31.979000 4.073943
24.441000 35.350000 4.617149
24.444000 32.494000 3.957058
24.447000 29.580000 4.029399
24.450000 30.972000 4.158922
24.453000 44.451000 4.980607
24.456000 31.774000 4.220211
24.459000 52.312000 5.219194
24.462000 47.805000 4.995428
24.465000 41.968000 4.681294
24.468000 28.596000 4.003824
24.471000 37.693000 4.403946
24.474000 41.663000 4.682037
24.477000 47.998000 5.181943
24.480000 43.266000 4.725441
24.483000 38.914000 4.650512
24.486000 36.866000 4.416930
24.489000 37.625000 4.519712
24.492000 34.136000 4.199973
24.495000 38.449000 4.598263
24.498000 35.071000 4.322019
24.501000 35.993000 4.407123
24.504000 33.143000 4.097521
24.507000 44.840000 4.842338
24.510000 26.034000 3.572921
24.513000 36.040000 4.540630
24.516000 33.977000 4.304940
24.519000 39.342000 4.541399
24.522000 42.729000 4.828075
24.525000 47.680000 5.099556
24.528000 30.465000 3.912678
24.531000 45.459000 4.886607
24.534000 45.989000 4.876978
24.537000 41.704000 4.855212
24.540000 38.551000 4.589004
24.543000 42.817000 4.926424
24.546000 34.430000 4.315750
24.549000 48.506000 5.053077
24.552000 33.751000 4.051922
24.555000 42.711000 4.827469
24.558000 30.796000 3.968517
24.561000 32.473000 4.082789
24.564000 37.707000 4.416344
24.567000 34.046000 4.138656
24.570000 40.429000 4.677265
24.573000 30.468000 3.922613
24.576000 41.757000 4.824599
24.579000 34.417000 4.309076
24.582000 35.766000 4.468757
24.585000 33.897000 4.191815
24.588000 37.930000 4.605951
24.591000 32.796000 4.132279
24.594000 51.716000 5.355732
24.597000 36.453000 4.320070
24.600000 42.196000 4.731495
24.603000 37.286000 4.334246
24.606000 41.557000 4.813826
24.609000 36.125000 4.353331
24.612000 41.772000 4.762001
24.615000 37.976000 4.583226
24.618000 38.034000 4.569276
24.621000 45.204000 4.815925
24.624000 32.381000 4.107877
24.627000 35.712000 4.343206
24.630000 31.761000 4.123442
24.633000 37.001000 4.362422
24.636000 43.583000 4.855330
24.639000 46.626000 4.966373
24.642000 45.713000 4.810746
24.645000 46.802000 5.112334
24.648000 46.709000 5.038495
24.651000 52.521000 5.380289
24.654000 40.610000 4.723148
24.657000 45.985000 5.030910
24.660000 55.740000 5.414163
24.663000 55.498000 5.436422
24.666000 58.375000 5.483271
24.669000 45.111000 4.978691
24.672000 62.430000 5.814835
24.675000 64.142000 5.804894
24.678000 48.608000 5.094434
24.681000 49.205000 5.285720
24.684000 52.812000 5.062264
24.687000 58.726000 5.680486
24.690000 60.343000 5.742994
24.693000 62.918000 5.916500
24.696000 62.279000 5.724158
24.699000 65.181000 5.883934
24.702000 72.008000 6.291131
24.705000 72.265000 6.307749
24.708000 81.319000 6.743698
24.711000 91.477000 6.944786
24.714000 88.405000 6.775548
24.717000 103.782000 7.453364
24.720000 118.634000 7.987711
24.723000 153.412000 8.977303
24.726000 207.147000 10.420010
24.729000 250.168000 11.433426
24.732000 352.933000 13.746045
24.735000 479.553000 16.176439
24.738000 714.436000 19.821268
24.741000 1003.832000 23.474949
24.744000 1761.894000 31.316480
24.747000 2978.584000 41.854975
24.750000 4682.518000 53.684161
24.753000 6230.982000 62.589747
24.756000 5595.068000 58.585458
24.759000 3807.835000 47.710718
24.762000 2409.481000 37.600727
24.765000 1436.770000 28.460266
24.768000 844.670000 21.404090
24.771000 548.747000 17.234388
24.774000 414.114000 15.060034
24.777000 293.290000 12.718745
24.780000 229.523000 11.159761
24.783000 182.678000 9.851176
24.786000 172.213000 9.577544
24.789000 135.856000 8.826930
24.792000 89.951000 6.813923
24.795000 81.477000 6.650959
24.798000 93.314000 7.073841
24.801000 88.983000 6.798626
24.804000 85.135000 6.719378
24.807000 73.062000 6.288117
24.810000 75.540000 6.488240
24.813000 57.399000 5.491633
24.816000 49.287000 5.141896
24.819000 63.070000 5.880269
24.822000 46.895000 5.170277
24.825000 51.553000 5.144274
24.828000 53.836000 5.224509
24.831000 42.778000 4.737803
24.834000 52.395000 5.197848
24.837000 44.209000 4.851247
24.840000 49.922000 5.144155
24.843000 46.941000 5.104795
24.846000 47.700000 4.895878
24.849000 41.171000 4.721387
24.852000 43.334000 4.951455
24.855000 36.050000 4.398038
24.858000 53.400000 5.286335
24.861000 54.203000 5.367842
24.864000 46.486000 5.080051
24.867000 37.494000 4.605731
24.870000 52.350000 5.364209
24.873000 32.808000 4.168535
24.876000 34.636000 4.403045
24.879000 36.759000 4.379552
24.882000 39.874000 4.587709
24.885000 46.805000 4.970193
24.888000 37.604000 4.259474
24.891000 47.468000 4.975205
24.894000 43.544000 4.676377
24.897000 44.413000 4.718995
24.900000 27.130000 3.783428
24.903000 49.614000 5.039821
24.906000 42.352000 4.771379
24.909000 42.471000 4.799904
24.912000 57.272000 5.482519
24.915000 39.675000 4.642546
24.918000 36.332000 4.468661
24.921000 43.459000 4.654346
24.924000 47.412000 4.998923
24.927000 39.647000 4.521152
24.930000 34.446000 4.287863
24.933000 40.486000 4.671517
24.936000 39.026000 4.746478
24.939000 46.153000 5.128561
24.942000 37.081000 4.315467
24.945000 36.218000 4.292739
24.948000 53.740000 5.563357
24.951000 34.237000 4.237674
24.954000 50.784000 5.445701
24.957000 47.916000 5.129750
24.960000 38.354000 4.414870
24.963000 41.342000 4.562293
24.966000 54.475000 5.341038
24.969000 41.570000 4.734091
24.972000 33.430000 4.103207
24.975000 48.298000 4.961935
24.978000 37.161000 4.465099
24.981000 39.344000 4.712939
24.984000 41.607000 4.643537
24.987000 45.827000 5.111743
24.990000 43.001000 4.655448
24.993000 48.157000 5.030873
24.996000 44.838000 4.902177
24.999000 39.825000 4.690421
25.002000 37.110000 4.383924
25.005000 31.635000 4.158303
25.008000 37.127000 4.301578
25.011000 38.023000 4.505060
25.014000 35.763000 4.460137
25.017000 28.020000 4.057411
25.020000 41.786000 4.600888
25.023000 42.558000 4.818586
25.026000 48.039000 5.005642
25.029000 39.350000 4.472782
25.032000 31.112000 4.147779
25.035000 41.188000 4.687844
25.038000 41.466000 4.743383
25.041000 37.056000 4.460813
25.044000 32.702000 4.195276
25.047000 46.732000 5.200501
25.050000 40.112000 4.618880
25.053000 25.178000 3.683762
25.056000 31.084000 4.012463
25.059000 37.759000 4.480592
25.062000 34.386000 4.310677
25.065000 30.724000 4.066505
25.068000 26.612000 3.707460
25.071000 34.063000 4.272137
25.074000 37.852000 4.497623
25.077000 49.092000 5.169589
25.080000 43.124000 4.826692
25.083000 36.246000 4.532336
25.086000 35.049000 4.406714
25.089000 39.011000 4.562878
25.092000 48.298000 4.876483
25.095000 31.361000 3.973321
25.098000 40.293000 4.582783
25.101000 43.902000 4.920609
25.104000 32.330000 4.154814
25.107000 32.847000 4.121109
25.110000 38.725000 4.626411
25.113000 38.196000 4.503989
25.116000 39.801000 4.579110
25.119000 37.833000 4.492470
25.122000 28.895000 3.898314
25.125000 31.662000 4.191027
25.128000 28.712000 4.005194
25.131000 33.905000 4.366417
25.134000 35.548000 4.367055
25.137000 50.655000 5.131347
25.140000 31.641000 4.077892
25.143000 57.244000 5.599914
25.146000 36.702000 4.589565
25.149000 39.492000 4.607406
25.152000 38.768000 4.426980
25.155000 33.107000 4.135588
25.158000 33.804000 4.324116
25.161000 32.150000 4.277422
25.164000 37.603000 4.448724
25.167000 48.858000 5.028262
25.170000 37.953000 4.327425
25.173000 36.937000 4.452642
25.176000 39.499000 4.579206
25.179000 44.911000 4.974467
25.182000 41.664000 4.756823
25.185000 27.042000 3.633875
25.188000 44.134000 4.967899
25.191000 44.793000 4.919162
25.194000 38.431000 4.478097
25.197000 43.170000 4.843632
25.200000 30.657000 3.955444
25.203000 33.882000 4.343693
25.206000 42.185000 4.745901
25.209000 29.226000 3.817926
25.212000 43.153000 4.829174
25.215000 37.770000 4.413308
25.218000 41.817000 4.775245
25.221000 34.489000 4.195887
25.224000 40.521000 4.557705
25.227000 38.650000 4.442067
25.230000 38.640000 4.426166
25.233000 34.465000 4.427852
25.236000 34.269000 4.446502
25.239000 41.458000 4.817508
25.242000 34.981000 4.436412
25.245000 39.374000 4.729716
25.248000 25.643000 3.742614
25.251000 45.704000 4.924639
25.254000 31.840000 4.299056
25.257000 25.836000 3.860446
25.260000 42.060000 4.826241
25.263000 31.673000 4.195092
25.266000 32.798000 4.037076
25.269000 34.955000 4.431189
25.272000 34.336000 4.347463
25.275000 36.077000 4.465027
25.278000 46.177000 4.961587
25.281000 41.557000 4.779250
25.284000 41.968000 4.710621
25.287000 33.107000 4.271276
25.290000 39.387000 4.509343
25.293000 40.898000 4.723063
25.296000 41.705000 4.984076
25.299000 32.519000 4.146526
25.302000 31.352000 4.018062
25.305000 31.675000 4.201379
25.308000 31.207000 4.233430
25.311000 47.798000 5.017802
25.314000 49.605000 5.129190
25.317000 37.196000 4.387891
25.320000 32.696000 4.127223
25.323000 35.682000 4.422348
25.326000 37.452000 4.414488
25.329000 36.286000 4.262705
25.332000 34.911000 4.311631
25.335000 33.323000 4.297139
25.338000 38.824000 4.552510
25.341000 45.812000 4.867924
25.344000 27.925000 3.777796
25.347000 32.374000 4.137934
25.350000 38.819000 4.514067
25.353000 45.887000 5.018276
25.356000 28.205000 3.750164
25.359000 49.407000 5.112627
25.362000 35.499000 4.433228
25.365000 34.770000 4.355586
25.368000 34.705000 4.363797
25.371000 36.726000 4.300747
25.374000 43.410000 4.907976
25.377000 32.446000 4.197717
25.380000 44.458000 5.035803
25.383000 37.611000 4.517157
25.386000 47.009000 5.119808
25.389000 46.328000 5.026423
25.392000 37.650000 4.654203
25.395000 43.454000 4.937826
25.398000 48.106000 5.098368
25.401000 40.854000 4.749645
25.404000 42.618000 4.607476
25.407000 43.083000 4.886638
25.410000 42.311000 4.960531
25.413000 37.090000 4.539182
25.416000 42.515000 4.848615
25.419000 41.117000 4.619968
25.422000 54.561000 5.455618
25.425000 43.505000 5.005716
25.428000 36.174000 4.270539
25.431000 34.679000 4.402667
25.434000 42.816000 4.775954
25.437000 37.320000 4.508926
25.440000 39.296000 4.471177
25.443000 47.899000 5.081615
25.446000 34.033000 4.287650
25.449000 36.066000 4.533126
25.452000 36.663000 4.446488
25.455000 41.626000 4.768917
25.458000 33.083000 4.122262
25.461000 31.166000 4.063544
25.464000 40.107000 4.578175
25.467000 41.784000 4.810831
25.470000 32.821000 4.238991
25.473000 45.087000 4.863015
25.476000 45.071000 4.987167
25.479000 35.306000 4.314534
25.482000 43.789000 4.893908
25.485000 43.106000 4.979878
25.488000 35.620000 4.345660
25.491000 43.632000 4.836758
25.494000 40.213000 4.714597
25.497000 38.717000 4.626762
25.500000 28.893000 3.988552
25.503000 28.259000 3.917156
25.506000 31.705000 4.168056
25.509000 34.222000 4.432052
25.512000 33.721000 4.452159
25.515000 32.704000 4.104053
25.518000 27.093000 3.770105
25.521000 35.291000 4.337589
25.524000 43.931000 4.906179
25.527000 42.563000 4.822829
25.530000 36.525000 4.448942
25.533000 41.339000 4.672410
25.536000 42.339000 4.899999
25.539000 49.011000 5.209994
25.542000 36.224000 4.417532
25.545000 34.034000 4.344710
25.548000 47.874000 5.055850
25.551000 41.106000 4.668543
25.554000 28.601000 4.058026
25.557000 32.790000 4.225757
25.560000 29.552000 4.017067
25.563000 42.252000 4.806266
25.566000 33.209000 4.281701
25.569000 32.371000 4.270985
25.572000 50.105000 5.268092
25.575000 35.079000 4.337963
25.578000 38.228000 4.720775
25.581000 39.530000 4.596986
25.584000 35.334000 4.368428
25.587000 44.531000 4.980266
25.590000 36.979000 4.518016
25.593000 29.014000 3.764291
25.596000 38.600000 4.505873
25.599000 43.127000 4.847026
25.602000 44.562000 4.948038
25.605000 36.770000 4.550882
25.608000 36.280000 4.377564
25.611000 37.453000 4.527986
25.614000 34.178000 4.184833
25.617000 38.552000 4.510579
25.620000 31.451000 3.984761
25.623000 39.549000 4.501635
25.626000 29.659000 3.791934
25.629000 38.717000 4.523320
25.632000 27.580000 3.806906
25.635000 31.160000 4.168634
25.638000 25.276000 3.543737
25.641000 44.536000 4.846065
25.644000 42.068000 4.718150
25.647000 29.529000 4.085582
25.650000 40.044000 4.605412
25.653000 46.145000 4.934417
25.656000 42.084000 4.719718
25.659000 40.850000 4.759400
25.662000 27.312000 3.831762
25.665000 36.081000 4.289595
25.668000 39.006000 4.644498
25.671000 35.473000 4.399410
25.674000 35.012000 4.298664
25.677000 34.579000 4.263145
25.680000 41.097000 4.504722
25.683000 43.533000 4.820428
25.686000 39.016000 4.664064
25.689000 35.164000 4.386345
25.692000 42.775000 4.672254
25.695000 37.804000 4.437507
25.698000 40.587000 4.670531
25.701000 39.556000 4.543836
25.704000 40.833000 4.669284
25.707000 39.239000 4.593122
25.710000 38.492000 4.515591
25.713000 35.843000 4.243190
25.716000 38.976000 4.571728
25.719000 37.436000 4.444902
25.722000 26.172000 3.792314
25.725000 39.125000 4.582750
25.728000 30.949000 4.016816
25.731000 38.262000 4.525470
25.734000 40.153000 4.542097
25.737000 44.589000 4.854808
25.740000 35.171000 4.333772
25.743000 50.470000 5.292716
25.746000 35.055000 4.464756
25.749000 29.747000 3.898264
25.752000 35.599000 4.379365
25.755000 38.623000 4.514046
25.758000 37.296000 4.369610
25.761000 32.667000 4.192699
25.764000 35.594000 4.404038
25.767000 37.439000 4.466218
25.770000 41.415000 4.536040
25.773000 43.647000 4.957744
25.776000 29.476000 3.783877
25.779000 31.843000 4.152995
25.782000 35.301000 4.266697
25.785000 36.005000 4.251166
25.788000 27.872000 3.687406
25.791000 34.967000 4.423139
25.794000 28.106000 3.694170
25.797000 41.850000 4.755650
25.800000 42.545000 4.639238
25.803000 31.186000 3.975432
25.806000 39.469000 4.484402
25.809000 34.593000 4.264237
25.812000 46.730000 5.071682
25.815000 40.346000 4.456913
25.818000 37.939000 4.502192
25.821000 43.111000 4.825507
25.824000 34.241000 4.219354
25.827000 33.868000 4.260433
25.830000 30.373000 3.923803
25.833000 29.424000 3.769407
25.836000 33.179000 4.181827
25.839000 35.189000 4.324887
25.842000 34.186000 4.163326
25.845000 26.253000 3.740057
25.848000 35.463000 4.335104
25.851000 29.678000 3.992208
25.854000 42.856000 4.898611
25.857000 42.552000 4.685733
25.860000 31.444000 4.068710
25.863000 36.166000 4.421635
25.866000 31.146000 4.161675
25.869000 24.978000 3.679881
25.872000 31.807000 4.222148
25.875000 39.947000 4.501675
25.878000 34.943000 4.249362
25.881000 36.750000 4.343433
25.884000 39.198000 4.529012
25.887000 47.417000 5.071446
25.890000 31.944000 4.052090
25.893000 43.085000 4.899501
25.896000 36.361000 4.518507
25.899000 39.665000 4.703776
25.902000 29.293000 3.908945
25.905000 39.775000 4.756057
25.908000 32.624000 4.287373
25.911000 39.879000 4.661398
25.914000 42.503000 4.689029
25.917000 37.811000 4.640011
25.920000 31.857000 4.138889
25.923000 32.925000 4.258893
25.926000 30.657000 3.930980
25.929000 33.762000 4.118471
25.932000 33.172000 4.192286
25.935000 30.402000 4.048249
25.938000 43.354000 4.867843
25.941000 50.570000 5.286223
25.944000 31.916000 4.170962
25.947000 38.768000 4.448491
25.950000 48.031000 4.995054
25.953000 35.863000 4.522244
25.956000 32.660000 4.441204
25.959000 37.160000 4.408109
25.962000 44.228000 4.861357
25.965000 36.673000 4.534750
25.968000 37.078000 4.602860
25.971000 34.350000 4.203114
25.974000 46.661000 4.970953
25.977000 27.059000 3.832567
25.980000 34.403000 4.335286
25.983000 35.944000 4.547728
25.986000 37.521000 4.555215
25.989000 39.176000 4.430416
25.992000 33.589000 4.126267
25.995000 39.755000 4.620134
25.998000 41.616000 4.991876
26.001000 39.200000 4.691406
26.004000 32.200000 4.033444
26.007000 38.692000 4.643375
26.010000 38.778000 4.756829
26.013000 34.614000 4.228234
26.016000 31.820000 4.215957
26.019000 47.760000 4.957057
26.022000 28.825000 3.796087
26.025000 30.899000 4.071206
26.028000 35.651000 4.433402
26.031000 30.612000 4.004624
26.034000 41.101000 4.774583
26.037000 49.150000 5.146092
26.040000 29.179000 3.994497
26.043000 37.349000 4.678876
26.046000 38.586000 4.709849
26.049000 35.147000 4.326693
26.052000 39.055000 4.564636
26.055000 39.363000 4.605058
26.058000 46.649000 4.970319
26.061000 44.424000 4.756968
26.064000 36.397000 4.570791
26.067000 37.820000 4.445966
26.070000 31.190000 4.120234
26.073000 36.530000 4.471322
26.076000 35.039000 4.337246
26.079000 38.160000 4.464690
26.082000 38.409000 4.518742
26.085000 37.813000 4.516188
26.088000 35.884000 4.415478
26.091000 34.618000 4.404897
26.094000 41.681000 4.618159
26.097000 39.394000 4.537497
26.100000 32.426000 4.110817
26.103000 39.579000 4.565890
26.106000 37.983000 4.536153
26.109000 29.346000 3.873383
26.112000 39.830000 4.656258
26.115000 31.112000 4.211162
26.118000 33.102000 4.273998
26.121000 31.531000 3.901613
26.124000 42.040000 4.795128
26.127000 38.112000 4.665774
26.130000 37.560000 4.467971
26.133000 26.966000 3.837039
26.136000 39.084000 4.448269
26.139000 37.989000 4.430379
26.142000 39.323000 4.693302
26.145000 34.335000 4.373037
26.148000 38.842000 4.424505
26.151000 33.684000 4.371286
26.154000 28.038000 3.672090
26.157000 31.513000 4.127608
26.160000 28.205000 3.751963
26.163000 31.196000 4.147000
26.166000 37.010000 4.335499
26.169000 31.701000 4.118784
26.172000 31.554000 4.207256
26.175000 35.061000 4.300698
26.178000 35.587000 4.449518
26.181000 29.988000 4.070880
26.184000 34.875000 4.121942
26.187000 43.908000 5.055078
26.190000 43.208000 4.887091
26.193000 25.009000 3.602552
26.196000 34.060000 4.109966
26.199000 30.437000 4.004204
26.202000 40.421000 4.613470
26.205000 41.540000 4.882109
26.208000 41.881000 4.728650
26.211000 39.575000 4.615704
26.214000 35.670000 4.234420
26.217000 35.164000 4.242536
26.220000 40.704000 4.722258
26.223000 30.212000 3.989398
26.226000 34.106000 4.116090
26.229000 31.265000 3.892170
26.232000 39.795000 4.620619
26.235000 41.872000 4.865739
26.238000 20.936000 3.403769
26.241000 40.410000 4.638959
26.244000 37.743000 4.382591
26.247000 34.670000 4.274337
26.250000 44.238000 5.006356
26.253000 29.099000 3.933826
26.256000 41.223000 4.619082
26.259000 45.178000 5.068910
26.262000 26.520000 3.863207
26.265000 34.968000 4.468058
26.268000 35.267000 4.410842
26.271000 38.172000 4.493440
26.274000 33.108000 4.223237
26.277000 30.244000 4.028894
26.280000 26.247000 3.688250
26.283000 34.304000 4.352292
26.286000 35.865000 4.298019
26.289000 39.882000 4.649038
26.292000 40.095000 4.607085
26.295000 32.222000 4.170464
26.298000 38.770000 4.486939
26.301000 31.217000 4.186500
26.304000 34.125000 4.358422
26.307000 37.392000 4.543218
26.310000 38.084000 4.486762
26.313000 31.888000 4.301684
26.316000 46.429000 5.114223
26.319000 36.467000 4.430896
26.322000 40.163000 4.542689
26.325000 36.190000 4.543270
26.328000 35.324000 4.267864
26.331000 27.325000 3.826945
26.334000 30.040000 3.898368
26.337000 37.516000 4.525823
26.340000 41.086000 4.698748
26.343000 33.017000 4.218845
26.346000 32.475000 4.124783
26.349000 42.833000 4.931656
26.352000 39.761000 4.662329
26.355000 39.990000 4.388733
26.358000 39.001000 4.744151
26.361000 30.118000 4.041514
26.364000 24.921000 3.705731
26.367000 22.715000 3.467359
26.370000 38.950000 4.526055
26.373000 33.683000 4.221712
26.376000 35.352000 4.423410
26.379000 37.741000 4.476872
26.382000 33.874000 4.272064
26.385000 28.179000 3.940952
26.388000 39.539000 4.723478
26.391000 37.021000 4.332976
26.394000 40.683000 4.804867
26.397000 28.163000 3.927199
26.400000 34.971000 4.436278
26.403000 35.289000 4.319225
26.406000 37.424000 4.531588
26.409000 33.940000 4.231034
26.412000 27.661000 3.858493
26.415000 30.119000 3.838777
26.418000 37.368000 4.557287
26.421000 42.849000 4.808735
26.424000 27.311000 3.762884
26.427000 38.624000 4.381851
26.430000 34.349000 4.370512
26.433000 39.169000 4.448016
26.436000 41.301000 4.751444
26.439000 39.154000 4.649899
26.442000 36.124000 4.450785
26.445000 31.932000 4.050418
26.448000 29.749000 3.999668
26.451000 47.148000 5.074692
26.454000 35.493000 4.402030
26.457000 36.147000 4.289657
26.460000 31.061000 4.042267
26.463000 30.944000 4.157734
26.466000 40.053000 4.727127
26.469000 42.377000 4.763262
26.472000 40.579000 4.720874
26.475000 43.998000 4.874427
26.478000 31.428000 4.233720
26.481000 32.708000 4.273005
26.484000 31.387000 4.109921
26.487000 45.550000 5.031823
26.490000 31.634000 4.083750
26.493000 37.392000 4.562616
26.496000 30.478000 4.242292
26.499000 39.904000 4.703283
26.502000 39.571000 4.804389
26.505000 34.352000 4.187710
26.508000 31.971000 4.053341
26.511000 47.070000 5.053343
26.514000 44.740000 4.918412
26.517000 37.384000 4.519836
26.520000 36.674000 4.495798
26.523000 33.960000 4.313548
26.526000 29.582000 4.084892
26.529000 32.358000 4.222161
26.532000 34.821000 4.181748
26.535000 37.278000 4.440941
26.538000 35.855000 4.389725
26.541000 38.662000 4.547698
26.544000 23.905000 3.505706
26.547000 36.125000 4.356402
26.550000 31.043000 4.048577
26.553000 37.607000 4.797605
26.556000 31.972000 4.260177
26.559000 34.842000 4.215462
26.562000 44.550000 4.838158
26.565000 48.367000 4.862076
26.568000 31.816000 4.021624
26.571000 29.824000 3.876733
26.574000 35.346000 4.302981
26.577000 32.160000 4.235882
26.580000 27.149000 3.794861
26.583000 40.103000 4.675076
26.586000 30.264000 4.017613
26.589000 42.872000 4.768701
26.592000 47.875000 5.013281
26.595000 39.943000 4.607484
26.598000 26.737000 3.797819
26.601000 34.262000 4.294868
26.604000 33.628000 4.340504
26.607000 31.554000 4.225937
26.610000 37.050000 4.538208
26.613000 37.291000 4.328295
26.616000 43.619000 4.830106
26.619000 43.792000 4.845829
26.622000 41.924000 4.700101
26.625000 42.336000 4.686421
26.628000 39.891000 4.519158
26.631000 36.351000 4.310088
26.634000 31.530000 4.075599
26.637000 35.984000 4.418733
26.640000 33.312000 4.227257
26.643000 36.729000 4.301643
26.646000 37.470000 4.447439
26.649000 29.432000 4.023412
26.652000 35.212000 4.271222
26.655000 27.778000 3.920070
26.658000 30.766000 4.130931
26.661000 38.039000 4.562410
26.664000 27.947000 3.791370
26.667000 39.490000 4.621039
26.670000 27.105000 3.782680
26.673000 34.255000 4.292165
26.676000 37.390000 4.502375
26.679000 31.378000 4.251987
26.682000 38.215000 4.672164
26.685000 27.295000 3.695455
26.688000 47.197000 5.244012
26.691000 39.809000 4.601390
26.694000 28.788000 3.928442
26.697000 34.982000 4.362851
26.700000 30.112000 3.921726
26.703000 33.727000 4.109593
26.706000 38.235000 4.403887
26.709000 38.431000 4.536769
26.712000 47.722000 4.951167
26.715000 34.565000 4.319091
26.718000 30.278000 4.083982
26.721000 34.859000 4.376400
26.724000 35.432000 4.301357
26.727000 33.617000 4.260893
26.730000 44.097000 4.847177
26.733000 35.102000 4.228336
26.736000 30.071000 4.000137
26.739000 35.923000 4.360604
26.742000 31.822000 4.174535
26.745000 41.234000 4.786305
26.748000 35.676000 4.527017
26.751000 26.356000 3.782969
26.754000 32.877000 4.124411
26.757000 41.315000 4.800399
26.760000 34.702000 4.521492
26.763000 37.808000 4.555457
26.766000 27.784000 3.847749
26.769000 36.984000 4.377363
26.772000 35.698000 4.237916
26.775000 38.942000 4.586724
26.778000 34.525000 4.335128
26.781000 31.242000 4.121001
26.784000 38.381000 4.541878
26.787000 37.023000 4.517917
26.790000 31.315000 4.124711
26.793000 38.909000 4.751732
26.796000 36.093000 4.354937
26.799000 28.686000 3.753580
26.802000 32.028000 4.043480
26.805000 38.346000 4.454297
26.808000 39.252000 4.646161
26.811000 34.747000 4.320255
26.814000 31.553000 4.054782
26.817000 39.261000 4.574771
26.820000 23.720000 3.493494
26.823000 42.098000 4.871155
26.826000 32.325000 4.165828
26.829000 38.193000 4.422812
26.832000 41.052000 4.642527
26.835000 44.317000 4.975898
26.838000 38.266000 4.551786
26.841000 24.624000 3.584930
26.844000 34.524000 4.222054
26.847000 28.198000 4.022312
26.850000 32.195000 4.196873
26.853000 38.573000 4.372860
26.856000 34.721000 4.264677
26.859000 36.839000 4.369064
26.862000 48.697000 5.142820
26.865000 33.754000 4.321284
26.868000 46.131000 4.852821
26.871000 23.436000 3.433200
26.874000 26.815000 3.771510
26.877000 47.354000 5.122404
26.880000 40.767000 4.810190
26.883000 41.254000 4.735716
26.886000 37.135000 4.516573
26.889000 34.242000 4.380384
26.892000 34.758000 4.264304
26.895000 41.468000 4.737515
26.898000 37.401000 4.428363
26.901000 25.666000 3.465086
26.904000 28.545000 3.823965
26.907000 40.516000 4.674019
26.910000 42.488000 4.754179
26.913000 42.294000 4.728981
26.916000 33.855000 4.202269
26.919000 39.456000 4.513886
26.922000 36.789000 4.369526
26.925000 39.304000 4.559097
26.928000 50.713000 5.315573
26.931000 38.105000 4.308316
26.934000 39.882000 4.465490
26.937000 47.904000 5.215213
26.940000 35.973000 4.273026
26.943000 34.156000 4.164670
26.946000 32.911000 4.198916
26.949000 46.433000 4.960840
26.952000 36.442000 4.343424
26.955000 35.065000 4.431823
26.958000 37.168000 4.433711
26.961000 45.489000 4.947027
26.964000 51.788000 5.173763
26.967000 41.345000 4.749521
26.970000 44.661000 5.045063
26.973000 32.353000 4.051078
26.976000 39.064000 4.385280
26.979000 47.646000 4.958154
26.982000 40.014000 4.621130
26.985000 40.378000 4.754838
26.988000 31.776000 4.105095
26.991000 39.630000 4.656736
26.994000 35.137000 4.181150
26.997000 42.869000 4.772084
27.000000 42.766000 4.668791
27.003000 33.546000 4.112753
27.006000 29.315000 3.893169
27.009000 39.180000 4.707656
27.012000 33.821000 4.325641
27.015000 40.338000 4.516816
27.018000 33.626000 4.221003
27.021000 28.630000 3.947800
27.024000 27.995000 3.933581
27.027000 40.523000 4.741982
27.030000 48.386000 5.178362
27.033000 34.221000 4.300668
27.036000 34.734000 4.161320
27.039000 44.237000 4.863313
27.042000 41.148000 4.622706
27.045000 43.549000 5.005206
27.048000 33.153000 4.067243
27.051000 40.459000 4.592499
27.054000 44.950000 5.050316
27.057000 37.079000 4.615090
27.060000 33.031000 4.190359
27.063000 41.249000 4.786628
27.066000 39.080000 4.581932
27.069000 34.932000 4.361365
27.072000 42.722000 4.834525
27.075000 39.129000 4.610216
27.078000 33.817000 4.179000
27.081000 52.246000 5.345361
27.084000 39.178000 4.608583
27.087000 47.480000 5.028531
27.090000 46.081000 5.208107
27.093000 43.015000 4.767187
27.096000 58.142000 5.529950
27.099000 43.220000 4.699121
27.102000 35.301000 4.406055
27.105000 35.422000 4.470102
27.108000 39.409000 4.665386
27.111000 44.147000 4.952564
27.114000 51.886000 5.406387
27.117000 41.859000 4.637342
27.120000 41.721000 4.684306
27.123000 41.957000 4.800188
27.126000 33.787000 4.276764
27.129000 41.126000 4.795677
27.132000 29.875000 4.094554
27.135000 39.384000 4.508888
27.138000 40.856000 4.748156
27.141000 44.159000 4.865633
27.144000 46.155000 5.040217
27.147000 58.666000 5.630383
27.150000 52.075000 5.270386
27.153000 44.419000 4.819178
27.156000 40.635000 4.738239
27.159000 55.771000 5.561073
27.162000 37.605000 4.456302
27.165000 54.535000 5.420137
27.168000 53.158000 5.307839
27.171000 57.250000 5.468095
27.174000 53.777000 5.563779
27.177000 66.026000 6.074541
27.180000 62.379000 5.665301
27.183000 53.190000 5.392576
27.186000 46.960000 4.862752
27.189000 56.734000 5.657759
27.192000 56.762000 5.629214
27.195000 53.667000 5.271464
27.198000 73.790000 6.186497
27.201000 72.009000 6.276094
27.204000 69.331000 6.107429
27.207000 63.854000 5.823333
27.210000 77.044000 6.360070
27.213000 70.275000 6.118050
27.216000 79.893000 6.559939
27.219000 79.924000 6.637708
27.222000 83.644000 6.685712
27.225000 117.899000 7.910247
27.228000 113.903000 7.899714
27.231000 128.566000 8.397559
27.234000 115.041000 7.875039
27.237000 159.349000 9.464330
27.240000 163.292000 9.426353
27.243000 249.682000 11.471394
27.246000 248.692000 11.554831
27.249000 298.571000 12.893181
27.252000 424.327000 15.340074
27.255000 564.537000 17.583915
27.258000 749.425000 19.913077
27.261000 1044.941000 24.028235
27.264000 1372.341000 27.795141
27.267000 1674.080000 30.781613
27.270000 1758.350000 31.234834
27.273000 1642.204000 30.144981
27.276000 1323.262000 27.308503
27.279000 1075.278000 24.487435
27.282000 789.326000 20.849951
27.285000 659.258000 19.108964
27.288000 537.087000 17.169301
27.291000 405.356000 14.917234
27.294000 310.104000 12.976921
27.297000 253.584000 11.488043
27.300000 207.991000 10.647772
27.303000 168.336000 9.384342
27.306000 138.845000 8.768716
27.309000 114.530000 7.893131
27.312000 113.252000 7.671322
27.315000 113.862000 7.777173
27.318000 84.147000 6.773198
27.321000 106.895000 7.625252
27.324000 72.078000 6.227168
27.327000 71.738000 6.305395
27.330000 69.864000 6.012511
27.333000 76.027000 6.462477
27.336000 69.938000 6.143056
27.339000 55.353000 5.373116
27.342000 65.683000 5.782697
27.345000 63.914000 5.784858
27.348000 63.987000 5.891056
27.351000 69.777000 6.199555
27.354000 64.547000 5.887930
27.357000 59.727000 5.701599
27.360000 55.973000 5.433551
27.363000 51.944000 5.401497
27.366000 50.978000 5.251616
27.369000 52.574000 5.052565
27.372000 42.842000 4.911786
27.375000 53.113000 5.325491
27.378000 42.070000 4.866952
27.381000 50.332000 5.241152
27.384000 43.790000 4.897222
27.387000 40.785000 4.719849
27.390000 45.135000 4.800986
27.393000 50.500000 5.191359
27.396000 43.287000 4.746358
27.399000 50.403000 5.289617
27.402000 42.689000 4.711899
27.405000 40.042000 4.650231
27.408000 44.318000 4.838688
27.411000 38.155000 4.503034
27.414000 25.442000 3.680807
27.417000 44.482000 4.828861
27.420000 51.451000 5.392188
27.423000 38.872000 4.605064
27.426000 32.244000 4.184262
27.429000 49.563000 5.139329
27.432000 52.719000 5.237949
27.435000 46.649000 4.828515
27.438000 45.938000 4.962096
27.441000 53.187000 5.426239
27.444000 34.068000 4.286153
27.447000 48.340000 5.168692
27.450000 41.470000 4.825948
27.453000 38.033000 4.485213
27.456000 36.991000 4.536717
27.459000 32.908000 4.275190
27.462000 31.721000 3.947775
27.465000 40.460000 4.686680
27.468000 33.491000 4.336567
27.471000 36.753000 4.475323
27.474000 44.317000 4.810129
27.477000 39.545000 4.631270
27.480000 42.298000 4.685771
27.483000 30.636000 4.105263
27.486000 40.147000 4.627366
27.489000 42.289000 4.716543
27.492000 32.983000 3.973768
27.495000 45.938000 4.830274
27.498000 41.776000 4.721740
27.501000 22.134000 3.484874
27.504000 27.756000 3.786296
27.507000 39.179000 4.716465
27.510000 31.238000 4.041605
27.513000 40.573000 4.680942
27.516000 39.110000 4.660557
27.519000 33.964000 4.251712
27.522000 50.021000 5.178728
27.525000 36.048000 4.333629
27.528000 39.884000 4.675430
27.531000 46.778000 5.012085
27.534000 45.362000 4.995534
27.537000 38.707000 4.457047
27.540000 38.360000 4.529616
27.543000 40.727000 4.732283
27.546000 31.160000 3.999541
27.549000 45.367000 4.886840
27.552000 40.948000 4.763018
27.555000 41.213000 4.566848
27.558000 36.625000 4.510323
27.561000 32.948000 4.100926
27.564000 22.201000 3.451187
27.567000 49.560000 5.108135
27.570000 43.038000 4.853884
27.573000 34.811000 4.334617
27.576000 40.506000 4.506260
27.579000 29.389000 4.004968
27.582000 32.725000 4.155614
27.585000 38.390000 4.527112
27.588000 31.214000 4.043950
27.591000 38.396000 4.569578
27.594000 27.898000 3.862873
27.597000 42.297000 4.701310
27.600000 38.396000 4.660439
27.603000 43.196000 4.802515
27.606000 31.934000 4.125088
27.609000 43.906000 4.772785
27.612000 32.660000 4.269814
27.615000 39.581000 4.564239
27.618000 37.064000 4.525943
27.621000 29.363000 4.022806
27.624000 37.408000 4.642021
27.627000 42.765000 4.865015
27.630000 44.931000 5.033213
27.633000 34.805000 4.361473
27.636000 28.568000 3.792174
27.639000 36.155000 4.319644
27.642000 35.508000 4.138790
27.645000 43.430000 5.023153
27.648000 54.204000 5.493765
27.651000 33.252000 4.296083
27.654000 35.367000 4.204208
27.657000 32.314000 4.068184
27.660000 40.878000 4.717712
27.663000 40.117000 4.707713
27.666000 33.342000 4.229679
27.669000 31.178000 4.096912
27.672000 27.883000 3.747683
27.675000 32.102000 4.071615
27.678000 33.989000 4.225968
27.681000 28.697000 3.725082
27.684000 38.295000 4.655430
27.687000 40.850000 4.787745
27.690000 44.453000 5.041435
27.693000 44.408000 4.929919
27.696000 35.849000 4.256745
27.699000 37.561000 4.359228
27.702000 35.450000 4.396374
27.705000 36.859000 4.501286
27.708000 38.129000 4.669473
27.711000 38.541000 4.554560
27.714000 32.762000 4.196897
27.717000 25.763000 3.679317
27.720000 38.161000 4.610984
27.723000 38.763000 4.585542
27.726000 39.628000 4.485954
27.729000 35.630000 4.441571
27.732000 37.535000 4.586758
27.735000 36.388000 4.554773
27.738000 30.147000 4.099570
27.741000 39.638000 4.595209
27.744000 46.050000 4.874512
27.747000 39.046000 4.509467
27.750000 29.960000 3.865978
27.753000 38.137000 4.336141
27.756000 27.474000 3.819331
27.759000 41.173000 4.715703
27.762000 41.803000 4.740250
27.765000 44.839000 5.019234
27.768000 36.118000 4.418567
27.771000 32.151000 4.014466
27.774000 40.230000 4.550680
27.777000 39.497000 4.665456
27.780000 39.710000 4.658186
27.783000 41.980000 4.863181
27.786000 37.223000 4.505126
27.789000 38.263000 4.387714
27.792000 24.969000 3.662239
27.795000 38.098000 4.500648
27.798000 42.106000 4.718943
27.801000 33.424000 4.101591
27.804000 33.265000 4.240554
27.807000 42.994000 5.058818
27.810000 20.833000 3.316276
27.813000 36.481000 4.436562
27.816000 33.355000 4.201596
27.819000 32.058000 4.130032
27.822000 31.616000 4.238826
27.825000 27.416000 3.823679
27.828000 35.075000 4.375696
27.831000 33.080000 4.070339
27.834000 41.791000 4.654657
27.837000 49.050000 5.170649
27.840000 30.683000 4.061784
27.843000 36.290000 4.217166
27.846000 40.601000 4.736988
27.849000 32.450000 4.205962
27.852000 37.248000 4.419192
27.855000 33.200000 4.201642
27.858000 43.468000 4.685473
27.861000 38.291000 4.412021
27.864000 28.009000 3.878024
27.867000 38.176000 4.366570
27.870000 27.369000 3.806353
27.873000 32.163000 4.154284
27.876000 33.573000 4.250942
27.879000 33.510000 4.129258
27.882000 47.605000 5.144566
27.885000 33.062000 4.299668
27.888000 37.139000 4.606586
27.891000 38.290000 4.510735
27.894000 34.744000 4.309152
27.897000 41.066000 4.827131
27.900000 39.491000 4.699970
27.903000 30.153000 3.951118
27.906000 34.063000 4.318157
27.909000 30.868000 4.131562
27.912000 30.878000 3.910617
27.915000 37.610000 4.560309
27.918000 29.670000 3.888953
27.921000 30.658000 4.037290
27.924000 34.243000 4.368909
27.927000 38.713000 4.558092
27.930000 34.236000 4.290435
27.933000 35.885000 4.268246
27.936000 49.701000 5.207453
27.939000 36.346000 4.451434
27.942000 27.018000 3.857068
27.945000 36.161000 4.253257
27.948000 41.671000 4.904025
27.951000 42.677000 4.754847
27.954000 35.710000 4.482305
27.957000 29.255000 3.970580
27.960000 37.341000 4.363119
27.963000 43.568000 4.767412
27.966000 45.790000 5.160588
27.969000 35.073000 4.504328
27.972000 33.599000 4.290230
27.975000 23.093000 3.388408
27.978000 35.802000 4.277880
27.981000 48.569000 5.003051
27.984000 54.371000 5.462473
27.987000 33.205000 4.220870
27.990000 33.807000 4.201704
27.993000 38.842000 4.538331
27.996000 28.073000 3.842967
27.999000 34.304000 4.210475
28.002000 41.697000 4.809137
28.005000 21.400000 3.331816
28.008000 43.609000 4.814070
28.011000 45.641000 4.967641
28.014000 35.332000 4.454599
28.017000 43.445000 4.906291
28.020000 37.551000 4.470987
28.023000 30.886000 4.133668
28.026000 37.672000 4.531072
28.029000 32.926000 4.246872
28.032000 41.690000 4.745339
28.035000 33.499000 4.199527
28.038000 37.874000 4.534646
28.041000 43.371000 4.720854
28.044000 28.851000 3.968925
28.047000 27.899000 3.683621
28.050000 28.815000 3.706094
28.053000 38.926000 4.642234
28.056000 33.275000 4.211041
28.059000 46.103000 5.040738
28.062000 43.848000 5.041833
28.065000 33.807000 4.172552
28.068000 42.833000 4.893547
28.071000 46.568000 5.132715
28.074000 28.467000 3.770172
28.077000 26.142000 3.870769
28.080000 36.027000 4.369697
28.083000 32.568000 4.186390
28.086000 24.397000 3.645816
28.089000 33.774000 4.256679
28.092000 38.698000 4.528784
28.095000 34.138000 4.203970
28.098000 35.366000 4.567052
28.101000 36.482000 4.443592
28.104000 24.520000 3.527332
28.107000 30.227000 4.182614
28.110000 26.156000 3.754582
28.113000 39.108000 4.552312
28.116000 44.027000 5.026954
28.119000 34.627000 4.351879
28.122000 48.793000 4.985140
28.125000 33.224000 4.124210
28.128000 38.956000 4.567177
28.131000 45.049000 4.955083
28.134000 39.637000 4.707009
28.137000 32.953000 4.116384
28.140000 38.618000 4.640841
28.143000 35.642000 4.503104
28.146000 25.976000 3.678307
28.149000 32.817000 4.304718
28.152000 28.707000 3.981031
28.155000 37.797000 4.597097
28.158000 31.470000 4.136734
28.161000 37.031000 4.450749
28.164000 35.269000 4.594994
28.167000 27.487000 3.780104
28.170000 44.784000 4.832182
28.173000 34.087000 4.490768
28.176000 32.522000 4.205475
28.179000 42.995000 4.864161
28.182000 31.408000 4.152052
28.185000 40.517000 4.667267
28.188000 31.834000 4.185773
28.191000 28.228000 3.867503
28.194000 46.815000 4.871928
28.197000 39.024000 4.643496
28.200000 31.025000 4.097728
28.203000 29.750000 4.020235
28.206000 32.656000 4.191687
28.209000 30.386000 4.217690
28.212000 45.706000 4.969910
28.215000 35.725000 4.370676
28.218000 38.101000 4.582303
28.221000 32.851000 4.206910
28.224000 33.214000 4.189114
28.227000 37.506000 4.419180
28.230000 34.565000 4.341073
28.233000 44.797000 5.076883
28.236000 32.613000 4.178801
28.239000 31.206000 4.214583
28.242000 37.865000 4.613135
28.245000 36.576000 4.497248
28.248000 40.958000 4.776007
28.251000 41.370000 4.521393
28.254000 34.257000 4.254535
28.257000 33.222000 4.235591
28.260000 28.917000 3.842011
28.263000 25.795000 3.628705
28.266000 39.319000 4.591843
28.269000 47.737000 5.154479
28.272000 45.610000 5.023533
28.275000 37.649000 4.458648
28.278000 39.479000 4.601717
28.281000 34.105000 4.423790
28.284000 38.716000 4.621554
28.287000 34.557000 4.326789
28.290000 37.629000 4.436784
28.293000 44.576000 4.948182
28.296000 37.585000 4.362559
28.299000 41.166000 4.740061
28.302000 40.888000 4.690214
28.305000 35.606000 4.232223
28.308000 34.405000 4.418788
28.311000 42.240000 4.840389
28.314000 43.463000 4.850954
28.317000 34.624000 4.248106
28.320000 42.098000 4.597114
28.323000 43.218000 4.835661
28.326000 25.551000 3.660270
28.329000 45.776000 5.157865
28.332000 31.621000 3.990321
28.335000 49.063000 5.035341
28.338000 44.084000 4.825621
28.341000 39.686000 4.443159
28.344000 48.028000 5.004702
28.347000 30.895000 3.900442
28.350000 31.136000 4.133193
28.353000 42.325000 4.843429
28.356000 43.157000 4.737603
28.359000 48.031000 5.128454
28.362000 37.011000 4.367583
28.365000 35.483000 4.319671
28.368000 41.041000 4.815702
28.371000 31.586000 4.254403
28.374000 36.098000 4.430785
28.377000 35.667000 4.409754
28.380000 33.320000 4.259901
28.383000 36.035000 4.403604
28.386000 34.722000 4.227932
28.389000 34.042000 4.109862
28.392000 45.051000 4.882824
28.395000 35.091000 4.191734
28.398000 37.303000 4.429033
28.401000 46.208000 4.960239
28.404000 36.450000 4.428480
28.407000 37.937000 4.433166
28.410000 44.203000 4.885218
28.413000 29.952000 4.184530
28.416000 39.146000 4.736009
28.419000 41.021000 4.714413
28.422000 36.424000 4.506287
28.425000 26.752000 3.777113
28.428000 39.175000 4.647461
28.431000 37.780000 4.474456
28.434000 37.111000 4.353019
28.437000 29.011000 3.972273
28.440000 41.447000 4.840885
28.443000 32.947000 4.111948
28.446000 41.814000 4.629330
28.449000 25.277000 3.524453
28.452000 32.313000 4.192263
28.455000 34.478000 4.224293
28.458000 30.626000 4.155244
28.461000 36.545000 4.485362
28.464000 38.829000 4.644377
28.467000 36.904000 4.366236
28.470000 39.537000 4.479213
28.473000 35.093000 4.429823
28.476000 43.006000 4.935388
28.479000 39.770000 4.547804
28.482000 32.477000 4.299675
28.485000 38.111000 4.497001
28.488000 48.665000 5.066882
28.491000 31.353000 4.020133
28.494000 30.868000 4.223634
28.497000 42.750000 4.784478
28.500000 27.905000 4.006171
28.503000 32.140000 4.109330
28.506000 36.850000 4.378440
28.509000 43.968000 4.816034
28.512000 42.153000 4.859252
28.515000 29.990000 4.009378
28.518000 38.975000 4.654880
28.521000 41.251000 4.680389
28.524000 32.316000 4.242125
28.527000 36.476000 4.463888
28.530000 42.723000 4.748502
28.533000 36.747000 4.389736
28.536000 31.857000 4.244350
28.539000 36.024000 4.317291
28.542000 50.211000 5.266525
28.545000 34.654000 4.469389
28.548000 35.982000 4.382287
28.551000 45.653000 4.909479
28.554000 47.329000 5.169241
28.557000 33.247000 4.197828
28.560000 29.889000 4.019998
28.563000 43.358000 4.809708
28.566000 35.234000 4.274733
28.569000 39.077000 4.670202
28.572000 33.062000 4.451189
28.575000 41.806000 4.903138
28.578000 39.900000 4.474358
28.581000 36.399000 4.543982
28.584000 34.044000 4.385677
28.587000 39.978000 4.869879
28.590000 35.054000 4.293542
28.593000 38.524000 4.544025
28.596000 29.020000 3.808530
28.599000 29.900000 3.966051
28.602000 38.244000 4.594885
28.605000 40.175000 4.761751
28.608000 23.840000 3.473301
28.611000 41.935000 4.704049
28.614000 32.634000 4.094180
28.617000 33.107000 4.486251
28.620000 27.637000 3.942645
28.623000 36.205000 4.473477
28.626000 38.589000 4.468405
28.629000 38.437000 4.563538
28.632000 31.523000 4.056369
28.635000 35.857000 4.453301
28.638000 49.773000 4.961649
28.641000 36.764000 4.529361
28.644000 46.452000 4.882785
28.647000 39.239000 4.362200
28.650000 42.531000 4.708366
28.653000 42.918000 4.680518
28.656000 28.534000 3.948446
28.659000 42.818000 4.803655
28.662000 32.579000 4.123496
28.665000 34.376000 4.316490
28.668000 32.125000 4.048181
28.671000 37.908000 4.433643
28.674000 36.041000 4.504171
28.677000 36.199000 4.366833
28.680000 39.561000 4.708319
28.683000 36.082000 4.407179
28.686000 37.798000 4.524118
28.689000 42.127000 4.865137
28.692000 36.919000 4.563549
28.695000 35.366000 4.270350
28.698000 40.842000 4.659976
28.701000 30.413000 4.146828
28.704000 33.034000 4.255959
28.707000 34.607000 4.367250
28.710000 44.085000 4.888243
28.713000 38.738000 4.513305
28.716000 34.173000 4.192397
28.719000 44.918000 5.106512
28.722000 33.415000 4.143101
28.725000 33.473000 4.203334
28.728000 33.401000 4.121641
28.731000 35.264000 4.370930
28.734000 50.825000 5.340090
28.737000 36.245000 4.324432
28.740000 35.876000 4.346165
28.743000 32.637000 4.022184
28.746000 42.453000 4.648582
28.749000 47.430000 4.970155
28.752000 38.789000 4.684436
28.755000 35.972000 4.457102
28.758000 47.832000 4.934588
28.761000 35.664000 4.366052
28.764000 29.125000 3.877539
28.767000 25.990000 3.650437
28.770000 38.583000 4.557227
28.773000 34.221000 4.275349
28.776000 41.207000 4.638108
28.779000 46.198000 4.957821
28.782000 44.001000 4.880573
28.785000 34.929000 4.247598
28.788000 36.637000 4.281210
28.791000 27.348000 3.828804
28.794000 31.947000 4.138594
28.797000 44.448000 4.801213
28.800000 33.305000 4.254690
28.803000 31.215000 4.170752
28.806000 37.961000 4.426235
28.809000 38.617000 4.593601
28.812000 43.188000 4.936387
28.815000 39.011000 4.415584
28.818000 40.682000 4.652003
28.821000 35.970000 4.416420
28.824000 33.686000 4.417287
28.827000 49.419000 5.151385
28.830000 24.507000 3.532278
28.833000 40.689000 4.644168
28.836000 30.119000 3.972956
28.839000 46.827000 5.324512
28.842000 35.751000 4.561126
28.845000 32.186000 4.092206
28.848000 35.021000 4.286916
28.851000 33.956000 4.311816
28.854000 39.816000 4.687681
28.857000 30.489000 3.966016
28.860000 37.269000 4.444636
28.863000 34.213000 4.312644
28.866000 44.600000 5.091431
28.869000 36.059000 4.423957
28.872000 29.487000 4.085852
28.875000 40.876000 4.614095
28.878000 46.753000 4.961022
28.881000 32.046000 4.220565
28.884000 35.525000 4.275810
28.887000 41.357000 4.645592
28.890000 36.131000 4.367059
28.893000 30.986000 4.021855
28.896000 38.659000 4.377586
28.899000 36.554000 4.504955
28.902000 47.416000 4.822027
28.905000 35.538000 4.271801
28.908000 39.274000 4.529115
28.911000 37.265000 4.597816
28.914000 30.424000 3.964824
28.917000 46.433000 5.031475
28.920000 36.200000 4.289041
28.923000 42.831000 4.835805
28.926000 44.566000 5.129695
28.929000 33.676000 4.075842
28.932000 39.608000 4.639084
28.935000 37.198000 4.445429
28.938000 46.514000 5.093814
28.941000 40.154000 4.651687
28.944000 35.089000 4.509820
28.947000 25.892000 3.671001
28.950000 42.062000 4.809334
28.953000 51.049000 5.358777
28.956000 44.564000 5.132095
28.959000 38.630000 4.440676
28.962000 40.326000 4.573457
28.965000 37.212000 4.551075
28.968000 39.425000 4.585538
28.971000 50.202000 5.198180
28.974000 41.707000 4.562182
28.977000 43.973000 4.897397
28.980000 42.742000 4.789269
28.983000 57.225000 5.490343
28.986000 40.548000 4.665739
28.989000 46.681000 5.045834
28.992000 45.878000 4.816765
28.995000 43.572000 4.755845
28.998000 50.447000 5.322629
29.001000 43.700000 4.793239
29.004000 42.977000 4.816035
29.007000 48.584000 4.928733
29.010000 43.029000 4.766749
29.013000 43.376000 4.884166
29.016000 36.090000 4.633746
29.019000 49.226000 5.128659
29.022000 43.755000 4.675260
29.025000 38.033000 4.494226
29.028000 40.790000 4.753309
29.031000 54.016000 5.308764
29.034000 51.849000 5.218592
29.037000 27.475000 3.751685
29.040000 47.185000 5.159353
29.043000 54.629000 5.587166
29.046000 47.446000 5.171567
29.049000 56.942000 5.423730
29.052000 53.319000 5.333311
29.055000 57.144000 5.575794
29.058000 63.769000 5.917057
29.061000 70.492000 6.315301
29.064000 63.651000 5.887082
29.067000 71.431000 6.222185
29.070000 82.008000 6.643898
29.073000 103.874000 7.608483
29.076000 94.700000 7.135196
29.079000 101.351000 7.180667
29.082000 123.304000 8.154825
29.085000 131.672000 8.506010
29.088000 170.491000 9.664480
29.091000 206.467000 10.662962
29.094000 283.149000 12.387520
29.097000 373.655000 14.202973
29.100000 583.053000 17.841215
29.103000 916.315000 22.449506
29.106000 1534.823000 29.623324
29.109000 2319.244000 36.179561
29.112000 3167.038000 42.701366
29.115000 3253.615000 43.815451
29.118000 2506.833000 38.074089
29.121000 1727.762000 30.953172
29.124000 1067.469000 24.224383
29.127000 633.890000 18.809304
29.130000 410.244000 14.846292
29.133000 296.323000 12.686005
29.136000 236.252000 11.138524
29.139000 169.386000 9.575582
29.142000 142.372000 8.884156
29.145000 110.258000 7.868808
29.148000 115.162000 7.973188
29.151000 93.247000 6.897500
29.154000 82.251000 6.529752
29.157000 76.890000 6.597856
29.160000 74.147000 6.245429
29.163000 56.512000 5.449611
29.166000 64.651000 5.986506
29.169000 61.145000 5.700071
29.172000 53.372000 5.451713
29.175000 52.710000 5.296478
29.178000 65.739000 5.964784
29.181000 54.856000 5.370403
29.184000 42.974000 4.935014
29.187000 48.555000 5.054473
29.190000 37.372000 4.513263
29.193000 37.029000 4.499172
29.196000 45.742000 4.779659
29.199000 38.520000 4.530760
29.202000 38.730000 4.479908
29.205000 40.639000 4.669716
29.208000 52.169000 5.261937
29.211000 45.019000 5.026925
29.214000 54.086000 5.543326
29.217000 41.931000 4.705203
29.220000 40.624000 4.732858
29.223000 43.421000 4.916276
29.226000 45.023000 5.065842
29.229000 42.688000 4.730390
29.232000 35.405000 4.380120
29.235000 48.661000 5.174585
29.238000 46.080000 4.923381
29.241000 46.319000 4.985135
29.244000 41.557000 4.635519
29.247000 37.623000 4.404893
29.250000 48.636000 5.264304
29.253000 40.942000 4.424521
29.256000 43.936000 4.998290
29.259000 41.949000 4.807642
29.262000 43.440000 4.756603
29.265000 42.693000 4.838615
29.268000 47.473000 5.101665
29.271000 39.625000 4.618335
29.274000 43.693000 4.787367
29.277000 49.284000 5.156328
29.280000 47.941000 4.955682
29.283000 41.509000 4.725245
29.286000 36.624000 4.418128
29.289000 46.420000 4.782061
29.292000 43.773000 4.942448
29.295000 34.527000 4.531526
29.298000 48.995000 5.089965
29.301000 54.417000 5.450319
29.304000 45.801000 4.935195
29.307000 35.498000 4.379182
29.310000 38.574000 4.689577
29.313000 41.843000 4.718758
29.316000 33.759000 4.166988
29.319000 35.710000 4.270764
29.322000 38.672000 4.468720
29.325000 48.505000 5.071910
29.328000 54.567000 5.320293
29.331000 44.356000 5.001943
29.334000 46.520000 4.933990
29.337000 39.902000 4.647644
29.340000 48.846000 5.165876
29.343000 45.972000 4.785455
29.346000 48.343000 5.158408
29.349000 49.913000 5.061473
29.352000 45.907000 4.949948
29.355000 38.167000 4.562209
29.358000 42.987000 4.622743
29.361000 33.401000 4.215964
29.364000 48.213000 5.036063
29.367000 36.426000 4.529691
29.370000 48.399000 5.020550
29.373000 45.671000 4.836701
29.376000 41.092000 4.458248
29.379000 32.992000 4.178862
29.382000 45.469000 5.020803
29.385000 50.013000 5.223829
29.388000 50.246000 5.110176
29.391000 41.966000 4.742606
29.394000 38.539000 4.349511
29.397000 45.280000 4.941006
29.400000 35.942000 4.380045
29.403000 47.399000 5.108298
29.406000 40.907000 4.678114
29.409000 50.323000 5.433027
29.412000 31.726000 4.001522
29.415000 42.451000 4.682844
29.418000 31.281000 4.111152
29.421000 43.084000 4.885329
29.424000 35.141000 4.413389
29.427000 41.040000 4.684996
29.430000 40.388000 4.705669
29.433000 36.423000 4.244642
29.436000 30.801000 4.096816
29.439000 46.018000 5.048460
29.442000 44.039000 4.889639
29.445000 49.906000 5.060422
29.448000 40.799000 4.690372
29.451000 40.929000 4.905766
29.454000 40.279000 4.749451
29.457000 54.788000 5.320107
29.460000 44.272000 4.814492
29.463000 56.421000 5.523963
29.466000 47.374000 5.076458
29.469000 48.868000 5.248833
29.472000 36.442000 4.251918
29.475000 43.464000 4.938256
29.478000 41.504000 4.667377
29.481000 49.268000 5.066153
29.484000 41.567000 4.723339
29.487000 50.567000 5.239261
29.490000 48.061000 5.134402
29.493000 39.519000 4.542443
29.496000 56.045000 5.625861
29.499000 62.833000 5.813741
29.502000 49.092000 5.174350
29.505000 48.686000 4.921245
29.508000 36.296000 4.383625
29.511000 47.015000 5.075796
29.514000 51.322000 5.465073
29.517000 50.365000 5.110314
29.520000 55.462000 5.594371
29.523000 38.743000 4.357094
29.526000 42.216000 4.811630
29.529000 48.103000 5.129139
29.532000 55.174000 5.535477
29.535000 57.743000 5.497020
29.538000 55.300000 5.289838
29.541000 52.099000 5.283099
29.544000 55.798000 5.495344
29.547000 47.087000 4.893815
29.550000 56.929000 5.624241
29.553000 49.523000 5.060787
29.556000 55.468000 5.598008
29.559000 62.612000 5.848575
29.562000 60.184000 5.736577
29.565000 76.099000 6.434949
29.568000 53.782000 5.376383
29.571000 66.063000 5.882007
29.574000 74.963000 6.276119
29.577000 77.273000 6.400647
29.580000 68.237000 6.117898
29.583000 58.488000 5.492383
29.586000 59.677000 5.674120
29.589000 76.464000 6.452328
29.592000 76.601000 6.465627
29.595000 72.683000 6.298475
29.598000 87.052000 6.856175
29.601000 95.673000 7.332670
29.604000 107.118000 7.654386
29.607000 81.652000 6.540150
29.610000 92.971000 7.033254
29.613000 114.492000 8.103207
29.616000 109.290000 7.882874
29.619000 122.184000 8.198310
29.622000 130.993000 8.437697
29.625000 125.457000 8.009013
29.628000 141.422000 8.714582
29.631000 153.999000 9.162287
29.634000 180.793000 9.861449
29.637000 196.972000 10.259480
29.640000 228.118000 11.036212
29.643000 251.591000 11.855767
29.646000 291.269000 12.784422
29.649000 367.719000 14.284212
29.652000 476.820000 16.057236
29.655000 582.832000 17.757072
29.658000 781.702000 20.640827
29.661000 1067.437000 24.430173
29.664000 1500.707000 29.150183
29.667000 2056.542000 33.815971
29.670000 2710.991000 39.334002
29.673000 3222.244000 43.461974
29.676000 3369.068000 44.886334
29.679000 3105.452000 42.376972
29.682000 2649.856000 38.835429
29.685000 2136.931000 34.727437
29.688000 1651.757000 30.467448
29.691000 1364.776000 27.885409
29.694000 1047.603000 24.185784
29.697000 793.791000 20.761804
29.700000 676.215000 19.210862
29.703000 475.165000 16.197925
29.706000 369.135000 14.258184
29.709000 289.010000 12.381763
29.712000 270.200000 12.104683
29.715000 206.557000 10.549446
29.718000 198.735000 10.575183
29.721000 182.313000 10.103729
29.724000 180.358000 10.032132
29.727000 137.405000 8.585098
29.730000 128.237000 8.287971
29.733000 129.038000 8.489074
29.736000 103.470000 7.587150
29.739000 89.636000 6.873764
29.742000 109.690000 7.638245
29.745000 92.906000 7.065215
29.748000 73.616000 6.435196
29.751000 95.968000 7.033788
29.754000 83.161000 6.565198
29.757000 83.565000 6.688638
29.760000 80.940000 6.634006
29.763000 67.847000 6.003096
29.766000 81.276000 6.557355
29.769000 70.612000 6.115189
29.772000 80.470000 6.496409
29.775000 56.795000 5.556326
29.778000 60.478000 5.740543
29.781000 69.596000 6.036557
29.784000 61.785000 5.592930
29.787000 75.262000 6.313446
29.790000 56.262000 5.422678
29.793000 62.357000 5.828985
29.796000 58.233000 5.675497
29.799000 52.174000 5.312240
29.802000 54.117000 5.562129
29.805000 51.890000 5.260839
29.808000 51.068000 5.318680
29.811000 50.248000 5.222962
29.814000 59.969000 5.718401
29.817000 52.198000 5.025611
29.820000 55.837000 5.411303
29.823000 53.490000 5.337935
29.826000 49.617000 5.316517
29.829000 44.625000 4.915269
29.832000 52.703000 5.268882
29.835000 64.396000 5.853686
29.838000 61.409000 5.783669
29.841000 37.854000 4.466538
29.844000 43.799000 5.038213
29.847000 63.921000 5.805038
29.850000 43.124000 4.860651
29.853000 50.234000 5.205286
29.856000 38.127000 4.504999
29.859000 50.295000 5.209293
29.862000 54.371000 5.396214
29.865000 45.049000 4.900074
29.868000 56.252000 5.653218
29.871000 43.301000 4.773694
29.874000 48.944000 4.916960
29.877000 58.509000 5.679484
29.880000 52.368000 5.284511
29.883000 39.031000 4.517623
29.886000 37.276000 4.451200
29.889000 42.430000 4.899968
29.892000 43.228000 4.536218
29.895000 40.118000 4.786820
29.898000 43.441000 5.046938
29.901000 36.221000 4.319078
29.904000 39.124000 4.596644
29.907000 33.068000 4.322522
29.910000 37.005000 4.522019
29.913000 37.093000 4.463601
29.916000 39.062000 4.794940
29.919000 51.610000 5.262862
29.922000 42.650000 5.073449
29.925000 31.686000 4.272925
29.928000 36.397000 4.382350
29.931000 50.799000 5.060440
29.934000 38.165000 4.391456
29.937000 43.934000 4.838209
29.940000 45.405000 4.948157
29.943000 33.965000 4.232176
29.946000 34.090000 4.311153
29.949000 33.762000 4.287271
29.952000 37.932000 4.603067
29.955000 34.544000 4.359745
29.958000 30.704000 4.021157
29.961000 41.346000 4.616861
29.964000 39.366000 4.573148
29.967000 36.880000 4.448614
29.970000 41.115000 4.644888
29.973000 35.675000 4.146739
29.976000 39.998000 4.715384
29.979000 52.083000 5.125729
29.982000 35.180000 4.341634
29.985000 41.428000 4.817407
29.988000 43.948000 4.969619
29.991000 36.956000 4.231967
29.994000 44.116000 4.911636
29.997000 44.196000 4.530498
30.000000 43.119000 4.784927
30.003000 38.738000 4.671687
30.006000 36.177000 4.283986
30.009000 42.850000 4.757699
30.012000 43.374000 4.749780
30.015000 34.239000 4.350487
30.018000 40.444000 4.908529
30.021000 45.739000 5.078993
30.024000 42.685000 4.815037
30.027000 56.843000 5.503199
30.030000 27.447000 3.737570
30.033000 41.551000 4.592018
30.036000 46.115000 4.861676
30.039000 45.538000 4.930044
30.042000 36.178000 4.327396
30.045000 45.308000 4.965918
30.048000 44.445000 4.898564
30.051000 38.670000 4.576202
30.054000 35.667000 4.386727
30.057000 40.743000 4.826341
30.060000 28.332000 3.741758
30.063000 43.010000 4.834727
30.066000 42.539000 4.638417
30.069000 52.023000 5.366212
30.072000 27.880000 3.766811
30.075000 38.522000 4.650359
30.078000 43.899000 4.901381
30.081000 38.900000 4.579622
30.084000 46.407000 4.931035
30.087000 44.214000 4.762286
30.090000 40.952000 4.617309
30.093000 46.164000 4.964600
30.096000 25.387000 3.792863
30.099000 42.460000 4.789312
30.102000 40.322000 4.702161
30.105000 34.308000 4.255236
30.108000 45.043000 4.948460
30.111000 32.877000 4.066341
30.114000 45.348000 4.867965
30.117000 43.913000 4.894296
30.120000 46.097000 4.968343
30.123000 33.881000 4.224178
30.126000 45.244000 4.743872
30.129000 30.396000 3.974801
30.132000 29.599000 3.938174
30.135000 27.825000 3.815823
30.138000 37.968000 4.528539
30.141000 46.787000 4.972196
30.144000 42.237000 4.824675
30.147000 37.304000 4.574974
30.150000 37.771000 4.561845
30.153000 37.961000 4.331717
30.156000 31.438000 4.146362
30.159000 35.412000 4.359173
30.162000 43.892000 4.809647
30.165000 49.822000 5.124717
30.168000 48.906000 5.137693
30.171000 29.269000 4.095482
30.174000 37.986000 4.464730
30.177000 31.380000 3.931774
30.180000 51.163000 5.356169
30.183000 31.437000 4.055539
30.186000 37.787000 4.518771
30.189000 43.124000 4.853501
30.192000 40.635000 4.602900
30.195000 38.686000 4.551442
30.198000 41.050000 4.674791
30.201000 41.316000 4.895291
30.204000 42.908000 4.802476
30.207000 35.533000 4.363313
30.210000 30.680000 4.048621
30.213000 44.117000 4.692577
30.216000 35.743000 4.383940
30.219000 39.596000 4.685204
30.222000 30.529000 4.046602
30.225000 37.752000 4.400836
30.228000 39.885000 4.480401
30.231000 30.731000 4.028209
30.234000 43.057000 4.826788
30.237000 34.321000 4.175352
30.240000 38.918000 4.400539
30.243000 35.543000 4.353555
30.246000 40.337000 4.672931
30.249000 35.293000 4.438201
30.252000 36.805000 4.482631
30.255000 37.496000 4.353838
30.258000 40.852000 4.606450
30.261000 41.524000 4.611609
30.264000 45.079000 4.786805
30.267000 30.489000 4.040982
30.270000 42.999000 4.845776
30.273000 45.184000 5.022283
30.276000 57.435000 5.618571
30.279000 25.273000 3.626460
30.282000 33.773000 4.323938
30.285000 40.777000 4.619256
30.288000 39.182000 4.593018
30.291000 28.582000 4.032825
30.294000 39.269000 4.579386
30.297000 33.554000 4.309820
30.300000 34.039000 4.242164
30.303000 40.362000 4.597090
30.306000 34.113000 4.256142
30.309000 30.727000 4.031165
30.312000 35.514000 4.323531
30.315000 36.776000 4.165454
30.318000 36.429000 4.320638
30.321000 34.062000 4.371755
30.324000 30.640000 4.043992
30.327000 41.585000 4.835446
30.330000 29.377000 3.684194
30.333000 38.640000 4.653658
30.336000 44.157000 5.052752
30.339000 32.784000 4.185840
30.342000 44.832000 4.938488
30.345000 35.434000 4.309078
30.348000 43.957000 4.850232
30.351000 38.004000 4.402660
30.354000 32.558000 4.269786
30.357000 34.601000 4.238726
30.360000 46.323000 4.990871
30.363000 41.536000 4.628629
30.366000 36.846000 4.375342
30.369000 36.613000 4.474072
30.372000 32.125000 4.160512
30.375000 34.470000 4.294800
30.378000 34.835000 4.174871
30.381000 30.101000 3.853531
30.384000 48.138000 5.007331
30.387000 31.561000 4.013180
30.390000 39.031000 4.602124
30.393000 34.333000 4.352824
30.396000 37.733000 4.392124
30.399000 42.140000 4.750666
30.402000 36.298000 4.341778
30.405000 35.423000 4.378868
30.408000 32.743000 4.210147
30.411000 28.639000 3.893092
30.414000 37.351000 4.384021
30.417000 42.781000 4.883221
30.420000 48.452000 5.156975
30.423000 23.071000 3.470132
30.426000 35.690000 4.373488
30.429000 48.966000 5.041064
30.432000 30.267000 3.908553
30.435000 30.719000 3.924473
30.438000 43.123000 4.786565
30.441000 32.656000 4.171669
30.444000 32.883000 4.156224
30.447000 27.721000 3.848260
30.450000 44.338000 5.070815
30.453000 39.006000 4.594780
30.456000 37.468000 4.577188
30.459000 36.273000 4.506151
30.462000 34.560000 4.324838
30.465000 37.443000 4.474492
30.468000 38.854000 4.627566
30.471000 38.179000 4.534753
30.474000 33.449000 4.192885
30.477000 31.628000 4.009401
30.480000 44.687000 4.959769
30.483000 46.824000 5.029741
30.486000 49.167000 5.133825
30.489000 32.731000 4.296475
30.492000 30.382000 3.944203
30.495000 41.733000 4.703785
30.498000 46.293000 4.974721
30.501000 36.890000 4.563698
30.504000 46.768000 4.983348
30.507000 36.494000 4.353322
30.510000 29.022000 3.851256
30.513000 40.154000 4.875150
30.516000 41.357000 4.654568
30.519000 31.663000 3.883676
30.522000 45.239000 4.956944
30.525000 35.108000 4.352416
30.528000 40.546000 4.561952
30.531000 42.348000 4.683658
30.534000 27.488000 3.687312
30.537000 47.083000 5.033619
30.540000 31.393000 3.922743
30.543000 35.350000 4.376955
30.546000 40.136000 4.709147
30.549000 50.535000 5.241625
30.552000 50.132000 5.256747
30.555000 34.290000 4.235296
30.558000 44.390000 5.044456
30.561000 40.309000 4.652092
30.564000 37.737000 4.393483
30.567000 42.985000 4.667085
30.570000 42.855000 4.759441
30.573000 38.650000 4.541969
30.576000 48.416000 5.215691
30.579000 31.106000 3.995104
30.582000 48.050000 5.043413
30.585000 28.831000 3.822398
30.588000 43.664000 4.971299
30.591000 36.978000 4.611155
30.594000 33.649000 4.317327
30.597000 41.537000 4.781704
30.600000 46.592000 5.076966
30.603000 55.494000 5.308077
30.606000 43.198000 4.900560
30.609000 45.208000 4.904576
30.612000 35.970000 4.425844
30.615000 45.049000 4.976967
30.618000 40.839000 4.741710
30.621000 40.348000 4.603424
30.624000 34.375000 4.109504
30.627000 46.642000 5.020953
30.630000 39.101000 4.639660
30.633000 29.710000 3.890864
30.636000 31.608000 4.098131
30.639000 28.985000 3.904775
30.642000 33.306000 4.177872
30.645000 32.289000 4.086893
30.648000 33.411000 4.255553
30.651000 31.123000 4.208629
30.654000 41.212000 4.706570
30.657000 43.674000 4.902209
30.660000 39.569000 4.437071
30.663000 39.331000 4.459365
30.666000 38.064000 4.543842
30.669000 42.729000 4.614503
30.672000 41.738000 4.836839
30.675000 35.148000 4.395821
30.678000 39.207000 4.792618
30.681000 31.688000 4.200816
30.684000 45.112000 4.911670
30.687000 40.684000 4.723656
30.690000 37.473000 4.431174
30.693000 40.778000 4.750061
30.696000 30.779000 3.939251
30.699000 30.234000 3.994588
30.702000 44.982000 4.889747
30.705000 42.783000 4.817585
30.708000 40.444000 4.629620
30.711000 41.446000 4.561731
30.714000 43.479000 5.002991
30.717000 44.886000 4.774802
30.720000 43.853000 4.910753
30.723000 51.198000 5.033465
30.726000 39.529000 4.644049
30.729000 40.561000 4.761021
30.732000 48.264000 5.077915
30.735000 65.753000 6.049698
30.738000 46.621000 4.975805
30.741000 57.998000 5.721326
30.744000 59.908000 5.617095
30.747000 57.225000 5.527033
30.750000 59.416000 5.720516
30.753000 75.819000 6.367510
30.756000 84.365000 6.732545
30.759000 112.259000 7.555615
30.762000 131.917000 8.351911
30.765000 137.652000 8.644151
30.768000 116.642000 7.947476
30.771000 110.536000 7.624277
30.774000 107.108000 7.706156
30.777000 61.806000 5.807318
30.780000 63.994000 6.019698
30.783000 86.859000 7.066222
30.786000 58.182000 5.831491
30.789000 40.935000 4.651293
30.792000 52.701000 5.563382
30.795000 50.089000 5.130495
30.798000 41.115000 4.598221
30.801000 52.273000 5.062951
30.804000 42.068000 4.735808
30.807000 41.601000 4.712967
30.810000 34.922000 4.193582
30.813000 38.223000 4.513420
30.816000 41.312000 4.690222
30.819000 40.467000 4.549695
30.822000 45.500000 5.106454
30.825000 42.493000 4.627703
30.828000 27.780000 3.781489
30.831000 32.310000 4.031478
30.834000 38.117000 4.480158
30.837000 42.309000 4.807790
30.840000 40.006000 4.662232
30.843000 56.287000 5.496007
30.846000 38.747000 4.590802
30.849000 30.646000 3.918898
30.852000 42.940000 4.825899
30.855000 32.679000 4.125308
30.858000 36.048000 4.302321
30.861000 28.292000 3.715504
30.864000 39.366000 4.576913
30.867000 30.243000 4.022389
30.870000 32.655000 4.182176
30.873000 37.645000 4.319248
30.876000 43.819000 4.813587
30.879000 36.075000 4.400164
30.882000 43.257000 5.050857
30.885000 44.954000 4.977921
30.888000 32.920000 4.120182
30.891000 43.267000 4.770767
30.894000 35.362000 4.253720
30.897000 45.079000 5.024132
30.900000 42.382000 4.996344
30.903000 33.988000 4.199115
30.906000 38.311000 4.455888
30.909000 38.703000 4.623675
30.912000 31.002000 4.062707
30.915000 41.152000 4.742431
30.918000 33.688000 4.338663
30.921000 49.051000 5.363131
30.924000 36.571000 4.461159
30.927000 31.454000 3.873614
30.930000 41.382000 4.571186
30.933000 44.644000 4.863632
30.936000 38.528000 4.559042
30.939000 29.500000 4.015451
30.942000 38.335000 4.416443
30.945000 40.705000 4.413279
30.948000 35.103000 4.319007
30.951000 40.294000 4.731661
30.954000 43.247000 4.942282
30.957000 45.963000 4.834258
30.960000 41.767000 4.746503
30.963000 42.572000 4.752492
30.966000 42.326000 4.858076
30.969000 33.956000 4.255281
30.972000 38.617000 4.664265
30.975000 40.776000 4.534041
30.978000 34.579000 4.383018
30.981000 39.120000 4.852361
30.984000 33.916000 4.216706
30.987000 45.900000 5.070219
30.990000 36.242000 4.403802
30.993000 34.271000 4.209435
30.996000 42.641000 4.789175
30.999000 41.544000 4.681738
31.002000 37.757000 4.282583
31.005000 37.961000 4.362970
31.008000 33.769000 4.092113
31.011000 24.243000 3.607453
31.014000 38.480000 4.711420
31.017000 34.176000 4.417793
31.020000 39.328000 4.518548
31.023000 30.525000 4.042826
31.026000 39.251000 4.641218
31.029000 32.912000 4.258969
31.032000 29.094000 3.958188
31.035000 38.956000 4.309858
31.038000 46.368000 4.846343
31.041000 34.081000 4.158026
31.044000 44.222000 4.908729
31.047000 48.966000 5.256293
31.050000 28.226000 4.069203
31.053000 43.046000 4.651849
31.056000 50.738000 5.377846
31.059000 42.308000 4.654466
31.062000 52.092000 5.432983
31.065000 36.447000 4.369228
31.068000 37.124000 4.531728
31.071000 54.083000 5.424357
31.074000 45.468000 5.027209
31.077000 36.375000 4.537164
31.080000 51.565000 5.379735
31.083000 63.230000 5.682736
31.086000 32.034000 4.154229
31.089000 33.171000 4.376600
31.092000 33.764000 4.245847
31.095000 34.467000 4.325348
31.098000 39.639000 4.672140
31.101000 37.456000 4.424424
31.104000 36.723000 4.405075
31.107000 45.976000 5.133854
31.110000 43.568000 4.729127
31.113000 35.372000 4.331519
31.116000 39.229000 4.593797
31.119000 39.848000 4.672388
31.122000 36.327000 4.408777
31.125000 48.151000 5.061716
31.128000 39.776000 4.619211
31.131000 41.137000 4.855129
31.134000 42.211000 4.825973
31.137000 40.305000 4.749127
31.140000 32.095000 4.276383
31.143000 34.636000 4.399887
31.146000 35.601000 4.341346
31.149000 41.793000 4.670351
31.152000 41.953000 4.632960
31.155000 37.682000 4.616249
31.158000 30.843000 4.164059
31.161000 35.585000 4.450978
31.164000 33.420000 4.281530
31.167000 45.402000 4.946891
31.170000 33.074000 4.315394
31.173000 36.274000 4.427077
31.176000 33.559000 4.268942
31.179000 41.819000 4.759011
31.182000 45.874000 5.029889
31.185000 38.388000 4.490076
31.188000 38.302000 4.498773
31.191000 38.039000 4.689273
31.194000 27.610000 3.972902
31.197000 35.833000 4.301374
31.200000 30.937000 3.986459
31.203000 32.762000 4.110929
31.206000 45.537000 5.099550
31.209000 40.487000 4.747911
31.212000 45.481000 4.904506
31.215000 34.139000 4.264888
31.218000 52.796000 5.372611
31.221000 29.652000 3.859447
31.224000 34.994000 4.285911
31.227000 40.238000 4.581687
31.230000 42.204000 4.763149
31.233000 45.861000 4.875821
31.236000 34.436000 4.346507
31.239000 35.460000 4.357916
31.242000 53.566000 5.295113
31.245000 33.113000 4.375006
31.248000 36.407000 4.340232
31.251000 44.561000 4.784093
31.254000 46.362000 5.070433
31.257000 49.257000 5.312685
31.260000 47.863000 5.227708
31.263000 42.422000 4.786320
31.266000 37.612000 4.419861
31.269000 29.132000 4.004081
31.272000 40.303000 4.597426
31.275000 47.289000 5.127669
31.278000 34.853000 4.341229
31.281000 34.360000 4.289197
31.284000 39.634000 4.686333
31.287000 48.713000 5.051624
31.290000 44.015000 4.984066
31.293000 41.666000 4.696742
31.296000 45.687000 4.790942
31.299000 43.350000 4.898168
31.302000 30.375000 3.974851
31.305000 36.610000 4.529889
31.308000 41.158000 4.692476
31.311000 52.803000 5.374553
31.314000 52.327000 5.213478
31.317000 47.111000 4.911542
31.320000 51.111000 5.195469
31.323000 50.894000 5.238161
31.326000 33.007000 4.256662
31.329000 35.866000 4.279720
31.332000 47.028000 5.080653
31.335000 51.541000 5.310054
31.338000 45.129000 4.859905
31.341000 45.954000 5.092332
31.344000 34.415000 4.487355
31.347000 50.323000 5.255556
31.350000 34.885000 4.174534
31.353000 39.662000 4.658267
31.356000 29.805000 3.953402
31.359000 40.805000 4.614060
31.362000 49.208000 5.207813
31.365000 44.508000 4.684625
31.368000 49.257000 5.344217
31.371000 40.996000 4.950075
31.374000 46.434000 5.082785
31.377000 31.131000 4.073826
31.380000 40.254000 4.701241
31.383000 38.812000 4.536473
31.386000 45.803000 4.917218
31.389000 41.900000 4.787476
31.392000 46.552000 5.179805
31.395000 41.591000 4.543652
31.398000 45.509000 4.951231
31.401000 55.400000 5.504990
31.404000 51.698000 5.244002
31.407000 53.197000 5.458256
31.410000 53.930000 5.292214
31.413000 72.034000 6.337250
31.416000 88.320000 6.824232
31.419000 112.734000 7.916377
31.422000 142.340000 8.844546
31.425000 144.929000 8.728126
31.428000 153.581000 8.923214
31.431000 162.478000 9.312738
31.434000 130.717000 8.389041
31.437000 109.999000 7.796455
31.440000 108.726000 7.683789
31.443000 89.611000 6.901004
31.446000 79.357000 6.504239
31.449000 71.903000 6.233243
31.452000 53.208000 5.164463
31.455000 64.315000 6.001915
31.458000 84.906000 6.730237
31.461000 68.502000 5.968005
31.464000 72.363000 6.275888
31.467000 82.172000 6.687592
31.470000 92.220000 7.178838
31.473000 95.537000 7.044100
31.476000 105.947000 7.512217
31.479000 135.613000 8.575179
31.482000 170.131000 9.657210
31.485000 239.094000 11.224293
31.488000 273.398000 12.296606
31.491000 331.781000 13.286955
31.494000 344.094000 13.801588
31.497000 305.178000 12.765091
31.500000 255.119000 11.748893
31.503000 223.725000 11.082379
31.506000 162.848000 9.355490
31.509000 146.914000 8.922304
31.512000 132.817000 8.425548
31.515000 97.044000 7.046927
31.518000 94.232000 7.136770
31.521000 77.911000 6.432331
31.524000 78.434000 6.542697
31.527000 53.463000 5.360439
31.530000 53.699000 5.410083
31.533000 59.253000 5.677122
31.536000 42.948000 4.799165
31.539000 39.277000 4.476663
31.542000 43.561000 4.944664
31.545000 48.796000 5.161136
31.548000 42.417000 4.675312
31.551000 40.221000 4.672552
31.554000 48.042000 5.040261
31.557000 47.063000 4.964157
31.560000 47.752000 5.086668
31.563000 40.898000 4.911963
31.566000 44.296000 4.908736
31.569000 40.553000 4.641765
31.572000 38.592000 4.546927
31.575000 49.460000 5.138947
31.578000 42.900000 4.783999
31.581000 43.375000 4.807344
31.584000 35.563000 4.193683
31.587000 45.814000 4.913904
31.590000 51.049000 5.369278
31.593000 47.342000 5.135356
31.596000 32.152000 4.176683
31.599000 31.020000 4.164714
31.602000 28.645000 4.013447
31.605000 57.369000 5.494640
31.608000 33.885000 4.307023
31.611000 52.410000 5.287980
31.614000 39.490000 4.417426
31.617000 38.334000 4.464444
31.620000 37.028000 4.432321
31.623000 41.232000 4.734397
31.626000 44.719000 4.882999
31.629000 41.922000 4.835364
31.632000 38.665000 4.539229
31.635000 39.552000 4.554784
31.638000 41.304000 4.560069
31.641000 30.966000 3.985654
31.644000 31.028000 4.263296
31.647000 45.637000 4.915216
31.650000 44.691000 4.988885
31.653000 48.948000 5.132391
31.656000 29.894000 3.907442
31.659000 42.629000 4.890417
31.662000 30.912000 3.979200
31.665000 47.679000 5.129384
31.668000 41.776000 4.671309
31.671000 31.796000 4.060419
31.674000 46.469000 4.915684
31.677000 41.171000 4.640929
31.680000 31.476000 3.959171
31.683000 34.541000 4.314212
31.686000 49.326000 4.992210
31.689000 47.790000 5.224284
31.692000 33.489000 4.349845
31.695000 30.005000 4.089983
31.698000 39.779000 4.604621
31.701000 42.271000 4.850777
31.704000 44.932000 4.909612
31.707000 26.510000 3.749210
31.710000 39.236000 4.613229
31.713000 36.452000 4.484625
31.716000 44.449000 4.890722
31.719000 39.724000 4.699734
31.722000 37.707000 4.550150
31.725000 41.018000 4.697599
31.728000 36.023000 4.467887
31.731000 32.086000 4.194679
31.734000 42.934000 4.779994
31.737000 39.962000 4.599205
31.740000 36.184000 4.380071
31.743000 41.792000 4.480452
31.746000 41.120000 4.683933
31.749000 39.608000 4.526562
31.752000 45.073000 5.033517
31.755000 42.967000 4.734752
31.758000 33.864000 4.351866
31.761000 32.297000 4.014749
31.764000 42.970000 4.739530
31.767000 43.211000 4.710199
31.770000 33.152000 4.228789
31.773000 37.826000 4.554430
31.776000 48.557000 5.112089
31.779000 28.167000 3.967435
31.782000 31.517000 4.158030
31.785000 40.273000 4.695924
31.788000 38.179000 4.480213
31.791000 47.013000 5.216047
31.794000 44.599000 4.997045
31.797000 35.558000 4.236011
31.800000 36.311000 4.273273
31.803000 31.486000 4.127374
31.806000 49.702000 5.173133
31.809000 35.816000 4.472830
31.812000 38.588000 4.487834
31.815000 25.138000 3.544160
31.818000 47.469000 5.069640
31.821000 38.187000 4.483304
31.824000 38.883000 4.559041
31.827000 27.145000 3.778221
31.830000 42.924000 4.818544
31.833000 41.109000 4.702173
31.836000 43.232000 4.863912
31.839000 38.572000 4.522236
31.842000 46.433000 4.948445
31.845000 34.486000 4.492617
31.848000 34.335000 4.202445
31.851000 39.310000 4.766004
31.854000 42.030000 4.839366
31.857000 42.481000 4.761556
31.860000 45.930000 4.978557
31.863000 36.748000 4.347390
31.866000 32.686000 4.078341
31.869000 48.470000 5.088521
31.872000 36.856000 4.469178
31.875000 31.788000 4.015463
31.878000 40.098000 4.567477
31.881000 37.659000 4.500961
31.884000 40.146000 4.686263
31.887000 41.697000 4.675210
31.890000 35.926000 4.353084
31.893000 38.836000 4.742902
31.896000 39.088000 4.594713
31.899000 35.414000 4.248910
31.902000 35.937000 4.420145
31.905000 35.075000 4.386282
31.908000 33.855000 4.383539
31.911000 33.229000 4.271922
31.914000 38.598000 4.609424
31.917000 35.536000 4.277435
31.920000 43.491000 5.008959
31.923000 44.718000 5.164956
31.926000 46.711000 5.196721
31.929000 36.218000 4.480739
31.932000 36.367000 4.506666
31.935000 28.724000 3.866643
31.938000 41.516000 4.592898
31.941000 32.596000 4.118418
31.944000 44.953000 4.847117
31.947000 37.896000 4.754179
31.950000 41.836000 4.658814
31.953000 30.029000 3.971471
31.956000 53.094000 5.504900
31.959000 41.499000 4.693933
31.962000 36.216000 4.371982
31.965000 32.588000 4.075144
31.968000 32.358000 4.069112
31.971000 40.495000 4.722244
31.974000 40.720000 4.757823
31.977000 42.245000 4.721807
31.980000 43.489000 4.715498
31.983000 33.988000 4.326564
31.986000 34.747000 4.235886
31.989000 38.082000 4.498153
31.992000 33.271000 4.143114
31.995000 40.241000 4.682126
31.998000 37.477000 4.487109
32.001000 34.031000 4.418304
32.004000 35.275000 4.462582
32.007000 34.104000 4.465747
32.010000 47.955000 5.114839
32.013000 36.143000 4.350310
32.016000 47.932000 5.046456
32.019000 41.824000 4.717942
32.022000 39.574000 4.718136
32.025000 28.484000 3.892807
32.028000 33.442000 4.190960
32.031000 33.831000 4.460713
32.034000 35.860000 4.184214
32.037000 32.572000 4.142075
32.040000 33.556000 4.326514
32.043000 42.578000 4.758880
32.046000 39.785000 4.396093
32.049000 36.328000 4.441922
32.052000 40.734000 4.530436
32.055000 43.936000 4.774948
32.058000 50.583000 5.200629
32.061000 32.912000 4.319499
32.064000 36.813000 4.579225
32.067000 28.375000 3.976268
32.070000 37.979000 4.633360
32.073000 27.812000 3.878830
32.076000 44.567000 4.960875
32.079000 37.688000 4.468783
32.082000 41.482000 4.800289
32.085000 36.352000 4.423581
32.088000 55.701000 5.539529
32.091000 52.440000 5.531935
32.094000 33.560000 4.214490
32.097000 38.775000 4.391334
32.100000 33.123000 4.236228
32.103000 36.713000 4.527864
32.106000 34.520000 4.315354
32.109000 31.913000 4.080655
32.112000 53.909000 5.267340
32.115000 49.659000 5.069092
32.118000 31.608000 3.999524
32.121000 32.021000 4.017043
32.124000 40.140000 4.615135
32.127000 36.207000 4.444166
32.130000 34.426000 4.382010
32.133000 35.118000 4.238353
32.136000 45.955000 5.069164
32.139000 35.192000 4.364696
32.142000 44.108000 4.800253
32.145000 38.001000 4.320603
32.148000 38.261000 4.480584
32.151000 44.230000 4.770075
32.154000 35.523000 4.193297
32.157000 38.017000 4.485945
32.160000 44.203000 4.972867
32.163000 48.270000 5.059215
32.166000 41.117000 4.654523
32.169000 30.634000 4.114907
32.172000 38.694000 4.514545
32.175000 38.881000 4.517466
32.178000 47.251000 5.025116
32.181000 38.287000 4.506361
32.184000 42.034000 4.716642
32.187000 23.816000 3.536912
32.190000 33.753000 4.232584
32.193000 44.690000 4.885704
32.196000 43.508000 4.723758
32.199000 41.928000 4.512278
32.202000 38.491000 4.612228
32.205000 42.654000 4.898700
32.208000 39.383000 4.685821
32.211000 47.671000 5.003587
32.214000 35.426000 4.458122
32.217000 40.021000 4.553935
32.220000 45.563000 4.896545
32.223000 32.070000 4.219437
32.226000 30.144000 4.028126
32.229000 30.938000 3.905173
32.232000 30.914000 4.005135
32.235000 48.151000 5.197752
32.238000 51.045000 5.127069
32.241000 41.902000 4.733206
32.244000 42.936000 4.893121
32.247000 58.114000 5.646297
32.250000 39.140000 4.438364
32.253000 35.516000 4.413887
32.256000 34.489000 4.253761
32.259000 36.038000 4.331948
32.262000 43.914000 4.877907
32.265000 30.833000 3.860045
32.268000 48.064000 4.976041
32.271000 43.591000 4.798350
32.274000 38.564000 4.488672
32.277000 39.559000 4.535755
32.280000 45.869000 5.017441
32.283000 29.464000 3.848253
32.286000 28.028000 3.678931
32.289000 44.525000 5.026686
32.292000 44.269000 4.689561
32.295000 43.231000 4.783379
32.298000 43.623000 4.832493
32.301000 26.868000 3.814085
32.304000 45.143000 4.818583
32.307000 37.164000 4.517801
32.310000 47.160000 4.984208
32.313000 50.344000 5.118090
32.316000 41.264000 4.752292
32.319000 47.050000 5.105208
32.322000 30.818000 4.087128
32.325000 41.571000 4.626732
32.328000 52.303000 5.271498
32.331000 48.777000 5.085891
32.334000 40.079000 4.592169
32.337000 37.766000 4.417522
32.340000 42.950000 4.692861
32.343000 50.733000 5.370075
32.346000 35.487000 4.341274
32.349000 38.008000 4.539227
32.352000 48.176000 5.221732
32.355000 41.008000 4.685622
32.358000 40.828000 4.581231
32.361000 30.683000 4.096340
32.364000 34.118000 4.333884
32.367000 40.144000 4.698594
32.370000 39.280000 4.414747
32.373000 29.807000 3.943923
32.376000 34.503000 4.191640
32.379000 46.790000 4.952399
32.382000 42.090000 4.943211
32.385000 43.312000 4.823894
32.388000 33.325000 4.161661
32.391000 43.784000 4.702929
32.394000 40.939000 4.465332
32.397000 45.865000 4.932390
32.400000 38.273000 4.471148
32.403000 50.447000 5.214580
32.406000 40.027000 4.531650
32.409000 42.466000 4.934217
32.412000 40.693000 4.757089
32.415000 35.828000 4.167599
32.418000 41.646000 4.683464
32.421000 48.076000 5.124374
32.424000 53.518000 5.554071
32.427000 36.851000 4.264839
32.430000 49.254000 5.129896
32.433000 38.947000 4.630636
32.436000 46.921000 4.981061
32.439000 48.461000 5.213406
32.442000 43.129000 4.800463
32.445000 39.195000 4.735543
32.448000 55.380000 5.504737
32.451000 47.067000 5.227240
32.454000 34.464000 4.176333
32.457000 41.600000 4.794423
32.460000 43.473000 4.781334
32.463000 46.569000 4.957028
32.466000 39.808000 4.422223
32.469000 34.962000 4.238966
32.472000 30.864000 4.217992
32.475000 51.916000 5.305624
32.478000 38.694000 4.534562
32.481000 47.723000 5.208583
32.484000 50.180000 5.277850
32.487000 44.663000 5.015006
32.490000 36.091000 4.265632
32.493000 43.823000 4.890955
32.496000 33.769000 4.343180
32.499000 39.955000 4.711267
32.502000 49.588000 5.144786
32.505000 43.134000 4.851754
32.508000 41.533000 4.796692
32.511000 31.450000 4.161334
32.514000 37.006000 4.441321
32.517000 40.409000 4.616095
32.520000 34.969000 4.182833
32.523000 40.779000 4.616100
32.526000 31.938000 3.992825
32.529000 27.003000 3.646118
32.532000 35.666000 4.260348
32.535000 41.606000 4.632422
32.538000 47.352000 4.867888
32.541000 58.323000 5.621898
32.544000 34.876000 4.353978
32.547000 37.936000 4.684244
32.550000 41.817000 4.867223
32.553000 41.066000 4.560710
32.556000 44.863000 4.942736
32.559000 43.445000 4.693520
32.562000 36.522000 4.330976
32.565000 38.147000 4.500010
32.568000 39.261000 4.615166
32.571000 45.633000 5.023043
32.574000 39.646000 4.572828
32.577000 38.910000 4.524569
32.580000 34.245000 4.179891
32.583000 27.645000 3.855841
32.586000 33.588000 4.177370
32.589000 47.621000 4.902947
32.592000 41.293000 4.703918
32.595000 36.886000 4.392760
32.598000 40.184000 4.554289
32.601000 45.250000 4.895583
32.604000 33.435000 4.172354
32.607000 46.507000 4.960091
32.610000 47.836000 4.898088
32.613000 32.466000 4.220808
32.616000 42.440000 4.689883
32.619000 41.698000 4.647814
32.622000 39.847000 4.723638
32.625000 36.758000 4.529824
32.628000 34.003000 4.220799
32.631000 44.697000 5.057718
32.634000 44.027000 4.989018
32.637000 35.984000 4.364836
32.640000 43.251000 4.843371
32.643000 37.018000 4.491762
32.646000 41.420000 4.874641
32.649000 39.221000 4.519277
32.652000 50.340000 5.147364
32.655000 44.145000 4.935946
32.658000 43.687000 4.927987
32.661000 41.325000 4.825906
32.664000 35.643000 4.527480
32.667000 42.162000 4.838745
32.670000 40.059000 4.542719
32.673000 48.700000 5.167373
32.676000 32.727000 4.266267
32.679000 36.339000 4.480030
32.682000 43.507000 4.809570
32.685000 36.504000 4.525318
32.688000 44.882000 5.075941
32.691000 47.402000 5.052056
32.694000 41.532000 4.731406
32.697000 35.617000 4.071419
32.700000 50.534000 5.344499
32.703000 41.552000 4.832988
32.706000 39.511000 4.824062
32.709000 35.358000 4.445693
32.712000 46.246000 4.865368
32.715000 35.324000 4.287302
32.718000 39.232000 4.567391
32.721000 37.268000 4.521576
32.724000 39.763000 4.526401
32.727000 36.214000 4.368232
32.730000 38.659000 4.555792
32.733000 42.354000 4.929140
32.736000 55.573000 5.298428
32.739000 35.240000 4.426965
32.742000 37.853000 4.518682
32.745000 36.643000 4.468859
32.748000 38.411000 4.602825
32.751000 21.848000 3.364385
32.754000 52.742000 5.335599
32.757000 38.688000 4.523558
32.760000 42.393000 4.904606
32.763000 41.038000 4.847789
32.766000 42.044000 4.734149
32.769000 39.587000 4.760007
32.772000 38.747000 4.278943
32.775000 34.686000 4.274495
32.778000 38.098000 4.689425
32.781000 40.856000 4.665530
32.784000 50.581000 5.202042
32.787000 37.339000 4.631260
32.790000 39.577000 4.854422
32.793000 43.268000 4.980984
32.796000 39.579000 4.738900
32.799000 41.979000 4.685264
32.802000 46.693000 4.906561
32.805000 46.964000 5.134399
32.808000 46.179000 5.007330
32.811000 42.752000 4.728278
32.814000 44.023000 4.693346
32.817000 52.883000 5.392203
32.820000 35.466000 4.427786
32.823000 35.360000 4.472352
32.826000 42.103000 4.883364
32.829000 42.678000 4.609466
32.832000 44.833000 4.831382
32.835000 38.088000 4.533429
32.838000 40.169000 4.693155
32.841000 52.477000 5.253251
32.844000 42.404000 4.764118
32.847000 43.702000 4.762183
32.850000 37.744000 4.425999
32.853000 41.571000 4.695938
32.856000 49.773000 5.315025
32.859000 39.302000 4.485121
32.862000 31.558000 4.197273
32.865000 39.029000 4.438583
32.868000 37.996000 4.586087
32.871000 38.912000 4.604107
32.874000 41.801000 4.785824
32.877000 42.630000 4.686660
32.880000 28.074000 3.888988
32.883000 44.218000 4.860277
32.886000 32.498000 3.974421
32.889000 39.064000 4.362624
32.892000 52.532000 5.251811
32.895000 30.511000 4.082017
32.898000 40.482000 4.673535
32.901000 35.461000 4.219498
32.904000 34.929000 4.201974
32.907000 42.033000 4.656451
32.910000 50.288000 5.227117
32.913000 30.735000 3.928620
32.916000 43.061000 4.722480
32.919000 35.970000 4.131850
32.922000 29.118000 4.011041
32.925000 32.778000 4.123576
32.928000 33.672000 4.297352
32.931000 38.961000 4.713250
32.934000 47.139000 5.081800
32.937000 42.561000 4.815733
32.940000 37.606000 4.496167
32.943000 39.804000 4.660366
32.946000 36.262000 4.417077
32.949000 44.403000 4.979394
32.952000 43.907000 4.976966
32.955000 36.557000 4.429033
32.958000 40.110000 4.663854
32.961000 39.682000 4.509166
32.964000 40.733000 4.688103
32.967000 36.830000 4.341801
32.970000 37.217000 4.570775
32.973000 38.542000 4.395168
32.976000 42.762000 4.671795
32.979000 41.814000 4.720882
32.982000 41.060000 4.657138
32.985000 39.248000 4.532717
32.988000 38.795000 4.350534
32.991000 38.166000 4.455713
32.994000 49.426000 4.885054
32.997000 43.510000 4.777883
33.000000 36.124000 4.358135
33.003000 41.865000 4.814986
33.006000 42.397000 4.745627
33.009000 47.033000 5.126233
33.012000 33.196000 4.314339
33.015000 37.388000 4.546785
33.018000 34.197000 4.366931
33.021000 34.385000 4.327564
33.024000 55.513000 5.578622
33.027000 52.852000 5.317078
33.030000 39.330000 4.682687
33.033000 41.296000 4.666100
33.036000 41.544000 4.721092
33.039000 30.991000 3.933984
33.042000 33.100000 3.985400
33.045000 38.676000 4.503877
33.048000 43.422000 4.598641
33.051000 48.048000 5.024143
33.054000 40.742000 4.697425
33.057000 43.920000 4.762680
33.060000 48.747000 5.113998
33.063000 39.013000 4.418904
33.066000 37.868000 4.446910
33.069000 36.593000 4.542902
33.072000 45.111000 5.055251
33.075000 41.742000 4.742770
33.078000 52.975000 5.353997
33.081000 45.491000 4.967000
33.084000 42.558000 4.893737
33.087000 37.820000 4.590296
33.090000 37.567000 4.478722
33.093000 33.409000 4.227041
33.096000 29.162000 3.882650
33.099000 45.770000 5.026347
33.102000 42.098000 4.887982
33.105000 39.161000 4.709435
33.108000 44.636000 4.908882
33.111000 48.308000 5.088892
33.114000 38.211000 4.391998
33.117000 47.001000 5.097233
33.120000 42.336000 4.582762
33.123000 49.331000 5.092149
33.126000 44.596000 4.920713
33.129000 41.849000 4.712580
33.132000 50.272000 5.376203
33.135000 33.347000 4.322769
33.138000 35.370000 4.406115
33.141000 39.804000 4.436411
33.144000 43.113000 4.698047
33.147000 39.944000 4.820515
33.150000 26.004000 3.710306
33.153000 45.610000 4.960705
33.156000 57.220000 5.362607
33.159000 39.778000 4.579847
33.162000 47.024000 5.052589
33.165000 35.725000 4.501925
33.168000 46.602000 5.057341
33.171000 49.327000 5.194502
33.174000 40.205000 4.670615
33.177000 40.449000 4.757792
33.180000 33.723000 4.225536
33.183000 39.974000 4.420989
33.186000 49.676000 5.238304
33.189000 36.119000 4.407215
33.192000 34.086000 4.303648
33.195000 45.809000 5.110527
33.198000 44.041000 4.765565
33.201000 43.626000 4.795194
33.204000 39.385000 4.629616
33.207000 51.203000 5.275492
33.210000 40.186000 4.672978
33.213000 49.485000 5.217464
33.216000 48.182000 5.239673
33.219000 46.069000 4.922089
33.222000 30.465000 4.013126
33.225000 45.843000 4.858301
33.228000 45.103000 4.711245
33.231000 37.086000 4.421832
33.234000 29.458000 3.950609
33.237000 47.527000 5.145483
33.240000 45.576000 5.016443
33.243000 39.760000 4.530925
33.246000 47.386000 5.025552
33.249000 43.574000 4.759272
33.252000 44.195000 4.817146
33.255000 35.786000 4.475490
33.258000 43.003000 4.947963
33.261000 43.670000 4.904989
33.264000 38.410000 4.520880
33.267000 54.015000 5.195063
33.270000 42.691000 4.791377
33.273000 30.390000 4.101446
33.276000 31.559000 4.004277
33.279000 32.617000 4.158056
33.282000 32.859000 4.247553
33.285000 45.374000 4.930188
33.288000 45.208000 4.861213
33.291000 39.064000 4.644220
33.294000 38.163000 4.567949
33.297000 42.317000 4.790765
33.300000 36.981000 4.608639
33.303000 41.669000 4.654558
33.306000 35.772000 4.358284
33.309000 32.144000 4.075285
33.312000 38.101000 4.541134
33.315000 41.867000 4.656837
33.318000 38.889000 4.499386
33.321000 41.011000 4.551236
33.324000 32.428000 4.111670
33.327000 51.467000 5.395360
33.330000 44.436000 4.946077
33.333000 44.596000 4.943845
33.336000 39.779000 4.519849
33.339000 38.471000 4.384298
33.342000 50.024000 5.295391
33.345000 64.664000 5.819797
33.348000 48.929000 4.989901
33.351000 34.082000 4.329124
33.354000 40.305000 4.917015
33.357000 39.263000 4.738278
33.360000 40.842000 4.750957
33.363000 44.179000 4.842587
33.366000 39.152000 4.575016
33.369000 45.405000 4.960399
33.372000 37.431000 4.498620
33.375000 43.166000 4.864133
33.378000 41.386000 4.645185
33.381000 39.140000 4.642952
33.384000 48.816000 5.118539
33.387000 40.825000 4.731309
33.390000 41.243000 4.746751
33.393000 52.816000 5.253332
33.396000 40.935000 4.770110
33.399000 30.959000 4.052922
33.402000 34.132000 4.293850
33.405000 36.147000 4.287659
33.408000 45.532000 4.979627
33.411000 54.107000 5.373028
33.414000 44.290000 4.837154
33.417000 44.002000 4.794987
33.420000 46.759000 5.031637
33.423000 41.892000 4.541276
33.426000 47.527000 5.333894
33.429000 38.315000 4.702076
33.432000 43.393000 4.779499
33.435000 42.498000 4.730480
33.438000 31.906000 4.048971
33.441000 42.366000 4.741132
33.444000 34.618000 4.390242
33.447000 38.533000 4.461633
33.450000 36.005000 4.349509
33.453000 47.393000 5.104256
33.456000 35.244000 4.292612
33.459000 40.610000 4.573497
33.462000 47.709000 5.145312
33.465000 46.293000 4.772028
33.468000 39.000000 4.609338
33.471000 34.633000 4.313744
33.474000 44.578000 5.051958
33.477000 32.386000 4.102669
33.480000 43.862000 4.747041
33.483000 39.765000 4.555764
33.486000 41.171000 4.724699
33.489000 39.535000 4.494759
33.492000 43.843000 4.889711
33.495000 44.255000 4.875975
33.498000 45.940000 4.877064
33.501000 52.993000 5.382495
33.504000 38.646000 4.588109
33.507000 38.565000 4.643174
33.510000 39.556000 4.842563
33.513000 39.224000 4.590514
33.516000 47.290000 5.267365
33.519000 34.769000 4.334886
33.522000 42.879000 4.867080
33.525000 42.633000 4.685926
33.528000 42.838000 4.766738
33.531000 49.328000 5.081375
33.534000 45.451000 4.928882
33.537000 48.853000 4.912916
33.540000 47.833000 5.095946
33.543000 39.961000 4.469369
33.546000 44.023000 4.783878
33.549000 43.861000 4.867455
33.552000 40.752000 4.606298
33.555000 29.697000 3.999490
33.558000 39.538000 4.668274
33.561000 45.341000 4.852907
33.564000 42.517000 4.774644
33.567000 45.596000 5.039568
33.570000 37.908000 4.427053
33.573000 41.116000 5.049513
33.576000 53.406000 5.401553
33.579000 36.007000 4.319895
33.582000 34.345000 4.148691
33.585000 41.361000 4.766549
33.588000 36.482000 4.637070
33.591000 48.634000 5.357129
33.594000 40.637000 4.792330
33.597000 41.950000 4.716742
33.600000 35.464000 4.463327
33.603000 46.233000 4.963430
33.606000 45.704000 4.897960
33.609000 50.420000 5.284434
33.612000 46.746000 4.881150
33.615000 51.774000 5.409819
33.618000 38.402000 4.520985
33.621000 37.163000 4.414243
33.624000 31.641000 3.946969
33.627000 51.062000 5.229948
33.630000 40.678000 4.777300
33.633000 39.397000 4.506928
33.636000 45.208000 4.960191
33.639000 42.405000 4.768280
33.642000 42.437000 4.811131
33.645000 44.177000 4.786254
33.648000 47.871000 4.999276
33.651000 45.246000 4.953249
33.654000 36.628000 4.463256
33.657000 38.877000 4.537291
33.660000 38.060000 4.573950
33.663000 40.171000 4.632406
33.666000 32.425000 4.203612
33.669000 46.548000 4.931805
33.672000 54.932000 5.593762
33.675000 51.185000 5.414066
33.678000 46.856000 5.082249
33.681000 47.399000 4.893393
33.684000 37.109000 4.280826
33.687000 40.414000 4.728238
33.690000 41.870000 4.786533
33.693000 40.556000 4.662374
33.696000 39.552000 4.731565
33.699000 47.541000 5.064910
33.702000 40.753000 4.757159
33.705000 33.777000 4.163995
33.708000 50.841000 5.069164
33.711000 51.724000 5.187947
33.714000 34.357000 4.285000
33.717000 40.205000 4.530210
33.720000 41.009000 4.675609
33.723000 49.568000 5.090681
33.726000 52.189000 5.097214
33.729000 60.293000 5.617313
33.732000 41.607000 4.553663
33.735000 48.616000 5.207807
33.738000 26.723000 3.981187
33.741000 38.352000 4.355088
33.744000 41.831000 4.741126
33.747000 50.030000 5.127242
33.750000 42.803000 4.952966
33.753000 46.802000 5.055390
33.756000 34.860000 4.403100
33.759000 39.524000 4.584853
33.762000 38.965000 4.569560
33.765000 41.259000 4.777103
33.768000 50.304000 5.334168
33.771000 46.645000 4.977071
33.774000 32.618000 4.101747
33.777000 46.026000 5.076174
33.780000 45.255000 4.950943
33.783000 48.933000 5.013606
33.786000 48.558000 5.206262
33.789000 50.018000 5.270750
33.792000 55.353000 5.501064
33.795000 47.548000 5.052282
33.798000 43.867000 4.776679
33.801000 47.646000 5.046841
33.804000 57.850000 5.482476
33.807000 63.953000 5.888435
33.810000 51.351000 5.290197
33.813000 44.778000 4.917273
33.816000 49.267000 5.202471
33.819000 45.877000 5.027098
33.822000 41.888000 4.779575
33.825000 60.216000 5.699506
33.828000 59.939000 5.592758
33.831000 56.061000 5.662898
33.834000 53.641000 5.499890
33.837000 69.166000 6.319946
33.840000 47.080000 4.953157
33.843000 41.367000 4.602618
33.846000 49.079000 4.985838
33.849000 42.777000 4.790277
33.852000 47.088000 5.057299
33.855000 50.492000 5.292977
33.858000 62.019000 5.809347
33.861000 53.954000 5.264016
33.864000 65.762000 6.068487
33.867000 45.867000 5.041791
33.870000 63.746000 5.908930
33.873000 64.281000 5.937014
33.876000 51.929000 5.143809
33.879000 50.922000 5.139464
33.882000 62.162000 5.882436
33.885000 68.495000 5.775189
33.888000 68.130000 6.022044
33.891000 66.498000 5.997910
33.894000 59.527000 5.603904
33.897000 56.068000 5.595877
33.900000 67.137000 6.109534
33.903000 71.155000 6.115645
33.906000 68.148000 5.878778
33.909000 97.465000 7.124627
33.912000 95.773000 7.165573
33.915000 100.384000 7.349245
33.918000 87.033000 6.904199
33.921000 108.729000 7.721061
33.924000 106.419000 7.539435
33.927000 108.239000 7.675352
33.930000 140.384000 8.852241
33.933000 163.390000 9.489534
33.936000 176.499000 9.722894
33.939000 201.532000 10.470424
33.942000 244.107000 11.448631
33.945000 356.228000 14.060081
33.948000 429.000000 15.172650
33.951000 618.677000 18.433508
33.954000 845.034000 21.608341
33.957000 1195.570000 25.821775
33.960000 1301.918000 26.987040
33.963000 1472.633000 28.652767
33.966000 1321.224000 27.256981
33.969000 1168.282000 25.478957
33.972000 967.558000 22.949348
33.975000 771.748000 20.483620
33.978000 609.729000 18.153658
33.981000 459.938000 15.763681
33.984000 344.713000 13.709388
33.987000 309.813000 13.015110
33.990000 242.920000 11.494328
33.993000 195.731000 10.151057
33.996000 186.316000 10.021790
33.999000 133.961000 8.627598
34.002000 118.512000 7.919160
34.005000 103.255000 7.474007
34.008000 102.689000 7.493961
34.011000 91.557000 6.843387
34.014000 121.046000 8.207471
34.017000 76.597000 6.479199
34.020000 87.455000 6.983672
34.023000 78.664000 6.619510
34.026000 88.366000 6.856571
34.029000 74.180000 6.232435
34.032000 69.330000 6.077399
34.035000 59.220000 5.623989
34.038000 56.929000 5.488061
34.041000 65.357000 5.894819
34.044000 50.965000 5.361666
34.047000 59.828000 5.718822
34.050000 51.354000 5.028357
34.053000 62.223000 5.686774
34.056000 53.959000 5.301340
34.059000 69.566000 6.123067
34.062000 49.072000 5.065284
34.065000 55.406000 5.559469
34.068000 44.274000 4.862635
34.071000 44.494000 4.864036
34.074000 47.982000 5.009855
34.077000 60.327000 5.679923
34.080000 66.835000 5.995355
34.083000 51.371000 5.355268
34.086000 59.128000 5.667236
34.089000 55.065000 5.474969
34.092000 60.775000 5.854421
34.095000 53.798000 5.401617
34.098000 49.688000 5.149605
34.101000 47.480000 5.029525
34.104000 61.038000 5.676974
34.107000 49.404000 4.984553
34.110000 40.776000 4.583983
34.113000 45.759000 4.967713
34.116000 38.584000 4.513229
34.119000 48.760000 5.268420
34.122000 50.695000 5.202625
34.125000 52.914000 5.215240
34.128000 40.936000 4.723586
34.131000 48.952000 5.040401
34.134000 43.446000 4.872533
34.137000 40.066000 4.793391
34.140000 51.099000 5.297279
34.143000 47.366000 4.978543
34.146000 50.175000 5.206884
34.149000 52.994000 5.301088
34.152000 47.240000 5.152919
34.155000 43.447000 4.803919
34.158000 41.506000 4.821348
34.161000 53.752000 5.497991
34.164000 53.015000 5.326317
34.167000 37.429000 4.484151
34.170000 33.357000 4.272433
34.173000 50.272000 5.281936
34.176000 41.318000 4.855157
34.179000 36.406000 4.385443
34.182000 32.334000 4.101768
34.185000 39.839000 4.711231
34.188000 41.540000 4.655829
34.191000 49.379000 5.200219
34.194000 45.883000 4.970973
34.197000 52.274000 5.321671
34.200000 57.229000 5.534175
34.203000 43.954000 4.966973
34.206000 42.446000 4.896896
34.209000 50.225000 5.345902
34.212000 48.986000 4.937036
34.215000 48.356000 5.081555
34.218000 48.369000 5.141427
34.221000 57.066000 5.595989
34.224000 55.193000 5.398479
34.227000 45.222000 4.776383
34.230000 35.469000 4.360843
34.233000 44.431000 4.773443
34.236000 48.937000 5.142455
34.239000 37.104000 4.445830
34.242000 47.660000 5.147203
34.245000 38.395000 4.570401
34.248000 46.664000 5.070076
34.251000 44.753000 4.867608
34.254000 57.257000 5.542901
34.257000 47.788000 5.119853
34.260000 43.749000 4.940200
34.263000 47.187000 4.961556
34.266000 65.569000 5.973455
34.269000 46.376000 4.891555
34.272000 46.007000 5.084380
34.275000 54.416000 5.382006
34.278000 37.117000 4.482409
34.281000 37.329000 4.399236
34.284000 30.067000 3.961440
34.287000 47.649000 4.914358
34.290000 49.263000 5.088756
34.293000 49.172000 5.355148
34.296000 45.945000 4.861405
34.299000 53.749000 5.300239
34.302000 49.670000 5.041438
34.305000 41.084000 4.687935
34.308000 40.549000 4.596153
34.311000 47.059000 5.003997
34.314000 34.584000 4.376483
34.317000 43.678000 4.895701
34.320000 53.818000 5.578771
34.323000 46.387000 5.223619
34.326000 40.970000 4.607824
34.329000 39.264000 4.471682
34.332000 45.455000 4.967394
34.335000 55.049000 5.395758
34.338000 44.897000 4.827605
34.341000 47.899000 4.961479
34.344000 42.010000 4.927077
34.347000 36.302000 4.332952
34.350000 38.708000 4.486257
34.353000 45.021000 4.975836
34.356000 49.335000 5.257080
34.359000 44.010000 4.658501
34.362000 41.783000 4.931043
34.365000 44.446000 4.785295
34.368000 46.673000 4.959512
34.371000 40.087000 4.466888
34.374000 46.245000 4.968696
34.377000 40.324000 4.786704
34.380000 41.606000 4.635699
34.383000 45.258000 4.805011
34.386000 44.336000 4.841912
34.389000 49.017000 5.148345
34.392000 48.995000 4.992164
34.395000 39.513000 4.603135
34.398000 40.340000 4.532122
34.401000 39.251000 4.612025
34.404000 43.900000 4.801232
34.407000 39.441000 4.660666
34.410000 53.505000 5.266488
34.413000 40.058000 4.634743
34.416000 44.345000 4.994656
34.419000 38.613000 4.649953
34.422000 52.091000 5.474561
34.425000 40.673000 4.662196
34.428000 36.059000 4.452872
34.431000 44.958000 5.037615
34.434000 47.419000 5.036280
34.437000 47.719000 4.996852
34.440000 55.685000 5.565557
34.443000 39.563000 4.644358
34.446000 34.380000 4.265258
34.449000 51.874000 5.432427
34.452000 37.793000 4.436619
34.455000 43.848000 4.940340
34.458000 50.193000 5.155181
34.461000 47.309000 4.726404
34.464000 48.316000 5.118571
34.467000 41.443000 4.742621
34.470000 49.525000 5.157849
34.473000 44.170000 4.631557
34.476000 50.269000 5.235219
34.479000 44.536000 4.804422
34.482000 51.451000 5.209868
34.485000 36.208000 4.315183
34.488000 53.419000 5.384207
34.491000 50.297000 5.173813
34.494000 47.746000 4.960776
34.497000 47.302000 4.935719
34.500000 38.925000 4.672914
34.503000 41.225000 4.562959
34.506000 52.933000 5.098105
34.509000 39.021000 4.400886
34.512000 32.654000 4.084971
34.515000 41.009000 4.762366
34.518000 44.486000 4.816127
34.521000 49.765000 4.999003
34.524000 41.626000 4.680337
34.527000 37.431000 4.444691
34.530000 45.225000 5.129450
34.533000 43.598000 4.779105
34.536000 45.446000 4.922094
34.539000 59.605000 5.572410
34.542000 54.806000 5.413948
34.545000 43.366000 4.763899
34.548000 55.127000 5.562763
34.551000 54.796000 5.312371
34.554000 48.382000 5.100858
34.557000 46.694000 4.844134
34.560000 49.086000 5.057386
34.563000 43.100000 4.611617
34.566000 69.183000 6.110156
34.569000 46.692000 4.906732
34.572000 48.115000 4.925785
34.575000 54.934000 5.567923
34.578000 50.968000 5.348707
34.581000 52.224000 5.389603
34.584000 48.214000 5.158931
34.587000 48.294000 4.913864
34.590000 51.831000 5.278505
34.593000 51.381000 5.240554
34.596000 53.115000 5.323724
34.599000 55.904000 5.541561
34.602000 50.884000 5.346838
34.605000 57.588000 5.542318
34.608000 64.952000 5.964563
34.611000 45.132000 4.884458
34.614000 62.073000 5.842609
34.617000 54.651000 5.370335
34.620000 52.764000 5.375086
34.623000 39.023000 4.492827
34.626000 70.746000 6.143277
34.629000 55.220000 5.491671
34.632000 54.724000 5.524087
34.635000 59.208000 5.665137
34.638000 54.935000 5.587253
34.641000 50.149000 5.174362
34.644000 54.873000 5.407724
34.647000 64.076000 6.011282
34.650000 71.514000 6.147331
34.653000 64.610000 5.902792
34.656000 56.807000 5.506740
34.659000 77.860000 6.518733
34.662000 74.823000 6.402053
34.665000 76.279000 6.614896
34.668000 80.954000 6.565310
34.671000 73.479000 6.166667
34.674000 80.073000 6.482951
34.677000 78.388000 6.522190
34.680000 87.326000 6.992847
34.683000 68.870000 6.092660
34.686000 83.783000 6.609741
34.689000 85.035000 6.795557
34.692000 82.255000 6.615766
34.695000 102.071000 7.538219
34.698000 84.256000 6.934988
34.701000 99.474000 7.454802
34.704000 115.183000 7.810108
34.707000 142.061000 8.736089
34.710000 125.884000 8.412076
34.713000 154.392000 9.091353
34.716000 183.690000 9.764112
34.719000 201.936000 10.365223
34.722000 221.528000 11.067702
34.725000 279.218000 12.299939
34.728000 314.924000 13.133660
34.731000 436.637000 15.513655
34.734000 534.095000 17.003960
34.737000 668.272000 19.225168
34.740000 1034.638000 23.842796
34.743000 1335.732000 27.277270
34.746000 1865.116000 32.530378
34.749000 2110.712000 34.767404
34.752000 2182.404000 35.264967
34.755000 1995.404000 33.370018
34.758000 1736.162000 31.514261
34.761000 1396.689000 27.980634
34.764000 1065.575000 24.469454
34.767000 891.844000 22.296562
34.770000 730.510000 20.028762
34.773000 601.983000 18.107912
34.776000 428.418000 15.288389
34.779000 343.065000 13.760654
34.782000 291.228000 12.321172
34.785000 224.417000 10.944858
34.788000 206.342000 10.608847
34.791000 176.360000 9.801418
34.794000 135.270000 8.456303
34.797000 145.312000 8.982176
34.800000 130.722000 8.323257
34.803000 118.839000 7.967736
34.806000 97.563000 7.132009
34.809000 104.854000 7.448774
34.812000 93.067000 7.012047
34.815000 90.655000 6.824794
34.818000 73.645000 6.194707
34.821000 70.460000 6.165112
34.824000 88.939000 7.067287
34.827000 73.595000 6.313963
34.830000 76.384000 6.440402
34.833000 59.816000 5.624323
34.836000 61.518000 5.512749
34.839000 70.270000 6.144028
34.842000 75.108000 6.363955
34.845000 78.443000 6.495392
34.848000 65.291000 5.960603
34.851000 75.871000 6.512434
34.854000 57.426000 5.408045
34.857000 57.080000 5.610400
34.860000 42.439000 4.589525
34.863000 56.718000 5.459887
34.866000 64.932000 5.748525
34.869000 45.753000 5.020380
34.872000 56.663000 5.597075
34.875000 48.263000 5.198430
34.878000 63.599000 5.904008
34.881000 59.157000 5.785389
34.884000 72.095000 6.152704
34.887000 51.623000 5.287036
34.890000 58.288000 5.478491
34.893000 54.027000 5.335343
34.896000 48.902000 5.349437
34.899000 45.997000 4.772175
34.902000 56.282000 5.394495
34.905000 51.760000 5.174599
34.908000 57.115000 5.536034
34.911000 51.201000 5.195469
34.914000 57.118000 5.568177
34.917000 39.047000 4.509059
34.920000 49.158000 5.162058
34.923000 47.592000 5.077569
34.926000 58.116000 5.629459
34.929000 41.480000 4.614193
34.932000 62.729000 5.737759
34.935000 60.279000 5.598524
34.938000 54.123000 5.492112
34.941000 40.063000 4.840444
34.944000 37.540000 4.500426
34.947000 44.697000 4.997977
34.950000 40.529000 4.634802
34.953000 39.835000 4.665789
34.956000 51.566000 5.305338
34.959000 47.784000 5.132733
34.962000 49.087000 5.113971
34.965000 53.179000 5.440867
34.968000 45.783000 4.871605
34.971000 41.703000 4.843695
34.974000 50.795000 5.438166
34.977000 35.285000 4.274471
34.980000 52.130000 5.098537
34.983000 45.729000 4.895129
34.986000 48.583000 5.039707
34.989000 41.559000 4.794952
34.992000 55.779000 5.573088
34.995000 48.176000 5.157873
34.998000 43.212000 4.719838
35.001000 37.121000 4.577006
35.004000 45.276000 4.846466
35.007000 46.796000 4.912796
35.010000 49.974000 5.231396
35.013000 58.411000 5.741870
35.016000 48.337000 5.238270
35.019000 43.023000 4.766252
35.022000 49.203000 5.120125
35.025000 51.414000 5.315949
35.028000 47.046000 4.974327
35.031000 50.409000 5.237039
35.034000 46.508000 4.903656
35.037000 40.150000 4.596259
35.040000 49.579000 5.046471
35.043000 56.842000 5.435799
35.046000 49.784000 5.212650
35.049000 39.034000 4.483260
35.052000 34.056000 4.151720
35.055000 37.283000 4.454465
35.058000 43.415000 4.866686
35.061000 36.979000 4.426533
35.064000 55.418000 5.365305
35.067000 41.057000 4.655826
35.070000 39.953000 4.644715
35.073000 42.183000 4.860579
35.076000 44.579000 4.792152
35.079000 57.290000 5.420691
35.082000 52.355000 5.394927
35.085000 43.988000 4.847546
35.088000 43.431000 4.870341
35.091000 46.364000 4.977554
35.094000 41.226000 4.513301
35.097000 44.802000 4.951599
35.100000 39.633000 4.568915
35.103000 49.239000 5.176199
35.106000 40.925000 4.726905
35.109000 45.675000 4.812770
35.112000 41.221000 4.689952
35.115000 37.015000 4.433032
35.118000 35.106000 4.379515
35.121000 47.336000 5.060020
35.124000 40.821000 4.668108
35.127000 35.567000 4.224357
35.130000 42.989000 4.774291
35.133000 42.485000 4.814142
35.136000 47.048000 4.986551
35.139000 56.601000 5.518664
35.142000 49.976000 5.237407
35.145000 55.258000 5.371348
35.148000 44.878000 4.983942
35.151000 50.468000 5.250317
35.154000 47.450000 5.069498
35.157000 44.205000 4.885056
35.160000 38.871000 4.625560
35.163000 40.062000 4.623586
35.166000 48.013000 5.061560
35.169000 42.943000 4.653597
35.172000 43.683000 4.519880
35.175000 51.843000 5.359915
35.178000 51.659000 5.186699
35.181000 36.957000 4.347955
35.184000 32.978000 4.124686
35.187000 44.003000 4.954171
35.190000 51.474000 5.279312
35.193000 53.314000 5.282143
35.196000 50.761000 5.178273
35.199000 58.683000 5.667482
35.202000 45.932000 5.005751
35.205000 32.584000 4.110642
35.208000 48.405000 5.137808
35.211000 44.212000 4.808237
35.214000 34.998000 4.247979
35.217000 44.268000 4.893322
35.220000 48.803000 5.034089
35.223000 51.447000 5.268493
35.226000 55.490000 5.535783
35.229000 42.439000 4.846936
35.232000 40.735000 4.682690
35.235000 62.289000 5.965734
35.238000 50.815000 5.310963
35.241000 62.232000 5.741705
35.244000 58.863000 5.577482
35.247000 60.028000 5.640288
35.250000 45.187000 4.866488
35.253000 52.510000 5.419152
35.256000 73.335000 6.303631
35.259000 66.172000 5.713467
35.262000 61.443000 5.800512
35.265000 82.912000 6.751179
35.268000 90.735000 7.139700
35.271000 113.472000 7.881313
35.274000 143.628000 8.656424
35.277000 176.548000 9.745818
35.280000 238.806000 11.459003
35.283000 322.981000 13.309836
35.286000 525.410000 16.701501
35.289000 733.618000 19.876664
35.292000 871.817000 21.902083
35.295000 678.575000 19.332145
35.298000 556.690000 17.329479
35.301000 359.016000 13.851374
35.304000 231.309000 11.160923
35.307000 206.499000 10.700153
35.310000 149.237000 9.095529
35.313000 121.133000 8.204595
35.316000 91.397000 7.051507
35.319000 60.042000 5.642581
35.322000 74.489000 6.300424
35.325000 64.001000 5.952887
35.328000 58.457000 5.638874
35.331000 56.761000 5.546669
35.334000 65.211000 5.923288
35.337000 54.104000 5.604091
35.340000 43.581000 4.819786
35.343000 62.318000 5.845839
35.346000 52.354000 5.202154
35.349000 56.156000 5.342219
35.352000 67.406000 5.973949
35.355000 49.334000 5.090658
35.358000 52.417000 5.395695
35.361000 43.293000 4.771311
35.364000 46.339000 5.044738
35.367000 44.503000 5.001822
35.370000 47.105000 4.972087
35.373000 55.740000 5.328929
35.376000 41.981000 4.531809
35.379000 44.461000 4.739025
35.382000 45.713000 5.053088
35.385000 40.826000 4.786093
35.388000 42.721000 4.760826
35.391000 37.869000 4.241737
35.394000 44.309000 4.931773
35.397000 47.636000 5.085967
35.400000 37.940000 4.535875
35.403000 40.199000 4.525221
35.406000 51.083000 5.268473
35.409000 38.514000 4.682442
35.412000 35.073000 4.452949
35.415000 32.664000 4.123383
35.418000 43.626000 4.887889
35.421000 39.880000 4.509184
35.424000 44.812000 5.074669
35.427000 43.915000 4.927283
35.430000 44.171000 4.947033
35.433000 51.932000 5.435729
35.436000 46.791000 5.163713
35.439000 40.943000 4.640005
35.442000 43.974000 5.032059
35.445000 58.843000 5.704726
35.448000 40.438000 4.494913
35.451000 42.978000 4.721336
35.454000 48.205000 5.040483
35.457000 43.587000 4.680472
35.460000 42.669000 4.798884
35.463000 31.715000 4.049595
35.466000 47.593000 5.013907
35.469000 46.627000 5.186779
35.472000 36.618000 4.188970
35.475000 38.813000 4.599681
35.478000 41.313000 4.532484
35.481000 31.453000 4.172514
35.484000 34.559000 4.381793
35.487000 48.855000 5.168028
35.490000 42.751000 4.698592
35.493000 36.952000 4.397439
35.496000 50.471000 4.982577
35.499000 38.241000 4.580608
35.502000 44.094000 4.739734
35.505000 41.490000 4.760521
35.508000 33.808000 4.210270
35.511000 43.796000 4.803311
35.514000 45.300000 5.066027
35.517000 46.242000 4.935613
35.520000 54.423000 5.524088
35.523000 37.816000 4.468155
35.526000 35.991000 4.370815
35.529000 51.513000 5.350493
35.532000 51.459000 5.185729
35.535000 30.623000 3.873824
35.538000 48.290000 5.232340
35.541000 40.924000 4.561666
35.544000 56.427000 5.636001
35.547000 38.607000 4.491871
35.550000 45.839000 5.139448
35.553000 42.107000 4.592409
35.556000 41.781000 4.768571
35.559000 52.022000 5.497654
35.562000 42.628000 4.974379
35.565000 46.067000 5.037898
35.568000 43.881000 4.905908
35.571000 39.420000 4.526108
35.574000 35.281000 4.382888
35.577000 53.009000 5.437043
35.580000 46.827000 4.965692
35.583000 32.686000 4.087091
35.586000 46.219000 4.975756
35.589000 38.028000 4.389861
35.592000 46.176000 4.952079
35.595000 46.877000 5.107624
35.598000 39.790000 4.463832
35.601000 43.664000 4.912353
35.604000 40.728000 4.751073
35.607000 42.346000 4.767732
35.610000 52.503000 5.539639
35.613000 26.765000 3.772114
35.616000 55.118000 5.419946
35.619000 51.514000 5.271917
35.622000 42.227000 4.740569
35.625000 50.343000 5.244868
35.628000 48.581000 5.144192
35.631000 40.300000 4.679608
35.634000 37.692000 4.320019
35.637000 34.906000 4.245971
35.640000 38.532000 4.440148
35.643000 51.113000 5.164326
35.646000 44.941000 4.861145
35.649000 46.800000 4.978056
35.652000 35.882000 4.305146
35.655000 60.166000 5.770759
35.658000 41.557000 4.694315
35.661000 47.996000 5.196815
35.664000 51.373000 5.080965
35.667000 30.506000 4.033211
35.670000 38.984000 4.666352
35.673000 29.896000 3.979369
35.676000 37.544000 4.358549
35.679000 60.883000 5.727732
35.682000 35.150000 4.278948
35.685000 43.773000 4.856029
35.688000 42.574000 4.875804
35.691000 50.278000 5.188710
35.694000 39.916000 4.557948
35.697000 35.836000 4.301116
35.700000 39.342000 4.523239
35.703000 41.724000 4.785481
35.706000 50.223000 5.236297
35.709000 42.927000 4.854505
35.712000 44.645000 4.865510
35.715000 37.164000 4.608352
35.718000 43.193000 4.819763
35.721000 38.387000 4.711396
35.724000 43.344000 4.780991
35.727000 35.893000 4.332512
35.730000 44.692000 4.924256
35.733000 59.732000 5.779173
35.736000 50.877000 5.202370
35.739000 48.752000 5.200814
35.742000 46.232000 4.930622
35.745000 49.483000 5.027345
35.748000 62.331000 5.907110
35.751000 71.367000 6.182606
35.754000 80.911000 6.755210
35.757000 75.435000 6.431143
35.760000 85.455000 6.719028
35.763000 99.008000 7.257190
35.766000 87.188000 6.847070
35.769000 84.719000 6.788284
35.772000 64.581000 5.811473
35.775000 67.843000 6.094709
35.778000 46.542000 4.883948
35.781000 62.612000 5.923110
35.784000 53.477000 5.250052
35.787000 64.013000 5.966112
35.790000 49.755000 5.256748
35.793000 31.132000 4.164353
35.796000 48.815000 5.395968
35.799000 39.287000 4.821441
35.802000 37.774000 4.480667
35.805000 49.692000 5.190796
35.808000 38.079000 4.562417
35.811000 37.413000 4.417070
35.814000 42.755000 4.790673
35.817000 37.366000 4.499083
35.820000 45.233000 4.964829
35.823000 43.447000 4.876476
35.826000 37.773000 4.423024
35.829000 43.455000 4.953957
35.832000 37.870000 4.559481
35.835000 39.970000 4.609833
35.838000 48.589000 5.119309
35.841000 47.691000 4.905076
35.844000 31.447000 4.038305
35.847000 40.046000 4.647869
35.850000 45.474000 4.967019
35.853000 62.609000 5.814749
35.856000 56.028000 5.583663
35.859000 45.898000 4.912270
35.862000 45.940000 4.928746
35.865000 39.045000 4.614041
35.868000 43.934000 4.889072
35.871000 42.997000 4.977699
35.874000 55.439000 5.392570
35.877000 47.891000 5.138390
35.880000 35.364000 4.274819
35.883000 42.065000 4.590089
35.886000 46.347000 5.066360
35.889000 45.228000 4.911810
35.892000 44.858000 4.944282
35.895000 47.917000 5.161905
35.898000 35.327000 4.325017
35.901000 37.908000 4.451270
35.904000 42.397000 4.604135
35.907000 49.837000 5.231232
35.910000 32.073000 4.172143
35.913000 51.285000 5.239372
35.916000 47.924000 4.939331
35.919000 44.873000 4.692680
35.922000 50.910000 5.230907
35.925000 37.005000 4.312560
35.928000 27.724000 3.836207
35.931000 46.425000 5.165351
35.934000 31.663000 4.127409
35.937000 45.272000 4.802647
35.940000 29.628000 4.037067
35.943000 33.056000 4.200325
35.946000 35.088000 4.159310
35.949000 36.437000 4.316844
35.952000 31.850000 4.017219
35.955000 41.071000 4.765110
35.958000 42.329000 4.938634
35.961000 40.991000 4.580711
35.964000 60.657000 5.771309
35.967000 35.841000 4.248675
35.970000 44.432000 4.946891
35.973000 57.004000 5.630784
35.976000 40.224000 4.768228
35.979000 33.344000 4.120049
35.982000 36.654000 4.381206
35.985000 50.177000 5.081421
35.988000 40.780000 4.551203
35.991000 40.126000 4.645811
35.994000 31.716000 4.007164
35.997000 60.933000 5.910698
36.000000 41.938000 4.611269
36.003000 32.781000 4.239316
36.006000 45.636000 4.903294
36.009000 37.687000 4.573044
36.012000 39.226000 4.478688
36.015000 39.576000 4.672493
36.018000 33.020000 4.154444
36.021000 39.071000 4.534378
36.024000 43.774000 4.887760
36.027000 53.655000 5.520896
36.030000 50.691000 5.389349
36.033000 46.872000 4.961577
36.036000 39.069000 4.514591
36.039000 50.386000 5.049099
36.042000 47.500000 4.958072
36.045000 42.344000 4.547921
36.048000 41.433000 4.513597
36.051000 47.076000 5.102961
36.054000 42.317000 4.725427
36.057000 47.524000 5.082279
36.060000 43.350000 4.823626
36.063000 32.948000 4.063901
36.066000 51.175000 5.155349
36.069000 47.324000 5.011222
36.072000 50.170000 5.146466
36.075000 57.524000 5.541346
36.078000 34.389000 4.161861
36.081000 31.401000 4.056324
36.084000 38.459000 4.533800
36.087000 41.780000 4.507293
36.090000 39.718000 4.424016
36.093000 39.280000 4.549553
36.096000 41.615000 4.796320
36.099000 42.999000 4.848646
36.102000 56.339000 5.479347
36.105000 52.523000 5.229694
36.108000 40.459000 4.918047
36.111000 34.614000 4.315244
36.114000 35.920000 4.456075
36.117000 41.780000 4.631121
36.120000 38.980000 4.735164
36.123000 30.514000 3.988895
36.126000 41.663000 4.672327
36.129000 36.299000 4.517608
36.132000 36.700000 4.369968
36.135000 49.730000 5.065433
36.138000 37.871000 4.591886
36.141000 41.541000 4.773086
36.144000 32.894000 4.202015
36.147000 40.703000 4.635482
36.150000 37.834000 4.688318
36.153000 41.579000 4.705570
36.156000 33.350000 4.132691
36.159000 43.352000 4.741077
36.162000 37.710000 4.543689
36.165000 41.142000 4.742567
36.168000 31.748000 4.018490
36.171000 36.216000 4.614510
36.174000 30.384000 3.901922
36.177000 27.145000 3.872034
36.180000 36.337000 4.324391
36.183000 31.191000 4.214402
36.186000 40.394000 4.597663
36.189000 38.878000 4.584924
36.192000 51.869000 5.350452
36.195000 38.389000 4.426787
36.198000 42.022000 4.751718
36.201000 40.425000 4.817177
36.204000 43.763000 4.901164
36.207000 51.558000 5.350807
36.210000 40.723000 4.772067
36.213000 49.755000 5.061375
36.216000 42.489000 4.719855
36.219000 39.948000 4.582955
36.222000 40.150000 4.575329
36.225000 45.917000 5.087110
36.228000 51.273000 5.177454
36.231000 56.306000 5.469693
36.234000 43.964000 4.924357
36.237000 48.550000 5.046284
36.240000 40.990000 4.862357
36.243000 32.034000 4.109909
36.246000 38.528000 4.544308
36.249000 38.492000 4.636004
36.252000 41.009000 4.743786
36.255000 44.321000 4.981920
36.258000 45.907000 4.881887
36.261000 35.488000 4.317298
36.264000 46.069000 5.073762
36.267000 50.348000 5.136915
36.270000 48.907000 5.112412
36.273000 39.005000 4.784346
36.276000 37.444000 4.378263
36.279000 43.223000 4.864532
36.282000 45.322000 5.035111
36.285000 32.413000 4.087664
36.288000 43.574000 4.952019
36.291000 49.079000 5.324534
36.294000 42.404000 4.901360
36.297000 29.437000 4.064302
36.300000 53.644000 5.430550
36.303000 30.587000 4.008388
36.306000 44.474000 5.048734
36.309000 45.931000 4.944921
36.312000 45.257000 4.897153
36.315000 52.084000 5.329107
36.318000 42.326000 4.770399
36.321000 39.779000 4.514528
36.324000 49.773000 5.240321
36.327000 42.647000 4.690363
36.330000 41.510000 4.717572
36.333000 31.902000 4.236574
36.336000 43.368000 4.965196
36.339000 38.341000 4.688700
36.342000 39.671000 4.736778
36.345000 27.441000 3.821995
36.348000 43.231000 4.860805
36.351000 43.515000 4.948746
36.354000 30.973000 4.114687
36.357000 40.990000 4.741560
36.360000 44.060000 4.845826
36.363000 29.838000 3.944898
36.366000 41.930000 4.735874
36.369000 41.458000 4.866274
36.372000 37.915000 4.575632
36.375000 33.469000 4.333977
36.378000 55.338000 5.528504
36.381000 39.087000 4.658544
36.384000 53.349000 5.273396
36.387000 42.655000 4.603141
36.390000 57.886000 5.577370
36.393000 55.957000 5.545592
36.396000 53.768000 5.474586
36.399000 32.098000 4.089292
36.402000 38.330000 4.137638
36.405000 45.655000 4.980833
36.408000 41.088000 4.715717
36.411000 48.078000 4.952112
36.414000 38.815000 4.505100
36.417000 56.329000 5.821241
36.420000 40.669000 4.727196
36.423000 55.110000 5.451588
36.426000 33.547000 4.157986
36.429000 44.720000 4.748268
36.432000 35.239000 4.250144
36.435000 34.668000 4.270102
36.438000 35.668000 4.533932
36.441000 34.072000 4.285115
36.444000 46.758000 4.982170
36.447000 45.574000 4.917475
36.450000 46.654000 4.947825
36.453000 40.116000 4.587676
36.456000 36.971000 4.514353
36.459000 43.435000 4.934623
36.462000 60.657000 5.553082
36.465000 47.507000 5.071498
36.468000 38.118000 4.497998
36.471000 40.923000 4.511869
36.474000 41.066000 4.640341
36.477000 39.675000 4.626990
36.480000 47.915000 5.215995
36.483000 42.002000 4.769111
36.486000 39.298000 4.785317
36.489000 39.151000 4.630631
36.492000 44.125000 4.907718
36.495000 44.397000 4.901070
36.498000 43.137000 4.895556
36.501000 37.255000 4.499482
36.504000 48.430000 5.115212
36.507000 44.273000 4.882228
36.510000 40.411000 4.645877
36.513000 46.827000 5.001730
36.516000 56.845000 5.326092
36.519000 42.227000 4.736632
36.522000 42.770000 4.825907
36.525000 36.970000 4.342093
36.528000 32.276000 4.324064
36.531000 43.732000 5.034643
36.534000 67.111000 6.131256
36.537000 35.985000 4.339466
36.540000 36.830000 4.443618
36.543000 48.938000 5.138613
36.546000 46.476000 4.965395
36.549000 51.105000 5.377824
36.552000 42.179000 4.661396
36.555000 39.561000 4.527547
36.558000 45.773000 4.845669
36.561000 38.591000 4.357110
36.564000 46.899000 5.063065
36.567000 42.527000 4.871901
36.570000 34.673000 4.194752
36.573000 38.130000 4.601311
36.576000 46.804000 5.082014
36.579000 45.021000 4.847903
36.582000 45.373000 5.020544
36.585000 38.150000 4.389205
36.588000 36.615000 4.499416
36.591000 51.427000 5.306968
36.594000 46.032000 4.850963
36.597000 44.725000 5.021434
36.600000 42.382000 4.642926
36.603000 41.006000 4.823265
36.606000 35.787000 4.496058
36.609000 43.667000 4.852563
36.612000 51.063000 5.225480
36.615000 47.187000 5.045861
36.618000 39.661000 4.611899
36.621000 38.446000 4.381043
36.624000 40.630000 4.522179
36.627000 38.852000 4.503986
36.630000 28.413000 3.809122
36.633000 38.631000 4.566006
36.636000 43.357000 4.818834
36.639000 39.559000 4.472062
36.642000 31.535000 4.134916
36.645000 44.778000 4.976630
36.648000 44.769000 5.000729
36.651000 43.210000 4.833657
36.654000 44.289000 4.888984
36.657000 43.690000 4.827198
36.660000 39.298000 4.497007
36.663000 43.177000 4.783618
36.666000 42.314000 4.717031
36.669000 46.069000 5.019687
36.672000 43.692000 4.959320
36.675000 26.958000 3.860297
36.678000 40.277000 4.669746
36.681000 39.445000 4.478271
36.684000 42.671000 4.980122
36.687000 35.488000 4.154699
36.690000 50.848000 5.187689
36.693000 29.982000 3.918857
36.696000 35.934000 4.302447
36.699000 40.706000 4.744091
36.702000 31.351000 4.173840
36.705000 35.354000 4.393949
36.708000 34.871000 4.254761
36.711000 44.297000 4.868051
36.714000 39.398000 4.829537
36.717000 43.040000 4.851076
36.720000 46.521000 4.915071
36.723000 44.944000 4.812474
36.726000 45.099000 4.980710
36.729000 34.811000 4.453980
36.732000 32.593000 4.297998
36.735000 42.384000 4.619391
36.738000 42.178000 4.637143
36.741000 35.688000 4.376811
36.744000 46.402000 5.123472
36.747000 44.175000 4.743023
36.750000 45.384000 5.077731
36.753000 36.631000 4.432140
36.756000 39.742000 4.631300
36.759000 31.576000 4.133022
36.762000 39.145000 4.595657
36.765000 46.195000 5.013086
36.768000 36.799000 4.447599
36.771000 45.200000 4.762641
36.774000 40.895000 4.651163
36.777000 46.119000 4.937271
36.780000 44.927000 5.090180
36.783000 40.727000 4.809207
36.786000 43.300000 4.761453
36.789000 42.329000 4.724752
36.792000 51.298000 5.286697
36.795000 51.595000 5.359976
36.798000 39.342000 4.607573
36.801000 43.294000 4.737901
36.804000 49.440000 5.069366
36.807000 38.043000 4.543260
36.810000 45.721000 5.089931
36.813000 47.576000 5.126620
36.816000 39.884000 4.599932
36.819000 47.895000 5.115149
36.822000 39.557000 4.633489
36.825000 41.567000 4.710036
36.828000 34.352000 4.291856
36.831000 50.055000 5.277402
36.834000 38.060000 4.351374
36.837000 43.186000 4.907540
36.840000 53.183000 5.449456
36.843000 38.016000 4.437064
36.846000 52.368000 5.272744
36.849000 38.481000 4.550851
36.852000 33.126000 4.126897
36.855000 30.695000 3.908312
36.858000 37.991000 4.450017
36.861000 30.866000 3.993531
36.864000 48.593000 5.250425
36.867000 41.258000 4.850695
36.870000 41.896000 4.706927
36.873000 51.457000 5.207909
36.876000 42.047000 4.814373
36.879000 53.639000 5.404311
36.882000 30.807000 3.920102
36.885000 32.923000 4.243597
36.888000 32.968000 4.073857
36.891000 35.588000 4.257591
36.894000 24.925000 3.565620
36.897000 47.770000 5.157730
36.900000 43.862000 4.804645
36.903000 38.271000 4.374825
36.906000 38.831000 4.494944
36.909000 39.022000 4.497161
36.912000 28.084000 3.846898
36.915000 30.510000 4.025573
36.918000 39.074000 4.409842
36.921000 40.673000 4.614844
36.924000 36.055000 4.445237
36.927000 40.581000 4.719860
36.930000 38.415000 4.401191
36.933000 46.985000 5.042327
36.936000 47.414000 4.995132
36.939000 40.717000 4.685419
36.942000 45.685000 4.920420
36.945000 34.809000 4.400028
36.948000 45.195000 5.075534
36.951000 38.569000 4.586171
36.954000 45.061000 4.920056
36.957000 46.679000 5.116400
36.960000 38.833000 4.463505
36.963000 46.213000 4.939099
36.966000 42.647000 5.020612
36.969000 38.939000 4.520926
36.972000 40.607000 4.651084
36.975000 36.599000 4.170273
36.978000 47.400000 4.996828
36.981000 35.775000 4.347744
36.984000 32.003000 4.064056
36.987000 45.628000 4.789682
36.990000 30.545000 4.043854
36.993000 39.090000 4.698514
36.996000 39.462000 4.462532
36.999000 44.229000 4.823517
37.002000 47.127000 5.093841
37.005000 34.502000 4.139691
37.008000 43.483000 4.991916
37.011000 38.587000 4.694678
37.014000 42.525000 4.717068
37.017000 42.055000 4.688706
37.020000 36.642000 4.230925
37.023000 36.869000 4.277862
37.026000 47.015000 4.998439
37.029000 41.626000 4.870633
37.032000 46.647000 4.953516
37.035000 47.980000 4.900253
37.038000 35.547000 4.311333
37.041000 57.128000 5.572482
37.044000 36.761000 4.403413
37.047000 39.652000 4.587274
37.050000 37.125000 4.428914
37.053000 37.391000 4.407715
37.056000 42.822000 4.657287
37.059000 44.094000 4.818257
37.062000 42.357000 4.800726
37.065000 41.536000 4.547021
37.068000 49.715000 5.099581
37.071000 61.194000 5.727045
37.074000 38.776000 4.602264
37.077000 34.660000 4.157871
37.080000 44.291000 4.825160
37.083000 47.363000 4.914209
37.086000 39.369000 4.402605
37.089000 46.343000 4.980832
37.092000 47.748000 5.306179
37.095000 49.205000 5.192340
37.098000 36.070000 4.282710
37.101000 32.717000 3.886458
37.104000 33.377000 4.280283
37.107000 54.318000 5.304094
37.110000 46.722000 4.957009
37.113000 43.704000 5.074786
37.116000 33.604000 4.272782
37.119000 54.919000 5.474903
37.122000 46.156000 4.855961
37.125000 40.188000 4.817380
37.128000 43.681000 4.977073
37.131000 51.495000 5.270498
37.134000 39.799000 4.609204
37.137000 45.153000 4.957666
37.140000 52.741000 5.350396
37.143000 31.943000 4.011681
37.146000 36.192000 4.237597
37.149000 33.018000 4.315395
37.152000 47.154000 5.023278
37.155000 38.372000 4.538245
37.158000 36.083000 4.262937
37.161000 47.052000 4.942318
37.164000 46.281000 4.997094
37.167000 29.259000 4.025660
37.170000 44.884000 4.958159
37.173000 43.005000 4.729890
37.176000 46.227000 4.998311
37.179000 43.357000 4.607596
37.182000 51.400000 5.180815
37.185000 45.815000 5.003788
37.188000 41.416000 4.743626
37.191000 24.053000 3.549667
37.194000 45.167000 4.842562
37.197000 40.705000 4.605950
37.200000 44.139000 4.877970
37.203000 42.053000 4.849824
37.206000 28.115000 3.931659
37.209000 34.593000 4.433539
37.212000 28.180000 3.786482
37.215000 36.341000 4.390211
37.218000 46.425000 4.885368
37.221000 39.125000 4.648945
37.224000 51.024000 5.174261
37.227000 40.527000 4.452562
37.230000 48.139000 5.129132
37.233000 45.099000 4.901538
37.236000 38.573000 4.495151
37.239000 40.219000 4.830814
37.242000 43.120000 4.768626
37.245000 47.142000 5.018882
37.248000 41.896000 4.785374
37.251000 43.804000 4.980505
37.254000 50.555000 5.379621
37.257000 46.157000 4.840122
37.260000 53.966000 5.310130
37.263000 49.411000 5.208437
37.266000 60.250000 5.775168
37.269000 39.151000 4.521416
37.272000 32.973000 4.039676
37.275000 46.816000 5.116135
37.278000 42.860000 4.792663
37.281000 41.149000 4.683263
37.284000 42.879000 4.626349
37.287000 49.356000 5.138662
37.290000 35.302000 4.233045
37.293000 31.016000 4.012397
37.296000 43.951000 4.895942
37.299000 35.969000 4.376203
37.302000 41.242000 4.842713
37.305000 35.653000 4.193309
37.308000 37.496000 4.481453
37.311000 44.182000 4.628766
37.314000 34.114000 4.225528
37.317000 59.192000 5.535906
37.320000 35.165000 4.243019
37.323000 45.043000 4.886768
37.326000 39.152000 4.688635
37.329000 45.557000 4.968821
37.332000 47.849000 5.073868
37.335000 43.199000 4.792788
37.338000 48.137000 5.268271
37.341000 46.444000 4.864977
37.344000 50.559000 5.167182
37.347000 40.641000 4.602047
37.350000 45.221000 4.833902
37.353000 39.521000 4.681115
37.356000 38.923000 4.564001
37.359000 44.924000 4.841887
37.362000 36.807000 4.422447
37.365000 34.902000 4.208417
37.368000 49.683000 5.247635
37.371000 50.159000 5.200455
37.374000 33.215000 4.195305
37.377000 35.893000 4.320735
37.380000 48.511000 5.057988
37.383000 41.338000 4.770988
37.386000 43.290000 4.756781
37.389000 44.569000 4.994737
37.392000 47.498000 5.018427
37.395000 28.346000 3.946359
37.398000 46.754000 5.043859
37.401000 48.411000 5.017362
37.404000 51.391000 5.325649
37.407000 44.486000 4.996803
37.410000 41.203000 4.628753
37.413000 46.468000 4.798646
37.416000 43.918000 5.017365
37.419000 34.249000 4.230726
37.422000 33.849000 4.360851
37.425000 48.698000 5.136061
37.428000 48.173000 5.300710
37.431000 53.796000 5.473547
37.434000 41.703000 4.771056
37.437000 46.770000 4.794126
37.440000 39.001000 4.638637
37.443000 37.731000 4.501726
37.446000 40.976000 4.630579
37.449000 39.531000 4.572502
37.452000 46.174000 4.889140
37.455000 50.358000 5.299756
37.458000 47.242000 4.952154
37.461000 51.438000 5.228965
37.464000 44.044000 4.782157
37.467000 48.005000 5.108695
37.470000 36.575000 4.379546
37.473000 50.929000 5.343095
37.476000 51.913000 5.294768
37.479000 55.200000 5.453148
37.482000 37.464000 4.551121
37.485000 55.369000 5.528002
37.488000 48.691000 5.067000
37.491000 50.043000 4.983572
37.494000 69.217000 5.989608
37.497000 61.104000 5.796047
37.500000 70.422000 6.218928
37.503000 87.526000 6.736725
37.506000 87.392000 6.739320
37.509000 112.569000 7.828848
37.512000 106.335000 7.479143
37.515000 87.570000 7.037472
37.518000 96.864000 7.469910
37.521000 87.362000 6.713389
37.524000 73.339000 6.293086
37.527000 63.968000 5.694989
37.530000 63.286000 5.864495
37.533000 58.240000 5.532430
37.536000 54.633000 5.413969
37.539000 44.943000 4.934174
37.542000 40.910000 4.580537
37.545000 33.401000 4.154090
37.548000 41.382000 4.656821
37.551000 55.190000 5.409014
37.554000 45.112000 4.945561
37.557000 44.965000 4.754907
37.560000 45.903000 4.958319
37.563000 43.280000 4.762363
37.566000 41.691000 4.980096
37.569000 43.777000 4.691954
37.572000 59.841000 5.782187
37.575000 40.584000 4.686168
37.578000 34.761000 4.292936
37.581000 40.435000 4.642955
37.584000 40.303000 4.647763
37.587000 38.772000 4.568863
37.590000 40.657000 4.776856
37.593000 52.100000 5.340112
37.596000 52.133000 5.171385
37.599000 41.366000 4.661845
37.602000 37.590000 4.425348
37.605000 55.027000 5.308335
37.608000 41.991000 4.676436
37.611000 43.186000 4.953185
37.614000 42.491000 4.787583
37.617000 33.036000 4.138037
37.620000 41.223000 4.753244
37.623000 41.750000 4.741333
37.626000 43.398000 4.816577
37.629000 52.206000 5.384402
37.632000 32.378000 4.156652
37.635000 38.172000 4.559804
37.638000 38.698000 4.562771
37.641000 48.450000 5.099193
37.644000 37.620000 4.610306
37.647000 50.338000 5.191627
37.650000 40.178000 4.488129
37.653000 34.219000 4.231952
37.656000 41.420000 4.665627
37.659000 36.277000 4.453340
37.662000 31.273000 4.030095
37.665000 38.597000 4.453979
37.668000 47.193000 4.902040
37.671000 43.935000 4.920531
37.674000 42.839000 4.760951
37.677000 49.070000 5.202157
37.680000 36.214000 4.313171
37.683000 44.719000 4.919711
37.686000 42.727000 4.891680
37.689000 40.594000 4.889200
37.692000 38.554000 4.604630
37.695000 50.770000 5.186638
37.698000 52.786000 5.350991
37.701000 45.314000 5.004806
37.704000 38.099000 4.426651
37.707000 46.954000 5.000589
37.710000 49.528000 5.140094
37.713000 35.607000 4.308903
37.716000 23.685000 3.492393
37.719000 35.803000 4.377804
37.722000 40.185000 4.698982
37.725000 30.396000 4.217545
37.728000 31.035000 4.152023
37.731000 34.811000 4.364308
37.734000 29.643000 3.918444
37.737000 43.732000 4.850467
37.740000 48.588000 4.966064
37.743000 47.640000 4.958453
37.746000 43.624000 4.834571
37.749000 38.871000 4.666194
37.752000 46.647000 4.980599
37.755000 35.807000 4.530452
37.758000 30.840000 4.068195
37.761000 45.421000 5.002590
37.764000 45.659000 4.731937
37.767000 38.795000 4.514572
37.770000 28.941000 4.012463
37.773000 48.724000 5.217708
37.776000 40.549000 4.797637
37.779000 52.961000 5.220164
37.782000 42.193000 4.786943
37.785000 43.283000 4.735097
37.788000 42.553000 4.858785
37.791000 43.911000 5.126634
37.794000 36.641000 4.458624
37.797000 45.509000 4.936987
37.800000 45.118000 4.837138
37.803000 38.611000 4.488935
37.806000 37.226000 4.362820
37.809000 42.970000 4.990338
37.812000 40.290000 4.514588
37.815000 45.762000 4.995612
37.818000 37.758000 4.434582
37.821000 51.818000 5.175373
37.824000 43.413000 4.934297
37.827000 39.289000 4.521149
37.830000 41.057000 4.595166
37.833000 39.686000 4.601155
37.836000 42.872000 4.800776
37.839000 30.693000 4.219380
37.842000 45.045000 5.077100
37.845000 39.728000 4.660459
37.848000 40.458000 4.688203
37.851000 54.735000 5.525697
37.854000 39.534000 4.580155
37.857000 46.143000 5.192067
37.860000 44.205000 4.984504
37.863000 35.733000 4.424433
37.866000 38.497000 4.566913
37.869000 41.040000 4.597462
37.872000 32.992000 4.330684
37.875000 39.161000 4.308593
37.878000 43.136000 4.676588
37.881000 43.098000 4.787320
37.884000 43.847000 4.682178
37.887000 50.055000 5.341677
37.890000 48.431000 5.031451
37.893000 46.420000 4.993963
37.896000 33.362000 4.254839
37.899000 38.135000 4.471406
37.902000 42.391000 4.845151
37.905000 45.846000 5.001955
37.908000 40.380000 4.572528
37.911000 40.214000 4.698368
37.914000 36.268000 4.355613
37.917000 41.236000 4.697447
37.920000 41.026000 4.661190
37.923000 37.172000 4.423935
37.926000 45.933000 5.154172
37.929000 35.671000 4.425951
37.932000 39.013000 4.336822
37.935000 43.844000 4.801168
37.938000 46.840000 4.907569
37.941000 38.889000 4.487259
37.944000 54.244000 5.535572
37.947000 45.347000 4.884410
37.950000 42.989000 4.799690
37.953000 50.863000 5.193143
37.956000 34.551000 4.326445
37.959000 47.304000 5.332808
37.962000 36.130000 4.386666
37.965000 46.376000 4.909037
37.968000 46.243000 5.149781
37.971000 52.034000 5.463694
37.974000 41.639000 4.825640
37.977000 49.268000 5.030880
37.980000 38.213000 4.475809
37.983000 42.128000 4.785832
37.986000 49.627000 5.180464
37.989000 35.865000 4.597096
37.992000 40.278000 4.794261
37.995000 44.470000 4.840751
37.998000 50.564000 5.077371
38.001000 51.397000 5.353918
38.004000 37.082000 4.322805
38.007000 41.411000 4.618123
38.010000 45.313000 4.918813
38.013000 37.710000 4.534569
38.016000 39.565000 4.673057
38.019000 41.216000 4.680102
38.022000 32.945000 4.146487
38.025000 36.060000 4.378514
38.028000 42.210000 4.818402
38.031000 40.365000 4.650868
38.034000 37.110000 4.393027
38.037000 44.987000 4.964268
38.040000 43.388000 4.760839
38.043000 43.014000 4.680479
38.046000 38.121000 4.323348
38.049000 50.325000 5.251692
38.052000 50.372000 5.168719
38.055000 46.556000 5.034644
38.058000 37.831000 4.612751
38.061000 37.451000 4.552714
38.064000 45.394000 5.047257
38.067000 45.682000 4.974401
38.070000 52.798000 5.338744
38.073000 49.493000 5.187632
38.076000 41.522000 4.510341
38.079000 47.242000 4.972156
38.082000 49.200000 5.019271
38.085000 50.102000 5.231968
38.088000 44.323000 4.657042
38.091000 51.187000 5.225236
38.094000 48.567000 4.899084
38.097000 49.187000 5.063698
38.100000 39.815000 4.444636
38.103000 47.813000 5.052487
38.106000 54.110000 5.352948
38.109000 54.776000 5.310086
38.112000 37.758000 4.454656
38.115000 37.267000 4.270331
38.118000 51.315000 5.259230
38.121000 38.130000 4.524836
38.124000 45.968000 4.752637
38.127000 37.613000 4.467648
38.130000 37.363000 4.490305
38.133000 31.428000 4.143760
38.136000 43.259000 4.819618
38.139000 30.285000 4.037675
38.142000 32.538000 4.214213
38.145000 44.808000 5.046608
38.148000 43.753000 4.980901
38.151000 40.028000 4.636980
38.154000 48.783000 5.007812
38.157000 45.421000 4.871802
38.160000 34.662000 4.235816
38.163000 39.038000 4.534399
38.166000 35.855000 4.508580
38.169000 33.648000 4.179664
38.172000 39.179000 4.670277
38.175000 38.150000 4.581189
38.178000 47.760000 5.091038
38.181000 50.307000 5.140870
38.184000 40.912000 4.500342
38.187000 33.563000 4.145149
38.190000 43.382000 4.755567
38.193000 38.054000 4.492416
38.196000 43.207000 4.642756
38.199000 36.637000 4.475694
38.202000 49.767000 5.443530
38.205000 47.909000 4.926152
38.208000 39.547000 4.616064
38.211000 40.061000 4.759651
38.214000 35.192000 4.271569
38.217000 34.636000 4.408613
38.220000 45.226000 5.003750
38.223000 35.794000 4.176391
38.226000 43.392000 4.642428
38.229000 47.115000 5.118679
38.232000 62.503000 5.830775
38.235000 36.318000 4.408832
38.238000 39.746000 4.514352
38.241000 40.289000 4.581365
38.244000 44.055000 4.891467
38.247000 41.191000 4.803681
38.250000 41.843000 4.582337
38.253000 40.193000 4.692320
38.256000 30.580000 4.093476
38.259000 30.802000 4.134723
38.262000 51.561000 5.177830
38.265000 49.711000 5.240217
38.268000 44.407000 4.971936
38.271000 34.689000 4.396453
38.274000 33.107000 4.202042
38.277000 48.343000 5.076766
38.280000 45.616000 4.818138
38.283000 48.110000 5.121394
38.286000 35.731000 4.377355
38.289000 44.468000 4.889777
38.292000 51.139000 5.204545
38.295000 39.873000 4.587468
38.298000 53.532000 5.329640
38.301000 53.807000 5.383356
38.304000 47.784000 5.155725
38.307000 44.448000 4.952575
38.310000 40.191000 4.582929
38.313000 50.897000 5.237343
38.316000 37.200000 4.352720
38.319000 31.351000 4.053241
38.322000 38.884000 4.486327
38.325000 47.036000 4.941938
38.328000 36.486000 4.435428
38.331000 43.268000 4.781201
38.334000 42.515000 4.559468
38.337000 43.480000 4.961717
38.340000 48.685000 5.011884
38.343000 54.843000 5.468135
38.346000 47.709000 5.109677
38.349000 31.192000 4.078759
38.352000 50.639000 4.979035
38.355000 55.416000 5.602634
38.358000 49.684000 5.041621
38.361000 39.390000 4.679213
38.364000 53.396000 5.564240
38.367000 56.134000 5.493310
38.370000 39.665000 4.653644
38.373000 43.514000 4.667438
38.376000 51.306000 5.035389
38.379000 59.249000 5.830142
38.382000 34.702000 4.172169
38.385000 41.538000 4.670442
38.388000 54.874000 5.415664
38.391000 39.686000 4.580777
38.394000 43.026000 4.838278
38.397000 41.322000 4.869695
38.400000 40.889000 4.668252
38.403000 45.709000 4.764961
38.406000 63.045000 5.822000
38.409000 43.131000 4.732379
38.412000 40.224000 4.713301
38.415000 49.765000 5.131430
38.418000 51.751000 5.229902
38.421000 48.057000 4.931197
38.424000 39.108000 4.603580
38.427000 46.317000 5.136920
38.430000 42.824000 4.911921
38.433000 47.182000 4.953243
38.436000 62.820000 5.919322
38.439000 61.956000 5.830979
38.442000 51.684000 5.408200
38.445000 50.819000 5.243256
38.448000 59.343000 5.532580
38.451000 41.405000 4.695501
38.454000 47.185000 4.944805
38.457000 45.173000 4.952690
38.460000 37.935000 4.521465
38.463000 44.017000 4.598289
38.466000 49.811000 5.099727
38.469000 62.564000 5.847654
38.472000 52.547000 5.204864
38.475000 53.712000 5.614284
38.478000 55.360000 5.295773
38.481000 52.768000 5.399267
38.484000 48.330000 4.933440
38.487000 46.043000 4.842576
38.490000 41.744000 4.774317
38.493000 38.023000 4.455538
38.496000 53.725000 5.373455
38.499000 60.961000 5.644074
38.502000 48.985000 5.232292
38.505000 60.443000 5.597406
38.508000 58.159000 5.713524
38.511000 50.887000 5.276818
38.514000 56.783000 5.525557
38.517000 63.180000 5.779634
38.520000 53.570000 5.379709
38.523000 44.585000 4.858271
38.526000 59.745000 5.658322
38.529000 61.756000 5.903977
38.532000 55.891000 5.501675
38.535000 57.262000 5.498669
38.538000 71.258000 6.099499
38.541000 68.151000 5.972374
38.544000 85.057000 6.772009
38.547000 73.285000 6.309804
38.550000 99.384000 7.070020
38.553000 92.852000 6.896875
38.556000 125.586000 8.260962
38.559000 149.648000 9.203214
38.562000 187.815000 10.170395
38.565000 269.109000 11.912375
38.568000 368.467000 14.205884
38.571000 639.403000 18.720914
38.574000 953.060000 23.008654
38.577000 1195.145000 25.718990
38.580000 1145.014000 24.880780
38.583000 950.028000 22.834093
38.586000 703.756000 19.561647
38.589000 497.071000 16.389281
38.592000 343.131000 13.647593
38.595000 251.387000 11.596367
38.598000 181.647000 9.780946
38.601000 161.136000 9.295942
38.604000 153.410000 9.062672
38.607000 121.526000 8.171801
38.610000 97.321000 7.157824
38.613000 105.821000 7.571492
38.616000 110.544000 7.766136
38.619000 109.674000 7.707632
38.622000 135.623000 8.526805
38.625000 147.718000 8.897863
38.628000 165.762000 9.416069
38.631000 226.487000 11.045858
38.634000 271.629000 12.084926
38.637000 350.307000 13.910317
38.640000 454.304000 15.697048
38.643000 519.071000 16.983406
38.646000 584.758000 17.586002
38.649000 593.621000 17.955626
38.652000 548.167000 17.337827
38.655000 480.260000 16.182597
38.658000 415.881000 15.253177
38.661000 322.559000 13.151890
38.664000 288.377000 12.472076
38.667000 227.988000 10.812821
38.670000 218.846000 10.741368
38.673000 164.994000 9.342020
38.676000 151.002000 8.991283
38.679000 120.668000 8.032538
38.682000 115.552000 7.813975
38.685000 94.319000 7.084688
38.688000 99.016000 7.229745
38.691000 97.123000 7.100243
38.694000 92.006000 7.108559
38.697000 79.130000 6.511922
38.700000 72.866000 6.240684
38.703000 63.747000 5.892236
38.706000 73.589000 6.407087
38.709000 63.112000 5.811259
38.712000 58.788000 5.568854
38.715000 49.949000 5.161164
38.718000 68.766000 6.246941
38.721000 59.321000 5.590122
38.724000 57.849000 5.475889
38.727000 51.699000 5.332446
38.730000 66.540000 5.979082
38.733000 65.993000 6.039021
38.736000 54.897000 5.401311
38.739000 44.562000 4.811776
38.742000 54.962000 5.251480
38.745000 62.075000 5.667700
38.748000 57.523000 5.639904
38.751000 62.963000 6.020530
38.754000 53.624000 5.454691
38.757000 47.568000 4.950284
38.760000 70.926000 6.150001
38.763000 54.050000 5.507253
38.766000 68.110000 5.949939
38.769000 62.382000 5.700744
38.772000 65.264000 5.871915
38.775000 73.921000 6.419472
38.778000 76.203000 6.494934
38.781000 72.497000 6.277687
38.784000 77.832000 6.393826
38.787000 91.407000 6.830047
38.790000 106.761000 7.644894
38.793000 115.860000 7.885567
38.796000 121.450000 7.908810
38.799000 170.725000 9.675376
38.802000 224.405000 11.148547
38.805000 260.609000 11.781944
38.808000 316.336000 13.152924
38.811000 365.849000 13.873497
38.814000 315.464000 13.018417
38.817000 293.796000 12.500449
38.820000 269.788000 12.040403
38.823000 218.202000 10.971632
38.826000 198.915000 10.173006
38.829000 167.995000 9.545260
38.832000 138.747000 8.544957
38.835000 123.057000 8.107846
38.838000 97.776000 7.323594
38.841000 86.516000 6.789459
38.844000 87.948000 6.794658
38.847000 66.122000 5.780726
38.850000 64.563000 6.023029
38.853000 57.173000 5.616070
38.856000 61.940000 5.708024
38.859000 57.006000 5.535240
38.862000 56.979000 5.458855
38.865000 58.090000 5.457205
38.868000 57.188000 5.612050
38.871000 45.102000 4.866291
38.874000 70.444000 6.048741
38.877000 50.476000 5.160009
38.880000 46.517000 4.929593
38.883000 42.760000 4.915861
38.886000 49.262000 5.112987
38.889000 54.511000 5.511326
38.892000 36.603000 4.349825
38.895000 49.758000 5.338201
38.898000 45.074000 4.878119
38.901000 49.342000 5.295517
38.904000 48.394000 5.044284
38.907000 45.072000 4.872025
38.910000 56.652000 5.544445
38.913000 59.944000 5.869348
38.916000 45.524000 4.983364
38.919000 51.434000 5.340637
38.922000 62.125000 5.610861
38.925000 46.969000 4.965054
38.928000 51.020000 5.401211
38.931000 46.628000 4.983440
38.934000 42.990000 4.783689
38.937000 50.278000 5.202410
38.940000 56.328000 5.538791
38.943000 48.708000 5.098552
38.946000 50.661000 5.184165
38.949000 52.286000 5.286316
38.952000 51.437000 5.444135
38.955000 49.427000 5.211081
38.958000 34.736000 4.474312
38.961000 49.278000 5.097312
38.964000 37.145000 4.539039
38.967000 39.836000 4.573509
38.970000 42.249000 4.795680
38.973000 41.386000 4.755394
38.976000 47.258000 5.163989
38.979000 47.834000 5.143008
38.982000 40.863000 4.759286
38.985000 39.996000 4.621455
38.988000 43.961000 4.664923
38.991000 50.477000 5.340168
38.994000 37.739000 4.626366
38.997000 46.847000 5.215491
39.000000 53.276000 5.371140
39.003000 44.645000 4.845663
39.006000 43.010000 4.820136
39.009000 43.678000 4.792378
39.012000 49.338000 5.040493
39.015000 43.178000 4.807753
39.018000 49.855000 5.176282
39.021000 44.034000 4.770748
39.024000 43.040000 4.830496
39.027000 37.199000 4.404040
39.030000 45.486000 4.928262
39.033000 54.136000 5.323178
39.036000 54.220000 5.248924
39.039000 58.114000 5.481805
39.042000 42.019000 4.688897
39.045000 32.778000 4.091135
39.048000 51.048000 5.097469
39.051000 38.070000 4.282915
39.054000 41.366000 4.720498
39.057000 29.898000 3.905149
39.060000 45.850000 4.987579
39.063000 47.346000 5.123658
39.066000 45.185000 4.830020
39.069000 47.011000 4.955055
39.072000 46.429000 4.982448
39.075000 47.795000 4.914735
39.078000 41.114000 4.510787
39.081000 44.301000 4.822387
39.084000 42.309000 4.767254
39.087000 40.676000 4.822623
39.090000 36.537000 4.576724
39.093000 31.549000 3.946299
39.096000 50.436000 5.193382
39.099000 40.124000 4.578833
39.102000 50.673000 5.247736
39.105000 48.936000 5.063151
39.108000 53.388000 5.414368
39.111000 45.065000 4.957915
39.114000 52.867000 5.425107
39.117000 42.536000 4.710657
39.120000 32.951000 4.214760
39.123000 39.577000 4.605002
39.126000 40.590000 4.694559
39.129000 54.485000 5.365052
39.132000 44.521000 4.871142
39.135000 48.214000 5.150949
39.138000 57.919000 5.594678
39.141000 53.060000 5.395952
39.144000 45.970000 5.146632
39.147000 45.851000 4.979617
39.150000 41.699000 4.588181
39.153000 48.166000 5.020706
39.156000 46.939000 5.166824
39.159000 42.812000 4.843530
39.162000 40.530000 4.687591
39.165000 33.648000 4.315035
39.168000 43.609000 4.787863
39.171000 45.346000 4.764650
39.174000 40.272000 4.525439
39.177000 34.083000 4.200467
39.180000 44.801000 4.854434
39.183000 47.173000 5.095096
39.186000 48.684000 5.043404
39.189000 36.044000 4.335938
39.192000 40.372000 4.697971
39.195000 43.725000 4.850486
39.198000 51.155000 5.257428
39.201000 57.505000 5.497935
39.204000 49.803000 5.121708
39.207000 55.202000 5.596362
39.210000 49.015000 5.063485
39.213000 45.114000 4.813460
39.216000 51.358000 5.202340
39.219000 33.544000 4.051236
39.222000 35.195000 4.400337
39.225000 45.010000 5.006992
39.228000 49.278000 5.208901
39.231000 46.334000 5.110752
39.234000 33.651000 4.368186
39.237000 32.197000 4.102899
39.240000 39.314000 4.586810
39.243000 41.213000 4.556354
39.246000 39.525000 4.547691
39.249000 42.557000 4.798653
39.252000 49.261000 5.197304
39.255000 37.505000 4.341941
39.258000 42.020000 4.756383
39.261000 50.962000 5.143624
39.264000 50.782000 5.238817
39.267000 48.930000 5.168404
39.270000 39.568000 4.545306
39.273000 59.047000 5.499889
39.276000 44.019000 4.990873
39.279000 40.582000 4.664312
39.282000 49.549000 5.164914
39.285000 45.099000 4.922258
39.288000 57.041000 5.529317
39.291000 45.232000 5.040798
39.294000 31.062000 3.953457
39.297000 38.747000 4.536745
39.300000 51.907000 5.194668
39.303000 43.751000 4.821076
39.306000 38.539000 4.684139
39.309000 49.395000 5.271499
39.312000 46.347000 4.993743
39.315000 42.996000 4.632602
39.318000 44.291000 4.916029
39.321000 44.772000 4.870041
39.324000 63.583000 5.889851
39.327000 49.584000 5.049829
39.330000 40.429000 4.668773
39.333000 45.030000 4.817143
39.336000 41.137000 4.803137
39.339000 53.068000 5.364138
39.342000 38.655000 4.603564
39.345000 50.941000 5.139232
39.348000 39.199000 4.575531
39.351000 43.834000 4.731747
39.354000 40.814000 4.807165
39.357000 47.204000 5.056217
39.360000 36.592000 4.263572
39.363000 49.110000 5.037742
39.366000 38.328000 4.756453
39.369000 52.539000 5.390690
39.372000 48.830000 5.184444
39.375000 41.087000 4.594423
39.378000 52.836000 5.447977
39.381000 38.421000 4.668263
39.384000 39.600000 4.723059
39.387000 43.672000 4.740199
39.390000 53.135000 5.304215
39.393000 45.017000 4.864675
39.396000 53.928000 5.257439
39.399000 40.847000 4.631513
39.402000 46.582000 5.105791
39.405000 50.407000 5.219025
39.408000 41.943000 4.657950
39.411000 46.710000 5.085467
39.414000 43.285000 4.703769
39.417000 52.985000 5.375908
39.420000 41.437000 4.782313
39.423000 48.363000 4.946403
39.426000 35.148000 4.178491
39.429000 41.408000 4.554915
39.432000 38.778000 4.506596
39.435000 35.185000 4.193594
39.438000 50.681000 5.101379
39.441000 41.872000 4.711908
39.444000 37.825000 4.490734
39.447000 41.540000 4.701317
39.450000 38.928000 4.493132
39.453000 40.894000 4.830733
39.456000 47.609000 5.215179
39.459000 43.755000 5.027484
39.462000 49.653000 5.145772
39.465000 35.726000 4.252987
39.468000 41.101000 4.688362
39.471000 39.597000 4.607115
39.474000 50.082000 5.229372
39.477000 45.495000 5.015550
39.480000 51.447000 5.220869
39.483000 44.168000 4.877423
39.486000 31.429000 4.109729
39.489000 44.308000 4.835415
39.492000 35.288000 4.167336
39.495000 42.612000 4.928610
39.498000 44.397000 5.056289
39.501000 45.840000 4.903560
39.504000 36.848000 4.407763
39.507000 55.378000 5.461136
39.510000 55.065000 5.446127
39.513000 54.987000 5.387757
39.516000 43.950000 4.870290
39.519000 35.705000 4.406604
39.522000 34.570000 4.244477
39.525000 35.985000 4.272410
39.528000 39.106000 4.603193
39.531000 40.947000 4.628686
39.534000 44.527000 4.993057
39.537000 37.790000 4.404130
39.540000 45.883000 5.102102
39.543000 42.019000 4.732699
39.546000 38.656000 4.496214
39.549000 47.684000 5.067127
39.552000 39.339000 4.433413
39.555000 38.818000 4.580566
39.558000 42.904000 4.816437
39.561000 40.723000 4.719593
39.564000 44.799000 4.799405
39.567000 47.185000 5.002398
39.570000 37.973000 4.568742
39.573000 35.808000 4.471640
39.576000 56.267000 5.641301
39.579000 51.851000 5.290449
39.582000 53.849000 5.245722
39.585000 38.208000 4.385519
39.588000 44.857000 4.824212
39.591000 45.781000 4.885080
39.594000 48.313000 5.043267
39.597000 61.546000 5.827954
39.600000 35.385000 4.386821
39.603000 45.909000 4.928389
39.606000 37.635000 4.397146
39.609000 38.602000 4.551014
39.612000 49.881000 5.192418
39.615000 36.146000 4.250926
39.618000 36.552000 4.497062
39.621000 46.431000 4.999343
39.624000 33.052000 4.106218
39.627000 34.076000 4.284373
39.630000 28.326000 3.885064
39.633000 46.770000 5.146213
39.636000 41.476000 4.668528
39.639000 49.175000 5.251465
39.642000 40.711000 4.619517
39.645000 51.639000 5.482781
39.648000 35.337000 4.345266
39.651000 38.561000 4.608090
39.654000 46.898000 4.919778
39.657000 54.028000 5.368764
39.660000 43.535000 4.850536
39.663000 39.482000 4.711679
39.666000 37.455000 4.638067
39.669000 33.927000 4.160326
39.672000 53.627000 5.298433
39.675000 42.170000 4.877915
39.678000 33.139000 4.269447
39.681000 45.134000 4.725739
39.684000 39.333000 4.396921
39.687000 49.756000 5.085210
39.690000 35.146000 4.317907
39.693000 37.066000 4.476545
39.696000 44.302000 5.017520
39.699000 40.310000 4.566809
39.702000 46.788000 5.147902
39.705000 47.143000 5.070621
39.708000 42.164000 4.702665
39.711000 46.125000 4.763512
39.714000 47.744000 4.974305
39.717000 39.651000 4.764024
39.720000 38.090000 4.591396
39.723000 46.472000 5.089179
39.726000 54.139000 5.347670
39.729000 43.250000 4.934585
39.732000 38.740000 4.730254
39.735000 33.580000 4.381466
39.738000 39.196000 4.551668
39.741000 40.539000 4.613996
39.744000 53.112000 5.356958
39.747000 45.822000 4.899880
39.750000 37.681000 4.620038
39.753000 40.744000 4.685190
39.756000 42.643000 4.929753
39.759000 39.381000 4.645411
39.762000 42.757000 4.932397
39.765000 52.940000 5.410119
39.768000 42.855000 4.750865
39.771000 41.611000 4.916383
39.774000 37.288000 4.407081
39.777000 42.957000 4.943720
39.780000 39.335000 4.622791
39.783000 37.961000 4.579746
39.786000 47.295000 5.203282
39.789000 31.137000 4.144376
39.792000 46.223000 5.040202
39.795000 45.272000 4.827488
39.798000 37.086000 4.422863
39.801000 41.311000 4.764501
39.804000 44.866000 4.719291
39.807000 32.783000 4.190750
39.810000 46.699000 4.992322
39.813000 40.546000 4.701072
39.816000 37.511000 4.370632
39.819000 45.292000 4.941263
39.822000 52.480000 5.315611
39.825000 40.060000 4.737751
39.828000 32.148000 4.157888
39.831000 47.012000 4.955904
39.834000 35.426000 4.498763
39.837000 50.898000 5.369604
39.840000 39.724000 4.607508
39.843000 48.163000 5.149388
39.846000 31.898000 4.244775
39.849000 53.942000 5.520475
39.852000 51.517000 5.178891
39.855000 42.452000 4.752479
39.858000 35.053000 4.299539
39.861000 35.016000 4.380806
39.864000 52.743000 5.384136
39.867000 41.579000 4.868734
39.870000 36.513000 4.356351
39.873000 38.046000 4.467466
39.876000 32.050000 4.024462
39.879000 50.605000 5.230794
39.882000 40.875000 4.849650
39.885000 51.543000 5.289399
39.888000 43.957000 4.964774
39.891000 30.647000 4.115903
39.894000 45.751000 4.879217
39.897000 36.966000 4.584642
39.900000 34.138000 4.223068
39.903000 36.859000 4.332283
39.906000 33.945000 4.288700
39.909000 41.243000 4.796521
39.912000 47.961000 5.250755
39.915000 31.725000 4.123376
39.918000 48.292000 5.157978
39.921000 41.935000 4.766141
39.924000 39.834000 4.410480
39.927000 34.100000 4.358080
39.930000 48.519000 5.174886
39.933000 43.496000 4.839476
39.936000 43.037000 4.821937
39.939000 32.553000 4.192320
39.942000 41.402000 4.720147
39.945000 35.822000 4.288098
39.948000 33.760000 4.284855
39.951000 36.629000 4.519638
39.954000 51.685000 5.199239
39.957000 50.196000 5.332370
39.960000 36.808000 4.346738
39.963000 40.674000 4.615927
39.966000 46.386000 4.994781
39.969000 41.125000 4.605676
39.972000 41.030000 4.606493
39.975000 39.541000 4.550014
39.978000 45.322000 4.869279
39.981000 35.804000 4.291219
39.984000 34.555000 4.321238
39.987000 28.806000 3.926569
39.990000 37.760000 4.632461
39.993000 42.006000 4.697455
39.996000 45.586000 4.955236
39.999000 40.822000 4.526474
40.002000 40.008000 4.716190
40.005000 37.211000 4.431132
40.008000 40.286000 4.735637
40.011000 36.912000 4.599014
40.014000 39.019000 4.589531
40.017000 51.404000 5.276175
40.020000 39.103000 4.539346
40.023000 40.355000 4.666852
40.026000 52.282000 5.286227
40.029000 46.368000 5.028734
40.032000 33.979000 4.207536
40.035000 43.591000 4.735634
40.038000 51.559000 5.405718
40.041000 46.963000 5.121105
40.044000 45.202000 5.121595
40.047000 41.518000 4.604724
40.050000 51.727000 5.311453
40.053000 42.721000 4.750713
40.056000 57.722000 5.650583
40.059000 26.411000 3.679896
40.062000 42.362000 4.694819
40.065000 47.481000 5.013728
40.068000 34.057000 4.202197
40.071000 41.337000 4.906957
40.074000 38.750000 4.522294
40.077000 38.995000 4.551221
40.080000 46.180000 4.817050
40.083000 44.026000 4.873313
40.086000 38.096000 4.679303
40.089000 38.493000 4.724430
40.092000 37.165000 4.275348
40.095000 42.670000 4.704346
40.098000 52.043000 5.265767
40.101000 39.442000 4.537937
40.104000 42.712000 4.761708
40.107000 28.182000 3.859468
40.110000 28.556000 3.982115
40.113000 36.352000 4.465745
40.116000 39.422000 4.491229
40.119000 49.955000 5.333281
40.122000 35.152000 4.393389
40.125000 41.958000 4.865746
40.128000 47.548000 5.126868
40.131000 40.532000 4.658366
40.134000 61.795000 5.926913
40.137000 47.417000 4.950443
40.140000 44.320000 4.692108
40.143000 34.432000 4.369410
40.146000 33.808000 4.290099
40.149000 42.625000 4.808133
40.152000 39.083000 4.679340
40.155000 33.997000 4.212516
40.158000 50.291000 5.212960
40.161000 38.881000 4.574495
40.164000 44.504000 4.919172
40.167000 45.192000 4.917728
40.170000 38.892000 4.607979
40.173000 43.354000 4.776407
40.176000 36.655000 4.393130
40.179000 39.017000 4.385406
40.182000 40.429000 4.729369
40.185000 45.718000 4.860034
40.188000 40.901000 4.591454
40.191000 45.691000 4.789024
40.194000 42.742000 4.717622
40.197000 57.125000 5.651407
40.200000 44.382000 4.823863
40.203000 53.970000 5.401935
40.206000 66.288000 5.855991
40.209000 65.022000 5.899448
40.212000 68.319000 6.071657
40.215000 58.333000 5.582636
40.218000 61.528000 5.900943
40.221000 51.027000 5.221646
40.224000 53.268000 5.178660
40.227000 71.144000 6.166765
40.230000 52.765000 5.231045
40.233000 54.800000 5.373453
40.236000 44.880000 4.981385
40.239000 59.051000 5.729918
40.242000 40.033000 4.559926
40.245000 47.180000 4.971888
40.248000 45.231000 4.909590
40.251000 45.573000 4.934141
40.254000 44.099000 4.683162
40.257000 41.613000 4.598863
40.260000 46.179000 4.940752
40.263000 43.614000 4.828860
40.266000 58.649000 5.770609
40.269000 41.960000 4.726737
40.272000 43.636000 4.801777
40.275000 38.188000 4.439048
40.278000 52.196000 5.266374
40.281000 55.186000 5.406783
40.284000 62.443000 5.946894
40.287000 52.981000 5.150489
40.290000 67.167000 5.965470
40.293000 59.796000 5.615052
40.296000 50.659000 5.325409
40.299000 45.094000 5.002559
40.302000 48.079000 4.998749
40.305000 58.857000 5.429905
40.308000 49.001000 5.102245
40.311000 59.296000 5.519781
40.314000 65.670000 6.039875
40.317000 76.993000 6.604946
40.320000 85.689000 6.695894
40.323000 77.836000 6.403856
40.326000 80.347000 6.566515
40.329000 104.109000 7.452305
40.332000 145.123000 8.830768
40.335000 190.593000 10.068001
40.338000 232.351000 11.269504
40.341000 237.299000 11.130215
40.344000 247.419000 11.539025
40.347000 245.657000 11.661409
40.350000 201.041000 10.570434
40.353000 187.541000 10.130729
40.356000 174.089000 9.736422
40.359000 170.484000 9.572946
40.362000 106.240000 7.599212
40.365000 96.605000 7.172463
40.368000 84.027000 6.785497
40.371000 98.332000 7.055614
40.374000 63.442000 5.795859
40.377000 75.011000 6.277112
40.380000 58.051000 5.650896
40.383000 57.433000 5.633954
40.386000 61.043000 5.828888
40.389000 48.950000 5.056687
40.392000 45.388000 4.993728
40.395000 50.060000 5.147651
40.398000 51.215000 5.366498
40.401000 36.522000 4.349628
40.404000 53.033000 5.275138
40.407000 47.216000 5.067716
40.410000 49.029000 5.014468
40.413000 54.039000 5.616332
40.416000 40.668000 4.594571
40.419000 47.042000 5.066800
40.422000 58.557000 5.659463
40.425000 44.755000 4.885743
40.428000 48.386000 5.005882
40.431000 43.242000 4.831505
40.434000 43.613000 4.759198
40.437000 58.903000 5.597553
40.440000 49.620000 5.154637
40.443000 38.911000 4.598472
40.446000 36.168000 4.559455
40.449000 36.542000 4.539318
40.452000 44.378000 4.839290
40.455000 37.177000 4.394218
40.458000 49.588000 5.135370
40.461000 36.980000 4.553511
40.464000 42.487000 4.907619
40.467000 45.271000 5.031759
40.470000 31.789000 4.199726
40.473000 47.408000 4.995224
40.476000 44.236000 4.735306
40.479000 59.323000 5.658312
40.482000 26.575000 3.736487
40.485000 45.960000 4.899222
40.488000 43.222000 4.852831
40.491000 35.848000 4.253407
40.494000 28.399000 3.834046
40.497000 30.662000 4.136101
40.500000 40.690000 4.794105
40.503000 34.345000 4.273093
40.506000 44.872000 4.984283
40.509000 34.860000 4.301130
40.512000 44.334000 4.823318
40.515000 42.900000 4.898907
40.518000 41.620000 4.737804
40.521000 41.657000 4.725732
40.524000 49.394000 4.994336
40.527000 47.852000 5.107879
40.530000 42.691000 4.862613
40.533000 44.648000 4.983820
40.536000 48.761000 4.948212
40.539000 42.273000 4.733444
40.542000 39.655000 4.643421
40.545000 28.474000 3.883938
40.548000 36.656000 4.514804
40.551000 30.457000 3.983852
40.554000 31.259000 4.102171
40.557000 34.950000 4.519213
40.560000 35.227000 4.503442
40.563000 37.476000 4.534261
40.566000 40.242000 4.734572
40.569000 38.591000 4.574569
40.572000 49.773000 5.411951
40.575000 44.890000 4.955460
40.578000 39.449000 4.547355
40.581000 38.191000 4.445002
40.584000 47.311000 4.932519
40.587000 58.636000 5.572716
40.590000 31.837000 3.993931
40.593000 35.457000 4.197518
40.596000 31.776000 3.960759
40.599000 33.323000 4.175043
40.602000 33.930000 4.254609
40.605000 36.288000 4.565284
40.608000 35.835000 4.403271
40.611000 36.757000 4.320876
40.614000 44.498000 4.799438
40.617000 43.967000 4.901478
40.620000 34.654000 4.237902
40.623000 40.133000 4.675788
40.626000 45.313000 4.885718
40.629000 28.222000 3.728252
40.632000 50.192000 5.452317
40.635000 33.424000 4.193517
40.638000 49.629000 5.159626
40.641000 38.412000 4.551683
40.644000 49.628000 5.227515
40.647000 37.111000 4.408867
40.650000 37.375000 4.537099
40.653000 43.310000 4.857898
40.656000 39.285000 4.483965
40.659000 21.486000 3.462410
40.662000 39.194000 4.649982
40.665000 33.201000 4.204483
40.668000 36.027000 4.322487
40.671000 47.904000 5.021124
40.674000 39.385000 4.547014
40.677000 39.996000 4.548412
40.680000 44.651000 4.868611
40.683000 35.645000 4.223986
40.686000 45.074000 4.896474
40.689000 36.587000 4.585813
40.692000 31.715000 4.069569
40.695000 40.745000 4.860942
40.698000 38.936000 4.594479
40.701000 45.645000 4.998759
40.704000 29.923000 4.096690
40.707000 46.494000 5.042033
40.710000 37.298000 4.455397
40.713000 44.488000 4.938648
40.716000 34.730000 4.238642
40.719000 47.862000 4.984012
40.722000 41.474000 4.819947
40.725000 36.593000 4.469811
40.728000 32.426000 3.981650
40.731000 46.255000 4.781954
40.734000 43.507000 4.854657
40.737000 42.765000 4.727105
40.740000 39.278000 4.462334
40.743000 37.991000 4.460114
40.746000 40.706000 4.469020
40.749000 33.366000 4.284677
40.752000 44.273000 4.994509
40.755000 31.336000 3.990799
40.758000 41.065000 4.734989
40.761000 30.068000 3.893081
40.764000 32.992000 4.200771
40.767000 44.731000 4.839830
40.770000 46.642000 4.832898
40.773000 60.134000 5.637880
40.776000 36.400000 4.424809
40.779000 43.530000 4.819510
40.782000 49.281000 5.261486
40.785000 38.278000 4.570614
40.788000 40.357000 4.689379
40.791000 41.970000 4.605494
40.794000 43.719000 5.076894
40.797000 33.876000 4.227895
40.800000 29.282000 4.114478
40.803000 38.985000 4.694509
40.806000 34.501000 4.440832
40.809000 43.806000 5.011175
40.812000 27.737000 3.811470
40.815000 30.751000 4.035915
40.818000 44.986000 4.976403
40.821000 39.134000 4.481874
40.824000 38.056000 4.629240
40.827000 36.085000 4.539151
40.830000 59.491000 5.672797
40.833000 35.914000 4.359641
40.836000 35.935000 4.485400
40.839000 37.292000 4.384336
40.842000 31.992000 4.106112
40.845000 44.386000 4.808249
40.848000 43.341000 4.933759
40.851000 31.833000 4.093102
40.854000 38.622000 4.664120
40.857000 36.965000 4.315600
40.860000 36.764000 4.382127
40.863000 28.223000 4.041009
40.866000 50.354000 5.330190
40.869000 39.566000 4.563947
40.872000 41.022000 4.808235
40.875000 41.955000 4.735308
40.878000 43.995000 4.805258
40.881000 30.062000 4.072615
40.884000 41.446000 4.767925
40.887000 40.099000 4.590790
40.890000 47.265000 5.160530
40.893000 48.225000 4.909718
40.896000 44.302000 4.704619
40.899000 32.652000 4.115827
40.902000 37.006000 4.478954
40.905000 40.794000 4.594383
40.908000 40.110000 4.697744
40.911000 48.384000 5.119132
40.914000 38.412000 4.688690
40.917000 30.870000 4.228771
40.920000 36.982000 4.629768
40.923000 42.835000 4.832811
40.926000 42.587000 4.814812
40.929000 39.199000 4.628464
40.932000 45.119000 4.960014
40.935000 41.385000 4.655340
40.938000 31.163000 4.102881
40.941000 26.736000 3.768057
40.944000 33.156000 4.117496
40.947000 37.779000 4.466893
40.950000 32.955000 4.110462
40.953000 33.516000 4.196993
40.956000 38.744000 4.745553
40.959000 27.797000 3.785975
40.962000 36.313000 4.385323
40.965000 27.041000 3.741376
40.968000 34.599000 4.184207
40.971000 35.636000 4.434342
40.974000 32.016000 4.143189
40.977000 39.843000 4.725819
40.980000 41.037000 4.515541
40.983000 38.297000 4.482047
40.986000 23.616000 3.631032
40.989000 33.828000 4.257496
40.992000 37.064000 4.517067
40.995000 28.638000 3.740939
40.998000 39.665000 4.419148
41.001000 36.338000 4.549957
41.004000 30.076000 4.293983
41.007000 36.941000 4.328482
41.010000 31.259000 4.186834
41.013000 36.977000 4.427392
41.016000 33.403000 4.178294
41.019000 42.020000 4.928540
41.022000 39.794000 4.683397
41.025000 40.243000 4.697160
41.028000 37.189000 4.556154
41.031000 44.068000 5.011344
41.034000 41.235000 4.693603
41.037000 42.626000 4.478073
41.040000 32.724000 4.176175
41.043000 48.738000 5.190040
41.046000 41.485000 4.759734
41.049000 46.617000 4.757858
41.052000 27.960000 3.772085
41.055000 38.366000 4.682185
41.058000 43.051000 4.925645
41.061000 41.178000 4.608744
41.064000 52.778000 5.333383
41.067000 50.795000 5.129155
41.070000 37.661000 4.667381
41.073000 39.125000 4.514807
41.076000 45.036000 5.018665
41.079000 43.233000 4.753273
41.082000 41.021000 4.634959
41.085000 44.579000 4.914668
41.088000 48.349000 5.152901
41.091000 39.241000 4.689673
41.094000 37.886000 4.402541
41.097000 33.464000 4.185566
41.100000 29.437000 3.842412
41.103000 32.255000 4.026841
41.106000 27.818000 3.681277
41.109000 45.187000 4.948325
41.112000 39.074000 4.494996
41.115000 46.489000 4.909547
41.118000 33.166000 4.270205
41.121000 32.065000 4.249290
41.124000 28.936000 3.945479
41.127000 30.126000 4.089505
41.130000 41.571000 4.732475
41.133000 31.945000 4.096586
41.136000 37.247000 4.358726
41.139000 37.106000 4.437946
41.142000 43.763000 4.844649
41.145000 37.513000 4.632657
41.148000 34.015000 4.212929
41.151000 35.175000 4.363427
41.154000 25.850000 3.721072
41.157000 38.917000 4.492530
41.160000 39.394000 4.520341
41.163000 36.157000 4.270159
41.166000 43.848000 5.048873
41.169000 38.970000 4.534482
41.172000 39.243000 4.532739
41.175000 36.314000 4.375062
41.178000 26.727000 3.589232
41.181000 42.127000 4.747724
41.184000 38.296000 4.414301
41.187000 44.307000 4.876932
41.190000 39.713000 4.742481
41.193000 38.193000 4.459453
41.196000 46.566000 5.194963
41.199000 23.486000 3.499533
41.202000 41.168000 4.814873
41.205000 41.478000 4.781445
41.208000 34.189000 4.344515
41.211000 32.008000 4.172982
41.214000 43.337000 4.886411
41.217000 30.250000 4.111633
41.220000 32.091000 4.229232
41.223000 37.587000 4.389585
41.226000 42.255000 4.808990
41.229000 34.680000 4.404206
41.232000 42.792000 4.718833
41.235000 33.923000 4.263237
41.238000 35.917000 4.221710
41.241000 33.823000 4.362315
41.244000 44.265000 4.796805
41.247000 28.049000 3.739718
41.250000 34.833000 4.288723
41.253000 32.349000 4.371508
41.256000 37.208000 4.448319
41.259000 39.507000 4.571048
41.262000 52.167000 5.355986
41.265000 35.588000 4.488010
41.268000 33.170000 4.174487
41.271000 39.931000 4.615031
41.274000 43.788000 4.937420
41.277000 35.661000 4.392155
41.280000 32.386000 4.159246
41.283000 27.444000 3.795127
41.286000 32.520000 4.250650
41.289000 37.396000 4.440163
41.292000 42.893000 4.825246
41.295000 33.324000 4.141873
41.298000 40.286000 4.644582
41.301000 50.234000 5.365182
41.304000 49.613000 5.150583
41.307000 39.334000 4.467453
41.310000 47.142000 5.113800
41.313000 36.353000 4.311975
41.316000 42.018000 4.724941
41.319000 37.968000 4.567843
41.322000 48.235000 5.034687
41.325000 32.573000 4.056271
41.328000 37.068000 4.598217
41.331000 36.378000 4.276235
41.334000 36.030000 4.249066
41.337000 32.918000 4.200843
41.340000 26.673000 3.783748
41.343000 43.487000 4.908213
41.346000 50.402000 5.098169
41.349000 38.700000 4.496457
41.352000 31.972000 4.269356
41.355000 46.413000 5.006536
41.358000 40.974000 4.400470
41.361000 37.531000 4.484743
41.364000 38.885000 4.336914
41.367000 38.578000 4.620217
41.370000 34.579000 4.355051
41.373000 49.887000 5.051420
41.376000 46.477000 4.965332
41.379000 45.259000 4.938303
41.382000 39.545000 4.541456
41.385000 50.476000 5.181416
41.388000 49.015000 5.180139
41.391000 31.165000 4.174272
41.394000 34.009000 4.181306
41.397000 34.594000 4.197506
41.400000 37.315000 4.417840
41.403000 41.589000 4.864337
41.406000 39.140000 4.696231
41.409000 49.032000 5.210134
41.412000 61.673000 5.722662
41.415000 49.221000 5.070618
41.418000 68.632000 6.024879
41.421000 56.683000 5.575662
41.424000 52.832000 5.391094
41.427000 53.384000 5.507893
41.430000 52.810000 5.178392
41.433000 51.058000 5.056354
41.436000 42.249000 4.701464
41.439000 40.504000 4.730914
41.442000 35.418000 4.288811
41.445000 41.999000 4.791827
41.448000 42.299000 4.702381
41.451000 42.656000 4.775689
41.454000 39.852000 4.528805
41.457000 37.166000 4.523844
41.460000 31.740000 4.101706
41.463000 36.758000 4.315129
41.466000 32.186000 4.138423
41.469000 35.305000 4.215381
41.472000 48.071000 5.230613
41.475000 38.334000 4.541481
41.478000 38.866000 4.524824
41.481000 36.522000 4.390692
41.484000 37.731000 4.298415
41.487000 40.106000 4.606892
41.490000 31.120000 3.945143
41.493000 30.639000 4.154321
41.496000 35.970000 4.443728
41.499000 46.768000 5.178011
41.502000 33.307000 4.106585
41.505000 41.176000 4.645783
41.508000 38.232000 4.496864
41.511000 53.787000 5.242219
41.514000 40.532000 4.514271
41.517000 36.621000 4.394266
41.520000 41.254000 4.768303
41.523000 34.653000 4.327643
41.526000 26.643000 3.793866
41.529000 37.960000 4.590285
41.532000 33.318000 4.137202
41.535000 40.501000 4.716463
41.538000 47.559000 5.007670
41.541000 34.874000 4.121481
41.544000 40.535000 4.744859
41.547000 47.648000 5.028143
41.550000 33.987000 4.204323
41.553000 43.196000 4.745912
41.556000 38.352000 4.498439
41.559000 25.907000 3.803294
41.562000 39.737000 4.485914
41.565000 40.006000 4.639814
41.568000 49.732000 5.165905
41.571000 34.453000 4.469050
41.574000 40.435000 4.842583
41.577000 50.272000 5.357864
41.580000 32.827000 4.037148
41.583000 44.937000 5.031857
41.586000 32.282000 4.112468
41.589000 32.759000 4.214012
41.592000 42.230000 4.833332
41.595000 24.496000 3.548279
41.598000 33.629000 4.237320
41.601000 37.354000 4.239352
41.604000 41.394000 4.596043
41.607000 39.477000 4.437843
41.610000 34.518000 4.318643
41.613000 46.135000 5.091950
41.616000 41.735000 4.830833
41.619000 41.936000 4.689210
41.622000 36.424000 4.437662
41.625000 43.931000 4.650889
41.628000 43.610000 4.879814
[truncated: 1,047,722 more chars]
