# Supplementary material for: pdCIFplotter: visualizing powder diffraction data in pdCIF format
Source: J Appl Crystallogr. 2022 May 25;55(Pt 3):631–7. doi: 10.1107/S1600576722003478 (PMC9172038; doi:10.1107/S1600576722003478)
Supplement: Supplementary file 3 [file j-55-00631-sup3.zip]

Archive with 26 entries (25 files):
- second/degussa.raw
- second/output.txt
- second/second.cif
- second/second.INP
- second/seq.inc
- second/xye-files/
- second/xye-files/degussa_000.xye
- second/xye-files/degussa_001.xye
- second/xye-files/degussa_002.xye
- second/xye-files/degussa_003.xye
- second/xye-files/degussa_004.xye
- second/xye-files/degussa_005.xye
- second/xye-files/degussa_006.xye
- second/xye-files/degussa_007.xye
- second/xye-files/degussa_008.xye
- second/xye-files/degussa_009.xye
- second/xye-files/degussa_010.xye
- second/xye-files/degussa_011.xye
- second/xye-files/degussa_012.xye
- second/xye-files/degussa_013.xye
- second/xye-files/degussa_014.xye
- second/xye-files/degussa_015.xye
- second/xye-files/degussa_016.xye
- second/xye-files/degussa_017.xye
- second/xye-files/degussa_018.xye
- second/xye-files/degussa_019.xye
