# Supplementary material for: pdCIFplotter: visualizing powder diffraction data in pdCIF format
Source: J Appl Crystallogr. 2022 May 25;55(Pt 3):631–7. doi: 10.1107/S1600576722003478 (PMC9172038; doi:10.1107/S1600576722003478)
Supplement: Supplementary file 3 [file j-55-00631-sup3.zip › second/output.txt]

@file	seqno	phase	temp	temp_err	spec_disp	spec_disp_err	abs	abs_err	csL	csL_err	csG	csG_err	strL	strL_err	strG	strG_err	Ti_beq	Ti_beq_err	O_beq	O_beq_err	a_del	a_del_err	c_del	c_del_err	a	a_err	b	b_err	c	c_err	al	al_err	be	be_err	ga	ga_err	cellVol	cellVol_err	cellMass	cellMass_err	Lvol	Lvol_err	e0	e0_err	density	density_err	LAC	LAC_err	scale
degussa.raw	1	Anatase	303.000000000	0.000000000	-0.069758099	0.011173781	18.192801928	5.792005809	37.097423457	1.808907663	56.239911430	4.948243208	0.164365945	0.033394779	-1.000000000	0.000000000	0.772405090	0.058807182	1.357560562	0.130370592	0.003000757	0.000733370	-0.004845258	0.001937473	3.787200757	0.000733370	3.787200757	0.000733370	9.509754742	0.001937473	90.000000000	0.000000000	90.000000000	0.000000000	90.000000000	0.000000000	136.397362109	0.059688632	319.463200000	0.000000000	19.352912514	0.832441292	0.000358398	0.000072817	3.889235670	0.001701955	483.198348468	0.211450737	0.000423265
degussa.raw	1	Rutile	303.000000000	0.000000000	-0.069758099	0.011173781	18.192801928	5.792005809	33.729271223	2.034848223	-1.000000000	0.000000000	-1.000000000	0.000000000	-1.000000000	0.000000000	0.772405090	0.058807182	1.357560562	0.130370592	0.004843653	0.001101012	0.001687338	0.001091074	4.597243653	0.001101012	4.597243653	0.001101012	2.959187338	0.001091074	90.000000000	0.000000000	90.000000000	0.000000000	90.000000000	0.000000000	62.541386309	0.037803928	159.731600000	0.000000000	21.472720968	1.295424612	-1.000000000	0.000000000	4.241043550	0.002563542	526.906933124	0.318494252	0.000285445
degussa.raw	2	Anatase	323.000000000	0.000000000	-0.063743457	0.010802834	14.479620755	3.336243476	35.127625030	1.691595482	54.077157461	4.393550067	0.110125917	0.035545684	-1.000000000	0.000000000	0.795569648	0.060922633	1.373301925	0.134274813	0.002272479	0.000653708	-0.007406575	0.001763746	3.786472479	0.000653708	3.786472479	0.000653708	9.507193425	0.001763746	90.000000000	0.000000000	90.000000000	0.000000000	90.000000000	0.000000000	136.308186228	0.053428507	319.463200000	0.000000000	18.406485177	0.763802925	0.000240128	0.000077507	3.891780096	0.001525448	483.514467696	0.189521590	0.000421420
degussa.raw	2	Rutile	323.000000000	0.000000000	-0.063743457	0.010802834	14.479620755	3.336243476	35.970979992	2.343619531	-1.000000000	0.000000000	-1.000000000	0.000000000	-1.000000000	0.000000000	0.795569648	0.060922633	1.373301925	0.134274813	0.002992412	0.001039552	0.002735968	0.001083864	4.595392412	0.001039552	4.595392412	0.001039552	2.960235968	0.001083864	90.000000000	0.000000000	90.000000000	0.000000000	90.000000000	0.000000000	62.513172074	0.036384317	159.731600000	0.000000000	22.899837094	1.491994532	-1.000000000	0.000000000	4.242957671	0.002469504	527.144743419	0.306810948	0.000266441
degussa.raw	3	Anatase	373.000000000	0.000000000	-0.090921503	0.010962701	18.513293822	5.898437201	37.563040233	1.882855327	57.022881310	4.857628402	0.191978726	0.034180816	-1.000000000	0.000000000	0.633300601	0.057634628	1.432443332	0.131595344	0.004039767	0.000725134	-0.000825133	0.001934628	3.788239767	0.000725134	3.788239767	0.000725134	9.513774867	0.001934628	90.000000000	0.000000000	90.000000000	0.000000000	90.000000000	0.000000000	136.529904907	0.059184410	319.463200000	0.000000000	19.603512539	0.849281644	0.000418607	0.000074531	3.885460012	0.001684302	482.729261046	0.209257614	0.000415361
degussa.raw	3	Rutile	373.000000000	0.000000000	-0.090921503	0.010962701	18.513293822	5.898437201	40.574720811	2.646629529	-1.000000000	0.000000000	-1.000000000	0.000000000	-1.000000000	0.000000000	0.633300601	0.057634628	1.432443332	0.131595344	0.006488874	0.001019415	0.004068075	0.000979446	4.598888874	0.001019415	4.598888874	0.001019415	2.961568075	0.000979446	90.000000000	0.000000000	90.000000000	0.000000000	90.000000000	0.000000000	62.636509909	0.034644134	159.731600000	0.000000000	25.830669527	1.684896688	-1.000000000	0.000000000	4.234602844	0.002342141	526.106740320	0.290987467	0.000257402
degussa.raw	4	Anatase	423.000000000	0.000000000	-0.088990776	0.011487465	18.612096114	6.258681159	36.393260872	1.835244124	51.891172417	3.951802058	0.157613238	0.035426404	-1.000000000	0.000000000	0.746337060	0.060014654	1.476518802	0.135034682	0.004442257	0.000758562	0.001734133	0.002032406	3.788642257	0.000758562	3.788642257	0.000758562	9.516334133	0.002032406	90.000000000	0.000000000	90.000000000	0.000000000	90.000000000	0.000000000	136.595653456	0.061991690	319.463200000	0.000000000	18.638854326	0.783752198	0.000343673	0.000077247	3.883589797	0.001762496	482.496905568	0.218972332	0.000415543
degussa.raw	4	Rutile	423.000000000	0.000000000	-0.088990776	0.011487465	18.612096114	6.258681159	36.996767421	2.300746374	-1.000000000	0.000000000	-1.000000000	0.000000000	-1.000000000	0.000000000	0.746337060	0.060014654	1.476518802	0.135034682	0.006531413	0.001071322	0.006710600	0.001030358	4.598931413	0.001071322	4.598931413	0.001071322	2.964210600	0.001030358	90.000000000	0.000000000	90.000000000	0.000000000	90.000000000	0.000000000	62.693558525	0.036442651	159.731600000	0.000000000	23.552873654	1.464700633	-1.000000000	0.000000000	4.230749526	0.002459250	525.628004350	0.305536996	0.000279560
degussa.raw	5	Anatase	473.000000000	0.000000000	-0.098742860	0.012133155	18.318114398	6.411026174	37.335045799	1.898016411	57.276261026	5.527775912	0.192140680	0.034865256	-1.000000000	0.000000000	0.801748766	0.061844754	1.305045238	0.135892962	0.005030454	0.000803271	0.007089619	0.002099091	3.789230454	0.000803271	3.789230454	0.000803271	9.521689619	0.002099091	90.000000000	0.000000000	90.000000000	0.000000000	90.000000000	0.000000000	136.714965999	0.065331386	319.463200000	0.000000000	19.543735312	0.891417989	0.000418960	0.000076023	3.880200548	0.001854206	482.075825606	0.230366467	0.000413090
degussa.raw	5	Rutile	473.000000000	0.000000000	-0.098742860	0.012133155	18.318114398	6.411026174	36.577500534	2.491397049	-1.000000000	0.000000000	-1.000000000	0.000000000	-1.000000000	0.000000000	0.801748766	0.061844754	1.305045238	0.135892962	0.009116279	0.001144243	0.006396825	0.001106838	4.601516279	0.001144243	4.601516279	0.001144243	2.963896825	0.001106838	90.000000000	0.000000000	90.000000000	0.000000000	90.000000000	0.000000000	62.757409296	0.039030788	159.731600000	0.000000000	23.285960064	1.586072622	-1.000000000	0.000000000	4.226445068	0.002628547	525.093218840	0.326570531	0.000261607
degussa.raw	6	Anatase	523.000000000	0.000000000	-0.126726346	0.011051951	15.193298593	3.909121425	38.650425772	2.114558769	56.997408835	5.112737278	0.210053501	0.037668204	-1.000000000	0.000000000	0.811616611	0.063408427	1.479743915	0.139940814	0.005488317	0.000716332	0.013955241	0.001908565	3.789688317	0.000716332	3.789688317	0.000716332	9.528555241	0.001908565	90.000000000	0.000000000	90.000000000	0.000000000	90.000000000	0.000000000	136.846609523	0.058546753	319.463200000	0.000000000	19.999377477	0.936029082	0.000458019	0.000082135	3.876467878	0.001658453	481.612078930	0.206046032	0.000411610
degussa.raw	6	Rutile	523.000000000	0.000000000	-0.126726346	0.011051951	15.193298593	3.909121425	39.708523025	2.727435490	-1.000000000	0.000000000	-1.000000000	0.000000000	-1.000000000	0.000000000	0.811616611	0.063408427	1.479743915	0.139940814	0.010870976	0.001036774	0.008002988	0.001036795	4.603270976	0.001036774	4.603270976	0.001036774	2.965502988	0.001036795	90.000000000	0.000000000	90.000000000	0.000000000	90.000000000	0.000000000	62.839315766	0.035831630	159.731600000	0.000000000	25.279230889	1.736339361	-1.000000000	0.000000000	4.220936205	0.002406812	524.408798087	0.299022146	0.000258645
degussa.raw	7	Anatase	573.000000000	0.000000000	-0.155953767	0.010429146	13.911122633	2.955154968	36.413418933	1.815836438	59.389938572	5.604283285	0.149186567	0.036372464	-1.000000000	0.000000000	0.962174357	0.063426183	1.684759272	0.139301801	0.006289543	0.000641493	0.019857476	0.001712801	3.790489543	0.000641493	3.790489543	0.000641493	9.534457476	0.001712801	90.000000000	0.000000000	90.000000000	0.000000000	90.000000000	0.000000000	136.989282790	0.052493446	319.463200000	0.000000000	19.387260914	0.860752032	0.000325299	0.000079310	3.872430567	0.001483885	481.110483714	0.184357759	0.000410343
degussa.raw	7	Rutile	573.000000000	0.000000000	-0.155953767	0.010429146	13.911122633	2.955154968	40.826325640	2.766206837	-1.000000000	0.000000000	-1.000000000	0.000000000	-1.000000000	0.000000000	0.962174357	0.063426183	1.684759272	0.139301801	0.011859790	0.000954369	0.008838681	0.000986032	4.604259790	0.000954369	4.604259790	0.000954369	2.966338681	0.000986032	90.000000000	0.000000000	90.000000000	0.000000000	90.000000000	0.000000000	62.884031325	0.033414698	159.731600000	0.000000000	25.990846136	1.761021966	-1.000000000	0.000000000	4.217934783	0.002241276	524.035901630	0.278455940	0.000264078
degussa.raw	8	Anatase	623.000000000	0.000000000	-0.169905876	0.012554016	20.958705191	9.126044239	34.737106720	1.725101811	63.832450520	7.579594092	0.180980591	0.036603404	-1.000000000	0.000000000	0.993357488	0.065974290	1.414095771	0.141872170	0.008860970	0.000888957	0.028792727	0.002339580	3.793060970	0.000888957	3.793060970	0.000888957	9.543392727	0.002339580	90.000000000	0.000000000	90.000000000	0.000000000	90.000000000	0.000000000	137.303764100	0.072629159	319.463200000	0.000000000	19.053153489	0.896479307	0.000394626	0.000079813	3.863561130	0.002043687	480.008545569	0.253907569	0.000411190
degussa.raw	8	Rutile	623.000000000	0.000000000	-0.169905876	0.012554016	20.958705191	9.126044239	38.493117553	2.714764760	-1.000000000	0.000000000	-1.000000000	0.000000000	-1.000000000	0.000000000	0.993357488	0.065974290	1.414095771	0.141872170	0.015816108	0.001230981	0.013146472	0.001146227	4.608216108	0.001230981	4.608216108	0.001230981	2.970646472	0.001146227	90.000000000	0.000000000	90.000000000	0.000000000	90.000000000	0.000000000	63.083625687	0.041573485	159.731600000	0.000000000	24.505479734	1.728272924	-1.000000000	0.000000000	4.204589386	0.002770905	522.377870558	0.344257031	0.000255840
degussa.raw	9	Anatase	673.000000000	0.000000000	-0.181399290	0.012654905	21.606197276	9.490146242	38.446159533	2.139960223	51.552550600	4.043338221	0.205565499	0.037583512	-1.000000000	0.000000000	1.030535692	0.067037420	1.711818450	0.145051389	0.009594757	0.000874383	0.032820548	0.002317121	3.793794757	0.000874383	3.793794757	0.000874383	9.547420548	0.002317121	90.000000000	0.000000000	90.000000000	0.000000000	90.000000000	0.000000000	137.414865462	0.071585188	319.463200000	0.000000000	19.305653147	0.876346737	0.000448233	0.000081950	3.860437401	0.002011056	479.620453616	0.249853395	0.000405232
degussa.raw	9	Rutile	673.000000000	0.000000000	-0.181399290	0.012654905	21.606197276	9.490146242	41.162752431	2.884223532	-1.000000000	0.000000000	-1.000000000	0.000000000	-1.000000000	0.000000000	1.030535692	0.067037420	1.711818450	0.145051389	0.018008988	0.001174522	0.012534848	0.001083848	4.610408988	0.001174522	4.610408988	0.001174522	2.970034848	0.001083848	90.000000000	0.000000000	90.000000000	0.000000000	90.000000000	0.000000000	63.130677698	0.039564945	159.731600000	0.000000000	26.205022083	1.836153728	-1.000000000	0.000000000	4.201455658	0.002633105	521.988536393	0.327136755	0.000254314
degussa.raw	10	Anatase	723.000000000	0.000000000	-0.200428451	0.013036095	24.542151301	13.466368443	36.624675223	1.922362761	52.789541721	4.408603835	0.168301493	0.036594833	-1.000000000	0.000000000	1.071996708	0.067489954	2.049210719	0.149088319	0.010924627	0.000973242	0.040228717	0.002560522	3.795124627	0.000973242	3.795124627	0.000973242	9.554828717	0.002560522	90.000000000	0.000000000	90.000000000	0.000000000	90.000000000	0.000000000	137.617920283	0.079636875	319.463200000	0.000000000	18.820217804	0.837544951	0.000366979	0.000079795	3.854741337	0.002230656	478.912775103	0.277136510	0.000402498
degussa.raw	10	Rutile	723.000000000	0.000000000	-0.200428451	0.013036095	24.542151301	13.466368443	36.391836037	2.413605364	-1.000000000	0.000000000	-1.000000000	0.000000000	-1.000000000	0.000000000	1.071996708	0.067489954	2.049210719	0.149088319	0.020437042	0.001328762	0.012752271	0.001205613	4.612837042	0.001328762	4.612837042	0.001328762	2.970252271	0.001205613	90.000000000	0.000000000	90.000000000	0.000000000	90.000000000	0.000000000	63.201816662	0.044540927	159.731600000	0.000000000	23.167762374	1.536548898	-1.000000000	0.000000000	4.196726566	0.002957594	521.400994369	0.367451314	0.000265452
degussa.raw	11	Anatase	773.000000000	0.000000000	-0.228331954	0.012106102	18.045383341	6.536018543	40.912015089	2.441056417	50.998888965	4.042872370	0.231225892	0.038695665	-1.000000000	0.000000000	1.065387264	0.068422063	1.647015422	0.147474169	0.011527046	0.000875178	0.042483019	0.002309139	3.795727046	0.000875178	3.795727046	0.000875178	9.557083019	0.002309139	90.000000000	0.000000000	90.000000000	0.000000000	90.000000000	0.000000000	137.694092267	0.071683959	319.463200000	0.000000000	20.034514785	0.955136220	0.000504185	0.000084375	3.852608905	0.002005671	478.647841904	0.249184421	0.000396804
degussa.raw	11	Rutile	773.000000000	0.000000000	-0.228331954	0.012106102	18.045383341	6.536018543	35.525697878	2.442808124	-1.000000000	0.000000000	-1.000000000	0.000000000	-1.000000000	0.000000000	1.065387264	0.068422063	1.647015422	0.147474169	0.020680242	0.001243391	0.016613151	0.001207574	4.613080242	0.001243391	4.613080242	0.001243391	2.974113151	0.001207574	90.000000000	0.000000000	90.000000000	0.000000000	90.000000000	0.000000000	63.290642630	0.042713367	159.731600000	0.000000000	22.616361696	1.555139952	-1.000000000	0.000000000	4.190836623	0.002828286	520.669228249	0.351386021	0.000256800
degussa.raw	12	Anatase	823.000000000	0.000000000	-0.247708232	0.012179807	21.828504746	9.629060742	39.681616127	2.355010688	51.386112816	3.918029770	0.210147419	0.039597906	-1.000000000	0.000000000	1.069115924	0.069577932	1.713834771	0.148426044	0.012956522	0.000894829	0.052945676	0.002337143	3.797156522	0.000894829	3.797156522	0.000894829	9.567545676	0.002337143	90.000000000	0.000000000	90.000000000	0.000000000	90.000000000	0.000000000	137.948678095	0.073231184	319.463200000	0.000000000	19.692917557	0.924497203	0.000458223	0.000086343	3.845498872	0.002041406	477.764491960	0.253624079	0.000390699
degussa.raw	12	Rutile	823.000000000	0.000000000	-0.247708232	0.012179807	21.828504746	9.629060742	34.819185091	2.208363007	-1.000000000	0.000000000	-1.000000000	0.000000000	-1.000000000	0.000000000	1.069115924	0.069577932	1.713834771	0.148426044	0.022765440	0.001263429	0.017326864	0.001182895	4.615165440	0.001263429	4.615165440	0.001263429	2.974826864	0.001182895	90.000000000	0.000000000	90.000000000	0.000000000	90.000000000	0.000000000	63.363074565	0.042875935	159.731600000	0.000000000	22.166581686	1.405887555	-1.000000000	0.000000000	4.186045971	0.002832563	520.074038066	0.351917444	0.000267303
degussa.raw	13	Anatase	873.000000000	0.000000000	-0.267777457	0.012653639	24.384727199	12.930329589	38.486722362	2.141068043	55.616503765	4.978008257	0.200562408	0.037322148	-1.000000000	0.000000000	1.168966153	0.070066728	1.817428458	0.150160241	0.013897360	0.000966209	0.058717040	0.002542454	3.798097360	0.000966209	3.798097360	0.000966209	9.573317040	0.002542454	90.000000000	0.000000000	90.000000000	0.000000000	90.000000000	0.000000000	138.100301914	0.079259812	319.463200000	0.000000000	19.792693575	0.936951667	0.000437323	0.000081380	3.841276801	0.002204612	477.239942226	0.273900801	0.000391648
degussa.raw	13	Rutile	873.000000000	0.000000000	-0.267777457	0.012653639	24.384727199	12.930329589	36.569254822	2.290873128	-1.000000000	0.000000000	-1.000000000	0.000000000	-1.000000000	0.000000000	1.168966153	0.070066728	1.817428458	0.150160241	0.025211118	0.001298650	0.019713488	0.001151832	4.617611118	0.001298650	4.617611118	0.001298650	2.977213488	0.001151832	90.000000000	0.000000000	90.000000000	0.000000000	90.000000000	0.000000000	63.481135726	0.043337637	159.731600000	0.000000000	23.280710680	1.458415130	-1.000000000	0.000000000	4.178260833	0.002852426	519.106813014	0.354385153	0.000288682
degussa.raw	14	Anatase	923.000000000	0.000000000	-0.276665267	0.012187955	27.850311389	15.618363035	37.799263699	2.058203628	63.218462325	6.691186932	0.193805933	0.036317594	-1.000000000	0.000000000	1.058122389	0.069205483	1.703658171	0.149499555	0.014919940	0.000884921	0.064650927	0.002346829	3.799119940	0.000884921	3.799119940	0.000884921	9.579250927	0.002346829	90.000000000	0.000000000	90.000000000	0.000000000	90.000000000	0.000000000	138.260320371	0.072773105	319.463200000	0.000000000	20.258728046	0.988360344	0.000422591	0.000079190	3.836831020	0.002019501	476.687598652	0.250902687	0.000366318
degussa.raw	14	Rutile	923.000000000	0.000000000	-0.276665267	0.012187955	27.850311389	15.618363035	44.834756893	2.655218264	-1.000000000	0.000000000	-1.000000000	0.000000000	-1.000000000	0.000000000	1.058122389	0.069205483	1.703658171	0.149499555	0.025950129	0.001127937	0.022112446	0.000943062	4.618350129	0.001127937	4.618350129	0.001127937	2.979612446	0.000943062	90.000000000	0.000000000	90.000000000	0.000000000	90.000000000	0.000000000	63.552624400	0.036990036	159.731600000	0.000000000	28.542692727	1.690364447	-1.000000000	0.000000000	4.173560817	0.002429161	518.522883428	0.301798751	0.000316052
degussa.raw	15	Anatase	973.000000000	0.000000000	-0.283183013	0.010014014	31.439024582	14.928829031	45.005132282	2.762817089	75.731863955	9.198148377	0.235053756	0.034676433	-1.000000000	0.000000000	1.236650939	0.069112899	1.863505696	0.150050805	0.016316451	0.000688137	0.071293016	0.001855385	3.800516451	0.000688137	3.800516451	0.000688137	9.585893016	0.001855385	90.000000000	0.000000000	90.000000000	0.000000000	90.000000000	0.000000000	138.457922605	0.056852146	319.463200000	0.000000000	24.158940725	1.335621084	0.000512531	0.000075611	3.831355231	0.001573184	476.007287027	0.195452294	0.000339792
degussa.raw	15	Rutile	973.000000000	0.000000000	-0.283183013	0.010014014	31.439024582	14.928829031	50.909953130	2.331304799	-1.000000000	0.000000000	-1.000000000	0.000000000	-1.000000000	0.000000000	1.236650939	0.069112899	1.863505696	0.150050805	0.029114993	0.000837098	0.022917027	0.000664907	4.621514993	0.000837098	4.621514993	0.000837098	2.980417027	0.000664907	90.000000000	0.000000000	90.000000000	0.000000000	90.000000000	0.000000000	63.656941503	0.027082543	159.731600000	0.000000000	32.410282773	1.484154730	-1.000000000	0.000000000	4.166721441	0.001772705	517.673159834	0.220240689	0.000462667
degussa.raw	16	Anatase	1023.000000000	0.000000000	-0.250351408	0.007214975	41.608821475	14.583785216	61.126929562	5.586822663	71.966469690	7.932118880	0.292600060	0.036800597	-1.000000000	0.000000000	1.327515760	0.067843294	1.445576671	0.142855651	0.017403075	0.000437569	0.080092019	0.001368445	3.801603075	0.000437569	3.801603075	0.000437569	9.594692019	0.001368445	90.000000000	0.000000000	90.000000000	0.000000000	90.000000000	0.000000000	138.664273088	0.037550963	319.463200000	0.000000000	29.313491475	2.066477384	0.000638010	0.000080243	3.825653676	0.001036001	475.298926241	0.128712745	0.000240072
degussa.raw	16	Rutile	1023.000000000	0.000000000	-0.250351408	0.007214975	41.608821475	14.583785216	66.981446454	2.072788376	-1.000000000	0.000000000	-1.000000000	0.000000000	-1.000000000	0.000000000	1.327515760	0.067843294	1.445576671	0.142855651	0.030600099	0.000459555	0.024915715	0.000349540	4.623000099	0.000459555	4.623000099	0.000459555	2.982415715	0.000349540	90.000000000	0.000000000	90.000000000	0.000000000	90.000000000	0.000000000	63.740576124	0.014710463	159.731600000	0.000000000	42.641713194	1.319578064	-1.000000000	0.000000000	4.161254246	0.000960357	516.993915923	0.119314717	0.000822541
degussa.raw	17	Anatase	1073.000000000	0.000000000	-0.196832662	0.005006426	43.030906212	8.631828962	180.397584243	109.436598185	134.021707356	80.839491561	0.595882621	0.090992616	-1.000000000	0.000000000	1.329400617	0.061542142	1.185314950	0.123933765	0.017837228	0.000539256	0.085069076	0.002849046	3.802037228	0.000539256	3.802037228	0.000539256	9.599669076	0.002849046	90.000000000	0.000000000	90.000000000	0.000000000	90.000000000	0.000000000	138.767892322	0.056970780	319.463200000	0.000000000	70.263713452	30.080455540	0.001299314	0.000198408	3.822797026	0.001569434	474.944016254	0.194986374	0.000070816
degussa.raw	17	Rutile	1073.000000000	0.000000000	-0.196832662	0.005006426	43.030906212	8.631828962	84.331728288	2.035786230	-1.000000000	0.000000000	-1.000000000	0.000000000	-1.000000000	0.000000000	1.329400617	0.061542142	1.185314950	0.123933765	0.031560187	0.000251551	0.026198475	0.000188669	4.623960187	0.000251551	4.623960187	0.000251551	2.983698475	0.000188669	90.000000000	0.000000000	90.000000000	0.000000000	90.000000000	0.000000000	63.794480405	0.008028124	159.731600000	0.000000000	53.687245666	1.296021766	-1.000000000	0.000000000	4.157738120	0.000523222	516.557072711	0.065005113	0.001353966
degussa.raw	18	Anatase	1123.000000000	0.000000000	-0.209657701	0.004381863	45.298119120	7.610174589	327.883967452	2129.966588133	477.707839848	12506.645933659	0.599935666	0.574775122	-1.000000000	0.000000000	1.510817979	0.061292482	1.247405662	0.118548134	0.017052535	0.002637449	0.088325421	0.018552143	3.801252535	0.002637449	3.801252535	0.002637449	9.602925421	0.018552143	90.000000000	0.000000000	90.000000000	0.000000000	90.000000000	0.000000000	138.757670956	0.330056104	319.463200000	0.000000000	169.042734552	1545.858676068	0.001308151	0.001253289	3.823078626	0.009093748	474.979002259	1.129806587	0.000008075
degussa.raw	18	Rutile	1123.000000000	0.000000000	-0.209657701	0.004381863	45.298119120	7.610174589	96.025386688	2.205837235	-1.000000000	0.000000000	-1.000000000	0.000000000	-1.000000000	0.000000000	1.510817979	0.061292482	1.247405662	0.118548134	0.033479050	0.000203023	0.028106985	0.000154751	4.625879050	0.000203023	4.625879050	0.000203023	2.985606985	0.000154751	90.000000000	0.000000000	90.000000000	0.000000000	90.000000000	0.000000000	63.888278326	0.006512663	159.731600000	0.000000000	61.131659815	1.404279598	-1.000000000	0.000000000	4.151633914	0.000423209	515.798686660	0.052579427	0.001479290
degussa.raw	19	Rutile	1173.000000000	0.000000000	-0.219360970	0.004044682	57.283380668	11.450849808	111.598444412	2.646260425	-1.000000000	0.000000000	-1.000000000	0.000000000	-1.000000000	0.000000000	1.520848191	0.062306866	1.060181632	0.117964475	0.035595741	0.000185866	0.029609221	0.000140305	4.627995741	0.000185866	4.627995741	0.000185866	2.987109221	0.000140305	90.000000000	0.000000000	90.000000000	0.000000000	90.000000000	0.000000000	63.978934567	0.005953097	159.731600000	0.000000000	71.045776278	1.684661710	-1.000000000	0.000000000	4.145751173	0.000385751	515.067815315	0.047925713	0.001399664
degussa.raw	20	Rutile	303.000000000	0.000000000	0.222327190	0.003450536	56.213879723	9.115478188	124.250908663	3.081879219	-1.000000000	0.000000000	-1.000000000	0.000000000	-1.000000000	0.000000000	0.477920715	0.050693345	0.611309215	0.108541922	0.002535770	0.000141836	0.002565405	0.000106466	4.594935770	0.000141836	4.594935770	0.000141836	2.960065405	0.000106466	90.000000000	0.000000000	90.000000000	0.000000000	90.000000000	0.000000000	62.497147721	0.004465365	159.731600000	0.000000000	79.100585190	1.961985248	-1.000000000	0.000000000	4.244045571	0.000303232	527.279904040	0.037673523	0.001406572
[truncated: 11 more columns]
