# Supplementary material for: pdCIFplotter: visualizing powder diffraction data in pdCIF format
Source: J Appl Crystallogr. 2022 May 25;55(Pt 3):631–7. doi: 10.1107/S1600576722003478 (PMC9172038; doi:10.1107/S1600576722003478)
Supplement: Supplementary file 3 [file j-55-00631-sup3.zip › second/second.cif]

#######	Begin powder crystal structure	#######
data_Anatase_10000
_pd_block_id	Anatase_10000
_pd_block_diffractogram_id	degussa.raw_10000
_pd_phase_name Anatase
_cell_length_a  3.7872(7)
_cell_length_b  3.7872(7)
_cell_length_c  9.5098(19)
_cell_angle_alpha 90
_cell_angle_beta  90
_cell_angle_gamma 90
_cell_volume 136.40(6)
_cell_formula_units_Z	  2
_chemical_formula_weight	159.7316
_chemical_formula_sum	O2_Ti
_cell_measurement_temperature	303
_diffrn_ambient_temperature	303
_exptl_crystal_density_diffrn	3.8892(17)
_exptl_absorpt_coefficient_mu	48.32(2)
_diffrn_radiation_wavelength	1.540596000
_cell_measurement_theta_min	10
_cell_measurement_theta_max	55.002982
_space_group_crystal_system	tetragonal
_space_group_name_H-M_alt I_41/a_m_d_S
loop_
	_space_group_symop_id
	_space_group_symop_operation_xyz
	  1 'x, y, z '
	  2 '-x, y, z '
	  3 '-x+1/2, -y+1/2, z+1/2 '
	  4 '-x+1/2, y, -z-1/4 '
	  5 '-y, -x, -z '
	  6 '-y, x+1/2, z+1/4 '
	  7 '-y+1/2, -x, z-1/4 '
	  8 '-y+1/2, x+1/2, -z+1/2 '
	  9 'y, -x, -z '
	 10 'y, x+1/2, z+1/4 '
	 11 'y+1/2, -x, z-1/4 '
	 12 'y+1/2, x+1/2, -z+1/2 '
	 13 'x, -y+1/2, -z+1/4 '
	 14 '-x, -y+1/2, -z+1/4 '
	 15 'x+1/2, -y+1/2, z+1/2 '
	 16 'x+1/2, y, -z-1/4 '
	 17 'x+1/2, y+1/2, z+1/2 '
	 18 '-x+1/2, y+1/2, z+1/2 '
	 19 '-x, -y, z '
	 20 '-x, y+1/2, -z+1/4 '
	 21 '-y+1/2, -x+1/2, -z+1/2 '
	 22 '-y+1/2, x, z-1/4 '
	 23 '-y, -x+1/2, z+1/4 '
	 24 '-y, x, -z '
	 25 'y+1/2, -x+1/2, -z+1/2 '
	 26 'y+1/2, x, z-1/4 '
	 27 'y, -x+1/2, z+1/4 '
	 28 'y, x, -z '
	 29 'x+1/2, -y, -z-1/4 '
	 30 '-x+1/2, -y, -z-1/4 '
	 31 'x, -y, z '
	 32 'x, y+1/2, -z+1/4 '
loop_
	_atom_site_label
	_atom_site_type_symbol
	_atom_site_site_symmetry_multiplicity
	_atom_site_fract_x
	_atom_site_fract_y
	_atom_site_fract_z
	_atom_site_occupancy
	_atom_site_B_iso_or_equiv
Ti1 Ti+4   4 0 0 0 1 0.77(6)
O1 O-2   8 0 0 0.2081 1 1.36(13)
loop_
	_geom_bond_atom_site_label_1
	_geom_bond_atom_site_label_2
	_geom_bond_distance
	_geom_bond_site_symmetry_1
	_geom_bond_site_symmetry_2
	Ti1       O1        1.9351(4) 1_555  13_545
	Ti1       O1        1.9351(4) 1_555   7_555
	Ti1       O1        1.9351(4) 1_555  13_555
	Ti1       O1        1.9351(4) 1_555   7_455
	Ti1       O1        1.9790(4) 1_555   5_555
	Ti1       O1        1.9790(4) 1_555   1_555
	Ti1       Ti1       3.0394(4) 1_555   6_545
	Ti1       Ti1       3.0394(4) 1_555   4_555
	Ti1       Ti1       3.0394(4) 1_555   4_455
	Ti1       Ti1       3.0394(4) 1_555   6_555
	O1        Ti1       1.9351(4) 1_555   6_545
	O1        Ti1       1.9351(4) 1_555   6_555
	O1        Ti1       1.9790(4) 1_555   1_555
	O1        O1        2.4665(3) 1_555  13_555
	O1        O1        2.4665(3) 1_555  13_545
	O1        O1        2.7940(5) 1_555   8_455
	O1        O1        2.7940(5) 1_555   8_545
	O1        O1        2.7940(5) 1_555   8_445
	O1        O1        2.7940(5) 1_555   8_555
	O1        O1        3.0394(4) 1_555   6_545
	O1        O1        3.0394(4) 1_555   7_555
	O1        O1        3.0394(4) 1_555   6_555
	O1        O1        3.0394(4) 1_555   7_455
	loop_
		_geom_angle_atom_site_label_1
		_geom_angle_atom_site_label_2
		_geom_angle_atom_site_label_3
		_geom_angle
		_geom_angle_site_symmetry_1
		_geom_angle_site_symmetry_2
		_geom_angle_site_symmetry_3
	O1        Ti1       O1         92.4301(13)   7_555 1_555  13_545
	O1        Ti1       O1         92.4301(13)  13_555 1_555   7_555
	O1        Ti1       O1         156.234(6)  13_555 1_555  13_545
	O1        Ti1       O1         92.4301(13)   7_455 1_555  13_555
	O1        Ti1       O1         156.234(6)   7_455 1_555   7_555
	O1        Ti1       O1         92.4301(13)   7_455 1_555  13_545
	O1        Ti1       O1         78.117(3)   5_555 1_555   7_455
	O1        Ti1       O1         101.883(3)   5_555 1_555  13_555
	O1        Ti1       O1         78.117(3)   5_555 1_555   7_555
	O1        Ti1       O1         101.883(3)   5_555 1_555  13_545
	O1        Ti1       O1         180.000    1_555 1_555   5_555
	O1        Ti1       O1         101.883(3)   1_555 1_555   7_455
	O1        Ti1       O1         78.117(3)   1_555 1_555  13_555
	O1        Ti1       O1         101.883(3)   1_555 1_555   7_555
	O1        Ti1       O1         78.117(3)   1_555 1_555  13_545
	Ti1       Ti1       O1         38.537(8)   6_545 1_555   1_555
	Ti1       Ti1       O1         141.463(8)   6_545 1_555   5_555
	Ti1       Ti1       O1         99.269(4)   6_545 1_555   7_455
	Ti1       Ti1       O1         116.654(11)   6_545 1_555  13_555
	Ti1       Ti1       O1         99.269(4)   6_545 1_555   7_555
	Ti1       Ti1       O1         39.580(5)   6_545 1_555  13_545
	Ti1       Ti1       Ti1        127.723(10)   4_555 1_555   6_545
	Ti1       Ti1       O1         141.463(8)   4_555 1_555   1_555
	Ti1       Ti1       O1         38.537(8)   4_555 1_555   5_555
	Ti1       Ti1       O1         116.654(11)   4_555 1_555   7_455
	Ti1       Ti1       O1         99.269(4)   4_555 1_555  13_555
	Ti1       Ti1       O1         39.580(5)   4_555 1_555   7_555
	Ti1       Ti1       O1         99.269(4)   4_555 1_555  13_545
	Ti1       Ti1       Ti1        77.074(16)   4_455 1_555   4_555
	Ti1       Ti1       Ti1        127.723(10)   4_455 1_555   6_545
	Ti1       Ti1       O1         141.463(8)   4_455 1_555   1_555
	Ti1       Ti1       O1         38.537(8)   4_455 1_555   5_555
	Ti1       Ti1       O1         39.580(5)   4_455 1_555   7_455
	Ti1       Ti1       O1         99.269(4)   4_455 1_555  13_555
	Ti1       Ti1       O1         116.654(11)   4_455 1_555   7_555
	Ti1       Ti1       O1         99.269(4)   4_455 1_555  13_545
	Ti1       Ti1       Ti1        127.723(10)   6_555 1_555   4_455
	Ti1       Ti1       Ti1        127.723(10)   6_555 1_555   4_555
	Ti1       Ti1       Ti1        77.074(16)   6_555 1_555   6_545
	Ti1       Ti1       O1         38.537(8)   6_555 1_555   1_555
	Ti1       Ti1       O1         141.463(8)   6_555 1_555   5_555
	Ti1       Ti1       O1         99.269(4)   6_555 1_555   7_455
	Ti1       Ti1       O1         39.580(5)   6_555 1_555  13_555
	Ti1       Ti1       O1         99.269(4)   6_555 1_555   7_555
	Ti1       Ti1       O1         116.654(11)   6_555 1_555  13_545
	Ti1       O1        Ti1        156.234(6)   6_555 1_555   6_545
	Ti1       O1        Ti1        101.883(3)   1_555 1_555   6_555
	Ti1       O1        Ti1        101.883(3)   1_555 1_555   6_545
	O1        O1        Ti1        50.149(8)  13_555 1_555   1_555
	O1        O1        Ti1        51.734(11)  13_555 1_555   6_555
	O1        O1        Ti1        152.032(5)  13_555 1_555   6_545
	O1        O1        O1         100.299(16)  13_545 1_555  13_555
	O1        O1        Ti1        50.149(8)  13_545 1_555   1_555
	O1        O1        Ti1        152.032(5)  13_545 1_555   6_555
	O1        O1        Ti1        51.734(11)  13_545 1_555   6_545
	O1        O1        O1         134.6744(4)   8_455 1_555  13_545
	O1        O1        O1         70.273(9)   8_455 1_555  13_555
	O1        O1        Ti1        106.572(4)   8_455 1_555   1_555
	O1        O1        Ti1        43.7849(7)   8_455 1_555   6_555
	O1        O1        Ti1        127.191(4)   8_455 1_555   6_545
	O1        O1        O1         146.856(9)   8_545 1_555   8_455
	O1        O1        O1         70.273(9)   8_545 1_555  13_545
	O1        O1        O1         134.6744(4)   8_545 1_555  13_555
	O1        O1        Ti1        106.572(4)   8_545 1_555   1_555
	O1        O1        Ti1        127.191(4)   8_545 1_555   6_555
	O1        O1        Ti1        43.7849(7)   8_545 1_555   6_545
	O1        O1        O1         85.334(2)   8_445 1_555   8_545
	O1        O1        O1         85.334(2)   8_445 1_555   8_455
	O1        O1        O1         70.273(9)   8_445 1_555  13_545
	O1        O1        O1         134.6744(4)   8_445 1_555  13_555
	O1        O1        Ti1        106.572(4)   8_445 1_555   1_555
	O1        O1        Ti1        127.191(4)   8_445 1_555   6_555
	O1        O1        Ti1        43.7849(7)   8_445 1_555   6_545
	O1        O1        O1         146.856(9)   8_555 1_555   8_445
	O1        O1        O1         85.334(2)   8_555 1_555   8_545
	O1        O1        O1         85.334(2)   8_555 1_555   8_455
	O1        O1        O1         134.6744(4)   8_555 1_555  13_545
	O1        O1        O1         70.273(9)   8_555 1_555  13_555
	O1        O1        Ti1        106.572(4)   8_555 1_555   1_555
	O1        O1        Ti1        43.7849(7)   8_555 1_555   6_555
	O1        O1        Ti1        127.191(4)   8_555 1_555   6_545
	O1        O1        O1         101.487(10)   6_545 1_555   8_555
	O1        O1        O1         49.80849(2)   6_545 1_555   8_445
	O1        O1        O1         49.80849(2)   6_545 1_555   8_545
	O1        O1        O1         101.487(10)   6_545 1_555   8_455
	O1        O1        O1         91.314(16)   6_545 1_555  13_545
	O1        O1        O1         168.38744(7)   6_545 1_555  13_555
	O1        O1        Ti1        141.463(8)   6_545 1_555   1_555
	O1        O1        Ti1        116.654(11)   6_545 1_555   6_555
	O1        O1        Ti1        39.580(5)   6_545 1_555   6_545
	O1        O1        O1         127.723(10)   7_555 1_555   6_545
	O1        O1        O1         78.513(10)   7_555 1_555   8_555
	O1        O1        O1         130.19151(2)   7_555 1_555   8_445
	O1        O1        O1         78.513(10)   7_555 1_555   8_545
	O1        O1        O1         130.19151(2)   7_555 1_555   8_455
	O1        O1        O1         59.919(9)   7_555 1_555  13_545
	O1        O1        O1         59.919(9)   7_555 1_555  13_555
	O1        O1        Ti1        38.537(8)   7_555 1_555   1_555
	O1        O1        Ti1        99.269(4)   7_555 1_555   6_555
	O1        O1        Ti1        99.269(4)   7_555 1_555   6_545
	O1        O1        O1         127.723(10)   6_555 1_555   7_555
	O1        O1        O1         77.074(16)   6_555 1_555   6_545
	O1        O1        O1         49.80849(2)   6_555 1_555   8_555
	O1        O1        O1         101.487(10)   6_555 1_555   8_445
	O1        O1        O1         101.487(10)   6_555 1_555   8_545
	O1        O1        O1         49.80849(2)   6_555 1_555   8_455
	O1        O1        O1         168.38744(7)   6_555 1_555  13_545
	O1        O1        O1         91.314(16)   6_555 1_555  13_555
	O1        O1        Ti1        141.463(8)   6_555 1_555   1_555
	O1        O1        Ti1        39.580(5)   6_555 1_555   6_555
	O1        O1        Ti1        116.654(11)   6_555 1_555   6_545
	O1        O1        O1         127.723(10)   7_455 1_555   6_555
	O1        O1        O1         77.074(16)   7_455 1_555   7_555
	O1        O1        O1         127.723(10)   7_455 1_555   6_545
	O1        O1        O1         130.19151(2)   7_455 1_555   8_555
	O1        O1        O1         78.513(10)   7_455 1_555   8_445
	O1        O1        O1         130.19151(2)   7_455 1_555   8_545
	O1        O1        O1         78.513(10)   7_455 1_555   8_455
	O1        O1        O1         59.919(9)   7_455 1_555  13_545
	O1        O1        O1         59.919(9)   7_455 1_555  13_555
	O1        O1        Ti1        38.537(8)   7_455 1_555   1_555
	O1        O1        Ti1        99.269(4)   7_455 1_555   6_555
	O1        O1        Ti1        99.269(4)   7_455 1_555   6_545
#######	End powder crystal structure	#######


#######	Begin powder crystal structure	#######
data_Rutile_10000
_pd_block_id	Rutile_10000
_pd_block_diffractogram_id	degussa.raw_10000
_pd_phase_name Rutile
_cell_length_a  4.5972(11)
_cell_length_b  4.5972(11)
_cell_length_c  2.9592(11)
_cell_angle_alpha 90
_cell_angle_beta  90
_cell_angle_gamma 90
_cell_volume 62.54(4)
_cell_formula_units_Z	  2
_chemical_formula_weight	79.8658
_chemical_formula_sum	O2_Ti
_cell_measurement_temperature	303
_diffrn_ambient_temperature	303
_exptl_crystal_density_diffrn	4.241(3)
_exptl_absorpt_coefficient_mu	52.69(3)
_diffrn_radiation_wavelength	1.540596000
_cell_measurement_theta_min	10
_cell_measurement_theta_max	55.002982
_space_group_crystal_system	tetragonal
_space_group_name_H-M_alt P_42/m_n_m
loop_
	_space_group_symop_id
	_space_group_symop_operation_xyz
	  1 'x, y, z '
	  2 '-x, -y, z '
	  3 '-x+1/2, y+1/2, -z+1/2 '
	  4 '-x+1/2, y+1/2, z+1/2 '
	  5 '-y, -x, -z '
	  6 '-y, -x, z '
	  7 '-y+1/2, x+1/2, -z+1/2 '
	  8 '-y+1/2, x+1/2, z+1/2 '
	  9 'y, x, -z '
	 10 'y, x, z '
	 11 'y+1/2, -x+1/2, -z+1/2 '
	 12 'y+1/2, -x+1/2, z+1/2 '
	 13 'x, y, -z '
	 14 '-x, -y, -z '
	 15 'x+1/2, -y+1/2, -z+1/2 '
	 16 'x+1/2, -y+1/2, z+1/2 '
loop_
	_atom_site_label
	_atom_site_type_symbol
	_atom_site_site_symmetry_multiplicity
	_atom_site_fract_x
	_atom_site_fract_y
	_atom_site_fract_z
	_atom_site_occupancy
	_atom_site_B_iso_or_equiv
Ti1 Ti+4   2 0 0 0 1 0.77(6)
O1 O-2   4 0.30499 0.30499 0 1 1.36(13)
loop_
	_geom_bond_atom_site_label_1
	_geom_bond_atom_site_label_2
	_geom_bond_distance
	_geom_bond_site_symmetry_1
	_geom_bond_site_symmetry_2
	Ti1       O1        1.9485(5) 1_555  11_454
	Ti1       O1        1.9485(5) 1_555  11_455
	Ti1       O1        1.9485(5) 1_555   3_544
	Ti1       O1        1.9485(5) 1_555   3_545
	Ti1       O1        1.9829(5) 1_555   1_555
	Ti1       O1        1.9829(5) 1_555   2_555
	Ti1       Ti1       2.9592(11) 1_555   1_554
	Ti1       Ti1       2.9592(11) 1_555   1_556
	O1        Ti1       1.9485(5) 1_555   3_554
	O1        Ti1       1.9485(5) 1_555   3_555
	O1        Ti1       1.9829(5) 1_555   1_555
	O1        O1        2.5357(6) 1_555   2_665
	O1        O1        2.7800(6) 1_555   3_554
	O1        O1        2.7800(6) 1_555  11_554
	O1        O1        2.7800(6) 1_555   3_545
	O1        O1        2.7800(6) 1_555  11_455
	O1        O1        2.7800(6) 1_555   3_555
	O1        O1        2.7800(6) 1_555  11_555
	O1        O1        2.7800(6) 1_555   3_544
	O1        O1        2.7800(6) 1_555  11_454
	O1        O1        2.9592(11) 1_555   1_556
	O1        O1        2.9592(11) 1_555   1_554
	loop_
		_geom_angle_atom_site_label_1
		_geom_angle_atom_site_label_2
		_geom_angle_atom_site_label_3
		_geom_angle
		_geom_angle_site_symmetry_1
		_geom_angle_site_symmetry_2
		_geom_angle_site_symmetry_3
	O1        Ti1       O1         98.81(2)  11_455 1_555  11_454
	O1        Ti1       O1         180.000    3_544 1_555  11_455
	O1        Ti1       O1         81.19(2)   3_544 1_555  11_454
	O1        Ti1       O1         98.81(2)   3_545 1_555   3_544
	O1        Ti1       O1         81.19(2)   3_545 1_555  11_455
	O1        Ti1       O1         180.000    3_545 1_555  11_454
	O1        Ti1       O1         90.0000000000000(16)   1_555 1_555   3_545
	O1        Ti1       O1         90.0000000000002(16)   1_555 1_555   3_544
	O1        Ti1       O1         90.000     1_555 1_555  11_455
	O1        Ti1       O1         90.000     1_555 1_555  11_454
	O1        Ti1       O1         180.000    2_555 1_555   1_555
	O1        Ti1       O1         90.000     2_555 1_555   3_545
	O1        Ti1       O1         90.000     2_555 1_555   3_544
	O1        Ti1       O1         90.000     2_555 1_555  11_455
	O1        Ti1       O1         90.000     2_555 1_555  11_454
	Ti1       Ti1       O1         90.000     1_554 1_555   2_555
	Ti1       Ti1       O1         90.000     1_554 1_555   1_555
	Ti1       Ti1       O1         139.407(12)   1_554 1_555   3_545
	Ti1       Ti1       O1         40.593(12)   1_554 1_555   3_544
	Ti1       Ti1       O1         139.407(12)   1_554 1_555  11_455
	Ti1       Ti1       O1         40.593(12)   1_554 1_555  11_454
	Ti1       Ti1       Ti1        180.000    1_556 1_555   1_554
	Ti1       Ti1       O1         90.000     1_556 1_555   2_555
	Ti1       Ti1       O1         90.000     1_556 1_555   1_555
	Ti1       Ti1       O1         40.593(12)   1_556 1_555   3_545
	Ti1       Ti1       O1         139.407(12)   1_556 1_555   3_544
	Ti1       Ti1       O1         40.593(12)   1_556 1_555  11_455
	Ti1       Ti1       O1         139.407(12)   1_556 1_555  11_454
	Ti1       O1        Ti1        98.81(2)   3_555 1_555   3_554
	Ti1       O1        Ti1        130.593(12)   1_555 1_555   3_555
	Ti1       O1        Ti1        130.593(12)   1_555 1_555   3_554
	O1        O1        Ti1        180.000    2_665 1_555   1_555
	O1        O1        Ti1        49.407(12)   2_665 1_555   3_555
	O1        O1        Ti1        49.407(12)   2_665 1_555   3_554
	O1        O1        O1         62.867(4)   3_554 1_555   2_665
	O1        O1        Ti1        117.133(4)   3_554 1_555   1_555
	O1        O1        Ti1        96.165(18)   3_554 1_555   3_555
	O1        O1        Ti1        45.501(7)   3_554 1_555   3_554
	O1        O1        O1         91.002(15)  11_554 1_555   3_554
	O1        O1        O1         62.867(4)  11_554 1_555   2_665
	O1        O1        Ti1        117.133(4)  11_554 1_555   1_555
	O1        O1        Ti1        96.165(18)  11_554 1_555   3_555
	O1        O1        Ti1        45.501(7)  11_554 1_555   3_554
	O1        O1        O1         106.455(11)   3_545 1_555  11_554
	O1        O1        O1         159.042(3)   3_545 1_555   3_554
	O1        O1        O1         135.501(7)   3_545 1_555   2_665
	O1        O1        Ti1        44.499(7)   3_545 1_555   1_555
	O1        O1        Ti1        93.44(2)   3_545 1_555   3_555
	O1        O1        Ti1        150.256(3)   3_545 1_555   3_554
	O1        O1        O1         54.266(7)  11_455 1_555   3_545
	O1        O1        O1         159.042(3)  11_455 1_555  11_554
	O1        O1        O1         106.455(11)  11_455 1_555   3_554
	O1        O1        O1         135.501(7)  11_455 1_555   2_665
	O1        O1        Ti1        44.499(7)  11_455 1_555   1_555
	O1        O1        Ti1        93.44(2)  11_455 1_555   3_555
	O1        O1        Ti1        150.256(3)  11_455 1_555   3_554
	O1        O1        O1         73.545(11)   3_555 1_555  11_455
	O1        O1        O1         111.55(2)   3_555 1_555   3_545
	O1        O1        O1         125.734(7)   3_555 1_555  11_554
	O1        O1        O1         64.31(2)   3_555 1_555   3_554
	O1        O1        O1         62.867(4)   3_555 1_555   2_665
	O1        O1        Ti1        117.133(4)   3_555 1_555   1_555
	O1        O1        Ti1        45.501(7)   3_555 1_555   3_555
	O1        O1        Ti1        96.165(18)   3_555 1_555   3_554
	O1        O1        O1         91.002(15)  11_555 1_555   3_555
	O1        O1        O1         111.55(2)  11_555 1_555  11_455
	O1        O1        O1         73.545(11)  11_555 1_555   3_545
	O1        O1        O1         64.31(2)  11_555 1_555  11_554
	O1        O1        O1         125.734(7)  11_555 1_555   3_554
	O1        O1        O1         62.867(4)  11_555 1_555   2_665
	O1        O1        Ti1        117.133(4)  11_555 1_555   1_555
	O1        O1        Ti1        45.501(7)  11_555 1_555   3_555
	O1        O1        Ti1        96.165(18)  11_555 1_555   3_554
	O1        O1        O1         106.455(11)   3_544 1_555  11_555
	O1        O1        O1         159.042(3)   3_544 1_555   3_555
	O1        O1        O1         88.998(15)   3_544 1_555  11_455
	O1        O1        O1         64.31(2)   3_544 1_555   3_545
	O1        O1        O1         73.545(11)   3_544 1_555  11_554
	O1        O1        O1         111.55(2)   3_544 1_555   3_554
	O1        O1        O1         135.501(7)   3_544 1_555   2_665
	O1        O1        Ti1        44.499(7)   3_544 1_555   1_555
	O1        O1        Ti1        150.256(3)   3_544 1_555   3_555
	O1        O1        Ti1        93.44(2)   3_544 1_555   3_554
	O1        O1        O1         54.266(7)  11_454 1_555   3_544
	O1        O1        O1         159.042(3)  11_454 1_555  11_555
	O1        O1        O1         106.455(11)  11_454 1_555   3_555
	O1        O1        O1         64.31(2)  11_454 1_555  11_455
	O1        O1        O1         88.998(15)  11_454 1_555   3_545
	O1        O1        O1         111.55(2)  11_454 1_555  11_554
	O1        O1        O1         73.545(11)  11_454 1_555   3_554
	O1        O1        O1         135.501(7)  11_454 1_555   2_665
	O1        O1        Ti1        44.499(7)  11_454 1_555   1_555
	O1        O1        Ti1        150.256(3)  11_454 1_555   3_555
	O1        O1        Ti1        93.44(2)  11_454 1_555   3_554
	O1        O1        O1         122.156(11)   1_556 1_555  11_454
	O1        O1        O1         122.156(11)   1_556 1_555   3_544
	O1        O1        O1         57.844(11)   1_556 1_555  11_555
	O1        O1        O1         57.844(11)   1_556 1_555   3_555
	O1        O1        O1         57.844(11)   1_556 1_555  11_455
	O1        O1        O1         57.844(11)   1_556 1_555   3_545
	O1        O1        O1         122.156(11)   1_556 1_555  11_554
	O1        O1        O1         122.156(11)   1_556 1_555   3_554
	O1        O1        O1         90.000     1_556 1_555   2_665
	O1        O1        Ti1        90.000     1_556 1_555   1_555
	O1        O1        Ti1        40.593(12)   1_556 1_555   3_555
	O1        O1        Ti1        139.407(12)   1_556 1_555   3_554
	O1        O1        O1         180.000    1_554 1_555   1_556
	O1        O1        O1         57.844(11)   1_554 1_555  11_454
	O1        O1        O1         57.844(11)   1_554 1_555   3_544
	O1        O1        O1         122.156(11)   1_554 1_555  11_555
	O1        O1        O1         122.156(11)   1_554 1_555   3_555
	O1        O1        O1         122.156(11)   1_554 1_555  11_455
	O1        O1        O1         122.156(11)   1_554 1_555   3_545
	O1        O1        O1         57.844(11)   1_554 1_555  11_554
	O1        O1        O1         57.844(11)   1_554 1_555   3_554
	O1        O1        O1         90.000     1_554 1_555   2_665
	O1        O1        Ti1        90.000     1_554 1_555   1_555
	O1        O1        Ti1        139.407(12)   1_554 1_555   3_555
	O1        O1        Ti1        40.593(12)   1_554 1_555   3_554
#######	End powder crystal structure	#######


#######	Begin powder diffraction data	#######
data_degussa.raw_10000
_pd_block_id	degussa.raw_10000
_pd_meas_datetime_initiated	2007-12-18T12:16:55+0200
_pd_calc_method	Rietveld
_diffrn_radiation_probe	x-ray
_pd_meas_scan_method	cont
_diffrn_radiation_wavelength	1.540596000
_diffrn_ambient_temperature	303
_refine_ls_goodness_of_fit_all	1.08277
_pd_proc_ls_prof_R_factor	0.12619
_pd_proc_ls_prof_wR_factor	0.17557
_pd_proc_ls_prof_wR_expected	0.16215
loop_
	_pd_phase_id
	_pd_phase_block_id
	_pd_phase_mass_%
1	Anatase_10000	86.6(4)
2	Rutile_10000	13.4(4)
loop_
	_refln_index_h
	_refln_index_k
	_refln_index_l
	_pd_refln_phase_id
	_refln_d_spacing
	_refln_F_squared_calc
	_refln_F_squared_meas
   0    0    4 1    2.377439     5.576810     5.423471
   0    0    8 1    1.188719     0.706113     0.713603
   1    0    1 1    3.518454    11.281211    11.465293
   1    0    3 1    2.430800     1.441701     1.439284
   1    0    5 1    1.699655    10.622005    10.551596
   1    0    7 1    1.278751     0.799292     0.764910
   1    0    9 1    1.017769     2.945811     3.381054
   1    1    2 1    2.333340     1.802207     1.777861
   1    1    6 1    1.363968     6.268904     6.690682
   2    0    0 1    1.893600    13.050008    13.027723
   2    0    2 1    1.759227     0.000000     0.000000
   2    0    4 1    1.481188    11.372918    12.716645
   2    0    6 1    1.215400     0.000000     0.000000
   2    0    8 1    1.006783     2.123788     2.469721
   2    1    1 1    1.667449    11.144328    11.133678
   2    1    3 1    1.493830     2.766240     3.063184
   2    1    5 1    1.264865    11.732208    11.538680
   2    1    7 1    1.059743     1.324087     1.439730
   2    2    0 1    1.338978     6.796178     7.116637
   2    2    4 1    1.166670     7.023873     7.085470
   3    0    1 1    1.251422     3.373522     3.427847
   3    0    3 1    1.172818     1.074254     1.067011
   3    0    5 1    1.051799     3.790597     4.200529
   3    1    2 1    1.161347     3.417590     3.376748
   3    1    4 1    1.069576     0.000000     0.000000
   3    1    6 1    0.955513     6.151266     6.282867
   3    2    1 1    1.044031     4.583521     5.088010
   3    2    3 1    0.997067     1.673227     1.963016
   4    0    0 1    0.946800     2.958183     2.990925
   0    0    2 2    1.479594     0.706530     0.791955
   1    0    1 2    2.488265     1.184736     1.182521
   1    0    3 2    0.964445     0.391026     0.414143
   1    1    0 2    3.250742     1.472375     1.480671
   1    1    1 2    2.188292     0.718091     0.736159
   1    1    2 2    1.346663     1.147530     1.217749
   1    1    3 2    0.943898     0.066339     0.065144
   2    0    0 2    2.298622     0.208749     0.216292
   2    0    2 2    1.244132     0.358340     0.350889
   2    1    0 2    2.055950     0.288343     0.283829
   2    1    1 2    1.688439     3.831244     3.868498
   2    1    2 2    1.200932     0.133928     0.133582
   2    2    0 2    1.625371     1.228106     1.207520
   2    2    1 2    1.424619     0.051598     0.064823
   2    2    2 2    1.094146     1.100707     1.163768
   3    0    1 2    1.360780     2.154565     2.315813
   3    1    0 2    1.453776     0.832544     1.002079
   3    1    1 2    1.304819     0.110455     0.114895
   3    1    2 2    1.036982     0.945843     1.061164
   3    2    0 2    1.275046     0.023599     0.022742
   3    2    1 2    1.170972     0.769047     0.770142
   3    2    2 2    0.965883     0.019257     0.020693
   3    3    0 2    1.083581     0.594173     0.642194
   3    3    1 2    1.017510     0.007313     0.008394
   4    0    0 2    1.149311     0.449119     0.438883
   4    1    0 2    1.114995     0.125326     0.129788
   4    1    1 2    1.043387     1.181575     1.310444
   4    2    0 2    1.027975     0.532673     0.600497
   4    2    1 2    0.971052     0.072900     0.080643
loop_
	_pd_meas_2theta_scan
	_pd_meas_intensity_total
	_pd_proc_ls_weight
	_pd_calc_intensity_total
	_pd_proc_intensity_bkg_calc
  20.000000    79.000000     0.012658    69.418343    68.572737 
  20.014260    63.000000     0.015873    69.376039    68.526122 
  20.028519    74.000000     0.013514    69.333805    68.479543 
  20.042779    65.000000     0.015385    69.291641    68.433000 
  20.057038    73.000000     0.013699    69.249547    68.386491 
  20.071298    64.000000     0.015625    69.207524    68.340018 
  20.085557    65.000000     0.015385    69.165571    68.293580 
  20.099816    66.000000     0.015152    69.123691    68.247178 
  20.114076    68.000000     0.014706    69.081882    68.200810 
  20.128335    61.000000     0.016393    69.040145    68.154478 
  20.142595    77.000000     0.012987    68.998481    68.108181 
  20.156855    69.000000     0.014493    68.956890    68.061919 
  20.171114    63.000000     0.015873    68.915372    68.015692 
  20.185374    75.000000     0.013333    68.873928    67.969500 
  20.199633    69.000000     0.014493    68.832558    67.923343 
  20.213893    92.000000     0.010870    68.791263    67.877221 
  20.228152    59.000000     0.016949    68.750042    67.831135 
  20.242411    53.000000     0.018868    68.708898    67.785083 
  20.256671    80.000000     0.012500    68.667829    67.739066 
  20.270930    68.000000     0.014706    68.626836    67.693084 
  20.285190    57.000000     0.017544    68.585920    67.647138 
  20.299450    48.000000     0.020833    68.545082    67.601226 
  20.313709    58.000000     0.017241    68.504321    67.555349 
  20.327969    67.000000     0.014925    68.463638    67.509507 
  20.342228    81.000000     0.012346    68.423034    67.463700 
  20.356488    60.000000     0.016667    68.382508    67.417927 
  20.370747    66.000000     0.015152    68.342063    67.372190 
  20.385006    80.000000     0.012500    68.301698    67.326487 
  20.399266    63.000000     0.015873    68.261413    67.280820 
  20.413525    76.000000     0.013158    68.221209    67.235186 
  20.427785    69.000000     0.014493    68.181087    67.189588 
  20.442045    84.000000     0.011905    68.141047    67.144025 
  20.456304    67.000000     0.014925    68.101090    67.098496 
  20.470564    66.000000     0.015152    68.061216    67.053002 
  20.484823    58.000000     0.017241    68.021425    67.007542 
  20.499083    64.000000     0.015625    67.981719    66.962117 
  20.513342    81.000000     0.012346    67.942098    66.916727 
  20.527601    71.000000     0.014085    67.902563    66.871372 
  20.541861    70.000000     0.014286    67.863113    66.826051 
  20.556120    84.000000     0.011905    67.823750    66.780765 
  20.570380    56.000000     0.017857    67.784475    66.735513 
  20.584640    69.000000     0.014493    67.745287    66.690296 
  20.598899    65.000000     0.015385    67.706188    66.645113 
  20.613159    62.000000     0.016129    67.667178    66.599965 
  20.627418    68.000000     0.014706    67.628258    66.554851 
  20.641678    54.000000     0.018519    67.589428    66.509772 
  20.655937    64.000000     0.015625    67.550689    66.464727 
  20.670196    73.000000     0.013699    67.512042    66.419717 
  20.684456    72.000000     0.013889    67.473488    66.374741 
  20.698715    59.000000     0.016949    67.435027    66.329799 
  20.712975    62.000000     0.016129    67.396659    66.284892 
  20.727235    72.000000     0.013889    67.358386    66.240020 
  20.741494    75.000000     0.013333    67.320209    66.195181 
  20.755754    75.000000     0.013333    67.282127    66.150377 
  20.770013    69.000000     0.014493    67.244142    66.105607 
  20.784273    83.000000     0.012048    67.206255    66.060872 
  20.798532    61.000000     0.016393    67.168466    66.016170 
  20.812791    64.000000     0.015625    67.130777    65.971503 
  20.827051    74.000000     0.013514    67.093187    65.926871 
  20.841310    71.000000     0.014085    67.055698    65.882272 
  20.855570    63.000000     0.015873    67.018310    65.837708 
  20.869830    63.000000     0.015873    66.981025    65.793177 
  20.884089    60.000000     0.016667    66.943844    65.748681 
  20.898349    72.000000     0.013889    66.906766    65.704219 
  20.912608    69.000000     0.014493    66.869793    65.659791 
  20.926868    59.000000     0.016949    66.832927    65.615398 
  20.941127    65.000000     0.015385    66.796167    65.571038 
  20.955386    78.000000     0.012821    66.759515    65.526712 
  20.969646    66.000000     0.015152    66.722972    65.482421 
  20.983905    75.000000     0.013333    66.686538    65.438163 
  20.998165    79.000000     0.012658    66.650215    65.393939 
  21.012425    64.000000     0.015625    66.614004    65.349750 
  21.026684    85.000000     0.011765    66.577905    65.305594 
  21.040944    68.000000     0.014706    66.541920    65.261472 
  21.055203    62.000000     0.016129    66.506050    65.217384 
  21.069463    72.000000     0.013889    66.470296    65.173330 
  21.083722    68.000000     0.014706    66.434658    65.129310 
  21.097981    80.000000     0.012500    66.399139    65.085324 
  21.112241    67.000000     0.014925    66.363739    65.041372 
  21.126500    66.000000     0.015152    66.328459    64.997453 
  21.140760    69.000000     0.014493    66.293300    64.953569 
  21.155020    72.000000     0.013889    66.258264    64.909718 
  21.169279    60.000000     0.016667    66.223352    64.865900 
  21.183539    58.000000     0.017241    66.188564    64.822117 
  21.197798    70.000000     0.014286    66.153904    64.778367 
  21.212058    62.000000     0.016129    66.119370    64.734651 
  21.226317    83.000000     0.012048    66.084966    64.690969 
  21.240576    54.000000     0.018519    66.050692    64.647320 
  21.254836    71.000000     0.014085    66.016549    64.603705 
  21.269095    58.000000     0.017241    65.982539    64.560124 
  21.283355    82.000000     0.012195    65.948664    64.516576 
  21.297615    73.000000     0.013699    65.914925    64.473062 
  21.311874    71.000000     0.014085    65.881324    64.429581 
  21.326134    58.000000     0.017241    65.847861    64.386134 
  21.340393    56.000000     0.017857    65.814540    64.342721 
  21.354653    58.000000     0.017241    65.781361    64.299341 
  21.368912    59.000000     0.016949    65.748327    64.255994 
  21.383171    58.000000     0.017241    65.715437    64.212681 
  21.397431    75.000000     0.013333    65.682693    64.169402 
  21.411690    56.000000     0.017857    65.650095    64.126156 
  21.425950    76.000000     0.013158    65.617643    64.082943 
  21.440209    66.000000     0.015152    65.585342    64.039764 
  21.454469    61.000000     0.016393    65.553193    63.996618 
  21.468729    64.000000     0.015625    65.521200    63.953505 
  21.482988    49.000000     0.020408    65.489362    63.910426 
  21.497248    82.000000     0.012195    65.457683    63.867380 
  21.511507    75.000000     0.013333    65.426164    63.824368 
  21.525766    53.000000     0.018868    65.394808    63.781389 
  21.540026    73.000000     0.013699    65.363615    63.738443 
  21.554285    60.000000     0.016667    65.332588    63.695530 
  21.568545    81.000000     0.012346    65.301729    63.652651 
  21.582804    65.000000     0.015385    65.271039    63.609804 
  21.597064    75.000000     0.013333    65.240522    63.566991 
  21.611324    61.000000     0.016393    65.210179    63.524211 
  21.625583    54.000000     0.018519    65.180011    63.481465 
  21.639843    61.000000     0.016393    65.150022    63.438751 
  21.654102    53.000000     0.018868    65.120214    63.396071 
  21.668361    67.000000     0.014925    65.090588    63.353423 
  21.682621    75.000000     0.013333    65.061148    63.310809 
  21.696880    76.000000     0.013158    65.031895    63.268228 
  21.711140    72.000000     0.013889    65.002833    63.225680 
  21.725399    61.000000     0.016393    64.973963    63.183165 
  21.739659    57.000000     0.017544    64.945288    63.140682 
  21.753919    58.000000     0.017241    64.916811    63.098233 
  21.768178    67.000000     0.014925    64.888534    63.055817 
  21.782438    66.000000     0.015152    64.860460    63.013434 
  21.796697    61.000000     0.016393    64.832592    62.971084 
  21.810956    61.000000     0.016393    64.804932    62.928766 
  21.825216    60.000000     0.016667    64.777484    62.886482 
  21.839475    68.000000     0.014706    64.750250    62.844230 
  21.853735    54.000000     0.018519    64.723233    62.802011 
  21.867994    54.000000     0.018519    64.696436    62.759826 
  21.882254    64.000000     0.015625    64.669863    62.717672 
  21.896514    76.000000     0.013158    64.643516    62.675552 
  21.910773    78.000000     0.012821    64.617399    62.633465 
  21.925033    62.000000     0.016129    64.591515    62.591410 
  21.939292    61.000000     0.016393    64.565868    62.549388 
  21.953551    58.000000     0.017241    64.540460    62.507399 
  21.967811    66.000000     0.015152    64.515296    62.465442 
  21.982070    77.000000     0.012987    64.490379    62.423518 
  21.996330    63.000000     0.015873    64.465713    62.381627 
  22.010589    61.000000     0.016393    64.441301    62.339769 
  22.024849    60.000000     0.016667    64.417147    62.297943 
  22.039109    69.000000     0.014493    64.393256    62.256149 
  22.053368    62.000000     0.016129    64.369631    62.214389 
  22.067628    68.000000     0.014706    64.346276    62.172661 
  22.081887    48.000000     0.020833    64.323197    62.130965 
  22.096146    74.000000     0.013514    64.300396    62.089302 
  22.110406    68.000000     0.014706    64.277879    62.047672 
  22.124665    60.000000     0.016667    64.255651    62.006074 
  22.138925    67.000000     0.014925    64.233716    61.964508 
  22.153184    67.000000     0.014925    64.212078    61.922975 
  22.167444    54.000000     0.018519    64.190744    61.881475 
  22.181704    69.000000     0.014493    64.169719    61.840006 
  22.195963    66.000000     0.015152    64.149009    61.798571 
  22.210223    66.000000     0.015152    64.128618    61.757167 
  22.224482    68.000000     0.014706    64.108554    61.715796 
  22.238741    73.000000     0.013699    64.088822    61.674458 
  22.253001    55.000000     0.018182    64.069426    61.633151 
  22.267260    61.000000     0.016393    64.050364    61.591877 
  22.281520    77.000000     0.012987    64.031633    61.550636 
  22.295779    64.000000     0.015625    64.013240    61.509426 
  22.310039    72.000000     0.013889    63.995201    61.468249 
  22.324299    64.000000     0.015625    63.977524    61.427104 
  22.338558    78.000000     0.012821    63.960216    61.385992 
  22.352818    67.000000     0.014925    63.943283    61.344911 
  22.367077    53.000000     0.018868    63.926732    61.303863 
  22.381336    81.000000     0.012346    63.910571    61.262847 
  22.395596    77.000000     0.012987    63.894806    61.221863 
  22.409855    61.000000     0.016393    63.879446    61.180911 
  22.424115    70.000000     0.014286    63.864498    61.139991 
  22.438374    58.000000     0.017241    63.849970    61.099103 
  22.452634    47.000000     0.021277    63.835871    61.058248 
  22.466894    68.000000     0.014706    63.822207    61.017424 
  22.481153    38.000000     0.026316    63.808986    60.976633 
  22.495413    54.000000     0.018519    63.796218    60.935874 
  22.509672    57.000000     0.017544    63.783915    60.895146 
  22.523931    57.000000     0.017544    63.772086    60.854451 
  22.538191    76.000000     0.013158    63.760737    60.813787 
  22.552450    61.000000     0.016393    63.749867    60.773156 
  22.566710    54.000000     0.018519    63.739468    60.732556 
  22.580969    58.000000     0.017241    63.729551    60.691988 
  22.595229    77.000000     0.012987    63.720144    60.651452 
  22.609488    58.000000     0.017241    63.711260    60.610948 
  22.623748    74.000000     0.013514    63.702909    60.570476 
  22.638008    75.000000     0.013333    63.695102    60.530036 
  22.652267    66.000000     0.015152    63.687849    60.489628 
  22.666526    82.000000     0.012195    63.681163    60.449251 
  22.680786    67.000000     0.014925    63.675055    60.408906 
  22.695045    47.000000     0.021277    63.669536    60.368593 
  22.709305    62.000000     0.016129    63.664620    60.328312 
  22.723564    56.000000     0.017857    63.660318    60.288062 
  22.737824    60.000000     0.016667    63.656643    60.247844 
  22.752083    60.000000     0.016667    63.653609    60.207658 
  22.766343    71.000000     0.014085    63.651230    60.167503 
  22.780603    74.000000     0.013514    63.649519    60.127380 
  22.794862    65.000000     0.015385    63.648491    60.087289 
  22.809121    62.000000     0.016129    63.648161    60.047229 
  22.823381    72.000000     0.013889    63.648545    60.007201 
  22.837640    66.000000     0.015152    63.649657    59.967205 
  22.851900    72.000000     0.013889    63.651516    59.927240 
  22.866159    74.000000     0.013514    63.654136    59.887306 
  22.880419    72.000000     0.013889    63.657534    59.847404 
  22.894678    68.000000     0.014706    63.661727    59.807534 
  22.908938    73.000000     0.013699    63.666734    59.767695 
  22.923198    66.000000     0.015152    63.672575    59.727887 
  22.937457    74.000000     0.013514    63.679268    59.688111 
  22.951716    79.000000     0.012658    63.686835    59.648367 
  22.965976    62.000000     0.016129    63.695296    59.608654 
  22.980235    75.000000     0.013333    63.704672    59.568972 
  22.994495    58.000000     0.017241    63.714986    59.529322 
  23.008754    63.000000     0.015873    63.726261    59.489703 
  23.023014    48.000000     0.020833    63.738520    59.450115 
  23.037273    50.000000     0.020000    63.751789    59.410558 
  23.051533    58.000000     0.017241    63.766093    59.371033 
  23.065793    70.000000     0.014286    63.781454    59.331540 
  23.080052    66.000000     0.015152    63.797892    59.292077 
  23.094311    70.000000     0.014286    63.815425    59.252646 
  23.108571    69.000000     0.014493    63.834081    59.213246 
  23.122830    66.000000     0.015152    63.853900    59.173877 
  23.137090    70.000000     0.014286    63.874914    59.134539 
  23.151349    61.000000     0.016393    63.897153    59.095233 
  23.165609    60.000000     0.016667    63.920649    59.055957 
  23.179868    66.000000     0.015152    63.945436    59.016713 
  23.194128    54.000000     0.018519    63.971547    58.977500 
  23.208388    86.000000     0.011628    63.999019    58.938318 
  23.222647    64.000000     0.015625    64.027888    58.899167 
  23.236906    69.000000     0.014493    64.058192    58.860047 
  23.251166    66.000000     0.015152    64.089971    58.820959 
  23.265425    59.000000     0.016949    64.123265    58.781901 
  23.279685    48.000000     0.020833    64.158114    58.742874 
  23.293944    79.000000     0.012658    64.194556    58.703878 
  23.308204    71.000000     0.014085    64.232632    58.664913 
  23.322463    79.000000     0.012658    64.272387    58.625980 
  23.336723    55.000000     0.018182    64.313875    58.587077 
  23.350983    69.000000     0.014493    64.357148    58.548205 
  23.365242    67.000000     0.014925    64.402256    58.509364 
  23.379501    56.000000     0.017857    64.449254    58.470553 
  23.393761    56.000000     0.017857    64.498197    58.431774 
  23.408020    86.000000     0.011628    64.549142    58.393026 
  23.422280    58.000000     0.017241    64.602148    58.354308 
  23.436539    70.000000     0.014286    64.657279    58.315621 
  23.450799    52.000000     0.019231    64.714597    58.276965 
  23.465058    61.000000     0.016393    64.774169    58.238340 
  23.479318    67.000000     0.014925    64.836066    58.199745 
  23.493578    50.000000     0.020000    64.900358    58.161181 
  23.507837    66.000000     0.015152    64.967122    58.122648 
  23.522096    83.000000     0.012048    65.036433    58.084146 
  23.536356    64.000000     0.015625    65.108375    58.045674 
  23.550615    57.000000     0.017544    65.183031    58.007233 
  23.564875    65.000000     0.015385    65.260488    57.968823 
  23.579134    74.000000     0.013514    65.340838    57.930443 
  23.593394    67.000000     0.014925    65.424177    57.892094 
  23.607653    75.000000     0.013333    65.510602    57.853775 
  23.621913    49.000000     0.020408    65.600219    57.815487 
  23.636173    55.000000     0.018182    65.693133    57.777230 
  23.650432    61.000000     0.016393    65.789458    57.739003 
  23.664691    55.000000     0.018182    65.889311    57.700806 
  23.678951    68.000000     0.014706    65.992814    57.662641 
  23.693210    63.000000     0.015873    66.100094    57.624505 
  23.707470    63.000000     0.015873    66.211285    57.586400 
  23.721729    53.000000     0.018868    66.326527    57.548326 
  23.735989    65.000000     0.015385    66.445964    57.510282 
  23.750248    71.000000     0.014085    66.569750    57.472268 
  23.764508    61.000000     0.016393    66.698043    57.434285 
  23.778768    58.000000     0.017241    66.831010    57.396332 
  23.793027    58.000000     0.017241    66.968825    57.358409 
  23.807287    71.000000     0.014085    67.111672    57.320517 
  23.821546    83.000000     0.012048    67.259740    57.282655 
  23.835805    61.000000     0.016393    67.413230    57.244824 
  23.850065    77.000000     0.012987    67.572353    57.207022 
  23.864324    60.000000     0.016667    67.737330    57.169251 
  23.878584    65.000000     0.015385    67.908391    57.131510 
  23.892843    68.000000     0.014706    68.085782    57.093800 
  23.907103    72.000000     0.013889    68.269756    57.056119 
  23.921363    60.000000     0.016667    68.460583    57.018469 
  23.935622    60.000000     0.016667    68.658545    56.980849 
  23.949882    78.000000     0.012821    68.863939    56.943260 
  23.964141    73.000000     0.013699    69.077078    56.905700 
  23.978400    68.000000     0.014706    69.298291    56.868170 
  23.992660    79.000000     0.012658    69.527925    56.830671 
  24.006919    69.000000     0.014493    69.766345    56.793201 
  24.021179    92.000000     0.010870    70.013939    56.755762 
  24.035438    75.000000     0.013333    70.271113    56.718353 
  24.049698    60.000000     0.016667    70.538297    56.680974 
  24.063958    76.000000     0.013158    70.815946    56.643624 
  24.078217    66.000000     0.015152    71.104540    56.606305 
  24.092477    79.000000     0.012658    71.404588    56.569016 
  24.106736    75.000000     0.013333    71.716628    56.531757 
  24.120995    75.000000     0.013333    72.041230    56.494527 
  24.135255    60.000000     0.016667    72.378998    56.457328 
  24.149514    98.000000     0.010204    72.730573    56.420159 
  24.163774    72.000000     0.013889    73.096636    56.383019 
  24.178033    76.000000     0.013158    73.477908    56.345909 
  24.192293    76.000000     0.013158    73.875157    56.308829 
  24.206553    70.000000     0.014286    74.289200    56.271779 
  24.220812    83.000000     0.012048    74.720907    56.234759 
  24.235072    86.000000     0.011628    75.171203    56.197769 
  24.249331    75.000000     0.013333    75.641075    56.160808 
  24.263590    67.000000     0.014925    76.131577    56.123877 
  24.277850    58.000000     0.017241    76.643833    56.086976 
  24.292109    52.000000     0.019231    77.179045    56.050104 
  24.306369    81.000000     0.012346    77.738499    56.013263 
  24.320628    83.000000     0.012048    78.323572    55.976451 
  24.334888    88.000000     0.011364    78.935738    55.939668 
  24.349148    86.000000     0.011628    79.576581    55.902916 
  24.363407    83.000000     0.012048    80.247796    55.866193 
  24.377667    61.000000     0.016393    80.951206    55.829499 
  24.391926    81.000000     0.012346    81.688772    55.792835 
  24.406185    93.000000     0.010753    82.462611    55.756201 
  24.420445    96.000000     0.010417    83.275015    55.719596 
  24.434704    81.000000     0.012346    84.128452    55.683021 
  24.448964    79.000000     0.012658    85.025592    55.646476 
  24.463223    92.000000     0.010870    85.969336    55.609960 
  24.477483    86.000000     0.011628    86.962841    55.573473 
  24.491743    93.000000     0.010753    88.009538    55.537016 
  24.506002   110.000000     0.009091    89.113173    55.500588 
  24.520262    89.000000     0.011236    90.277844    55.464190 
  24.534521    86.000000     0.011628    91.508049    55.427821 
  24.548780    95.000000     0.010526    92.808738    55.391482 
  24.563040   104.000000     0.009615    94.185378    55.355172 
  24.577299    97.000000     0.010309    95.644027    55.318891 
  24.591559    94.000000     0.010638    97.191427    55.282640 
  24.605818   111.000000     0.009009    98.835104    55.246418 
  24.620078    77.000000     0.012987   100.583494    55.210225 
  24.634338   113.000000     0.008850   102.446095    55.174062 
  24.648597   117.000000     0.008547   104.433633    55.137928 
  24.662857   110.000000     0.009091   106.558268    55.101823 
  24.677116   109.000000     0.009174   108.833831    55.065748 
  24.691375   117.000000     0.008547   111.276087    55.029702 
  24.705635   106.000000     0.009434   113.903053    54.993684 
  24.719894    98.000000     0.010204   116.735333    54.957697 
  24.734154   126.000000     0.007937   119.796496    54.921738 
  24.748413   136.000000     0.007353   123.113525    54.885808 
  24.762673   106.000000     0.009434   126.717375    54.849908 
  24.776933   131.000000     0.007634   130.643450    54.814037 
  24.791192   143.000000     0.006993   134.932049    54.778194 
  24.805452   137.000000     0.007299   139.628918    54.742381 
  24.819711   131.000000     0.007634   144.785789    54.706597 
  24.833970   152.000000     0.006579   150.460863    54.670842 
  24.848230   149.000000     0.006711   156.719232    54.635116 
  24.862489   171.000000     0.005848   163.633196    54.599420 
  24.876749   169.000000     0.005917   171.282444    54.563752 
  24.891008   179.000000     0.005587   179.754045    54.528113 
  24.905268   189.000000     0.005291   189.142204    54.492503 
  24.919528   187.000000     0.005348   199.547715    54.456922 
  24.933787   201.000000     0.004975   211.077067    54.421370 
  24.948047   202.000000     0.004950   223.841122    54.385846 
  24.962306   228.000000     0.004386   237.953305    54.350352 
  24.976565   252.000000     0.003968   253.527224    54.314887 
  24.990825   295.000000     0.003390   270.673645    54.279450 
  25.005084   288.000000     0.003472   289.496721    54.244043 
  25.019344   290.000000     0.003448   310.089399    54.208664 
  25.033603   351.000000     0.002849   332.527890    54.173314 
  25.047863   372.000000     0.002688   356.865104    54.137992 
  25.062123   402.000000     0.002488   383.122969    54.102700 
  25.076382   411.000000     0.002433   411.283556    54.067436 
  25.090642   445.000000     0.002247   441.279030    54.032201 
  25.104901   479.000000     0.002088   472.980515    53.996995 
  25.119160   549.000000     0.001821   506.186197    53.961817 
  25.133420   534.000000     0.001873   540.609211    53.926668 
  25.147679   585.000000     0.001709   575.866305    53.891548 
  25.161939   578.000000     0.001730   611.468722    53.856456 
  25.176198   652.000000     0.001534   646.817340    53.821393 
  25.190458   720.000000     0.001389   681.204607    53.786359 
  25.204718   725.000000     0.001379   713.826086    53.751353 
  25.218977   722.000000     0.001385   743.804234    53.716376 
  25.233237   792.000000     0.001263   770.226016    53.681427 
  25.247496   795.000000     0.001258   792.194041    53.646507 
  25.261755   820.000000     0.001220   808.888083    53.611616 
  25.276015   835.000000     0.001198   819.630717    53.576753 
  25.290274   848.000000     0.001179   823.948241    53.541918 
  25.304534   844.000000     0.001185   821.617222    53.507112 
  25.318793   834.000000     0.001199   812.688544    53.472334 
  25.333053   849.000000     0.001178   797.484719    53.437585 
  25.347313   802.000000     0.001247   776.571207    53.402864 
  25.361572   751.000000     0.001332   750.707086    53.368172 
  25.375832   753.000000     0.001328   720.783101    53.333508 
  25.390091   685.000000     0.001460   687.755742    53.298872 
  25.404350   700.000000     0.001429   652.584891    53.264265 
  25.418610   616.000000     0.001623   616.180683    53.229686 
  25.432869   587.000000     0.001704   579.363151    53.195135 
  25.447129   578.000000     0.001730   542.836152    53.160613 
  25.461388   494.000000     0.002024   507.175180    53.126119 
  25.475648   459.000000     0.002179   472.827087    53.091653 
  25.489908   464.000000     0.002155   440.118693    53.057216 
  25.504167   366.000000     0.002732   409.270963    53.022806 
  25.518427   356.000000     0.002809   380.415718    52.988425 
  25.532686   359.000000     0.002786   353.612566    52.954072 
  25.546945   348.000000     0.002874   328.864545    52.919748 
  25.561205   304.000000     0.003289   306.131745    52.885451 
  25.575464   282.000000     0.003546   285.342670    52.851183 
  25.589724   292.000000     0.003425   266.403467    52.816942 
  25.603983   248.000000     0.004032   249.205301    52.782730 
  25.618243   274.000000     0.003650   233.630215    52.748546 
  25.632503   206.000000     0.004854   219.555705    52.714390 
  25.646762   218.000000     0.004587   206.858292    52.680262 
  25.661022   204.000000     0.004902   195.416322    52.646162 
  25.675281   167.000000     0.005988   185.112103    52.612090 
  25.689540   176.000000     0.005682   175.833507    52.578046 
  25.703800   153.000000     0.006536   167.475105    52.544030 
  25.718059   170.000000     0.005882   159.938925    52.510042 
  25.732319   153.000000     0.006536   153.134882    52.476082 
  25.746578   148.000000     0.006757   146.980931    52.442150 
  25.760838   166.000000     0.006024   141.402998    52.408246 
  25.775098   147.000000     0.006803   136.334729    52.374370 
  25.789357   130.000000     0.007692   131.717110    52.340521 
  25.803617   129.000000     0.007752   127.497977    52.306701 
  25.817876   144.000000     0.006944   123.631476    52.272908 
  25.832135   125.000000     0.008000   120.077479    52.239143 
  25.846395   122.000000     0.008197   116.800996    52.205406 
  25.860654   111.000000     0.009009   113.771599    52.171697 
  25.874914   125.000000     0.008000   110.962870    52.138016 
  25.889173   119.000000     0.008403   108.351892    52.104362 
  25.903433   127.000000     0.007874   105.918779    52.070736 
  25.917693    97.000000     0.010309   103.646250    52.037138 
  25.931952   110.000000     0.009091   101.519255    52.003567 
  25.946212   110.000000     0.009091    99.524653    51.970025 
  25.960471    87.000000     0.011494    97.650924    51.936509 
  25.974730   102.000000     0.009804    95.887931    51.903022 
  25.988990   101.000000     0.009901    94.226713    51.869562 
  26.003249   112.000000     0.008929    92.659312    51.836130 
  26.017509    92.000000     0.010870    91.178629    51.802725 
  26.031768   119.000000     0.008403    89.778303    51.769348 
  26.046028    92.000000     0.010870    88.452607    51.735999 
  26.060288    85.000000     0.011765    87.196364    51.702677 
  26.074547    81.000000     0.012346    86.004879    51.669382 
  26.088806    76.000000     0.013158    84.873883    51.636115 
  26.103066    89.000000     0.011236    83.799484    51.602876 
  26.117325    73.000000     0.013699    82.778113    51.569664 
  26.131585    75.000000     0.013333    81.806486    51.536480 
  26.145844    79.000000     0.012658    80.881552    51.503323 
  26.160104    72.000000     0.013889    80.000479    51.470193 
  26.174363    75.000000     0.013333    79.160725    51.437091 
  26.188623    79.000000     0.012658    78.359983    51.404017 
  26.202883    78.000000     0.012821    77.596089    51.370969 
  26.217142    86.000000     0.011628    76.867027    51.337949 
  26.231401    74.000000     0.013514    76.170934    51.304957 
  26.245661    71.000000     0.014085    75.506084    51.271991 
  26.259920    79.000000     0.012658    74.870875    51.239053 
  26.274180    88.000000     0.011364    74.263826    51.206143 
  26.288439    83.000000     0.012048    73.683561    51.173259 
  26.302699    85.000000     0.011765    73.128807    51.140403 
  26.316958    82.000000     0.012195    72.598383    51.107574 
  26.331218    93.000000     0.010753    72.091195    51.074773 
  26.345478    75.000000     0.013333    71.606232    51.041998 
  26.359737    76.000000     0.013158    71.142557    51.009251 
  26.373996    73.000000     0.013699    70.699304    50.976531 
  26.388256    85.000000     0.011765    70.275678    50.943838 
  26.402515    69.000000     0.014493    69.870942    50.911172 
  26.416775    62.000000     0.016129    69.484424    50.878534 
  26.431034    85.000000     0.011765    69.115507    50.845922 
  26.445294    68.000000     0.014706    68.763628    50.813338 
  26.459553    77.000000     0.012987    68.428279    50.780780 
  26.473813    71.000000     0.014085    68.109000    50.748250 
  26.488073    82.000000     0.012195    67.805382    50.715747 
  26.502332    76.000000     0.013158    67.517064    50.683270 
  26.516591    67.000000     0.014925    67.243730    50.650821 
  26.530851    71.000000     0.014085    66.985114    50.618399 
  26.545110    61.000000     0.016393    66.740994    50.586004 
  26.559370    60.000000     0.016667    66.511194    50.553635 
  26.573629    79.000000     0.012658    66.295586    50.521294 
  26.587889    87.000000     0.011494    66.094090    50.488979 
  26.602148    71.000000     0.014085    65.906676    50.456692 
  26.616408    82.000000     0.012195    65.733360    50.424431 
  26.630667    66.000000     0.015152    65.574213    50.392197 
  26.644927    73.000000     0.013699    65.429361    50.359990 
  26.659186    71.000000     0.014085    65.298982    50.327810 
  26.673446    77.000000     0.012987    65.183312    50.295657 
  26.687705    74.000000     0.013514    65.082650    50.263531 
  26.701965    65.000000     0.015385    64.997376    50.231431 
  26.716224    61.000000     0.016393    64.927958    50.199358 
  26.730484    52.000000     0.019231    64.874942    50.167312 
  26.744743    72.000000     0.013889    64.838960    50.135292 
  26.759003    67.000000     0.014925    64.820745    50.103299 
  26.773262    72.000000     0.013889    64.821143    50.071333 
  26.787522    70.000000     0.014286    64.841121    50.039394 
  26.801781    66.000000     0.015152    64.881787    50.007481 
  26.816041    75.000000     0.013333    64.944403    49.975595 
  26.830300    78.000000     0.012821    65.030406    49.943736 
  26.844560    67.000000     0.014925    65.141429    49.911903 
  26.858819    79.000000     0.012658    65.279328    49.880097 
  26.873079    68.000000     0.014706    65.446212    49.848317 
  26.887338    66.000000     0.015152    65.644476    49.816564 
  26.901598    68.000000     0.014706    65.876844    49.784838 
  26.915857    55.000000     0.018182    66.146416    49.753138 
  26.930117    71.000000     0.014085    66.456719    49.721464 
  26.944376    67.000000     0.014925    66.811774    49.689817 
  26.958636    64.000000     0.015625    67.216163    49.658197 
  26.972895    52.000000     0.019231    67.675124    49.626603 
  26.987155    84.000000     0.011905    68.194636    49.595035 
  27.001414    58.000000     0.017241    68.781533    49.563494 
  27.015674    65.000000     0.015385    69.443623    49.531980 
  27.029933    77.000000     0.012987    70.189823    49.500491 
  27.044193    75.000000     0.013333    71.030309    49.469029 
  27.058452    85.000000     0.011765    71.976666    49.437594 
  27.072712    81.000000     0.012346    73.042050    49.406184 
  27.086971    94.000000     0.010638    74.241337    49.374801 
  27.101231    89.000000     0.011236    75.591250    49.343445 
  27.115490    63.000000     0.015873    77.110442    49.312115 
  27.129750    70.000000     0.014286    78.819504    49.280811 
  27.144009    72.000000     0.013889    80.740858    49.249533 
  27.158269    81.000000     0.012346    82.898478    49.218281 
  27.172528    75.000000     0.013333    85.317374    49.187056 
  27.186788    88.000000     0.011364    88.022754    49.155857 
  27.201047    77.000000     0.012987    91.038762    49.124684 
  27.215307    98.000000     0.010204    94.386679    49.093537 
  27.229566   118.000000     0.008475    98.082450    49.062417 
  27.243826   108.000000     0.009259   102.133438    49.031322 
  27.258085   100.000000     0.010000   106.534309    49.000254 
  27.272345   126.000000     0.007937   111.262079    48.969212 
  27.286604   109.000000     0.009174   116.270510    48.938196 
  27.300864   120.000000     0.008333   121.484348    48.907206 
  27.315123   124.000000     0.008065   126.794277    48.876242 
  27.329383   141.000000     0.007092   132.053960    48.845304 
  27.343642   138.000000     0.007246   137.080939    48.814392 
  27.357902   150.000000     0.006667   141.663310    48.783506 
  27.372161   144.000000     0.006944   145.573560    48.752647 
  27.386421   133.000000     0.007519   148.589530    48.721813 
  27.400680   155.000000     0.006452   150.520170    48.691005 
  27.414940   148.000000     0.006757   151.231250    48.660223 
  27.429199   161.000000     0.006211   150.664776    48.629467 
  27.443459   163.000000     0.006135   148.846745    48.598737 
  27.457718   152.000000     0.006579   145.881388    48.568032 
  27.471978   135.000000     0.007407   141.934525    48.537354 
  27.486237   135.000000     0.007407   137.211634    48.506701 
  27.500497   127.000000     0.007874   131.935972    48.476075 
  27.514756   128.000000     0.007812   126.329771    48.445474 
  27.529016   125.000000     0.008000   120.599225    48.414899 
  27.543276   106.000000     0.009434   114.922961    48.384350 
  27.557535   113.000000     0.008850   109.444159    48.353826 
  27.571794    96.000000     0.010417   104.266984    48.323329 
  27.586054    96.000000     0.010417    99.457555    48.292857 
  27.600313    88.000000     0.011364    95.048701    48.262410 
  27.614573    91.000000     0.010989    91.046959    48.231990 
  27.628832    78.000000     0.012821    87.440128    48.201595 
  27.643092    87.000000     0.011494    84.204111    48.171226 
  27.657351    83.000000     0.012048    81.308384    48.140882 
  27.671611    85.000000     0.011765    78.719952    48.110565 
  27.685871    71.000000     0.014085    76.405962    48.080272 
  27.700130    70.000000     0.014286    74.335272    48.050006 
  27.714389    73.000000     0.013699    72.479277    48.019765 
  27.728649    65.000000     0.015385    70.812243    47.989549 
  27.742908    63.000000     0.015873    69.311336    47.959359 
  27.757168    52.000000     0.019231    67.956479    47.929195 
  27.771427    69.000000     0.014493    66.730124    47.899056 
  27.785687    55.000000     0.018182    65.616982    47.868943 
  27.799946    66.000000     0.015152    64.603763    47.838855 
  27.814206    61.000000     0.016393    63.678916    47.808793 
  27.828466    65.000000     0.015385    62.832405    47.778756 
  27.842725    56.000000     0.017857    62.055493    47.748745 
  27.856984    49.000000     0.020408    61.340573    47.718759 
  27.871244    68.000000     0.014706    60.681003    47.688798 
  27.885503    48.000000     0.020833    60.070976    47.658863 
  27.899763    53.000000     0.018868    59.505404    47.628953 
  27.914022    50.000000     0.020000    58.979817    47.599069 
  27.928282    56.000000     0.017857    58.490280    47.569210 
  27.942541    53.000000     0.018868    58.033322    47.539376 
  27.956801    64.000000     0.015625    57.605872    47.509567 
  27.971061    72.000000     0.013889    57.205209    47.479784 
  27.985320    52.000000     0.019231    56.828913    47.450026 
  27.999579    51.000000     0.019608    56.474832    47.420294 
  28.013839    57.000000     0.017544    56.141043    47.390586 
  28.028098    67.000000     0.014925    55.825828    47.360904 
  28.042358    50.000000     0.020000    55.527646    47.331247 
  28.056617    58.000000     0.017241    55.245113    47.301616 
  28.070877    61.000000     0.016393    54.976983    47.272009 
  28.085136    65.000000     0.015385    54.722133    47.242428 
  28.099396    66.000000     0.015152    54.479544    47.212872 
  28.113656    69.000000     0.014493    54.248284    47.183341 
  28.127915    62.000000     0.016129    54.027506    47.153835 
  28.142174    56.000000     0.017857    53.816455    47.124354 
  28.156434    61.000000     0.016393    53.614450    47.094898 
  28.170693    39.000000     0.025641    53.420869    47.065467 
  28.184953    52.000000     0.019231    53.235136    47.036061 
  28.199212    53.000000     0.018868    53.056727    47.006681 
  28.213472    56.000000     0.017857    52.885159    46.977325 
  28.227731    50.000000     0.020000    52.719992    46.947995 
  28.241991    60.000000     0.016667    52.560817    46.918689 
  28.256251    61.000000     0.016393    52.407261    46.889408 
  28.270510    56.000000     0.017857    52.258980    46.860153 
  28.284769    52.000000     0.019231    52.115658    46.830922 
  28.299029    60.000000     0.016667    51.977002    46.801716 
  28.313288    42.000000     0.023810    51.842741    46.772535 
  28.327548    67.000000     0.014925    51.712622    46.743379 
  28.341807    64.000000     0.015625    51.586413    46.714248 
  28.356067    47.000000     0.021277    51.463899    46.685141 
  28.370326    58.000000     0.017241    51.344878    46.656060 
  28.384586    61.000000     0.016393    51.229165    46.627003 
  28.398846    53.000000     0.018868    51.116586    46.597971 
  28.413105    66.000000     0.015152    51.006978    46.568964 
  28.427364    49.000000     0.020408    50.900190    46.539982 
  28.441624    53.000000     0.018868    50.796080    46.511024 
  28.455883    55.000000     0.018182    50.694517    46.482091 
  28.470143    57.000000     0.017544    50.595377    46.453183 
  28.484402    61.000000     0.016393    50.498543    46.424300 
  28.498662    65.000000     0.015385    50.403905    46.395441 
  28.512921    49.000000     0.020408    50.311362    46.366607 
  28.527181    57.000000     0.017544    50.220818    46.337797 
  28.541441    52.000000     0.019231    50.132185    46.309013 
  28.555700    51.000000     0.019608    50.045376    46.280253 
  28.569959    60.000000     0.016667    49.960313    46.251517 
  28.584219    51.000000     0.019608    49.876920    46.222806 
  28.598478    69.000000     0.014493    49.795126    46.194120 
  28.612738    46.000000     0.021739    49.714864    46.165458 
  28.626997    60.000000     0.016667    49.636071    46.136821 
  28.641257    59.000000     0.016949    49.558688    46.108208 
  28.655516    55.000000     0.018182    49.482657    46.079620 
  28.669776    52.000000     0.019231    49.407926    46.051056 
  28.684036    36.000000     0.027778    49.334443    46.022517 
  28.698295    38.000000     0.026316    49.262161    45.994002 
  28.712554    49.000000     0.020408    49.191033    45.965512 
  28.726814    51.000000     0.019608    49.121018    45.937046 
  28.741073    64.000000     0.015625    49.052074    45.908604 
  28.755333    40.000000     0.025000    48.984161    45.880187 
  28.769592    41.000000     0.024390    48.917244    45.851794 
  28.783852    50.000000     0.020000    48.851286    45.823426 
  28.798111    54.000000     0.018519    48.786254    45.795082 
  28.812371    29.000000     0.034483    48.722116    45.766762 
  28.826631    44.000000     0.022727    48.658841    45.738467 
  28.840890    64.000000     0.015625    48.596399    45.710196 
  28.855149    59.000000     0.016949    48.534765    45.681949 
  28.869409    55.000000     0.018182    48.473911    45.653727 
  28.883668    52.000000     0.019231    48.413811    45.625528 
  28.897928    46.000000     0.021739    48.354440    45.597354 
  28.912187    56.000000     0.017857    48.295776    45.569205 
  28.926447    52.000000     0.019231    48.237797    45.541079 
  28.940706    45.000000     0.022222    48.180483    45.512978 
  28.954966    50.000000     0.020000    48.123813    45.484900 
  28.969226    51.000000     0.019608    48.067768    45.456847 
  28.983485    66.000000     0.015152    48.012330    45.428818 
  28.997744    47.000000     0.021277    47.957480    45.400814 
  29.012004    47.000000     0.021277    47.903204    45.372833 
  29.026263    58.000000     0.017241    47.849483    45.344876 
  29.040523    55.000000     0.018182    47.796303    45.316944 
  29.054782    50.000000     0.020000    47.743650    45.289035 
  29.069042    50.000000     0.020000    47.691509    45.261151 
  29.083301    37.000000     0.027027    47.639866    45.233290 
  29.097561    52.000000     0.019231    47.588710    45.205454 
  29.111821    61.000000     0.016393    47.538026    45.177641 
  29.126080    42.000000     0.023810    47.487796    45.149853 
  29.140339    56.000000     0.017857    47.438002    45.122089 
  29.154599    47.000000     0.021277    47.388634    45.094348 
  29.168858    50.000000     0.020000    47.339688    45.066631 
  29.183118    43.000000     0.023256    47.291155    45.038939 
  29.197377    46.000000     0.021739    47.243024    45.011270 
  29.211637    54.000000     0.018519    47.195286    44.983625 
  29.225896    55.000000     0.018182    47.147932    44.956004 
  29.240156    46.000000     0.021739    47.100953    44.928407 
  29.254416    61.000000     0.016393    47.054341    44.900833 
  29.268675    42.000000     0.023810    47.008088    44.873284 
  29.282934    55.000000     0.018182    46.962186    44.845758 
  29.297194    58.000000     0.017241    46.916628    44.818256 
  29.311453    39.000000     0.025641    46.871403    44.790778 
  29.325713    44.000000     0.022727    46.826504    44.763324 
  29.339972    45.000000     0.022222    46.781926    44.735893 
  29.354232    46.000000     0.021739    46.737666    44.708486 
  29.368491    43.000000     0.023256    46.693721    44.681103 
  29.382751    50.000000     0.020000    46.650088    44.653743 
  29.397011    34.000000     0.029412    46.606763    44.626407 
  29.411270    49.000000     0.020408    46.563739    44.599095 
  29.425529    48.000000     0.020833    46.521003    44.571806 
  29.439789    35.000000     0.028571    46.478526    44.544541 
  29.454048    55.000000     0.018182    46.436267    44.517300 
  29.468308    41.000000     0.024390    46.394229    44.490082 
  29.482567    45.000000     0.022222    46.352439    44.462888 
  29.496827    39.000000     0.025641    46.310899    44.435717 
  29.511086    39.000000     0.025641    46.269606    44.408570 
  29.525346    57.000000     0.017544    46.228554    44.381447 
  29.539606    40.000000     0.025000    46.187739    44.354346 
  29.553865    59.000000     0.016949    46.147156    44.327270 
  29.568124    39.000000     0.025641    46.106800    44.300217 
  29.582384    56.000000     0.017857    46.066668    44.273187 
  29.596643    55.000000     0.018182    46.026756    44.246181 
  29.610903    47.000000     0.021277    45.987059    44.219198 
  29.625162    49.000000     0.020408    45.947574    44.192239 
  29.639422    49.000000     0.020408    45.908296    44.165303 
  29.653681    42.000000     0.023810    45.869222    44.138391 
  29.667941    49.000000     0.020408    45.830349    44.111502 
  29.682201    44.000000     0.022727    45.791672    44.084636 
  29.696460    46.000000     0.021739    45.753189    44.057793 
  29.710719    42.000000     0.023810    45.714897    44.030974 
  29.724979    33.000000     0.030303    45.676791    44.004178 
  29.739238    67.000000     0.014925    45.638870    43.977406 
  29.753498    46.000000     0.021739    45.601129    43.950657 
  29.767757    41.000000     0.024390    45.563567    43.923931 
  29.782017    59.000000     0.016949    45.526179    43.897228 
  29.796276    43.000000     0.023256    45.488964    43.870548 
  29.810536    52.000000     0.019231    45.451918    43.843892 
  29.824796    54.000000     0.018519    45.415039    43.817259 
  29.839055    44.000000     0.022727    45.378324    43.790649 
  29.853314    54.000000     0.018519    45.341771    43.764062 
  29.867574    49.000000     0.020408    45.305377    43.737499 
  29.881833    47.000000     0.021277    45.269140    43.710958 
  29.896093    41.000000     0.024390    45.233057    43.684441 
  29.910352    38.000000     0.026316    45.197127    43.657947 
  29.924612    37.000000     0.027027    45.161346    43.631475 
  29.938871    42.000000     0.023810    45.125714    43.605027 
  29.953131    41.000000     0.024390    45.090227    43.578602 
  29.967391    48.000000     0.020833    45.054883    43.552200 
  29.981650    46.000000     0.021739    45.019682    43.525821 
  29.995909    48.000000     0.020833    44.984620    43.499465 
  30.010169    49.000000     0.020408    44.949695    43.473132 
  30.024428    45.000000     0.022222    44.914907    43.446822 
  30.038688    39.000000     0.025641    44.880252    43.420535 
  30.052947    40.000000     0.025000    44.845730    43.394271 
  30.067207    48.000000     0.020833    44.811338    43.368030 
  30.081466    54.000000     0.018519    44.777076    43.341812 
  30.095726    52.000000     0.019231    44.742941    43.315616 
  30.109986    42.000000     0.023810    44.708931    43.289444 
  30.124245    35.000000     0.028571    44.675046    43.263294 
  30.138504    48.000000     0.020833    44.641284    43.237167 
  30.152764    52.000000     0.019231    44.607644    43.211064 
  30.167023    38.000000     0.026316    44.574125    43.184982 
  30.181283    41.000000     0.024390    44.540726    43.158924 
  30.195542    51.000000     0.019608    44.507446    43.132889 
  30.209802    51.000000     0.019608    44.474285    43.106876 
  30.224061    40.000000     0.025000    44.441243    43.080886 
  30.238321    51.000000     0.019608    44.408319    43.054919 
  30.252581    52.000000     0.019231    44.375516    43.028974 
  30.266840    47.000000     0.021277    44.342833    43.003052 
  30.281099    40.000000     0.025000    44.310273    42.977153 
  30.295359    39.000000     0.025641    44.277838    42.951277 
  30.309618    55.000000     0.018182    44.245528    42.925423 
  30.323878    50.000000     0.020000    44.213337    42.899592 
  30.338137    63.000000     0.015873    44.181240    42.873783 
  30.352397    40.000000     0.025000    44.149200    42.847997 
  30.366656    53.000000     0.018868    44.117222    42.822234 
  30.380916    38.000000     0.026316    44.085338    42.796493 
  30.395176    50.000000     0.020000    44.053549    42.770775 
  30.409435    43.000000     0.023256    44.021852    42.745080 
  30.423694    46.000000     0.021739    43.990249    42.719407 
  30.437954    36.000000     0.027778    43.958742    42.693756 
  30.452213    41.000000     0.024390    43.927330    42.668128 
  30.466473    40.000000     0.025000    43.896013    42.642523 
  30.480732    54.000000     0.018519    43.864788    42.616940 
  30.494992    48.000000     0.020833    43.833654    42.591379 
  30.509251    43.000000     0.023256    43.802612    42.565841 
  30.523511    54.000000     0.018519    43.771660    42.540325 
  30.537771    52.000000     0.019231    43.740798    42.514832 
  30.552030    47.000000     0.021277    43.710024    42.489361 
  30.566289    45.000000     0.022222    43.679339    42.463912 
  30.580549    48.000000     0.020833    43.648740    42.438486 
  30.594808    37.000000     0.027027    43.618228    42.413082 
  30.609068    36.000000     0.027778    43.587802    42.387701 
  30.623327    50.000000     0.020000    43.557460    42.362342 
  30.637587    46.000000     0.021739    43.527203    42.337005 
  30.651846    35.000000     0.028571    43.497028    42.311690 
  30.666106    46.000000     0.021739    43.466937    42.286398 
  30.680366    49.000000     0.020408    43.436928    42.261128 
  30.694625    52.000000     0.019231    43.407001    42.235880 
  30.708884    39.000000     0.025641    43.377154    42.210655 
  30.723144    57.000000     0.017544    43.347388    42.185452 
  30.737403    40.000000     0.025000    43.317703    42.160270 
  30.751663    45.000000     0.022222    43.288098    42.135111 
  30.765922    58.000000     0.017241    43.258573    42.109975 
  30.780182    53.000000     0.018868    43.229128    42.084860 
  30.794441    39.000000     0.025641    43.199763    42.059767 
  30.808701    57.000000     0.017544    43.170479    42.034697 
  30.822961    44.000000     0.022727    43.141278    42.009649 
  30.837220    36.000000     0.027778    43.112160    41.984623 
  30.851479    40.000000     0.025000    43.083127    41.959618 
  30.865739    40.000000     0.025000    43.054183    41.934636 
  30.879998    44.000000     0.022727    43.025328    41.909676 
  30.894258    36.000000     0.027778    42.996564    41.884738 
  30.908517    41.000000     0.024390    42.967885    41.859822 
  30.922777    51.000000     0.019608    42.939266    41.834928 
  30.937036    46.000000     0.021739    42.910671    41.810056 
  30.951296    39.000000     0.025641    42.882105    41.785206 
  30.965556    54.000000     0.018519    42.853601    41.760378 
  30.979815    50.000000     0.020000    42.825167    41.735572 
  30.994074    45.000000     0.022222    42.796802    41.710788 
  31.008334    52.000000     0.019231    42.768505    41.686025 
  31.022593    51.000000     0.019608    42.740278    41.661285 
  31.036853    48.000000     0.020833    42.712117    41.636566 
  31.051112    40.000000     0.025000    42.684025    41.611870 
  31.065372    43.000000     0.023256    42.655999    41.587195 
  31.079631    65.000000     0.015385    42.628040    41.562542 
  31.093891    54.000000     0.018519    42.600147    41.537910 
  31.108151    36.000000     0.027778    42.572320    41.513301 
  31.122410    36.000000     0.027778    42.544558    41.488713 
  31.136669    45.000000     0.022222    42.516862    41.464147 
  31.150929    35.000000     0.028571    42.489230    41.439603 
  31.165188    47.000000     0.021277    42.461662    41.415081 
  31.179448    50.000000     0.020000    42.434159    41.390580 
  31.193707    44.000000     0.022727    42.406718    41.366101 
  31.207967    45.000000     0.022222    42.379342    41.341644 
  31.222226    39.000000     0.025641    42.352028    41.317208 
  31.236486    47.000000     0.021277    42.324776    41.292794 
  31.250746    47.000000     0.021277    42.297587    41.268402 
  31.265005    39.000000     0.025641    42.270460    41.244031 
  31.279264    33.000000     0.030303    42.243394    41.219682 
  31.293524    46.000000     0.021739    42.216390    41.195355 
  31.307783    50.000000     0.020000    42.189447    41.171049 
  31.322043    46.000000     0.021739    42.162564    41.146764 
  31.336302    48.000000     0.020833    42.135742    41.122501 
  31.350562    46.000000     0.021739    42.108981    41.098260 
  31.364821    40.000000     0.025000    42.082279    41.074040 
  31.379081    37.000000     0.027027    42.055636    41.049842 
  31.393341    45.000000     0.022222    42.029053    41.025665 
  31.407600    44.000000     0.022727    42.002530    41.001510 
  31.421859    36.000000     0.027778    41.976065    40.977376 
  31.436119    51.000000     0.019608    41.949659    40.953264 
  31.450378    45.000000     0.022222    41.923311    40.929173 
  31.464638    41.000000     0.024390    41.897021    40.905104 
  31.478897    51.000000     0.019608    41.870790    40.881055 
  31.493157    43.000000     0.023256    41.844616    40.857029 
  31.507416    43.000000     0.023256    41.818500    40.833023 
  31.521676    35.000000     0.028571    41.792442    40.809039 
  31.535936    37.000000     0.027027    41.766440    40.785077 
  31.550195    41.000000     0.024390    41.740496    40.761135 
  31.564454    42.000000     0.023810    41.714609    40.737215 
  31.578714    36.000000     0.027778    41.688778    40.713316 
  31.592973    48.000000     0.020833    41.663005    40.689439 
  31.607233    34.000000     0.029412    41.637288    40.665583 
  31.621492    47.000000     0.021277    41.611628    40.641748 
  31.635752    47.000000     0.021277    41.586025    40.617934 
  31.650011    40.000000     0.025000    41.560479    40.594142 
  31.664271    39.000000     0.025641    41.534991    40.570370 
  31.678531    42.000000     0.023810    41.509561    40.546620 
  31.692790    41.000000     0.024390    41.484191    40.522891 
  31.707049    51.000000     0.019608    41.458880    40.499183 
  31.721309    44.000000     0.022727    41.433631    40.475497 
  31.735568    39.000000     0.025641    41.408445    40.451831 
  31.749828    41.000000     0.024390    41.383324    40.428187 
  31.764087    45.000000     0.022222    41.358272    40.404563 
  31.778347    44.000000     0.022727    41.333291    40.380961 
  31.792606    38.000000     0.026316    41.308382    40.357380 
  31.806866    51.000000     0.019608    41.283540    40.333820 
  31.821126    51.000000     0.019608    41.258740    40.310281 
  31.835385    43.000000     0.023256    41.233947    40.286763 
  31.849644    39.000000     0.025641    41.209167    40.263266 
  31.863904    38.000000     0.026316    41.184434    40.239790 
  31.878163    49.000000     0.020408    41.159753    40.216334 
  31.892423    52.000000     0.019231    41.135127    40.192900 
  31.906682    36.000000     0.027778    41.110554    40.169487 
  31.920942    48.000000     0.020833    41.086034    40.146095 
  31.935201    34.000000     0.029412    41.061567    40.122723 
  31.949461    43.000000     0.023256    41.037154    40.099373 
  31.963721    36.000000     0.027778    41.012794    40.076043 
  31.977980    29.000000     0.034483    40.988487    40.052735 
  31.992239    46.000000     0.021739    40.964233    40.029447 
  32.006499    40.000000     0.025000    40.940033    40.006180 
  32.020758    52.000000     0.019231    40.915885    39.982934 
  32.035018    24.000000     0.041667    40.891790    39.959708 
  32.049278    43.000000     0.023256    40.867749    39.936504 
  32.063537    34.000000     0.029412    40.843760    39.913320 
  32.077796    41.000000     0.024390    40.819824    39.890157 
  32.092056    45.000000     0.022222    40.795941    39.867015 
  32.106315    36.000000     0.027778    40.772111    39.843893 
  32.120575    38.000000     0.026316    40.748334    39.820792 
  32.134834    36.000000     0.027778    40.724610    39.797712 
  32.149094    49.000000     0.020408    40.700939    39.774653 
  32.163353    52.000000     0.019231    40.677322    39.751614 
  32.177613    34.000000     0.029412    40.653758    39.728596 
  32.191873    47.000000     0.021277    40.630248    39.705599 
  32.206132    46.000000     0.021739    40.606791    39.682622 
  32.220391    47.000000     0.021277    40.583390    39.659666 
  32.234651    48.000000     0.020833    40.560043    39.636730 
  32.248910    49.000000     0.020408    40.536752    39.613815 
  32.263170    43.000000     0.023256    40.513518    39.590921 
  32.277429    42.000000     0.023810    40.490340    39.568047 
  32.291689    33.000000     0.030303    40.467217    39.545194 
  32.305948    42.000000     0.023810    40.444145    39.522361 
  32.320208    41.000000     0.024390    40.421118    39.499548 
  32.334468    42.000000     0.023810    40.398137    39.476757 
  32.348727    41.000000     0.024390    40.375207    39.453985 
  32.362986    48.000000     0.020833    40.352331    39.431235 
  32.377246    48.000000     0.020833    40.329508    39.408504 
  32.391505    47.000000     0.021277    40.306738    39.385794 
  32.405765    41.000000     0.024390    40.284022    39.363105 
  32.420024    40.000000     0.025000    40.261360    39.340436 
  32.434284    44.000000     0.022727    40.238751    39.317787 
  32.448543    28.000000     0.035714    40.216197    39.295158 
  32.462803    38.000000     0.026316    40.193696    39.272550 
  32.477063    44.000000     0.022727    40.171250    39.249963 
  32.491322    36.000000     0.027778    40.148857    39.227396 
  32.505581    44.000000     0.022727    40.126519    39.204849 
  32.519841    45.000000     0.022222    40.104236    39.182322 
  32.534100    43.000000     0.023256    40.082007    39.159815 
  32.548360    32.000000     0.031250    40.059833    39.137329 
  32.562619    36.000000     0.027778    40.037714    39.114864 
  32.576879    43.000000     0.023256    40.015650    39.092418 
  32.591138    44.000000     0.022727    39.993641    39.069993 
  32.605398    57.000000     0.017544    39.971687    39.047587 
  32.619658    38.000000     0.026316    39.949789    39.025202 
  32.633917    52.000000     0.019231    39.927947    39.002838 
  32.648176    41.000000     0.024390    39.906161    38.980493 
  32.662436    51.000000     0.019608    39.884430    38.958169 
  32.676695    47.000000     0.021277    39.862757    38.935864 
  32.690955    47.000000     0.021277    39.841139    38.913580 
  32.705214    52.000000     0.019231    39.819579    38.891316 
  32.719474    37.000000     0.027027    39.798076    38.869072 
  32.733733    31.000000     0.032258    39.776630    38.846848 
  32.747993    47.000000     0.021277    39.755241    38.824644 
  32.762253    48.000000     0.020833    39.733910    38.802461 
  32.776512    41.000000     0.024390    39.712638    38.780297 
  32.790771    47.000000     0.021277    39.691424    38.758153 
  32.805031    52.000000     0.019231    39.670268    38.736029 
  32.819290    34.000000     0.029412    39.649172    38.713926 
  32.833550    38.000000     0.026316    39.628136    38.691842 
  32.847809    40.000000     0.025000    39.607159    38.669778 
  32.862069    43.000000     0.023256    39.586241    38.647734 
  32.876328    35.000000     0.028571    39.565382    38.625711 
  32.890588    39.000000     0.025641    39.544581    38.603707 
  32.904848    45.000000     0.022222    39.523841    38.581723 
  32.919107    38.000000     0.026316    39.503163    38.559758 
  32.933366    43.000000     0.023256    39.482545    38.537814 
  32.947626    30.000000     0.033333    39.461989    38.515890 
  32.961885    38.000000     0.026316    39.441496    38.493985 
  32.976145    41.000000     0.024390    39.421064    38.472100 
  32.990404    42.000000     0.023810    39.400696    38.450236 
  33.004664    47.000000     0.021277    39.380392    38.428390 
  33.018923    49.000000     0.020408    39.360152    38.406565 
  33.033183    39.000000     0.025641    39.339976    38.384760 
  33.047442    27.000000     0.037037    39.319866    38.362974 
  33.061702    34.000000     0.029412    39.299821    38.341208 
  33.075961    29.000000     0.034483    39.279844    38.319461 
  33.090221    50.000000     0.020000    39.259933    38.297735 
  33.104480    45.000000     0.022222    39.240086    38.276028 
  33.118740    48.000000     0.020833    39.220302    38.254341 
  33.132999    48.000000     0.020833    39.200583    38.232673 
  33.147259    52.000000     0.019231    39.180930    38.211025 
  33.161518    42.000000     0.023810    39.161345    38.189397 
  33.175778    41.000000     0.024390    39.141830    38.167788 
  33.190037    43.000000     0.023256    39.122384    38.146199 
  33.204297    36.000000     0.027778    39.103007    38.124630 
  33.218556    26.000000     0.038462    39.083702    38.103080 
  33.232816    34.000000     0.029412    39.064468    38.081550 
  33.247075    49.000000     0.020408    39.045306    38.060039 
  33.261335    40.000000     0.025000    39.026218    38.038548 
  33.275594    44.000000     0.022727    39.007203    38.017077 
  33.289854    30.000000     0.033333    38.988263    37.995624 
  33.304113    31.000000     0.032258    38.969399    37.974192 
  33.318373    38.000000     0.026316    38.950611    37.952779 
  33.332632    38.000000     0.026316    38.931896    37.931385 
  33.346892    43.000000     0.023256    38.913252    37.910011 
  33.361151    49.000000     0.020408    38.894682    37.888656 
  33.375411    52.000000     0.019231    38.876189    37.867321 
  33.389670    44.000000     0.022727    38.857774    37.846005 
  33.403930    48.000000     0.020833    38.839438    37.824708 
  33.418189    31.000000     0.032258    38.821182    37.803431 
  33.432449    33.000000     0.030303    38.803007    37.782173 
  33.446708    41.000000     0.024390    38.784913    37.760935 
  33.460968    46.000000     0.021739    38.766902    37.739716 
  33.475227    37.000000     0.027027    38.748974    37.718516 
  33.489487    40.000000     0.025000    38.731131    37.697336 
  33.503746    45.000000     0.022222    38.713373    37.676175 
  33.518006    47.000000     0.021277    38.695701    37.655033 
  33.532265    46.000000     0.021739    38.678117    37.633910 
  33.546525    54.000000     0.018519    38.660621    37.612807 
  33.560784    39.000000     0.025641    38.643214    37.591723 
  33.575044    40.000000     0.025000    38.625898    37.570658 
  33.589303    38.000000     0.026316    38.608673    37.549612 
  33.603563    40.000000     0.025000    38.591541    37.528586 
  33.617822    32.000000     0.031250    38.574503    37.507578 
  33.632082    60.000000     0.016667    38.557559    37.486590 
  33.646341    44.000000     0.022727    38.540713    37.465621 
  33.660601    40.000000     0.025000    38.523963    37.444671 
  33.674860    48.000000     0.020833    38.507313    37.423741 
  33.689120    51.000000     0.019608    38.490763    37.402829 
  33.703379    45.000000     0.022222    38.474314    37.381936 
  33.717639    36.000000     0.027778    38.457968    37.361063 
  33.731898    52.000000     0.019231    38.441727    37.340209 
  33.746158    53.000000     0.018868    38.425592    37.319373 
  33.760417    40.000000     0.025000    38.409564    37.298557 
  33.774677    41.000000     0.024390    38.393646    37.277760 
  33.788936    49.000000     0.020408    38.377838    37.256981 
  33.803196    37.000000     0.027027    38.362142    37.236222 
  33.817455    43.000000     0.023256    38.346561    37.215482 
  33.831715    47.000000     0.021277    38.331095    37.194760 
  33.845974    38.000000     0.026316    38.315747    37.174058 
  33.860234    31.000000     0.032258    38.300519    37.153375 
  33.874493    50.000000     0.020000    38.285412    37.132710 
  33.888753    45.000000     0.022222    38.270429    37.112064 
  33.903012    45.000000     0.022222    38.255572    37.091438 
  33.917272    35.000000     0.028571    38.240842    37.070830 
  33.931531    47.000000     0.021277    38.226243    37.050241 
  33.945791    47.000000     0.021277    38.211776    37.029671 
  33.960050    38.000000     0.026316    38.197444    37.009119 
  33.974310    46.000000     0.021739    38.183249    36.988587 
  33.988569    41.000000     0.024390    38.169194    36.968073 
  34.002829    42.000000     0.023810    38.155282    36.947578 
  34.017088    33.000000     0.030303    38.141514    36.927102 
  34.031348    29.000000     0.034483    38.127891    36.906645 
  34.045607    37.000000     0.027027    38.114414    36.886206 
  34.059867    34.000000     0.029412    38.101087    36.865786 
  34.074126    36.000000     0.027778    38.087912    36.845385 
  34.088386    32.000000     0.031250    38.074894    36.825003 
  34.102645    55.000000     0.018182    38.062033    36.804639 
  34.116905    43.000000     0.023256    38.049331    36.784294 
  34.131164    37.000000     0.027027    38.036789    36.763968 
  34.145424    34.000000     0.029412    38.024408    36.743660 
  34.159683    38.000000     0.026316    38.012185    36.723371 
  34.173943    32.000000     0.031250    38.000119    36.703100 
  34.188202    36.000000     0.027778    37.988204    36.682849 
  34.202462    39.000000     0.025641    37.976432    36.662615 
  34.216721    32.000000     0.031250    37.964788    36.642401 
  34.230981    33.000000     0.030303    37.953256    36.622204 
  34.245240    46.000000     0.021739    37.941810    36.602027 
  34.259500    55.000000     0.018182    37.930427    36.581868 
  34.273759    35.000000     0.028571    37.919108    36.561727 
  34.288019    47.000000     0.021277    37.907923    36.541605 
  34.302278    37.000000     0.027027    37.897044    36.521502 
  34.316538    30.000000     0.033333    37.886678    36.501417 
  34.330797    43.000000     0.023256    37.876823    36.481350 
  34.345057    44.000000     0.022727    37.867308    36.461302 
  34.359316    41.000000     0.024390    37.858047    36.441272 
  34.373576    38.000000     0.026316    37.849034    36.421261 
  34.387835    44.000000     0.022727    37.840272    36.401268 
  34.402095    35.000000     0.028571    37.831769    36.381294 
  34.416354    39.000000     0.025641    37.823532    36.361338 
  34.430614    24.000000     0.041667    37.815566    36.341400 
  34.444873    33.000000     0.030303    37.807881    36.321481 
  34.459133    28.000000     0.035714    37.800483    36.301580 
  34.473392    41.000000     0.024390    37.793379    36.281697 
  34.487652    47.000000     0.021277    37.786576    36.261833 
  34.501911    49.000000     0.020408    37.780083    36.241987 
  34.516171    47.000000     0.021277    37.773910    36.222159 
  34.530430    31.000000     0.032258    37.768067    36.202349 
  34.544690    44.000000     0.022727    37.762562    36.182558 
  34.558949    40.000000     0.025000    37.757407    36.162785 
  34.573209    36.000000     0.027778    37.752611    36.143030 
  34.587468    33.000000     0.030303    37.748186    36.123294 
  34.601728    51.000000     0.019608    37.744143    36.103575 
  34.615987    36.000000     0.027778    37.740495    36.083875 
  34.630247    28.000000     0.035714    37.737253    36.064193 
  34.644506    41.000000     0.024390    37.734432    36.044529 
  34.658766    36.000000     0.027778    37.732045    36.024883 
  34.673025    47.000000     0.021277    37.730107    36.005256 
  34.687285    41.000000     0.024390    37.728632    35.985646 
  34.701544    39.000000     0.025641    37.727634    35.966055 
  34.715804    39.000000     0.025641    37.727128    35.946482 
  34.730063    36.000000     0.027778    37.727134    35.926926 
  34.744323    40.000000     0.025000    37.727672    35.907389 
  34.758582    44.000000     0.022727    37.728758    35.887870 
  34.772842    33.000000     0.030303    37.730410    35.868369 
  34.787101    35.000000     0.028571    37.732645    35.848886 
  34.801361    38.000000     0.026316    37.735488    35.829421 
  34.815620    31.000000     0.032258    37.738965    35.809974 
  34.829880    41.000000     0.024390    37.743101    35.790545 
  34.844139    47.000000     0.021277    37.747923    35.771133 
  34.858399    32.000000     0.031250    37.753457    35.751740 
  34.872659    38.000000     0.026316    37.759731    35.732365 
  34.886918    37.000000     0.027027    37.766772    35.713008 
  34.901177    41.000000     0.024390    37.774612    35.693668 
  34.915437    47.000000     0.021277    37.783286    35.674347 
  34.929696    46.000000     0.021739    37.792828    35.655043 
  34.943956    32.000000     0.031250    37.803276    35.635757 
  34.958215    36.000000     0.027778    37.814672    35.616489 
  34.972475    35.000000     0.028571    37.827059    35.597239 
  34.986734    42.000000     0.023810    37.840482    35.578007 
  35.000994    49.000000     0.020408    37.854990    35.558792 
  35.015254    34.000000     0.029412    37.870634    35.539596 
  35.029513    41.000000     0.024390    37.887468    35.520417 
  35.043772    49.000000     0.020408    37.905550    35.501255 
  35.058032    41.000000     0.024390    37.924942    35.482112 
  35.072291    35.000000     0.028571    37.945711    35.462986 
  35.086551    45.000000     0.022222    37.967927    35.443878 
  35.100810    30.000000     0.033333    37.991668    35.424788 
  35.115070    37.000000     0.027027    38.017013    35.405716 
  35.129329    40.000000     0.025000    38.044051    35.386661 
  35.143589    43.000000     0.023256    38.072875    35.367624 
  35.157849    29.000000     0.034483    38.103585    35.348604 
  35.172108    44.000000     0.022727    38.136284    35.329602 
  35.186367    42.000000     0.023810    38.171077    35.310618 
  35.200627    41.000000     0.024390    38.208068    35.291651 
  35.214886    43.000000     0.023256    38.247394    35.272702 
  35.229146    49.000000     0.020408    38.289213    35.253771 
  35.243405    38.000000     0.026316    38.333684    35.234857 
  35.257665    40.000000     0.025000    38.380974    35.215961 
  35.271924    39.000000     0.025641    38.431263    35.197082 
  35.286184    40.000000     0.025000    38.484747    35.178221 
  35.300444    39.000000     0.025641    38.541641    35.159377 
  35.314703    39.000000     0.025641    38.602180    35.140551 
  35.328962    47.000000     0.021277    38.666631    35.121742 
  35.343222    34.000000     0.029412    38.735298    35.102951 
  35.357481    42.000000     0.023810    38.808518    35.084177 
  35.371741    49.000000     0.020408    38.886626    35.065421 
  35.386000    53.000000     0.018868    38.969972    35.046682 
  35.400260    46.000000     0.021739    39.058951    35.027960 
  35.414519    55.000000     0.018182    39.154013    35.009256 
  35.428779    41.000000     0.024390    39.255656    34.990569 
  35.443039    50.000000     0.020000    39.364431    34.971900 
  35.457298    27.000000     0.037037    39.480947    34.953248 
  35.471557    48.000000     0.020833    39.605884    34.934613 
  35.485817    40.000000     0.025000    39.739994    34.915996 
  35.500076    46.000000     0.021739    39.884119    34.897396 
  35.514336    49.000000     0.020408    40.039198    34.878814 
  35.528595    50.000000     0.020000    40.206280    34.860248 
  35.542855    35.000000     0.028571    40.386543    34.841700 
  35.557114    46.000000     0.021739    40.581310    34.823170 
  35.571374    39.000000     0.025641    40.792066    34.804656 
  35.585634    50.000000     0.020000    41.020488    34.786160 
  35.599893    49.000000     0.020408    41.268465    34.767681 
  35.614152    52.000000     0.019231    41.538132    34.749219 
  35.628412    46.000000     0.021739    41.831902    34.730774 
  35.642671    49.000000     0.020408    42.152503    34.712347 
  35.656931    46.000000     0.021739    42.503025    34.693937 
  35.671190    37.000000     0.027027    42.886959    34.675544 
  35.685450    39.000000     0.025641    43.308251    34.657168 
  35.699709    44.000000     0.022727    43.771351    34.638809 
  35.713969    38.000000     0.026316    44.281263    34.620467 
  35.728229    52.000000     0.019231    44.843594    34.602142 
  35.742488    53.000000     0.018868    45.464591    34.583835 
  35.756747    49.000000     0.020408    46.151170    34.565545 
  35.771007    44.000000     0.022727    46.910917    34.547271 
  35.785266    47.000000     0.021277    47.752060    34.529015 
  35.799526    40.000000     0.025000    48.683390    34.510776 
  35.813785    37.000000     0.027027    49.714118    34.492553 
  35.828045    41.000000     0.024390    50.853649    34.474348 
  35.842304    53.000000     0.018868    52.111210    34.456160 
  35.856564    70.000000     0.014286    53.495300    34.437989 
  35.870824    43.000000     0.023256    55.012928    34.419835 
  35.885083    51.000000     0.019608    56.668576    34.401697 
  35.899342    67.000000     0.014925    58.462841    34.383577 
  35.913602    63.000000     0.015873    60.390757    34.365473 
  35.927861    67.000000     0.014925    62.439831    34.347387 
  35.942121    76.000000     0.013158    64.587923    34.329317 
  35.956380    64.000000     0.015625    66.801238    34.311265 
  35.970640    74.000000     0.013514    69.032835    34.293229 
  35.984899    64.000000     0.015625    71.222228    34.275210 
  35.999159    78.000000     0.012821    73.296739    34.257208 
  36.013419    76.000000     0.013158    75.175189    34.239222 
  36.027678    71.000000     0.014085    76.774166    34.221254 
  36.041937    98.000000     0.010204    78.016484    34.203302 
  36.056197    84.000000     0.011905    78.840500    34.185367 
  36.070456    77.000000     0.012987    79.208233    34.167449 
  36.084716    74.000000     0.013514    79.110010    34.149548 
  36.098975    70.000000     0.014286    78.564149    34.131663 
  36.113235    69.000000     0.014493    77.611900    34.113795 
  36.127494    78.000000     0.012821    76.309609    34.095944 
  36.141754    67.000000     0.014925    74.720926    34.078110 
  36.156014    59.000000     0.016949    72.911242    34.060292 
  36.170273    71.000000     0.014085    70.944900    34.042491 
  36.184532    76.000000     0.013158    68.884153    34.024707 
  36.198792    66.000000     0.015152    66.788297    34.006939 
  36.213051    60.000000     0.016667    64.711991    33.989188 
  36.227311    50.000000     0.020000    62.702824    33.971454 
  36.241570    52.000000     0.019231    60.798982    33.953736 
  36.255830    53.000000     0.018868    59.027925    33.936035 
  36.270089    53.000000     0.018868    57.406408    33.918350 
  36.284349    41.000000     0.024390    55.941724    33.900682 
  36.298609    50.000000     0.020000    54.633727    33.883031 
  36.312868    53.000000     0.018868    53.477032    33.865396 
  36.327127    64.000000     0.015625    52.463028    33.847778 
  36.341387    52.000000     0.019231    51.581507    33.830176 
  36.355646    50.000000     0.020000    50.821821    33.812591 
  36.369906    55.000000     0.018182    50.173635    33.795022 
  36.384165    58.000000     0.017241    49.627408    33.777469 
  36.398425    47.000000     0.021277    49.174653    33.759934 
  36.412684    50.000000     0.020000    48.808046    33.742414 
  36.426944    56.000000     0.017857    48.521452    33.724911 
  36.441204    41.000000     0.024390    48.309891    33.707425 
  36.455463    57.000000     0.017544    48.169479    33.689955 
  36.469722    49.000000     0.020408    48.097354    33.672501 
  36.483982    48.000000     0.020833    48.091607    33.655064 
  36.498241    45.000000     0.022222    48.151200    33.637643 
  36.512501    57.000000     0.017544    48.275893    33.620238 
  36.526760    55.000000     0.018182    48.466161    33.602850 
  36.541020    56.000000     0.017857    48.723105    33.585478 
  36.555279    67.000000     0.014925    49.048393    33.568123 
  36.569539    48.000000     0.020833    49.444264    33.550783 
  36.583799    47.000000     0.021277    49.913423    33.533461 
  36.598058    44.000000     0.022727    50.458857    33.516154 
  36.612317    56.000000     0.017857    51.083756    33.498864 
  36.626577    63.000000     0.015873    51.791403    33.481590 
  36.640836    53.000000     0.018868    52.585028    33.464332 
  36.655096    41.000000     0.024390    53.467641    33.447090 
  36.669355    52.000000     0.019231    54.441844    33.429865 
  36.683615    62.000000     0.016129    55.509603    33.412655 
  36.697874    65.000000     0.015385    56.671988    33.395462 
  36.712134    64.000000     0.015625    57.928876    33.378286 
  36.726394    60.000000     0.016667    59.278606    33.361125 
  36.740653    61.000000     0.016393    60.717594    33.343981 
  36.754912    53.000000     0.018868    62.239903    33.326852 
  36.769172    57.000000     0.017544    63.836791    33.309740 
  36.783431    66.000000     0.015152    65.496246    33.292644 
  36.797691    68.000000     0.014706    67.202559    33.275564 
  36.811950    61.000000     0.016393    68.935978    33.258500 
  36.826210    83.000000     0.012048    70.672532    33.241452 
  36.840469    76.000000     0.013158    72.384097    33.224420 
  36.854729    73.000000     0.013699    74.038821    33.207404 
  36.868989    58.000000     0.017241    75.601971    33.190405 
  36.883248    62.000000     0.016129    77.037261    33.173421 
  36.897507    78.000000     0.012821    78.308639    33.156453 
  36.911767    87.000000     0.011494    79.382410    33.139502 
  36.926026    71.000000     0.014085    80.229505    33.122566 
  36.940286    82.000000     0.012195    80.827593    33.105646 
  36.954545    70.000000     0.014286    81.162738    33.088742 
  36.968805    67.000000     0.014925    81.230343    33.071855 
  36.983064    81.000000     0.012346    81.035260    33.054983 
  36.997324    84.000000     0.011905    80.591107    33.038127 
  37.011584    95.000000     0.010526    79.918992    33.021287 
  37.025843    84.000000     0.011905    79.045912    33.004462 
  37.040102    90.000000     0.011111    78.003074    32.987654 
  37.054362    73.000000     0.013699    76.824328    32.970862 
  37.068621    70.000000     0.014286    75.544744    32.954085 
  37.082881    77.000000     0.012987    74.199357    32.937324 
  37.097140    79.000000     0.012658    72.822031    32.920579 
  37.111400    76.000000     0.013158    71.444469    32.903850 
  37.125659    65.000000     0.015385    70.095397    32.887137 
  37.139919    65.000000     0.015385    68.799993    32.870439 
  37.154179    56.000000     0.017857    67.579587    32.853757 
  37.168438    64.000000     0.015625    66.451653    32.837091 
  37.182697    80.000000     0.012500    65.430049    32.820441 
  37.196957    70.000000     0.014286    64.525435    32.803807 
  37.211216    59.000000     0.016949    63.745807    32.787188 
  37.225476    66.000000     0.015152    63.097068    32.770585 
  37.239735    65.000000     0.015385    62.583589    32.753997 
  37.253995    59.000000     0.016949    62.208732    32.737425 
  37.268254    53.000000     0.018868    61.975315    32.720869 
  37.282514    61.000000     0.016393    61.886013    32.704329 
  37.296774    71.000000     0.014085    61.943679    32.687804 
  37.311033    71.000000     0.014085    62.151628    32.671295 
  37.325292    70.000000     0.014286    62.513862    32.654801 
  37.339552    60.000000     0.016667    63.035248    32.638323 
  37.353811    67.000000     0.014925    63.721656    32.621861 
  37.368071    51.000000     0.019608    64.580046    32.605414 
  37.382330    58.000000     0.017241    65.618528    32.588983 
  37.396590    49.000000     0.020408    66.846370    32.572567 
  37.410849    68.000000     0.014706    68.273967    32.556167 
  37.425109    61.000000     0.016393    69.912733    32.539783 
  37.439369    77.000000     0.012987    71.774969    32.523414 
  37.453628    89.000000     0.011236    73.873650    32.507060 
  37.467887    82.000000     0.012195    76.222163    32.490722 
  37.482147    86.000000     0.011628    78.833955    32.474399 
  37.496406    72.000000     0.013889    81.722108    32.458092 
  37.510666    74.000000     0.013514    84.898822    32.441800 
  37.524925    99.000000     0.010101    88.374794    32.425524 
  37.539185    86.000000     0.011628    92.158488    32.409263 
  37.553444   115.000000     0.008696    96.255266    32.393018 
  37.567704    92.000000     0.010870   100.666389    32.376787 
  37.581964   109.000000     0.009174   105.387853    32.360573 
  37.596223   111.000000     0.009009   110.409071    32.344373 
  37.610482   120.000000     0.008333   115.711402    32.328189 
  37.624742   151.000000     0.006623   121.266557    32.312021 
  37.639001   126.000000     0.007937   127.034965    32.295867 
  37.653261   134.000000     0.007463   132.964197    32.279729 
  37.667520   135.000000     0.007407   138.987640    32.263607 
  37.681780   140.000000     0.007143   145.023662    32.247499 
  37.696039   162.000000     0.006173   150.975581    32.231407 
  37.710299   148.000000     0.006757   156.732755    32.215330 
  37.724559   148.000000     0.006757   162.173133    32.199269 
  37.738818   168.000000     0.005952   167.167453    32.183222 
  37.753077   149.000000     0.006711   171.585102    32.167191 
  37.767337   179.000000     0.005587   175.301345    32.151175 
  37.781596   146.000000     0.006849   178.205279    32.135175 
  37.795856   161.000000     0.006211   180.207569    32.119189 
  37.810115   181.000000     0.005525   181.246886    32.103219 
  37.824375   191.000000     0.005236   181.294085    32.087264 
  37.838634   171.000000     0.005848   180.353503    32.071323 
  37.852894   160.000000     0.006250   178.461302    32.055399 
  37.867154   127.000000     0.007874   175.681472    32.039489 
  37.881413   152.000000     0.006579   172.100421    32.023594 
  37.895672   140.000000     0.007143   167.821106    32.007714 
  37.909932   155.000000     0.006452   162.957410    31.991850 
  37.924191   135.000000     0.007407   157.629093    31.976001 
  37.938451   139.000000     0.007194   151.957330    31.960166 
  37.952710   131.000000     0.007634   146.060678    31.944347 
  37.966970   127.000000     0.007874   140.051432    31.928543 
  37.981229   127.000000     0.007874   134.032433    31.912753 
  37.995489   114.000000     0.008772   128.094535    31.896979 
  38.009749   122.000000     0.008197   122.314945    31.881220 
  38.024008   109.000000     0.009174   116.756538    31.865476 
  38.038267    94.000000     0.010638   111.468107    31.849746 
  38.052527   106.000000     0.009434   106.485380    31.834032 
  38.066786   107.000000     0.009346   101.832544    31.818332 
  38.081046    98.000000     0.010204    97.524037    31.802648 
  38.095305    99.000000     0.010101    93.566379    31.786978 
  38.109565    82.000000     0.012195    89.959897    31.771324 
  38.123824    99.000000     0.010101    86.700256    31.755684 
  38.138084    87.000000     0.011494    83.779752    31.740059 
  38.152344    86.000000     0.011628    81.188377    31.724449 
  38.166603   105.000000     0.009524    78.914657    31.708854 
  38.180862    70.000000     0.014286    76.946302    31.693274 
  38.195122    84.000000     0.011905    75.270691    31.677708 
  38.209381    74.000000     0.013514    73.875222    31.662158 
  38.223641    95.000000     0.010526    72.747529    31.646622 
  38.237900    80.000000     0.012500    71.875617    31.631101 
  38.252160    75.000000     0.013333    71.247886    31.615594 
  38.266419    58.000000     0.017241    70.853088    31.600103 
  38.280679    88.000000     0.011364    70.680193    31.584626 
  38.294939    68.000000     0.014706    70.718192    31.569164 
  38.309198    75.000000     0.013333    70.955821    31.553717 
  38.323457    59.000000     0.016949    71.381212    31.538284 
  38.337717    80.000000     0.012500    71.981484    31.522866 
  38.351976    82.000000     0.012195    72.742262    31.507463 
  38.366236    59.000000     0.016949    73.647154    31.492075 
  38.380495    71.000000     0.014085    74.677205    31.476701 
  38.394755    68.000000     0.014706    75.810362    31.461342 
  38.409014    74.000000     0.013514    77.021017    31.445997 
  38.423274    80.000000     0.012500    78.279686    31.430667 
  38.437534    76.000000     0.013158    79.552924    31.415352 
  38.451793    76.000000     0.013158    80.803579    31.400051 
  38.466052    64.000000     0.015625    81.991493    31.384765 
  38.480312    77.000000     0.012987    83.074687    31.369494 
  38.494571    77.000000     0.012987    84.011056    31.354237 
  38.508831    84.000000     0.011905    84.760476    31.338994 
  38.523090    76.000000     0.013158    85.287145    31.323766 
  38.537350    85.000000     0.011765    85.561872    31.308553 
  38.551609    92.000000     0.010870    85.563997    31.293354 
  38.565869    86.000000     0.011628    85.282638    31.278170 
  38.580129    82.000000     0.012195    84.717079    31.263000 
  38.594388    83.000000     0.012048    83.876297    31.247845 
  38.608647    64.000000     0.015625    82.777771    31.232704 
  38.622907    80.000000     0.012500    81.445861    31.217577 
  38.637166    87.000000     0.011494    79.910044    31.202465 
  38.651426    66.000000     0.015152    78.203251    31.187368 
  38.665685    67.000000     0.014925    76.360368    31.172284 
  38.679945    86.000000     0.011628    74.416945    31.157216 
  38.694204    71.000000     0.014085    72.408011    31.142161 
  38.708464    64.000000     0.015625    70.367010    31.127121 
  38.722724    59.000000     0.016949    68.324820    31.112096 
  38.736983    61.000000     0.016393    66.308961    31.097084 
  38.751242    66.000000     0.015152    64.343024    31.082087 
  38.765502    69.000000     0.014493    62.446385    31.067105 
  38.779761    56.000000     0.017857    60.634210    31.052136 
  38.794021    76.000000     0.013158    58.917697    31.037182 
  38.808280    50.000000     0.020000    57.304491    31.022243 
  38.822540    48.000000     0.020833    55.799203    31.007317 
  38.836799    54.000000     0.018519    54.403957    30.992406 
  38.851059    62.000000     0.016129    53.118909    30.977509 
  38.865319    54.000000     0.018519    51.942726    30.962627 
  38.879578    57.000000     0.017544    50.872979    30.947758 
  38.893837    55.000000     0.018182    49.906478    30.932904 
  38.908097    43.000000     0.023256    49.039519    30.918064 
  38.922356    58.000000     0.017241    48.268077    30.903238 
  38.936616    50.000000     0.020000    47.587915    30.888426 
  38.950875    42.000000     0.023810    46.994645    30.873629 
  38.965135    45.000000     0.022222    46.483714    30.858845 
  38.979394    45.000000     0.022222    46.050330    30.844076 
  38.993654    47.000000     0.021277    45.689324    30.829321 
  39.007914    41.000000     0.024390    45.394953    30.814580 
  39.022173    42.000000     0.023810    45.160650    30.799853 
  39.036432    37.000000     0.027027    44.978763    30.785140 
  39.050692    52.000000     0.019231    44.840303    30.770442 
  39.064951    46.000000     0.021739    44.734785    30.755757 
  39.079211    54.000000     0.018519    44.650231    30.741086 
  39.093470    44.000000     0.022727    44.573431    30.726430 
  39.107730    47.000000     0.021277    44.490525    30.711787 
  39.121989    35.000000     0.028571    44.387928    30.697159 
  39.136249    44.000000     0.022727    44.253500    30.682544 
  39.150509    37.000000     0.027027    44.077777    30.667944 
  39.164768    47.000000     0.021277    43.854944    30.653357 
  39.179027    55.000000     0.018182    43.583266    30.638785 
  39.193287    45.000000     0.022222    43.264815    30.624226 
  39.207546    38.000000     0.026316    42.904564    30.609681 
  39.221806    62.000000     0.016129    42.509199    30.595151 
  39.236065    44.000000     0.022727    42.086026    30.580634 
  39.250325    44.000000     0.022727    41.642297    30.566131 
  39.264584    47.000000     0.021277    41.184997    30.551642 
  39.278844    49.000000     0.020408    40.720910    30.537167 
  39.293104    43.000000     0.023256    40.256703    30.522705 
  39.307363    43.000000     0.023256    39.798833    30.508258 
  39.321622    39.000000     0.025641    39.353251    30.493824 
  39.335882    35.000000     0.028571    38.925023    30.479405 
  39.350141    44.000000     0.022727    38.518009    30.464999 
  39.364401    32.000000     0.031250    38.134716    30.450607 
  39.378660    41.000000     0.024390    37.776354    30.436228 
  39.392920    41.000000     0.024390    37.443033    30.421864 
  39.407179    41.000000     0.024390    37.134028    30.407513 
  39.421439    33.000000     0.030303    36.848057    30.393176 
  39.435699    40.000000     0.025000    36.583515    30.378853 
  39.449958    40.000000     0.025000    36.338655    30.364543 
  39.464217    37.000000     0.027027    36.111715    30.350247 
  39.478477    44.000000     0.022727    35.900998    30.335965 
  39.492736    32.000000     0.031250    35.704922    30.321697 
  39.506996    41.000000     0.024390    35.522038    30.307442 
  39.521255    29.000000     0.034483    35.351040    30.293201 
  39.535515    40.000000     0.025000    35.190757    30.278973 
  39.549774    39.000000     0.025641    35.040152    30.264760 
  39.564034    32.000000     0.031250    34.898301    30.250559 
  39.578294    46.000000     0.021739    34.764392    30.236373 
  39.592553    35.000000     0.028571    34.637702    30.222200 
  39.606812    46.000000     0.021739    34.517595    30.208041 
  39.621072    36.000000     0.027778    34.403507    30.193895 
  39.635331    39.000000     0.025641    34.294936    30.179763 
  39.649591    32.000000     0.031250    34.191439    30.165644 
  39.663850    43.000000     0.023256    34.092620    30.151539 
  39.678110    43.000000     0.023256    33.998125    30.137448 
  39.692369    36.000000     0.027778    33.907638    30.123370 
  39.706629    30.000000     0.033333    33.820877    30.109305 
  39.720889    41.000000     0.024390    33.737586    30.095255 
  39.735148    27.000000     0.037037    33.657538    30.081217 
  39.749407    33.000000     0.030303    33.580526    30.067193 
  39.763667    36.000000     0.027778    33.506362    30.053183 
  39.777926    38.000000     0.026316    33.434878    30.039186 
  39.792186    44.000000     0.022727    33.365919    30.025202 
  39.806445    40.000000     0.025000    33.299347    30.011232 
  39.820705    41.000000     0.024390    33.235035    29.997275 
  39.834964    25.000000     0.040000    33.172865    29.983332 
  39.849224    35.000000     0.028571    33.112731    29.969402 
  39.863484    34.000000     0.029412    33.054537    29.955485 
  39.877743    36.000000     0.027778    32.998193    29.941582 
  39.892002    29.000000     0.034483    32.943619    29.927692 
  39.906262    29.000000     0.034483    32.890741    29.913815 
  39.920521    38.000000     0.026316    32.839491    29.899952 
  39.934781    36.000000     0.027778    32.789806    29.886102 
  39.949040    34.000000     0.029412    32.741630    29.872266 
  39.963300    41.000000     0.024390    32.694910    29.858442 
  39.977559    20.000000     0.050000    32.649599    29.844632 
  39.991819    31.000000     0.032258    32.605653    29.830836 
  40.006079    44.000000     0.022727    32.563032    29.817052 
  40.020338    21.000000     0.047619    32.521702    29.803282 
  40.034597    35.000000     0.028571    32.481630    29.789525 
  40.048857    36.000000     0.027778    32.442786    29.775781 
  40.063116    31.000000     0.032258    32.405146    29.762051 
  40.077376    42.000000     0.023810    32.368687    29.748333 
  40.091635    36.000000     0.027778    32.333389    29.734629 
  40.105895    42.000000     0.023810    32.299235    29.720938 
  40.120154    39.000000     0.025641    32.266211    29.707261 
  40.134414    45.000000     0.022222    32.234307    29.693596 
  40.148674    33.000000     0.030303    32.203513    29.679944 
  40.162933    37.000000     0.027027    32.173824    29.666306 
  40.177192    31.000000     0.032258    32.145237    29.652681 
  40.191452    42.000000     0.023810    32.117752    29.639068 
  40.205711    27.000000     0.037037    32.091372    29.625469 
  40.219971    33.000000     0.030303    32.066101    29.611883 
  40.234230    36.000000     0.027778    32.041948    29.598310 
  40.248490    26.000000     0.038462    32.018924    29.584751 
  40.262749    46.000000     0.021739    31.997045    29.571204 
  40.277009    31.000000     0.032258    31.976328    29.557670 
  40.291269    24.000000     0.041667    31.956794    29.544149 
  40.305528    43.000000     0.023256    31.938469    29.530641 
  40.319787    31.000000     0.032258    31.921381    29.517147 
  40.334047    27.000000     0.037037    31.905564    29.503665 
  40.348306    41.000000     0.024390    31.891056    29.490196 
  40.362566    33.000000     0.030303    31.877899    29.476740 
  40.376825    41.000000     0.024390    31.866140    29.463297 
  40.391085    39.000000     0.025641    31.855834    29.449867 
  40.405344    29.000000     0.034483    31.847040    29.436450 
  40.419604    40.000000     0.025000    31.839823    29.423046 
  40.433864    28.000000     0.035714    31.834259    29.409655 
  40.448123    31.000000     0.032258    31.830427    29.396276 
  40.462382    35.000000     0.028571    31.828420    29.382911 
  40.476642    41.000000     0.024390    31.828336    29.369558 
  40.490901    41.000000     0.024390    31.830287    29.356219 
  40.505161    28.000000     0.035714    31.834396    29.342892 
  40.519420    43.000000     0.023256    31.840800    29.329578 
  40.533680    37.000000     0.027027    31.849649    29.316276 
  40.547939    40.000000     0.025000    31.861110    29.302988 
  40.562199    26.000000     0.038462    31.875371    29.289712 
  40.576459    38.000000     0.026316    31.892636    29.276449 
  40.590718    41.000000     0.024390    31.913137    29.263199 
  40.604977    37.000000     0.027027    31.937129    29.249962 
  40.619237    22.000000     0.045455    31.964897    29.236737 
  40.633496    32.000000     0.031250    31.996760    29.223526 
  40.647756    32.000000     0.031250    32.033073    29.210326 
  40.662015    33.000000     0.030303    32.074233    29.197140 
  40.676275    36.000000     0.027778    32.120688    29.183966 
  40.690534    28.000000     0.035714    32.172936    29.170805 
  40.704794    24.000000     0.041667    32.231538    29.157657 
  40.719054    25.000000     0.040000    32.297127    29.144521 
  40.733313    28.000000     0.035714    32.370412    29.131398 
  40.747572    32.000000     0.031250    32.452192    29.118288 
  40.761832    30.000000     0.033333    32.543366    29.105190 
  40.776091    33.000000     0.030303    32.644948    29.092105 
  40.790351    39.000000     0.025641    32.758070    29.079032 
  40.804610    38.000000     0.026316    32.884009    29.065972 
  40.818870    35.000000     0.028571    33.024210    29.052925 
  40.833129    28.000000     0.035714    33.180305    29.039890 
  40.847389    37.000000     0.027027    33.354110    29.026868 
  40.861649    35.000000     0.028571    33.547648    29.013858 
  40.875908    29.000000     0.034483    33.763169    29.000861 
  40.890167    28.000000     0.035714    34.003155    28.987876 
  40.904427    38.000000     0.026316    34.270334    28.974904 
  40.918686    33.000000     0.030303    34.567677    28.961945 
  40.932946    30.000000     0.033333    34.898390    28.948997 
  40.947205    40.000000     0.025000    35.265888    28.936063 
  40.961465    36.000000     0.027778    35.673741    28.923141 
  40.975724    33.000000     0.030303    36.125596    28.910231 
  40.989984    34.000000     0.029412    36.625035    28.897334 
  41.004244    33.000000     0.030303    37.175377    28.884449 
  41.018503    43.000000     0.023256    37.779390    28.871576 
  41.032762    32.000000     0.031250    38.438900    28.858716 
  41.047022    36.000000     0.027778    39.154273    28.845869 
  41.061281    43.000000     0.023256    39.923779    28.833033 
  41.075541    25.000000     0.040000    40.742836    28.820210 
  41.089800    39.000000     0.025641    41.603190    28.807400 
  41.104060    30.000000     0.033333    42.492128    28.794602 
  41.118319    47.000000     0.021277    43.391853    28.781816 
  41.132579    39.000000     0.025641    44.279257    28.769042 
  41.146839    49.000000     0.020408    45.126307    28.756281 
  41.161098    50.000000     0.020000    45.901299    28.743532 
  41.175357    59.000000     0.016949    46.571096    28.730796 
  41.189617    55.000000     0.018182    47.104276    28.718071 
  41.203876    55.000000     0.018182    47.474764    28.705359 
  41.218136    41.000000     0.024390    47.665224    28.692659 
  41.232395    56.000000     0.017857    47.669276    28.679972 
  41.246655    51.000000     0.019608    47.491806    28.667297 
  41.260914    56.000000     0.017857    47.147191    28.654633 
  41.275174    50.000000     0.020000    46.656025    28.641983 
  41.289434    49.000000     0.020408    46.041503    28.629344 
  41.303693    55.000000     0.018182    45.326633    28.616717 
  41.317952    41.000000     0.024390    44.532952    28.604103 
  41.332212    53.000000     0.018868    43.680599    28.591501 
  41.346471    49.000000     0.020408    42.789052    28.578911 
  41.360731    45.000000     0.022222    41.877670    28.566333 
  41.374990    50.000000     0.020000    40.965537    28.553767 
  41.389250    34.000000     0.029412    40.070595    28.541214 
  41.403509    38.000000     0.026316    39.208446    28.528672 
  41.417769    26.000000     0.038462    38.391342    28.516143 
  41.432029    38.000000     0.026316    37.627670    28.503625 
  41.446288    33.000000     0.030303    36.922040    28.491120 
  41.460547    37.000000     0.027027    36.275800    28.478627 
  41.474807    37.000000     0.027027    35.687798    28.466146 
  41.489066    29.000000     0.034483    35.155161    28.453677 
  41.503326    31.000000     0.032258    34.673979    28.441219 
  41.517585    25.000000     0.040000    34.239845    28.428774 
  41.531845    39.000000     0.025641    33.848230    28.416341 
  41.546104    31.000000     0.032258    33.494732    28.403920 
  41.560364    31.000000     0.032258    33.175224    28.391511 
  41.574624    35.000000     0.028571    32.885924    28.379114 
  41.588883    29.000000     0.034483    32.623424    28.366729 
  41.603142    39.000000     0.025641    32.384684    28.354355 
  41.617402    36.000000     0.027778    32.167015    28.341994 
  41.631661    26.000000     0.038462    31.968048    28.329645 
  41.645921    33.000000     0.030303    31.785704    28.317307 
  41.660180    29.000000     0.034483    31.618157    28.304982 
  41.674440    35.000000     0.028571    31.463811    28.292668 
  41.688699    28.000000     0.035714    31.321264    28.280366 
  41.702959    25.000000     0.040000    31.189285    28.268076 
  41.717219    42.000000     0.023810    31.066786    28.255798 
  41.731478    34.000000     0.029412    30.952792    28.243532 
  41.745737    33.000000     0.030303    30.846424    28.231278 
  41.759997    39.000000     0.025641    30.746949    28.219035 
  41.774256    40.000000     0.025000    30.653744    28.206804 
  41.788516    36.000000     0.027778    30.566236    28.194585 
  41.802775    41.000000     0.024390    30.483906    28.182378 
  41.817035    29.000000     0.034483    30.406297    28.170183 
  41.831294    31.000000     0.032258    30.332998    28.157999 
  41.845554    37.000000     0.027027    30.263638    28.145827 
  41.859814    33.000000     0.030303    30.197882    28.133667 
  41.874073    38.000000     0.026316    30.135424    28.121518 
  41.888332    38.000000     0.026316    30.076001    28.109382 
  41.902592    31.000000     0.032258    30.019382    28.097257 
  41.916851    22.000000     0.045455    29.965354    28.085143 
  41.931111    28.000000     0.035714    29.913720    28.073042 
  41.945370    29.000000     0.034483    29.864303    28.060952 
  41.959630    23.000000     0.043478    29.816944    28.048873 
  41.973889    32.000000     0.031250    29.771494    28.036807 
  41.988149    39.000000     0.025641    29.727822    28.024752 
  42.002409    30.000000     0.033333    29.685805    28.012708 
  42.016668    29.000000     0.034483    29.645334    28.000676 
  42.030927    25.000000     0.040000    29.606305    27.988656 
  42.045187    20.000000     0.050000    29.568627    27.976648 
  42.059446    34.000000     0.029412    29.532213    27.964651 
  42.073706    25.000000     0.040000    29.496986    27.952665 
  42.087965    25.000000     0.040000    29.462874    27.940691 
  42.102225    42.000000     0.023810    29.429810    27.928729 
  42.116484    32.000000     0.031250    29.397733    27.916778 
  42.130744    29.000000     0.034483    29.366586    27.904839 
  42.145004    28.000000     0.035714    29.336318    27.892911 
  42.159263    35.000000     0.028571    29.306879    27.880995 
  42.173522    24.000000     0.041667    29.278226    27.869090 
  42.187782    33.000000     0.030303    29.250316    27.857197 
  42.202041    28.000000     0.035714    29.223111    27.845315 
  42.216301    31.000000     0.032258    29.196576    27.833445 
  42.230560    33.000000     0.030303    29.170677    27.821586 
  42.244820    21.000000     0.047619    29.145384    27.809739 
  42.259079    36.000000     0.027778    29.120668    27.797903 
  42.273339    33.000000     0.030303    29.096502    27.786078 
  42.287599    27.000000     0.037037    29.072862    27.774265 
  42.301858    27.000000     0.037037    29.049723    27.762463 
  42.316117    31.000000     0.032258    29.027066    27.750673 
  42.330377    23.000000     0.043478    29.004869    27.738893 
  42.344636    33.000000     0.030303    28.983115    27.727126 
  42.358896    36.000000     0.027778    28.961785    27.715369 
  42.373155    23.000000     0.043478    28.940864    27.703624 
  42.387415    20.000000     0.050000    28.920337    27.691891 
  42.401674    25.000000     0.040000    28.900190    27.680168 
  42.415934    23.000000     0.043478    28.880411    27.668457 
  42.430194    35.000000     0.028571    28.860988    27.656757 
  42.444453    27.000000     0.037037    28.841906    27.645069 
  42.458712    21.000000     0.047619    28.823149    27.633392 
  42.472972    35.000000     0.028571    28.804695    27.621726 
  42.487231    37.000000     0.027027    28.786538    27.610071 
  42.501491    32.000000     0.031250    28.768679    27.598427 
  42.515750    24.000000     0.041667    28.751110    27.586795 
  42.530010    28.000000     0.035714    28.733824    27.575174 
  42.544269    36.000000     0.027778    28.716816    27.563564 
  42.558529    23.000000     0.043478    28.700079    27.551965 
  42.572789    30.000000     0.033333    28.683607    27.540378 
  42.587048    35.000000     0.028571    28.667396    27.528802 
  42.601307    31.000000     0.032258    28.651441    27.517236 
  42.615567    25.000000     0.040000    28.635741    27.505682 
  42.629826    28.000000     0.035714    28.620292    27.494140 
  42.644086    26.000000     0.038462    28.605093    27.482608 
  42.658345    29.000000     0.034483    28.590144    27.471087 
  42.672605    28.000000     0.035714    28.575443    27.459578 
  42.686864    30.000000     0.033333    28.560988    27.448079 
  42.701124    32.000000     0.031250    28.546770    27.436592 
  42.715384    32.000000     0.031250    28.532763    27.425115 
  42.729643    25.000000     0.040000    28.518930    27.413650 
  42.743902    30.000000     0.033333    28.505279    27.402196 
  42.758162    19.000000     0.052632    28.491841    27.390753 
  42.772421    22.000000     0.045455    28.478622    27.379321 
  42.786681    30.000000     0.033333    28.465624    27.367900 
  42.800940    26.000000     0.038462    28.452845    27.356489 
  42.815200    23.000000     0.043478    28.440288    27.345090 
  42.829459    32.000000     0.031250    28.427952    27.333702 
  42.843719    26.000000     0.038462    28.415840    27.322325 
  42.857979    32.000000     0.031250    28.403952    27.310959 
  42.872238    30.000000     0.033333    28.392292    27.299604 
  42.886497    37.000000     0.027027    28.380863    27.288259 
  42.900757    32.000000     0.031250    28.369666    27.276926 
  42.915016    30.000000     0.033333    28.358706    27.265603 
  42.929276    34.000000     0.029412    28.347987    27.254292 
  42.943535    26.000000     0.038462    28.337515    27.242991 
  42.957795    24.000000     0.041667    28.327293    27.231701 
  42.972054    27.000000     0.037037    28.317328    27.220422 
  42.986314    30.000000     0.033333    28.307627    27.209154 
  43.000574    20.000000     0.050000    28.298196    27.197897 
  43.014833    41.000000     0.024390    28.289044    27.186651 
  43.029092    25.000000     0.040000    28.280179    27.175415 
  43.043352    34.000000     0.029412    28.271612    27.164190 
  43.057611    33.000000     0.030303    28.263351    27.152976 
  43.071871    23.000000     0.043478    28.255409    27.141773 
  43.086130    31.000000     0.032258    28.247799    27.130581 
  43.100390    31.000000     0.032258    28.240534    27.119399 
  43.114649    35.000000     0.028571    28.233628    27.108228 
  43.128909    30.000000     0.033333    28.227099    27.097068 
  43.143169    42.000000     0.023810    28.220963    27.085919 
  43.157428    31.000000     0.032258    28.215241    27.074780 
  43.171687    27.000000     0.037037    28.209952    27.063653 
  43.185947    28.000000     0.035714    28.205121    27.052535 
  43.200206    25.000000     0.040000    28.200773    27.041429 
  43.214466    24.000000     0.041667    28.196934    27.030333 
  43.228725    31.000000     0.032258    28.193635    27.019248 
  43.242985    30.000000     0.033333    28.190909    27.008174 
  43.257244    28.000000     0.035714    28.188792    26.997110 
  43.271504    24.000000     0.041667    28.187322    26.986057 
  43.285764    26.000000     0.038462    28.186544    26.975014 
  43.300023    24.000000     0.041667    28.186505    26.963982 
  43.314282    28.000000     0.035714    28.187257    26.952961 
  43.328542    25.000000     0.040000    28.188856    26.941950 
  43.342801    29.000000     0.034483    28.191365    26.930950 
  43.357061    28.000000     0.035714    28.194854    26.919961 
  43.371320    23.000000     0.043478    28.199397    26.908982 
  43.385580    32.000000     0.031250    28.205080    26.898013 
  43.399839    15.000000     0.066667    28.211995    26.887056 
  43.414099    21.000000     0.047619    28.220251    26.876108 
  43.428359    17.000000     0.058824    28.229976    26.865171 
  43.442618    30.000000     0.033333    28.241327    26.854245 
  43.456877    28.000000     0.035714    28.254480    26.843329 
  43.471137    27.000000     0.037037    28.269602    26.832424 
  43.485396    16.000000     0.062500    28.286855    26.821529 
  43.499656    34.000000     0.029412    28.306436    26.810645 
  43.513915    21.000000     0.047619    28.328578    26.799771 
  43.528175    26.000000     0.038462    28.353543    26.788908 
  43.542434    25.000000     0.040000    28.381624    26.778055 
  43.556694    32.000000     0.031250    28.413141    26.767212 
  43.570954    19.000000     0.052632    28.448452    26.756380 
  43.585213    26.000000     0.038462    28.487972    26.745559 
  43.599472    39.000000     0.025641    28.532168    26.734747 
  43.613732    28.000000     0.035714    28.581553    26.723946 
  43.627991    26.000000     0.038462    28.636694    26.713156 
  43.642251    27.000000     0.037037    28.698217    26.702375 
  43.656510    22.000000     0.045455    28.766812    26.691606 
  43.670770    26.000000     0.038462    28.843247    26.680846 
  43.685029    25.000000     0.040000    28.928382    26.670097 
  43.699289    24.000000     0.041667    29.023222    26.659358 
  43.713549    37.000000     0.027027    29.128948    26.648630 
  43.727808    27.000000     0.037037    29.246844    26.637911 
  43.742067    25.000000     0.040000    29.378041    26.627203 
  43.756327    34.000000     0.029412    29.523526    26.616506 
  43.770586    25.000000     0.040000    29.684363    26.605818 
  43.784846    32.000000     0.031250    29.861628    26.595141 
  43.799105    29.000000     0.034483    30.056260    26.584474 
  43.813365    37.000000     0.027027    30.268933    26.573818 
  43.827624    38.000000     0.026316    30.499901    26.563171 
  43.841884    21.000000     0.047619    30.748804    26.552535 
  43.856144    28.000000     0.035714    31.014436    26.541909 
  43.870403    30.000000     0.033333    31.294491    26.531293 
  43.884662    31.000000     0.032258    31.585310    26.520688 
  43.898922    25.000000     0.040000    31.881660    26.510092 
  43.913181    32.000000     0.031250    32.176618    26.499507 
  43.927441    30.000000     0.033333    32.461618    26.488932 
  43.941700    34.000000     0.029412    32.726758    26.478367 
  43.955960    29.000000     0.034483    32.961404    26.467812 
  43.970219    39.000000     0.025641    33.155104    26.457267 
  43.984479    39.000000     0.025641    33.298718    26.446732 
  43.998738    29.000000     0.034483    33.385575    26.436208 
  44.012998    30.000000     0.033333    33.412359    26.425693 
  44.027257    28.000000     0.035714    33.379461    26.415189 
  44.041517    35.000000     0.028571    33.290640    26.404695 
  44.055776    36.000000     0.027778    33.152073    26.394210 
  44.070036    39.000000     0.025641    32.971108    26.383736 
  44.084295    30.000000     0.033333    32.755131    26.373272 
  44.098555    20.000000     0.050000    32.510881    26.362818 
  44.112814    31.000000     0.032258    32.244317    26.352374 
  44.127074    28.000000     0.035714    31.960900    26.341940 
  44.141333    34.000000     0.029412    31.666001    26.331515 
  44.155593    35.000000     0.028571    31.365163    26.321101 
  44.169852    33.000000     0.030303    31.064072    26.310697 
  44.184112    27.000000     0.037037    30.768255    26.300303 
  44.198371    32.000000     0.031250    30.482649    26.289919 
  44.212631    27.000000     0.037037    30.211232    26.279544 
  44.226890    38.000000     0.026316    29.956807    26.269180 
  44.241150    22.000000     0.045455    29.720989    26.258825 
  44.255409    27.000000     0.037037    29.504344    26.248481 
  44.269669    28.000000     0.035714    29.306617    26.238146 
  44.283928    19.000000     0.052632    29.126970    26.227821 
  44.298188    32.000000     0.031250    28.964208    26.217506 
  44.312447    33.000000     0.030303    28.816950    26.207201 
  44.326707    34.000000     0.029412    28.683757    26.196906 
  44.340966    41.000000     0.024390    28.563217    26.186621 
  44.355226    31.000000     0.032258    28.453994    26.176345 
  44.369485    25.000000     0.040000    28.354860    26.166080 
  44.383745    32.000000     0.031250    28.264700    26.155824 
  44.398004    29.000000     0.034483    28.182523    26.145578 
  44.412264    34.000000     0.029412    28.107453    26.135341 
  44.426523    30.000000     0.033333    28.038719    26.125115 
  44.440783    26.000000     0.038462    27.975619    26.114898 
  44.455042    30.000000     0.033333    27.917516    26.104691 
  44.469302    45.000000     0.022222    27.863880    26.094494 
  44.483561    26.000000     0.038462    27.814256    26.084307 
  44.497821    27.000000     0.037037    27.768238    26.074129 
  44.512080    26.000000     0.038462    27.725462    26.063961 
  44.526340    15.000000     0.066667    27.685610    26.053803 
  44.540599    31.000000     0.032258    27.648399    26.043654 
  44.554859    20.000000     0.050000    27.613577    26.033515 
  44.569118    20.000000     0.050000    27.580922    26.023386 
  44.583378    26.000000     0.038462    27.550237    26.013267 
  44.597637    26.000000     0.038462    27.521347    26.003157 
  44.611897    25.000000     0.040000    27.494106    25.993056 
  44.626156    32.000000     0.031250    27.468399    25.982966 
  44.640416    40.000000     0.025000    27.444130    25.972885 
  44.654675    33.000000     0.030303    27.421189    25.962814 
  44.668935    26.000000     0.038462    27.399452    25.952752 
  44.683194    31.000000     0.032258    27.378820    25.942700 
  44.697454    26.000000     0.038462    27.359210    25.932657 
  44.711713    37.000000     0.027027    27.340551    25.922624 
  44.725973    22.000000     0.045455    27.322778    25.912601 
  44.740232    31.000000     0.032258    27.305831    25.902587 
  44.754492    30.000000     0.033333    27.289658    25.892583 
  44.768751    36.000000     0.027778    27.274211    25.882588 
  44.783011    21.000000     0.047619    27.259444    25.872603 
  44.797270    22.000000     0.045455    27.245318    25.862627 
  44.811530    21.000000     0.047619    27.231797    25.852661 
  44.825789    32.000000     0.031250    27.218846    25.842704 
  44.840049    31.000000     0.032258    27.206435    25.832757 
  44.854308    33.000000     0.030303    27.194534    25.822819 
  44.868568    20.000000     0.050000    27.183117    25.812891 
  44.882827    29.000000     0.034483    27.172159    25.802972 
  44.897087    26.000000     0.038462    27.161635    25.793063 
  44.911346    32.000000     0.031250    27.151520    25.783163 
  44.925606    24.000000     0.041667    27.141792    25.773272 
  44.939865    28.000000     0.035714    27.132422    25.763391 
  44.954125    33.000000     0.030303    27.123383    25.753519 
  44.968384    24.000000     0.041667    27.114640    25.743657 
  44.982644    30.000000     0.033333    27.106161    25.733804 
  44.996903    28.000000     0.035714    27.097908    25.723961 
  45.011163    27.000000     0.037037    27.089849    25.714126 
  45.025422    23.000000     0.043478    27.081971    25.704302 
  45.039682    24.000000     0.041667    27.074327    25.694486 
  45.053941    33.000000     0.030303    27.067076    25.684680 
  45.068201    28.000000     0.035714    27.060414    25.674883 
  45.082460    23.000000     0.043478    27.054327    25.665095 
  45.096720    29.000000     0.034483    27.048630    25.655317 
  45.110979    37.000000     0.027027    27.043229    25.645548 
  45.125239    27.000000     0.037037    27.038104    25.635789 
  45.139498    29.000000     0.034483    27.033251    25.626038 
  45.153758    22.000000     0.045455    27.028666    25.616297 
  45.168017    22.000000     0.045455    27.024344    25.606565 
  45.182277    21.000000     0.047619    27.020285    25.596843 
  45.196536    18.000000     0.055556    27.016486    25.587129 
  45.210796    35.000000     0.028571    27.012947    25.577425 
  45.225055    30.000000     0.033333    27.009666    25.567730 
  45.239315    27.000000     0.037037    27.006644    25.558044 
  45.253574    23.000000     0.043478    27.003880    25.548368 
  45.267834    31.000000     0.032258    27.001371    25.538700 
  45.282093    24.000000     0.041667    26.999105    25.529042 
  45.296353    40.000000     0.025000    26.997068    25.519393 
  45.310612    28.000000     0.035714    26.995263    25.509753 
  45.324872    37.000000     0.027027    26.993704    25.500122 
  45.339131    22.000000     0.045455    26.992395    25.490501 
  45.353391    21.000000     0.047619    26.991336    25.480888 
  45.367650    35.000000     0.028571    26.990528    25.471285 
  45.381910    23.000000     0.043478    26.989974    25.461690 
  45.396169    31.000000     0.032258    26.989673    25.452105 
  45.410429    28.000000     0.035714    26.989628    25.442529 
  45.424688    30.000000     0.033333    26.989841    25.432962 
  45.438948    15.000000     0.066667    26.990313    25.423404 
  45.453207    28.000000     0.035714    26.991048    25.413855 
  45.467467    22.000000     0.045455    26.992048    25.404315 
  45.481726    34.000000     0.029412    26.993315    25.394784 
  45.495986    30.000000     0.033333    26.994853    25.385262 
  45.510245    39.000000     0.025641    26.996664    25.375750 
  45.524505    23.000000     0.043478    26.998753    25.366246 
  45.538764    30.000000     0.033333    27.001122    25.356751 
  45.553024    25.000000     0.040000    27.003776    25.347265 
  45.567283    28.000000     0.035714    27.006718    25.337788 
  45.581543    29.000000     0.034483    27.009953    25.328320 
  45.595802    20.000000     0.050000    27.013486    25.318861 
  45.610062    31.000000     0.032258    27.017321    25.309411 
  45.624321    30.000000     0.033333    27.021463    25.299970 
  45.638581    24.000000     0.041667    27.025917    25.290538 
  45.652840    36.000000     0.027778    27.030689    25.281114 
  45.667100    25.000000     0.040000    27.035784    25.271700 
  45.681359    25.000000     0.040000    27.041208    25.262294 
  45.695619    29.000000     0.034483    27.046967    25.252898 
  45.709878    34.000000     0.029412    27.053069    25.243510 
  45.724138    20.000000     0.050000    27.059518    25.234131 
  45.738397    31.000000     0.032258    27.066323    25.224761 
  45.752657    29.000000     0.034483    27.073490    25.215400 
  45.766916    31.000000     0.032258    27.081027    25.206047 
  45.781176    33.000000     0.030303    27.088942    25.196704 
  45.795435    28.000000     0.035714    27.097243    25.187369 
  45.809695    31.000000     0.032258    27.105939    25.178043 
  45.823954    23.000000     0.043478    27.115037    25.168726 
  45.838214    25.000000     0.040000    27.124548    25.159418 
  45.852473    33.000000     0.030303    27.134481    25.150118 
  45.866733    30.000000     0.033333    27.144846    25.140827 
  45.880992    33.000000     0.030303    27.155652    25.131545 
  45.895252    31.000000     0.032258    27.166912    25.122272 
  45.909511    27.000000     0.037037    27.178635    25.113007 
  45.923771    24.000000     0.041667    27.190833    25.103751 
  45.938030    27.000000     0.037037    27.203514    25.094504 
  45.952290    34.000000     0.029412    27.216685    25.085266 
  45.966549    23.000000     0.043478    27.230362    25.076036 
  45.980809    34.000000     0.029412    27.244559    25.066815 
  45.995068    26.000000     0.038462    27.259292    25.057602 
  46.009328    27.000000     0.037037    27.274575    25.048398 
  46.023587    31.000000     0.032258    27.290421    25.039203 
  46.037847    27.000000     0.037037    27.306847    25.030017 
  46.052106    25.000000     0.040000    27.323867    25.020839 
  46.066366    32.000000     0.031250    27.341497    25.011670 
  46.080625    26.000000     0.038462    27.359755    25.002509 
  46.094885    23.000000     0.043478    27.378658    24.993357 
  46.109144    23.000000     0.043478    27.398224    24.984214 
  46.123404    19.000000     0.052632    27.418471    24.975079 
  46.137663    23.000000     0.043478    27.439420    24.965953 
  46.151923    24.000000     0.041667    27.461090    24.956835 
  46.166182    23.000000     0.043478    27.483503    24.947726 
  46.180442    28.000000     0.035714    27.506681    24.938625 
  46.194701    25.000000     0.040000    27.530645    24.929533 
  46.208961    19.000000     0.052632    27.555421    24.920450 
  46.223220    27.000000     0.037037    27.581032    24.911375 
  46.237480    29.000000     0.034483    27.607504    24.902308 
  46.251739    26.000000     0.038462    27.634863    24.893251 
  46.265999    25.000000     0.040000    27.663138    24.884201 
  46.280258    26.000000     0.038462    27.692358    24.875160 
  46.294518    22.000000     0.045455    27.722552    24.866127 
  46.308777    26.000000     0.038462    27.753752    24.857103 
  46.323037    24.000000     0.041667    27.785991    24.848088 
  46.337296    22.000000     0.045455    27.819302    24.839081 
  46.351556    19.000000     0.052632    27.853720    24.830082 
  46.365815    17.000000     0.058824    27.889282    24.821091 
  46.380075    33.000000     0.030303    27.926026    24.812110 
  46.394334    36.000000     0.027778    27.963993    24.803136 
  46.408594    31.000000     0.032258    28.003226    24.794171 
  46.422853    25.000000     0.040000    28.043769    24.785214 
  46.437113    29.000000     0.034483    28.085667    24.776266 
  46.451372    26.000000     0.038462    28.128969    24.767326 
  46.465632    26.000000     0.038462    28.173726    24.758394 
  46.479891    29.000000     0.034483    28.219989    24.749471 
  46.494151    20.000000     0.050000    28.267815    24.740556 
  46.508410    25.000000     0.040000    28.317260    24.731649 
  46.522670    34.000000     0.029412    28.368385    24.722751 
  46.536929    32.000000     0.031250    28.421253    24.713861 
  46.551189    34.000000     0.029412    28.475926    24.704979 
  46.565448    34.000000     0.029412    28.532468    24.696105 
  46.579708    28.000000     0.035714    28.590952    24.687240 
  46.593967    30.000000     0.033333    28.651460    24.678383 
  46.608227    31.000000     0.032258    28.714072    24.669535 
  46.622486    32.000000     0.031250    28.778871    24.660694 
  46.636746    26.000000     0.038462    28.845947    24.651862 
  46.651005    30.000000     0.033333    28.915391    24.643038 
  46.665265    33.000000     0.030303    28.987301    24.634222 
  46.679524    20.000000     0.050000    29.061780    24.625415 
  46.693784    26.000000     0.038462    29.138936    24.616615 
  46.708043    26.000000     0.038462    29.218881    24.607824 
  46.722303    37.000000     0.027027    29.301736    24.599041 
  46.736562    31.000000     0.032258    29.387627    24.590266 
  46.750822    27.000000     0.037037    29.476688    24.581500 
  46.765081    44.000000     0.022727    29.569059    24.572741 
  46.779341    28.000000     0.035714    29.664889    24.563991 
  46.793600    32.000000     0.031250    29.764334    24.555249 
  46.807860    32.000000     0.031250    29.867561    24.546515 
  46.822119    30.000000     0.033333    29.974746    24.537789 
  46.836379    31.000000     0.032258    30.086073    24.529071 
  46.850638    26.000000     0.038462    30.201742    24.520361 
  46.864898    36.000000     0.027778    30.321960    24.511659 
  46.879157    32.000000     0.031250    30.446948    24.502966 
  46.893417    28.000000     0.035714    30.576943    24.494280 
  46.907676    26.000000     0.038462    30.712195    24.485603 
  46.921936    35.000000     0.028571    30.852968    24.476933 
  46.936195    36.000000     0.027778    30.999547    24.468272 
  46.950455    32.000000     0.031250    31.152234    24.459619 
  46.964714    37.000000     0.027027    31.311355    24.450973 
  46.978974    40.000000     0.025000    31.477266    24.442336 
  46.993233    31.000000     0.032258    31.650347    24.433706 
  47.007493    32.000000     0.031250    31.830991    24.425085 
  47.021752    33.000000     0.030303    32.019606    24.416472 
  47.036012    27.000000     0.037037    32.216629    24.407866 
  47.050271    32.000000     0.031250    32.422531    24.399269 
  47.064531    24.000000     0.041667    32.637836    24.390679 
  47.078790    41.000000     0.024390    32.863119    24.382098 
  47.093050    32.000000     0.031250    33.098987    24.373524 
  47.107309    29.000000     0.034483    33.346092    24.364959 
  47.121569    35.000000     0.028571    33.605140    24.356401 
  47.135828    37.000000     0.027027    33.876895    24.347851 
  47.150088    38.000000     0.026316    34.162185    24.339309 
  47.164347    32.000000     0.031250    34.461913    24.330775 
  47.178607    28.000000     0.035714    34.777060    24.322249 
  47.192866    30.000000     0.033333    35.108698    24.313730 
  47.207126    33.000000     0.030303    35.458002    24.305220 
  47.221385    30.000000     0.033333    35.826257    24.296717 
  47.235645    30.000000     0.033333    36.214881    24.288222 
  47.249904    36.000000     0.027778    36.625432    24.279735 
  47.264164    37.000000     0.027027    37.059633    24.271256 
  47.278423    43.000000     0.023256    37.519392    24.262785 
  47.292683    36.000000     0.027778    38.006824    24.254321 
  47.306942    37.000000     0.027027    38.524280    24.245866 
  47.321202    42.000000     0.023810    39.074375    24.237418 
  47.335461    47.000000     0.021277    39.660024    24.228978 
  47.349721    37.000000     0.027027    40.284475    24.220545 
  47.363980    42.000000     0.023810    40.951354    24.212120 
  47.378240    42.000000     0.023810    41.664703    24.203704 
  47.392499    45.000000     0.022222    42.429029    24.195294 
  47.406759    38.000000     0.026316    43.249353    24.186893 
  47.421018    29.000000     0.034483    44.131256    24.178499 
  47.435278    30.000000     0.033333    45.080933    24.170113 
  47.449537    52.000000     0.019231    46.105244    24.161735 
  47.463797    58.000000     0.017241    47.211756    24.153364 
  47.478056    67.000000     0.014925    48.408790    24.145001 
  47.492316    53.000000     0.018868    49.705458    24.136646 
  47.506575    49.000000     0.020408    51.111689    24.128299 
  47.520835    61.000000     0.016393    52.638245    24.119959 
  47.535094    60.000000     0.016667    54.296723    24.111626 
  47.549354    55.000000     0.018182    56.099533    24.103302 
  47.563613    55.000000     0.018182    58.059862    24.094985 
  47.577873    62.000000     0.016129    60.191602    24.086675 
  47.592132    75.000000     0.013333    62.509256    24.078373 
  47.606392    74.000000     0.013514    65.027803    24.070079 
  47.620651    72.000000     0.013889    67.762532    24.061792 
  47.634911    61.000000     0.016393    70.728822    24.053513 
  47.649170    57.000000     0.017544    73.941886    24.045242 
  47.663430    69.000000     0.014493    77.416450    24.036978 
  47.677689    84.000000     0.011905    81.166381    24.028722 
  47.691949    72.000000     0.013889    85.204235    24.020473 
  47.706208    98.000000     0.010204    89.540724    24.012232 
  47.720468    73.000000     0.013699    94.184090    24.003998 
  47.734727   105.000000     0.009524    99.139376    23.995772 
  47.748987   104.000000     0.009615   104.407569    23.987553 
  47.763246    94.000000     0.010638   109.984599    23.979342 
  47.777506   117.000000     0.008547   115.860196    23.971138 
  47.791765   131.000000     0.007634   122.016610    23.962942 
  47.806025   126.000000     0.007937   128.427234    23.954753 
  47.820284   139.000000     0.007194   135.055163    23.946572 
  47.834544   139.000000     0.007194   141.851802    23.938398 
  47.848803   152.000000     0.006579   148.755658    23.930231 
  47.863063   138.000000     0.007246   155.691509    23.922072 
  47.877322   182.000000     0.005495   162.570184    23.913921 
  47.891582   164.000000     0.006098   169.289222    23.905776 
  47.905841   189.000000     0.005291   175.734671    23.897640 
  47.920101   189.000000     0.005291   181.784220    23.889510 
  47.934360   188.000000     0.005319   187.311701    23.881388 
  47.948620   190.000000     0.005263   192.192829    23.873274 
  47.962879   206.000000     0.004854   196.311886    23.865167 
  47.977139   207.000000     0.004831   199.568698    23.857067 
  47.991398   202.000000     0.004950   201.884929    23.848974 
  48.005658   184.000000     0.005435   203.208865    23.840889 
  48.019917   198.000000     0.005051   203.517961    23.832811 
  48.034177   197.000000     0.005076   202.818755    23.824741 
  48.048436   205.000000     0.004878   201.144290    23.816677 
  48.062696   201.000000     0.004975   198.549683    23.808622 
  48.076955   198.000000     0.005051   195.106814    23.800573 
  48.091215   196.000000     0.005102   190.899138    23.792532 
  48.105474   201.000000     0.004975   186.017406    23.784498 
  48.119734   180.000000     0.005556   180.556600    23.776471 
  48.133993   186.000000     0.005376   174.613989    23.768451 
  48.148253   179.000000     0.005587   168.287842    23.760439 
  48.162512   152.000000     0.006579   161.676262    23.752434 
  48.176772   159.000000     0.006289   154.875725    23.744436 
  48.191031   150.000000     0.006667   147.979184    23.736446 
  48.205291   126.000000     0.007937   141.073850    23.728463 
  48.219550   146.000000     0.006849   134.238973    23.720486 
  48.233810   129.000000     0.007752   127.543952    23.712518 
  48.248069   116.000000     0.008621   121.047066    23.704556 
  48.262329   108.000000     0.009259   114.794946    23.696601 
  48.276588   107.000000     0.009346   108.822766    23.688654 
  48.290848    90.000000     0.011111   103.155023    23.680714 
  48.305107   103.000000     0.009709    97.806713    23.672781 
  48.319367    94.000000     0.010638    92.784723    23.664855 
  48.333626   102.000000     0.009804    88.089268    23.656936 
  48.347886    88.000000     0.011364    83.715256    23.649024 
  48.362145    77.000000     0.012987    79.653529    23.641120 
  48.376405    80.000000     0.012500    75.891924    23.633222 
  48.390664    69.000000     0.014493    72.416168    23.625332 
  48.404924    75.000000     0.013333    69.210606    23.617449 
  48.419183    52.000000     0.019231    66.258784    23.609573 
  48.433443    79.000000     0.012658    63.543911    23.601704 
  48.447702    54.000000     0.018519    61.049215    23.593842 
  48.461962    55.000000     0.018182    58.758223    23.585987 
  48.476221    51.000000     0.019608    56.654963    23.578139 
  48.490481    44.000000     0.022727    54.724122    23.570298 
  48.504740    43.000000     0.023256    52.951152    23.562464 
  48.519000    40.000000     0.025000    51.322346    23.554637 
  48.533259    50.000000     0.020000    49.824878    23.546818 
  48.547519    50.000000     0.020000    48.446828    23.539005 
  48.561778    61.000000     0.016393    47.177181    23.531199 
  48.576038    41.000000     0.024390    46.005812    23.523400 
  48.590297    48.000000     0.020833    44.923461    23.515608 
  48.604557    44.000000     0.022727    43.921702    23.507823 
  48.618816    39.000000     0.025641    42.992888    23.500045 
  48.633076    51.000000     0.019608    42.130115    23.492275 
  48.647335    36.000000     0.027778    41.327159    23.484510 
  48.661595    30.000000     0.033333    40.578435    23.476753 
  48.675854    36.000000     0.027778    39.878935    23.469003 
  48.690114    27.000000     0.037037    39.224179    23.461260 
  48.704373    38.000000     0.026316    38.610168    23.453524 
  48.718633    35.000000     0.028571    38.033334    23.445794 
  48.732892    40.000000     0.025000    37.490501    23.438072 
  48.747152    30.000000     0.033333    36.978839    23.430356 
  48.761411    44.000000     0.022727    36.495802    23.422647 
  48.775671    34.000000     0.029412    36.039105    23.414945 
  48.789930    33.000000     0.030303    35.606712    23.407250 
  48.804190    32.000000     0.031250    35.196796    23.399562 
  48.818449    29.000000     0.034483    34.807717    23.391880 
  48.832709    30.000000     0.033333    34.437989    23.384206 
  48.846968    35.000000     0.028571    34.086267    23.376538 
  48.861228    29.000000     0.034483    33.751338    23.368877 
  48.875487    37.000000     0.027027    33.432104    23.361223 
  48.889747    37.000000     0.027027    33.127560    23.353575 
  48.904006    30.000000     0.033333    32.836786    23.345935 
  48.918266    24.000000     0.041667    32.558936    23.338301 
  48.932525    25.000000     0.040000    32.293235    23.330674 
  48.946785    30.000000     0.033333    32.038968    23.323053 
  48.961044    36.000000     0.027778    31.795473    23.315440 
  48.975304    22.000000     0.045455    31.562139    23.307833 
  48.989563    31.000000     0.032258    31.338398    23.300233 
  49.003823    30.000000     0.033333    31.123723    23.292640 
  49.018082    29.000000     0.034483    30.917624    23.285053 
  49.032342    28.000000     0.035714    30.719643    23.277473 
  49.046601    34.000000     0.029412    30.529353    23.269900 
  49.060861    23.000000     0.043478    30.346355    23.262333 
  49.075120    28.000000     0.035714    30.170277    23.254773 
  49.089380    27.000000     0.037037    30.000768    23.247220 
  49.103639    24.000000     0.041667    29.837501    23.239674 
  49.117899    22.000000     0.045455    29.680170    23.232134 
  49.132158    30.000000     0.033333    29.528485    23.224600 
  49.146418    38.000000     0.026316    29.382175    23.217074 
  49.160677    34.000000     0.029412    29.240986    23.209554 
  49.174937    32.000000     0.031250    29.104678    23.202040 
  49.189196    20.000000     0.050000    28.973025    23.194534 
  49.203456    29.000000     0.034483    28.845815    23.187033 
  49.217715    26.000000     0.038462    28.722845    23.179540 
  49.231975    24.000000     0.041667    28.603928    23.172053 
  49.246234    25.000000     0.040000    28.488885    23.164572 
  49.260494    33.000000     0.030303    28.377542    23.157098 
  49.274753    29.000000     0.034483    28.269738    23.149631 
  49.289013    18.000000     0.055556    28.165324    23.142170 
  49.303272    33.000000     0.030303    28.064162    23.134716 
  49.317532    36.000000     0.027778    27.966117    23.127268 
  49.331791    25.000000     0.040000    27.871050    23.119827 
  49.346051    18.000000     0.055556    27.778819    23.112393 
  49.360310    42.000000     0.023810    27.689295    23.104964 
  49.374570    28.000000     0.035714    27.602381    23.097543 
  49.388829    27.000000     0.037037    27.517988    23.090128 
  49.403089    26.000000     0.038462    27.436019    23.082719 
  49.417348    24.000000     0.041667    27.356379    23.075317 
  49.431608    23.000000     0.043478    27.278979    23.067921 
  49.445867    26.000000     0.038462    27.203734    23.060532 
  49.460127    33.000000     0.030303    27.130561    23.053149 
  49.474386    29.000000     0.034483    27.059384    23.045772 
  49.488646    38.000000     0.026316    26.990128    23.038403 
  49.502905    21.000000     0.047619    26.922723    23.031039 
  49.517165    27.000000     0.037037    26.857102    23.023682 
  49.531424    19.000000     0.052632    26.793201    23.016331 
  49.545684    33.000000     0.030303    26.730959    23.008987 
  49.559943    24.000000     0.041667    26.670317    23.001649 
  49.574203    30.000000     0.033333    26.611219    22.994317 
  49.588462    27.000000     0.037037    26.553613    22.986992 
  49.602722    31.000000     0.032258    26.497447    22.979673 
  49.616981    17.000000     0.058824    26.442673    22.972361 
  49.631241    21.000000     0.047619    26.389243    22.965054 
  49.645500    32.000000     0.031250    26.337114    22.957755 
  49.659760    28.000000     0.035714    26.286243    22.950461 
  49.674019    30.000000     0.033333    26.236588    22.943174 
  49.688279    29.000000     0.034483    26.188111    22.935893 
  49.702538    26.000000     0.038462    26.140773    22.928619 
  49.716798    21.000000     0.047619    26.094539    22.921350 
  49.731057    25.000000     0.040000    26.049375    22.914088 
  49.745317    27.000000     0.037037    26.005246    22.906833 
  49.759576    26.000000     0.038462    25.962121    22.899583 
  49.773836    27.000000     0.037037    25.919968    22.892340 
  49.788095    24.000000     0.041667    25.878758    22.885103 
  49.802355    39.000000     0.025641    25.838463    22.877872 
  49.816615    28.000000     0.035714    25.799055    22.870648 
  49.830874    24.000000     0.041667    25.760510    22.863430 
  49.845133    24.000000     0.041667    25.722807    22.856218 
  49.859393    21.000000     0.047619    25.685929    22.849012 
  49.873652    30.000000     0.033333    25.649851    22.841812 
  49.887912    34.000000     0.029412    25.614547    22.834619 
  49.902171    26.000000     0.038462    25.579994    22.827432 
  49.916431    36.000000     0.027778    25.546171    22.820251 
  49.930690    22.000000     0.045455    25.513058    22.813076 
  49.944950    32.000000     0.031250    25.480638    22.805907 
  49.959210    18.000000     0.055556    25.448891    22.798744 
  49.973469    27.000000     0.037037    25.417798    22.791588 
  49.987728    25.000000     0.040000    25.387339    22.784438 
  50.001988    21.000000     0.047619    25.357500    22.777294 
  50.016247    23.000000     0.043478    25.328267    22.770156 
  50.030507    29.000000     0.034483    25.299625    22.763024 
  50.044766    20.000000     0.050000    25.271559    22.755898 
  50.059026    28.000000     0.035714    25.244057    22.748778 
  50.073285    26.000000     0.038462    25.217104    22.741664 
  50.087545    30.000000     0.033333    25.190686    22.734557 
  50.101805    28.000000     0.035714    25.164790    22.727455 
  50.116064    26.000000     0.038462    25.139405    22.720360 
  50.130323    26.000000     0.038462    25.114518    22.713270 
  50.144583    27.000000     0.037037    25.090120    22.706187 
  50.158842    27.000000     0.037037    25.066199    22.699110 
  50.173102    24.000000     0.041667    25.042745    22.692038 
  50.187361    26.000000     0.038462    25.019748    22.684973 
  50.201621    32.000000     0.031250    24.997198    22.677914 
  50.215880    33.000000     0.030303    24.975085    22.670861 
  50.230140    16.000000     0.062500    24.953402    22.663813 
  50.244400    25.000000     0.040000    24.932139    22.656772 
  50.258659    11.000000     0.090909    24.911288    22.649737 
  50.272918    27.000000     0.037037    24.890840    22.642707 
  50.287178    27.000000     0.037037    24.870788    22.635684 
  50.301437    23.000000     0.043478    24.851125    22.628667 
  50.315697    19.000000     0.052632    24.831843    22.621655 
  50.329956    21.000000     0.047619    24.812936    22.614649 
  50.344216    24.000000     0.041667    24.794397    22.607650 
  50.358475    28.000000     0.035714    24.776221    22.600656 
  50.372735    23.000000     0.043478    24.758400    22.593668 
  50.386995    24.000000     0.041667    24.740930    22.586686 
  50.401254    20.000000     0.050000    24.723806    22.579710 
  50.415513    28.000000     0.035714    24.707021    22.572740 
  50.429773    20.000000     0.050000    24.690567    22.565776 
  50.444032    27.000000     0.037037    24.674428    22.558818 
  50.458292    32.000000     0.031250    24.658600    22.551865 
  50.472551    20.000000     0.050000    24.643086    22.544919 
  50.486811    25.000000     0.040000    24.627883    22.537978 
  50.501070    29.000000     0.034483    24.612986    22.531043 
  50.515330    30.000000     0.033333    24.598392    22.524114 
  50.529590    38.000000     0.026316    24.584095    22.517190 
  50.543849    19.000000     0.052632    24.570093    22.510273 
  50.558108    28.000000     0.035714    24.556380    22.503361 
  50.572368    21.000000     0.047619    24.542955    22.496455 
  50.586627    28.000000     0.035714    24.529813    22.489555 
  50.600887    21.000000     0.047619    24.516950    22.482661 
  50.615146    30.000000     0.033333    24.504365    22.475772 
  50.629406    34.000000     0.029412    24.492053    22.468890 
  50.643665    22.000000     0.045455    24.480013    22.462013 
  50.657925    16.000000     0.062500    24.468241    22.455141 
  50.672185    22.000000     0.045455    24.456735    22.448276 
  50.686444    23.000000     0.043478    24.445493    22.441416 
  50.700703    20.000000     0.050000    24.434512    22.434562 
  50.714963    32.000000     0.031250    24.423790    22.427713 
  50.729222    30.000000     0.033333    24.413321    22.420871 
  50.743482    21.000000     0.047619    24.403102    22.414034 
  50.757741    25.000000     0.040000    24.393130    22.407203 
  50.772001    19.000000     0.052632    24.383407    22.400377 
  50.786260    18.000000     0.055556    24.373933    22.393557 
  50.800520    31.000000     0.032258    24.364704    22.386743 
  50.814780    23.000000     0.043478    24.355720    22.379934 
  50.829039    21.000000     0.047619    24.346979    22.373131 
  50.843298    27.000000     0.037037    24.338481    22.366334 
  50.857558    28.000000     0.035714    24.330224    22.359542 
  50.871817    19.000000     0.052632    24.322207    22.352756 
  50.886077    36.000000     0.027778    24.314429    22.345976 
  50.900336    30.000000     0.033333    24.306889    22.339201 
  50.914596    21.000000     0.047619    24.299587    22.332432 
  50.928855    23.000000     0.043478    24.292521    22.325668 
  50.943115    12.000000     0.083333    24.285692    22.318910 
  50.957375    21.000000     0.047619    24.279099    22.312158 
  50.971634    22.000000     0.045455    24.272741    22.305411 
  50.985893    26.000000     0.038462    24.266619    22.298670 
  51.000153    20.000000     0.050000    24.260731    22.291934 
  51.014412    13.000000     0.076923    24.255079    22.285204 
  51.028672    22.000000     0.045455    24.249663    22.278479 
  51.042931    26.000000     0.038462    24.244482    22.271760 
  51.057191    24.000000     0.041667    24.239537    22.265047 
  51.071450    18.000000     0.055556    24.234827    22.258339 
  51.085710    27.000000     0.037037    24.230353    22.251636 
  51.099970    17.000000     0.058824    24.226115    22.244939 
  51.114229    22.000000     0.045455    24.222115    22.238247 
  51.128488    28.000000     0.035714    24.218353    22.231561 
  51.142748    19.000000     0.052632    24.214830    22.224881 
  51.157007    18.000000     0.055556    24.211547    22.218206 
  51.171267    23.000000     0.043478    24.208506    22.211536 
  51.185526    17.000000     0.058824    24.205707    22.204872 
  51.199786    25.000000     0.040000    24.203152    22.198213 
  51.214045    20.000000     0.050000    24.200842    22.191560 
  51.228305    28.000000     0.035714    24.198778    22.184912 
  51.242565    30.000000     0.033333    24.196963    22.178269 
  51.256824    27.000000     0.037037    24.195398    22.171632 
  51.271083    29.000000     0.034483    24.194085    22.165001 
  51.285343    22.000000     0.045455    24.193025    22.158374 
  51.299602    21.000000     0.047619    24.192221    22.151753 
  51.313862    23.000000     0.043478    24.191675    22.145138 
  51.328121    23.000000     0.043478    24.191390    22.138528 
  51.342381    21.000000     0.047619    24.191367    22.131923 
  51.356640    20.000000     0.050000    24.191609    22.125324 
  51.370900    22.000000     0.045455    24.192120    22.118730 
  51.385160    18.000000     0.055556    24.192901    22.112141 
  51.399419    24.000000     0.041667    24.193955    22.105558 
  51.413678    23.000000     0.043478    24.195286    22.098980 
  51.427938    29.000000     0.034483    24.196898    22.092407 
  51.442197    25.000000     0.040000    24.198792    22.085839 
  51.456457    22.000000     0.045455    24.200974    22.079277 
  51.470716    21.000000     0.047619    24.203445    22.072721 
  51.484976    21.000000     0.047619    24.206211    22.066169 
  51.499235    28.000000     0.035714    24.209275    22.059623 
  51.513495    19.000000     0.052632    24.212641    22.053082 
  51.527755    26.000000     0.038462    24.216314    22.046546 
  51.542014    20.000000     0.050000    24.220297    22.040016 
  51.556273    18.000000     0.055556    24.224597    22.033491 
  51.570533    24.000000     0.041667    24.229216    22.026971 
  51.584792    24.000000     0.041667    24.234161    22.020456 
  51.599052    20.000000     0.050000    24.239436    22.013946 
  51.613311    21.000000     0.047619    24.245047    22.007442 
  51.627571    32.000000     0.031250    24.251000    22.000943 
  51.641830    20.000000     0.050000    24.257300    21.994449 
  51.656090    25.000000     0.040000    24.263952    21.987961 
  51.670350    27.000000     0.037037    24.270964    21.981477 
  51.684609    16.000000     0.062500    24.278342    21.974999 
  51.698868    31.000000     0.032258    24.286093    21.968526 
  51.713128    23.000000     0.043478    24.294222    21.962058 
  51.727387    19.000000     0.052632    24.302738    21.955595 
  51.741647    24.000000     0.041667    24.311648    21.949137 
  51.755906    15.000000     0.066667    24.320960    21.942685 
  51.770166    25.000000     0.040000    24.330681    21.936238 
  51.784425    21.000000     0.047619    24.340820    21.929795 
  51.798685    22.000000     0.045455    24.351385    21.923358 
  51.812945    27.000000     0.037037    24.362386    21.916926 
  51.827204    26.000000     0.038462    24.373832    21.910499 
  51.841463    22.000000     0.045455    24.385732    21.904078 
  51.855723    20.000000     0.050000    24.398096    21.897661 
  51.869982    25.000000     0.040000    24.410934    21.891249 
  51.884242    32.000000     0.031250    24.424258    21.884843 
  51.898501    31.000000     0.032258    24.438076    21.878441 
  51.912761    18.000000     0.055556    24.452399    21.872045 
  51.927020    28.000000     0.035714    24.467240    21.865653 
  51.941280    23.000000     0.043478    24.482611    21.859267 
  51.955540    27.000000     0.037037    24.498526    21.852886 
  51.969799    28.000000     0.035714    24.514996    21.846509 
  51.984058    27.000000     0.037037    24.532035    21.840138 
  51.998318    19.000000     0.052632    24.549656    21.833772 
  52.012577    22.000000     0.045455    24.567876    21.827411 
  52.026837    17.000000     0.058824    24.586710    21.821054 
  52.041096    27.000000     0.037037    24.606172    21.814703 
  52.055356    25.000000     0.040000    24.626281    21.808357 
  52.069615    21.000000     0.047619    24.647053    21.802016 
  52.083875    29.000000     0.034483    24.668505    21.795679 
  52.098134    25.000000     0.040000    24.690656    21.789348 
  52.112394    28.000000     0.035714    24.713526    21.783022 
  52.126653    29.000000     0.034483    24.737133    21.776700 
  52.140913    25.000000     0.040000    24.761500    21.770384 
  52.155172    29.000000     0.034483    24.786647    21.764072 
  52.169432    25.000000     0.040000    24.812596    21.757765 
  52.183691    16.000000     0.062500    24.839372    21.751464 
  52.197951    19.000000     0.052632    24.866995    21.745167 
  52.212210    29.000000     0.034483    24.895490    21.738875 
  52.226470    31.000000     0.032258    24.924883    21.732588 
  52.240729    15.000000     0.066667    24.955202    21.726305 
  52.254989    24.000000     0.041667    24.986479    21.720028 
  52.269248    19.000000     0.052632    25.018741    21.713756 
  52.283508    32.000000     0.031250    25.052021    21.707488 
  52.297767    26.000000     0.038462    25.086351    21.701225 
  52.312027    28.000000     0.035714    25.121764    21.694967 
  52.326286    18.000000     0.055556    25.158291    21.688714 
  52.340546    32.000000     0.031250    25.195960    21.682466 
  52.354805    17.000000     0.058824    25.234805    21.676223 
  52.369065    29.000000     0.034483    25.274874    21.669984 
  52.383324    14.000000     0.071429    25.316210    21.663751 
  52.397584    25.000000     0.040000    25.358857    21.657522 
  52.411843    28.000000     0.035714    25.402860    21.651297 
  52.426103    24.000000     0.041667    25.448267    21.645078 
  52.440362    28.000000     0.035714    25.495125    21.638863 
  52.454622    22.000000     0.045455    25.543487    21.632654 
  52.468881    19.000000     0.052632    25.593406    21.626449 
  52.483141    26.000000     0.038462    25.644938    21.620248 
  52.497400    27.000000     0.037037    25.698142    21.614053 
  52.511660    30.000000     0.033333    25.753079    21.607862 
  52.525919    19.000000     0.052632    25.809813    21.601676 
  52.540179    25.000000     0.040000    25.868411    21.595495 
  52.554438    27.000000     0.037037    25.928945    21.589318 
  52.568698    28.000000     0.035714    25.991487    21.583146 
  52.582957    35.000000     0.028571    26.056117    21.576979 
  52.597217    25.000000     0.040000    26.122922    21.570816 
  52.611476    26.000000     0.038462    26.192000    21.564659 
  52.625736    26.000000     0.038462    26.263454    21.558505 
  52.639995    21.000000     0.047619    26.337378    21.552357 
  52.654255    32.000000     0.031250    26.413859    21.546213 
  52.668514    23.000000     0.043478    26.493001    21.540074 
  52.682774    31.000000     0.032258    26.574920    21.533940 
  52.697033    22.000000     0.045455    26.659738    21.527810 
  52.711293    26.000000     0.038462    26.747580    21.521685 
  52.725552    25.000000     0.040000    26.838581    21.515564 
  52.739812    31.000000     0.032258    26.932882    21.509448 
  52.754071    25.000000     0.040000    27.030634    21.503337 
  52.768331    28.000000     0.035714    27.131995    21.497230 
  52.782590    22.000000     0.045455    27.237135    21.491128 
  52.796850    24.000000     0.041667    27.346234    21.485031 
  52.811109    21.000000     0.047619    27.459485    21.478938 
  52.825369    29.000000     0.034483    27.577089    21.472849 
  52.839628    20.000000     0.050000    27.699259    21.466766 
  52.853888    30.000000     0.033333    27.826224    21.460686 
  52.868147    29.000000     0.034483    27.958227    21.454612 
  52.882407    27.000000     0.037037    28.095529    21.448542 
  52.896666    35.000000     0.028571    28.238407    21.442476 
  52.910926    22.000000     0.045455    28.387158    21.436415 
  52.925185    26.000000     0.038462    28.542101    21.430359 
  52.939445    30.000000     0.033333    28.703575    21.424307 
  52.953704    27.000000     0.037037    28.871945    21.418259 
  52.967964    25.000000     0.040000    29.047604    21.412217 
  52.982223    21.000000     0.047619    29.230974    21.406178 
  52.996483    38.000000     0.026316    29.422512    21.400144 
  53.010742    29.000000     0.034483    29.622708    21.394115 
  53.025002    35.000000     0.028571    29.832095    21.388090 
  53.039261    27.000000     0.037037    30.051247    21.382069 
  53.053521    26.000000     0.038462    30.280789    21.376053 
  53.067780    30.000000     0.033333    30.521403    21.370042 
  53.082040    26.000000     0.038462    30.773827    21.364035 
  53.096299    22.000000     0.045455    31.038871    21.358032 
  53.110559    34.000000     0.029412    31.317421    21.352034 
  53.124818    31.000000     0.032258    31.610445    21.346040 
  53.139078    37.000000     0.027027    31.919011    21.340051 
  53.153337    36.000000     0.027778    32.244291    21.334066 
  53.167597    33.000000     0.030303    32.587577    21.328085 
  53.181856    31.000000     0.032258    32.950296    21.322109 
  53.196116    42.000000     0.023810    33.334023    21.316138 
  53.210375    29.000000     0.034483    33.740501    21.310170 
  53.224635    37.000000     0.027027    34.171656    21.304207 
  53.238894    35.000000     0.028571    34.629621    21.298249 
  53.253154    35.000000     0.028571    35.116754    21.292294 
  53.267413    42.000000     0.023810    35.635661    21.286345 
  53.281673    40.000000     0.025000    36.189219    21.280399 
  53.295932    34.000000     0.029412    36.780599    21.274458 
  53.310192    37.000000     0.027027    37.413288    21.268521 
  53.324451    36.000000     0.027778    38.091111    21.262588 
  53.338711    46.000000     0.021739    38.818255    21.256660 
  53.352970    45.000000     0.022222    39.599285    21.250736 
  53.367230    46.000000     0.021739    40.439161    21.244817 
  53.381489    55.000000     0.018182    41.343245    21.238902 
  53.395749    34.000000     0.029412    42.317308    21.232991 
  53.410008    23.000000     0.043478    43.367523    21.227084 
  53.424268    43.000000     0.023256    44.500459    21.221182 
  53.438527    48.000000     0.020833    45.723056    21.215283 
  53.452787    40.000000     0.025000    47.042594    21.209390 
  53.467046    50.000000     0.020000    48.466646    21.203500 
  53.481306    46.000000     0.021739    50.003018    21.197615 
  53.495565    55.000000     0.018182    51.659673    21.191734 
  53.509825    61.000000     0.016393    53.444635    21.185857 
  53.524084    48.000000     0.020833    55.365875    21.179984 
  53.538344    51.000000     0.019608    57.431174    21.174116 
  53.552603    63.000000     0.015873    59.647960    21.168251 
  53.566863    46.000000     0.021739    62.023110    21.162391 
  53.581122    75.000000     0.013333    64.562728    21.156536 
  53.595382    74.000000     0.013514    67.271864    21.150684 
  53.609641    64.000000     0.015625    70.154200    21.144837 
  53.623901    59.000000     0.016949    73.211668    21.138994 
  53.638160    81.000000     0.012346    76.444006    21.133155 
  53.652420    81.000000     0.012346    79.848258    21.127320 
  53.666679    91.000000     0.010989    83.418190    21.121489 
  53.680939    95.000000     0.010526    87.143669    21.115662 
  53.695198    97.000000     0.010309    91.009985    21.109840 
  53.709458   112.000000     0.008929    94.997182    21.104022 
  53.723717    94.000000     0.010638    99.079436    21.098208 
  53.737977    98.000000     0.010204   103.224539    21.092398 
  53.752236   108.000000     0.009259   107.393613    21.086592 
  53.766496   107.000000     0.009346   111.541130    21.080790 
  53.780755   102.000000     0.009804   115.615380    21.074992 
  53.795015   135.000000     0.007407   119.559478    21.069199 
  53.809274   137.000000     0.007299   123.312999    21.063409 
  53.823534   140.000000     0.007143   126.814263    21.057624 
  53.837793   133.000000     0.007519   130.003186    21.051843 
  53.852053   129.000000     0.007752   132.824521    21.046065 
  53.866312   123.000000     0.008130   135.231188    21.040292 
  53.880572   113.000000     0.008850   137.187276    21.034523 
  53.894831   137.000000     0.007299   138.670372    21.028758 
  53.909091   132.000000     0.007576   139.672814    21.022997 
  53.923350   140.000000     0.007143   140.201675    21.017240 
  53.937610   125.000000     0.008000   140.277486    21.011487 
  53.951869   126.000000     0.007937   139.932006    21.005738 
  53.966129   133.000000     0.007519   139.205437    20.999993 
  53.980388   127.000000     0.007874   138.143630    20.994252 
  53.994648   138.000000     0.007246   136.795696    20.988515 
  54.008907   130.000000     0.007692   135.212295    20.982783 
  54.023167   113.000000     0.008850   133.444630    20.977054 
  54.037426   139.000000     0.007194   131.543950    20.971329 
  54.051686   128.000000     0.007812   129.561253    20.965608 
  54.065945   117.000000     0.008547   127.546828    20.959891 
  54.080205   115.000000     0.008696   125.549370    20.954178 
  54.094464   120.000000     0.008333   123.614516    20.948469 
  54.108724   136.000000     0.007353   121.782842    20.942764 
  54.122983   127.000000     0.007874   120.087468    20.937062 
  54.137243   117.000000     0.008547   118.551517    20.931365 
  54.151502   129.000000     0.007752   117.185737    20.925672 
  54.165762   115.000000     0.008696   115.986589    20.919982 
  54.180021   130.000000     0.007692   114.935130    20.914297 
  54.194281   129.000000     0.007752   113.997059    20.908615 
  54.208540    94.000000     0.010638   113.124258    20.902938 
  54.222800   108.000000     0.009259   112.258160    20.897264 
  54.237059   124.000000     0.008065   111.335039    20.891594 
  54.251319   131.000000     0.007634   110.292988    20.885928 
  54.265578   101.000000     0.009901   109.079780    20.880266 
  54.279838   110.000000     0.009091   107.660217    20.874608 
  54.294097   113.000000     0.008850   106.021228    20.868953 
  54.308357    92.000000     0.010870   104.173126    20.863303 
  54.322616    95.000000     0.010526   102.146325    20.857656 
  54.336876    99.000000     0.010101    99.984188    20.852013 
  54.351135    93.000000     0.010753    97.733974    20.846374 
  54.365395   107.000000     0.009346    95.438467    20.840739 
  54.379654    83.000000     0.012048    93.130520    20.835107 
  54.393914    86.000000     0.011628    90.831585    20.829480 
  54.408173    97.000000     0.010309    88.554000    20.823856 
  54.422433    96.000000     0.010417    86.305684    20.818236 
  54.436692    90.000000     0.011111    84.095439    20.812620 
  54.450952    80.000000     0.012500    81.937112    20.807007 
  54.465211    85.000000     0.011765    79.851488    20.801399 
  54.479471    85.000000     0.011765    77.865630    20.795794 
  54.493730    68.000000     0.014706    76.010237    20.790193 
  54.507990    82.000000     0.012195    74.316130    20.784596 
  54.522249    71.000000     0.014085    72.811003    20.779002 
  54.536509    85.000000     0.011765    71.517236    20.773412 
  54.550768    75.000000     0.013333    70.451024    20.767826 
  54.565028    72.000000     0.013889    69.622622    20.762244 
  54.579287    50.000000     0.020000    69.037294    20.756665 
  54.593547    67.000000     0.014925    68.696586    20.751090 
  54.607806    78.000000     0.012821    68.599579    20.745519 
  54.622066    83.000000     0.012048    68.743939    20.739952 
  54.636325    68.000000     0.014706    69.126693    20.734388 
  54.650585    66.000000     0.015152    69.744744    20.728828 
  54.664844    65.000000     0.015385    70.595144    20.723271 
  54.679104    86.000000     0.011628    71.675173    20.717719 
  54.693363    71.000000     0.014085    72.982283    20.712170 
  54.707623    87.000000     0.011494    74.513911    20.706624 
  54.721882    82.000000     0.012195    76.267211    20.701083 
  54.736142    75.000000     0.013333    78.238700    20.695545 
  54.750401    85.000000     0.011765    80.423834    20.690010 
  54.764661    74.000000     0.013514    82.816521    20.684479 
  54.778920    80.000000     0.012500    85.408559    20.678952 
  54.793180    83.000000     0.012048    88.189027    20.673429 
  54.807439   112.000000     0.008929    91.143608    20.667909 
  54.821699    95.000000     0.010526    94.253903    20.662393 
  54.835958    94.000000     0.010638    97.496729    20.656880 
  54.850218    90.000000     0.011111   100.843476    20.651371 
  54.864477   110.000000     0.009091   104.259581    20.645865 
  54.878737   128.000000     0.007812   107.704205    20.640363 
  54.892996   121.000000     0.008264   111.130213    20.634865 
  54.907256    95.000000     0.010526   114.484572    20.629370 
  54.921515   109.000000     0.009174   117.709256    20.623879 
  54.935775   135.000000     0.007407   120.742754    20.618392 
  54.950034   130.000000     0.007692   123.522169    20.612908 
  54.964294   133.000000     0.007519   125.985880    20.607427 
  54.978553   126.000000     0.007937   128.076562    20.601950 
  54.992813   134.000000     0.007463   129.744328    20.596477 
  55.007072   123.000000     0.008130   130.949592    20.591007 
  55.021332   150.000000     0.006667   131.665297    20.585541 
  55.035591   147.000000     0.006803   131.878144    20.580078 
  55.049851   124.000000     0.008065   131.588626    20.574618 
  55.064110   144.000000     0.006944   130.809873    20.569163 
  55.078370   131.000000     0.007634   129.565532    20.563710 
  55.092629   136.000000     0.007353   127.887096    20.558261 
  55.106889   122.000000     0.008197   125.811173    20.552816 
  55.121148   102.000000     0.009804   123.377140    20.547374 
  55.135408   110.000000     0.009091   120.625487    20.541936 
  55.149667   110.000000     0.009091   117.596922    20.536501 
  55.163927   101.000000     0.009901   114.332126    20.531069 
  55.178186   124.000000     0.008065   110.871888    20.525641 
  55.192446   101.000000     0.009901   107.257298    20.520217 
  55.206705   103.000000     0.009709   103.529748    20.514796 
  55.220965    96.000000     0.010417    99.730570    20.509378 
  55.235224    92.000000     0.010870    95.900308    20.503964 
  55.249484    96.000000     0.010417    92.077725    20.498553 
  55.263743    84.000000     0.011905    88.298731    20.493146 
  55.278003    77.000000     0.012987    84.595399    20.487741 
  55.292262    77.000000     0.012987    80.995234    20.482341 
  55.306522    79.000000     0.012658    77.520762    20.476944 
  55.320781    61.000000     0.016393    74.189445    20.471550 
  55.335041    68.000000     0.014706    71.013893    20.466159 
  55.349300    72.000000     0.013889    68.002284    20.460772 
  55.363560    59.000000     0.016949    65.158910    20.455389 
  55.377819    48.000000     0.020833    62.484791    20.450008 
  55.392079    41.000000     0.024390    59.978282    20.444631 
  55.406338    53.000000     0.018868    57.635635    20.439258 
  55.420598    61.000000     0.016393    55.451509    20.433887 
  55.434857    49.000000     0.020408    53.419400    20.428520 
  55.449117    54.000000     0.018519    51.532003    20.423157 
  55.463376    48.000000     0.020833    49.781509    20.417796 
  55.477636    51.000000     0.019608    48.159835    20.412439 
  55.491895    50.000000     0.020000    46.658819    20.407086 
  55.506155    46.000000     0.021739    45.270357    20.401735 
  55.520414    41.000000     0.024390    43.986520    20.396388 
  55.534674    43.000000     0.023256    42.799632    20.391045 
  55.548933    36.000000     0.027778    41.702335    20.385704 
  55.563193    35.000000     0.028571    40.687631    20.380367 
  55.577452    50.000000     0.020000    39.748911    20.375033 
  55.591712    40.000000     0.025000    38.879972    20.369702 
  55.605971    37.000000     0.027027    38.075025    20.364375 
  55.620231    40.000000     0.025000    37.328695    20.359051 
  55.634490    35.000000     0.028571    36.636014    20.353730 
  55.648750    45.000000     0.022222    35.992413    20.348412 
  55.663009    30.000000     0.033333    35.393703    20.343098 
  55.677269    29.000000     0.034483    34.836064    20.337787 
  55.691528    37.000000     0.027027    34.316016    20.332479 
  55.705788    27.000000     0.037037    33.830409    20.327174 
  55.720047    32.000000     0.031250    33.376391    20.321873 
  55.734307    25.000000     0.040000    32.951395    20.316574 
  55.748566    36.000000     0.027778    32.553108    20.311279 
  55.762826    42.000000     0.023810    32.179450    20.305987 
  55.777085    28.000000     0.035714    31.828552    20.300699 
  55.791345    37.000000     0.027027    31.498760    20.295413 
  55.805604    26.000000     0.038462    31.188600    20.290131 
  55.819864    38.000000     0.026316    30.896759    20.284852 
  55.834123    34.000000     0.029412    30.622064    20.279576 
  55.848383    26.000000     0.038462    30.363477    20.274303 
  55.862642    27.000000     0.037037    30.120081    20.269033 
  55.876902    26.000000     0.038462    29.891070    20.263767 
  55.891161    36.000000     0.027778    29.675748    20.258503 
  55.905421    29.000000     0.034483    29.473527    20.253243 
  55.919680    27.000000     0.037037    29.283906    20.247986 
  55.933940    26.000000     0.038462    29.106437    20.242732 
  55.948199    29.000000     0.034483    28.940719    20.237481 
  55.962459    31.000000     0.032258    28.786434    20.232233 
  55.976718    28.000000     0.035714    28.643341    20.226988 
  55.990978    27.000000     0.037037    28.511267    20.221747 
  56.005237    25.000000     0.040000    28.390106    20.216508 
  56.019497    25.000000     0.040000    28.279814    20.211273 
  56.033756    28.000000     0.035714    28.180414    20.206040 
  56.048016    28.000000     0.035714    28.091997    20.200811 
  56.062275    32.000000     0.031250    28.014720    20.195585 
  56.076535    31.000000     0.032258    27.948814    20.190362 
  56.090794    30.000000     0.033333    27.894586    20.185141 
  56.105054    25.000000     0.040000    27.852422    20.179924 
  56.119313    27.000000     0.037037    27.822789    20.174710 
  56.133573    36.000000     0.027778    27.806244    20.169499 
  56.147832    27.000000     0.037037    27.803436    20.164291 
  56.162092    27.000000     0.037037    27.815112    20.159087 
  56.176351    24.000000     0.041667    27.842123    20.153885 
  56.190611    25.000000     0.040000    27.885426    20.148686 
  56.204870    33.000000     0.030303    27.946098    20.143490 
  56.219130    27.000000     0.037037    28.025333    20.138297 
  56.233389    27.000000     0.037037    28.124458    20.133107 
  56.247649    34.000000     0.029412    28.244927    20.127920 
  56.261908    25.000000     0.040000    28.388330    20.122736 
  56.276168    28.000000     0.035714    28.556380    20.117555 
  56.290427    29.000000     0.034483    28.750895    20.112377 
  56.304687    28.000000     0.035714    28.973762    20.107202 
  56.318946    19.000000     0.052632    29.226880    20.102030 
  56.333206    32.000000     0.031250    29.512072    20.096861 
  56.347465    34.000000     0.029412    29.830961    20.091695 
  56.361725    41.000000     0.024390    30.184801    20.086532 
  56.375984    43.000000     0.023256    30.574258    20.081371 
  56.390244    24.000000     0.041667    30.999141    20.076214 
  56.404503    34.000000     0.029412    31.458074    20.071059 
  56.418763    34.000000     0.029412    31.948126    20.065908 
  56.433022    31.000000     0.032258    32.464426    20.060759 
  56.447282    29.000000     0.034483    32.999778    20.055614 
  56.461541    35.000000     0.028571    33.544369    20.050471 
  56.475801    36.000000     0.027778    34.085620    20.045331 
  56.490060    33.000000     0.030303    34.608311    20.040194 
  56.504320    29.000000     0.034483    35.095076    20.035060 
  56.518579    44.000000     0.022727    35.527364    20.029928 
  56.532839    26.000000     0.038462    35.886888    20.024800 
  56.547098    35.000000     0.028571    36.157461    20.019674 
  56.561358    39.000000     0.025641    36.326959    20.014552 
  56.575617    29.000000     0.034483    36.389012    20.009432 
  56.589877    29.000000     0.034483    36.343941    20.004315 
  56.604136    41.000000     0.024390    36.198589    19.999201 
  56.618396    37.000000     0.027027    35.964948    19.994089 
  56.632655    25.000000     0.040000    35.657876    19.988981 
  56.646915    35.000000     0.028571    35.292503    19.983875 
  56.661174    26.000000     0.038462    34.881986    19.978772 
  56.675434    35.000000     0.028571    34.436172    19.973672 
  56.689693    36.000000     0.027778    33.961359    19.968575 
  56.703953    19.000000     0.052632    33.461054    19.963481 
  56.718212    42.000000     0.023810    32.937346    19.958389 
  56.732472    31.000000     0.032258    32.392416    19.953300 
  56.746731    33.000000     0.030303    31.829756    19.948214 
  56.760991    42.000000     0.023810    31.254768    19.943131 
  56.775250    25.000000     0.040000    30.674661    19.938050 
  56.789510    32.000000     0.031250    30.097779    19.932972 
  56.803769    18.000000     0.055556    29.532626    19.927897 
  56.818029    26.000000     0.038462    28.986914    19.922825 
  56.832288    30.000000     0.033333    28.466863    19.917755 
  56.846548    43.000000     0.023256    27.976862    19.912689 
  56.860807    30.000000     0.033333    27.519453    19.907624 
  56.875067    27.000000     0.037037    27.095559    19.902563 
  56.889326    27.000000     0.037037    26.704819    19.897505 
  56.903586    28.000000     0.035714    26.345956    19.892449 
  56.917845    25.000000     0.040000    26.017104    19.887395 
  56.932105    16.000000     0.062500    25.716070    19.882345 
  56.946364    30.000000     0.033333    25.440536    19.877297 
  56.960624    27.000000     0.037037    25.188189    19.872252 
  56.974883    23.000000     0.043478    24.956812    19.867210 
  56.989143    19.000000     0.052632    24.744329    19.862170 
  57.003402    26.000000     0.038462    24.548834    19.857133 
  57.017662    23.000000     0.043478    24.368603    19.852099 
  57.031921    28.000000     0.035714    24.202089    19.847067 
  57.046181    19.000000     0.052632    24.047913    19.842038 
  57.060440    20.000000     0.050000    23.904835    19.837011 
  57.074700    21.000000     0.047619    23.771742    19.831988 
  57.088959    23.000000     0.043478    23.647651    19.826967 
  57.103219    21.000000     0.047619    23.531696    19.821948 
  57.117478    19.000000     0.052632    23.423105    19.816932 
  57.131738    24.000000     0.041667    23.321193    19.811919 
  57.145997    18.000000     0.055556    23.225353    19.806909 
  57.160257    20.000000     0.050000    23.135043    19.801901 
  57.174516    23.000000     0.043478    23.049779    19.796895 
  57.188776    29.000000     0.034483    22.969133    19.791892 
  57.203035    24.000000     0.041667    22.892720    19.786892 
  57.217295    30.000000     0.033333    22.820195    19.781895 
  57.231554    18.000000     0.055556    22.751245    19.776900 
  57.245814    21.000000     0.047619    22.685590    19.771907 
  57.260073    23.000000     0.043478    22.622980    19.766917 
  57.274333    26.000000     0.038462    22.563187    19.761930 
  57.288592    29.000000     0.034483    22.506005    19.756946 
  57.302852    26.000000     0.038462    22.451248    19.751963 
  57.317111    24.000000     0.041667    22.398746    19.746984 
  57.331371     9.000000     0.111111    22.348347    19.742007 
  57.345630    23.000000     0.043478    22.299910    19.737032 
  57.359890    23.000000     0.043478    22.253307    19.732060 
  57.374149    27.000000     0.037037    22.208422    19.727091 
  57.388409    18.000000     0.055556    22.165147    19.722124 
  57.402668    22.000000     0.045455    22.123384    19.717159 
  57.416928    16.000000     0.062500    22.083039    19.712198 
  57.431187    23.000000     0.043478    22.044026    19.707238 
  57.445447    22.000000     0.045455    22.006272    19.702281 
  57.459706    18.000000     0.055556    21.969707    19.697327 
  57.473966    17.000000     0.058824    21.934265    19.692375 
  57.488225    21.000000     0.047619    21.899888    19.687426 
  57.502485    25.000000     0.040000    21.866519    19.682479 
  57.516744    16.000000     0.062500    21.834105    19.677534 
  57.531004    21.000000     0.047619    21.802598    19.672592 
  57.545263    19.000000     0.052632    21.771954    19.667653 
  57.559523    23.000000     0.043478    21.742131    19.662716 
  57.573782    10.000000     0.100000    21.713089    19.657781 
  57.588042    20.000000     0.050000    21.684792    19.652849 
  57.602301    31.000000     0.032258    21.657206    19.647919 
  57.616561    20.000000     0.050000    21.630299    19.642992 
  57.630820    30.000000     0.033333    21.604042    19.638067 
  57.645080    24.000000     0.041667    21.578406    19.633145 
  57.659339    22.000000     0.045455    21.553365    19.628225 
  57.673599    15.000000     0.066667    21.528894    19.623307 
  57.687858    20.000000     0.050000    21.504971    19.618392 
  57.702118    22.000000     0.045455    21.481574    19.613479 
  57.716377    29.000000     0.034483    21.458682    19.608569 
  57.730637    17.000000     0.058824    21.436276    19.603661 
  57.744896    19.000000     0.052632    21.414338    19.598755 
  57.759156    18.000000     0.055556    21.392852    19.593852 
  57.773415    17.000000     0.058824    21.371800    19.588951 
  57.787675    24.000000     0.041667    21.351166    19.584052 
  57.801934    19.000000     0.052632    21.330931    19.579156 
  57.816194    32.000000     0.031250    21.311077    19.574262 
  57.830453    17.000000     0.058824    21.291589    19.569371 
  57.844713    25.000000     0.040000    21.272459    19.564482 
  57.858972    18.000000     0.055556    21.253673    19.559595 
  57.873232    13.000000     0.076923    21.235216    19.554711 
  57.887491    26.000000     0.038462    21.217075    19.549829 
  57.901751    23.000000     0.043478    21.199231    19.544949 
  57.916010    22.000000     0.045455    21.181663    19.540072 
  57.930270    11.000000     0.090909    21.164345    19.535197 
  57.944529    16.000000     0.062500    21.147256    19.530324 
  57.958789    18.000000     0.055556    21.130366    19.525453 
  57.973048    24.000000     0.041667    21.113643    19.520585 
  57.987308    18.000000     0.055556    21.097048    19.515719 
  58.001567    16.000000     0.062500    21.080549    19.510856 
  58.015827    29.000000     0.034483    21.064143    19.505994 
  58.030086    18.000000     0.055556    21.047922    19.501135 
  58.044346    27.000000     0.037037    21.032087    19.496279 
  58.058605    29.000000     0.034483    21.016828    19.491424 
  58.072865    25.000000     0.040000    21.002093    19.486572 
  58.087124    17.000000     0.058824    20.987684    19.481722 
  58.101384    23.000000     0.043478    20.973502    19.476874 
  58.115643    21.000000     0.047619    20.959529    19.472029 
  58.129903    16.000000     0.062500    20.945765    19.467185 
  58.144162    17.000000     0.058824    20.932209    19.462344 
  58.158422    20.000000     0.050000    20.918857    19.457506 
  58.172681    32.000000     0.031250    20.905699    19.452669 
  58.186941    21.000000     0.047619    20.892729    19.447835 
  58.201200    21.000000     0.047619    20.879942    19.443003 
  58.215460    17.000000     0.058824    20.867334    19.438173 
  58.229719    20.000000     0.050000    20.854903    19.433345 
  58.243979    23.000000     0.043478    20.842644    19.428519 
  58.258238    22.000000     0.045455    20.830554    19.423696 
  58.272498    24.000000     0.041667    20.818629    19.418875 
  58.286757    18.000000     0.055556    20.806866    19.414056 
  58.301017    26.000000     0.038462    20.795263    19.409239 
  58.315276    16.000000     0.062500    20.783815    19.404425 
  58.329536    25.000000     0.040000    20.772521    19.399612 
  58.343795    15.000000     0.066667    20.761378    19.394802 
  58.358055    23.000000     0.043478    20.750382    19.389994 
  58.372314    12.000000     0.083333    20.739531    19.385188 
  58.386574    21.000000     0.047619    20.728822    19.380384 
  58.400833    30.000000     0.033333    20.718253    19.375582 
  58.415093    22.000000     0.045455    20.707820    19.370783 
  58.429352    16.000000     0.062500    20.697522    19.365985 
  58.443612    33.000000     0.030303    20.687354    19.361190 
  58.457871    20.000000     0.050000    20.677314    19.356397 
  58.472131    16.000000     0.062500    20.667399    19.351606 
  58.486390    10.000000     0.100000    20.657606    19.346817 
  58.500650    20.000000     0.050000    20.647934    19.342030 
  58.514909    24.000000     0.041667    20.638382    19.337245 
  58.529169    31.000000     0.032258    20.628960    19.332463 
  58.543428    15.000000     0.066667    20.619674    19.327682 
  58.557688    15.000000     0.066667    20.610520    19.322904 
  58.571947    14.000000     0.071429    20.601486    19.318127 
  58.586207    19.000000     0.052632    20.592568    19.313353 
  58.600466    17.000000     0.058824    20.583766    19.308581 
  58.614726    17.000000     0.058824    20.575077    19.303811 
  58.628985    23.000000     0.043478    20.566502    19.299043 
  58.643245    17.000000     0.058824    20.558038    19.294276 
  58.657504    25.000000     0.040000    20.549684    19.289512 
  58.671764    21.000000     0.047619    20.541439    19.284750 
  58.686023    24.000000     0.041667    20.533303    19.279991 
  58.700283    17.000000     0.058824    20.525273    19.275233 
  58.714542    19.000000     0.052632    20.517349    19.270477 
  58.728802     9.000000     0.111111    20.509529    19.265723 
  58.743061    24.000000     0.041667    20.501813    19.260971 
  58.757321    20.000000     0.050000    20.494199    19.256221 
  58.771580    17.000000     0.058824    20.486686    19.251473 
  58.785840    23.000000     0.043478    20.479271    19.246728 
  58.800099    24.000000     0.041667    20.471954    19.241984 
  58.814359    15.000000     0.066667    20.464733    19.237242 
  58.828618    21.000000     0.047619    20.457605    19.232502 
  58.842878    26.000000     0.038462    20.450569    19.227764 
  58.857137    17.000000     0.058824    20.443623    19.223028 
  58.871397    20.000000     0.050000    20.436771    19.218294 
  58.885656    23.000000     0.043478    20.430021    19.213562 
  58.899916    33.000000     0.030303    20.423387    19.208832 
  58.914175    19.000000     0.052632    20.416866    19.204104 
  58.928435    20.000000     0.050000    20.410446    19.199378 
  58.942694    15.000000     0.066667    20.404121    19.194654 
  58.956954    20.000000     0.050000    20.397890    19.189932 
  58.971213    16.000000     0.062500    20.391751    19.185212 
  58.985473    19.000000     0.052632    20.385702    19.180493 
  58.999732    21.000000     0.047619    20.379741    19.175777 
  59.013992    19.000000     0.052632    20.373866    19.171063 
  59.028251    18.000000     0.055556    20.368074    19.166350 
  59.042511    19.000000     0.052632    20.362360    19.161639 
  59.056770    21.000000     0.047619    20.356720    19.156931 
  59.071030    24.000000     0.041667    20.351150    19.152224 
  59.085289    22.000000     0.045455    20.345646    19.147519 
  59.099549    20.000000     0.050000    20.340205    19.142816 
  59.113808    18.000000     0.055556    20.334839    19.138115 
  59.128068    21.000000     0.047619    20.329588    19.133415 
  59.142327    30.000000     0.033333    20.324511    19.128718 
  59.156587    22.000000     0.045455    20.319596    19.124022 
  59.170846    26.000000     0.038462    20.314789    19.119329 
  59.185106    23.000000     0.043478    20.310078    19.114637 
  59.199365    20.000000     0.050000    20.305462    19.109947 
  59.213625    18.000000     0.055556    20.300940    19.105259 
  59.227884    20.000000     0.050000    20.296514    19.100573 
  59.242144    14.000000     0.071429    20.292184    19.095888 
  59.256403    19.000000     0.052632    20.287949    19.091206 
  59.270663    27.000000     0.037037    20.283811    19.086525 
  59.284922    18.000000     0.055556    20.279768    19.081846 
  59.299182    23.000000     0.043478    20.275822    19.077169 
  59.313441    15.000000     0.066667    20.271971    19.072494 
  59.327701    21.000000     0.047619    20.268217    19.067820 
  59.341960    21.000000     0.047619    20.264559    19.063149 
  59.356220    22.000000     0.045455    20.260997    19.058479 
  59.370479    22.000000     0.045455    20.257530    19.053811 
  59.384739    17.000000     0.058824    20.254158    19.049144 
  59.398998    17.000000     0.058824    20.250882    19.044480 
  59.413258    25.000000     0.040000    20.247706    19.039817 
  59.427517    18.000000     0.055556    20.244635    19.035156 
  59.441777    19.000000     0.052632    20.241666    19.030497 
  59.456036    22.000000     0.045455    20.238791    19.025840 
  59.470296    27.000000     0.037037    20.236007    19.021184 
  59.484555    25.000000     0.040000    20.233309    19.016531 
  59.498815    19.000000     0.052632    20.230694    19.011878 
  59.513074    18.000000     0.055556    20.228163    19.007228 
  59.527334    24.000000     0.041667    20.225728    19.002580 
  59.541593    16.000000     0.062500    20.223423    18.997933 
  59.555853    24.000000     0.041667    20.221292    18.993288 
  59.570112    22.000000     0.045455    20.219328    18.988644 
  59.584372    24.000000     0.041667    20.217491    18.984003 
  59.598631    17.000000     0.058824    20.215769    18.979363 
  59.612891    23.000000     0.043478    20.214166    18.974725 
  59.627150    27.000000     0.037037    20.212683    18.970088 
  59.641410    20.000000     0.050000    20.211319    18.965453 
  59.655669    25.000000     0.040000    20.210076    18.960820 
  59.669929    25.000000     0.040000    20.208955    18.956189 
  59.684188    19.000000     0.052632    20.207962    18.951559 
  59.698448    18.000000     0.055556    20.207098    18.946931 
  59.712707    25.000000     0.040000    20.206367    18.942305 
  59.726967    17.000000     0.058824    20.205771    18.937680 
  59.741226    23.000000     0.043478    20.205314    18.933057 
  59.755486    21.000000     0.047619    20.204994    18.928436 
  59.769745    19.000000     0.052632    20.204803    18.923816 
  59.784005    24.000000     0.041667    20.204728    18.919198 
  59.798264    31.000000     0.032258    20.204776    18.914582 
  59.812524    32.000000     0.031250    20.204961    18.909967 
  59.826783    15.000000     0.066667    20.205289    18.905354 
  59.841043    26.000000     0.038462    20.205762    18.900743 
  59.855302    30.000000     0.033333    20.206382    18.896133 
  59.869562    25.000000     0.040000    20.207153    18.891525 
  59.883821    16.000000     0.062500    20.208076    18.886919 
  59.898081    26.000000     0.038462    20.209154    18.882314 
  59.912340    25.000000     0.040000    20.210390    18.877711 
  59.926600    22.000000     0.045455    20.211787    18.873109 
  59.940859    32.000000     0.031250    20.213347    18.868509 
  59.955119    22.000000     0.045455    20.215074    18.863911 
  59.969378    22.000000     0.045455    20.216970    18.859314 
  59.983638    14.000000     0.071429    20.219040    18.854719 
  59.997897    23.000000     0.043478    20.221285    18.850125 
  60.012157    24.000000     0.041667    20.223711    18.845533 
  60.026416    32.000000     0.031250    20.226321    18.840943 
  60.040676    25.000000     0.040000    20.229117    18.836354 
  60.054935    24.000000     0.041667    20.232106    18.831766 
  60.069195    20.000000     0.050000    20.235289    18.827181 
  60.083454    24.000000     0.041667    20.238672    18.822596 
  60.097714    22.000000     0.045455    20.242254    18.818014 
  60.111973    21.000000     0.047619    20.246037    18.813433 
  60.126233    24.000000     0.041667    20.250028    18.808853 
  60.140492    26.000000     0.038462    20.254232    18.804275 
  60.154752    35.000000     0.028571    20.258656    18.799699 
  60.169011    27.000000     0.037037    20.263304    18.795124 
  60.183271    24.000000     0.041667    20.268182    18.790551 
  60.197530    28.000000     0.035714    20.273294    18.785979 
  60.211790    24.000000     0.041667    20.278645    18.781408 
  60.226049    33.000000     0.030303    20.284242    18.776840 
  60.240309    23.000000     0.043478    20.290090    18.772272 
  60.254568    35.000000     0.028571    20.296194    18.767707 
  60.268828    22.000000     0.045455    20.302561    18.763142 
  60.283087    23.000000     0.043478    20.309196    18.758580 
  60.297347    29.000000     0.034483    20.316106    18.754018 
  60.311606    26.000000     0.038462    20.323297    18.749459 
  60.325866    23.000000     0.043478    20.330775    18.744900 
  60.340125    28.000000     0.035714    20.338546    18.740343 
  60.354385    20.000000     0.050000    20.346616    18.735788 
  60.368644    26.000000     0.038462    20.354991    18.731234 
  60.382904    20.000000     0.050000    20.363678    18.726682 
  60.397163    25.000000     0.040000    20.372688    18.722131 
  60.411423    20.000000     0.050000    20.382042    18.717581 
  60.425682    24.000000     0.041667    20.391764    18.713033 
  60.439942    28.000000     0.035714    20.401860    18.708487 
  60.454201    29.000000     0.034483    20.412328    18.703942 
  60.468461    31.000000     0.032258    20.423172    18.699398 
  60.482720    31.000000     0.032258    20.434404    18.694856 
  60.496980    20.000000     0.050000    20.446036    18.690315 
  60.511239    26.000000     0.038462    20.458079    18.685776 
  60.525499    23.000000     0.043478    20.470545    18.681238 
  60.539758    15.000000     0.066667    20.483443    18.676701 
  60.554018    27.000000     0.037037    20.496782    18.672166 
  60.568277    25.000000     0.040000    20.510577    18.667632 
  60.582537    26.000000     0.038462    20.524844    18.663100 
  60.596796    19.000000     0.052632    20.539600    18.658569 
  60.611056    25.000000     0.040000    20.554860    18.654039 
  60.625315    19.000000     0.052632    20.570639    18.649511 
  60.639575    27.000000     0.037037    20.586953    18.644985 
  60.653834    24.000000     0.041667    20.603820    18.640459 
  60.668094    29.000000     0.034483    20.621257    18.635935 
  60.682353    31.000000     0.032258    20.639282    18.631413 
  60.696613    26.000000     0.038462    20.657915    18.626891 
  60.710872    26.000000     0.038462    20.677176    18.622371 
  60.725132    30.000000     0.033333    20.697087    18.617853 
  60.739391    24.000000     0.041667    20.717670    18.613336 
  60.753651    15.000000     0.066667    20.738947    18.608820 
  60.767910    25.000000     0.040000    20.760944    18.604306 
  60.782170    26.000000     0.038462    20.783686    18.599793 
  60.796429    29.000000     0.034483    20.807199    18.595281 
  60.810689    29.000000     0.034483    20.831511    18.590770 
  60.824948    29.000000     0.034483    20.856651    18.586261 
  60.839208    25.000000     0.040000    20.882650    18.581753 
  60.853467    26.000000     0.038462    20.909541    18.577247 
  60.867727    21.000000     0.047619    20.937356    18.572742 
  60.881986    25.000000     0.040000    20.966131    18.568238 
  60.896246    30.000000     0.033333    20.995903    18.563736 
  60.910505    18.000000     0.055556    21.026713    18.559234 
  60.924765    27.000000     0.037037    21.058600    18.554735 
  60.939024    21.000000     0.047619    21.091609    18.550236 
  60.953284    33.000000     0.030303    21.125786    18.545739 
  60.967543    24.000000     0.041667    21.161178    18.541243 
  60.981803    32.000000     0.031250    21.197838    18.536748 
  60.996062    34.000000     0.029412    21.235819    18.532254 
  61.010322    23.000000     0.043478    21.275178    18.527762 
  61.024581    34.000000     0.029412    21.315974    18.523271 
  61.038841    39.000000     0.025641    21.358269    18.518782 
  61.053100    39.000000     0.025641    21.402131    18.514293 
  61.067360    31.000000     0.032258    21.447635    18.509806 
  61.081619    29.000000     0.034483    21.494854    18.505320 
  61.095879    36.000000     0.027778    21.543871    18.500836 
  61.110138    35.000000     0.028571    21.594771    18.496352 
  61.124398    25.000000     0.040000    21.647647    18.491870 
  61.138657    26.000000     0.038462    21.702599    18.487390 
  61.152917    25.000000     0.040000    21.759732    18.482910 
  61.167176    18.000000     0.055556    21.819160    18.478431 
  61.181436    24.000000     0.041667    21.880999    18.473954 
  61.195695    21.000000     0.047619    21.945379    18.469478 
  61.209955    28.000000     0.035714    22.012438    18.465004 
  61.224214    32.000000     0.031250    22.082326    18.460530 
  61.238474    27.000000     0.037037    22.155202    18.456058 
  61.252733    24.000000     0.041667    22.231241    18.451587 
  61.266993    26.000000     0.038462    22.310631    18.447117 
  61.281252    20.000000     0.050000    22.393575    18.442648 
  61.295512    29.000000     0.034483    22.480295    18.438180 
  61.309771    28.000000     0.035714    22.571030    18.433714 
  61.324031    29.000000     0.034483    22.666043    18.429249 
  61.338290    32.000000     0.031250    22.765617    18.424785 
  61.352550    25.000000     0.040000    22.870063    18.420322 
  61.366809    23.000000     0.043478    22.979718    18.415861 
  61.381069    22.000000     0.045455    23.094950    18.411400 
  61.395328    19.000000     0.052632    23.216162    18.406941 
  61.409588    40.000000     0.025000    23.343791    18.402483 
  61.423847    27.000000     0.037037    23.478315    18.398026 
  61.438107    34.000000     0.029412    23.620252    18.393570 
  61.452366    33.000000     0.030303    23.770166    18.389115 
  61.466626    28.000000     0.035714    23.928669    18.384662 
  61.480885    24.000000     0.041667    24.096424    18.380209 
  61.495145    22.000000     0.045455    24.274145    18.375758 
  61.509404    30.000000     0.033333    24.462603    18.371308 
  61.523664    25.000000     0.040000    24.662625    18.366859 
  61.537923    22.000000     0.045455    24.875095    18.362411 
  61.552183    25.000000     0.040000    25.100957    18.357964 
  61.566442    36.000000     0.027778    25.341209    18.353518 
  61.580702    33.000000     0.030303    25.596908    18.349074 
  61.594961    36.000000     0.027778    25.869164    18.344630 
  61.609221    29.000000     0.034483    26.159134    18.340188 
  61.623480    30.000000     0.033333    26.468022    18.335747 
  61.637740    29.000000     0.034483    26.797069    18.331307 
  61.651999    36.000000     0.027778    27.147544    18.326868 
  61.666259    29.000000     0.034483    27.520735    18.322430 
  61.680518    25.000000     0.040000    27.917935    18.317993 
  61.694778    48.000000     0.020833    28.340429    18.313557 
  61.709037    27.000000     0.037037    28.789475    18.309122 
  61.723297    34.000000     0.029412    29.266283    18.304689 
  61.737556    36.000000     0.027778    29.771987    18.300256 
  61.751816    39.000000     0.025641    30.307618    18.295824 
  61.766075    31.000000     0.032258    30.874066    18.291394 
  61.780335    39.000000     0.025641    31.472034    18.286965 
  61.794594    42.000000     0.023810    32.101994    18.282536 
  61.808854    38.000000     0.026316    32.764122    18.278109 
  61.823113    38.000000     0.026316    33.458234    18.273683 
  61.837373    45.000000     0.022222    34.183713    18.269257 
  61.851632    34.000000     0.029412    34.939427    18.264833 
  61.865892    34.000000     0.029412    35.723650    18.260410 
  61.880151    45.000000     0.022222    36.533978    18.255988 
  61.894411    46.000000     0.021739    37.367255    18.251567 
  61.908670    40.000000     0.025000    38.219523    18.247147 
  61.922930    53.000000     0.018868    39.085986    18.242728 
  61.937189    44.000000     0.022727    39.961031    18.238310 
  61.951449    48.000000     0.020833    40.838287    18.233892 
  61.965708    39.000000     0.025641    41.710753    18.229476 
  61.979968    47.000000     0.021277    42.571002    18.225061 
  61.994227    47.000000     0.021277    43.411463    18.220647 
  62.008487    42.000000     0.023810    44.224780    18.216234 
  62.022746    33.000000     0.030303    45.004220    18.211822 
  62.037006    48.000000     0.020833    45.744115    18.207411 
  62.051265    38.000000     0.026316    46.440276    18.203001 
  62.065525    47.000000     0.021277    47.090356    18.198592 
  62.079784    45.000000     0.022222    47.694087    18.194184 
  62.094044    49.000000     0.020408    48.253377    18.189776 
  62.108303    50.000000     0.020000    48.772465    18.185370 
  62.122563    64.000000     0.015625    49.257053    18.180965 
  62.136822    61.000000     0.016393    49.714530    18.176561 
  62.151082    52.000000     0.019231    50.153401    18.172157 
  62.165341    49.000000     0.020408    50.582862    18.167755 
  62.179601    55.000000     0.018182    51.012442    18.163353 
  62.193860    48.000000     0.020833    51.451756    18.158953 
  62.208120    56.000000     0.017857    51.910365    18.154553 
  62.222379    67.000000     0.014925    52.397750    18.150155 
  62.236639    67.000000     0.014925    52.923344    18.145757 
  62.250898    65.000000     0.015385    53.496610    18.141360 
  62.265158    51.000000     0.019608    54.127090    18.136964 
  62.279417    60.000000     0.016667    54.824400    18.132569 
  62.293677    72.000000     0.013889    55.598159    18.128175 
  62.307936    61.000000     0.016393    56.457829    18.123782 
  62.322196    66.000000     0.015152    57.412487    18.119390 
  62.336455    70.000000     0.014286    58.470555    18.114998 
  62.350715    64.000000     0.015625    59.639495    18.110608 
  62.364974    56.000000     0.017857    60.925506    18.106219 
  62.379234    70.000000     0.014286    62.333224    18.101830 
  62.393493    55.000000     0.018182    63.865437    18.097442 
  62.407753    70.000000     0.014286    65.522802    18.093055 
  62.422012    70.000000     0.014286    67.303580    18.088669 
  62.436272    65.000000     0.015385    69.203354    18.084284 
  62.450531    74.000000     0.013514    71.214754    18.079900 
  62.464791    76.000000     0.013158    73.327177    18.075517 
  62.479050    94.000000     0.010638    75.526523    18.071134 
  62.493310    84.000000     0.011905    77.794979    18.066753 
  62.507569    90.000000     0.011111    80.110867    18.062372 
  62.521829    87.000000     0.011494    82.448613    18.057992 
  62.536088    92.000000     0.010870    84.778870    18.053613 
  62.550348    98.000000     0.010204    87.068868    18.049235 
  62.564607    99.000000     0.010101    89.283000    18.044857 
  62.578867   102.000000     0.009804    91.383702    18.040481 
  62.593126    94.000000     0.010638    93.332597    18.036105 
  62.607386   101.000000     0.009901    95.091878    18.031730 
  62.621645    99.000000     0.010101    96.625842    18.027356 
  62.635905    93.000000     0.010753    97.902459    18.022983 
  62.650164   109.000000     0.009174    98.894824    18.018611 
  62.664424   103.000000     0.009709    99.582351    18.014239 
  62.678683   106.000000     0.009434    99.951591    18.009869 
  62.692943   105.000000     0.009524    99.996596    18.005499 
  62.707202   116.000000     0.008621    99.718833    18.001130 
  62.721462   100.000000     0.010000    99.126679    17.996761 
  62.735721    95.000000     0.010526    98.234589    17.992394 
  62.749981   113.000000     0.008850    97.062000    17.988027 
  62.764240    94.000000     0.010638    95.632081    17.983661 
  62.778500   116.000000     0.008621    93.970391    17.979296 
  62.792759   100.000000     0.010000    92.103581    17.974932 
  62.807019    89.000000     0.011236    90.058266    17.970568 
  62.821278    87.000000     0.011494    87.860214    17.966206 
  62.835538    98.000000     0.010204    85.533904    17.961844 
  62.849797    89.000000     0.011236    83.102467    17.957482 
  62.864057    99.000000     0.010101    80.587904    17.953122 
  62.878316    91.000000     0.010989    78.011436    17.948762 
  62.892576    85.000000     0.011765    75.393856    17.944403 
  62.906835    93.000000     0.010753    72.755748    17.940045 
  62.921095    78.000000     0.012821    70.117512    17.935688 
  62.935354    66.000000     0.015152    67.499174    17.931331 
  62.949614    65.000000     0.015385    64.919986    17.926975 
  62.963873    63.000000     0.015873    62.397898    17.922620 
  62.978133    77.000000     0.012987    59.948976    17.918266 
  62.992392    67.000000     0.014925    57.586889    17.913912 
  63.006652    75.000000     0.013333    55.322558    17.909559 
  63.020911    43.000000     0.023256    53.164011    17.905207 
  63.035171    49.000000     0.020408    51.116458    17.900856 
  63.049430    60.000000     0.016667    49.182537    17.896505 
  63.063690    68.000000     0.014706    47.362672    17.892155 
  63.077949    53.000000     0.018868    45.655479    17.887805 
  63.092209    53.000000     0.018868    44.058171    17.883457 
  63.106468    52.000000     0.019231    42.566922    17.879109 
  63.120728    62.000000     0.016129    41.177185    17.874762 
  63.134987    51.000000     0.019608    39.883944    17.870415 
  63.149247    37.000000     0.027027    38.681919    17.866069 
  63.163506    57.000000     0.017544    37.565721    17.861724 
  63.177766    50.000000     0.020000    36.529972    17.857380 
  63.192025    47.000000     0.021277    35.569386    17.853036 
  63.206285    48.000000     0.020833    34.678836    17.848693 
  63.220544    56.000000     0.017857    33.853395    17.844351 
  63.234804    40.000000     0.025000    33.088366    17.840009 
  63.249063    46.000000     0.021739    32.379303    17.835668 
  63.263323    44.000000     0.022727    31.722019    17.831328 
  63.277582    34.000000     0.029412    31.112591    17.826988 
  63.291842    31.000000     0.032258    30.547366    17.822649 
  63.306101    43.000000     0.023256    30.022948    17.818311 
  63.320361    36.000000     0.027778    29.536202    17.813973 
  63.334620    36.000000     0.027778    29.084241    17.809636 
  63.348880    46.000000     0.021739    28.664415    17.805300 
  63.363139    41.000000     0.024390    28.274306    17.800964 
  63.377399    39.000000     0.025641    27.911713    17.796629 
  63.391658    40.000000     0.025000    27.574648    17.792295 
  63.405918    40.000000     0.025000    27.261314    17.787961 
  63.420177    32.000000     0.031250    26.970103    17.783628 
  63.434437    37.000000     0.027027    26.699579    17.779295 
  63.448696    32.000000     0.031250    26.448470    17.774963 
  63.462956    41.000000     0.024390    26.215657    17.770632 
  63.477215    36.000000     0.027778    26.000165    17.766302 
  63.491475    32.000000     0.031250    25.801155    17.761972 
  63.505734    30.000000     0.033333    25.617913    17.757642 
  63.519994    28.000000     0.035714    25.449846    17.753313 
  63.534253    24.000000     0.041667    25.296474    17.748985 
  63.548513    33.000000     0.030303    25.157423    17.744658 
  63.562772    32.000000     0.031250    25.032422    17.740331 
  63.577032    29.000000     0.034483    24.921298    17.736004 
  63.591291    32.000000     0.031250    24.823974    17.731678 
  63.605551    34.000000     0.029412    24.740469    17.727353 
  63.619810    33.000000     0.030303    24.670891    17.723029 
  63.634070    35.000000     0.028571    24.615441    17.718705 
  63.648329    30.000000     0.033333    24.574410    17.714381 
  63.662589    34.000000     0.029412    24.548174    17.710058 
  63.676848    29.000000     0.034483    24.537186    17.705736 
  63.691108    19.000000     0.052632    24.541966    17.701414 
  63.705367    31.000000     0.032258    24.563082    17.697093 
  63.719627    21.000000     0.047619    24.601131    17.692773 
  63.733886    31.000000     0.032258    24.656704    17.688453 
  63.748146    26.000000     0.038462    24.730300    17.684133 
  63.762405    22.000000     0.045455    24.822264    17.679814 
  63.776665    26.000000     0.038462    24.932732    17.675496 
  63.790924    37.000000     0.027027    25.061514    17.671178 
  63.805184    27.000000     0.037037    25.207976    17.666861 
  63.819443    27.000000     0.037037    25.370892    17.662544 
  63.833703    42.000000     0.023810    25.548306    17.658228 
  63.847962    35.000000     0.028571    25.737380    17.653912 
  63.862222    33.000000     0.030303    25.934263    17.649597 
  63.876481    36.000000     0.027778    26.134014    17.645283 
  63.890741    29.000000     0.034483    26.330595    17.640969 
  63.905000    41.000000     0.024390    26.516987    17.636655 
  63.919260    37.000000     0.027027    26.685469    17.632342 
  63.933519    35.000000     0.028571    26.828079    17.628030 
  63.947779    22.000000     0.045455    26.937261    17.623718 
  63.962038    33.000000     0.030303    27.006629    17.619406 
  63.976298    29.000000     0.034483    27.031749    17.615095 
  63.990557    35.000000     0.028571    27.010770    17.610785 
  64.004817    26.000000     0.038462    26.944727    17.606475 
  64.019076    33.000000     0.030303    26.837396    17.602165 
  64.033336    28.000000     0.035714    26.694680    17.597856 
  64.047595    20.000000     0.050000    26.523640    17.593548 
  64.061855    31.000000     0.032258    26.331398    17.589240 
  64.076114    25.000000     0.040000    26.124147    17.584933 
  64.090374    40.000000     0.025000    25.906481    17.580626 
  64.104633    30.000000     0.033333    25.681147    17.576319 
  64.118893    42.000000     0.023810    25.449197    17.572013 
  64.133152    22.000000     0.045455    25.210461    17.567708 
  64.147412    22.000000     0.045455    24.964205    17.563402 
  64.161671    29.000000     0.034483    24.709801    17.559098 
  64.175931    32.000000     0.031250    24.447298    17.554794 
  64.190190    32.000000     0.031250    24.177753    17.550490 
  64.204450    26.000000     0.038462    23.903299    17.546187 
  64.218709    38.000000     0.026316    23.626944    17.541884 
  64.232969    39.000000     0.025641    23.352198    17.537582 
  64.247228    28.000000     0.035714    23.082631    17.533280 
  64.261488    29.000000     0.034483    22.821483    17.528978 
  64.275747    18.000000     0.055556    22.571387    17.524677 
  64.290007    30.000000     0.033333    22.334231    17.520377 
  64.304266    26.000000     0.038462    22.111157    17.516077 
  64.318526    22.000000     0.045455    21.902646    17.511777 
  64.332785    32.000000     0.031250    21.708646    17.507478 
  64.347045    23.000000     0.043478    21.528717    17.503179 
  64.361304    27.000000     0.037037    21.362152    17.498881 
  64.375564    14.000000     0.071429    21.208093    17.494583 
  64.389823    22.000000     0.045455    21.065608    17.490285 
  64.404083    20.000000     0.050000    20.933748    17.485988 
  64.418342    32.000000     0.031250    20.811588    17.481691 
  64.432602    31.000000     0.032258    20.698257    17.477395 
  64.446861    20.000000     0.050000    20.592934    17.473099 
  64.461121    30.000000     0.033333    20.494873    17.468804 
  64.475380    30.000000     0.033333    20.403391    17.464508 
  64.489640    21.000000     0.047619    20.317876    17.460214 
  64.503899    29.000000     0.034483    20.237776    17.455919 
  64.518159    24.000000     0.041667    20.162596    17.451626 
  64.532418    23.000000     0.043478    20.091895    17.447332 
  64.546678    23.000000     0.043478    20.025276    17.443039 
  64.560937    26.000000     0.038462    19.962384    17.438746 
  64.575197    22.000000     0.045455    19.902906    17.434454 
  64.589456    23.000000     0.043478    19.846558    17.430162 
  64.603716    32.000000     0.031250    19.793087    17.425870 
  64.617976    31.000000     0.032258    19.742268    17.421579 
  64.632235    22.000000     0.045455    19.693897    17.417288 
  64.646494    26.000000     0.038462    19.647791    17.412998 
  64.660754    30.000000     0.033333    19.603787    17.408707 
  64.675013    14.000000     0.071429    19.561736    17.404418 
  64.689273    26.000000     0.038462    19.521505    17.400128 
  64.703532    25.000000     0.040000    19.482974    17.395839 
  64.717792    30.000000     0.033333    19.446033    17.391550 
  64.732051    19.000000     0.052632    19.410585    17.387262 
  64.746311    35.000000     0.028571    19.376540    17.382974 
  64.760571    16.000000     0.062500    19.343817    17.378686 
  64.774830    37.000000     0.027027    19.312343    17.374399 
  64.789089    30.000000     0.033333    19.282054    17.370112 
  64.803349    27.000000     0.037037    19.252887    17.365825 
  64.817608    18.000000     0.055556    19.224790    17.361539 
  64.831868    16.000000     0.062500    19.197714    17.357253 
  64.846127    19.000000     0.052632    19.171613    17.352967 
  64.860387    26.000000     0.038462    19.146447    17.348682 
  64.874646    31.000000     0.032258    19.122181    17.344397 
  64.888906    26.000000     0.038462    19.098786    17.340112 
  64.903166    23.000000     0.043478    19.076234    17.335828 
  64.917425    23.000000     0.043478    19.054501    17.331544 
  64.931684    35.000000     0.028571    19.033569    17.327260 
  64.945944    30.000000     0.033333    19.013420    17.322977 
  64.960203    19.000000     0.052632    18.994040    17.318693 
  64.974463    22.000000     0.045455    18.975421    17.314411 
  64.988722    24.000000     0.041667    18.957555    17.310128 
  65.002982    14.000000     0.071429    18.940438    17.305846 
  65.017241    34.000000     0.029412    18.924071    17.301564 
  65.031501    25.000000     0.040000    18.908457    17.297282 
  65.045761    17.000000     0.058824    18.893603    17.293001 
  65.060020    21.000000     0.047619    18.879517    17.288720 
  65.074279    17.000000     0.058824    18.866215    17.284439 
  65.088539    23.000000     0.043478    18.853713    17.280158 
  65.102798    24.000000     0.041667    18.842032    17.275878 
  65.117058    20.000000     0.050000    18.831199    17.271598 
  65.131317    21.000000     0.047619    18.821241    17.267318 
  65.145577    18.000000     0.055556    18.812192    17.263039 
  65.159836    30.000000     0.033333    18.804088    17.258760 
  65.174096    25.000000     0.040000    18.796965    17.254481 
  65.188356    19.000000     0.052632    18.790861    17.250202 
  65.202615    18.000000     0.055556    18.785814    17.245924 
  65.216874    28.000000     0.035714    18.781855    17.241645 
  65.231134    28.000000     0.035714    18.779007    17.237368 
  65.245393    31.000000     0.032258    18.777281    17.233090 
  65.259653    25.000000     0.040000    18.776668    17.228812 
  65.273912    24.000000     0.041667    18.777136    17.224535 
  65.288172    16.000000     0.062500    18.778618    17.220258 
  65.302431    20.000000     0.050000    18.781005    17.215982 
  65.316691    22.000000     0.045455    18.784140    17.211705 
  65.330951    17.000000     0.058824    18.787810    17.207429 
  65.345210    23.000000     0.043478    18.791740    17.203153 
  65.359469    24.000000     0.041667    18.795590    17.198877 
  65.373729    25.000000     0.040000    18.798969    17.194602 
  65.387988    20.000000     0.050000    18.801439    17.190326 
  65.402248    29.000000     0.034483    18.802550    17.186051 
  65.416507    20.000000     0.050000    18.801867    17.181777 
  65.430767    26.000000     0.038462    18.799016    17.177502 
  65.445026    20.000000     0.050000    18.793731    17.173227 
  65.459286    24.000000     0.041667    18.785890    17.168953 
  65.473546    19.000000     0.052632    18.775541    17.164679 
  65.487805    20.000000     0.050000    18.762894    17.160405 
  65.502064    26.000000     0.038462    18.748272    17.156132 
  65.516324    29.000000     0.034483    18.732065    17.151858 
  65.530583    21.000000     0.047619    18.714684    17.147585 
  65.544843    20.000000     0.050000    18.696500    17.143312 
  65.559102    16.000000     0.062500    18.677802    17.139039 
  65.573362    19.000000     0.052632    18.658769    17.134767 
  65.587621    34.000000     0.029412    18.639480    17.130494 
  65.601881    31.000000     0.032258    18.619929    17.126222 
  65.616141    26.000000     0.038462    18.600063    17.121950 
  65.630400    28.000000     0.035714    18.579823    17.117678 
  65.644659    22.000000     0.045455    18.559175    17.113406 
  65.658919    23.000000     0.043478    18.538148    17.109135 
  65.673178    30.000000     0.033333    18.516851    17.104863 
  65.687438    20.000000     0.050000    18.495465    17.100592 
  65.701697    24.000000     0.041667    18.474166    17.096321 
  65.715957    16.000000     0.062500    18.453128    17.092050 
  65.730216    23.000000     0.043478    18.432541    17.087779 
  65.744476    28.000000     0.035714    18.412578    17.083509 
  65.758736    34.000000     0.029412    18.393371    17.079239 
  65.772995    29.000000     0.034483    18.375012    17.074968 
  65.787254    27.000000     0.037037    18.357553    17.070698 
  65.801514    28.000000     0.035714    18.341008    17.066428 
  65.815773    16.000000     0.062500    18.325368    17.062158 
  65.830033    27.000000     0.037037    18.310602    17.057889 
  65.844292    26.000000     0.038462    18.296667    17.053619 
  65.858552    19.000000     0.052632    18.283515    17.049350 
  65.872811    20.000000     0.050000    18.271092    17.045081 
  65.887071    26.000000     0.038462    18.259347    17.040812 
  65.901331    33.000000     0.030303    18.248230    17.036543 
  65.915590    34.000000     0.029412    18.237692    17.032274 
  65.929849    21.000000     0.047619    18.227691    17.028005 
  65.944109    15.000000     0.066667    18.218181    17.023736 
  65.958368    29.000000     0.034483    18.209120    17.019468 
  65.972628    23.000000     0.043478    18.200471    17.015200 
  65.986887    20.000000     0.050000    18.192209    17.010931 
  66.001147    30.000000     0.033333    18.184311    17.006663 
  66.015406    26.000000     0.038462    18.176754    17.002395 
  66.029666    17.000000     0.058824    18.169517    16.998127 
  66.043926    24.000000     0.041667    18.162581    16.993860 
  66.058185    23.000000     0.043478    18.155929    16.989592 
  66.072444    26.000000     0.038462    18.149546    16.985324 
  66.086704    20.000000     0.050000    18.143419    16.981057 
  66.100963    14.000000     0.071429    18.137535    16.976790 
  66.115223    19.000000     0.052632    18.131883    16.972522 
  66.129482    30.000000     0.033333    18.126455    16.968255 
  66.143742    21.000000     0.047619    18.121241    16.963988 
  66.158001    28.000000     0.035714    18.116236    16.959721 
  66.172261    24.000000     0.041667    18.111436    16.955454 
  66.186521    21.000000     0.047619    18.106841    16.951187 
  66.200780    27.000000     0.037037    18.102445    16.946921 
  66.215039    17.000000     0.058824    18.098240    16.942654 
  66.229299    27.000000     0.037037    18.094217    16.938387 
  66.243558    29.000000     0.034483    18.090369    16.934121 
  66.257818    18.000000     0.055556    18.086690    16.929854 
  66.272077    22.000000     0.045455    18.083180    16.925588 
  66.286337    25.000000     0.040000    18.079841    16.921322 
  66.300596    24.000000     0.041667    18.076672    16.917056 
  66.314856    30.000000     0.033333    18.073669    16.912789 
  66.329116    29.000000     0.034483    18.070831    16.908523 
  66.343375    23.000000     0.043478    18.068151    16.904257 
  66.357634    22.000000     0.045455    18.065630    16.899991 
  66.371894    24.000000     0.041667    18.063271    16.895725 
  66.386153    22.000000     0.045455    18.061073    16.891460 
  66.400413    29.000000     0.034483    18.059037    16.887194 
  66.414672    22.000000     0.045455    18.057162    16.882928 
  66.428932    22.000000     0.045455    18.055448    16.878662 
  66.443191    26.000000     0.038462    18.053896    16.874396 
  66.457451    31.000000     0.032258    18.052507    16.870131 
  66.471711    23.000000     0.043478    18.051281    16.865865 
  66.485970    24.000000     0.041667    18.050218    16.861600 
  66.500229    19.000000     0.052632    18.049321    16.857334 
  66.514489    24.000000     0.041667    18.048589    16.853069 
  66.528748    26.000000     0.038462    18.048025    16.848803 
  66.543008    26.000000     0.038462    18.047630    16.844538 
  66.557267    10.000000     0.100000    18.047405    16.840272 
  66.571527    14.000000     0.071429    18.047352    16.836007 
  66.585786    21.000000     0.047619    18.047473    16.831742 
  66.600046    19.000000     0.052632    18.047771    16.827476 
  66.614306    27.000000     0.037037    18.048247    16.823211 
  66.628565    25.000000     0.040000    18.048903    16.818946 
  66.642824    23.000000     0.043478    18.049742    16.814680 
  66.657084    22.000000     0.045455    18.050768    16.810415 
  66.671343    25.000000     0.040000    18.051981    16.806150 
  66.685603    24.000000     0.041667    18.053387    16.801884 
  66.699862    26.000000     0.038462    18.054986    16.797619 
  66.714122    27.000000     0.037037    18.056783    16.793354 
  66.728381    28.000000     0.035714    18.058781    16.789089 
  66.742641    22.000000     0.045455    18.060983    16.784823 
  66.756901    16.000000     0.062500    18.063393    16.780558 
  66.771160    33.000000     0.030303    18.066014    16.776293 
  66.785419    24.000000     0.041667    18.068850    16.772028 
  66.799679    27.000000     0.037037    18.071905    16.767762 
  66.813938    25.000000     0.040000    18.075181    16.763497 
  66.828198    26.000000     0.038462    18.078680    16.759232 
  66.842457    21.000000     0.047619    18.082402    16.754966 
  66.856717    28.000000     0.035714    18.086352    16.750701 
  66.870976    15.000000     0.066667    18.090534    16.746436 
  66.885236    19.000000     0.052632    18.094950    16.742170 
  66.899496    21.000000     0.047619    18.099607    16.737905 
  66.913755    26.000000     0.038462    18.104514    16.733639 
  66.928014    22.000000     0.045455    18.109702    16.729374 
  66.942274    27.000000     0.037037    18.115214    16.725108 
  66.956533    26.000000     0.038462    18.121049    16.720843 
  66.970793    36.000000     0.027778    18.127181    16.716577 
  66.985052    23.000000     0.043478    18.133611    16.712312 
  66.999312    20.000000     0.050000    18.140346    16.708046 
  67.013571    18.000000     0.055556    18.147395    16.703780 
  67.027831    27.000000     0.037037    18.154765    16.699515 
  67.042091    26.000000     0.038462    18.162465    16.695249 
  67.056350    14.000000     0.071429    18.170505    16.690983 
  67.070609    24.000000     0.041667    18.178894    16.686717 
  67.084869    22.000000     0.045455    18.187641    16.682451 
  67.099128    23.000000     0.043478    18.196755    16.678185 
  67.113388    29.000000     0.034483    18.206249    16.673919 
  67.127647    31.000000     0.032258    18.216133    16.669653 
  67.141907    11.000000     0.090909    18.226420    16.665387 
  67.156166    22.000000     0.045455    18.237121    16.661121 
  67.170426    17.000000     0.058824    18.248250    16.656854 
  67.184686    23.000000     0.043478    18.259819    16.652588 
  67.198945    25.000000     0.040000    18.271843    16.648322 
  67.213204    21.000000     0.047619    18.284336    16.644055 
  67.227464    29.000000     0.034483    18.297313    16.639789 
  67.241723    19.000000     0.052632    18.310790    16.635522 
  67.255983    15.000000     0.066667    18.324784    16.631255 
  67.270242    32.000000     0.031250    18.339312    16.626989 
  67.284502    15.000000     0.066667    18.354392    16.622722 
  67.298761    18.000000     0.055556    18.370043    16.618455 
  67.313021    31.000000     0.032258    18.386285    16.614188 
  67.327281    26.000000     0.038462    18.403139    16.609921 
  67.341540    21.000000     0.047619    18.420626    16.605654 
  67.355799    24.000000     0.041667    18.438771    16.601386 
  67.370059    26.000000     0.038462    18.457595    16.597119 
  67.384318    21.000000     0.047619    18.477126    16.592852 
  67.398578    26.000000     0.038462    18.497389    16.588584 
  67.412837    17.000000     0.058824    18.518412    16.584316 
  67.427097    28.000000     0.035714    18.540225    16.580049 
  67.441356    23.000000     0.043478    18.562857    16.575781 
  67.455616    20.000000     0.050000    18.586341    16.571513 
  67.469876    15.000000     0.066667    18.610712    16.567245 
  67.484135    21.000000     0.047619    18.636004    16.562977 
  67.498394    10.000000     0.100000    18.662257    16.558708 
  67.512654    22.000000     0.045455    18.689509    16.554440 
  67.526913    33.000000     0.030303    18.717802    16.550172 
  67.541173    28.000000     0.035714    18.747181    16.545903 
  67.555432    16.000000     0.062500    18.777693    16.541634 
  67.569692    25.000000     0.040000    18.809387    16.537366 
  67.583951    23.000000     0.043478    18.842315    16.533097 
  67.598211    17.000000     0.058824    18.876532    16.528828 
  67.612471    36.000000     0.027778    18.912097    16.524558 
  67.626730    18.000000     0.055556    18.949072    16.520289 
  67.640989    27.000000     0.037037    18.987523    16.516020 
  67.655249    24.000000     0.041667    19.027518    16.511750 
  67.669508    29.000000     0.034483    19.069132    16.507481 
  67.683768    18.000000     0.055556    19.112443    16.503211 
  67.698027    24.000000     0.041667    19.157536    16.498941 
  67.712287    18.000000     0.055556    19.204498    16.494671 
  67.726546    21.000000     0.047619    19.253424    16.490401 
  67.740806    14.000000     0.071429    19.304417    16.486130 
  67.755066    29.000000     0.034483    19.357582    16.481860 
  67.769325    21.000000     0.047619    19.413037    16.477589 
  67.783584    26.000000     0.038462    19.470903    16.473319 
  67.797844    24.000000     0.041667    19.531315    16.469048 
  67.812103    21.000000     0.047619    19.594412    16.464777 
  67.826363    18.000000     0.055556    19.660349    16.460505 
  67.840622    25.000000     0.040000    19.729289    16.456234 
  67.854882    27.000000     0.037037    19.801409    16.451963 
  67.869141    21.000000     0.047619    19.876901    16.447691 
  67.883401    27.000000     0.037037    19.955971    16.443419 
  67.897661    25.000000     0.040000    20.038842    16.439147 
  67.911920    22.000000     0.045455    20.125756    16.434875 
  67.926179    22.000000     0.045455    20.216977    16.430603 
  67.940439    24.000000     0.041667    20.312789    16.426330 
  67.954698    25.000000     0.040000    20.413504    16.422058 
  67.968958    21.000000     0.047619    20.519458    16.417785 
  67.983217    17.000000     0.058824    20.631019    16.413512 
  67.997477    18.000000     0.055556    20.748588    16.409239 
  68.011736    23.000000     0.043478    20.872602    16.404966 
  68.025996    25.000000     0.040000    21.003536    16.400692 
  68.040256    21.000000     0.047619    21.141909    16.396419 
  68.054515    23.000000     0.043478    21.288284    16.392145 
  68.068774    29.000000     0.034483    21.443275    16.387871 
  68.083034    28.000000     0.035714    21.607550    16.383597 
  68.097293    26.000000     0.038462    21.781833    16.379323 
  68.111553    31.000000     0.032258    21.966907    16.375048 
  68.125812    34.000000     0.029412    22.163621    16.370774 
  68.140072    27.000000     0.037037    22.372891    16.366499 
  68.154331    29.000000     0.034483    22.595703    16.362224 
  68.168591    19.000000     0.052632    22.833113    16.357949 
  68.182851    32.000000     0.031250    23.086254    16.353673 
  68.197110    27.000000     0.037037    23.356334    16.349398 
  68.211369    25.000000     0.040000    23.644637    16.345122 
  68.225629    28.000000     0.035714    23.952521    16.340846 
  68.239888    25.000000     0.040000    24.281418    16.336570 
  68.254148    29.000000     0.034483    24.632834    16.332293 
  68.268407    29.000000     0.034483    25.008337    16.328017 
  68.282667    37.000000     0.027027    25.409561    16.323740 
  68.296926    28.000000     0.035714    25.838192    16.319463 
  68.311186    25.000000     0.040000    26.295959    16.315186 
  68.325446    33.000000     0.030303    26.784628    16.310908 
  68.339705    27.000000     0.037037    27.305983    16.306631 
  68.353964    24.000000     0.041667    27.861813    16.302353 
  68.368224    32.000000     0.031250    28.453887    16.298075 
  68.382483    27.000000     0.037037    29.083936    16.293797 
  68.396743    27.000000     0.037037    29.753620    16.289518 
  68.411002    30.000000     0.033333    30.464490    16.285240 
  68.425262    40.000000     0.025000    31.217953    16.280961 
  68.439521    31.000000     0.032258    32.015213    16.276682 
  68.453781    37.000000     0.027027    32.857216    16.272403 
  68.468041    37.000000     0.027027    33.744580    16.268123 
  68.482300    36.000000     0.027778    34.677510    16.263843 
  68.496559    41.000000     0.024390    35.655715    16.259564 
  68.510819    47.000000     0.021277    36.678304    16.255283 
  68.525078    42.000000     0.023810    37.743685    16.251003 
  68.539338    28.000000     0.035714    38.849454    16.246722 
  68.553597    49.000000     0.020408    39.992292    16.242442 
  68.567857    53.000000     0.018868    41.167869    16.238161 
  68.582116    47.000000     0.021277    42.370768    16.233879 
  68.596376    35.000000     0.028571    43.594433    16.229598 
  68.610636    46.000000     0.021739    44.831167    16.225316 
  68.624895    43.000000     0.023256    46.072174    16.221034 
  68.639154    48.000000     0.020833    47.307678    16.216752 
  68.653414    49.000000     0.020408    48.527107    16.212469 
  68.667673    46.000000     0.021739    49.719367    16.208187 
  68.681933    54.000000     0.018519    50.873190    16.203904 
  68.696192    49.000000     0.020408    51.977541    16.199620 
  68.710452    61.000000     0.016393    53.022049    16.195337 
  68.724711    42.000000     0.023810    53.997431    16.191053 
  68.738971    58.000000     0.017241    54.895837    16.186769 
  68.753231    60.000000     0.016667    55.711061    16.182485 
  68.767490    54.000000     0.018519    56.438567    16.178201 
  68.781749    47.000000     0.021277    57.075296    16.173916 
  68.796009    68.000000     0.014706    57.619247    16.169631 
  68.810268    47.000000     0.021277    58.068877    16.165346 
  68.824528    58.000000     0.017241    58.422394    16.161061 
  68.838787    56.000000     0.017857    58.677081    16.156775 
  68.853047    61.000000     0.016393    58.828777    16.152489 
  68.867306    70.000000     0.014286    58.871680    16.148203 
  68.881566    61.000000     0.016393    58.798580    16.143916 
  68.895826    58.000000     0.017241    58.601605    16.139630 
  68.910085    58.000000     0.017241    58.273436    16.135343 
  68.924344    66.000000     0.015152    57.808856    16.131055 
  68.938604    54.000000     0.018519    57.206368    16.126768 
  68.952863    57.000000     0.017544    56.469515    16.122480 
  68.967123    72.000000     0.013889    55.607572    16.118192 
  68.981382    49.000000     0.020408    54.635336    16.113904 
  68.995642    58.000000     0.017241    53.571992    16.109615 
  69.009901    59.000000     0.016949    52.439258    16.105326 
  69.024161    54.000000     0.018519    51.259184    16.101037 
  69.038421    46.000000     0.021739    50.052076    16.096748 
  69.052680    47.000000     0.021277    48.834913    16.092458 
  69.066939    50.000000     0.020000    47.620476    16.088168 
  69.081199    54.000000     0.018519    46.417240    16.083878 
  69.095458    55.000000     0.018182    45.229908    16.079587 
  69.109718    49.000000     0.020408    44.060421    16.075297 
  69.123977    49.000000     0.020408    42.909217    16.071006 
  69.138237    45.000000     0.022222    41.776491    16.066714 
  69.152496    51.000000     0.019608    40.663247    16.062423 
  69.166756    37.000000     0.027027    39.571977    16.058131 
  69.181016    39.000000     0.025641    38.506860    16.053838 
  69.195275    40.000000     0.025000    37.473506    16.049546 
  69.209534    37.000000     0.027027    36.478359    16.045253 
  69.223794    46.000000     0.021739    35.527948    16.040960 
  69.238053    38.000000     0.026316    34.628173    16.036667 
  69.252313    53.000000     0.018868    33.783783    16.032373 
  69.266572    43.000000     0.023256    32.998091    16.028079 
  69.280832    26.000000     0.038462    32.272935    16.023785 
  69.295091    37.000000     0.027027    31.608809    16.019490 
  69.309351    43.000000     0.023256    31.005109    16.015196 
  69.323611    36.000000     0.027778    30.460410    16.010900 
  69.337870    33.000000     0.030303    29.972738    16.006605 
  69.352129    36.000000     0.027778    29.539808    16.002309 
  69.366389    43.000000     0.023256    29.159211    15.998013 
  69.380648    36.000000     0.027778    28.828560    15.993717 
  69.394908    28.000000     0.035714    28.545594    15.989420 
  69.409167    34.000000     0.029412    28.308246    15.985123 
  69.423427    32.000000     0.031250    28.114689    15.980826 
  69.437686    32.000000     0.031250    27.963357    15.976529 
  69.451946    31.000000     0.032258    27.852954    15.972231 
  69.466206    28.000000     0.035714    27.782444    15.967933 
  69.480465    28.000000     0.035714    27.751036    15.963634 
  69.494724    32.000000     0.031250    27.758152    15.959335 
  69.508984    25.000000     0.040000    27.803385    15.955036 
  69.523243    38.000000     0.026316    27.886444    15.950737 
  69.537503    27.000000     0.037037    28.007091    15.946437 
  69.551762    31.000000     0.032258    28.165056    15.942137 
  69.566022    25.000000     0.040000    28.359941    15.937837 
  69.580281    32.000000     0.031250    28.591108    15.933536 
  69.594541    33.000000     0.030303    28.857550    15.929235 
  69.608801    27.000000     0.037037    29.157758    15.924934 
  69.623060    33.000000     0.030303    29.489579    15.920632 
  69.637319    25.000000     0.040000    29.850083    15.916330 
  69.651579    31.000000     0.032258    30.235458    15.912028 
  69.665838    33.000000     0.030303    30.640961    15.907725 
  69.680098    37.000000     0.027027    31.060952    15.903422 
  69.694357    39.000000     0.025641    31.489058    15.899119 
  69.708617    44.000000     0.022727    31.918479    15.894815 
  69.722876    35.000000     0.028571    32.342478    15.890511 
  69.737136    29.000000     0.034483    32.755005    15.886207 
  69.751396    36.000000     0.027778    33.151431    15.881903 
  69.765655    33.000000     0.030303    33.529245    15.877598 
  69.779914    44.000000     0.022727    33.888590    15.873292 
  69.794174    36.000000     0.027778    34.232475    15.868987 
  69.808433    37.000000     0.027027    34.566569    15.864681 
  69.822693    44.000000     0.022727    34.898567    15.860375 
  69.836952    31.000000     0.032258    35.237248    15.856068 
  69.851212    43.000000     0.023256    35.591396    15.851761 
  69.865471    39.000000     0.025641    35.968806    15.847454 
  69.879731    42.000000     0.023810    36.375550    15.843146 
  69.893991    31.000000     0.032258    36.815589    15.838838 
  69.908250    39.000000     0.025641    37.290734    15.834530 
  69.922509    39.000000     0.025641    37.800913    15.830222 
  69.936769    38.000000     0.026316    38.344639    15.825913 
  69.951028    28.000000     0.035714    38.919592    15.821603 
  69.965288    41.000000     0.024390    39.523141    15.817294 
  69.979547    43.000000     0.023256    40.152685    15.812984 
  69.993807    41.000000     0.024390    40.805907    15.808673 
  70.008066    36.000000     0.027778    41.480839    15.804363 
  70.022326    38.000000     0.026316    42.175587    15.800052 
  70.036586    35.000000     0.028571    42.887893    15.795740 
  70.050845    40.000000     0.025000    43.614636    15.791428 
  70.065104    45.000000     0.022222    44.351374    15.787116 
  70.079364    37.000000     0.027027    45.092010    15.782804 
  70.093623    56.000000     0.017857    45.828648    15.778491 
  70.107883    46.000000     0.021739    46.551648    15.774178 
  70.122142    50.000000     0.020000    47.249870    15.769864 
  70.136402    43.000000     0.023256    47.911074    15.765551 
  70.150661    55.000000     0.018182    48.522448    15.761236 
  70.164921    50.000000     0.020000    49.071204    15.756922 
  70.179181    48.000000     0.020833    49.545229    15.752607 
  70.193440    45.000000     0.022222    49.933714    15.748292 
  70.207699    41.000000     0.024390    50.227731    15.743976 
  70.221959    48.000000     0.020833    50.420687    15.739660 
  70.236218    65.000000     0.015385    50.508625    15.735344 
  70.250478    45.000000     0.022222    50.490311    15.731027 
  70.264737    46.000000     0.021739    50.367113    15.726710 
  70.278997    59.000000     0.016949    50.142683    15.722392 
  70.293256    53.000000     0.018868    49.822478    15.718075 
  70.307516    57.000000     0.017544    49.413189    15.713756 
  70.321776    49.000000     0.020408    48.922163    15.709438 
  70.336035    58.000000     0.017241    48.356875    15.705119 
  70.350294    52.000000     0.019231    47.724530    15.700800 
  70.364554    49.000000     0.020408    47.031818    15.696480 
  70.378813    45.000000     0.022222    46.284829    15.692160 
  70.393073    41.000000     0.024390    45.489129    15.687840 
  70.407332    43.000000     0.023256    44.649922    15.683519 
  70.421592    51.000000     0.019608    43.772292    15.679198 
  70.435851    44.000000     0.022727    42.861423    15.674876 
  70.450111    48.000000     0.020833    41.922793    15.670554 
  70.464371    53.000000     0.018868    40.962277    15.666232 
  70.478630    36.000000     0.027778    39.986152    15.661909 
  70.492889    44.000000     0.022727    39.001018    15.657586 
  70.507149    31.000000     0.032258    38.013634    15.653263 
  70.521408    33.000000     0.030303    37.030713    15.648939 
  70.535668    52.000000     0.019231    36.058696    15.644615 
  70.549927    40.000000     0.025000    35.103549    15.640291 
  70.564187    41.000000     0.024390    34.170597    15.635966 
  70.578446    28.000000     0.035714    33.264405    15.631640 
  70.592706    29.000000     0.034483    32.388722    15.627315 
  70.606966    33.000000     0.030303    31.546462    15.622989 
  70.621225    31.000000     0.032258    30.739743    15.618662 
  70.635484    29.000000     0.034483    29.969948    15.614336 
  70.649744    23.000000     0.043478    29.237804    15.610008 
  70.664003    28.000000     0.035714    28.543477    15.605681 
  70.678263    34.000000     0.029412    27.886667    15.601353 
  70.692522    35.000000     0.028571    27.266690    15.597025 
  70.706782    30.000000     0.033333    26.682568    15.592696 
  70.721041    33.000000     0.030303    26.133092    15.588367 
  70.735301    19.000000     0.052632    25.616891    15.584037 
  70.749561    31.000000     0.032258    25.132480    15.579707 
  70.763820    20.000000     0.050000    24.678302    15.575377 
  70.778079    21.000000     0.047619    24.252764    15.571047 
  70.792339    34.000000     0.029412    23.854267    15.566716 
  70.806598    32.000000     0.031250    23.481222    15.562384 
  70.820858    20.000000     0.050000    23.132072    15.558052 
  70.835117    23.000000     0.043478    22.805301    15.553720 
  70.849377    29.000000     0.034483    22.499448    15.549387 
  70.863636    23.000000     0.043478    22.213110    15.545054 
  70.877896    28.000000     0.035714    21.944949    15.540721 
  70.892156    25.000000     0.040000    21.693692    15.536387 
  70.906415    25.000000     0.040000    21.458140    15.532053 
  70.920674    19.000000     0.052632    21.237158    15.527719 
  70.934934    28.000000     0.035714    21.029686    15.523384 
  70.949193    18.000000     0.055556    20.834729    15.519048 
  70.963453    29.000000     0.034483    20.651359    15.514713 
  70.977712    28.000000     0.035714    20.478714    15.510376 
  70.991972    22.000000     0.045455    20.315994    15.506040 
  71.006231    23.000000     0.043478    20.162457    15.501703 
  71.020491    28.000000     0.035714    20.017420    15.497366 
  71.034751    25.000000     0.040000    19.880252    15.493028 
  71.049010    21.000000     0.047619    19.750373    15.488690 
  71.063269    36.000000     0.027778    19.627249    15.484351 
  71.077529    27.000000     0.037037    19.510392    15.480012 
  71.091788    18.000000     0.055556    19.399353    15.475673 
  71.106048    20.000000     0.050000    19.293721    15.471333 
  71.120307    19.000000     0.052632    19.193121    15.466993 
  71.134567    23.000000     0.043478    19.097206    15.462652 
  71.148826    21.000000     0.047619    19.005662    15.458311 
  71.163086    24.000000     0.041667    18.918199    15.453970 
  71.177346    21.000000     0.047619    18.834554    15.449628 
  71.191605    20.000000     0.050000    18.754483    15.445286 
  71.205864    28.000000     0.035714    18.677764    15.440944 
  71.220124    24.000000     0.041667    18.604189    15.436601 
  71.234383    27.000000     0.037037    18.533570    15.432257 
  71.248643    22.000000     0.045455    18.465736    15.427914 
  71.262902    24.000000     0.041667    18.400538    15.423569 
  71.277162    23.000000     0.043478    18.337859    15.419225 
  71.291421    16.000000     0.062500    18.277600    15.414880 
  71.305681    17.000000     0.058824    18.219636    15.410534 
  71.319941    27.000000     0.037037    18.163821    15.406188 
  71.334200    18.000000     0.055556    18.110038    15.401842 
  71.348459    17.000000     0.058824    18.058184    15.397496 
  71.362719    15.000000     0.066667    18.008169    15.393149 
  71.376978    19.000000     0.052632    17.959908    15.388801 
  71.391238    12.000000     0.083333    17.913320    15.384453 
  71.405497    14.000000     0.071429    17.868332    15.380105 
  71.419757    21.000000     0.047619    17.824872    15.375756 
  71.434016    30.000000     0.033333    17.782877    15.371407 
  71.448276     9.000000     0.111111    17.742285    15.367058 
  71.462536    17.000000     0.058824    17.703036    15.362708 
  71.476795    19.000000     0.052632    17.665078    15.358357 
  71.491054    20.000000     0.050000    17.628358    15.354007 
  71.505314    21.000000     0.047619    17.592825    15.349656 
  71.519573    11.000000     0.090909    17.558434    15.345304 
  71.533833    18.000000     0.055556    17.525139    15.340952 
  71.548092    21.000000     0.047619    17.492896    15.336600 
  71.562352    17.000000     0.058824    17.461666    15.332247 
  71.576611    30.000000     0.033333    17.431413    15.327893 
  71.590871     7.000000     0.142857    17.402117    15.323540 
  71.605131    15.000000     0.066667    17.373790    15.319186 
  71.619390    13.000000     0.076923    17.346466    15.314831 
  71.633649    26.000000     0.038462    17.320109    15.310476 
  71.647909    18.000000     0.055556    17.294642    15.306121 
  71.662168    24.000000     0.041667    17.270032    15.301765 
  71.676428    15.000000     0.066667    17.246259    15.297409 
  71.690687    21.000000     0.047619    17.223307    15.293053 
  71.704947    22.000000     0.045455    17.201161    15.288696 
  71.719206    17.000000     0.058824    17.179809    15.284338 
  71.733466    22.000000     0.045455    17.159240    15.279980 
  71.747726    12.000000     0.083333    17.139446    15.275622 
  71.761985    19.000000     0.052632    17.120421    15.271264 
  71.776244    26.000000     0.038462    17.102160    15.266905 
  71.790504    21.000000     0.047619    17.084661    15.262545 
  71.804763    15.000000     0.066667    17.067925    15.258185 
  71.819023    17.000000     0.058824    17.051953    15.253825 
  71.833282    19.000000     0.052632    17.036751    15.249464 
  71.847542    21.000000     0.047619    17.022327    15.245103 
  71.861801    24.000000     0.041667    17.008691    15.240741 
  71.876061    19.000000     0.052632    16.995855    15.236379 
  71.890321    14.000000     0.071429    16.983836    15.232017 
  71.904580    17.000000     0.058824    16.972655    15.227654 
  71.918839    17.000000     0.058824    16.962333    15.223291 
  71.933099    19.000000     0.052632    16.952899    15.218927 
  71.947358    13.000000     0.076923    16.944382    15.214563 
  71.961618    21.000000     0.047619    16.936818    15.210198 
  71.975877    15.000000     0.066667    16.930248    15.205833 
  71.990137    17.000000     0.058824    16.924715    15.201468 
  72.004396    17.000000     0.058824    16.920273    15.197102 
  72.018656    16.000000     0.062500    16.916974    15.192736 
  72.032916    20.000000     0.050000    16.914880    15.188369 
  72.047175    15.000000     0.066667    16.914052    15.184002 
  72.061434    13.000000     0.076923    16.914556    15.179635 
  72.075694    18.000000     0.055556    16.916455    15.175267 
  72.089953    20.000000     0.050000    16.919810    15.170899 
  72.104213    14.000000     0.071429    16.924674    15.166530 
  72.118472    10.000000     0.100000    16.931090    15.162161 
  72.132732    11.000000     0.090909    16.939080    15.157791 
  72.146991    20.000000     0.050000    16.948642    15.153421 
  72.161251     9.000000     0.111111    16.959739    15.149050 
  72.175511    20.000000     0.050000    16.972291    15.144680 
  72.189770    21.000000     0.047619    16.986164    15.140308 
  72.204029    12.000000     0.083333    17.001157    15.135937 
  72.218289     9.000000     0.111111    17.016995    15.131564 
  72.232548    18.000000     0.055556    17.033320    15.127192 
  72.246808    16.000000     0.062500    17.049687    15.122819 
  72.261067    21.000000     0.047619    17.065569    15.118445 
  72.275327    18.000000     0.055556    17.080369    15.114072 
  72.289586    17.000000     0.058824    17.093445    15.109697 
  72.303846    28.000000     0.035714    17.104155    15.105323 
  72.318106    20.000000     0.050000    17.111906    15.100947 
  72.332365    28.000000     0.035714    17.116220    15.096572 
  72.346624    10.000000     0.100000    17.116793    15.092196 
  72.360884    15.000000     0.066667    17.113510    15.087820 
  72.375143    14.000000     0.071429    17.106482    15.083443 
  72.389403    25.000000     0.040000    17.096054    15.079065 
  72.403662    16.000000     0.062500    17.082755    15.074688 
  72.417922    21.000000     0.047619    17.067223    15.070310 
  72.432181    13.000000     0.076923    17.050120    15.065931 
  72.446441    22.000000     0.045455    17.032047    15.061552 
  72.460701    15.000000     0.066667    17.013489    15.057173 
  72.474960    25.000000     0.040000    16.994770    15.052793 
  72.489219    18.000000     0.055556    16.976049    15.048413 
  72.503479    25.000000     0.040000    16.957337    15.044032 
  72.517738    16.000000     0.062500    16.938535    15.039651 
  72.531998    15.000000     0.066667    16.919477    15.035270 
  72.546257    14.000000     0.071429    16.899991    15.030888 
  72.560517     9.000000     0.111111    16.879939    15.026505 
  72.574776    24.000000     0.041667    16.859264    15.022123 
  72.589036    17.000000     0.058824    16.838005    15.017739 
  72.603296    22.000000     0.045455    16.816301    15.013356 
  72.617555    21.000000     0.047619    16.794381    15.008972 
  72.631814    20.000000     0.050000    16.772526    15.004587 
  72.646074    15.000000     0.066667    16.751048    15.000202 
  72.660333    19.000000     0.052632    16.730250    14.995817 
  72.674593    21.000000     0.047619    16.710400    14.991431 
  72.688852    15.000000     0.066667    16.691703    14.987045 
  72.703112    19.000000     0.052632    16.674293    14.982659 
  72.717371    16.000000     0.062500    16.658254    14.978272 
  72.731631    20.000000     0.050000    16.643628    14.973884 
  72.745891    13.000000     0.076923    16.630416    14.969496 
  72.760150    15.000000     0.066667    16.618591    14.965108 
  72.774409    13.000000     0.076923    16.608106    14.960719 
  72.788669    12.000000     0.083333    16.598904    14.956330 
  72.802928    16.000000     0.062500    16.590922    14.951941 
  72.817188    14.000000     0.071429    16.584096    14.947551 
  72.831447    15.000000     0.066667    16.578364    14.943160 
  72.845707    17.000000     0.058824    16.573665    14.938769 
  72.859966    15.000000     0.066667    16.569941    14.934378 
  72.874226    17.000000     0.058824    16.567143    14.929987 
  72.888486    22.000000     0.045455    16.565223    14.925594 
  72.902745    19.000000     0.052632    16.564142    14.921202 
  72.917004    12.000000     0.083333    16.563865    14.916809 
  72.931264    22.000000     0.045455    16.564362    14.912416 
  72.945523    17.000000     0.058824    16.565608    14.908022 
  72.959783    11.000000     0.090909    16.567580    14.903628 
  72.974042    14.000000     0.071429    16.570262    14.899233 
  72.988302    10.000000     0.100000    16.573640    14.894838 
  73.002561    19.000000     0.052632    16.577703    14.890443 
  73.016821    11.000000     0.090909    16.582443    14.886047 
  73.031081    23.000000     0.043478    16.587857    14.881650 
  73.045340    25.000000     0.040000    16.593943    14.877254 
  73.059599    22.000000     0.045455    16.600702    14.872857 
  73.073859    21.000000     0.047619    16.608136    14.868459 
  73.088118    11.000000     0.090909    16.616252    14.864061 
  73.102378    16.000000     0.062500    16.625058    14.859663 
  73.116637    10.000000     0.100000    16.634565    14.855264 
  73.130897    21.000000     0.047619    16.644784    14.850865 
  73.145156    17.000000     0.058824    16.655732    14.846465 
  73.159416    18.000000     0.055556    16.667425    14.842065 
  73.173676    12.000000     0.083333    16.679884    14.837664 
  73.187935    14.000000     0.071429    16.693130    14.833263 
  73.202194    15.000000     0.066667    16.707188    14.828862 
  73.216454    13.000000     0.076923    16.722086    14.824460 
  73.230713    16.000000     0.062500    16.737855    14.820058 
  73.244973    13.000000     0.076923    16.754527    14.815656 
  73.259232    17.000000     0.058824    16.772139    14.811253 
  73.273492    16.000000     0.062500    16.790731    14.806849 
  73.287751    11.000000     0.090909    16.810347    14.802445 
  73.302011    16.000000     0.062500    16.831034    14.798041 
  73.316271    14.000000     0.071429    16.852844    14.793637 
  73.330530    22.000000     0.045455    16.875831    14.789231 
  73.344789    26.000000     0.038462    16.900058    14.784826 
  73.359049    20.000000     0.050000    16.925588    14.780420 
  73.373308    16.000000     0.062500    16.952492    14.776014 
  73.387568    12.000000     0.083333    16.980847    14.771607 
  73.401827    16.000000     0.062500    17.010733    14.767200 
  73.416087    15.000000     0.066667    17.042238    14.762792 
  73.430346    18.000000     0.055556    17.075456    14.758384 
  73.444606    21.000000     0.047619    17.110486    14.753976 
  73.458866    16.000000     0.062500    17.147436    14.749567 
  73.473125    22.000000     0.045455    17.186418    14.745158 
  73.487384    12.000000     0.083333    17.227552    14.740748 
  73.501644    20.000000     0.050000    17.270964    14.736338 
  73.515903    18.000000     0.055556    17.316787    14.731928 
  73.530163    17.000000     0.058824    17.365161    14.727517 
  73.544422     9.000000     0.111111    17.416231    14.723106 
  73.558682    16.000000     0.062500    17.470148    14.718694 
  73.572941    19.000000     0.052632    17.527070    14.714282 
  73.587201    23.000000     0.043478    17.587155    14.709870 
  73.601461    12.000000     0.083333    17.650570    14.705457 
  73.615720     7.000000     0.142857    17.717482    14.701044 
  73.629979    14.000000     0.071429    17.788060    14.696630 
  73.644239    18.000000     0.055556    17.862471    14.692216 
  73.658498    11.000000     0.090909    17.940884    14.687801 
  73.672758    16.000000     0.062500    18.023459    14.683386 
  73.687017    19.000000     0.052632    18.110355    14.678971 
  73.701277    11.000000     0.090909    18.201716    14.674555 
  73.715536    16.000000     0.062500    18.297681    14.670139 
  73.729796    23.000000     0.043478    18.398374    14.665723 
  73.744056    16.000000     0.062500    18.503919    14.661306 
  73.758315    18.000000     0.055556    18.614445    14.656889 
  73.772574    21.000000     0.047619    18.730033    14.652471 
  73.786834    19.000000     0.052632    18.850663    14.648053 
  73.801093    27.000000     0.037037    18.976245    14.643634 
  73.815353    17.000000     0.058824    19.106660    14.639215 
  73.829612    14.000000     0.071429    19.241733    14.634796 
  73.843872    15.000000     0.066667    19.381216    14.630376 
  73.858131    24.000000     0.041667    19.524774    14.625956 
  73.872391    19.000000     0.052632    19.671979    14.621535 
  73.886651    19.000000     0.052632    19.822303    14.617115 
  73.900910    15.000000     0.066667    19.975116    14.612693 
  73.915169    18.000000     0.055556    20.129686    14.608272 
  73.929429    22.000000     0.045455    20.285183    14.603849 
  73.943688    23.000000     0.043478    20.440693    14.599427 
  73.957948    19.000000     0.052632    20.595235    14.595004 
  73.972207    22.000000     0.045455    20.747792    14.590581 
  73.986467    13.000000     0.076923    20.897340    14.586157 
  74.000726    22.000000     0.045455    21.042895    14.581733 
  74.014986    16.000000     0.062500    21.183556    14.577308 
  74.029246    25.000000     0.040000    21.318552    14.572884 
  74.043505    12.000000     0.083333    21.447293    14.568458 
  74.057764    20.000000     0.050000    21.569404    14.564033 
  74.072024    31.000000     0.032258    21.684751    14.559607 
  74.086283    14.000000     0.071429    21.793459    14.555180 
  74.100543    21.000000     0.047619    21.895902    14.550753 
  74.114802    20.000000     0.050000    21.992679    14.546326 
  74.129062    21.000000     0.047619    22.084582    14.541898 
  74.143321    21.000000     0.047619    22.172542    14.537470 
  74.157581    11.000000     0.090909    22.257580    14.533042 
  74.171841    27.000000     0.037037    22.340757    14.528613 
  74.186100    16.000000     0.062500    22.423126    14.524184 
  74.200359    29.000000     0.034483    22.505705    14.519755 
  74.214619    23.000000     0.043478    22.589461    14.515325 
  74.228878    17.000000     0.058824    22.675315    14.510894 
  74.243138    25.000000     0.040000    22.764155    14.506464 
  74.257397    15.000000     0.066667    22.856864    14.502033 
  74.271657    21.000000     0.047619    22.954352    14.497601 
  74.285916    22.000000     0.045455    23.057597    14.493169 
  74.300176    17.000000     0.058824    23.167673    14.488737 
  74.314436    26.000000     0.038462    23.285784    14.484305 
  74.328695    17.000000     0.058824    23.413279    14.479872 
  74.342954    27.000000     0.037037    23.551657    14.475438 
  74.357214    33.000000     0.030303    23.702555    14.471005 
  74.371473    13.000000     0.076923    23.867728    14.466571 
  74.385733    26.000000     0.038462    24.049019    14.462136 
  74.399992    28.000000     0.035714    24.248327    14.457701 
  74.414252    22.000000     0.045455    24.467572    14.453266 
  74.428511    15.000000     0.066667    24.708672    14.448830 
  74.442771    32.000000     0.031250    24.973525    14.444394 
  74.457031    20.000000     0.050000    25.264001    14.439958 
  74.471290    21.000000     0.047619    25.581940    14.435521 
  74.485549    29.000000     0.034483    25.929153    14.431084 
  74.499809    28.000000     0.035714    26.307442    14.426647 
  74.514068    30.000000     0.033333    26.718601    14.422209 
  74.528328    21.000000     0.047619    27.164431    14.417771 
  74.542587    32.000000     0.031250    27.646744    14.413332 
  74.556847    24.000000     0.041667    28.167364    14.408893 
  74.571106    24.000000     0.041667    28.728120    14.404454 
  74.585366    37.000000     0.027027    29.330835    14.400014 
  74.599626    27.000000     0.037037    29.977303    14.395574 
  74.613885    28.000000     0.035714    30.669264    14.391134 
  74.628144    42.000000     0.023810    31.408366    14.386693 
  74.642404    37.000000     0.027027    32.196125    14.382252 
  74.656663    36.000000     0.027778    33.033879    14.377811 
  74.670923    31.000000     0.032258    33.922731    14.373369 
  74.685182    32.000000     0.031250    34.863492    14.368927 
  74.699442    28.000000     0.035714    35.856603    14.364484 
  74.713701    34.000000     0.029412    36.902064    14.360041 
  74.727961    35.000000     0.028571    37.999333    14.355598 
  74.742221    35.000000     0.028571    39.147196    14.351154 
  74.756480    37.000000     0.027027    40.343666    14.346710 
  74.770739    45.000000     0.022222    41.585866    14.342266 
  74.784999    38.000000     0.026316    42.869901    14.337821 
  74.799258    39.000000     0.025641    44.190724    14.333376 
  74.813518    48.000000     0.020833    45.542012    14.328931 
  74.827777    47.000000     0.021277    46.916060    14.324485 
  74.842037    49.000000     0.020408    48.303707    14.320039 
  74.856296    40.000000     0.025000    49.694304    14.315593 
  74.870556    46.000000     0.021739    51.075732    14.311146 
  74.884816    59.000000     0.016949    52.434484    14.306699 
  74.899075    52.000000     0.019231    53.755852    14.302251 
  74.913334    51.000000     0.019608    55.024226    14.297803 
  74.927594    58.000000     0.017241    56.223487    14.293355 
  74.941853    67.000000     0.014925    57.337499    14.288907 
  74.956113    59.000000     0.016949    58.350686    14.284458 
  74.970372    61.000000     0.016393    59.248671    14.280009 
  74.984632    63.000000     0.015873    60.018915    14.275559 
  74.998891    59.000000     0.016949    60.651323    14.271109 
  75.013151    59.000000     0.016949    61.138726    14.266659 
  75.027411    47.000000     0.021277    61.477208    14.262208 
  75.041670    70.000000     0.014286    61.666202    14.257757 
  75.055929    49.000000     0.020408    61.708360    14.253306 
  75.070189    54.000000     0.018519    61.609188    14.248855 
  75.084448    57.000000     0.017544    61.376489    14.244403 
  75.098708    63.000000     0.015873    61.019679    14.239950 
  75.112967    68.000000     0.014706    60.549064    14.235498 
  75.127227    69.000000     0.014493    59.975148    14.231045 
  75.141486    61.000000     0.016393    59.308066    14.226592 
  75.155746    66.000000     0.015152    58.557180    14.222138 
  75.170006    69.000000     0.014493    57.730874    14.217684 
  75.184265    65.000000     0.015385    56.836539    14.213230 
  75.198524    39.000000     0.025641    55.880731    14.208776 
  75.212784    51.000000     0.019608    54.869437    14.204321 
  75.227043    43.000000     0.023256    53.808414    14.199866 
  75.241303    51.000000     0.019608    52.703517    14.195410 
  75.255562    48.000000     0.020833    51.560988    14.190954 
  75.269822    49.000000     0.020408    50.387635    14.186498 
  75.284081    52.000000     0.019231    49.190908    14.182042 
  75.298341    48.000000     0.020833    47.978852    14.177585 
  75.312601    37.000000     0.027027    46.759951    14.173128 
  75.326860    48.000000     0.020833    45.542903    14.168670 
  75.341119    47.000000     0.021277    44.336353    14.164212 
  75.355379    49.000000     0.020408    43.148619    14.159754 
  75.369638    37.000000     0.027027    41.987452    14.155296 
  75.383898    42.000000     0.023810    40.859840    14.150837 
  75.398157    39.000000     0.025641    39.771873    14.146378 
  75.412417    36.000000     0.027778    38.728678    14.141919 
  75.426676    36.000000     0.027778    37.734402    14.137459 
  75.440936    27.000000     0.037037    36.792250    14.132999 
  75.455196    42.000000     0.023810    35.904553    14.128539 
  75.469455    30.000000     0.033333    35.072862    14.124079 
  75.483714    25.000000     0.040000    34.298046    14.119618 
  75.497974    38.000000     0.026316    33.580403    14.115157 
  75.512233    25.000000     0.040000    32.919762    14.110695 
  75.526493    35.000000     0.028571    32.315583    14.106233 
  75.540752    21.000000     0.047619    31.767025    14.101771 
  75.555012    34.000000     0.029412    31.272982    14.097309 
  75.569271    36.000000     0.027778    30.832162    14.092846 
  75.583531    27.000000     0.037037    30.443147    14.088383 
  75.597791    26.000000     0.038462    30.104421    14.083920 
  75.612050    37.000000     0.027027    29.814381    14.079457 
  75.626309    35.000000     0.028571    29.571350    14.074993 
  75.640569    30.000000     0.033333    29.373588    14.070529 
  75.654828    20.000000     0.050000    29.219281    14.066064 
  75.669088    16.000000     0.062500    29.106521    14.061600 
  75.683347    28.000000     0.035714    29.033296    14.057135 
  75.697607    32.000000     0.031250    28.997463    14.052669 
  75.711866    22.000000     0.045455    28.996726    14.048204 
  75.726126    32.000000     0.031250    29.028626    14.043738 
  75.740386    29.000000     0.034483    29.090548    14.039272 
  75.754645    28.000000     0.035714    29.179732    14.034805 
  75.768904    29.000000     0.034483    29.293170    14.030339 
  75.783164    32.000000     0.031250    29.427335    14.025872 
  75.797423    25.000000     0.040000    29.578206    14.021404 
  75.811683    34.000000     0.029412    29.741523    14.016937 
  75.825942    26.000000     0.038462    29.912790    14.012469 
  75.840202    32.000000     0.031250    30.087254    14.008001 
  75.854461    34.000000     0.029412    30.259952    14.003533 
  75.868721    26.000000     0.038462    30.425798    13.999064 
  75.882981    35.000000     0.028571    30.579705    13.994595 
  75.897240    29.000000     0.034483    30.716723    13.990126 
  75.911499    23.000000     0.043478    30.832210    13.985656 
  75.925759    32.000000     0.031250    30.921994    13.981187 
  75.940018    35.000000     0.028571    30.982541    13.976717 
  75.954278    31.000000     0.032258    31.011100    13.972246 
  75.968537    29.000000     0.034483    31.005804    13.967776 
  75.982797    35.000000     0.028571    30.965729    13.963305 
  75.997056    35.000000     0.028571    30.890881    13.958834 
  76.011316    26.000000     0.038462    30.782125    13.954363 
  76.025576    30.000000     0.033333    30.641060    13.949891 
  76.039835    31.000000     0.032258    30.469846    13.945419 
  76.054094    37.000000     0.027027    30.271007    13.940947 
  76.068354    37.000000     0.027027    30.047239    13.936475 
  76.082613    33.000000     0.030303    29.801237    13.932003 
  76.096873    30.000000     0.033333    29.535554    13.927530 
  76.111132    42.000000     0.023810    29.252518    13.923057 
  76.125392    29.000000     0.034483    28.954196    13.918583 
  76.139651    29.000000     0.034483    28.642412    13.914110 
  76.153911    37.000000     0.027027    28.318796    13.909636 
  76.168171    40.000000     0.025000    27.984872    13.905162 
  76.182430    27.000000     0.037037    27.642141    13.900688 
  76.196689    31.000000     0.032258    27.292168    13.896213 
  76.210949    22.000000     0.045455    26.936645    13.891738 
  76.225208    30.000000     0.033333    26.577426    13.887263 
  76.239468    31.000000     0.032258    26.216525    13.882788 
  76.253727    35.000000     0.028571    25.856086    13.878312 
  76.267987    24.000000     0.041667    25.498321    13.873837 
  76.282246    20.000000     0.050000    25.145426    13.869361 
  76.296506    34.000000     0.029412    24.799487    13.864885 
  76.310766    23.000000     0.043478    24.462386    13.860408 
  76.325025    21.000000     0.047619    24.135703    13.855931 
  76.339284    19.000000     0.052632    23.820640    13.851455 
  76.353544    26.000000     0.038462    23.517970    13.846977 
  76.367803    25.000000     0.040000    23.228001    13.842500 
  76.382063    32.000000     0.031250    22.950554    13.838023 
  76.396322    20.000000     0.050000    22.684987    13.833545 
  76.410582    16.000000     0.062500    22.430230    13.829067 
  76.424841    18.000000     0.055556    22.184868    13.824589 
  76.439101    18.000000     0.055556    21.947255    13.820110 
  76.453360    23.000000     0.043478    21.715656    13.815632 
  76.467620    24.000000     0.041667    21.488420    13.811153 
  76.481879    20.000000     0.050000    21.264156    13.806674 
  76.496139    25.000000     0.040000    21.041888    13.802194 
  76.510398    21.000000     0.047619    20.821172    13.797715 
  76.524658    24.000000     0.041667    20.602126    13.793235 
  76.538917    20.000000     0.050000    20.385388    13.788755 
  76.553177    16.000000     0.062500    20.171983    13.784275 
  76.567436    26.000000     0.038462    19.963139    13.779795 
  76.581696    23.000000     0.043478    19.760080    13.775314 
  76.595955    10.000000     0.100000    19.563837    13.770833 
  76.610215    11.000000     0.090909    19.375114    13.766352 
  76.624474    19.000000     0.052632    19.194207    13.761871 
  76.638734    15.000000     0.066667    19.020991    13.757390 
  76.652993    14.000000     0.071429    18.854970    13.752908 
  76.667253    13.000000     0.076923    18.695361    13.748427 
  76.681512    11.000000     0.090909    18.541209    13.743945 
  76.695772    18.000000     0.055556    18.391515    13.739463 
  76.710031    14.000000     0.071429    18.245362    13.734980 
  76.724291    13.000000     0.076923    18.102019    13.730498 
  76.738550    25.000000     0.040000    17.961021    13.726015 
  76.752810    15.000000     0.066667    17.822197    13.721533 
  76.767069    21.000000     0.047619    17.685658    13.717050 
  76.781329    21.000000     0.047619    17.551750    13.712566 
  76.795588    12.000000     0.083333    17.420968    13.708083 
  76.809848    15.000000     0.066667    17.293867    13.703599 
  76.824107    16.000000     0.062500    17.170982    13.699116 
  76.838367    17.000000     0.058824    17.052762    13.694632 
  76.852626    14.000000     0.071429    16.939534    13.690148 
  76.866886    22.000000     0.045455    16.831490    13.685663 
  76.881145    19.000000     0.052632    16.728691    13.681179 
  76.895405    16.000000     0.062500    16.631089    13.676694 
  76.909664    24.000000     0.041667    16.538543    13.672210 
  76.923924    15.000000     0.066667    16.450853    13.667725 
  76.938183    22.000000     0.045455    16.367782    13.663240 
  76.952443    13.000000     0.076923    16.289087    13.658754 
  76.966702    23.000000     0.043478    16.214530    13.654269 
  76.980962    12.000000     0.083333    16.143828    13.649783 
  76.995221    15.000000     0.066667    16.076680    13.645298 
  77.009481    17.000000     0.058824    16.012826    13.640812 
  77.023740    17.000000     0.058824    15.952026    13.636326 
  77.038000    12.000000     0.083333    15.894057    13.631840 
  77.052259    19.000000     0.052632    15.838714    13.627353 
  77.066519    14.000000     0.071429    15.785808    13.622867 
  77.080778    15.000000     0.066667    15.735166    13.618380 
  77.095038    11.000000     0.090909    15.686630    13.613893 
  77.109297    14.000000     0.071429    15.640055    13.609407 
  77.123557    11.000000     0.090909    15.595308    13.604920 
  77.137816    14.000000     0.071429    15.552270    13.600432 
  77.152076    11.000000     0.090909    15.510831    13.595945 
  77.166335    11.000000     0.090909    15.470889    13.591458 
  77.180595    20.000000     0.050000    15.432353    13.586970 
  77.194854    14.000000     0.071429    15.395137    13.582482 
  77.209114    19.000000     0.052632    15.359165    13.577994 
  77.223373    13.000000     0.076923    15.324366    13.573506 
  77.237633    12.000000     0.083333    15.290673    13.569018 
  77.251892    10.000000     0.100000    15.258026    13.564530 
  77.266152    20.000000     0.050000    15.226369    13.560042 
  77.280411    17.000000     0.058824    15.195650    13.555553 
  77.294671    15.000000     0.066667    15.165821    13.551065 
  77.308930    17.000000     0.058824    15.136839    13.546576 
  77.323190    15.000000     0.066667    15.108660    13.542087 
  77.337449     9.000000     0.111111    15.081248    13.537598 
  77.351709    14.000000     0.071429    15.054565    13.533109 
  77.365968    10.000000     0.100000    15.028578    13.528620 
  77.380228    10.000000     0.100000    15.003256    13.524131 
  77.394487    17.000000     0.058824    14.978570    13.519641 
  77.408747    18.000000     0.055556    14.954491    13.515152 
  77.423006     3.000000     0.333333    14.930994    13.510662 
  77.437266    20.000000     0.050000    14.908054    13.506173 
  77.451525    14.000000     0.071429    14.885649    13.501683 
  77.465785    10.000000     0.100000    14.863758    13.497193 
  77.480044    14.000000     0.071429    14.842358    13.492703 
  77.494304    12.000000     0.083333    14.821433    13.488213 
  77.508563    18.000000     0.055556    14.800962    13.483723 
  77.522823    14.000000     0.071429    14.780930    13.479233 
  77.537082    18.000000     0.055556    14.761320    13.474742 
  77.551342    21.000000     0.047619    14.742115    13.470252 
  77.565601    14.000000     0.071429    14.723303    13.465761 
  77.579861    10.000000     0.100000    14.704869    13.461271 
  77.594120    16.000000     0.062500    14.686800    13.456780 
  77.608380    18.000000     0.055556    14.669083    13.452289 
  77.622639    13.000000     0.076923    14.651706    13.447799 
  77.636899    23.000000     0.043478    14.634659    13.443308 
  77.651158    16.000000     0.062500    14.617930    13.438817 
  77.665418    10.000000     0.100000    14.601509    13.434326 
  77.679677     8.000000     0.125000    14.585387    13.429835 
  77.693937    14.000000     0.071429    14.569553    13.425343 
  77.708196    16.000000     0.062500    14.554000    13.420852 
  77.722456     8.000000     0.125000    14.538718    13.416361 
  77.736715    16.000000     0.062500    14.523700    13.411869 
  77.750975    13.000000     0.076923    14.508937    13.407378 
  77.765234    13.000000     0.076923    14.494422    13.402887 
  77.779494    15.000000     0.066667    14.480149    13.398395 
  77.793753    18.000000     0.055556    14.466110    13.393903 
  77.808013    12.000000     0.083333    14.452299    13.389412 
  77.822272    17.000000     0.058824    14.438709    13.384920 
  77.836532    18.000000     0.055556    14.425335    13.380428 
  77.850791    12.000000     0.083333    14.412171    13.375937 
  77.865051    21.000000     0.047619    14.399212    13.371445 
  77.879310    18.000000     0.055556    14.386451    13.366953 
  77.893570    14.000000     0.071429    14.373885    13.362461 
  77.907829    15.000000     0.066667    14.361508    13.357969 
  77.922089     8.000000     0.125000    14.349315    13.353477 
  77.936348    11.000000     0.090909    14.337304    13.348985 
  77.950608    18.000000     0.055556    14.325468    13.344493 
  77.964867    11.000000     0.090909    14.313804    13.340001 
  77.979127    12.000000     0.083333    14.302309    13.335509 
  77.993386     8.000000     0.125000    14.290978    13.331017 
  78.007646    11.000000     0.090909    14.279808    13.326525 
  78.021905    16.000000     0.062500    14.268793    13.322032 
  78.036165    11.000000     0.090909    14.257928    13.317540 
  78.050424    14.000000     0.071429    14.247210    13.313048 
  78.064684    21.000000     0.047619    14.236638    13.308556 
  78.078943    15.000000     0.066667    14.226210    13.304064 
  78.093203    20.000000     0.050000    14.215921    13.299571 
  78.107462    12.000000     0.083333    14.205769    13.295079 
  78.121722    13.000000     0.076923    14.195752    13.290587 
  78.135981    18.000000     0.055556    14.185865    13.286095 
  78.150241    18.000000     0.055556    14.176107    13.281602 
  78.164500    13.000000     0.076923    14.166474    13.277110 
  78.178760    12.000000     0.083333    14.156964    13.272618 
  78.193019    15.000000     0.066667    14.147571    13.268126 
  78.207279    17.000000     0.058824    14.138293    13.263633 
  78.221538    12.000000     0.083333    14.129126    13.259141 
  78.235798    14.000000     0.071429    14.120065    13.254649 
  78.250057    12.000000     0.083333    14.111105    13.250157 
  78.264317    13.000000     0.076923    14.102243    13.245664 
  78.278576    12.000000     0.083333    14.093476    13.241172 
  78.292836    10.000000     0.100000    14.084807    13.236680 
  78.307095    12.000000     0.083333    14.076259    13.232188 
  78.321355    15.000000     0.066667    14.067866    13.227696 
  78.335614    19.000000     0.052632    14.059620    13.223204 
  78.349874    16.000000     0.062500    14.051486    13.218712 
  78.364133    10.000000     0.100000    14.043457    13.214220 
  78.378393    12.000000     0.083333    14.035530    13.209728 
  78.392652    12.000000     0.083333    14.027704    13.205236 
  78.406912    15.000000     0.066667    14.019979    13.200744 
  78.421171    13.000000     0.076923    14.012353    13.196252 
  78.435431    13.000000     0.076923    14.004826    13.191760 
  78.449690    15.000000     0.066667    13.997396    13.187268 
  78.463950    13.000000     0.076923    13.990063    13.182777 
  78.478209    14.000000     0.071429    13.982826    13.178285 
  78.492469    13.000000     0.076923    13.975684    13.173793 
  78.506728    20.000000     0.050000    13.968637    13.169302 
  78.520988     8.000000     0.125000    13.961683    13.164810 
  78.535247    18.000000     0.055556    13.954822    13.160319 
  78.549507     9.000000     0.111111    13.948053    13.155827 
  78.563766    12.000000     0.083333    13.941375    13.151336 
  78.578026    13.000000     0.076923    13.934787    13.146844 
  78.592285    19.000000     0.052632    13.928287    13.142353 
  78.606545    17.000000     0.058824    13.921875    13.137862 
  78.620804    19.000000     0.052632    13.915547    13.133371 
  78.635064    16.000000     0.062500    13.909302    13.128880 
  78.649323     9.000000     0.111111    13.903137    13.124389 
  78.663583    15.000000     0.066667    13.897049    13.119898 
  78.677842     9.000000     0.111111    13.891038    13.115407 
  78.692102    14.000000     0.071429    13.885110    13.110917 
  78.706361    13.000000     0.076923    13.879289    13.106426 
  78.720621    16.000000     0.062500    13.873612    13.101935 
  78.734880    10.000000     0.100000    13.868074    13.097445 
  78.749140    15.000000     0.066667    13.862641    13.092955 
  78.763399     9.000000     0.111111    13.857308    13.088464 
  78.777659     6.000000     0.166667    13.852076    13.083974 
  78.791918     8.000000     0.125000    13.846944    13.079484 
  78.806178    26.000000     0.038462    13.841916    13.074994 
  78.820437    15.000000     0.066667    13.836993    13.070504 
  78.834697    21.000000     0.047619    13.832176    13.066015 
  78.848956    18.000000     0.055556    13.827467    13.061525 
  78.863216    20.000000     0.050000    13.822868    13.057035 
  78.877475    17.000000     0.058824    13.818382    13.052546 
  78.891735    21.000000     0.047619    13.814012    13.048057 
  78.905994    15.000000     0.066667    13.809759    13.043567 
  78.920254    14.000000     0.071429    13.805627    13.039078 
  78.934513     9.000000     0.111111    13.801619    13.034589 
  78.948773    12.000000     0.083333    13.797739    13.030101 
  78.963032    17.000000     0.058824    13.793990    13.025612 
  78.977292    18.000000     0.055556    13.790376    13.021123 
  78.991551    16.000000     0.062500    13.786903    13.016635 
  79.005811    20.000000     0.050000    13.783574    13.012147 
  79.020070    16.000000     0.062500    13.780396    13.007658 
  79.034330    11.000000     0.090909    13.777373    13.003170 
  79.048589    11.000000     0.090909    13.774512    12.998682 
  79.062849     7.000000     0.142857    13.771817    12.994195 
  79.077108    18.000000     0.055556    13.769294    12.989707 
  79.091368     8.000000     0.125000    13.766952    12.985220 
  79.105627    18.000000     0.055556    13.764799    12.980732 
  79.119887    16.000000     0.062500    13.762846    12.976245 
  79.134146    10.000000     0.100000    13.761101    12.971758 
  79.148406    16.000000     0.062500    13.759574    12.967271 
  79.162665    12.000000     0.083333    13.758278    12.962785 
  79.176925    12.000000     0.083333    13.757223    12.958298 
  79.191184    12.000000     0.083333    13.756424    12.953812 
  79.205444    12.000000     0.083333    13.755895    12.949326 
  79.219703    21.000000     0.047619    13.755650    12.944840 
  79.233963    11.000000     0.090909    13.755708    12.940354 
  79.248222    18.000000     0.055556    13.756086    12.935868 
  79.262482     7.000000     0.142857    13.756805    12.931383 
  79.276741    10.000000     0.100000    13.757886    12.926898 
  79.291001    14.000000     0.071429    13.759355    12.922412 
  79.305260    15.000000     0.066667    13.761236    12.917928 
  79.319520    14.000000     0.071429    13.763560    12.913443 
  79.333779     9.000000     0.111111    13.766357    12.908958 
  79.348039     9.000000     0.111111    13.769663    12.904474 
  79.362298    15.000000     0.066667    13.773515    12.899990 
  79.376558    12.000000     0.083333    13.777956    12.895506 
  79.390817    15.000000     0.066667    13.783031    12.891022 
  79.405077    15.000000     0.066667    13.788788    12.886539 
  79.419336    10.000000     0.100000    13.795282    12.882055 
  79.433596    15.000000     0.066667    13.802568    12.877572 
  79.447855    13.000000     0.076923    13.810706    12.873089 
  79.462115    18.000000     0.055556    13.819758    12.868607 
  79.476374    14.000000     0.071429    13.829787    12.864124 
  79.490634    14.000000     0.071429    13.840853    12.859642 
  79.504893    11.000000     0.090909    13.853017    12.855160 
  79.519153    17.000000     0.058824    13.866332    12.850678 
  79.533412    12.000000     0.083333    13.880842    12.846197 
  79.547672    11.000000     0.090909    13.896581    12.841715 
  79.561931    10.000000     0.100000    13.913566    12.837234 
  79.576191    10.000000     0.100000    13.931782    12.832753 
  79.590450    13.000000     0.076923    13.951180    12.828273 
  79.604710    13.000000     0.076923    13.971672    12.823792 
  79.618969    25.000000     0.040000    13.993128    12.819312 
  79.633229    10.000000     0.100000    14.015357    12.814832 
  79.647488    11.000000     0.090909    14.038109    12.810353 
  79.661748    18.000000     0.055556    14.061065    12.805873 
  79.676007    23.000000     0.043478    14.083839    12.801394 
  79.690267    11.000000     0.090909    14.105983    12.796915 
  79.704526    12.000000     0.083333    14.127000    12.792436 
  79.718786    18.000000     0.055556    14.146363    12.787958 
  79.733045    21.000000     0.047619    14.163552    12.783480 
  79.747305    10.000000     0.100000    14.178093    12.779002 
  79.761564     8.000000     0.125000    14.189603    12.774525 
  79.775824    15.000000     0.066667    14.197836    12.770047 
  79.790083    18.000000     0.055556    14.202717    12.765570 
  79.804343    12.000000     0.083333    14.204364    12.761094 
  79.818602    16.000000     0.062500    14.203078    12.756617 
  79.832862    20.000000     0.050000    14.199317    12.752141 
  79.847121    13.000000     0.076923    14.193642    12.747665 
  79.861381    13.000000     0.076923    14.186656    12.743190 
  79.875640    15.000000     0.066667    14.178940    12.738714 
  79.889900    14.000000     0.071429    14.170998    12.734239 
  79.904159    13.000000     0.076923    14.163219    12.729765 
  79.918419    10.000000     0.100000    14.155856    12.725290 
  79.932678    15.000000     0.066667    14.149029    12.720816 
  79.946938    13.000000     0.076923    14.142735    12.716342 
  79.961197    16.000000     0.062500    14.136874    12.711869 
  79.975457    15.000000     0.066667    14.131287    12.707396 
  79.989716    12.000000     0.083333    14.125789    12.702923 
  80.003976    10.000000     0.100000    14.120208    12.698450 
  80.018235     9.000000     0.111111    14.114417    12.693978 
  80.032495     8.000000     0.125000    14.108365    12.689506 
  80.046754    14.000000     0.071429    14.102087    12.685035 
  80.061014    13.000000     0.076923    14.095715    12.680563 
  80.075273    13.000000     0.076923    14.089464    12.676092 
  80.089533    17.000000     0.058824    14.083625    12.671622 
  80.103792    12.000000     0.083333    14.078537    12.667152 
  80.118052    15.000000     0.066667    14.074499    12.662682 
  80.132311    14.000000     0.071429    14.071769    12.658212 
  80.146571    19.000000     0.052632    14.070597    12.653743 
  80.160830    17.000000     0.058824    14.071199    12.649274 
  80.175090    20.000000     0.050000    14.073747    12.644806 
  80.189349    11.000000     0.090909    14.078374    12.640338 
  80.203609    11.000000     0.090909    14.085179    12.635870 
  80.217868    12.000000     0.083333    14.094234    12.631402 
  80.232128    13.000000     0.076923    14.105593    12.626935 
  80.246387    16.000000     0.062500    14.119295    12.622469 
  80.260647    14.000000     0.071429    14.135374    12.618002 
  80.274906    20.000000     0.050000    14.153858    12.613536 
  80.289166    10.000000     0.100000    14.174774    12.609071 
  80.303425     8.000000     0.125000    14.198153    12.604605 
  80.317685    10.000000     0.100000    14.224022    12.600141 
  80.331944    20.000000     0.050000    14.252415    12.595676 
  80.346204    24.000000     0.041667    14.283364    12.591212 
  80.360463     9.000000     0.111111    14.316901    12.586749 
  80.374723    20.000000     0.050000    14.353057    12.582285 
  80.388982    15.000000     0.066667    14.391859    12.577822 
  80.403242    12.000000     0.083333    14.433329    12.573360 
  80.417501    19.000000     0.052632    14.477478    12.568898 
  80.431761    16.000000     0.062500    14.524308    12.564436 
  80.446020    12.000000     0.083333    14.573805    12.559975 
  80.460280    18.000000     0.055556    14.625938    12.555514 
  80.474539    17.000000     0.058824    14.680645    12.551054 
  80.488799    16.000000     0.062500    14.737837    12.546594 
  80.503058    15.000000     0.066667    14.797391    12.542134 
  80.517318    11.000000     0.090909    14.859144    12.537675 
  80.531577    12.000000     0.083333    14.922889    12.533216 
  80.545837    15.000000     0.066667    14.988369    12.528758 
  80.560096     9.000000     0.111111    15.055272    12.524300 
  80.574356    11.000000     0.090909    15.123226    12.519842 
  80.588615    11.000000     0.090909    15.191802    12.515385 
  80.602875    23.000000     0.043478    15.260512    12.510929 
  80.617134    16.000000     0.062500    15.328808    12.506473 
  80.631394    16.000000     0.062500    15.396088    12.502017 
  80.645653    16.000000     0.062500    15.461708    12.497562 
  80.659913    19.000000     0.052632    15.524992    12.493107 
  80.674172    20.000000     0.050000    15.585252    12.488652 
  80.688432    21.000000     0.047619    15.641803    12.484199 
  80.702691    15.000000     0.066667    15.693995    12.479745 
  80.716951    12.000000     0.083333    15.741230    12.475292 
  80.731210    23.000000     0.043478    15.782993    12.470840 
  80.745470    14.000000     0.071429    15.818872    12.466388 
  80.759729    17.000000     0.058824    15.848579    12.461936 
  80.773989    13.000000     0.076923    15.871961    12.457485 
  80.788248    18.000000     0.055556    15.889006    12.453034 
  80.802508    12.000000     0.083333    15.899835    12.448584 
  80.816767    20.000000     0.050000    15.904693    12.444135 
  80.831027    14.000000     0.071429    15.903923    12.439686 
  80.845286    13.000000     0.076923    15.897943    12.435237 
  80.859546    16.000000     0.062500    15.887213    12.430789 
  80.873805    14.000000     0.071429    15.872210    12.426341 
  80.888065    20.000000     0.050000    15.853397    12.421894 
  80.902324    18.000000     0.055556    15.831206    12.417447 
  80.916584    13.000000     0.076923    15.806026    12.413001 
  80.930843    16.000000     0.062500    15.778190    12.408556 
  80.945103    14.000000     0.071429    15.747985    12.404110 
  80.959362    17.000000     0.058824    15.715656    12.399666 
  80.973622    13.000000     0.076923    15.681415    12.395222 
  80.987881    11.000000     0.090909    15.645463    12.390778 
  81.002141    15.000000     0.066667    15.608000    12.386335 
  81.016400    14.000000     0.071429    15.569241    12.381893 
  81.030660    18.000000     0.055556    15.529425    12.377451 
  81.044919    14.000000     0.071429    15.488823    12.373009 
  81.059179    17.000000     0.058824    15.447741    12.368569 
  81.073438    16.000000     0.062500    15.406512    12.364128 
  81.087698    19.000000     0.052632    15.365495    12.359688 
  81.101957    17.000000     0.058824    15.325063    12.355249 
  81.116217    22.000000     0.045455    15.285591    12.350810 
  81.130476    16.000000     0.062500    15.247446    12.346372 
  81.144736    17.000000     0.058824    15.210979    12.341935 
  81.158995    15.000000     0.066667    15.176513    12.337498 
  81.173255     9.000000     0.111111    15.144340    12.333061 
  81.187514    12.000000     0.083333    15.114714    12.328625 
  81.201774     8.000000     0.125000    15.087854    12.324190 
  81.216033    15.000000     0.066667    15.063943    12.319755 
  81.230293    15.000000     0.066667    15.043128    12.315321 
  81.244552    14.000000     0.071429    15.025531    12.310888 
  81.258812    13.000000     0.076923    15.011249    12.306455 
  81.273071    17.000000     0.058824    15.000364    12.302022 
  81.287331    21.000000     0.047619    14.992942    12.297590 
  81.301590    27.000000     0.037037    14.989022    12.293159 
  81.315850    13.000000     0.076923    14.988623    12.288729 
  81.330109    12.000000     0.083333    14.991766    12.284299 
  81.344369    24.000000     0.041667    14.998469    12.279869 
  81.358628    15.000000     0.066667    15.008755    12.275440 
  81.372888    15.000000     0.066667    15.022646    12.271012 
  81.387147    18.000000     0.055556    15.040168    12.266585 
  81.401407     8.000000     0.125000    15.061353    12.262158 
  81.415666    18.000000     0.055556    15.086240    12.257731 
  81.429926     8.000000     0.125000    15.114876    12.253306 
  81.444185    17.000000     0.058824    15.147317    12.248881 
  81.458445    16.000000     0.062500    15.183630    12.244456 
  81.472704    15.000000     0.066667    15.223892    12.240032 
  81.486964    11.000000     0.090909    15.268191    12.235609 
  81.501223    14.000000     0.071429    15.316627    12.231187 
  81.515483    13.000000     0.076923    15.369313    12.226765 
  81.529742    14.000000     0.071429    15.426375    12.222343 
  81.544002    19.000000     0.052632    15.487950    12.217923 
  81.558261    15.000000     0.066667    15.554191    12.213503 
  81.572521    16.000000     0.062500    15.625261    12.209084 
  81.586780    13.000000     0.076923    15.701338    12.204665 
  81.601040    21.000000     0.047619    15.782615    12.200247 
  81.615299    18.000000     0.055556    15.869296    12.195830 
  81.629559    17.000000     0.058824    15.961599    12.191413 
  81.643818    14.000000     0.071429    16.059755    12.186997 
  81.658078    28.000000     0.035714    16.164007    12.182582 
  81.672337    19.000000     0.052632    16.274611    12.178167 
  81.686597    13.000000     0.076923    16.391832    12.173753 
  81.700856    22.000000     0.045455    16.515948    12.169340 
  81.715116    12.000000     0.083333    16.647244    12.164928 
  81.729375    22.000000     0.045455    16.786014    12.160516 
  81.743635    20.000000     0.050000    16.932560    12.156105 
  81.757894    21.000000     0.047619    17.087181    12.151694 
  81.772154    11.000000     0.090909    17.250178    12.147285 
  81.786413    16.000000     0.062500    17.421846    12.142876 
  81.800673    17.000000     0.058824    17.602479    12.138467 
  81.814932    19.000000     0.052632    17.792355    12.134060 
  81.829192    10.000000     0.100000    17.991739    12.129653 
  81.843451    18.000000     0.055556    18.200876    12.125247 
  81.857711    23.000000     0.043478    18.419983    12.120841 
  81.871970    22.000000     0.045455    18.649246    12.116437 
  81.886230    19.000000     0.052632    18.888817    12.112033 
  81.900489    14.000000     0.071429    19.138803    12.107629 
  81.914749    18.000000     0.055556    19.399266    12.103227 
  81.929008    14.000000     0.071429    19.670220    12.098825 
  81.943268    18.000000     0.055556    19.951626    12.094424 
  81.957527    14.000000     0.071429    20.243393    12.090024 
  81.971787    23.000000     0.043478    20.545384    12.085625 
  81.986046    23.000000     0.043478    20.857415    12.081226 
  82.000306    26.000000     0.038462    21.179264    12.076828 
  82.014565    17.000000     0.058824    21.510681    12.072431 
  82.028825    18.000000     0.055556    21.851390    12.068034 
  82.043084    23.000000     0.043478    22.201098    12.063639 
  82.057344    27.000000     0.037037    22.559493    12.059244 
  82.071603    14.000000     0.071429    22.926241    12.054850 
  82.085863    17.000000     0.058824    23.300967    12.050456 
  82.100122    25.000000     0.040000    23.683234    12.046064 
  82.114382    21.000000     0.047619    24.072513    12.041672 
  82.128641    23.000000     0.043478    24.468144    12.037281 
  82.142901    19.000000     0.052632    24.869309    12.032891 
  82.157160    30.000000     0.033333    25.275014    12.028502 
  82.171420    28.000000     0.035714    25.684096    12.024113 
  82.185679    23.000000     0.043478    26.095269    12.019726 
  82.199939    21.000000     0.047619    26.507215    12.015339 
  82.214198    21.000000     0.047619    26.918724    12.010953 
  82.228458    20.000000     0.050000    27.328869    12.006567 
  82.242717    35.000000     0.028571    27.737195    12.002183 
  82.256977    36.000000     0.027778    28.143891    11.997799 
  82.271236    25.000000     0.040000    28.549896    11.993416 
  82.285496    30.000000     0.033333    28.956908    11.989035 
  82.299755    28.000000     0.035714    29.367281    11.984653 
  82.314015    21.000000     0.047619    29.783803    11.980273 
  82.328274    36.000000     0.027778    30.209393    11.975894 
  82.342534    33.000000     0.030303    30.646761    11.971515 
  82.356793    30.000000     0.033333    31.098085    11.967137 
  82.371053    36.000000     0.027778    31.564735    11.962760 
  82.385312    40.000000     0.025000    32.047087    11.958384 
  82.399572    32.000000     0.031250    32.544411    11.954009 
  82.413831    33.000000     0.030303    33.054849    11.949635 
  82.428091    36.000000     0.027778    33.575456    11.945262 
  82.442350    42.000000     0.023810    34.102307    11.940889 
  82.456610    36.000000     0.027778    34.630647    11.936517 
  82.470869    35.000000     0.028571    35.155077    11.932147 
  82.485129    40.000000     0.025000    35.669754    11.927777 
  82.499388    43.000000     0.023256    36.168632    11.923408 
  82.513648    36.000000     0.027778    36.645716    11.919040 
  82.527907    31.000000     0.032258    37.095277    11.914672 
  82.542167    48.000000     0.020833    37.512050    11.910306 
  82.556426    46.000000     0.021739    37.891400    11.905941 
  82.570686    31.000000     0.032258    38.229450    11.901576 
  82.584945    35.000000     0.028571    38.523178    11.897212 
  82.599205    43.000000     0.023256    38.770495    11.892850 
  82.613464    44.000000     0.022727    38.970291    11.888488 
  82.627724    45.000000     0.022222    39.122469    11.884127 
  82.641983    44.000000     0.022727    39.227930    11.879767 
  82.656243    45.000000     0.022222    39.288525    11.875408 
  82.670502    39.000000     0.025641    39.306947    11.871050 
  82.684762    30.000000     0.033333    39.286578    11.866693 
  82.699021    28.000000     0.035714    39.231286    11.862337 
  82.713281    29.000000     0.034483    39.145193    11.857982 
  82.727540    39.000000     0.025641    39.032442    11.853627 
  82.741800    42.000000     0.023810    38.896976    11.849274 
  82.756059    32.000000     0.031250    38.742346    11.844922 
  82.770319    44.000000     0.022727    38.571583    11.840570 
  82.784578    37.000000     0.027027    38.387115    11.836220 
  82.798838    49.000000     0.020408    38.190754    11.831870 
  82.813097    51.000000     0.019608    37.983730    11.827522 
  82.827357    38.000000     0.026316    37.766775    11.823174 
  82.841616    40.000000     0.025000    37.540226    11.818828 
  82.855876    40.000000     0.025000    37.304150    11.814482 
  82.870135    42.000000     0.023810    37.058462    11.810138 
  82.884395    40.000000     0.025000    36.803024    11.805794 
  82.898654    42.000000     0.023810    36.537717    11.801452 
  82.912914    33.000000     0.030303    36.262483    11.797110 
  82.927173    44.000000     0.022727    35.977335    11.792769 
  82.941433    33.000000     0.030303    35.682335    11.788430 
  82.955692    30.000000     0.033333    35.377558    11.784091 
  82.969952    25.000000     0.040000    35.063049    11.779754 
  82.984211    31.000000     0.032258    34.738791    11.775417 
  82.998471    29.000000     0.034483    34.404677    11.771082 
  83.012730    28.000000     0.035714    34.060521    11.766747 
  83.026990    34.000000     0.029412    33.706082    11.762414 
  83.041249    31.000000     0.032258    33.341120    11.758081 
  83.055509    29.000000     0.034483    32.965460    11.753750 
  83.069768    34.000000     0.029412    32.579072    11.749420 
  83.084028    34.000000     0.029412    32.182137    11.745090 
  83.098287    23.000000     0.043478    31.775098    11.740762 
  83.112547    30.000000     0.033333    31.358688    11.736435 
  83.126806    25.000000     0.040000    30.933928    11.732109 
  83.141066    22.000000     0.045455    30.502083    11.727784 
  83.155325    22.000000     0.045455    30.064601    11.723460 
  83.169585    38.000000     0.026316    29.623025    11.719137 
  83.183844    42.000000     0.023810    29.178908    11.714815 
  83.198104    37.000000     0.027027    28.733716    11.710494 
  83.212363    29.000000     0.034483    28.288750    11.706175 
  83.226623    35.000000     0.028571    27.845094    11.701856 
  83.240882    20.000000     0.050000    27.403576    11.697538 
  83.255142    25.000000     0.040000    26.964766    11.693222 
  83.269401    18.000000     0.055556    26.528998    11.688907 
  83.283661    25.000000     0.040000    26.096421    11.684593 
  83.297920    29.000000     0.034483    25.667055    11.680279 
  83.312180    30.000000     0.033333    25.240862    11.675967 
  83.326439    23.000000     0.043478    24.817819    11.671657 
  83.340699    14.000000     0.071429    24.397997    11.667347 
  83.354958    28.000000     0.035714    23.981579    11.663038 
  83.369218    27.000000     0.037037    23.568869    11.658731 
  83.383477    32.000000     0.031250    23.160373    11.654424 
  83.397737    15.000000     0.066667    22.756761    11.650119 
  83.411996    27.000000     0.037037    22.358843    11.645815 
  83.426256    20.000000     0.050000    21.967531    11.641512 
  83.440515    22.000000     0.045455    21.583798    11.637210 
  83.454775    11.000000     0.090909    21.208625    11.632909 
  83.469034    22.000000     0.045455    20.842962    11.628610 
  83.483294    21.000000     0.047619    20.487684    11.624311 
  83.497553    14.000000     0.071429    20.143566    11.620014 
  83.511813    14.000000     0.071429    19.811258    11.615718 
  83.526072    18.000000     0.055556    19.491277    11.611423 
  83.540332    11.000000     0.090909    19.184002    11.607130 
  83.554591    19.000000     0.052632    18.889677    11.602837 
  83.568851    22.000000     0.045455    18.608425    11.598546 
  83.583110    14.000000     0.071429    18.340256    11.594256 
  83.597370    23.000000     0.043478    18.085086    11.589967 
  83.611629    19.000000     0.052632    17.842751    11.585679 
  83.625889    22.000000     0.045455    17.613020    11.581392 
  83.640148    20.000000     0.050000    17.395615    11.577107 
  83.654408    18.000000     0.055556    17.190220    11.572823 
  83.668667    19.000000     0.052632    16.996496    11.568540 
  83.682927    18.000000     0.055556    16.814089    11.564258 
  83.697186    12.000000     0.083333    16.642642    11.559978 
  83.711446    11.000000     0.090909    16.481799    11.555699 
  83.725705    18.000000     0.055556    16.331213    11.551421 
  83.739965    17.000000     0.058824    16.190551    11.547144 
  83.754224    14.000000     0.071429    16.059498    11.542868 
  83.768484    21.000000     0.047619    15.937761    11.538594 
  83.782743    12.000000     0.083333    15.825065    11.534321 
  83.797003    19.000000     0.052632    15.721163    11.530049 
  83.811262    15.000000     0.066667    15.625827    11.525778 
  83.825522    15.000000     0.066667    15.538851    11.521509 
  83.839781    18.000000     0.055556    15.460047    11.517241 
  83.854041    16.000000     0.062500    15.389241    11.512974 
  83.868300    12.000000     0.083333    15.326269    11.508709 
  83.882560    19.000000     0.052632    15.270965    11.504444 
  83.896819    11.000000     0.090909    15.223158    11.500182 
  83.911079    21.000000     0.047619    15.182654    11.495920 
  83.925338     5.000000     0.200000    15.149229    11.491659 
  83.939598    19.000000     0.052632    15.122609    11.487400 
  83.953857    17.000000     0.058824    15.102453    11.483143 
  83.968117    18.000000     0.055556    15.088333    11.478886 
  83.982376    10.000000     0.100000    15.079713    11.474631 
  83.996636    11.000000     0.090909    15.075924    11.470377 
  84.010895    11.000000     0.090909    15.076152    11.466124 
  84.025155    17.000000     0.058824    15.079413    11.461873 
  84.039414    10.000000     0.100000    15.084556    11.457623 
  84.053674    10.000000     0.100000    15.090263    11.453375 
  84.067933    13.000000     0.076923    15.095073    11.449127 
  84.082193    14.000000     0.071429    15.097429    11.444881 
  84.096452    11.000000     0.090909    15.095751    11.440637 
  84.110712     9.000000     0.111111    15.088523    11.436394 
  84.124971    12.000000     0.083333    15.074415    11.432152 
  84.139231     9.000000     0.111111    15.052396    11.427911 
  84.153490    23.000000     0.043478    15.021855    11.423672 
  84.167750    15.000000     0.066667    14.982669    11.419434 
  84.182009    17.000000     0.058824    14.935224    11.415198 
  84.196269    12.000000     0.083333    14.880382    11.410963 
  84.210528    15.000000     0.066667    14.819404    11.406729 
  84.224788    18.000000     0.055556    14.753807    11.402497 
  84.239047    20.000000     0.050000    14.685195    11.398266 
  84.253307    16.000000     0.062500    14.615099    11.394036 
  84.267566    19.000000     0.052632    14.544834    11.389808 
  84.281826    17.000000     0.058824    14.475407    11.385581 
  84.296085    12.000000     0.083333    14.407465    11.381356 
  84.310345    13.000000     0.076923    14.341294    11.377132 
  84.324604    16.000000     0.062500    14.276844    11.372909 
  84.338864    14.000000     0.071429    14.213777    11.368688 
  84.353123    11.000000     0.090909    14.151548    11.364468 
  84.367383    11.000000     0.090909    14.089492    11.360250 
  84.381642    14.000000     0.071429    14.026914    11.356033 
  84.395902    12.000000     0.083333    13.963186    11.351818 
  84.410161    14.000000     0.071429    13.897820    11.347604 
  84.424421    18.000000     0.055556    13.830534    11.343391 
  84.438680    15.000000     0.066667    13.761284    11.339180 
  84.452940    15.000000     0.066667    13.690269    11.334970 
  84.467199    12.000000     0.083333    13.617902    11.330762 
  84.481459    12.000000     0.083333    13.544754    11.326555 
  84.495718    13.000000     0.076923    13.471494    11.322350 
  84.509978    25.000000     0.040000    13.398808    11.318146 
  84.524237    11.000000     0.090909    13.327347    11.313944 
  84.538497    16.000000     0.062500    13.257675    11.309743 
  84.552756     5.000000     0.200000    13.190246    11.305544 
  84.567016    12.000000     0.083333    13.125391    11.301346 
  84.581275     8.000000     0.125000    13.063325    11.297149 
  84.595535    14.000000     0.071429    13.004159    11.292954 
  84.609794    13.000000     0.076923    12.947916    11.288761 
  84.624054    15.000000     0.066667    12.894558    11.284569 
  84.638313     8.000000     0.125000    12.843994    11.280378 
  84.652573     8.000000     0.125000    12.796104    11.276189 
  84.666832     6.000000     0.166667    12.750745    11.272002 
  84.681092    11.000000     0.090909    12.707761    11.267816 
  84.695351    17.000000     0.058824    12.666995    11.263632 
  84.709611     4.000000     0.250000    12.628291    11.259449 
  84.723870    12.000000     0.083333    12.591501    11.255268 
  84.738130     8.000000     0.125000    12.556484    11.251088 
  84.752389    20.000000     0.050000    12.523105    11.246910 
  84.766649    10.000000     0.100000    12.491242    11.242733 
  84.780908     8.000000     0.125000    12.460781    11.238558 
  84.795168    16.000000     0.062500    12.431616    11.234384 
  84.809427    11.000000     0.090909    12.403653    11.230213 
  84.823687    13.000000     0.076923    12.376802    11.226042 
  84.837946    12.000000     0.083333    12.350984    11.221873 
  84.852206    14.000000     0.071429    12.326124    11.217706 
  84.866465    14.000000     0.071429    12.302157    11.213540 
  84.880725    16.000000     0.062500    12.279022    11.209376 
  84.894984     8.000000     0.125000    12.256663    11.205214 
  84.909244    14.000000     0.071429    12.235031    11.201053 
  84.923503    17.000000     0.058824    12.214081    11.196893 
  84.937763    12.000000     0.083333    12.193772    11.192736 
  84.952022    10.000000     0.100000    12.174061    11.188580 
  84.966282     8.000000     0.125000    12.154915    11.184425 
  84.980541    16.000000     0.062500    12.136298    11.180272 
  84.994801    10.000000     0.100000    12.118182    11.176121 
  85.009060    15.000000     0.066667    12.100539    11.171971 
  85.023320    15.000000     0.066667    12.083342    11.167823 
  85.037579    11.000000     0.090909    12.066569    11.163677 
  85.051839    21.000000     0.047619    12.050198    11.159532 
  85.066098     9.000000     0.111111    12.034207    11.155389 
  85.080358    13.000000     0.076923    12.018579    11.151248 
  85.094617    11.000000     0.090909    12.003296    11.147108 
  85.108877     4.000000     0.250000    11.988342    11.142970 
  85.123136    14.000000     0.071429    11.973701    11.138834 
  85.137396    13.000000     0.076923    11.959361    11.134699 
  85.151655    15.000000     0.066667    11.945306    11.130566 
  85.165915     9.000000     0.111111    11.931527    11.126434 
  85.180174    16.000000     0.062500    11.918010    11.122305 
  85.194434    14.000000     0.071429    11.904745    11.118176 
  85.208693    14.000000     0.071429    11.891722    11.114050 
  85.222953    10.000000     0.100000    11.878929    11.109925 
  85.237212    13.000000     0.076923    11.866356    11.105802 
  85.251472    11.000000     0.090909    11.853994    11.101681 
  85.265731    11.000000     0.090909    11.841838    11.097562 
  85.279991    12.000000     0.083333    11.829880    11.093444 
  85.294250     9.000000     0.111111    11.818114    11.089328 
  85.308510    15.000000     0.066667    11.806531    11.085213 
  85.322769     7.000000     0.142857    11.795127    11.081101 
  85.337029     7.000000     0.142857    11.783894    11.076990 
  85.351288    14.000000     0.071429    11.772828    11.072881 
  85.365548    13.000000     0.076923    11.761922    11.068773 
  85.379807    10.000000     0.100000    11.751171    11.064668 
  85.394067    16.000000     0.062500    11.740571    11.060564 
  85.408326    10.000000     0.100000    11.730117    11.056462 
  85.422586    11.000000     0.090909    11.719804    11.052361 
  85.436845     6.000000     0.166667    11.709628    11.048263 
  85.451105    14.000000     0.071429    11.699586    11.044166 
  85.465364    10.000000     0.100000    11.689672    11.040071 
  85.479624    10.000000     0.100000    11.679884    11.035977 
  85.493883    11.000000     0.090909    11.670218    11.031886 
  85.508143    15.000000     0.066667    11.660671    11.027796 
  85.522402    10.000000     0.100000    11.651239    11.023708 
  85.536662    12.000000     0.083333    11.641919    11.019622 
  85.550921    13.000000     0.076923    11.632709    11.015538 
  85.565181    11.000000     0.090909    11.623605    11.011455 
  85.579440    12.000000     0.083333    11.614604    11.007375 
  85.593700    14.000000     0.071429    11.605705    11.003296 
  85.607959    11.000000     0.090909    11.596905    10.999219 
  85.622219    14.000000     0.071429    11.588201    10.995144 
  85.636478    14.000000     0.071429    11.579591    10.991070 
  85.650738    14.000000     0.071429    11.571073    10.986999 
  85.664997     9.000000     0.111111    11.562644    10.982929 
  85.679257    11.000000     0.090909    11.554303    10.978861 
  85.693516    13.000000     0.076923    11.546048    10.974795 
  85.707776    12.000000     0.083333    11.537877    10.970731 
  85.722035     8.000000     0.125000    11.529789    10.966669 
  85.736295    20.000000     0.050000    11.521780    10.962609 
  85.750554    20.000000     0.050000    11.513850    10.958550 
  85.764814     7.000000     0.142857    11.505998    10.954494 
  85.779073    11.000000     0.090909    11.498221    10.950439 
  85.793333    14.000000     0.071429    11.490519    10.946386 
  85.807592    14.000000     0.071429    11.482889    10.942335 
  85.821852     8.000000     0.125000    11.475331    10.938286 
  85.836111    10.000000     0.100000    11.467843    10.934239 
  85.850371    16.000000     0.062500    11.460425    10.930194 
  85.864630    18.000000     0.055556    11.453074    10.926151 
  85.878890    15.000000     0.066667    11.445790    10.922109 
  85.893149    17.000000     0.058824    11.438571    10.918070 
  85.907409    16.000000     0.062500    11.431417    10.914032 
  85.921668    15.000000     0.066667    11.424327    10.909997 
  85.935928    15.000000     0.066667    11.417300    10.905963 
  85.950187    20.000000     0.050000    11.410334    10.901931 
  85.964447     7.000000     0.142857    11.403430    10.897902 
  85.978706    13.000000     0.076923    11.396586    10.893874 
  85.992966    14.000000     0.071429    11.389801    10.889848 
  86.007225    13.000000     0.076923    11.383075    10.885824 
  86.021485    14.000000     0.071429    11.376408    10.881802 
  86.035744     8.000000     0.125000    11.369797    10.877782 
  86.050004    15.000000     0.066667    11.363244    10.873765 
  86.064263    18.000000     0.055556    11.356747    10.869749 
  86.078523    18.000000     0.055556    11.350306    10.865735 
  86.092782    14.000000     0.071429    11.343921    10.861723 
  86.107042    12.000000     0.083333    11.337590    10.857713 
  86.121301    15.000000     0.066667    11.331314    10.853705 
  86.135561    17.000000     0.058824    11.325093    10.849699 
  86.149820     6.000000     0.166667    11.318925    10.845695 
  86.164080    12.000000     0.083333    11.312811    10.841693 
  86.178339    17.000000     0.058824    11.306750    10.837693 
  86.192599     6.000000     0.166667    11.300742    10.833695 
  86.206858    11.000000     0.090909    11.294786    10.829700 
  86.221118    11.000000     0.090909    11.288883    10.825706 
  86.235377     8.000000     0.125000    11.283032    10.821714 
  86.249637    12.000000     0.083333    11.277232    10.817725 
  86.263896    14.000000     0.071429    11.271484    10.813737 
  86.278156    14.000000     0.071429    11.265785    10.809751 
  86.292415     8.000000     0.125000    11.260135    10.805768 
  86.306675    15.000000     0.066667    11.254534    10.801787 
  86.320934    18.000000     0.055556    11.248981    10.797807 
  86.335194    12.000000     0.083333    11.243475    10.793830 
  86.349453    14.000000     0.071429    11.238020    10.789855 
  86.363713    17.000000     0.058824    11.232627    10.785882 
  86.377972    19.000000     0.052632    11.227315    10.781911 
  86.392232     6.000000     0.166667    11.222082    10.777942 
  86.406491    12.000000     0.083333    11.216911    10.773975 
  86.420751    11.000000     0.090909    11.211802    10.770011 
  86.435010    15.000000     0.066667    11.206754    10.766048 
  86.449270    11.000000     0.090909    11.201770    10.762088 
  86.463529    17.000000     0.058824    11.196851    10.758130 
  86.477789     7.000000     0.142857    11.191997    10.754173 
  86.492048    12.000000     0.083333    11.187212    10.750219 
  86.506308     9.000000     0.111111    11.182496    10.746268 
  86.520567    12.000000     0.083333    11.177852    10.742318 
  86.534827    18.000000     0.055556    11.173282    10.738370 
  86.549086     8.000000     0.125000    11.168788    10.734425 
  86.563346    12.000000     0.083333    11.164373    10.730482 
  86.577605    14.000000     0.071429    11.160039    10.726541 
  86.591865    11.000000     0.090909    11.155790    10.722602 
  86.606124    12.000000     0.083333    11.151628    10.718665 
  86.620384    15.000000     0.066667    11.147558    10.714731 
  86.634643    11.000000     0.090909    11.143582    10.710799 
  86.648903    12.000000     0.083333    11.139705    10.706868 
  86.663162    10.000000     0.100000    11.135931    10.702941 
  86.677422    15.000000     0.066667    11.132265    10.699015 
  86.691681    11.000000     0.090909    11.128711    10.695091 
  86.705941    13.000000     0.076923    11.125276    10.691170 
  86.720200    11.000000     0.090909    11.121964    10.687251 
  86.734460    10.000000     0.100000    11.118783    10.683334 
  86.748719    13.000000     0.076923    11.115739    10.679420 
  86.762979    14.000000     0.071429    11.112838    10.675507 
  86.777238    11.000000     0.090909    11.110090    10.671597 
  86.791498    12.000000     0.083333    11.107502    10.667690 
  86.805757    10.000000     0.100000    11.105084    10.663784 
  86.820017    15.000000     0.066667    11.102846    10.659881 
  86.834276    12.000000     0.083333    11.100799    10.655980 
  86.848536    10.000000     0.100000    11.098955    10.652081 
  86.862795    16.000000     0.062500    11.097329    10.648184 
  86.877055    15.000000     0.066667    11.095939    10.644290 
  86.891314     7.000000     0.142857    11.094807    10.640398 
  86.905574     9.000000     0.111111    11.093950    10.636509 
  86.919833    14.000000     0.071429    11.093379    10.632621 
  86.934093     8.000000     0.125000    11.093113    10.628736 
  86.948352    10.000000     0.100000    11.093173    10.624854 
  86.962612    10.000000     0.100000    11.093584    10.620973 
  86.976871    11.000000     0.090909    11.094374    10.617095 
  86.991131    15.000000     0.066667    11.095586    10.613219 
  87.005390    11.000000     0.090909    11.097298    10.609346 
  87.019650    12.000000     0.083333    11.099607    10.605475 
  87.033909    10.000000     0.100000    11.102540    10.601606 
  87.048169    14.000000     0.071429    11.106083    10.597740 
  87.062428    11.000000     0.090909    11.110263    10.593876 
  87.076688    10.000000     0.100000    11.115116    10.590014 
  87.090947    14.000000     0.071429    11.120679    10.586155 
  87.105207    16.000000     0.062500    11.126985    10.582298 
  87.119466    16.000000     0.062500    11.134060    10.578443 
  87.133726     9.000000     0.111111    11.141920    10.574591 
  87.147985    11.000000     0.090909    11.150571    10.570741 
  87.162245     7.000000     0.142857    11.160002    10.566894 
  87.176504     8.000000     0.125000    11.170183    10.563049 
  87.190764    16.000000     0.062500    11.181058    10.559206 
  87.205023    15.000000     0.066667    11.192542    10.555366 
  87.219283    12.000000     0.083333    11.204518    10.551528 
  87.233542    14.000000     0.071429    11.216826    10.547693 
  87.247802     9.000000     0.111111    11.229268    10.543860 
  87.262061    15.000000     0.066667    11.241601    10.540029 
  87.276321    12.000000     0.083333    11.253539    10.536201 
  87.290580     9.000000     0.111111    11.264761    10.532375 
  87.304840    15.000000     0.066667    11.274920    10.528552 
  87.319099    13.000000     0.076923    11.283658    10.524731 
  87.333359    15.000000     0.066667    11.290629    10.520913 
  87.347618    10.000000     0.100000    11.295528    10.517097 
  87.361878     8.000000     0.125000    11.298113    10.513284 
  87.376137    12.000000     0.083333    11.298239    10.509473 
  87.390397     9.000000     0.111111    11.295877    10.505665 
  87.404656     8.000000     0.125000    11.291109    10.501859 
  87.418916     8.000000     0.125000    11.284134    10.498055 
  87.433175    10.000000     0.100000    11.275254    10.494254 
  87.447435     5.000000     0.200000    11.264841    10.490456 
  87.461694    17.000000     0.058824    11.253304    10.486660 
  87.475954     8.000000     0.125000    11.241046    10.482866 
  87.490213    12.000000     0.083333    11.228432    10.479076 
  87.504473    11.000000     0.090909    11.215761    10.475287 
  87.518732    10.000000     0.100000    11.203253    10.471501 
  87.532992     7.000000     0.142857    11.191039    10.467718 
  87.547251    13.000000     0.076923    11.179162    10.463937 
  87.561511    14.000000     0.071429    11.167592    10.460159 
  87.575770    18.000000     0.055556    11.156232    10.456383 
  87.590030    19.000000     0.052632    11.144941    10.452610 
  87.604289     7.000000     0.142857    11.133556    10.448839 
  87.618549    10.000000     0.100000    11.121919    10.445071 
  87.632808    10.000000     0.100000    11.109898    10.441306 
  87.647068    13.000000     0.076923    11.097363    10.437543 
  87.661327    11.000000     0.090909    11.084212    10.433783 
  87.675587    13.000000     0.076923    11.070419    10.430025 
  87.689846    11.000000     0.090909    11.056018    10.426270 
  87.704106    10.000000     0.100000    11.041100    10.422518 
  87.718365    10.000000     0.100000    11.025798    10.418768 
  87.732625    10.000000     0.100000    11.010274    10.415021 
  87.746884     7.000000     0.142857    10.994700    10.411276 
  87.761144    10.000000     0.100000    10.979248    10.407534 
  87.775403    10.000000     0.100000    10.964069    10.403794 
  87.789663    17.000000     0.058824    10.949296    10.400058 
  87.803922    10.000000     0.100000    10.935028    10.396324 
  87.818182    12.000000     0.083333    10.921340    10.392592 
  87.832441    13.000000     0.076923    10.908279    10.388863 
  87.846701    13.000000     0.076923    10.895870    10.385137 
  87.860960    14.000000     0.071429    10.884117    10.381414 
  87.875220    20.000000     0.050000    10.873011    10.377693 
  87.889479    10.000000     0.100000    10.862533    10.373975 
  87.903739    12.000000     0.083333    10.852657    10.370259 
  87.917998     7.000000     0.142857    10.843351    10.366547 
  87.932258     9.000000     0.111111    10.834585    10.362836 
  87.946517    16.000000     0.062500    10.826324    10.359129 
  87.960777    11.000000     0.090909    10.818537    10.355424 
  87.975036     6.000000     0.166667    10.811192    10.351722 
  87.989296    15.000000     0.066667    10.804260    10.348023 
  88.003555    11.000000     0.090909    10.797713    10.344327 
  88.017815    11.000000     0.090909    10.791526    10.340633 
  88.032074     8.000000     0.125000    10.785676    10.336942 
  88.046334    10.000000     0.100000    10.780141    10.333253 
  88.060593    13.000000     0.076923    10.774904    10.329568 
  88.074853    13.000000     0.076923    10.769947    10.325885 
  88.089112    10.000000     0.100000    10.765255    10.322205 
  88.103372     7.000000     0.142857    10.760814    10.318528 
  88.117631     7.000000     0.142857    10.756613    10.314853 
  88.131891    13.000000     0.076923    10.752640    10.311181 
  88.146150    11.000000     0.090909    10.748888    10.307512 
  88.160410    18.000000     0.055556    10.745347    10.303846 
  88.174669    10.000000     0.100000    10.742011    10.300183 
  88.188929     7.000000     0.142857    10.738875    10.296522 
  88.203188    14.000000     0.071429    10.735934    10.292864 
  88.217448     9.000000     0.111111    10.733183    10.289209 
  88.231707    12.000000     0.083333    10.730620    10.285557 
  88.245967    21.000000     0.047619    10.728242    10.281908 
  88.260226    11.000000     0.090909    10.726049    10.278261 
  88.274486    13.000000     0.076923    10.724039    10.274618 
  88.288745    11.000000     0.090909    10.722212    10.270977 
  88.303005    13.000000     0.076923    10.720569    10.267339 
  88.317264    12.000000     0.083333    10.719112    10.263703 
  88.331524    13.000000     0.076923    10.717842    10.260071 
  88.345783    15.000000     0.066667    10.716761    10.256442 
  88.360043    10.000000     0.100000    10.715874    10.252815 
  88.374302    20.000000     0.050000    10.715183    10.249191 
  88.388562    12.000000     0.083333    10.714693    10.245571 
  88.402821    15.000000     0.066667    10.714410    10.241953 
  88.417081     7.000000     0.142857    10.714338    10.238338 
  88.431340    14.000000     0.071429    10.714485    10.234725 
  88.445600    12.000000     0.083333    10.714858    10.231116 
  88.459859    11.000000     0.090909    10.715463    10.227510 
  88.474119    14.000000     0.071429    10.716310    10.223906 
  88.488378    15.000000     0.066667    10.717408    10.220306 
  88.502638    11.000000     0.090909    10.718767    10.216708 
  88.516897    14.000000     0.071429    10.720397    10.213114 
  88.531157    11.000000     0.090909    10.722311    10.209522 
  88.545416    11.000000     0.090909    10.724521    10.205933 
  88.559676    13.000000     0.076923    10.727042    10.202347 
  88.573935    10.000000     0.100000    10.729888    10.198764 
  88.588195    11.000000     0.090909    10.733076    10.195184 
  88.602454    10.000000     0.100000    10.736624    10.191608 
  88.616714     7.000000     0.142857    10.740548    10.188034 
  88.630973    14.000000     0.071429    10.744867    10.184463 
  88.645233    11.000000     0.090909    10.749603    10.180895 
  88.659492    12.000000     0.083333    10.754777    10.177330 
  88.673752     9.000000     0.111111    10.760414    10.173768 
  88.688011     9.000000     0.111111    10.766537    10.170209 
  88.702271    12.000000     0.083333    10.773175    10.166653 
  88.716530    11.000000     0.090909    10.780358    10.163100 
  88.730790     8.000000     0.125000    10.788120    10.159550 
  88.745049    14.000000     0.071429    10.796499    10.156003 
  88.759309    10.000000     0.100000    10.805533    10.152459 
  88.773568    11.000000     0.090909    10.815261    10.148918 
  88.787828    10.000000     0.100000    10.825728    10.145380 
  88.802087     8.000000     0.125000    10.836981    10.141846 
  88.816347    17.000000     0.058824    10.849062    10.138314 
  88.830606     7.000000     0.142857    10.862022    10.134785 
  88.844866     8.000000     0.125000    10.875919    10.131260 
  88.859125    11.000000     0.090909    10.890816    10.127737 
  88.873385     8.000000     0.125000    10.906779    10.124218 
  88.887644     8.000000     0.125000    10.923884    10.120702 
  88.901904    12.000000     0.083333    10.942212    10.117188 
  88.916163    28.000000     0.035714    10.961851    10.113678 
  88.930423     7.000000     0.142857    10.982901    10.110171 
  88.944682     9.000000     0.111111    11.005469    10.106667 
  88.958942    14.000000     0.071429    11.029676    10.103167 
  88.973201    16.000000     0.062500    11.055654    10.099669 
  88.987461    11.000000     0.090909    11.083548    10.096175 
  89.001720    12.000000     0.083333    11.113520    10.092683 
  89.015980    12.000000     0.083333    11.145747    10.089195 
  89.030239    14.000000     0.071429    11.180423    10.085710 
  89.044499     5.000000     0.200000    11.217762    10.082228 
  89.058758    16.000000     0.062500    11.257997    10.078749 
  89.073018     7.000000     0.142857    11.301384    10.075274 
  89.087277    11.000000     0.090909    11.348188    10.071801 
  89.101537     6.000000     0.166667    11.398690    10.068332 
  89.115796    11.000000     0.090909    11.453191    10.064866 
  89.130056    20.000000     0.050000    11.512001    10.061403 
  89.144315    17.000000     0.058824    11.575441    10.057944 
  89.158575    17.000000     0.058824    11.643834    10.054487 
  89.172834    12.000000     0.083333    11.717498    10.051034 
  89.187094    11.000000     0.090909    11.796732    10.047584 
  89.201353    11.000000     0.090909    11.881809    10.044137 
  89.215613    10.000000     0.100000    11.972958    10.040694 
  89.229872     6.000000     0.166667    12.070341    10.037253 
  89.244132    13.000000     0.076923    12.174036    10.033816 
  89.258391    18.000000     0.055556    12.284005    10.030383 
  89.272651    16.000000     0.062500    12.400064    10.026952 
  89.286910    11.000000     0.090909    12.521847    10.023525 
  89.301170    12.000000     0.083333    12.648772    10.020101 
  89.315429    15.000000     0.066667    12.779997    10.016680 
  89.329689    13.000000     0.076923    12.914388    10.013263 
  89.343948    11.000000     0.090909    13.050486    10.009848 
  89.358208    13.000000     0.076923    13.186490    10.006438 
  89.372467    11.000000     0.090909    13.320255    10.003030 
  89.386727    13.000000     0.076923    13.449326     9.999626 
  89.400986     9.000000     0.111111    13.570992     9.996225 
  89.415246    16.000000     0.062500    13.682398     9.992827 
  89.429505    14.000000     0.071429    13.780690     9.989433 
  89.443765    19.000000     0.052632    13.863202     9.986042 
  89.458024     9.000000     0.111111    13.927670     9.982654 
  89.472284    16.000000     0.062500    13.972451     9.979270 
  89.486543     8.000000     0.125000    13.996711     9.975889 
  89.500803    10.000000     0.100000    14.000555     9.972511 
  89.515062    20.000000     0.050000    13.985062     9.969137 
  89.529322    18.000000     0.055556    13.952224     9.965766 
  89.543581    16.000000     0.062500    13.904759     9.962399 
  89.557841    12.000000     0.083333    13.845826     9.959035 
  89.572100    17.000000     0.058824    13.778746     9.955674 
  89.586360    14.000000     0.071429    13.706743     9.952317 
  89.600619    15.000000     0.066667    13.632682     9.948963 
  89.614879    21.000000     0.047619    13.558877     9.945612 
  89.629138    16.000000     0.062500    13.486989     9.942265 
  89.643398    16.000000     0.062500    13.417986     9.938921 
  89.657657     9.000000     0.111111    13.352166     9.935581 
  89.671917    14.000000     0.071429    13.289231     9.932244 
  89.686176    15.000000     0.066667    13.228398     9.928911 
  89.700436    11.000000     0.090909    13.168520     9.925581 
  89.714695    13.000000     0.076923    13.108210     9.922254 
  89.728955    12.000000     0.083333    13.046012     9.918931 
  89.743214    18.000000     0.055556    12.980567     9.915612 
  89.757474    17.000000     0.058824    12.910759     9.912296 
  89.771733    19.000000     0.052632    12.835826     9.908983 
  89.785993    13.000000     0.076923    12.755440     9.905674 
  89.800252    15.000000     0.066667    12.669747     9.902368 
  89.814512    17.000000     0.058824    12.579339     9.899066 
  89.828771    15.000000     0.066667    12.485187     9.895768 
  89.843031    13.000000     0.076923    12.388533     9.892473 
  89.857290    11.000000     0.090909    12.290765     9.889181 
  89.871550    14.000000     0.071429    12.193293     9.885893 
  89.885809    10.000000     0.100000    12.097442     9.882608 
  89.900069     8.000000     0.125000    12.004373     9.879327 
  89.914328    16.000000     0.062500    11.915038     9.876050 
  89.928588    15.000000     0.066667    11.830165     9.872776 
  89.942847     8.000000     0.125000    11.750265     9.869505 
  89.957107    15.000000     0.066667    11.675652     9.866239 
  89.971366    11.000000     0.090909    11.606480     9.862975 
  89.985626    11.000000     0.090909    11.542771     9.859716 
  89.999885    12.000000     0.083333    11.484454     9.856460 
  90.014145     7.000000     0.142857    11.431389     9.853207 
  90.028404    11.000000     0.090909    11.383394     9.849958 
  90.042664    16.000000     0.062500    11.340266     9.846713 
  90.056923    10.000000     0.100000    11.301792     9.843471 
  90.071183    10.000000     0.100000    11.267764     9.840233 
  90.085442    10.000000     0.100000    11.237988     9.836999 
  90.099702    13.000000     0.076923    11.212286     9.833768 
  90.113961    12.000000     0.083333    11.190499     9.830541 
  90.128221    19.000000     0.052632    11.172497     9.827317 
  90.142480     9.000000     0.111111    11.158171     9.824097 
  90.156740    13.000000     0.076923    11.147439     9.820881 
  90.170999    12.000000     0.083333    11.140243     9.817668 
  90.185259    11.000000     0.090909    11.136550     9.814459 
  90.199518    12.000000     0.083333    11.136351     9.811254 
  90.213778    10.000000     0.100000    11.139658     9.808053 
  90.228037     8.000000     0.125000    11.146503     9.804855 
  90.242297    10.000000     0.100000    11.156932     9.801660 
  90.256556    14.000000     0.071429    11.171010     9.798470 
  90.270816     7.000000     0.142857    11.188806     9.795283 
  90.285075    13.000000     0.076923    11.210397     9.792100 
  90.299335     9.000000     0.111111    11.235859     9.788921 
  90.313594    14.000000     0.071429    11.265262     9.785745 
  90.327854    12.000000     0.083333    11.298659     9.782573 
  90.342113     8.000000     0.125000    11.336068     9.779405 
  90.356373    17.000000     0.058824    11.377465     9.776240 
  90.370632    18.000000     0.055556    11.422770     9.773080 
  90.384892    19.000000     0.052632    11.471836     9.769923 
  90.399151    11.000000     0.090909    11.524422     9.766770 
  90.413411    12.000000     0.083333    11.580177     9.763620 
  90.427670    18.000000     0.055556    11.638621     9.760475 
  90.441930    14.000000     0.071429    11.699124     9.757333 
  90.456189    11.000000     0.090909    11.760892     9.754195 
  90.470449    14.000000     0.071429    11.822957     9.751061 
  90.484708    12.000000     0.083333    11.884178     9.747930 
  90.498968    13.000000     0.076923    11.943257     9.744804 
  90.513227    11.000000     0.090909    11.998769     9.741681 
  90.527487    18.000000     0.055556    12.049219     9.738562 
  90.541746    10.000000     0.100000    12.093113     9.735447 
  90.556006    12.000000     0.083333    12.129058     9.732336 
  90.570265    13.000000     0.076923    12.155868     9.729228 
  90.584525    12.000000     0.083333    12.172676     9.726125 
  90.598784    13.000000     0.076923    12.179027     9.723025 
  90.613044     9.000000     0.111111    12.174947     9.719929 
  90.627303    15.000000     0.066667    12.160960     9.716837 
  90.641563    15.000000     0.066667    12.138055     9.713749 
  90.655822    11.000000     0.090909    12.107596     9.710665 
  90.670082    20.000000     0.050000    12.071200     9.707584 
  90.684341    19.000000     0.052632    12.030586     9.704508 
  90.698601    12.000000     0.083333    11.987429     9.701435 
  90.712860    15.000000     0.066667    11.943231     9.698367 
  90.727120    11.000000     0.090909    11.899225     9.695302 
  90.741379    13.000000     0.076923    11.856315     9.692241 
  90.755639    15.000000     0.066667    11.815053     9.689184 
  90.769898     7.000000     0.142857    11.775641     9.686132 
  90.784158    12.000000     0.083333    11.737974     9.683083 
  90.798417     8.000000     0.125000    11.701682     9.680038 
  90.812677    10.000000     0.100000    11.666185     9.676997 
  90.826936    14.000000     0.071429    11.630770     9.673960 
  90.841196    15.000000     0.066667    11.594669     9.670926 
  90.855455    12.000000     0.083333    11.557136     9.667897 
  90.869715     9.000000     0.111111    11.517522     9.664872 
  90.883974     8.000000     0.125000    11.475339     9.661851 
  90.898234    11.000000     0.090909    11.430309     9.658834 
  90.912493    13.000000     0.076923    11.382394     9.655821 
  90.926753    12.000000     0.083333    11.331789     9.652812 
  90.941012    11.000000     0.090909    11.278906     9.649807 
  90.955272     8.000000     0.125000    11.224320     9.646806 
  90.969531    10.000000     0.100000    11.168708     9.643809 
  90.983791    15.000000     0.066667    11.112791     9.640816 
  90.998050    16.000000     0.062500    11.057267     9.637827 
  91.012310    11.000000     0.090909    11.002768     9.634842 
  91.026569    14.000000     0.071429    10.949831     9.631861 
  91.040829    11.000000     0.090909    10.898877     9.628884 
  91.055088    11.000000     0.090909    10.850214     9.625912 
  91.069348    10.000000     0.100000    10.804041     9.622943 
  91.083607    14.000000     0.071429    10.760465     9.619979 
  91.097867    10.000000     0.100000    10.719516     9.617018 
  91.112126     9.000000     0.111111    10.681165     9.614062 
  91.126386    16.000000     0.062500    10.645337     9.611110 
  91.140645    10.000000     0.100000    10.611929     9.608162 
  91.154905    10.000000     0.100000    10.580815     9.605218 
  91.169164    16.000000     0.062500    10.551862     9.602278 
  91.183424    17.000000     0.058824    10.524930     9.599343 
  91.197683    16.000000     0.062500    10.499881     9.596411 
  91.211943    10.000000     0.100000    10.476580     9.593484 
  91.226202     5.000000     0.200000    10.454898     9.590560 
  91.240462    11.000000     0.090909    10.434714     9.587641 
  91.254721    11.000000     0.090909    10.415915     9.584727 
  91.268981    13.000000     0.076923    10.398398     9.581816 
  91.283240    15.000000     0.066667    10.382067     9.578910 
  91.297500    10.000000     0.100000    10.366834     9.576007 
  91.311759    13.000000     0.076923    10.352615     9.573109 
  91.326019    15.000000     0.066667    10.339334     9.570215 
  91.340278    12.000000     0.083333    10.326924     9.567326 
  91.354538     5.000000     0.200000    10.315324     9.564440 
  91.368797    10.000000     0.100000    10.304476     9.561559 
  91.383057    13.000000     0.076923    10.294330     9.558682 
  91.397316     8.000000     0.125000    10.284840     9.555809 
  91.411576    13.000000     0.076923    10.275962     9.552941 
  91.425835     9.000000     0.111111    10.267659     9.550077 
  91.440095    17.000000     0.058824    10.259895     9.547217 
  91.454354    11.000000     0.090909    10.252639     9.544361 
  91.468614     9.000000     0.111111    10.245862     9.541510 
  91.482873     7.000000     0.142857    10.239538     9.538663 
  91.497133    10.000000     0.100000    10.233644     9.535820 
  91.511392     9.000000     0.111111    10.228156     9.532981 
  91.525652    12.000000     0.083333    10.223055     9.530147 
  91.539911    18.000000     0.055556    10.218324     9.527317 
  91.554171     4.000000     0.250000    10.213946     9.524492 
  91.568430    13.000000     0.076923    10.209906     9.521671 
  91.582690    16.000000     0.062500    10.206190     9.518854 
  91.596949    14.000000     0.071429    10.202787     9.516041 
  91.611209    12.000000     0.083333    10.199685     9.513233 
  91.625468    16.000000     0.062500    10.196874     9.510429 
  91.639728    10.000000     0.100000    10.194346     9.507630 
  91.653987    13.000000     0.076923    10.192092     9.504835 
  91.668247     9.000000     0.111111    10.190105     9.502044 
  91.682506     5.000000     0.200000    10.188379     9.499258 
  91.696766    10.000000     0.100000    10.186907     9.496476 
  91.711025     7.000000     0.142857    10.185685     9.493698 
  91.725285    13.000000     0.076923    10.184708     9.490925 
  91.739544    16.000000     0.062500    10.183972     9.488156 
  91.753804    15.000000     0.066667    10.183474     9.485392 
  91.768063     9.000000     0.111111    10.183211     9.482632 
  91.782323    15.000000     0.066667    10.183180     9.479877 
  91.796582    14.000000     0.071429    10.183379     9.477126 
  91.810842     9.000000     0.111111    10.183806     9.474379 
  91.825101     7.000000     0.142857    10.184459     9.471637 
  91.839361     8.000000     0.125000    10.185337     9.468899 
  91.853620    12.000000     0.083333    10.186440     9.466166 
  91.867880    15.000000     0.066667    10.187766     9.463438 
  91.882139    10.000000     0.100000    10.189321     9.460713 
  91.896399    16.000000     0.062500    10.191115     9.457994 
  91.910658    10.000000     0.100000    10.193162     9.455279 
  91.924918    15.000000     0.066667    10.195460     9.452568 
  91.939177    13.000000     0.076923    10.198004     9.449862 
  91.953437     7.000000     0.142857    10.200795     9.447160 
  91.967696    10.000000     0.100000    10.203834     9.444463 
  91.981956    16.000000     0.062500    10.207126     9.441770 
  91.996215    10.000000     0.100000    10.210675     9.439082 
  92.010475     9.000000     0.111111    10.214486     9.436399 
  92.024734    10.000000     0.100000    10.218565     9.433720 
  92.038994     8.000000     0.125000    10.222917     9.431046 
  92.053253    11.000000     0.090909    10.227549     9.428376 
  92.067513     7.000000     0.142857    10.232469     9.425711 
  92.081772    10.000000     0.100000    10.237683     9.423050 
  92.096032    12.000000     0.083333    10.243200     9.420394 
  92.110291     9.000000     0.111111    10.249028     9.417743 
  92.124551     6.000000     0.166667    10.255178     9.415096 
  92.138810     8.000000     0.125000    10.261659     9.412454 
  92.153070    12.000000     0.083333    10.268482     9.409816 
  92.167329    12.000000     0.083333    10.275659     9.407183 
  92.181589     9.000000     0.111111    10.283202     9.404555 
  92.195848     9.000000     0.111111    10.291125     9.401931 
  92.210108    17.000000     0.058824    10.299443     9.399312 
  92.224367     7.000000     0.142857    10.308169     9.396698 
  92.238627    16.000000     0.062500    10.317322     9.394088 
  92.252886    11.000000     0.090909    10.326918     9.391483 
  92.267146    13.000000     0.076923    10.336976     9.388883 
  92.281405     8.000000     0.125000    10.347516     9.386287 
  92.295665    10.000000     0.100000    10.358560     9.383697 
  92.309924    10.000000     0.100000    10.370131     9.381110 
  92.324184    16.000000     0.062500    10.382253     9.378529 
  92.338443    11.000000     0.090909    10.394952     9.375952 
  92.352703    12.000000     0.083333    10.408256     9.373380 
  92.366962    14.000000     0.071429    10.422195     9.370813 
  92.381222     8.000000     0.125000    10.436801     9.368250 
  92.395481     9.000000     0.111111    10.452107     9.365692 
  92.409741     9.000000     0.111111    10.468148     9.363139 
  92.424000    12.000000     0.083333    10.484963     9.360591 
  92.438260    15.000000     0.066667    10.502593     9.358047 
  92.452519    12.000000     0.083333    10.521079     9.355509 
  92.466779     9.000000     0.111111    10.540468     9.352975 
  92.481038    13.000000     0.076923    10.560806     9.350446 
  92.495298    14.000000     0.071429    10.582145     9.347921 
  92.509557    14.000000     0.071429    10.604538     9.345402 
  92.523817    17.000000     0.058824    10.628039     9.342887 
  92.538076    10.000000     0.100000    10.652709     9.340377 
  92.552336    15.000000     0.066667    10.678609     9.337872 
  92.566595    10.000000     0.100000    10.705804     9.335372 
  92.580855    12.000000     0.083333    10.734360     9.332876 
  92.595114     6.000000     0.166667    10.764348     9.330386 
  92.609374    12.000000     0.083333    10.795842     9.327900 
  92.623633    10.000000     0.100000    10.828917     9.325419 
  92.637893    17.000000     0.058824    10.863652     9.322943 
  92.652152    11.000000     0.090909    10.900128     9.320472 
  92.666412    12.000000     0.083333    10.938429     9.318006 
  92.680671    13.000000     0.076923    10.978639     9.315545 
  92.694931    15.000000     0.066667    11.020846     9.313088 
  92.709190    12.000000     0.083333    11.065138     9.310637 
  92.723450    10.000000     0.100000    11.111604     9.308190 
  92.737709    10.000000     0.100000    11.160332     9.305749 
  92.751969    16.000000     0.062500    11.211411     9.303312 
  92.766228    10.000000     0.100000    11.264926     9.300880 
  92.780488    13.000000     0.076923    11.320961     9.298454 
  92.794747     8.000000     0.125000    11.379595     9.296032 
  92.809007    16.000000     0.062500    11.440900     9.293615 
  92.823266    10.000000     0.100000    11.504942     9.291203 
  92.837526    13.000000     0.076923    11.571775     9.288796 
  92.851785    18.000000     0.055556    11.641443     9.286394 
  92.866045    16.000000     0.062500    11.713975     9.283997 
  92.880304    14.000000     0.071429    11.789380     9.281606 
  92.894564    16.000000     0.062500    11.867648     9.279219 
  92.908823    12.000000     0.083333    11.948743     9.276837 
  92.923083    12.000000     0.083333    12.032602     9.274460 
  92.937342    12.000000     0.083333    12.119128     9.272088 
  92.951602    20.000000     0.050000    12.208190     9.269721 
  92.965861     5.000000     0.200000    12.299612     9.267360 
  92.980121     7.000000     0.142857    12.393178     9.265003 
  92.994380    15.000000     0.066667    12.488620     9.262651 
  93.008640    13.000000     0.076923    12.585622     9.260305 
  93.022899    12.000000     0.083333    12.683812     9.257963 
  93.037159    16.000000     0.062500    12.782767     9.255627 
  93.051418    13.000000     0.076923    12.882008     9.253296 
  93.065678    18.000000     0.055556    12.981009     9.250970 
  93.079937    15.000000     0.066667    13.079203     9.248649 
  93.094197    13.000000     0.076923    13.175998     9.246333 
  93.108456    14.000000     0.071429    13.270799     9.244022 
  93.122716    13.000000     0.076923    13.363010     9.241716 
  93.136975    13.000000     0.076923    13.451988     9.239416 
  93.151235    11.000000     0.090909    13.537090     9.237120 
  93.165494    22.000000     0.045455    13.617743     9.234830 
  93.179754    15.000000     0.066667    13.693444     9.232545 
  93.194013    13.000000     0.076923    13.763777     9.230265 
  93.208273    15.000000     0.066667    13.828431     9.227990 
  93.222532    16.000000     0.062500    13.887214     9.225721 
  93.236792    18.000000     0.055556    13.940061     9.223456 
  93.251051    13.000000     0.076923    13.987035     9.221197 
  93.265311    29.000000     0.034483    14.028330     9.218943 
  93.279570    18.000000     0.055556    14.064257     9.216695 
  93.293830    14.000000     0.071429    14.095228     9.214451 
  93.308089    12.000000     0.083333    14.121742     9.212213 
  93.322349    19.000000     0.052632    14.144352     9.209980 
  93.336608    16.000000     0.062500    14.163651     9.207752 
  93.350868    15.000000     0.066667    14.180240     9.205530 
  93.365127    17.000000     0.058824    14.194707     9.203313 
  93.379387     9.000000     0.111111    14.207612     9.201101 
  93.393646    11.000000     0.090909    14.219473     9.198894 
  93.407906    15.000000     0.066667    14.230752     9.196693 
  93.422165    21.000000     0.047619    14.241857     9.194497 
  93.436425    18.000000     0.055556    14.253145     9.192306 
  93.450684    12.000000     0.083333    14.264923     9.190120 
  93.464944    18.000000     0.055556    14.277463     9.187940 
  93.479203    10.000000     0.100000    14.291014     9.185765 
  93.493463     7.000000     0.142857    14.305813     9.183596 
  93.507722    10.000000     0.100000    14.322104     9.181432 
  93.521982    12.000000     0.083333    14.340148     9.179273 
  93.536241    13.000000     0.076923    14.360234     9.177119 
  93.550501    19.000000     0.052632    14.382691     9.174971 
  93.564760    22.000000     0.045455    14.407890     9.172829 
  93.579020    12.000000     0.083333    14.436243     9.170691 
  93.593279    17.000000     0.058824    14.468209     9.168559 
  93.607539    11.000000     0.090909    14.504279     9.166433 
  93.621798    19.000000     0.052632    14.544975     9.164312 
  93.636058    17.000000     0.058824    14.590836     9.162196 
  93.650317    13.000000     0.076923    14.642407     9.160086 
  93.664577    17.000000     0.058824    14.700230     9.157981 
  93.678836    17.000000     0.058824    14.764831     9.155881 
  93.693096    18.000000     0.055556    14.836709     9.153787 
  93.707355    19.000000     0.052632    14.916326     9.151699 
  93.721615    20.000000     0.050000    15.004102     9.149616 
  93.735874    13.000000     0.076923    15.100403     9.147538 
  93.750134    11.000000     0.090909    15.205539     9.145466 
  93.764393    15.000000     0.066667    15.319752     9.143399 
  93.778653    16.000000     0.062500    15.443217     9.141338 
  93.792912    19.000000     0.052632    15.576032     9.139283 
  93.807172    15.000000     0.066667    15.718214     9.137232 
  93.821431    19.000000     0.052632    15.869689     9.135188 
  93.835691    19.000000     0.052632    16.030289     9.133149 
  93.849950    13.000000     0.076923    16.199745     9.131115 
  93.864210    10.000000     0.100000    16.377672     9.129087 
  93.878469    18.000000     0.055556    16.563568     9.127065 
  93.892729    24.000000     0.041667    16.756804     9.125048 
  93.906988    16.000000     0.062500    16.956610     9.123036 
  93.921248    16.000000     0.062500    17.162078     9.121031 
  93.935507    22.000000     0.045455    17.372150     9.119030 
  93.949767    21.000000     0.047619    17.585618     9.117036 
  93.964026    23.000000     0.043478    17.801127     9.115047 
  93.978286    19.000000     0.052632    18.017181     9.113063 
  93.992545    16.000000     0.062500    18.232155     9.111085 
  94.006805    10.000000     0.100000    18.444315     9.109113 
  94.021064    23.000000     0.043478    18.651843     9.107147 
  94.035324    25.000000     0.040000    18.852874     9.105186 
  94.049583    23.000000     0.043478    19.045535     9.103230 
  94.063843    18.000000     0.055556    19.227994     9.101281 
  94.078102    22.000000     0.045455    19.398516     9.099337 
  94.092362    27.000000     0.037037    19.555514     9.097398 
  94.106621    28.000000     0.035714    19.697607     9.095466 
  94.120881    18.000000     0.055556    19.823673     9.093539 
  94.135140    16.000000     0.062500    19.932890     9.091618 
  94.149400    27.000000     0.037037    20.024773     9.089702 
  94.163659    22.000000     0.045455    20.099193     9.087792 
  94.177919    20.000000     0.050000    20.156372     9.085888 
  94.192178    24.000000     0.041667    20.196853     9.083990 
  94.206438    25.000000     0.040000    20.221467     9.082097 
  94.220697    23.000000     0.043478    20.231307     9.080210 
  94.234957    23.000000     0.043478    20.227655     9.078329 
  94.249216    18.000000     0.055556    20.211923     9.076453 
  94.263476    23.000000     0.043478    20.185577     9.074584 
  94.277735    28.000000     0.035714    20.150082     9.072720 
  94.291995    28.000000     0.035714    20.106839     9.070861 
  94.306254    13.000000     0.076923    20.057141     9.069009 
  94.320514    22.000000     0.045455    20.002145     9.067163 
  94.334773    25.000000     0.040000    19.942849     9.065322 
  94.349033    24.000000     0.041667    19.880088     9.063487 
  94.363292    25.000000     0.040000    19.814550     9.061658 
  94.377552    21.000000     0.047619    19.746790     9.059834 
  94.391811    23.000000     0.043478    19.677264     9.058017 
  94.406071    22.000000     0.045455    19.606364     9.056205 
  94.420330    18.000000     0.055556    19.534454     9.054400 
  94.434590    24.000000     0.041667    19.461915     9.052600 
  94.448849    31.000000     0.032258    19.389175     9.050806 
  94.463109    22.000000     0.045455    19.316739     9.049018 
  94.477368    24.000000     0.041667    19.245214     9.047235 
  94.491628    24.000000     0.041667    19.175321     9.045459 
  94.505887    20.000000     0.050000    19.107895     9.043689 
  94.520147    28.000000     0.035714    19.043881     9.041924 
  94.534406    23.000000     0.043478    18.984325     9.040165 
  94.548666    21.000000     0.047619    18.930343     9.038413 
  94.562925    16.000000     0.062500    18.883108     9.036666 
  94.577185    16.000000     0.062500    18.843814     9.034925 
  94.591444    21.000000     0.047619    18.813654     9.033190 
  94.605704    18.000000     0.055556    18.793791     9.031461 
  94.619963    13.000000     0.076923    18.785339     9.029738 
  94.634223    15.000000     0.066667    18.789340     9.028021 
  94.648482    21.000000     0.047619    18.806747     9.026310 
  94.662742    23.000000     0.043478    18.838419     9.024605 
  94.677001    21.000000     0.047619    18.885102     9.022906 
  94.691261    21.000000     0.047619    18.947432     9.021213 
  94.705520    33.000000     0.030303    19.025921     9.019526 
  94.719780    22.000000     0.045455    19.120959     9.017845 
  94.734039    17.000000     0.058824    19.232808     9.016171 
  94.748299    19.000000     0.052632    19.361596     9.014502 
  94.762558    22.000000     0.045455    19.507314     9.012839 
  94.776818    16.000000     0.062500    19.669806     9.011182 
  94.791077    18.000000     0.055556    19.848765     9.009531 
  94.805337    24.000000     0.041667    20.043717     9.007887 
  94.819596    23.000000     0.043478    20.254016     9.006248 
  94.833856    19.000000     0.052632    20.478827     9.004616 
  94.848115    36.000000     0.027778    20.717119     9.002989 
  94.862375    32.000000     0.031250    20.967649     9.001369 
  94.876634    25.000000     0.040000    21.228956     8.999755 
  94.890894    23.000000     0.043478    21.499367     8.998147 
  94.905153    23.000000     0.043478    21.776980     8.996545 
  94.919413    24.000000     0.041667    22.059603     8.994949 
  94.933672    32.000000     0.031250    22.344774     8.993360 
  94.947932    16.000000     0.062500    22.629823     8.991776 
  94.962191    21.000000     0.047619    22.911860     8.990199 
  94.976451    14.000000     0.071429    23.187794     8.988628 
  94.990710    35.000000     0.028571    23.454361     8.987063 
  95.004970    36.000000     0.027778    23.708165     8.985505 
  95.019229    31.000000     0.032258    23.945725     8.983952 
  95.033489    27.000000     0.037037    24.163543     8.982406 
  95.047748    22.000000     0.045455    24.358181     8.980866 
  95.062008    21.000000     0.047619    24.526354     8.979332 
  95.076267    27.000000     0.037037    24.665042     8.977804 
  95.090527    31.000000     0.032258    24.771617     8.976283 
  95.104786    38.000000     0.026316    24.843983     8.974768 
  95.119046    24.000000     0.041667    24.880711     8.973259 
  95.133305    24.000000     0.041667    24.881167     8.971756 
  95.147565    33.000000     0.030303    24.845612     8.970260 
  95.161824    26.000000     0.038462    24.775246     8.968770 
  95.176084    34.000000     0.029412    24.672188     8.967286 
  95.190343    28.000000     0.035714    24.539372     8.965809 
  95.204603    32.000000     0.031250    24.380363     8.964338 
  95.218862    25.000000     0.040000    24.199125     8.962873 
  95.233122    29.000000     0.034483    23.999775     8.961414 
  95.247381    21.000000     0.047619    23.786316     8.959962 
  95.261641    32.000000     0.031250    23.562406     8.958516 
  95.275900    29.000000     0.034483    23.331181     8.957077 
  95.290160    32.000000     0.031250    23.095142     8.955644 
  95.304419    22.000000     0.045455    22.856108     8.954217 
  95.318679    18.000000     0.055556    22.615231     8.952797 
  95.332938    26.000000     0.038462    22.373044     8.951383 
  95.347198    25.000000     0.040000    22.129562     8.949975 
  95.361457    16.000000     0.062500    21.884386     8.948574 
  95.375717    28.000000     0.035714    21.636830     8.947179 
  95.389976    17.000000     0.058824    21.386051     8.945791 
  95.404236    26.000000     0.038462    21.131180     8.944409 
  95.418495    22.000000     0.045455    20.871444     8.943034 
  95.432755    25.000000     0.040000    20.606285     8.941664 
  95.447014    21.000000     0.047619    20.335464     8.940302 
  95.461274    24.000000     0.041667    20.059132     8.938946 
  95.475533    25.000000     0.040000    19.777882     8.937596 
  95.489793    19.000000     0.052632    19.492755     8.936253 
  95.504052    22.000000     0.045455    19.205214     8.934916 
  95.518312    29.000000     0.034483    18.917070     8.933586 
  95.532571    20.000000     0.050000    18.630389     8.932262 
  95.546831    14.000000     0.071429    18.347369     8.930945 
  95.561090    19.000000     0.052632    18.070228     8.929635 
  95.575350    16.000000     0.062500    17.801091     8.928330 
  95.589609    16.000000     0.062500    17.541899     8.927033 
  95.603869    17.000000     0.058824    17.294350     8.925742 
  95.618128    19.000000     0.052632    17.059858     8.924457 
  95.632388    14.000000     0.071429    16.839538     8.923180 
  95.646647     9.000000     0.111111    16.634212     8.921908 
  95.660907    18.000000     0.055556    16.444415     8.920643 
  95.675166    14.000000     0.071429    16.270418     8.919385 
  95.689426    16.000000     0.062500    16.112244     8.918134 
  95.703685    13.000000     0.076923    15.969683     8.916889 
  95.717945    15.000000     0.066667    15.842301     8.915650 
  95.732204    15.000000     0.066667    15.729442     8.914419 
  95.746464    21.000000     0.047619    15.630232     8.913194 
  95.760723    10.000000     0.100000    15.543571     8.911975 
  95.774983    16.000000     0.062500    15.468129     8.910763 
  95.789242    11.000000     0.090909    15.402345     8.909558 
  95.803502    11.000000     0.090909    15.344429     8.908360 
  95.817761    22.000000     0.045455    15.292384     8.907168 
  95.832021    18.000000     0.055556    15.244036     8.905983 
  95.846280    18.000000     0.055556    15.197091     8.904805 
  95.860540    20.000000     0.050000    15.149212     8.903633 
  95.874799    13.000000     0.076923    15.098128     8.902468 
  95.889059    16.000000     0.062500    15.041749     8.901310 
  95.903318    11.000000     0.090909    14.978308     8.900158 
  95.917578    28.000000     0.035714    14.906482     8.899013 
  95.931837    13.000000     0.076923    14.825506     8.897875 
  95.946097    15.000000     0.066667    14.735236     8.896744 
  95.960356    15.000000     0.066667    14.636164     8.895619 
  95.974616    21.000000     0.047619    14.529369     8.894502 
  95.988875    14.000000     0.071429    14.416411     8.893391 
  96.003135    14.000000     0.071429    14.299181     8.892286 
  96.017394    20.000000     0.050000    14.179729     8.891189 
  96.031654    19.000000     0.052632    14.060089     8.890098 
  96.045913    13.000000     0.076923    13.942128     8.889015 
  96.060173    20.000000     0.050000    13.827424     8.887938 
  96.074432     5.000000     0.200000    13.717186     8.886868 
  96.088692    20.000000     0.050000    13.612212     8.885804 
  96.102951    15.000000     0.066667    13.512884     8.884748 
  96.117211    16.000000     0.062500    13.419187     8.883698 
  96.131470    27.000000     0.037037    13.330748     8.882656 
  96.145730    13.000000     0.076923    13.246894     8.881620 
  96.159989    13.000000     0.076923    13.166714     8.880591 
  96.174249    12.000000     0.083333    13.089139     8.879569 
  96.188508    10.000000     0.100000    13.013017     8.878554 
  96.202768     9.000000     0.111111    12.937199     8.877546 
  96.217027    19.000000     0.052632    12.860629     8.876544 
  96.231287    11.000000     0.090909    12.782416     8.875550 
  96.245546    18.000000     0.055556    12.701907     8.874563 
  96.259806    16.000000     0.062500    12.618731     8.873582 
  96.274065    17.000000     0.058824    12.532826     8.872609 
  96.288325    24.000000     0.041667    12.444426     8.871642 
  96.302584    22.000000     0.045455    12.354033     8.870683 
  96.316844    14.000000     0.071429    12.262353     8.869730 
  96.331103     9.000000     0.111111    12.170228     8.868784 
  96.345363    13.000000     0.076923    12.078557     8.867846 
  96.359622    21.000000     0.047619    11.988230     8.866914 
  96.373882     9.000000     0.111111    11.900065     8.865990 
  96.388141    18.000000     0.055556    11.814775     8.865072 
  96.402401    19.000000     0.052632    11.732950     8.864162 
  96.416660    11.000000     0.090909    11.655064     8.863258 
  96.430920    11.000000     0.090909    11.581468     8.862362 
  96.445179    15.000000     0.066667    11.512356     8.861472 
  96.459439    12.000000     0.083333    11.447799     8.860590 
  96.473698    10.000000     0.100000    11.387816     8.859715 
  96.487958    12.000000     0.083333    11.332370     8.858847 
  96.502217    16.000000     0.062500    11.281384     8.857986 
  96.516477    13.000000     0.076923    11.234753     8.857132 
  96.530736    13.000000     0.076923    11.192361     8.856285 
  96.544996    13.000000     0.076923    11.154085     8.855446 
  96.559255    10.000000     0.100000    11.119804     8.854613 
  96.573515    14.000000     0.071429    11.089408     8.853788 
  96.587774    18.000000     0.055556    11.062794     8.852970 
  96.602034    17.000000     0.058824    11.039877     8.852158 
  96.616293    16.000000     0.062500    11.020585     8.851355 
  96.630553     8.000000     0.125000    11.004864     8.850558 
  96.644812     9.000000     0.111111    10.992673     8.849768 
  96.659072    19.000000     0.052632    10.983988     8.848986 
  96.673331     9.000000     0.111111    10.978799     8.848211 
  96.687591    17.000000     0.058824    10.977108     8.847443 
  96.701850    11.000000     0.090909    10.978925     8.846682 
  96.716110    10.000000     0.100000    10.984268     8.845929 
  96.730369    11.000000     0.090909    10.993158     8.845183 
  96.744629     9.000000     0.111111    11.005614     8.844444 
  96.758888    13.000000     0.076923    11.021647     8.843712 
  96.773148    10.000000     0.100000    11.041258     8.842988 
  96.787407    17.000000     0.058824    11.064421     8.842271 
  96.801667    10.000000     0.100000    11.091084     8.841561 
  96.815926    11.000000     0.090909    11.121154     8.840858 
  96.830186    18.000000     0.055556    11.154484     8.840163 
  96.844445    23.000000     0.043478    11.190865     8.839475 
  96.858705    12.000000     0.083333    11.230008     8.838794 
  96.872964    16.000000     0.062500    11.271537     8.838121 
  96.887224    20.000000     0.050000    11.314969     8.837455 
  96.901483     9.000000     0.111111    11.359714     8.836797 
  96.915743     8.000000     0.125000    11.405065     8.836145 
  96.930002    14.000000     0.071429    11.450197     8.835502 
  96.944262    14.000000     0.071429    11.494185     8.834865 
  96.958521    16.000000     0.062500    11.536017     8.834236 
  96.972781    15.000000     0.066667    11.574635     8.833614 
  96.987040     9.000000     0.111111    11.608980     8.833000 
  97.001300    16.000000     0.062500    11.638055     8.832393 
  97.015559    12.000000     0.083333    11.660994     8.831794 
  97.029819    17.000000     0.058824    11.677136     8.831202 
  97.044078    10.000000     0.100000    11.686066     8.830617 
  97.058338    12.000000     0.083333    11.687675     8.830040 
  97.072597    15.000000     0.066667    11.682192     8.829470 
  97.086857    14.000000     0.071429    11.670176     8.828908 
  97.101116    13.000000     0.076923    11.652472     8.828354 
  97.115376    16.000000     0.062500    11.630144     8.827806 
  97.129635     9.000000     0.111111    11.604391     8.827267 
  97.143895    13.000000     0.076923    11.576451     8.826734 
  97.158154    10.000000     0.100000    11.547518     8.826210 
  97.172414     7.000000     0.142857    11.518662     8.825693 
  97.186673     9.000000     0.111111    11.490779     8.825183 
  97.200933    15.000000     0.066667    11.464557     8.824681 
  97.215192    11.000000     0.090909    11.440461     8.824186 
  97.229452    10.000000     0.100000    11.418737     8.823699 
  97.243711    16.000000     0.062500    11.399408     8.823220 
  97.257971     6.000000     0.166667    11.382305     8.822748 
  97.272230    10.000000     0.100000    11.367107     8.822284 
  97.286490    10.000000     0.100000    11.353378     8.821827 
  97.300749     9.000000     0.111111    11.340599     8.821378 
  97.315009    16.000000     0.062500    11.328211     8.820937 
  97.329268     9.000000     0.111111    11.315664     8.820503 
  97.343528    17.000000     0.058824    11.302455     8.820077 
  97.357787    14.000000     0.071429    11.288176     8.819658 
  97.372047    20.000000     0.050000    11.272545     8.819247 
  97.386306    14.000000     0.071429    11.255432     8.818844 
  97.400566    16.000000     0.062500    11.236871     8.818448 
  97.414825    13.000000     0.076923    11.217058     8.818061 
  97.429085    15.000000     0.066667    11.196328     8.817680 
  97.443344     8.000000     0.125000    11.175130     8.817308 
  97.457604    10.000000     0.100000    11.153984     8.816943 
  97.471863     9.000000     0.111111    11.133445     8.816586 
  97.486123    11.000000     0.090909    11.114062     8.816237 
  97.500382    15.000000     0.066667    11.096355     8.815895 
  97.514642     7.000000     0.142857    11.080785     8.815561 
  97.528901    18.000000     0.055556    11.067745     8.815235 
  97.543161    12.000000     0.083333    11.057560     8.814917 
  97.557420    18.000000     0.055556    11.050483     8.814606 
  97.571680    12.000000     0.083333    11.046705     8.814304 
  97.585939    13.000000     0.076923    11.046367     8.814009 
  97.600199     8.000000     0.125000    11.049566     8.813722 
  97.614458    14.000000     0.071429    11.056368     8.813442 
  97.628718    16.000000     0.062500    11.066816     8.813171 
  97.642977    10.000000     0.100000    11.080939     8.812907 
  97.657237    10.000000     0.100000    11.098758     8.812651 
  97.671496     8.000000     0.125000    11.120291     8.812403 
  97.685756    10.000000     0.100000    11.145558     8.812163 
  97.700015    14.000000     0.071429    11.174582     8.811931 
  97.714275     9.000000     0.111111    11.207394     8.811706 
  97.728534    11.000000     0.090909    11.244030     8.811490 
  97.742794    13.000000     0.076923    11.284537     8.811281 
  97.757053    15.000000     0.066667    11.328968     8.811080 
  97.771313    17.000000     0.058824    11.377385     8.810888 
  97.785572    12.000000     0.083333    11.429858     8.810703 
  97.799832    17.000000     0.058824    11.486464     8.810526 
  97.814091    12.000000     0.083333    11.547286     8.810357 
  97.828351    12.000000     0.083333    11.612412     8.810196 
  97.842610    14.000000     0.071429    11.681933     8.810042 
  97.856870     8.000000     0.125000    11.755942     8.809897 
  97.871129    14.000000     0.071429    11.834529     8.809760 
  97.885389    21.000000     0.047619    11.917784     8.809631 
  97.899648    16.000000     0.062500    12.005792     8.809510 
  97.913908    11.000000     0.090909    12.098626     8.809397 
  97.928167    13.000000     0.076923    12.196351     8.809292 
  97.942427    10.000000     0.100000    12.299015     8.809194 
  97.956686     8.000000     0.125000    12.406647     8.809105 
  97.970946    15.000000     0.066667    12.519252     8.809024 
  97.985205    20.000000     0.050000    12.636810     8.808951 
  97.999465    12.000000     0.083333    12.759264     8.808886 
  98.013724    15.000000     0.066667    12.886514     8.808830 
  98.027984    17.000000     0.058824    13.018411     8.808781 
  98.042243    16.000000     0.062500    13.154758     8.808740 
  98.056503    16.000000     0.062500    13.295296     8.808708 
  98.070762    20.000000     0.050000    13.439701     8.808683 
  98.085022    18.000000     0.055556    13.587574     8.808667 
  98.099281    13.000000     0.076923    13.738438     8.808659 
  98.113541    12.000000     0.083333    13.891732     8.808659 
  98.127800    16.000000     0.062500    14.046805     8.808667 
  98.142060    18.000000     0.055556    14.202916     8.808683 
  98.156319    20.000000     0.050000    14.359230     8.808707 
  98.170579    15.000000     0.066667    14.514825     8.808740 
  98.184838    20.000000     0.050000    14.668696     8.808781 
  98.199098    15.000000     0.066667    14.819762     8.808830 
  98.213357    22.000000     0.045455    14.966884     8.808887 
  98.227617    21.000000     0.047619    15.108880     8.808952 
  98.241876    20.000000     0.050000    15.244548     8.809026 
  98.256136    14.000000     0.071429    15.372697     8.809108 
  98.270395    15.000000     0.066667    15.492169     8.809198 
  98.284655    19.000000     0.052632    15.601880     8.809296 
  98.298914    12.000000     0.083333    15.700845     8.809403 
  98.313174    18.000000     0.055556    15.788220     8.809518 
  98.327433    24.000000     0.041667    15.863321     8.809641 
  98.341693    16.000000     0.062500    15.925657     8.809773 
  98.355952    13.000000     0.076923    15.974944     8.809912 
  98.370212    18.000000     0.055556    16.011111     8.810061 
  98.384471    18.000000     0.055556    16.034306     8.810217 
  98.398731    18.000000     0.055556    16.044876     8.810382 
  98.412990    17.000000     0.058824    16.043355     8.810555 
  98.427250    27.000000     0.037037    16.030429     8.810736 
  98.441509    16.000000     0.062500    16.006903     8.810926 
  98.455769    23.000000     0.043478    15.973659     8.811124 
  98.470028    20.000000     0.050000    15.931618     8.811331 
  98.484288    20.000000     0.050000    15.881695     8.811546 
  98.498547    13.000000     0.076923    15.824767     8.811769 
  98.512807    18.000000     0.055556    15.761643     8.812001 
  98.527066    24.000000     0.041667    15.693035     8.812241 
  98.541326    20.000000     0.050000    15.619552     8.812490 
  98.555585    16.000000     0.062500    15.541684     8.812747 
  98.569845    16.000000     0.062500    15.459810     8.813012 
  98.584104    20.000000     0.050000    15.374206     8.813286 
  98.598364    15.000000     0.066667    15.285060     8.813569 
  98.612623    17.000000     0.058824    15.192490     8.813860 
  98.626883    19.000000     0.052632    15.096554     8.814159 
  98.641142    17.000000     0.058824    14.997285     8.814467 
  98.655402    11.000000     0.090909    14.894720     8.814783 
  98.669661    10.000000     0.100000    14.788917     8.815108 
  98.683921    17.000000     0.058824    14.679975     8.815442 
  98.698180    21.000000     0.047619    14.568051     8.815784 
  98.712440    19.000000     0.052632    14.453367     8.816134 
  98.726699    20.000000     0.050000    14.336218     8.816493 
  98.740959    11.000000     0.090909    14.216970     8.816861 
  98.755218    17.000000     0.058824    14.096054     8.817237 
  98.769478    15.000000     0.066667    13.973958     8.817622 
  98.783737    16.000000     0.062500    13.851213     8.818015 
  98.797997    16.000000     0.062500    13.728379     8.818417 
  98.812256    12.000000     0.083333    13.606026     8.818828 
  98.826516    13.000000     0.076923    13.484725     8.819247 
  98.840775    19.000000     0.052632    13.365028     8.819675 
  98.855035    15.000000     0.066667    13.247459     8.820112 
  98.869294     9.000000     0.111111    13.132503     8.820557 
  98.883554    17.000000     0.058824    13.020602     8.821011 
  98.897813    15.000000     0.066667    12.912147     8.821473 
  98.912073    15.000000     0.066667    12.807476     8.821944 
  98.926332    15.000000     0.066667    12.706880     8.822424 
  98.940592    22.000000     0.045455    12.610597     8.822913 
  98.954851     8.000000     0.125000    12.518821     8.823410 
  98.969111    18.000000     0.055556    12.431701     8.823916 
  98.983370    13.000000     0.076923    12.349351     8.824431 
  98.997630     5.000000     0.200000    12.271849     8.824954 
  99.011889    16.000000     0.062500    12.199246     8.825486 
  99.026149    12.000000     0.083333    12.131567     8.826027 
  99.040408    19.000000     0.052632    12.068819     8.826577 
  99.054668    14.000000     0.071429    12.010992     8.827136 
  99.068927    21.000000     0.047619    11.958064     8.827703 
  99.083187    12.000000     0.083333    11.910006     8.828279 
  99.097446     5.000000     0.200000    11.866789     8.828864 
  99.111706     7.000000     0.142857    11.828381     8.829458 
  99.125965    12.000000     0.083333    11.794741     8.830061 
  99.140225    13.000000     0.076923    11.765817     8.830672 
  99.154484    14.000000     0.071429    11.741570     8.831292 
  99.168744    21.000000     0.047619    11.721957     8.831921 
  99.183003    10.000000     0.100000    11.706941     8.832559 
  99.197263    16.000000     0.062500    11.696487     8.833206 
  99.211522    14.000000     0.071429    11.690568     8.833862 
  99.225782    18.000000     0.055556    11.689161     8.834527 
  99.240041    15.000000     0.066667    11.692246     8.835200 
  99.254301    16.000000     0.062500    11.699808     8.835883 
  99.268560    15.000000     0.066667    11.711837     8.836574 
  99.282820    15.000000     0.066667    11.728325     8.837275 
  99.297079     8.000000     0.125000    11.749268     8.837984 
  99.311339    18.000000     0.055556    11.774663     8.838702 
  99.325598    15.000000     0.066667    11.804509     8.839430 
  99.339858    10.000000     0.100000    11.838802     8.840166 
  99.354117    12.000000     0.083333    11.877539     8.840911 
  99.368377    20.000000     0.050000    11.920710     8.841665 
  99.382636    18.000000     0.055556    11.968302     8.842428 
  99.396896    18.000000     0.055556    12.020289     8.843201 
  99.411155    20.000000     0.050000    12.076638     8.843982 
  99.425415    14.000000     0.071429    12.137300     8.844772 
  99.439674    15.000000     0.066667    12.202209     8.845572 
  99.453934     8.000000     0.125000    12.271276     8.846380 
  99.468193    20.000000     0.050000    12.344390     8.847198 
  99.482453    11.000000     0.090909    12.421409     8.848024 
  99.496712    23.000000     0.043478    12.502158     8.848860 
  99.510972    15.000000     0.066667    12.586424     8.849705 
  99.525231    20.000000     0.050000    12.673951     8.850558 
  99.539491    15.000000     0.066667    12.764438     8.851421 
  99.553750    14.000000     0.071429    12.857532     8.852293 
  99.568010    15.000000     0.066667    12.952825     8.853175 
  99.582269    11.000000     0.090909    13.049852     8.854065 
  99.596529    21.000000     0.047619    13.148091     8.854965 
  99.610788    14.000000     0.071429    13.246959     8.855873 
  99.625048    14.000000     0.071429    13.345815     8.856791 
  99.639307    18.000000     0.055556    13.443966     8.857718 
  99.653567     7.000000     0.142857    13.540669     8.858655 
  99.667826    16.000000     0.062500    13.635144     8.859600 
  99.682086    18.000000     0.055556    13.726581     8.860555 
  99.696345    22.000000     0.045455    13.814161     8.861519 
  99.710605    15.000000     0.066667    13.897064     8.862492 
  99.724864    18.000000     0.055556    13.974499     8.863475 
  99.739124    12.000000     0.083333    14.045717     8.864466 
  99.753383    19.000000     0.052632    14.110035     8.865467 
  99.767643    14.000000     0.071429    14.166859     8.866478 
  99.781902    27.000000     0.037037    14.215701     8.867497 
  99.796162    13.000000     0.076923    14.256198     8.868526 
  99.810421     9.000000     0.111111    14.288122     8.869564 
  99.824681    12.000000     0.083333    14.311385     8.870612 
  99.838940    19.000000     0.052632    14.326046     8.871668 
  99.853200     9.000000     0.111111    14.332299     8.872735 
  99.867459    14.000000     0.071429    14.330462     8.873810 
  99.881719    19.000000     0.052632    14.320963     8.874895 
  99.895978    14.000000     0.071429    14.304315     8.875989 
  99.910238    13.000000     0.076923    14.281091     8.877093 
  99.924497    20.000000     0.050000    14.251899     8.878206 
  99.938757    17.000000     0.058824    14.217355     8.879328 
  99.953016    16.000000     0.062500    14.178057     8.880460 
  99.967276    13.000000     0.076923    14.134568     8.881601 
  99.981535    10.000000     0.100000    14.087396     8.882752 
  99.995795    17.000000     0.058824    14.036982     8.883912 
 100.010054    14.000000     0.071429    13.983694     8.885082 
 100.024314    21.000000     0.047619    13.927823     8.886261 
 100.038573    14.000000     0.071429    13.869588     8.887449 
 100.052833    18.000000     0.055556    13.809142     8.888647 
 100.067092    20.000000     0.050000    13.746584     8.889855 
 100.081352    17.000000     0.058824    13.681971     8.891072 
 100.095611    17.000000     0.058824    13.615333     8.892298 
 100.109871    24.000000     0.041667    13.546688     8.893534 
 100.124130     9.000000     0.111111    13.476061     8.894780 
 100.138390    13.000000     0.076923    13.403494     8.896035 
 100.152649    14.000000     0.071429    13.329060     8.897300 
 100.166909    12.000000     0.083333    13.252871     8.898574 
 100.181168    19.000000     0.052632    13.175085     8.899858 
 100.195428    23.000000     0.043478    13.095909     8.901151 
 100.209687    14.000000     0.071429    13.015598     8.902454 
 100.223947     8.000000     0.125000    12.934450     8.903767 
 100.238206    16.000000     0.062500    12.852799     8.905089 
 100.252466    12.000000     0.083333    12.771011     8.906421 
 100.266725    12.000000     0.083333    12.689469     8.907762 
 100.280985    17.000000     0.058824    12.608565     8.909114 
 100.295244    16.000000     0.062500    12.528692     8.910474 
 100.309504    20.000000     0.050000    12.450235     8.911845 
 100.323763    24.000000     0.041667    12.373558     8.913225 
 100.338023    12.000000     0.083333    12.299005     8.914615 
 100.352282     9.000000     0.111111    12.226891     8.916014 
 100.366542     9.000000     0.111111    12.157500     8.917424 
 100.380801    14.000000     0.071429    12.091084     8.918843 
 100.395061    12.000000     0.083333    12.027862     8.920271 
 100.409320    18.000000     0.055556    11.968023     8.921710 
 100.423580    16.000000     0.062500    11.911724     8.923158 
 100.437839    14.000000     0.071429    11.859095     8.924616 
 100.452099    15.000000     0.066667    11.810242     8.926084 
 100.466358    15.000000     0.066667    11.765247     8.927561 
 100.480618    19.000000     0.052632    11.724176     8.929048 
 100.494877    11.000000     0.090909    11.687075     8.930546 
 100.509137    17.000000     0.058824    11.653979     8.932053 
 100.523396    12.000000     0.083333    11.624912     8.933569 
 100.537656    12.000000     0.083333    11.599886     8.935096 
 100.551915    18.000000     0.055556    11.578910     8.936632 
 100.566175     9.000000     0.111111    11.561984     8.938179 
 100.580434     8.000000     0.125000    11.549105     8.939735 
 100.594694    23.000000     0.043478    11.540268     8.941301 
 100.608953     9.000000     0.111111    11.535462     8.942877 
 100.623213    15.000000     0.066667    11.534678     8.944463 
 100.637472    10.000000     0.100000    11.537903     8.946058 
 100.651732    18.000000     0.055556    11.545120     8.947664 
 100.665991    18.000000     0.055556    11.556313     8.949279 
 100.680251    15.000000     0.066667    11.571460     8.950905 
 100.694510    18.000000     0.055556    11.590536     8.952540 
 100.708770     8.000000     0.125000    11.613512     8.954186 
 100.723029     8.000000     0.125000    11.640349     8.955841 
 100.737289    16.000000     0.062500    11.671003     8.957507 
 100.751548    22.000000     0.045455    11.705419     8.959182 
 100.765808    12.000000     0.083333    11.743529     8.960867 
 100.780067    16.000000     0.062500    11.785250     8.962563 
 100.794327    13.000000     0.076923    11.830483     8.964268 
 100.808586     8.000000     0.125000    11.879108     8.965984 
 100.822846     9.000000     0.111111    11.930983     8.967709 
 100.837105    16.000000     0.062500    11.985937     8.969445 
 100.851365     6.000000     0.166667    12.043773     8.971190 
 100.865624    21.000000     0.047619    12.104259     8.972946 
 100.879884    22.000000     0.045455    12.167129     8.974712 
 100.894143    12.000000     0.083333    12.232076     8.976488 
 100.908403    10.000000     0.100000    12.298755     8.978274 
 100.922662    16.000000     0.062500    12.366779     8.980070 
 100.936922    12.000000     0.083333    12.435715     8.981876 
 100.951181     9.000000     0.111111    12.505092     8.983692 
 100.965441    19.000000     0.052632    12.574394     8.985519 
 100.979700    13.000000     0.076923    12.643072     8.987355 
 100.993960    15.000000     0.066667    12.710543     8.989202 
 101.008219    17.000000     0.058824    12.776200     8.991059 
 101.022479    10.000000     0.100000    12.839422     8.992927 
 101.036738    17.000000     0.058824    12.899583     8.994804 
 101.050998    19.000000     0.052632    12.956070     8.996692 
 101.065257    15.000000     0.066667    13.008291     8.998590 
 101.079517    18.000000     0.055556    13.055696     9.000498 
 101.093776    18.000000     0.055556    13.097789     9.002416 
 101.108036    14.000000     0.071429    13.134146     9.004345 
 101.122295    16.000000     0.062500    13.164425     9.006283 
 101.136555    11.000000     0.090909    13.188382     9.008233 
 101.150814    19.000000     0.052632    13.205871     9.010192 
 101.165074    18.000000     0.055556    13.216855     9.012162 
 101.179333    14.000000     0.071429    13.221399     9.014142 
 101.193593    13.000000     0.076923    13.219669     9.016132 
 101.207852    12.000000     0.083333    13.211918     9.018133 
 101.222112     8.000000     0.125000    13.198476     9.020144 
 101.236371    13.000000     0.076923    13.179731     9.022165 
 101.250631    18.000000     0.055556    13.156110     9.024197 
 101.264890    18.000000     0.055556    13.128064     9.026239 
 101.279150    18.000000     0.055556    13.096043     9.028292 
 101.293409    10.000000     0.100000    13.060483     9.030354 
 101.307669    15.000000     0.066667    13.021790     9.032428 
 101.321928    13.000000     0.076923    12.980327     9.034511 
 101.336188    19.000000     0.052632    12.936408     9.036606 
 101.350447    15.000000     0.066667    12.890290     9.038710 
 101.364707    12.000000     0.083333    12.842174     9.040825 
 101.378966    10.000000     0.100000    12.792207     9.042951 
 101.393226    17.000000     0.058824    12.740486     9.045087 
 101.407485    11.000000     0.090909    12.687067     9.047233 
 101.421745    14.000000     0.071429    12.631974     9.049390 
 101.436004    14.000000     0.071429    12.575209     9.051558 
 101.450264    15.000000     0.066667    12.516766     9.053735 
 101.464523    12.000000     0.083333    12.456638     9.055924 
 101.478783    23.000000     0.043478    12.394831     9.058123 
 101.493042    14.000000     0.071429    12.331373     9.060332 
 101.507302    14.000000     0.071429    12.266317     9.062553 
 101.521561    21.000000     0.047619    12.199750     9.064783 
 101.535821    18.000000     0.055556    12.131795     9.067024 
 101.550080     9.000000     0.111111    12.062609     9.069276 
 101.564340    13.000000     0.076923    11.992382     9.071539 
 101.578599    20.000000     0.050000    11.921332     9.073812 
 101.592859    18.000000     0.055556    11.849700     9.076095 
 101.607118    14.000000     0.071429    11.777743     9.078390 
 101.621378    14.000000     0.071429    11.705727     9.080695 
 101.635637    12.000000     0.083333    11.633919     9.083010 
 101.649897     9.000000     0.111111    11.562581     9.085337 
 101.664156    11.000000     0.090909    11.491963     9.087673 
 101.678416    11.000000     0.090909    11.422301     9.090021 
 101.692675    17.000000     0.058824    11.353808     9.092379 
 101.706935    13.000000     0.076923    11.286675     9.094748 
 101.721194    15.000000     0.066667    11.221068     9.097128 
 101.735454     8.000000     0.125000    11.157129     9.099519 
 101.749713    10.000000     0.100000    11.094975     9.101920 
 101.763973    10.000000     0.100000    11.034697     9.104332 
 101.778232    13.000000     0.076923    10.976365     9.106755 
 101.792492    22.000000     0.045455    10.920028     9.109188 
 101.806751    11.000000     0.090909    10.865716     9.111632 
 101.821011     8.000000     0.125000    10.813442     9.114087 
 101.835270    17.000000     0.058824    10.763205     9.116553 
 101.849530    18.000000     0.055556    10.714989     9.119030 
 101.863789    14.000000     0.071429    10.668772     9.121517 
 101.878049    21.000000     0.047619    10.624518     9.124016 
 101.892308     5.000000     0.200000    10.582189     9.126525 
 101.906568    24.000000     0.041667    10.541737     9.129045 
 101.920827    15.000000     0.066667    10.503111     9.131576 
 101.935087    17.000000     0.058824    10.466256     9.134118 
 101.949346    16.000000     0.062500    10.431113     9.136670 
 101.963606    14.000000     0.071429    10.397624     9.139234 
 101.977865     9.000000     0.111111    10.365728     9.141809 
 101.992125    15.000000     0.066667    10.335365     9.144394 
 102.006384     9.000000     0.111111    10.306474     9.146990 
 102.020644    13.000000     0.076923    10.278994     9.149598 
 102.034903    16.000000     0.062500    10.252868     9.152216 
 102.049163    20.000000     0.050000    10.228035     9.154845 
 102.063422    16.000000     0.062500    10.204440     9.157486
[truncated: 8,299,022 more chars]
