# Supplementary material for: pdCIFplotter: visualizing powder diffraction data in pdCIF format
Source: J Appl Crystallogr. 2022 May 25;55(Pt 3):631–7. doi: 10.1107/S1600576722003478 (PMC9172038; doi:10.1107/S1600576722003478)
Supplement: Supplementary file 3 [file j-55-00631-sup3.zip › second/second.INP]

#include "seq.inc"
#include "..\cif.inc"

/*
Sequential refinement macros explained here:
http://topas.dur.ac.uk/topaswiki/doku.php?id=sequential_refinements
*/

#list Range_Number Temperature Date_Time {
1  { (30 +273) } { "2007-12-18T12:16:55+0200" }
2  { (50 +273) } { "2007-12-18T12:38:21+0200" }
3  { (100+273) } { "2007-12-18T13:01:03+0200" }
4  { (150+273) } { "2007-12-18T13:25:44+0200" }
5  { (200+273) } { "2007-12-18T13:49:16+0200" }
6  { (250+273) } { "2007-12-18T14:12:48+0200" }
7  { (300+273) } { "2007-12-18T14:36:22+0200" }
8  { (350+273) } { "2007-12-18T14:59:57+0200" }
9  { (400+273) } { "2007-12-18T15:23:39+0200" }
10 { (450+273) } { "2007-12-18T15:44:28+0200" }
11 { (500+273) } { "2007-12-18T16:05:08+0200" }
12 { (550+273) } { "2007-12-18T16:25:57+0200" }
13 { (600+273) } { "2007-12-18T16:46:47+0200" }
14 { (650+273) } { "2007-12-18T17:09:07+0200" }
15 { (700+273) } { "2007-12-18T17:31:45+0200" }
16 { (750+273) } { "2007-12-18T17:54:24+0200" }
17 { (800+273) } { "2007-12-18T18:17:04+0200" }
18 { (850+273) } { "2007-12-18T18:39:45+0200" }
19 { (900+273) } { "2007-12-18T19:02:26+0200" }
20 { (30 +273) } { "2007-12-18T20:46:00+0200" }
}


macro file { "degussa.raw" }
macro seqno { Range_Number(Run_Number) }
prm !te = Temperature(Run_Number); :  373
macro outFileName { "output.txt" }

macro ciffile { "second.cif" }

do_errors

prm CIF_SCAN_METHOD = "cont";
prm CIF_TEMP  =te; :  373
prm CIF_DATETIME = Date_Time(Run_Number);

Sequential_Refinement(20, seqno)


#define OUTPUT
#define CIF_OUTPUT

#ifdef OUTPUT
#if Run_Number == 0;
system_before_save_OUT { del outFileName }
system_before_save_OUT { del ciffile }
#endif
#endif

macro Output {
	 #if Run_Number == 0;
	 Out_Header(outFileName)
	 	O_H(temp)
	 	O_H(spec_disp)
	 	O_H(abs)
	 	O_H(csL)
	 	O_H(csG)
	 	O_H(strL)
	 	O_H(strG)
	 	O_H(Ti_beq)
	 	O_H(O_beq)
	 	O_H(a_del)
	 	O_H(c_del)
	 	O_H_cellprms
	 	O_H(Lvol)
	 	O_H(e0)
	 	O_H(density)
	 	O_H(LAC)
	 	O_H(scale)
	 	O_H(wtpct)
	 	O_H(RBragg)
	 	O_H(Rwp)
	 	O_H(Rexp)
	 	O_H(gof)
	 #endif

	for strs {
		Out_Results(outFileName) {
			O_R(te)
			O_R(sd)
			O_R(abs)
			O_R(csL)
			O_R(csG)
			O_R(strL)
			O_R(strG)
			O_R(Ti_beq)
			O_R(O_beq)
			O_R(a_del)
			O_R(c_del)
			O_R_cellprms(1)
			O_R(LVol_v(csG, csL))
			O_R(e0_v(strG, strL))
			O_R(Phase_Density_Eqn_g_on_cm3)
			O_R(Phase_LAC_Eqn_1_on_cm)
			O_R(Get(scale))
			O_R(Get(weight_percent))
			O_R(Get(r_bragg))
			O_R(Get(r_wp))
			O_R(Get(r_exp))
			O_R(Get(gof))
		}
	}
}


xdd file
	r_exp  16.2477732 r_wp  17.4104804 weighted_Durbin_Watson  1.75451232 gof  1.07156102
	range seqno
	bkg @  26.2858385`_0.127479401 -24.0336274`_0.201386029  11.606399`_0.162969038 -3.47735627`_0.125777801  2.83434764`_0.119293989
	LP_Factor( 0)
	Specimen_Displacement(sd, -0.0602520714`_0.0105075877 )
	Rp 250
	Rs 250
	lpsd_th2_angular_range_degrees  2.383
		lpsd_equitorial_divergence_degrees  0.6
	axial_conv
		filament_length  12
		sample_length  15
		receiving_slit_length  12
		primary_soller_angle  4
		secondary_soller_angle  4
		axial_n_beta  30
	Absorption(abs, 15.3262311`_3.71826287)
	lam
		ymin_on_ymax  1e-005
		la  0.0159 lo  1.534753 lh  3.6854
		la  0.5791 lo  1.540596 lh  0.437
		la  0.0762 lo  1.541058 lh  0.6
		la  0.2417 lo  1.54441 lh  0.52
		la  0.0871 lo  1.544721 lh  0.62


	local Ti_beq_del  0.399536299`_0.0590779076 min 0 max 3
	local O_beq_del  0.756986608`_0.13108596 min 0 max 3

	local Ti_beq = 0.39 + Ti_beq_del; :  0.789536299`_0.0590779076
	local  O_beq = 0.61 + O_beq_del; :  1.36698661`_0.13108596

	#if seqno < 19;
	str
		'9852 ICSD
		phase_name "Anatase"

		local CIF_PHASE_ID  1`
		local CIF_Z  2`
		local CIF_SUM_FORMULA = "O2_Ti";
		local CIF_CRYSTAL_SYSTEM = "tetragonal";


		local csL  35.3945844`_1.6732939 min 30 max 500
		local csG  53.0916676`_4.05024885 min 30 max 500
		local strL  0.118448032`_0.0347151738 min 0.00001 max 0.6
		'local strG  0.00620783579_3.30047281 min 0.00001 max 0.6

		local a_del  0.00245501544`_0.000662822314 min 0 max 0.02
		local c_del -0.00699771252`_0.00175243827 min -0.2 max 0.1

		Phase_Density_g_on_cm3( 3.89123755`_0.00153952923)
		CS_L(csL)
		CS_G(csG)
		Strain_L(strL)
		'Strain_G(strG)
		MVW( 319.463, 136.327`_0.054, 87.330`_0.356)
		scale @  0.000421178057`_3.717e-06
		Tetragonal(=3.7842+a_del; :  3.786655`_0.000663, =9.5146+c_del; :  9.507602`_0.001752)	'3.7842, 9.5146
		space_group "I_41/a_m_d_S"
		site Ti1 num_posns  4	x 0 y 0 z 0      occ Ti+4 1. beq = Ti_beq; :  0.78954`_0.05908
		site O1  num_posns  8	x 0 y 0 z 0.2081 occ O-2  1. beq =  O_beq; :  1.36699`_0.13109
	#endif

	str
		'33837 ICSD
		phase_name "Rutile"

		local CIF_PHASE_ID  2`
		local CIF_Z  2`
		local CIF_SUM_FORMULA = "O2_Ti";
		local CIF_CRYSTAL_SYSTEM = "tetragonal";

		local csL  35.658958`_2.24138906 min 20 max 1000
		'local csG  999.99999_49189.869 min 20 max 1000
		'local strL  0.0615440841_0.193872858 min 0.00001 max 2
		'local strG  1.00003725e-05_2050.07007 min 0.00001 max 2

		local a_del  0.00321294404`_0.00103439558 min -0.2 max 0.2
		local c_del  0.00281755486`_0.00106387034 min -0.2 max 0.2

		Phase_Density_g_on_cm3( 4.24243354`_0.00244372869)
		CS_L(csL)
		'CS_G(csG)
		'Strain_L(strL)
		'Strain_G(strG)
		MVW( 159.732, 62.521`_0.036, 12.670`_0.356)
		scale @  0.000266474851`_8.243e-06
		Tetragonal(=4.5924+a_del; :  4.595613`_0.001034, =2.9575+c_del; :  2.960318`_0.001064)	'4.5924, 2.9575
		space_group "P_42/m_n_m"
		site Ti1 num_posns  2	x 0       y 0       z 0 occ Ti+4 1. beq  = Ti_beq; :  0.78954`_0.05908
		site O1  num_posns  4	x 0.30499 y 0.30499 z 0 occ O-2  1. beq  =  O_beq; :  1.36699`_0.13109

	#ifdef OUTPUT
		Output
	#endif


#ifdef CIF_OUTPUT
	Out_pdCIF(ciffile, "meas")
#endif
C_matrix_normalized
{
                             1   2   3   4   5   6   7   8   9  10  11  12  13  14  15  16  17  18  19
bkg894768920           1:  100 -52  56 -25  38 -14 -16  23   8 -18  10 -20 -20 -13 -15 -18  23 -10  -9
bkg894769136           2:  -52 100 -56  58 -11  -1  -2  38  18  43 -36  19 -23  -2  -3  28 -14  -2  -0
bkg894769352           3:   56 -56 100 -54  49   4   7 -16 -10 -18  26 -12  21   7   8  -4  -2   5   4
bkg894769568           4:  -25  58 -54 100 -34  -1  -3  12  12  10 -14   4 -14  -2  -3   1   2  -2  -1
bkg894769784           5:   38 -11  49 -34 100  -3  -1  12  20   2  -0  -8  -9  -0  -1  15  -7  -1  -1
sd                     6:  -14  -1   4  -1  -3 100  79 -17  -8  -6  29 -40  43  47  51   9 -39  28  26
abs                    7:  -16  -2   7  -3  -1  79 100 -21 -12  -7  38 -50  57  89  86  11 -47  61  43
Ti_beq_del_912954584   8:   23  38 -16  12  12 -17 -21 100  28  64 -42  10 -53 -18 -20  27   4 -14 -10
O_beq_del_912954584    9:    8  18 -10  12  20  -8 -12  28 100  35 -23  -1 -36 -11 -11  19   1  -8  -6
scale545690168_       10:  -18  43 -18  10   2  -6  -7  64  35 100 -48  32 -26  -6  -7  12   5  -6  -1
csL_912954920         11:   10 -36  26 -14  -0  29  38 -42 -23 -48 100 -63  79  34  34  -3 -20  27  17
csG_912954920         12:  -20  19 -12   4  -8 -40 -50  10  -1  32 -63 100 -26 -44 -42 -12  28 -31 -19
strL_912954920        13:  -20 -23  21 -14  -9  43  57 -53 -36 -26  79 -26 100  51  50  -8 -25  39  27
a_del_912954920       14:  -13  -2   7  -2  -0  47  89 -18 -11  -6  34 -44  51 100  83   8 -41  66  43
c_del_912954920       15:  -15  -3   8  -3  -1  51  86 -20 -11  -7  34 -42  50  83 100  11 -38  60  39
scale545690720_       16:  -18  28  -4   1  15   9  11  27  19  12  -3 -12  -8   8  11 100 -61   8   4
csL_912955544         17:   23 -14  -2   2  -7 -39 -47   4   1   5 -20  28 -25 -41 -38 -61 100 -28 -19
a_del_912955544       18:  -10  -2   5  -2  -1  28  61 -14  -8  -6  27 -31  39  66  60   8 -28 100   5
c_del_912955544       19:   -9  -0   4  -1  -1  26  43 -10  -6  -1  17 -19  27  43  39   4 -19   5 100
}
