# Supplementary material for: pdCIFplotter: visualizing powder diffraction data in pdCIF format
Source: J Appl Crystallogr. 2022 May 25;55(Pt 3):631–7. doi: 10.1107/S1600576722003478 (PMC9172038; doi:10.1107/S1600576722003478)
Supplement: Supplementary file 3 [file j-55-00631-sup3.zip › second/xye-files/degussa_000.xye]

20.0000	79.0000	8.8882
20.0143	63.0000	7.9373
20.0285	74.0000	8.6023
20.0428	65.0000	8.0623
20.0570	73.0000	8.5440
20.0713	64.0000	8.0000
20.0856	65.0000	8.0623
20.0998	66.0000	8.1240
20.1141	68.0000	8.2462
20.1283	61.0000	7.8102
20.1426	77.0000	8.7750
20.1569	69.0000	8.3066
20.1711	63.0000	7.9373
20.1854	75.0000	8.6603
20.1996	69.0000	8.3066
20.2139	92.0000	9.5917
20.2282	59.0000	7.6811
20.2424	53.0000	7.2801
20.2567	80.0000	8.9443
20.2709	68.0000	8.2462
20.2852	57.0000	7.5498
20.2994	48.0000	6.9282
20.3137	58.0000	7.6158
20.3280	67.0000	8.1854
20.3422	81.0000	9.0000
20.3565	60.0000	7.7460
20.3707	66.0000	8.1240
20.3850	80.0000	8.9443
20.3993	63.0000	7.9373
20.4135	76.0000	8.7178
20.4278	69.0000	8.3066
20.4420	84.0000	9.1652
20.4563	67.0000	8.1854
20.4706	66.0000	8.1240
20.4848	58.0000	7.6158
20.4991	64.0000	8.0000
20.5133	81.0000	9.0000
20.5276	71.0000	8.4261
20.5419	70.0000	8.3666
20.5561	84.0000	9.1652
20.5704	56.0000	7.4833
20.5846	69.0000	8.3066
20.5989	65.0000	8.0623
20.6132	62.0000	7.8740
20.6274	68.0000	8.2462
20.6417	54.0000	7.3485
20.6559	64.0000	8.0000
20.6702	73.0000	8.5440
20.6845	72.0000	8.4853
20.6987	59.0000	7.6811
20.7130	62.0000	7.8740
20.7272	72.0000	8.4853
20.7415	75.0000	8.6603
20.7558	75.0000	8.6603
20.7700	69.0000	8.3066
20.7843	83.0000	9.1104
20.7985	61.0000	7.8102
20.8128	64.0000	8.0000
20.8271	74.0000	8.6023
20.8413	71.0000	8.4261
20.8556	63.0000	7.9373
20.8698	63.0000	7.9373
20.8841	60.0000	7.7460
20.8983	72.0000	8.4853
20.9126	69.0000	8.3066
20.9269	59.0000	7.6811
20.9411	65.0000	8.0623
20.9554	78.0000	8.8318
20.9696	66.0000	8.1240
20.9839	75.0000	8.6603
20.9982	79.0000	8.8882
21.0124	64.0000	8.0000
21.0267	85.0000	9.2195
21.0409	68.0000	8.2462
21.0552	62.0000	7.8740
21.0695	72.0000	8.4853
21.0837	68.0000	8.2462
21.0980	80.0000	8.9443
21.1122	67.0000	8.1854
21.1265	66.0000	8.1240
21.1408	69.0000	8.3066
21.1550	72.0000	8.4853
21.1693	60.0000	7.7460
21.1835	58.0000	7.6158
21.1978	70.0000	8.3666
21.2121	62.0000	7.8740
21.2263	83.0000	9.1104
21.2406	54.0000	7.3485
21.2548	71.0000	8.4261
21.2691	58.0000	7.6158
21.2834	82.0000	9.0554
21.2976	73.0000	8.5440
21.3119	71.0000	8.4261
21.3261	58.0000	7.6158
21.3404	56.0000	7.4833
21.3547	58.0000	7.6158
21.3689	59.0000	7.6811
21.3832	58.0000	7.6158
21.3974	75.0000	8.6603
21.4117	56.0000	7.4833
21.4260	76.0000	8.7178
21.4402	66.0000	8.1240
21.4545	61.0000	7.8102
21.4687	64.0000	8.0000
21.4830	49.0000	7.0000
21.4972	82.0000	9.0554
21.5115	75.0000	8.6603
21.5258	53.0000	7.2801
21.5400	73.0000	8.5440
21.5543	60.0000	7.7460
21.5685	81.0000	9.0000
21.5828	65.0000	8.0623
21.5971	75.0000	8.6603
21.6113	61.0000	7.8102
21.6256	54.0000	7.3485
21.6398	61.0000	7.8102
21.6541	53.0000	7.2801
21.6684	67.0000	8.1854
21.6826	75.0000	8.6603
21.6969	76.0000	8.7178
21.7111	72.0000	8.4853
21.7254	61.0000	7.8102
21.7397	57.0000	7.5498
21.7539	58.0000	7.6158
21.7682	67.0000	8.1854
21.7824	66.0000	8.1240
21.7967	61.0000	7.8102
21.8110	61.0000	7.8102
21.8252	60.0000	7.7460
21.8395	68.0000	8.2462
21.8537	54.0000	7.3485
21.8680	54.0000	7.3485
21.8823	64.0000	8.0000
21.8965	76.0000	8.7178
21.9108	78.0000	8.8318
21.9250	62.0000	7.8740
21.9393	61.0000	7.8102
21.9536	58.0000	7.6158
21.9678	66.0000	8.1240
21.9821	77.0000	8.7750
21.9963	63.0000	7.9373
22.0106	61.0000	7.8102
22.0248	60.0000	7.7460
22.0391	69.0000	8.3066
22.0534	62.0000	7.8740
22.0676	68.0000	8.2462
22.0819	48.0000	6.9282
22.0961	74.0000	8.6023
22.1104	68.0000	8.2462
22.1247	60.0000	7.7460
22.1389	67.0000	8.1854
22.1532	67.0000	8.1854
22.1674	54.0000	7.3485
22.1817	69.0000	8.3066
22.1960	66.0000	8.1240
22.2102	66.0000	8.1240
22.2245	68.0000	8.2462
22.2387	73.0000	8.5440
22.2530	55.0000	7.4162
22.2673	61.0000	7.8102
22.2815	77.0000	8.7750
22.2958	64.0000	8.0000
22.3100	72.0000	8.4853
22.3243	64.0000	8.0000
22.3386	78.0000	8.8318
22.3528	67.0000	8.1854
22.3671	53.0000	7.2801
22.3813	81.0000	9.0000
22.3956	77.0000	8.7750
22.4099	61.0000	7.8102
22.4241	70.0000	8.3666
22.4384	58.0000	7.6158
22.4526	47.0000	6.8557
22.4669	68.0000	8.2462
22.4812	38.0000	6.1644
22.4954	54.0000	7.3485
22.5097	57.0000	7.5498
22.5239	57.0000	7.5498
22.5382	76.0000	8.7178
22.5525	61.0000	7.8102
22.5667	54.0000	7.3485
22.5810	58.0000	7.6158
22.5952	77.0000	8.7750
22.6095	58.0000	7.6158
22.6237	74.0000	8.6023
22.6380	75.0000	8.6603
22.6523	66.0000	8.1240
22.6665	82.0000	9.0554
22.6808	67.0000	8.1854
22.6950	47.0000	6.8557
22.7093	62.0000	7.8740
22.7236	56.0000	7.4833
22.7378	60.0000	7.7460
22.7521	60.0000	7.7460
22.7663	71.0000	8.4261
22.7806	74.0000	8.6023
22.7949	65.0000	8.0623
22.8091	62.0000	7.8740
22.8234	72.0000	8.4853
22.8376	66.0000	8.1240
22.8519	72.0000	8.4853
22.8662	74.0000	8.6023
22.8804	72.0000	8.4853
22.8947	68.0000	8.2462
22.9089	73.0000	8.5440
22.9232	66.0000	8.1240
22.9375	74.0000	8.6023
22.9517	79.0000	8.8882
22.9660	62.0000	7.8740
22.9802	75.0000	8.6603
22.9945	58.0000	7.6158
23.0088	63.0000	7.9373
23.0230	48.0000	6.9282
23.0373	50.0000	7.0711
23.0515	58.0000	7.6158
23.0658	70.0000	8.3666
23.0801	66.0000	8.1240
23.0943	70.0000	8.3666
23.1086	69.0000	8.3066
23.1228	66.0000	8.1240
23.1371	70.0000	8.3666
23.1513	61.0000	7.8102
23.1656	60.0000	7.7460
23.1799	66.0000	8.1240
23.1941	54.0000	7.3485
23.2084	86.0000	9.2736
23.2226	64.0000	8.0000
23.2369	69.0000	8.3066
23.2512	66.0000	8.1240
23.2654	59.0000	7.6811
23.2797	48.0000	6.9282
23.2939	79.0000	8.8882
23.3082	71.0000	8.4261
23.3225	79.0000	8.8882
23.3367	55.0000	7.4162
23.3510	69.0000	8.3066
23.3652	67.0000	8.1854
23.3795	56.0000	7.4833
23.3938	56.0000	7.4833
23.4080	86.0000	9.2736
23.4223	58.0000	7.6158
23.4365	70.0000	8.3666
23.4508	52.0000	7.2111
23.4651	61.0000	7.8102
23.4793	67.0000	8.1854
23.4936	50.0000	7.0711
23.5078	66.0000	8.1240
23.5221	83.0000	9.1104
23.5364	64.0000	8.0000
23.5506	57.0000	7.5498
23.5649	65.0000	8.0623
23.5791	74.0000	8.6023
23.5934	67.0000	8.1854
23.6077	75.0000	8.6603
23.6219	49.0000	7.0000
23.6362	55.0000	7.4162
23.6504	61.0000	7.8102
23.6647	55.0000	7.4162
23.6790	68.0000	8.2462
23.6932	63.0000	7.9373
23.7075	63.0000	7.9373
23.7217	53.0000	7.2801
23.7360	65.0000	8.0623
23.7502	71.0000	8.4261
23.7645	61.0000	7.8102
23.7788	58.0000	7.6158
23.7930	58.0000	7.6158
23.8073	71.0000	8.4261
23.8215	83.0000	9.1104
23.8358	61.0000	7.8102
23.8501	77.0000	8.7750
23.8643	60.0000	7.7460
23.8786	65.0000	8.0623
23.8928	68.0000	8.2462
23.9071	72.0000	8.4853
23.9214	60.0000	7.7460
23.9356	60.0000	7.7460
23.9499	78.0000	8.8318
23.9641	73.0000	8.5440
23.9784	68.0000	8.2462
23.9927	79.0000	8.8882
24.0069	69.0000	8.3066
24.0212	92.0000	9.5917
24.0354	75.0000	8.6603
24.0497	60.0000	7.7460
24.0640	76.0000	8.7178
24.0782	66.0000	8.1240
24.0925	79.0000	8.8882
24.1067	75.0000	8.6603
24.1210	75.0000	8.6603
24.1353	60.0000	7.7460
24.1495	98.0000	9.8995
24.1638	72.0000	8.4853
24.1780	76.0000	8.7178
24.1923	76.0000	8.7178
24.2066	70.0000	8.3666
24.2208	83.0000	9.1104
24.2351	86.0000	9.2736
24.2493	75.0000	8.6603
24.2636	67.0000	8.1854
24.2779	58.0000	7.6158
24.2921	52.0000	7.2111
24.3064	81.0000	9.0000
24.3206	83.0000	9.1104
24.3349	88.0000	9.3808
24.3491	86.0000	9.2736
24.3634	83.0000	9.1104
24.3777	61.0000	7.8102
24.3919	81.0000	9.0000
24.4062	93.0000	9.6437
24.4204	96.0000	9.7980
24.4347	81.0000	9.0000
24.4490	79.0000	8.8882
24.4632	92.0000	9.5917
24.4775	86.0000	9.2736
24.4917	93.0000	9.6437
24.5060	110.0000	10.4881
24.5203	89.0000	9.4340
24.5345	86.0000	9.2736
24.5488	95.0000	9.7468
24.5630	104.0000	10.1980
24.5773	97.0000	9.8489
24.5916	94.0000	9.6954
24.6058	111.0000	10.5357
24.6201	77.0000	8.7750
24.6343	113.0000	10.6301
24.6486	117.0000	10.8167
24.6629	110.0000	10.4881
24.6771	109.0000	10.4403
24.6914	117.0000	10.8167
24.7056	106.0000	10.2956
24.7199	98.0000	9.8995
24.7342	126.0000	11.2250
24.7484	136.0000	11.6619
24.7627	106.0000	10.2956
24.7769	131.0000	11.4455
24.7912	143.0000	11.9583
24.8055	137.0000	11.7047
24.8197	131.0000	11.4455
24.8340	152.0000	12.3288
24.8482	149.0000	12.2066
24.8625	171.0000	13.0767
24.8767	169.0000	13.0000
24.8910	179.0000	13.3791
24.9053	189.0000	13.7477
24.9195	187.0000	13.6748
24.9338	201.0000	14.1774
24.9480	202.0000	14.2127
24.9623	228.0000	15.0997
24.9766	252.0000	15.8745
24.9908	295.0000	17.1756
25.0051	288.0000	16.9706
25.0193	290.0000	17.0294
25.0336	351.0000	18.7350
25.0479	372.0000	19.2873
25.0621	402.0000	20.0499
25.0764	411.0000	20.2731
25.0906	445.0000	21.0950
25.1049	479.0000	21.8861
25.1192	549.0000	23.4307
25.1334	534.0000	23.1084
25.1477	585.0000	24.1868
25.1619	578.0000	24.0416
25.1762	652.0000	25.5343
25.1905	720.0000	26.8328
25.2047	725.0000	26.9258
25.2190	722.0000	26.8701
25.2332	792.0000	28.1425
25.2475	795.0000	28.1957
25.2618	820.0000	28.6356
25.2760	835.0000	28.8964
25.2903	848.0000	29.1204
25.3045	844.0000	29.0517
25.3188	834.0000	28.8791
25.3331	849.0000	29.1376
25.3473	802.0000	28.3196
25.3616	751.0000	27.4044
25.3758	753.0000	27.4408
25.3901	685.0000	26.1725
25.4044	700.0000	26.4575
25.4186	616.0000	24.8193
25.4329	587.0000	24.2281
25.4471	578.0000	24.0416
25.4614	494.0000	22.2261
25.4756	459.0000	21.4243
25.4899	464.0000	21.5407
25.5042	366.0000	19.1311
25.5184	356.0000	18.8680
25.5327	359.0000	18.9473
25.5469	348.0000	18.6548
25.5612	304.0000	17.4356
25.5755	282.0000	16.7929
25.5897	292.0000	17.0880
25.6040	248.0000	15.7480
25.6182	274.0000	16.5529
25.6325	206.0000	14.3527
25.6468	218.0000	14.7648
25.6610	204.0000	14.2829
25.6753	167.0000	12.9228
25.6895	176.0000	13.2665
25.7038	153.0000	12.3693
25.7181	170.0000	13.0384
25.7323	153.0000	12.3693
25.7466	148.0000	12.1655
25.7608	166.0000	12.8841
25.7751	147.0000	12.1244
25.7894	130.0000	11.4018
25.8036	129.0000	11.3578
25.8179	144.0000	12.0000
25.8321	125.0000	11.1803
25.8464	122.0000	11.0454
25.8607	111.0000	10.5357
25.8749	125.0000	11.1803
25.8892	119.0000	10.9087
25.9034	127.0000	11.2694
25.9177	97.0000	9.8489
25.9320	110.0000	10.4881
25.9462	110.0000	10.4881
25.9605	87.0000	9.3274
25.9747	102.0000	10.0995
25.9890	101.0000	10.0499
26.0032	112.0000	10.5830
26.0175	92.0000	9.5917
26.0318	119.0000	10.9087
26.0460	92.0000	9.5917
26.0603	85.0000	9.2195
26.0745	81.0000	9.0000
26.0888	76.0000	8.7178
26.1031	89.0000	9.4340
26.1173	73.0000	8.5440
26.1316	75.0000	8.6603
26.1458	79.0000	8.8882
26.1601	72.0000	8.4853
26.1744	75.0000	8.6603
26.1886	79.0000	8.8882
26.2029	78.0000	8.8318
26.2171	86.0000	9.2736
26.2314	74.0000	8.6023
26.2457	71.0000	8.4261
26.2599	79.0000	8.8882
26.2742	88.0000	9.3808
26.2884	83.0000	9.1104
26.3027	85.0000	9.2195
26.3170	82.0000	9.0554
26.3312	93.0000	9.6437
26.3455	75.0000	8.6603
26.3597	76.0000	8.7178
26.3740	73.0000	8.5440
26.3883	85.0000	9.2195
26.4025	69.0000	8.3066
26.4168	62.0000	7.8740
26.4310	85.0000	9.2195
26.4453	68.0000	8.2462
26.4596	77.0000	8.7750
26.4738	71.0000	8.4261
26.4881	82.0000	9.0554
26.5023	76.0000	8.7178
26.5166	67.0000	8.1854
26.5309	71.0000	8.4261
26.5451	61.0000	7.8102
26.5594	60.0000	7.7460
26.5736	79.0000	8.8882
26.5879	87.0000	9.3274
26.6021	71.0000	8.4261
26.6164	82.0000	9.0554
26.6307	66.0000	8.1240
26.6449	73.0000	8.5440
26.6592	71.0000	8.4261
26.6734	77.0000	8.7750
26.6877	74.0000	8.6023
26.7020	65.0000	8.0623
26.7162	61.0000	7.8102
26.7305	52.0000	7.2111
26.7447	72.0000	8.4853
26.7590	67.0000	8.1854
26.7733	72.0000	8.4853
26.7875	70.0000	8.3666
26.8018	66.0000	8.1240
26.8160	75.0000	8.6603
26.8303	78.0000	8.8318
26.8446	67.0000	8.1854
26.8588	79.0000	8.8882
26.8731	68.0000	8.2462
26.8873	66.0000	8.1240
26.9016	68.0000	8.2462
26.9159	55.0000	7.4162
26.9301	71.0000	8.4261
26.9444	67.0000	8.1854
26.9586	64.0000	8.0000
26.9729	52.0000	7.2111
26.9872	84.0000	9.1652
27.0014	58.0000	7.6158
27.0157	65.0000	8.0623
27.0299	77.0000	8.7750
27.0442	75.0000	8.6603
27.0585	85.0000	9.2195
27.0727	81.0000	9.0000
27.0870	94.0000	9.6954
27.1012	89.0000	9.4340
27.1155	63.0000	7.9373
27.1298	70.0000	8.3666
27.1440	72.0000	8.4853
27.1583	81.0000	9.0000
27.1725	75.0000	8.6603
27.1868	88.0000	9.3808
27.2010	77.0000	8.7750
27.2153	98.0000	9.8995
27.2296	118.0000	10.8628
27.2438	108.0000	10.3923
27.2581	100.0000	10.0000
27.2723	126.0000	11.2250
27.2866	109.0000	10.4403
27.3009	120.0000	10.9545
27.3151	124.0000	11.1355
27.3294	141.0000	11.8743
27.3436	138.0000	11.7473
27.3579	150.0000	12.2474
27.3722	144.0000	12.0000
27.3864	133.0000	11.5326
27.4007	155.0000	12.4499
27.4149	148.0000	12.1655
27.4292	161.0000	12.6886
27.4435	163.0000	12.7671
27.4577	152.0000	12.3288
27.4720	135.0000	11.6190
27.4862	135.0000	11.6190
27.5005	127.0000	11.2694
27.5148	128.0000	11.3137
27.5290	125.0000	11.1803
27.5433	106.0000	10.2956
27.5575	113.0000	10.6301
27.5718	96.0000	9.7980
27.5861	96.0000	9.7980
27.6003	88.0000	9.3808
27.6146	91.0000	9.5394
27.6288	78.0000	8.8318
27.6431	87.0000	9.3274
27.6574	83.0000	9.1104
27.6716	85.0000	9.2195
27.6859	71.0000	8.4261
27.7001	70.0000	8.3666
27.7144	73.0000	8.5440
27.7286	65.0000	8.0623
27.7429	63.0000	7.9373
27.7572	52.0000	7.2111
27.7714	69.0000	8.3066
27.7857	55.0000	7.4162
27.7999	66.0000	8.1240
27.8142	61.0000	7.8102
27.8285	65.0000	8.0623
27.8427	56.0000	7.4833
27.8570	49.0000	7.0000
27.8712	68.0000	8.2462
27.8855	48.0000	6.9282
27.8998	53.0000	7.2801
27.9140	50.0000	7.0711
27.9283	56.0000	7.4833
27.9425	53.0000	7.2801
27.9568	64.0000	8.0000
27.9711	72.0000	8.4853
27.9853	52.0000	7.2111
27.9996	51.0000	7.1414
28.0138	57.0000	7.5498
28.0281	67.0000	8.1854
28.0424	50.0000	7.0711
28.0566	58.0000	7.6158
28.0709	61.0000	7.8102
28.0851	65.0000	8.0623
28.0994	66.0000	8.1240
28.1137	69.0000	8.3066
28.1279	62.0000	7.8740
28.1422	56.0000	7.4833
28.1564	61.0000	7.8102
28.1707	39.0000	6.2450
28.1850	52.0000	7.2111
28.1992	53.0000	7.2801
28.2135	56.0000	7.4833
28.2277	50.0000	7.0711
28.2420	60.0000	7.7460
28.2563	61.0000	7.8102
28.2705	56.0000	7.4833
28.2848	52.0000	7.2111
28.2990	60.0000	7.7460
28.3133	42.0000	6.4807
28.3275	67.0000	8.1854
28.3418	64.0000	8.0000
28.3561	47.0000	6.8557
28.3703	58.0000	7.6158
28.3846	61.0000	7.8102
28.3988	53.0000	7.2801
28.4131	66.0000	8.1240
28.4274	49.0000	7.0000
28.4416	53.0000	7.2801
28.4559	55.0000	7.4162
28.4701	57.0000	7.5498
28.4844	61.0000	7.8102
28.4987	65.0000	8.0623
28.5129	49.0000	7.0000
28.5272	57.0000	7.5498
28.5414	52.0000	7.2111
28.5557	51.0000	7.1414
28.5700	60.0000	7.7460
28.5842	51.0000	7.1414
28.5985	69.0000	8.3066
28.6127	46.0000	6.7823
28.6270	60.0000	7.7460
28.6413	59.0000	7.6811
28.6555	55.0000	7.4162
28.6698	52.0000	7.2111
28.6840	36.0000	6.0000
28.6983	38.0000	6.1644
28.7126	49.0000	7.0000
28.7268	51.0000	7.1414
28.7411	64.0000	8.0000
28.7553	40.0000	6.3246
28.7696	41.0000	6.4031
28.7839	50.0000	7.0711
28.7981	54.0000	7.3485
28.8124	29.0000	5.3852
28.8266	44.0000	6.6332
28.8409	64.0000	8.0000
28.8551	59.0000	7.6811
28.8694	55.0000	7.4162
28.8837	52.0000	7.2111
28.8979	46.0000	6.7823
28.9122	56.0000	7.4833
28.9264	52.0000	7.2111
28.9407	45.0000	6.7082
28.9550	50.0000	7.0711
28.9692	51.0000	7.1414
28.9835	66.0000	8.1240
28.9977	47.0000	6.8557
29.0120	47.0000	6.8557
29.0263	58.0000	7.6158
29.0405	55.0000	7.4162
29.0548	50.0000	7.0711
29.0690	50.0000	7.0711
29.0833	37.0000	6.0828
29.0976	52.0000	7.2111
29.1118	61.0000	7.8102
29.1261	42.0000	6.4807
29.1403	56.0000	7.4833
29.1546	47.0000	6.8557
29.1689	50.0000	7.0711
29.1831	43.0000	6.5574
29.1974	46.0000	6.7823
29.2116	54.0000	7.3485
29.2259	55.0000	7.4162
29.2402	46.0000	6.7823
29.2544	61.0000	7.8102
29.2687	42.0000	6.4807
29.2829	55.0000	7.4162
29.2972	58.0000	7.6158
29.3115	39.0000	6.2450
29.3257	44.0000	6.6332
29.3400	45.0000	6.7082
29.3542	46.0000	6.7823
29.3685	43.0000	6.5574
29.3828	50.0000	7.0711
29.3970	34.0000	5.8310
29.4113	49.0000	7.0000
29.4255	48.0000	6.9282
29.4398	35.0000	5.9161
29.4540	55.0000	7.4162
29.4683	41.0000	6.4031
29.4826	45.0000	6.7082
29.4968	39.0000	6.2450
29.5111	39.0000	6.2450
29.5253	57.0000	7.5498
29.5396	40.0000	6.3246
29.5539	59.0000	7.6811
29.5681	39.0000	6.2450
29.5824	56.0000	7.4833
29.5966	55.0000	7.4162
29.6109	47.0000	6.8557
29.6252	49.0000	7.0000
29.6394	49.0000	7.0000
29.6537	42.0000	6.4807
29.6679	49.0000	7.0000
29.6822	44.0000	6.6332
29.6965	46.0000	6.7823
29.7107	42.0000	6.4807
29.7250	33.0000	5.7446
29.7392	67.0000	8.1854
29.7535	46.0000	6.7823
29.7678	41.0000	6.4031
29.7820	59.0000	7.6811
29.7963	43.0000	6.5574
29.8105	52.0000	7.2111
29.8248	54.0000	7.3485
29.8391	44.0000	6.6332
29.8533	54.0000	7.3485
29.8676	49.0000	7.0000
29.8818	47.0000	6.8557
29.8961	41.0000	6.4031
29.9104	38.0000	6.1644
29.9246	37.0000	6.0828
29.9389	42.0000	6.4807
29.9531	41.0000	6.4031
29.9674	48.0000	6.9282
29.9817	46.0000	6.7823
29.9959	48.0000	6.9282
30.0102	49.0000	7.0000
30.0244	45.0000	6.7082
30.0387	39.0000	6.2450
30.0529	40.0000	6.3246
30.0672	48.0000	6.9282
30.0815	54.0000	7.3485
30.0957	52.0000	7.2111
30.1100	42.0000	6.4807
30.1242	35.0000	5.9161
30.1385	48.0000	6.9282
30.1528	52.0000	7.2111
30.1670	38.0000	6.1644
30.1813	41.0000	6.4031
30.1955	51.0000	7.1414
30.2098	51.0000	7.1414
30.2241	40.0000	6.3246
30.2383	51.0000	7.1414
30.2526	52.0000	7.2111
30.2668	47.0000	6.8557
30.2811	40.0000	6.3246
30.2954	39.0000	6.2450
30.3096	55.0000	7.4162
30.3239	50.0000	7.0711
30.3381	63.0000	7.9373
30.3524	40.0000	6.3246
30.3667	53.0000	7.2801
30.3809	38.0000	6.1644
30.3952	50.0000	7.0711
30.4094	43.0000	6.5574
30.4237	46.0000	6.7823
30.4380	36.0000	6.0000
30.4522	41.0000	6.4031
30.4665	40.0000	6.3246
30.4807	54.0000	7.3485
30.4950	48.0000	6.9282
30.5093	43.0000	6.5574
30.5235	54.0000	7.3485
30.5378	52.0000	7.2111
30.5520	47.0000	6.8557
30.5663	45.0000	6.7082
30.5805	48.0000	6.9282
30.5948	37.0000	6.0828
30.6091	36.0000	6.0000
30.6233	50.0000	7.0711
30.6376	46.0000	6.7823
30.6518	35.0000	5.9161
30.6661	46.0000	6.7823
30.6804	49.0000	7.0000
30.6946	52.0000	7.2111
30.7089	39.0000	6.2450
30.7231	57.0000	7.5498
30.7374	40.0000	6.3246
30.7517	45.0000	6.7082
30.7659	58.0000	7.6158
30.7802	53.0000	7.2801
30.7944	39.0000	6.2450
30.8087	57.0000	7.5498
30.8230	44.0000	6.6332
30.8372	36.0000	6.0000
30.8515	40.0000	6.3246
30.8657	40.0000	6.3246
30.8800	44.0000	6.6332
30.8943	36.0000	6.0000
30.9085	41.0000	6.4031
30.9228	51.0000	7.1414
30.9370	46.0000	6.7823
30.9513	39.0000	6.2450
30.9656	54.0000	7.3485
30.9798	50.0000	7.0711
30.9941	45.0000	6.7082
31.0083	52.0000	7.2111
31.0226	51.0000	7.1414
31.0369	48.0000	6.9282
31.0511	40.0000	6.3246
31.0654	43.0000	6.5574
31.0796	65.0000	8.0623
31.0939	54.0000	7.3485
31.1082	36.0000	6.0000
31.1224	36.0000	6.0000
31.1367	45.0000	6.7082
31.1509	35.0000	5.9161
31.1652	47.0000	6.8557
31.1794	50.0000	7.0711
31.1937	44.0000	6.6332
31.2080	45.0000	6.7082
31.2222	39.0000	6.2450
31.2365	47.0000	6.8557
31.2507	47.0000	6.8557
31.2650	39.0000	6.2450
31.2793	33.0000	5.7446
31.2935	46.0000	6.7823
31.3078	50.0000	7.0711
31.3220	46.0000	6.7823
31.3363	48.0000	6.9282
31.3506	46.0000	6.7823
31.3648	40.0000	6.3246
31.3791	37.0000	6.0828
31.3933	45.0000	6.7082
31.4076	44.0000	6.6332
31.4219	36.0000	6.0000
31.4361	51.0000	7.1414
31.4504	45.0000	6.7082
31.4646	41.0000	6.4031
31.4789	51.0000	7.1414
31.4932	43.0000	6.5574
31.5074	43.0000	6.5574
31.5217	35.0000	5.9161
31.5359	37.0000	6.0828
31.5502	41.0000	6.4031
31.5645	42.0000	6.4807
31.5787	36.0000	6.0000
31.5930	48.0000	6.9282
31.6072	34.0000	5.8310
31.6215	47.0000	6.8557
31.6358	47.0000	6.8557
31.6500	40.0000	6.3246
31.6643	39.0000	6.2450
31.6785	42.0000	6.4807
31.6928	41.0000	6.4031
31.7070	51.0000	7.1414
31.7213	44.0000	6.6332
31.7356	39.0000	6.2450
31.7498	41.0000	6.4031
31.7641	45.0000	6.7082
31.7783	44.0000	6.6332
31.7926	38.0000	6.1644
31.8069	51.0000	7.1414
31.8211	51.0000	7.1414
31.8354	43.0000	6.5574
31.8496	39.0000	6.2450
31.8639	38.0000	6.1644
31.8782	49.0000	7.0000
31.8924	52.0000	7.2111
31.9067	36.0000	6.0000
31.9209	48.0000	6.9282
31.9352	34.0000	5.8310
31.9495	43.0000	6.5574
31.9637	36.0000	6.0000
31.9780	29.0000	5.3852
31.9922	46.0000	6.7823
32.0065	40.0000	6.3246
32.0208	52.0000	7.2111
32.0350	24.0000	4.8990
32.0493	43.0000	6.5574
32.0635	34.0000	5.8310
32.0778	41.0000	6.4031
32.0921	45.0000	6.7082
32.1063	36.0000	6.0000
32.1206	38.0000	6.1644
32.1348	36.0000	6.0000
32.1491	49.0000	7.0000
32.1634	52.0000	7.2111
32.1776	34.0000	5.8310
32.1919	47.0000	6.8557
32.2061	46.0000	6.7823
32.2204	47.0000	6.8557
32.2347	48.0000	6.9282
32.2489	49.0000	7.0000
32.2632	43.0000	6.5574
32.2774	42.0000	6.4807
32.2917	33.0000	5.7446
32.3059	42.0000	6.4807
32.3202	41.0000	6.4031
32.3345	42.0000	6.4807
32.3487	41.0000	6.4031
32.3630	48.0000	6.9282
32.3772	48.0000	6.9282
32.3915	47.0000	6.8557
32.4058	41.0000	6.4031
32.4200	40.0000	6.3246
32.4343	44.0000	6.6332
32.4485	28.0000	5.2915
32.4628	38.0000	6.1644
32.4771	44.0000	6.6332
32.4913	36.0000	6.0000
32.5056	44.0000	6.6332
32.5198	45.0000	6.7082
32.5341	43.0000	6.5574
32.5484	32.0000	5.6569
32.5626	36.0000	6.0000
32.5769	43.0000	6.5574
32.5911	44.0000	6.6332
32.6054	57.0000	7.5498
32.6197	38.0000	6.1644
32.6339	52.0000	7.2111
32.6482	41.0000	6.4031
32.6624	51.0000	7.1414
32.6767	47.0000	6.8557
32.6910	47.0000	6.8557
32.7052	52.0000	7.2111
32.7195	37.0000	6.0828
32.7337	31.0000	5.5678
32.7480	47.0000	6.8557
32.7623	48.0000	6.9282
32.7765	41.0000	6.4031
32.7908	47.0000	6.8557
32.8050	52.0000	7.2111
32.8193	34.0000	5.8310
32.8336	38.0000	6.1644
32.8478	40.0000	6.3246
32.8621	43.0000	6.5574
32.8763	35.0000	5.9161
32.8906	39.0000	6.2450
32.9048	45.0000	6.7082
32.9191	38.0000	6.1644
32.9334	43.0000	6.5574
32.9476	30.0000	5.4772
32.9619	38.0000	6.1644
32.9761	41.0000	6.4031
32.9904	42.0000	6.4807
33.0047	47.0000	6.8557
33.0189	49.0000	7.0000
33.0332	39.0000	6.2450
33.0474	27.0000	5.1962
33.0617	34.0000	5.8310
33.0760	29.0000	5.3852
33.0902	50.0000	7.0711
33.1045	45.0000	6.7082
33.1187	48.0000	6.9282
33.1330	48.0000	6.9282
33.1473	52.0000	7.2111
33.1615	42.0000	6.4807
33.1758	41.0000	6.4031
33.1900	43.0000	6.5574
33.2043	36.0000	6.0000
33.2186	26.0000	5.0990
33.2328	34.0000	5.8310
33.2471	49.0000	7.0000
33.2613	40.0000	6.3246
33.2756	44.0000	6.6332
33.2899	30.0000	5.4772
33.3041	31.0000	5.5678
33.3184	38.0000	6.1644
33.3326	38.0000	6.1644
33.3469	43.0000	6.5574
33.3612	49.0000	7.0000
33.3754	52.0000	7.2111
33.3897	44.0000	6.6332
33.4039	48.0000	6.9282
33.4182	31.0000	5.5678
33.4324	33.0000	5.7446
33.4467	41.0000	6.4031
33.4610	46.0000	6.7823
33.4752	37.0000	6.0828
33.4895	40.0000	6.3246
33.5037	45.0000	6.7082
33.5180	47.0000	6.8557
33.5323	46.0000	6.7823
33.5465	54.0000	7.3485
33.5608	39.0000	6.2450
33.5750	40.0000	6.3246
33.5893	38.0000	6.1644
33.6036	40.0000	6.3246
33.6178	32.0000	5.6569
33.6321	60.0000	7.7460
33.6463	44.0000	6.6332
33.6606	40.0000	6.3246
33.6749	48.0000	6.9282
33.6891	51.0000	7.1414
33.7034	45.0000	6.7082
33.7176	36.0000	6.0000
33.7319	52.0000	7.2111
33.7462	53.0000	7.2801
33.7604	40.0000	6.3246
33.7747	41.0000	6.4031
33.7889	49.0000	7.0000
33.8032	37.0000	6.0828
33.8175	43.0000	6.5574
33.8317	47.0000	6.8557
33.8460	38.0000	6.1644
33.8602	31.0000	5.5678
33.8745	50.0000	7.0711
33.8888	45.0000	6.7082
33.9030	45.0000	6.7082
33.9173	35.0000	5.9161
33.9315	47.0000	6.8557
33.9458	47.0000	6.8557
33.9601	38.0000	6.1644
33.9743	46.0000	6.7823
33.9886	41.0000	6.4031
34.0028	42.0000	6.4807
34.0171	33.0000	5.7446
34.0313	29.0000	5.3852
34.0456	37.0000	6.0828
34.0599	34.0000	5.8310
34.0741	36.0000	6.0000
34.0884	32.0000	5.6569
34.1026	55.0000	7.4162
34.1169	43.0000	6.5574
34.1312	37.0000	6.0828
34.1454	34.0000	5.8310
34.1597	38.0000	6.1644
34.1739	32.0000	5.6569
34.1882	36.0000	6.0000
34.2025	39.0000	6.2450
34.2167	32.0000	5.6569
34.2310	33.0000	5.7446
34.2452	46.0000	6.7823
34.2595	55.0000	7.4162
34.2738	35.0000	5.9161
34.2880	47.0000	6.8557
34.3023	37.0000	6.0828
34.3165	30.0000	5.4772
34.3308	43.0000	6.5574
34.3451	44.0000	6.6332
34.3593	41.0000	6.4031
34.3736	38.0000	6.1644
34.3878	44.0000	6.6332
34.4021	35.0000	5.9161
34.4164	39.0000	6.2450
34.4306	24.0000	4.8990
34.4449	33.0000	5.7446
34.4591	28.0000	5.2915
34.4734	41.0000	6.4031
34.4877	47.0000	6.8557
34.5019	49.0000	7.0000
34.5162	47.0000	6.8557
34.5304	31.0000	5.5678
34.5447	44.0000	6.6332
34.5589	40.0000	6.3246
34.5732	36.0000	6.0000
34.5875	33.0000	5.7446
34.6017	51.0000	7.1414
34.6160	36.0000	6.0000
34.6302	28.0000	5.2915
34.6445	41.0000	6.4031
34.6588	36.0000	6.0000
34.6730	47.0000	6.8557
34.6873	41.0000	6.4031
34.7015	39.0000	6.2450
34.7158	39.0000	6.2450
34.7301	36.0000	6.0000
34.7443	40.0000	6.3246
34.7586	44.0000	6.6332
34.7728	33.0000	5.7446
34.7871	35.0000	5.9161
34.8014	38.0000	6.1644
34.8156	31.0000	5.5678
34.8299	41.0000	6.4031
34.8441	47.0000	6.8557
34.8584	32.0000	5.6569
34.8727	38.0000	6.1644
34.8869	37.0000	6.0828
34.9012	41.0000	6.4031
34.9154	47.0000	6.8557
34.9297	46.0000	6.7823
34.9440	32.0000	5.6569
34.9582	36.0000	6.0000
34.9725	35.0000	5.9161
34.9867	42.0000	6.4807
35.0010	49.0000	7.0000
35.0153	34.0000	5.8310
35.0295	41.0000	6.4031
35.0438	49.0000	7.0000
35.0580	41.0000	6.4031
35.0723	35.0000	5.9161
35.0866	45.0000	6.7082
35.1008	30.0000	5.4772
35.1151	37.0000	6.0828
35.1293	40.0000	6.3246
35.1436	43.0000	6.5574
35.1578	29.0000	5.3852
35.1721	44.0000	6.6332
35.1864	42.0000	6.4807
35.2006	41.0000	6.4031
35.2149	43.0000	6.5574
35.2291	49.0000	7.0000
35.2434	38.0000	6.1644
35.2577	40.0000	6.3246
35.2719	39.0000	6.2450
35.2862	40.0000	6.3246
35.3004	39.0000	6.2450
35.3147	39.0000	6.2450
35.3290	47.0000	6.8557
35.3432	34.0000	5.8310
35.3575	42.0000	6.4807
35.3717	49.0000	7.0000
35.3860	53.0000	7.2801
35.4003	46.0000	6.7823
35.4145	55.0000	7.4162
35.4288	41.0000	6.4031
35.4430	50.0000	7.0711
35.4573	27.0000	5.1962
35.4716	48.0000	6.9282
35.4858	40.0000	6.3246
35.5001	46.0000	6.7823
35.5143	49.0000	7.0000
35.5286	50.0000	7.0711
35.5429	35.0000	5.9161
35.5571	46.0000	6.7823
35.5714	39.0000	6.2450
35.5856	50.0000	7.0711
35.5999	49.0000	7.0000
35.6142	52.0000	7.2111
35.6284	46.0000	6.7823
35.6427	49.0000	7.0000
35.6569	46.0000	6.7823
35.6712	37.0000	6.0828
35.6855	39.0000	6.2450
35.6997	44.0000	6.6332
35.7140	38.0000	6.1644
35.7282	52.0000	7.2111
35.7425	53.0000	7.2801
35.7567	49.0000	7.0000
35.7710	44.0000	6.6332
35.7853	47.0000	6.8557
35.7995	40.0000	6.3246
35.8138	37.0000	6.0828
35.8280	41.0000	6.4031
35.8423	53.0000	7.2801
35.8566	70.0000	8.3666
35.8708	43.0000	6.5574
35.8851	51.0000	7.1414
35.8993	67.0000	8.1854
35.9136	63.0000	7.9373
35.9279	67.0000	8.1854
35.9421	76.0000	8.7178
35.9564	64.0000	8.0000
35.9706	74.0000	8.6023
35.9849	64.0000	8.0000
35.9992	78.0000	8.8318
36.0134	76.0000	8.7178
36.0277	71.0000	8.4261
36.0419	98.0000	9.8995
36.0562	84.0000	9.1652
36.0705	77.0000	8.7750
36.0847	74.0000	8.6023
36.0990	70.0000	8.3666
36.1132	69.0000	8.3066
36.1275	78.0000	8.8318
36.1418	67.0000	8.1854
36.1560	59.0000	7.6811
36.1703	71.0000	8.4261
36.1845	76.0000	8.7178
36.1988	66.0000	8.1240
36.2131	60.0000	7.7460
36.2273	50.0000	7.0711
36.2416	52.0000	7.2111
36.2558	53.0000	7.2801
36.2701	53.0000	7.2801
36.2843	41.0000	6.4031
36.2986	50.0000	7.0711
36.3129	53.0000	7.2801
36.3271	64.0000	8.0000
36.3414	52.0000	7.2111
36.3556	50.0000	7.0711
36.3699	55.0000	7.4162
36.3842	58.0000	7.6158
36.3984	47.0000	6.8557
36.4127	50.0000	7.0711
36.4269	56.0000	7.4833
36.4412	41.0000	6.4031
36.4555	57.0000	7.5498
36.4697	49.0000	7.0000
36.4840	48.0000	6.9282
36.4982	45.0000	6.7082
36.5125	57.0000	7.5498
36.5268	55.0000	7.4162
36.5410	56.0000	7.4833
36.5553	67.0000	8.1854
36.5695	48.0000	6.9282
36.5838	47.0000	6.8557
36.5981	44.0000	6.6332
36.6123	56.0000	7.4833
36.6266	63.0000	7.9373
36.6408	53.0000	7.2801
36.6551	41.0000	6.4031
36.6694	52.0000	7.2111
36.6836	62.0000	7.8740
36.6979	65.0000	8.0623
36.7121	64.0000	8.0000
36.7264	60.0000	7.7460
36.7407	61.0000	7.8102
36.7549	53.0000	7.2801
36.7692	57.0000	7.5498
36.7834	66.0000	8.1240
36.7977	68.0000	8.2462
36.8120	61.0000	7.8102
36.8262	83.0000	9.1104
36.8405	76.0000	8.7178
36.8547	73.0000	8.5440
36.8690	58.0000	7.6158
36.8832	62.0000	7.8740
36.8975	78.0000	8.8318
36.9118	87.0000	9.3274
36.9260	71.0000	8.4261
36.9403	82.0000	9.0554
36.9545	70.0000	8.3666
36.9688	67.0000	8.1854
36.9831	81.0000	9.0000
36.9973	84.0000	9.1652
37.0116	95.0000	9.7468
37.0258	84.0000	9.1652
37.0401	90.0000	9.4868
37.0544	73.0000	8.5440
37.0686	70.0000	8.3666
37.0829	77.0000	8.7750
37.0971	79.0000	8.8882
37.1114	76.0000	8.7178
37.1257	65.0000	8.0623
37.1399	65.0000	8.0623
37.1542	56.0000	7.4833
37.1684	64.0000	8.0000
37.1827	80.0000	8.9443
37.1970	70.0000	8.3666
37.2112	59.0000	7.6811
37.2255	66.0000	8.1240
37.2397	65.0000	8.0623
37.2540	59.0000	7.6811
37.2683	53.0000	7.2801
37.2825	61.0000	7.8102
37.2968	71.0000	8.4261
37.3110	71.0000	8.4261
37.3253	70.0000	8.3666
37.3396	60.0000	7.7460
37.3538	67.0000	8.1854
37.3681	51.0000	7.1414
37.3823	58.0000	7.6158
37.3966	49.0000	7.0000
37.4108	68.0000	8.2462
37.4251	61.0000	7.8102
37.4394	77.0000	8.7750
37.4536	89.0000	9.4340
37.4679	82.0000	9.0554
37.4821	86.0000	9.2736
37.4964	72.0000	8.4853
37.5107	74.0000	8.6023
37.5249	99.0000	9.9499
37.5392	86.0000	9.2736
37.5534	115.0000	10.7238
37.5677	92.0000	9.5917
37.5820	109.0000	10.4403
37.5962	111.0000	10.5357
37.6105	120.0000	10.9545
37.6247	151.0000	12.2882
37.6390	126.0000	11.2250
37.6533	134.0000	11.5758
37.6675	135.0000	11.6190
37.6818	140.0000	11.8322
37.6960	162.0000	12.7279
37.7103	148.0000	12.1655
37.7246	148.0000	12.1655
37.7388	168.0000	12.9615
37.7531	149.0000	12.2066
37.7673	179.0000	13.3791
37.7816	146.0000	12.0830
37.7959	161.0000	12.6886
37.8101	181.0000	13.4536
37.8244	191.0000	13.8203
37.8386	171.0000	13.0767
37.8529	160.0000	12.6491
37.8672	127.0000	11.2694
37.8814	152.0000	12.3288
37.8957	140.0000	11.8322
37.9099	155.0000	12.4499
37.9242	135.0000	11.6190
37.9385	139.0000	11.7898
37.9527	131.0000	11.4455
37.9670	127.0000	11.2694
37.9812	127.0000	11.2694
37.9955	114.0000	10.6771
38.0097	122.0000	11.0454
38.0240	109.0000	10.4403
38.0383	94.0000	9.6954
38.0525	106.0000	10.2956
38.0668	107.0000	10.3441
38.0810	98.0000	9.8995
38.0953	99.0000	9.9499
38.1096	82.0000	9.0554
38.1238	99.0000	9.9499
38.1381	87.0000	9.3274
38.1523	86.0000	9.2736
38.1666	105.0000	10.2470
38.1809	70.0000	8.3666
38.1951	84.0000	9.1652
38.2094	74.0000	8.6023
38.2236	95.0000	9.7468
38.2379	80.0000	8.9443
38.2522	75.0000	8.6603
38.2664	58.0000	7.6158
38.2807	88.0000	9.3808
38.2949	68.0000	8.2462
38.3092	75.0000	8.6603
38.3235	59.0000	7.6811
38.3377	80.0000	8.9443
38.3520	82.0000	9.0554
38.3662	59.0000	7.6811
38.3805	71.0000	8.4261
38.3948	68.0000	8.2462
38.4090	74.0000	8.6023
38.4233	80.0000	8.9443
38.4375	76.0000	8.7178
38.4518	76.0000	8.7178
38.4661	64.0000	8.0000
38.4803	77.0000	8.7750
38.4946	77.0000	8.7750
38.5088	84.0000	9.1652
38.5231	76.0000	8.7178
38.5374	85.0000	9.2195
38.5516	92.0000	9.5917
38.5659	86.0000	9.2736
38.5801	82.0000	9.0554
38.5944	83.0000	9.1104
38.6086	64.0000	8.0000
38.6229	80.0000	8.9443
38.6372	87.0000	9.3274
38.6514	66.0000	8.1240
38.6657	67.0000	8.1854
38.6799	86.0000	9.2736
38.6942	71.0000	8.4261
38.7085	64.0000	8.0000
38.7227	59.0000	7.6811
38.7370	61.0000	7.8102
38.7512	66.0000	8.1240
38.7655	69.0000	8.3066
38.7798	56.0000	7.4833
38.7940	76.0000	8.7178
38.8083	50.0000	7.0711
38.8225	48.0000	6.9282
38.8368	54.0000	7.3485
38.8511	62.0000	7.8740
38.8653	54.0000	7.3485
38.8796	57.0000	7.5498
38.8938	55.0000	7.4162
38.9081	43.0000	6.5574
38.9224	58.0000	7.6158
38.9366	50.0000	7.0711
38.9509	42.0000	6.4807
38.9651	45.0000	6.7082
38.9794	45.0000	6.7082
38.9937	47.0000	6.8557
39.0079	41.0000	6.4031
39.0222	42.0000	6.4807
39.0364	37.0000	6.0828
39.0507	52.0000	7.2111
39.0650	46.0000	6.7823
39.0792	54.0000	7.3485
39.0935	44.0000	6.6332
39.1077	47.0000	6.8557
39.1220	35.0000	5.9161
39.1362	44.0000	6.6332
39.1505	37.0000	6.0828
39.1648	47.0000	6.8557
39.1790	55.0000	7.4162
39.1933	45.0000	6.7082
39.2075	38.0000	6.1644
39.2218	62.0000	7.8740
39.2361	44.0000	6.6332
39.2503	44.0000	6.6332
39.2646	47.0000	6.8557
39.2788	49.0000	7.0000
39.2931	43.0000	6.5574
39.3074	43.0000	6.5574
39.3216	39.0000	6.2450
39.3359	35.0000	5.9161
39.3501	44.0000	6.6332
39.3644	32.0000	5.6569
39.3787	41.0000	6.4031
39.3929	41.0000	6.4031
39.4072	41.0000	6.4031
39.4214	33.0000	5.7446
39.4357	40.0000	6.3246
39.4500	40.0000	6.3246
39.4642	37.0000	6.0828
39.4785	44.0000	6.6332
39.4927	32.0000	5.6569
39.5070	41.0000	6.4031
39.5213	29.0000	5.3852
39.5355	40.0000	6.3246
39.5498	39.0000	6.2450
39.5640	32.0000	5.6569
39.5783	46.0000	6.7823
39.5926	35.0000	5.9161
39.6068	46.0000	6.7823
39.6211	36.0000	6.0000
39.6353	39.0000	6.2450
39.6496	32.0000	5.6569
39.6639	43.0000	6.5574
39.6781	43.0000	6.5574
39.6924	36.0000	6.0000
39.7066	30.0000	5.4772
39.7209	41.0000	6.4031
39.7351	27.0000	5.1962
39.7494	33.0000	5.7446
39.7637	36.0000	6.0000
39.7779	38.0000	6.1644
39.7922	44.0000	6.6332
39.8064	40.0000	6.3246
39.8207	41.0000	6.4031
39.8350	25.0000	5.0000
39.8492	35.0000	5.9161
39.8635	34.0000	5.8310
39.8777	36.0000	6.0000
39.8920	29.0000	5.3852
39.9063	29.0000	5.3852
39.9205	38.0000	6.1644
39.9348	36.0000	6.0000
39.9490	34.0000	5.8310
39.9633	41.0000	6.4031
39.9776	20.0000	4.4721
39.9918	31.0000	5.5678
40.0061	44.0000	6.6332
40.0203	21.0000	4.5826
40.0346	35.0000	5.9161
40.0489	36.0000	6.0000
40.0631	31.0000	5.5678
40.0774	42.0000	6.4807
40.0916	36.0000	6.0000
40.1059	42.0000	6.4807
40.1202	39.0000	6.2450
40.1344	45.0000	6.7082
40.1487	33.0000	5.7446
40.1629	37.0000	6.0828
40.1772	31.0000	5.5678
40.1915	42.0000	6.4807
40.2057	27.0000	5.1962
40.2200	33.0000	5.7446
40.2342	36.0000	6.0000
40.2485	26.0000	5.0990
40.2627	46.0000	6.7823
40.2770	31.0000	5.5678
40.2913	24.0000	4.8990
40.3055	43.0000	6.5574
40.3198	31.0000	5.5678
40.3340	27.0000	5.1962
40.3483	41.0000	6.4031
40.3626	33.0000	5.7446
40.3768	41.0000	6.4031
40.3911	39.0000	6.2450
40.4053	29.0000	5.3852
40.4196	40.0000	6.3246
40.4339	28.0000	5.2915
40.4481	31.0000	5.5678
40.4624	35.0000	5.9161
40.4766	41.0000	6.4031
40.4909	41.0000	6.4031
40.5052	28.0000	5.2915
40.5194	43.0000	6.5574
40.5337	37.0000	6.0828
40.5479	40.0000	6.3246
40.5622	26.0000	5.0990
40.5765	38.0000	6.1644
40.5907	41.0000	6.4031
40.6050	37.0000	6.0828
40.6192	22.0000	4.6904
40.6335	32.0000	5.6569
40.6478	32.0000	5.6569
40.6620	33.0000	5.7446
40.6763	36.0000	6.0000
40.6905	28.0000	5.2915
40.7048	24.0000	4.8990
40.7191	25.0000	5.0000
40.7333	28.0000	5.2915
40.7476	32.0000	5.6569
40.7618	30.0000	5.4772
40.7761	33.0000	5.7446
40.7904	39.0000	6.2450
40.8046	38.0000	6.1644
40.8189	35.0000	5.9161
40.8331	28.0000	5.2915
40.8474	37.0000	6.0828
40.8616	35.0000	5.9161
40.8759	29.0000	5.3852
40.8902	28.0000	5.2915
40.9044	38.0000	6.1644
40.9187	33.0000	5.7446
40.9329	30.0000	5.4772
40.9472	40.0000	6.3246
40.9615	36.0000	6.0000
40.9757	33.0000	5.7446
40.9900	34.0000	5.8310
41.0042	33.0000	5.7446
41.0185	43.0000	6.5574
41.0328	32.0000	5.6569
41.0470	36.0000	6.0000
41.0613	43.0000	6.5574
41.0755	25.0000	5.0000
41.0898	39.0000	6.2450
41.1041	30.0000	5.4772
41.1183	47.0000	6.8557
41.1326	39.0000	6.2450
41.1468	49.0000	7.0000
41.1611	50.0000	7.0711
41.1754	59.0000	7.6811
41.1896	55.0000	7.4162
41.2039	55.0000	7.4162
41.2181	41.0000	6.4031
41.2324	56.0000	7.4833
41.2467	51.0000	7.1414
41.2609	56.0000	7.4833
41.2752	50.0000	7.0711
41.2894	49.0000	7.0000
41.3037	55.0000	7.4162
41.3180	41.0000	6.4031
41.3322	53.0000	7.2801
41.3465	49.0000	7.0000
41.3607	45.0000	6.7082
41.3750	50.0000	7.0711
41.3893	34.0000	5.8310
41.4035	38.0000	6.1644
41.4178	26.0000	5.0990
41.4320	38.0000	6.1644
41.4463	33.0000	5.7446
41.4605	37.0000	6.0828
41.4748	37.0000	6.0828
41.4891	29.0000	5.3852
41.5033	31.0000	5.5678
41.5176	25.0000	5.0000
41.5318	39.0000	6.2450
41.5461	31.0000	5.5678
41.5604	31.0000	5.5678
41.5746	35.0000	5.9161
41.5889	29.0000	5.3852
41.6031	39.0000	6.2450
41.6174	36.0000	6.0000
41.6317	26.0000	5.0990
41.6459	33.0000	5.7446
41.6602	29.0000	5.3852
41.6744	35.0000	5.9161
41.6887	28.0000	5.2915
41.7030	25.0000	5.0000
41.7172	42.0000	6.4807
41.7315	34.0000	5.8310
41.7457	33.0000	5.7446
41.7600	39.0000	6.2450
41.7743	40.0000	6.3246
41.7885	36.0000	6.0000
41.8028	41.0000	6.4031
41.8170	29.0000	5.3852
41.8313	31.0000	5.5678
41.8456	37.0000	6.0828
41.8598	33.0000	5.7446
41.8741	38.0000	6.1644
41.8883	38.0000	6.1644
41.9026	31.0000	5.5678
41.9169	22.0000	4.6904
41.9311	28.0000	5.2915
41.9454	29.0000	5.3852
41.9596	23.0000	4.7958
41.9739	32.0000	5.6569
41.9881	39.0000	6.2450
42.0024	30.0000	5.4772
42.0167	29.0000	5.3852
42.0309	25.0000	5.0000
42.0452	20.0000	4.4721
42.0594	34.0000	5.8310
42.0737	25.0000	5.0000
42.0880	25.0000	5.0000
42.1022	42.0000	6.4807
42.1165	32.0000	5.6569
42.1307	29.0000	5.3852
42.1450	28.0000	5.2915
42.1593	35.0000	5.9161
42.1735	24.0000	4.8990
42.1878	33.0000	5.7446
42.2020	28.0000	5.2915
42.2163	31.0000	5.5678
42.2306	33.0000	5.7446
42.2448	21.0000	4.5826
42.2591	36.0000	6.0000
42.2733	33.0000	5.7446
42.2876	27.0000	5.1962
42.3019	27.0000	5.1962
42.3161	31.0000	5.5678
42.3304	23.0000	4.7958
42.3446	33.0000	5.7446
42.3589	36.0000	6.0000
42.3732	23.0000	4.7958
42.3874	20.0000	4.4721
42.4017	25.0000	5.0000
42.4159	23.0000	4.7958
42.4302	35.0000	5.9161
42.4445	27.0000	5.1962
42.4587	21.0000	4.5826
42.4730	35.0000	5.9161
42.4872	37.0000	6.0828
42.5015	32.0000	5.6569
42.5158	24.0000	4.8990
42.5300	28.0000	5.2915
42.5443	36.0000	6.0000
42.5585	23.0000	4.7958
42.5728	30.0000	5.4772
42.5870	35.0000	5.9161
42.6013	31.0000	5.5678
42.6156	25.0000	5.0000
42.6298	28.0000	5.2915
42.6441	26.0000	5.0990
42.6583	29.0000	5.3852
42.6726	28.0000	5.2915
42.6869	30.0000	5.4772
42.7011	32.0000	5.6569
42.7154	32.0000	5.6569
42.7296	25.0000	5.0000
42.7439	30.0000	5.4772
42.7582	19.0000	4.3589
42.7724	22.0000	4.6904
42.7867	30.0000	5.4772
42.8009	26.0000	5.0990
42.8152	23.0000	4.7958
42.8295	32.0000	5.6569
42.8437	26.0000	5.0990
42.8580	32.0000	5.6569
42.8722	30.0000	5.4772
42.8865	37.0000	6.0828
42.9008	32.0000	5.6569
42.9150	30.0000	5.4772
42.9293	34.0000	5.8310
42.9435	26.0000	5.0990
42.9578	24.0000	4.8990
42.9721	27.0000	5.1962
42.9863	30.0000	5.4772
43.0006	20.0000	4.4721
43.0148	41.0000	6.4031
43.0291	25.0000	5.0000
43.0434	34.0000	5.8310
43.0576	33.0000	5.7446
43.0719	23.0000	4.7958
43.0861	31.0000	5.5678
43.1004	31.0000	5.5678
43.1146	35.0000	5.9161
43.1289	30.0000	5.4772
43.1432	42.0000	6.4807
43.1574	31.0000	5.5678
43.1717	27.0000	5.1962
43.1859	28.0000	5.2915
43.2002	25.0000	5.0000
43.2145	24.0000	4.8990
43.2287	31.0000	5.5678
43.2430	30.0000	5.4772
43.2572	28.0000	5.2915
43.2715	24.0000	4.8990
43.2858	26.0000	5.0990
43.3000	24.0000	4.8990
43.3143	28.0000	5.2915
43.3285	25.0000	5.0000
43.3428	29.0000	5.3852
43.3571	28.0000	5.2915
43.3713	23.0000	4.7958
43.3856	32.0000	5.6569
43.3998	15.0000	3.8730
43.4141	21.0000	4.5826
43.4284	17.0000	4.1231
43.4426	30.0000	5.4772
43.4569	28.0000	5.2915
43.4711	27.0000	5.1962
43.4854	16.0000	4.0000
43.4997	34.0000	5.8310
43.5139	21.0000	4.5826
43.5282	26.0000	5.0990
43.5424	25.0000	5.0000
43.5567	32.0000	5.6569
43.5710	19.0000	4.3589
43.5852	26.0000	5.0990
43.5995	39.0000	6.2450
43.6137	28.0000	5.2915
43.6280	26.0000	5.0990
43.6423	27.0000	5.1962
43.6565	22.0000	4.6904
43.6708	26.0000	5.0990
43.6850	25.0000	5.0000
43.6993	24.0000	4.8990
43.7135	37.0000	6.0828
43.7278	27.0000	5.1962
43.7421	25.0000	5.0000
43.7563	34.0000	5.8310
43.7706	25.0000	5.0000
43.7848	32.0000	5.6569
43.7991	29.0000	5.3852
43.8134	37.0000	6.0828
43.8276	38.0000	6.1644
43.8419	21.0000	4.5826
43.8561	28.0000	5.2915
43.8704	30.0000	5.4772
43.8847	31.0000	5.5678
43.8989	25.0000	5.0000
43.9132	32.0000	5.6569
43.9274	30.0000	5.4772
43.9417	34.0000	5.8310
43.9560	29.0000	5.3852
43.9702	39.0000	6.2450
43.9845	39.0000	6.2450
43.9987	29.0000	5.3852
44.0130	30.0000	5.4772
44.0273	28.0000	5.2915
44.0415	35.0000	5.9161
44.0558	36.0000	6.0000
44.0700	39.0000	6.2450
44.0843	30.0000	5.4772
44.0986	20.0000	4.4721
44.1128	31.0000	5.5678
44.1271	28.0000	5.2915
44.1413	34.0000	5.8310
44.1556	35.0000	5.9161
44.1699	33.0000	5.7446
44.1841	27.0000	5.1962
44.1984	32.0000	5.6569
44.2126	27.0000	5.1962
44.2269	38.0000	6.1644
44.2412	22.0000	4.6904
44.2554	27.0000	5.1962
44.2697	28.0000	5.2915
44.2839	19.0000	4.3589
44.2982	32.0000	5.6569
44.3124	33.0000	5.7446
44.3267	34.0000	5.8310
44.3410	41.0000	6.4031
44.3552	31.0000	5.5678
44.3695	25.0000	5.0000
44.3837	32.0000	5.6569
44.3980	29.0000	5.3852
44.4123	34.0000	5.8310
44.4265	30.0000	5.4772
44.4408	26.0000	5.0990
44.4550	30.0000	5.4772
44.4693	45.0000	6.7082
44.4836	26.0000	5.0990
44.4978	27.0000	5.1962
44.5121	26.0000	5.0990
44.5263	15.0000	3.8730
44.5406	31.0000	5.5678
44.5549	20.0000	4.4721
44.5691	20.0000	4.4721
44.5834	26.0000	5.0990
44.5976	26.0000	5.0990
44.6119	25.0000	5.0000
44.6262	32.0000	5.6569
44.6404	40.0000	6.3246
44.6547	33.0000	5.7446
44.6689	26.0000	5.0990
44.6832	31.0000	5.5678
44.6975	26.0000	5.0990
44.7117	37.0000	6.0828
44.7260	22.0000	4.6904
44.7402	31.0000	5.5678
44.7545	30.0000	5.4772
44.7688	36.0000	6.0000
44.7830	21.0000	4.5826
44.7973	22.0000	4.6904
44.8115	21.0000	4.5826
44.8258	32.0000	5.6569
44.8400	31.0000	5.5678
44.8543	33.0000	5.7446
44.8686	20.0000	4.4721
44.8828	29.0000	5.3852
44.8971	26.0000	5.0990
44.9113	32.0000	5.6569
44.9256	24.0000	4.8990
44.9399	28.0000	5.2915
44.9541	33.0000	5.7446
44.9684	24.0000	4.8990
44.9826	30.0000	5.4772
44.9969	28.0000	5.2915
45.0112	27.0000	5.1962
45.0254	23.0000	4.7958
45.0397	24.0000	4.8990
45.0539	33.0000	5.7446
45.0682	28.0000	5.2915
45.0825	23.0000	4.7958
45.0967	29.0000	5.3852
45.1110	37.0000	6.0828
45.1252	27.0000	5.1962
45.1395	29.0000	5.3852
45.1538	22.0000	4.6904
45.1680	22.0000	4.6904
45.1823	21.0000	4.5826
45.1965	18.0000	4.2426
45.2108	35.0000	5.9161
45.2251	30.0000	5.4772
45.2393	27.0000	5.1962
45.2536	23.0000	4.7958
45.2678	31.0000	5.5678
45.2821	24.0000	4.8990
45.2964	40.0000	6.3246
45.3106	28.0000	5.2915
45.3249	37.0000	6.0828
45.3391	22.0000	4.6904
45.3534	21.0000	4.5826
45.3677	35.0000	5.9161
45.3819	23.0000	4.7958
45.3962	31.0000	5.5678
45.4104	28.0000	5.2915
45.4247	30.0000	5.4772
45.4389	15.0000	3.8730
45.4532	28.0000	5.2915
45.4675	22.0000	4.6904
45.4817	34.0000	5.8310
45.4960	30.0000	5.4772
45.5102	39.0000	6.2450
45.5245	23.0000	4.7958
45.5388	30.0000	5.4772
45.5530	25.0000	5.0000
45.5673	28.0000	5.2915
45.5815	29.0000	5.3852
45.5958	20.0000	4.4721
45.6101	31.0000	5.5678
45.6243	30.0000	5.4772
45.6386	24.0000	4.8990
45.6528	36.0000	6.0000
45.6671	25.0000	5.0000
45.6814	25.0000	5.0000
45.6956	29.0000	5.3852
45.7099	34.0000	5.8310
45.7241	20.0000	4.4721
45.7384	31.0000	5.5678
45.7527	29.0000	5.3852
45.7669	31.0000	5.5678
45.7812	33.0000	5.7446
45.7954	28.0000	5.2915
45.8097	31.0000	5.5678
45.8240	23.0000	4.7958
45.8382	25.0000	5.0000
45.8525	33.0000	5.7446
45.8667	30.0000	5.4772
45.8810	33.0000	5.7446
45.8953	31.0000	5.5678
45.9095	27.0000	5.1962
45.9238	24.0000	4.8990
45.9380	27.0000	5.1962
45.9523	34.0000	5.8310
45.9665	23.0000	4.7958
45.9808	34.0000	5.8310
45.9951	26.0000	5.0990
46.0093	27.0000	5.1962
46.0236	31.0000	5.5678
46.0378	27.0000	5.1962
46.0521	25.0000	5.0000
46.0664	32.0000	5.6569
46.0806	26.0000	5.0990
46.0949	23.0000	4.7958
46.1091	23.0000	4.7958
46.1234	19.0000	4.3589
46.1377	23.0000	4.7958
46.1519	24.0000	4.8990
46.1662	23.0000	4.7958
46.1804	28.0000	5.2915
46.1947	25.0000	5.0000
46.2090	19.0000	4.3589
46.2232	27.0000	5.1962
46.2375	29.0000	5.3852
46.2517	26.0000	5.0990
46.2660	25.0000	5.0000
46.2803	26.0000	5.0990
46.2945	22.0000	4.6904
46.3088	26.0000	5.0990
46.3230	24.0000	4.8990
46.3373	22.0000	4.6904
46.3516	19.0000	4.3589
46.3658	17.0000	4.1231
46.3801	33.0000	5.7446
46.3943	36.0000	6.0000
46.4086	31.0000	5.5678
46.4229	25.0000	5.0000
46.4371	29.0000	5.3852
46.4514	26.0000	5.0990
46.4656	26.0000	5.0990
46.4799	29.0000	5.3852
46.4942	20.0000	4.4721
46.5084	25.0000	5.0000
46.5227	34.0000	5.8310
46.5369	32.0000	5.6569
46.5512	34.0000	5.8310
46.5654	34.0000	5.8310
46.5797	28.0000	5.2915
46.5940	30.0000	5.4772
46.6082	31.0000	5.5678
46.6225	32.0000	5.6569
46.6367	26.0000	5.0990
46.6510	30.0000	5.4772
46.6653	33.0000	5.7446
46.6795	20.0000	4.4721
46.6938	26.0000	5.0990
46.7080	26.0000	5.0990
46.7223	37.0000	6.0828
46.7366	31.0000	5.5678
46.7508	27.0000	5.1962
46.7651	44.0000	6.6332
46.7793	28.0000	5.2915
46.7936	32.0000	5.6569
46.8079	32.0000	5.6569
46.8221	30.0000	5.4772
46.8364	31.0000	5.5678
46.8506	26.0000	5.0990
46.8649	36.0000	6.0000
46.8792	32.0000	5.6569
46.8934	28.0000	5.2915
46.9077	26.0000	5.0990
46.9219	35.0000	5.9161
46.9362	36.0000	6.0000
46.9505	32.0000	5.6569
46.9647	37.0000	6.0828
46.9790	40.0000	6.3246
46.9932	31.0000	5.5678
47.0075	32.0000	5.6569
47.0218	33.0000	5.7446
47.0360	27.0000	5.1962
47.0503	32.0000	5.6569
47.0645	24.0000	4.8990
47.0788	41.0000	6.4031
47.0931	32.0000	5.6569
47.1073	29.0000	5.3852
47.1216	35.0000	5.9161
47.1358	37.0000	6.0828
47.1501	38.0000	6.1644
47.1643	32.0000	5.6569
47.1786	28.0000	5.2915
47.1929	30.0000	5.4772
47.2071	33.0000	5.7446
47.2214	30.0000	5.4772
47.2356	30.0000	5.4772
47.2499	36.0000	6.0000
47.2642	37.0000	6.0828
47.2784	43.0000	6.5574
47.2927	36.0000	6.0000
47.3069	37.0000	6.0828
47.3212	42.0000	6.4807
47.3355	47.0000	6.8557
47.3497	37.0000	6.0828
47.3640	42.0000	6.4807
47.3782	42.0000	6.4807
47.3925	45.0000	6.7082
47.4068	38.0000	6.1644
47.4210	29.0000	5.3852
47.4353	30.0000	5.4772
47.4495	52.0000	7.2111
47.4638	58.0000	7.6158
47.4781	67.0000	8.1854
47.4923	53.0000	7.2801
47.5066	49.0000	7.0000
47.5208	61.0000	7.8102
47.5351	60.0000	7.7460
47.5494	55.0000	7.4162
47.5636	55.0000	7.4162
47.5779	62.0000	7.8740
47.5921	75.0000	8.6603
47.6064	74.0000	8.6023
47.6207	72.0000	8.4853
47.6349	61.0000	7.8102
47.6492	57.0000	7.5498
47.6634	69.0000	8.3066
47.6777	84.0000	9.1652
47.6919	72.0000	8.4853
47.7062	98.0000	9.8995
47.7205	73.0000	8.5440
47.7347	105.0000	10.2470
47.7490	104.0000	10.1980
47.7632	94.0000	9.6954
47.7775	117.0000	10.8167
47.7918	131.0000	11.4455
47.8060	126.0000	11.2250
47.8203	139.0000	11.7898
47.8345	139.0000	11.7898
47.8488	152.0000	12.3288
47.8631	138.0000	11.7473
47.8773	182.0000	13.4907
47.8916	164.0000	12.8062
47.9058	189.0000	13.7477
47.9201	189.0000	13.7477
47.9344	188.0000	13.7113
47.9486	190.0000	13.7840
47.9629	206.0000	14.3527
47.9771	207.0000	14.3875
47.9914	202.0000	14.2127
48.0057	184.0000	13.5647
48.0199	198.0000	14.0712
48.0342	197.0000	14.0357
48.0484	205.0000	14.3178
48.0627	201.0000	14.1774
48.0770	198.0000	14.0712
48.0912	196.0000	14.0000
48.1055	201.0000	14.1774
48.1197	180.0000	13.4164
48.1340	186.0000	13.6382
48.1483	179.0000	13.3791
48.1625	152.0000	12.3288
48.1768	159.0000	12.6095
48.1910	150.0000	12.2474
48.2053	126.0000	11.2250
48.2196	146.0000	12.0830
48.2338	129.0000	11.3578
48.2481	116.0000	10.7703
48.2623	108.0000	10.3923
48.2766	107.0000	10.3441
48.2908	90.0000	9.4868
48.3051	103.0000	10.1489
48.3194	94.0000	9.6954
48.3336	102.0000	10.0995
48.3479	88.0000	9.3808
48.3621	77.0000	8.7750
48.3764	80.0000	8.9443
48.3907	69.0000	8.3066
48.4049	75.0000	8.6603
48.4192	52.0000	7.2111
48.4334	79.0000	8.8882
48.4477	54.0000	7.3485
48.4620	55.0000	7.4162
48.4762	51.0000	7.1414
48.4905	44.0000	6.6332
48.5047	43.0000	6.5574
[truncated: 4,313 more rows]
