# Supplementary material for: pdCIFplotter: visualizing powder diffraction data in pdCIF format
Source: J Appl Crystallogr. 2022 May 25;55(Pt 3):631–7. doi: 10.1107/S1600576722003478 (PMC9172038; doi:10.1107/S1600576722003478)
Supplement: Supplementary file 3 [file j-55-00631-sup3.zip › second/xye-files/degussa_001.xye]

20.0000	71.0000	8.4261
20.0143	75.0000	8.6603
20.0285	76.0000	8.7178
20.0428	66.0000	8.1240
20.0570	61.0000	7.8102
20.0713	59.0000	7.6811
20.0856	60.0000	7.7460
20.0998	94.0000	9.6954
20.1141	75.0000	8.6603
20.1283	75.0000	8.6603
20.1426	61.0000	7.8102
20.1569	69.0000	8.3066
20.1711	66.0000	8.1240
20.1854	64.0000	8.0000
20.1996	61.0000	7.8102
20.2139	71.0000	8.4261
20.2282	66.0000	8.1240
20.2424	60.0000	7.7460
20.2567	72.0000	8.4853
20.2709	68.0000	8.2462
20.2852	62.0000	7.8740
20.2994	71.0000	8.4261
20.3137	72.0000	8.4853
20.3280	67.0000	8.1854
20.3422	57.0000	7.5498
20.3565	70.0000	8.3666
20.3707	77.0000	8.7750
20.3850	69.0000	8.3066
20.3993	62.0000	7.8740
20.4135	66.0000	8.1240
20.4278	63.0000	7.9373
20.4420	68.0000	8.2462
20.4563	69.0000	8.3066
20.4706	62.0000	7.8740
20.4848	69.0000	8.3066
20.4991	73.0000	8.5440
20.5133	73.0000	8.5440
20.5276	66.0000	8.1240
20.5419	72.0000	8.4853
20.5561	70.0000	8.3666
20.5704	57.0000	7.5498
20.5846	81.0000	9.0000
20.5989	71.0000	8.4261
20.6132	62.0000	7.8740
20.6274	60.0000	7.7460
20.6417	78.0000	8.8318
20.6559	68.0000	8.2462
20.6702	73.0000	8.5440
20.6845	53.0000	7.2801
20.6987	64.0000	8.0000
20.7130	53.0000	7.2801
20.7272	69.0000	8.3066
20.7415	61.0000	7.8102
20.7558	56.0000	7.4833
20.7700	64.0000	8.0000
20.7843	72.0000	8.4853
20.7985	74.0000	8.6023
20.8128	75.0000	8.6603
20.8271	72.0000	8.4853
20.8413	51.0000	7.1414
20.8556	62.0000	7.8740
20.8698	80.0000	8.9443
20.8841	82.0000	9.0554
20.8983	64.0000	8.0000
20.9126	65.0000	8.0623
20.9269	73.0000	8.5440
20.9411	75.0000	8.6603
20.9554	66.0000	8.1240
20.9696	81.0000	9.0000
20.9839	70.0000	8.3666
20.9982	69.0000	8.3066
21.0124	81.0000	9.0000
21.0267	69.0000	8.3066
21.0409	67.0000	8.1854
21.0552	68.0000	8.2462
21.0695	62.0000	7.8740
21.0837	65.0000	8.0623
21.0980	72.0000	8.4853
21.1122	53.0000	7.2801
21.1265	66.0000	8.1240
21.1408	63.0000	7.9373
21.1550	53.0000	7.2801
21.1693	68.0000	8.2462
21.1835	64.0000	8.0000
21.1978	67.0000	8.1854
21.2121	83.0000	9.1104
21.2263	71.0000	8.4261
21.2406	57.0000	7.5498
21.2548	75.0000	8.6603
21.2691	49.0000	7.0000
21.2834	58.0000	7.6158
21.2976	61.0000	7.8102
21.3119	75.0000	8.6603
21.3261	63.0000	7.9373
21.3404	61.0000	7.8102
21.3547	51.0000	7.1414
21.3689	68.0000	8.2462
21.3832	68.0000	8.2462
21.3974	58.0000	7.6158
21.4117	75.0000	8.6603
21.4260	62.0000	7.8740
21.4402	57.0000	7.5498
21.4545	66.0000	8.1240
21.4687	57.0000	7.5498
21.4830	63.0000	7.9373
21.4972	63.0000	7.9373
21.5115	68.0000	8.2462
21.5258	53.0000	7.2801
21.5400	56.0000	7.4833
21.5543	69.0000	8.3066
21.5685	75.0000	8.6603
21.5828	66.0000	8.1240
21.5971	56.0000	7.4833
21.6113	73.0000	8.5440
21.6256	62.0000	7.8740
21.6398	45.0000	6.7082
21.6541	78.0000	8.8318
21.6684	77.0000	8.7750
21.6826	56.0000	7.4833
21.6969	64.0000	8.0000
21.7111	50.0000	7.0711
21.7254	66.0000	8.1240
21.7397	58.0000	7.6158
21.7539	64.0000	8.0000
21.7682	69.0000	8.3066
21.7824	68.0000	8.2462
21.7967	73.0000	8.5440
21.8110	54.0000	7.3485
21.8252	58.0000	7.6158
21.8395	64.0000	8.0000
21.8537	51.0000	7.1414
21.8680	68.0000	8.2462
21.8823	53.0000	7.2801
21.8965	63.0000	7.9373
21.9108	66.0000	8.1240
21.9250	72.0000	8.4853
21.9393	56.0000	7.4833
21.9536	68.0000	8.2462
21.9678	76.0000	8.7178
21.9821	63.0000	7.9373
21.9963	64.0000	8.0000
22.0106	52.0000	7.2111
22.0248	58.0000	7.6158
22.0391	69.0000	8.3066
22.0534	62.0000	7.8740
22.0676	93.0000	9.6437
22.0819	64.0000	8.0000
22.0961	59.0000	7.6811
22.1104	68.0000	8.2462
22.1247	67.0000	8.1854
22.1389	71.0000	8.4261
22.1532	46.0000	6.7823
22.1674	55.0000	7.4162
22.1817	71.0000	8.4261
22.1960	63.0000	7.9373
22.2102	72.0000	8.4853
22.2245	49.0000	7.0000
22.2387	65.0000	8.0623
22.2530	60.0000	7.7460
22.2673	56.0000	7.4833
22.2815	74.0000	8.6023
22.2958	73.0000	8.5440
22.3100	62.0000	7.8740
22.3243	60.0000	7.7460
22.3386	56.0000	7.4833
22.3528	69.0000	8.3066
22.3671	66.0000	8.1240
22.3813	73.0000	8.5440
22.3956	69.0000	8.3066
22.4099	73.0000	8.5440
22.4241	83.0000	9.1104
22.4384	65.0000	8.0623
22.4526	54.0000	7.3485
22.4669	52.0000	7.2111
22.4812	58.0000	7.6158
22.4954	71.0000	8.4261
22.5097	55.0000	7.4162
22.5239	56.0000	7.4833
22.5382	61.0000	7.8102
22.5525	80.0000	8.9443
22.5667	72.0000	8.4853
22.5810	72.0000	8.4853
22.5952	66.0000	8.1240
22.6095	55.0000	7.4162
22.6237	63.0000	7.9373
22.6380	55.0000	7.4162
22.6523	41.0000	6.4031
22.6665	65.0000	8.0623
22.6808	62.0000	7.8740
22.6950	53.0000	7.2801
22.7093	59.0000	7.6811
22.7236	64.0000	8.0000
22.7378	67.0000	8.1854
22.7521	63.0000	7.9373
22.7663	64.0000	8.0000
22.7806	54.0000	7.3485
22.7949	68.0000	8.2462
22.8091	64.0000	8.0000
22.8234	79.0000	8.8882
22.8376	66.0000	8.1240
22.8519	71.0000	8.4261
22.8662	62.0000	7.8740
22.8804	61.0000	7.8102
22.8947	59.0000	7.6811
22.9089	62.0000	7.8740
22.9232	70.0000	8.3666
22.9375	70.0000	8.3666
22.9517	77.0000	8.7750
22.9660	75.0000	8.6603
22.9802	62.0000	7.8740
22.9945	71.0000	8.4261
23.0088	65.0000	8.0623
23.0230	54.0000	7.3485
23.0373	60.0000	7.7460
23.0515	61.0000	7.8102
23.0658	56.0000	7.4833
23.0801	62.0000	7.8740
23.0943	59.0000	7.6811
23.1086	68.0000	8.2462
23.1228	64.0000	8.0000
23.1371	52.0000	7.2111
23.1513	55.0000	7.4162
23.1656	54.0000	7.3485
23.1799	50.0000	7.0711
23.1941	53.0000	7.2801
23.2084	68.0000	8.2462
23.2226	62.0000	7.8740
23.2369	54.0000	7.3485
23.2512	53.0000	7.2801
23.2654	81.0000	9.0000
23.2797	61.0000	7.8102
23.2939	59.0000	7.6811
23.3082	76.0000	8.7178
23.3225	69.0000	8.3066
23.3367	61.0000	7.8102
23.3510	63.0000	7.9373
23.3652	80.0000	8.9443
23.3795	58.0000	7.6158
23.3938	57.0000	7.5498
23.4080	61.0000	7.8102
23.4223	66.0000	8.1240
23.4365	66.0000	8.1240
23.4508	64.0000	8.0000
23.4651	73.0000	8.5440
23.4793	42.0000	6.4807
23.4936	55.0000	7.4162
23.5078	53.0000	7.2801
23.5221	60.0000	7.7460
23.5364	63.0000	7.9373
23.5506	78.0000	8.8318
23.5649	54.0000	7.3485
23.5791	48.0000	6.9282
23.5934	73.0000	8.5440
23.6077	69.0000	8.3066
23.6219	58.0000	7.6158
23.6362	54.0000	7.3485
23.6504	70.0000	8.3666
23.6647	65.0000	8.0623
23.6790	85.0000	9.2195
23.6932	68.0000	8.2462
23.7075	63.0000	7.9373
23.7217	70.0000	8.3666
23.7360	88.0000	9.3808
23.7502	68.0000	8.2462
23.7645	67.0000	8.1854
23.7788	65.0000	8.0623
23.7930	75.0000	8.6603
23.8073	62.0000	7.8740
23.8215	65.0000	8.0623
23.8358	66.0000	8.1240
23.8501	68.0000	8.2462
23.8643	76.0000	8.7178
23.8786	61.0000	7.8102
23.8928	78.0000	8.8318
23.9071	71.0000	8.4261
23.9214	69.0000	8.3066
23.9356	72.0000	8.4853
23.9499	54.0000	7.3485
23.9641	75.0000	8.6603
23.9784	62.0000	7.8740
23.9927	75.0000	8.6603
24.0069	61.0000	7.8102
24.0212	79.0000	8.8882
24.0354	71.0000	8.4261
24.0497	65.0000	8.0623
24.0640	70.0000	8.3666
24.0782	72.0000	8.4853
24.0925	68.0000	8.2462
24.1067	82.0000	9.0554
24.1210	69.0000	8.3066
24.1353	62.0000	7.8740
24.1495	74.0000	8.6023
24.1638	74.0000	8.6023
24.1780	62.0000	7.8740
24.1923	88.0000	9.3808
24.2066	72.0000	8.4853
24.2208	61.0000	7.8102
24.2351	72.0000	8.4853
24.2493	98.0000	9.8995
24.2636	75.0000	8.6603
24.2779	63.0000	7.9373
24.2921	77.0000	8.7750
24.3064	72.0000	8.4853
24.3206	88.0000	9.3808
24.3349	67.0000	8.1854
24.3491	83.0000	9.1104
24.3634	79.0000	8.8882
24.3777	74.0000	8.6023
24.3919	93.0000	9.6437
24.4062	60.0000	7.7460
24.4204	77.0000	8.7750
24.4347	93.0000	9.6437
24.4490	113.0000	10.6301
24.4632	81.0000	9.0000
24.4775	84.0000	9.1652
24.4917	71.0000	8.4261
24.5060	101.0000	10.0499
24.5203	99.0000	9.9499
24.5345	87.0000	9.3274
24.5488	99.0000	9.9499
24.5630	98.0000	9.8995
24.5773	94.0000	9.6954
24.5916	112.0000	10.5830
24.6058	98.0000	9.8995
24.6201	97.0000	9.8489
24.6343	95.0000	9.7468
24.6486	94.0000	9.6954
24.6629	93.0000	9.6437
24.6771	99.0000	9.9499
24.6914	131.0000	11.4455
24.7056	142.0000	11.9164
24.7199	138.0000	11.7473
24.7342	121.0000	11.0000
24.7484	124.0000	11.1355
24.7627	132.0000	11.4891
24.7769	123.0000	11.0905
24.7912	135.0000	11.6190
24.8055	156.0000	12.4900
24.8197	154.0000	12.4097
24.8340	148.0000	12.1655
24.8482	144.0000	12.0000
24.8625	195.0000	13.9642
24.8767	186.0000	13.6382
24.8910	208.0000	14.4222
24.9053	210.0000	14.4914
24.9195	194.0000	13.9284
24.9338	219.0000	14.7986
24.9480	220.0000	14.8324
24.9623	235.0000	15.3297
24.9766	289.0000	17.0000
24.9908	270.0000	16.4317
25.0051	280.0000	16.7332
25.0193	295.0000	17.1756
25.0336	320.0000	17.8885
25.0479	376.0000	19.3907
25.0621	392.0000	19.7990
25.0764	389.0000	19.7231
25.0906	461.0000	21.4709
25.1049	491.0000	22.1585
25.1192	473.0000	21.7486
25.1334	586.0000	24.2074
25.1477	604.0000	24.5764
25.1619	588.0000	24.2487
25.1762	663.0000	25.7488
25.1905	726.0000	26.9444
25.2047	760.0000	27.5681
25.2190	760.0000	27.5681
25.2332	759.0000	27.5500
25.2475	777.0000	27.8747
25.2618	813.0000	28.5132
25.2760	825.0000	28.7228
25.2903	853.0000	29.2062
25.3045	780.0000	27.9285
25.3188	808.0000	28.4253
25.3331	784.0000	28.0000
25.3473	776.0000	27.8568
25.3616	729.0000	27.0000
25.3758	678.0000	26.0384
25.3901	736.0000	27.1293
25.4044	627.0000	25.0400
25.4186	625.0000	25.0000
25.4329	593.0000	24.3516
25.4471	512.0000	22.6274
25.4614	488.0000	22.0907
25.4756	475.0000	21.7945
25.4899	451.0000	21.2368
25.5042	390.0000	19.7484
25.5184	367.0000	19.1572
25.5327	340.0000	18.4391
25.5469	322.0000	17.9444
25.5612	308.0000	17.5499
25.5755	315.0000	17.7482
25.5897	256.0000	16.0000
25.6040	268.0000	16.3707
25.6182	281.0000	16.7631
25.6325	197.0000	14.0357
25.6468	221.0000	14.8661
25.6610	185.0000	13.6015
25.6753	189.0000	13.7477
25.6895	180.0000	13.4164
25.7038	155.0000	12.4499
25.7181	166.0000	12.8841
25.7323	127.0000	11.2694
25.7466	153.0000	12.3693
25.7608	126.0000	11.2250
25.7751	128.0000	11.3137
25.7894	161.0000	12.6886
25.8036	119.0000	10.9087
25.8179	101.0000	10.0499
25.8321	129.0000	11.3578
25.8464	128.0000	11.3137
25.8607	118.0000	10.8628
25.8749	121.0000	11.0000
25.8892	107.0000	10.3441
25.9034	111.0000	10.5357
25.9177	103.0000	10.1489
25.9320	104.0000	10.1980
25.9462	97.0000	9.8489
25.9605	84.0000	9.1652
25.9747	124.0000	11.1355
25.9890	102.0000	10.0995
26.0032	87.0000	9.3274
26.0175	95.0000	9.7468
26.0318	93.0000	9.6437
26.0460	91.0000	9.5394
26.0603	74.0000	8.6023
26.0745	94.0000	9.6954
26.0888	62.0000	7.8740
26.1031	92.0000	9.5917
26.1173	106.0000	10.2956
26.1316	68.0000	8.2462
26.1458	67.0000	8.1854
26.1601	91.0000	9.5394
26.1744	101.0000	10.0499
26.1886	91.0000	9.5394
26.2029	88.0000	9.3808
26.2171	74.0000	8.6023
26.2314	73.0000	8.5440
26.2457	78.0000	8.8318
26.2599	73.0000	8.5440
26.2742	71.0000	8.4261
26.2884	86.0000	9.2736
26.3027	91.0000	9.5394
26.3170	67.0000	8.1854
26.3312	72.0000	8.4853
26.3455	71.0000	8.4261
26.3597	91.0000	9.5394
26.3740	84.0000	9.1652
26.3883	73.0000	8.5440
26.4025	72.0000	8.4853
26.4168	65.0000	8.0623
26.4310	86.0000	9.2736
26.4453	67.0000	8.1854
26.4596	72.0000	8.4853
26.4738	66.0000	8.1240
26.4881	70.0000	8.3666
26.5023	76.0000	8.7178
26.5166	70.0000	8.3666
26.5309	60.0000	7.7460
26.5451	74.0000	8.6023
26.5594	78.0000	8.8318
26.5736	75.0000	8.6603
26.5879	81.0000	9.0000
26.6021	80.0000	8.9443
26.6164	64.0000	8.0000
26.6307	60.0000	7.7460
26.6449	76.0000	8.7178
26.6592	71.0000	8.4261
26.6734	76.0000	8.7178
26.6877	58.0000	7.6158
26.7020	74.0000	8.6023
26.7162	60.0000	7.7460
26.7305	66.0000	8.1240
26.7447	78.0000	8.8318
26.7590	70.0000	8.3666
26.7733	63.0000	7.9373
26.7875	64.0000	8.0000
26.8018	70.0000	8.3666
26.8160	62.0000	7.8740
26.8303	91.0000	9.5394
26.8446	65.0000	8.0623
26.8588	67.0000	8.1854
26.8731	55.0000	7.4162
26.8873	64.0000	8.0000
26.9016	78.0000	8.8318
26.9159	88.0000	9.3808
26.9301	81.0000	9.0000
26.9444	72.0000	8.4853
26.9586	60.0000	7.7460
26.9729	62.0000	7.8740
26.9872	65.0000	8.0623
27.0014	62.0000	7.8740
27.0157	54.0000	7.3485
27.0299	75.0000	8.6603
27.0442	69.0000	8.3066
27.0585	63.0000	7.9373
27.0727	69.0000	8.3066
27.0870	60.0000	7.7460
27.1012	73.0000	8.5440
27.1155	85.0000	9.2195
27.1298	88.0000	9.3808
27.1440	78.0000	8.8318
27.1583	81.0000	9.0000
27.1725	75.0000	8.6603
27.1868	81.0000	9.0000
27.2010	82.0000	9.0554
27.2153	75.0000	8.6603
27.2296	85.0000	9.2195
27.2438	92.0000	9.5917
27.2581	77.0000	8.7750
27.2723	118.0000	10.8628
27.2866	117.0000	10.8167
27.3009	123.0000	11.0905
27.3151	120.0000	10.9545
27.3294	119.0000	10.9087
27.3436	140.0000	11.8322
27.3579	123.0000	11.0905
27.3722	155.0000	12.4499
27.3864	148.0000	12.1655
27.4007	149.0000	12.2066
27.4149	152.0000	12.3288
27.4292	150.0000	12.2474
27.4435	148.0000	12.1655
27.4577	153.0000	12.3693
27.4720	119.0000	10.9087
27.4862	159.0000	12.6095
27.5005	125.0000	11.1803
27.5148	121.0000	11.0000
27.5290	113.0000	10.6301
27.5433	118.0000	10.8628
27.5575	97.0000	9.8489
27.5718	95.0000	9.7468
27.5861	88.0000	9.3808
27.6003	85.0000	9.2195
27.6146	79.0000	8.8882
27.6288	93.0000	9.6437
27.6431	80.0000	8.9443
27.6574	71.0000	8.4261
27.6716	82.0000	9.0554
27.6859	70.0000	8.3666
27.7001	81.0000	9.0000
27.7144	76.0000	8.7178
27.7286	62.0000	7.8740
27.7429	75.0000	8.6603
27.7572	58.0000	7.6158
27.7714	64.0000	8.0000
27.7857	68.0000	8.2462
27.7999	73.0000	8.5440
27.8142	70.0000	8.3666
27.8285	56.0000	7.4833
27.8427	63.0000	7.9373
27.8570	60.0000	7.7460
27.8712	59.0000	7.6811
27.8855	59.0000	7.6811
27.8998	52.0000	7.2111
27.9140	59.0000	7.6811
27.9283	50.0000	7.0711
27.9425	67.0000	8.1854
27.9568	57.0000	7.5498
27.9711	53.0000	7.2801
27.9853	55.0000	7.4162
27.9996	58.0000	7.6158
28.0138	59.0000	7.6811
28.0281	43.0000	6.5574
28.0424	54.0000	7.3485
28.0566	59.0000	7.6811
28.0709	69.0000	8.3066
28.0851	56.0000	7.4833
28.0994	56.0000	7.4833
28.1137	63.0000	7.9373
28.1279	52.0000	7.2111
28.1422	58.0000	7.6158
28.1564	59.0000	7.6811
28.1707	62.0000	7.8740
28.1850	56.0000	7.4833
28.1992	60.0000	7.7460
28.2135	55.0000	7.4162
28.2277	52.0000	7.2111
28.2420	43.0000	6.5574
28.2563	48.0000	6.9282
28.2705	47.0000	6.8557
28.2848	49.0000	7.0000
28.2990	64.0000	8.0000
28.3133	57.0000	7.5498
28.3275	69.0000	8.3066
28.3418	52.0000	7.2111
28.3561	46.0000	6.7823
28.3703	45.0000	6.7082
28.3846	34.0000	5.8310
28.3988	54.0000	7.3485
28.4131	65.0000	8.0623
28.4274	64.0000	8.0000
28.4416	59.0000	7.6811
28.4559	46.0000	6.7823
28.4701	52.0000	7.2111
28.4844	56.0000	7.4833
28.4987	46.0000	6.7823
28.5129	62.0000	7.8740
28.5272	30.0000	5.4772
28.5414	58.0000	7.6158
28.5557	44.0000	6.6332
28.5700	47.0000	6.8557
28.5842	50.0000	7.0711
28.5985	58.0000	7.6158
28.6127	57.0000	7.5498
28.6270	59.0000	7.6811
28.6413	51.0000	7.1414
28.6555	58.0000	7.6158
28.6698	65.0000	8.0623
28.6840	47.0000	6.8557
28.6983	58.0000	7.6158
28.7126	56.0000	7.4833
28.7268	65.0000	8.0623
28.7411	40.0000	6.3246
28.7553	57.0000	7.5498
28.7696	55.0000	7.4162
28.7839	50.0000	7.0711
28.7981	56.0000	7.4833
28.8124	57.0000	7.5498
28.8266	48.0000	6.9282
28.8409	41.0000	6.4031
28.8551	46.0000	6.7823
28.8694	49.0000	7.0000
28.8837	50.0000	7.0711
28.8979	62.0000	7.8740
28.9122	56.0000	7.4833
28.9264	44.0000	6.6332
28.9407	53.0000	7.2801
28.9550	61.0000	7.8102
28.9692	55.0000	7.4162
28.9835	48.0000	6.9282
28.9977	49.0000	7.0000
29.0120	59.0000	7.6811
29.0263	50.0000	7.0711
29.0405	53.0000	7.2801
29.0548	56.0000	7.4833
29.0690	45.0000	6.7082
29.0833	41.0000	6.4031
29.0976	57.0000	7.5498
29.1118	65.0000	8.0623
29.1261	52.0000	7.2111
29.1403	57.0000	7.5498
29.1546	40.0000	6.3246
29.1689	50.0000	7.0711
29.1831	44.0000	6.6332
29.1974	51.0000	7.1414
29.2116	44.0000	6.6332
29.2259	47.0000	6.8557
29.2402	53.0000	7.2801
29.2544	50.0000	7.0711
29.2687	46.0000	6.7823
29.2829	47.0000	6.8557
29.2972	55.0000	7.4162
29.3115	50.0000	7.0711
29.3257	47.0000	6.8557
29.3400	46.0000	6.7823
29.3542	44.0000	6.6332
29.3685	51.0000	7.1414
29.3828	54.0000	7.3485
29.3970	54.0000	7.3485
29.4113	46.0000	6.7823
29.4255	48.0000	6.9282
29.4398	46.0000	6.7823
29.4540	45.0000	6.7082
29.4683	47.0000	6.8557
29.4826	47.0000	6.8557
29.4968	40.0000	6.3246
29.5111	44.0000	6.6332
29.5253	46.0000	6.7823
29.5396	37.0000	6.0828
29.5539	45.0000	6.7082
29.5681	47.0000	6.8557
29.5824	38.0000	6.1644
29.5966	37.0000	6.0828
29.6109	41.0000	6.4031
29.6252	64.0000	8.0000
29.6394	48.0000	6.9282
29.6537	53.0000	7.2801
29.6679	36.0000	6.0000
29.6822	56.0000	7.4833
29.6965	38.0000	6.1644
29.7107	45.0000	6.7082
29.7250	50.0000	7.0711
29.7392	52.0000	7.2111
29.7535	50.0000	7.0711
29.7678	55.0000	7.4162
29.7820	46.0000	6.7823
29.7963	37.0000	6.0828
29.8105	59.0000	7.6811
29.8248	44.0000	6.6332
29.8391	42.0000	6.4807
29.8533	53.0000	7.2801
29.8676	63.0000	7.9373
29.8818	41.0000	6.4031
29.8961	51.0000	7.1414
29.9104	42.0000	6.4807
29.9246	39.0000	6.2450
29.9389	62.0000	7.8740
29.9531	55.0000	7.4162
29.9674	64.0000	8.0000
29.9817	44.0000	6.6332
29.9959	54.0000	7.3485
30.0102	49.0000	7.0000
30.0244	55.0000	7.4162
30.0387	61.0000	7.8102
30.0529	46.0000	6.7823
30.0672	49.0000	7.0000
30.0815	45.0000	6.7082
30.0957	55.0000	7.4162
30.1100	41.0000	6.4031
30.1242	51.0000	7.1414
30.1385	36.0000	6.0000
30.1528	40.0000	6.3246
30.1670	39.0000	6.2450
30.1813	43.0000	6.5574
30.1955	56.0000	7.4833
30.2098	55.0000	7.4162
30.2241	47.0000	6.8557
30.2383	46.0000	6.7823
30.2526	44.0000	6.6332
30.2668	50.0000	7.0711
30.2811	41.0000	6.4031
30.2954	38.0000	6.1644
30.3096	40.0000	6.3246
30.3239	46.0000	6.7823
30.3381	37.0000	6.0828
30.3524	45.0000	6.7082
30.3667	44.0000	6.6332
30.3809	49.0000	7.0000
30.3952	42.0000	6.4807
30.4094	62.0000	7.8740
30.4237	47.0000	6.8557
30.4380	43.0000	6.5574
30.4522	38.0000	6.1644
30.4665	37.0000	6.0828
30.4807	49.0000	7.0000
30.4950	49.0000	7.0000
30.5093	49.0000	7.0000
30.5235	46.0000	6.7823
30.5378	49.0000	7.0000
30.5520	48.0000	6.9282
30.5663	53.0000	7.2801
30.5805	46.0000	6.7823
30.5948	41.0000	6.4031
30.6091	46.0000	6.7823
30.6233	60.0000	7.7460
30.6376	49.0000	7.0000
30.6518	44.0000	6.6332
30.6661	56.0000	7.4833
30.6804	47.0000	6.8557
30.6946	47.0000	6.8557
30.7089	37.0000	6.0828
30.7231	55.0000	7.4162
30.7374	46.0000	6.7823
30.7517	34.0000	5.8310
30.7659	41.0000	6.4031
30.7802	49.0000	7.0000
30.7944	46.0000	6.7823
30.8087	48.0000	6.9282
30.8230	42.0000	6.4807
30.8372	47.0000	6.8557
30.8515	37.0000	6.0828
30.8657	56.0000	7.4833
30.8800	40.0000	6.3246
30.8943	43.0000	6.5574
30.9085	45.0000	6.7082
30.9228	50.0000	7.0711
30.9370	50.0000	7.0711
30.9513	43.0000	6.5574
30.9656	41.0000	6.4031
30.9798	41.0000	6.4031
30.9941	44.0000	6.6332
31.0083	43.0000	6.5574
31.0226	45.0000	6.7082
31.0369	44.0000	6.6332
31.0511	48.0000	6.9282
31.0654	63.0000	7.9373
31.0796	48.0000	6.9282
31.0939	49.0000	7.0000
31.1082	33.0000	5.7446
31.1224	45.0000	6.7082
31.1367	40.0000	6.3246
31.1509	42.0000	6.4807
31.1652	33.0000	5.7446
31.1794	43.0000	6.5574
31.1937	50.0000	7.0711
31.2080	54.0000	7.3485
31.2222	38.0000	6.1644
31.2365	56.0000	7.4833
31.2507	49.0000	7.0000
31.2650	49.0000	7.0000
31.2793	40.0000	6.3246
31.2935	41.0000	6.4031
31.3078	47.0000	6.8557
31.3220	45.0000	6.7082
31.3363	47.0000	6.8557
31.3506	47.0000	6.8557
31.3648	35.0000	5.9161
31.3791	37.0000	6.0828
31.3933	45.0000	6.7082
31.4076	56.0000	7.4833
31.4219	44.0000	6.6332
31.4361	52.0000	7.2111
31.4504	41.0000	6.4031
31.4646	56.0000	7.4833
31.4789	43.0000	6.5574
31.4932	58.0000	7.6158
31.5074	42.0000	6.4807
31.5217	45.0000	6.7082
31.5359	49.0000	7.0000
31.5502	54.0000	7.3485
31.5645	51.0000	7.1414
31.5787	44.0000	6.6332
31.5930	49.0000	7.0000
31.6072	45.0000	6.7082
31.6215	53.0000	7.2801
31.6358	51.0000	7.1414
31.6500	42.0000	6.4807
31.6643	49.0000	7.0000
31.6785	43.0000	6.5574
31.6928	46.0000	6.7823
31.7070	50.0000	7.0711
31.7213	40.0000	6.3246
31.7356	55.0000	7.4162
31.7498	40.0000	6.3246
31.7641	50.0000	7.0711
31.7783	54.0000	7.3485
31.7926	46.0000	6.7823
31.8069	46.0000	6.7823
31.8211	46.0000	6.7823
31.8354	40.0000	6.3246
31.8496	29.0000	5.3852
31.8639	45.0000	6.7082
31.8782	42.0000	6.4807
31.8924	34.0000	5.8310
31.9067	50.0000	7.0711
31.9209	50.0000	7.0711
31.9352	42.0000	6.4807
31.9495	55.0000	7.4162
31.9637	53.0000	7.2801
31.9780	30.0000	5.4772
31.9922	46.0000	6.7823
32.0065	53.0000	7.2801
32.0208	44.0000	6.6332
32.0350	42.0000	6.4807
32.0493	42.0000	6.4807
32.0635	41.0000	6.4031
32.0778	36.0000	6.0000
32.0921	45.0000	6.7082
32.1063	36.0000	6.0000
32.1206	34.0000	5.8310
32.1348	33.0000	5.7446
32.1491	36.0000	6.0000
32.1634	29.0000	5.3852
32.1776	53.0000	7.2801
32.1919	44.0000	6.6332
32.2061	58.0000	7.6158
32.2204	36.0000	6.0000
32.2347	48.0000	6.9282
32.2489	43.0000	6.5574
32.2632	42.0000	6.4807
32.2774	41.0000	6.4031
32.2917	43.0000	6.5574
32.3059	49.0000	7.0000
32.3202	39.0000	6.2450
32.3345	38.0000	6.1644
32.3487	57.0000	7.5498
32.3630	41.0000	6.4031
32.3772	29.0000	5.3852
32.3915	48.0000	6.9282
32.4058	35.0000	5.9161
32.4200	48.0000	6.9282
32.4343	52.0000	7.2111
32.4485	30.0000	5.4772
32.4628	29.0000	5.3852
32.4771	45.0000	6.7082
32.4913	44.0000	6.6332
32.5056	41.0000	6.4031
32.5198	34.0000	5.8310
32.5341	40.0000	6.3246
32.5484	48.0000	6.9282
32.5626	36.0000	6.0000
32.5769	35.0000	5.9161
32.5911	40.0000	6.3246
32.6054	55.0000	7.4162
32.6197	40.0000	6.3246
32.6339	54.0000	7.3485
32.6482	38.0000	6.1644
32.6624	32.0000	5.6569
32.6767	42.0000	6.4807
32.6910	40.0000	6.3246
32.7052	48.0000	6.9282
32.7195	45.0000	6.7082
32.7337	50.0000	7.0711
32.7480	42.0000	6.4807
32.7623	52.0000	7.2111
32.7765	47.0000	6.8557
32.7908	43.0000	6.5574
32.8050	37.0000	6.0828
32.8193	37.0000	6.0828
32.8336	44.0000	6.6332
32.8478	36.0000	6.0000
32.8621	39.0000	6.2450
32.8763	35.0000	5.9161
32.8906	48.0000	6.9282
32.9048	43.0000	6.5574
32.9191	38.0000	6.1644
32.9334	40.0000	6.3246
32.9476	43.0000	6.5574
32.9619	30.0000	5.4772
32.9761	43.0000	6.5574
32.9904	50.0000	7.0711
33.0047	47.0000	6.8557
33.0189	31.0000	5.5678
33.0332	47.0000	6.8557
33.0474	46.0000	6.7823
33.0617	50.0000	7.0711
33.0760	41.0000	6.4031
33.0902	34.0000	5.8310
33.1045	33.0000	5.7446
33.1187	56.0000	7.4833
33.1330	31.0000	5.5678
33.1473	40.0000	6.3246
33.1615	38.0000	6.1644
33.1758	38.0000	6.1644
33.1900	43.0000	6.5574
33.2043	38.0000	6.1644
33.2186	48.0000	6.9282
33.2328	38.0000	6.1644
33.2471	40.0000	6.3246
33.2613	37.0000	6.0828
33.2756	37.0000	6.0828
33.2899	31.0000	5.5678
33.3041	48.0000	6.9282
33.3184	52.0000	7.2111
33.3326	36.0000	6.0000
33.3469	34.0000	5.8310
33.3612	37.0000	6.0828
33.3754	40.0000	6.3246
33.3897	43.0000	6.5574
33.4039	43.0000	6.5574
33.4182	41.0000	6.4031
33.4324	33.0000	5.7446
33.4467	38.0000	6.1644
33.4610	49.0000	7.0000
33.4752	39.0000	6.2450
33.4895	45.0000	6.7082
33.5037	31.0000	5.5678
33.5180	48.0000	6.9282
33.5323	38.0000	6.1644
33.5465	37.0000	6.0828
33.5608	43.0000	6.5574
33.5750	49.0000	7.0000
33.5893	33.0000	5.7446
33.6036	40.0000	6.3246
33.6178	51.0000	7.1414
33.6321	52.0000	7.2111
33.6463	38.0000	6.1644
33.6606	49.0000	7.0000
33.6749	41.0000	6.4031
33.6891	47.0000	6.8557
33.7034	40.0000	6.3246
33.7176	32.0000	5.6569
33.7319	38.0000	6.1644
33.7462	44.0000	6.6332
33.7604	44.0000	6.6332
33.7747	43.0000	6.5574
33.7889	39.0000	6.2450
33.8032	42.0000	6.4807
33.8175	36.0000	6.0000
33.8317	25.0000	5.0000
33.8460	39.0000	6.2450
33.8602	46.0000	6.7823
33.8745	37.0000	6.0828
33.8888	47.0000	6.8557
33.9030	26.0000	5.0990
33.9173	54.0000	7.3485
33.9315	41.0000	6.4031
33.9458	31.0000	5.5678
33.9601	35.0000	5.9161
33.9743	40.0000	6.3246
33.9886	47.0000	6.8557
34.0028	35.0000	5.9161
34.0171	44.0000	6.6332
34.0313	34.0000	5.8310
34.0456	33.0000	5.7446
34.0599	39.0000	6.2450
34.0741	44.0000	6.6332
34.0884	42.0000	6.4807
34.1026	41.0000	6.4031
34.1169	38.0000	6.1644
34.1312	34.0000	5.8310
34.1454	39.0000	6.2450
34.1597	38.0000	6.1644
34.1739	42.0000	6.4807
34.1882	39.0000	6.2450
34.2025	39.0000	6.2450
34.2167	26.0000	5.0990
34.2310	36.0000	6.0000
34.2452	38.0000	6.1644
34.2595	35.0000	5.9161
34.2738	29.0000	5.3852
34.2880	37.0000	6.0828
34.3023	35.0000	5.9161
34.3165	54.0000	7.3485
34.3308	36.0000	6.0000
34.3451	48.0000	6.9282
34.3593	39.0000	6.2450
34.3736	43.0000	6.5574
34.3878	32.0000	5.6569
34.4021	25.0000	5.0000
34.4164	34.0000	5.8310
34.4306	41.0000	6.4031
34.4449	38.0000	6.1644
34.4591	39.0000	6.2450
34.4734	37.0000	6.0828
34.4877	32.0000	5.6569
34.5019	32.0000	5.6569
34.5162	40.0000	6.3246
34.5304	43.0000	6.5574
34.5447	54.0000	7.3485
34.5589	39.0000	6.2450
34.5732	25.0000	5.0000
34.5875	42.0000	6.4807
34.6017	41.0000	6.4031
34.6160	45.0000	6.7082
34.6302	39.0000	6.2450
34.6445	51.0000	7.1414
34.6588	33.0000	5.7446
34.6730	44.0000	6.6332
34.6873	45.0000	6.7082
34.7015	36.0000	6.0000
34.7158	42.0000	6.4807
34.7301	55.0000	7.4162
34.7443	40.0000	6.3246
34.7586	38.0000	6.1644
34.7728	41.0000	6.4031
34.7871	47.0000	6.8557
34.8014	39.0000	6.2450
34.8156	37.0000	6.0828
34.8299	32.0000	5.6569
34.8441	33.0000	5.7446
34.8584	38.0000	6.1644
34.8727	43.0000	6.5574
34.8869	36.0000	6.0000
34.9012	39.0000	6.2450
34.9154	32.0000	5.6569
34.9297	35.0000	5.9161
34.9440	41.0000	6.4031
34.9582	43.0000	6.5574
34.9725	35.0000	5.9161
34.9867	34.0000	5.8310
35.0010	39.0000	6.2450
35.0153	40.0000	6.3246
35.0295	40.0000	6.3246
35.0438	44.0000	6.6332
35.0580	41.0000	6.4031
35.0723	36.0000	6.0000
35.0866	36.0000	6.0000
35.1008	37.0000	6.0828
35.1151	37.0000	6.0828
35.1293	40.0000	6.3246
35.1436	36.0000	6.0000
35.1578	41.0000	6.4031
35.1721	33.0000	5.7446
35.1864	45.0000	6.7082
35.2006	43.0000	6.5574
35.2149	46.0000	6.7823
35.2291	33.0000	5.7446
35.2434	38.0000	6.1644
35.2577	45.0000	6.7082
35.2719	34.0000	5.8310
35.2862	44.0000	6.6332
35.3004	47.0000	6.8557
35.3147	37.0000	6.0828
35.3290	46.0000	6.7823
35.3432	42.0000	6.4807
35.3575	34.0000	5.8310
35.3717	28.0000	5.2915
35.3860	42.0000	6.4807
35.4003	46.0000	6.7823
35.4145	39.0000	6.2450
35.4288	44.0000	6.6332
35.4430	36.0000	6.0000
35.4573	39.0000	6.2450
35.4716	31.0000	5.5678
35.4858	33.0000	5.7446
35.5001	40.0000	6.3246
35.5143	38.0000	6.1644
35.5286	38.0000	6.1644
35.5429	41.0000	6.4031
35.5571	49.0000	7.0000
35.5714	48.0000	6.9282
35.5856	44.0000	6.6332
35.5999	48.0000	6.9282
35.6142	54.0000	7.3485
35.6284	41.0000	6.4031
35.6427	58.0000	7.6158
35.6569	25.0000	5.0000
35.6712	48.0000	6.9282
35.6855	52.0000	7.2111
35.6997	51.0000	7.1414
35.7140	42.0000	6.4807
35.7282	43.0000	6.5574
35.7425	55.0000	7.4162
35.7567	42.0000	6.4807
35.7710	55.0000	7.4162
35.7853	54.0000	7.3485
35.7995	61.0000	7.8102
35.8138	49.0000	7.0000
35.8280	48.0000	6.9282
35.8423	45.0000	6.7082
35.8566	50.0000	7.0711
35.8708	59.0000	7.6811
35.8851	59.0000	7.6811
35.8993	56.0000	7.4833
35.9136	56.0000	7.4833
35.9279	56.0000	7.4833
35.9421	65.0000	8.0623
35.9564	53.0000	7.2801
35.9706	74.0000	8.6023
35.9849	80.0000	8.9443
35.9992	64.0000	8.0000
36.0134	80.0000	8.9443
36.0277	59.0000	7.6811
36.0419	83.0000	9.1104
36.0562	70.0000	8.3666
36.0705	86.0000	9.2736
36.0847	74.0000	8.6023
36.0990	77.0000	8.7750
36.1132	78.0000	8.8318
36.1275	73.0000	8.5440
36.1418	63.0000	7.9373
36.1560	69.0000	8.3066
36.1703	74.0000	8.6023
36.1845	57.0000	7.5498
36.1988	55.0000	7.4162
36.2131	66.0000	8.1240
36.2273	54.0000	7.3485
36.2416	48.0000	6.9282
36.2558	64.0000	8.0000
36.2701	56.0000	7.4833
36.2843	57.0000	7.5498
36.2986	34.0000	5.8310
36.3129	45.0000	6.7082
36.3271	59.0000	7.6811
36.3414	35.0000	5.9161
36.3556	54.0000	7.3485
36.3699	51.0000	7.1414
36.3842	52.0000	7.2111
36.3984	52.0000	7.2111
36.4127	50.0000	7.0711
36.4269	59.0000	7.6811
36.4412	56.0000	7.4833
36.4555	42.0000	6.4807
36.4697	44.0000	6.6332
36.4840	57.0000	7.5498
36.4982	49.0000	7.0000
36.5125	35.0000	5.9161
36.5268	43.0000	6.5574
36.5410	40.0000	6.3246
36.5553	53.0000	7.2801
36.5695	49.0000	7.0000
36.5838	44.0000	6.6332
36.5981	39.0000	6.2450
36.6123	53.0000	7.2801
36.6266	47.0000	6.8557
36.6408	47.0000	6.8557
36.6551	52.0000	7.2111
36.6694	62.0000	7.8740
36.6836	66.0000	8.1240
36.6979	62.0000	7.8740
36.7121	62.0000	7.8740
36.7264	65.0000	8.0623
36.7407	71.0000	8.4261
36.7549	62.0000	7.8740
36.7692	67.0000	8.1854
36.7834	73.0000	8.5440
36.7977	68.0000	8.2462
36.8120	64.0000	8.0000
36.8262	68.0000	8.2462
36.8405	67.0000	8.1854
36.8547	62.0000	7.8740
36.8690	77.0000	8.7750
36.8832	70.0000	8.3666
36.8975	83.0000	9.1104
36.9118	71.0000	8.4261
36.9260	71.0000	8.4261
36.9403	65.0000	8.0623
36.9545	73.0000	8.5440
36.9688	80.0000	8.9443
36.9831	58.0000	7.6158
36.9973	78.0000	8.8318
37.0116	73.0000	8.5440
37.0258	79.0000	8.8882
37.0401	85.0000	9.2195
37.0544	93.0000	9.6437
37.0686	66.0000	8.1240
37.0829	59.0000	7.6811
37.0971	78.0000	8.8318
37.1114	68.0000	8.2462
37.1257	55.0000	7.4162
37.1399	61.0000	7.8102
37.1542	75.0000	8.6603
37.1684	73.0000	8.5440
37.1827	79.0000	8.8882
37.1970	66.0000	8.1240
37.2112	72.0000	8.4853
37.2255	67.0000	8.1854
37.2397	57.0000	7.5498
37.2540	48.0000	6.9282
37.2683	45.0000	6.7082
37.2825	68.0000	8.2462
37.2968	80.0000	8.9443
37.3110	67.0000	8.1854
37.3253	65.0000	8.0623
37.3396	84.0000	9.1652
37.3538	65.0000	8.0623
37.3681	76.0000	8.7178
37.3823	67.0000	8.1854
37.3966	58.0000	7.6158
37.4108	67.0000	8.1854
37.4251	72.0000	8.4853
37.4394	74.0000	8.6023
37.4536	73.0000	8.5440
37.4679	76.0000	8.7178
37.4821	91.0000	9.5394
37.4964	101.0000	10.0499
37.5107	93.0000	9.6437
37.5249	93.0000	9.6437
37.5392	88.0000	9.3808
37.5534	95.0000	9.7468
37.5677	112.0000	10.5830
37.5820	126.0000	11.2250
37.5962	125.0000	11.1803
37.6105	93.0000	9.6437
37.6247	120.0000	10.9545
37.6390	126.0000	11.2250
37.6533	131.0000	11.4455
37.6675	112.0000	10.5830
37.6818	152.0000	12.3288
37.6960	158.0000	12.5698
37.7103	176.0000	13.2665
37.7246	136.0000	11.6619
37.7388	159.0000	12.6095
37.7531	165.0000	12.8452
37.7673	174.0000	13.1909
37.7816	148.0000	12.1655
37.7959	171.0000	13.0767
37.8101	159.0000	12.6095
37.8244	164.0000	12.8062
37.8386	150.0000	12.2474
37.8529	165.0000	12.8452
37.8672	183.0000	13.5277
37.8814	142.0000	11.9164
37.8957	130.0000	11.4018
37.9099	150.0000	12.2474
37.9242	142.0000	11.9164
37.9385	130.0000	11.4018
37.9527	153.0000	12.3693
37.9670	125.0000	11.1803
37.9812	132.0000	11.4891
37.9955	129.0000	11.3578
38.0097	116.0000	10.7703
38.0240	113.0000	10.6301
38.0383	92.0000	9.5917
38.0525	116.0000	10.7703
38.0668	87.0000	9.3274
38.0810	100.0000	10.0000
38.0953	119.0000	10.9087
38.1096	85.0000	9.2195
38.1238	77.0000	8.7750
38.1381	92.0000	9.5917
38.1523	84.0000	9.1652
38.1666	75.0000	8.6603
38.1809	98.0000	9.8995
38.1951	82.0000	9.0554
38.2094	74.0000	8.6023
38.2236	69.0000	8.3066
38.2379	80.0000	8.9443
38.2522	73.0000	8.5440
38.2664	73.0000	8.5440
38.2807	65.0000	8.0623
38.2949	70.0000	8.3666
38.3092	68.0000	8.2462
38.3235	84.0000	9.1652
38.3377	58.0000	7.6158
38.3520	72.0000	8.4853
38.3662	67.0000	8.1854
38.3805	78.0000	8.8318
38.3948	66.0000	8.1240
38.4090	78.0000	8.8318
38.4233	58.0000	7.6158
38.4375	94.0000	9.6954
38.4518	78.0000	8.8318
38.4661	75.0000	8.6603
38.4803	70.0000	8.3666
38.4946	79.0000	8.8882
38.5088	83.0000	9.1104
38.5231	94.0000	9.6954
38.5374	94.0000	9.6954
38.5516	95.0000	9.7468
38.5659	87.0000	9.3274
38.5801	89.0000	9.4340
38.5944	83.0000	9.1104
38.6086	88.0000	9.3808
38.6229	75.0000	8.6603
38.6372	68.0000	8.2462
38.6514	60.0000	7.7460
38.6657	76.0000	8.7178
38.6799	84.0000	9.1652
38.6942	78.0000	8.8318
38.7085	71.0000	8.4261
38.7227	61.0000	7.8102
38.7370	65.0000	8.0623
38.7512	53.0000	7.2801
38.7655	67.0000	8.1854
38.7798	59.0000	7.6811
38.7940	53.0000	7.2801
38.8083	55.0000	7.4162
38.8225	46.0000	6.7823
38.8368	46.0000	6.7823
38.8511	66.0000	8.1240
38.8653	54.0000	7.3485
38.8796	54.0000	7.3485
38.8938	46.0000	6.7823
38.9081	48.0000	6.9282
38.9224	45.0000	6.7082
38.9366	52.0000	7.2111
38.9509	34.0000	5.8310
38.9651	47.0000	6.8557
38.9794	62.0000	7.8740
38.9937	33.0000	5.7446
39.0079	49.0000	7.0000
39.0222	42.0000	6.4807
39.0364	45.0000	6.7082
39.0507	40.0000	6.3246
39.0650	47.0000	6.8557
39.0792	51.0000	7.1414
39.0935	51.0000	7.1414
39.1077	53.0000	7.2801
39.1220	50.0000	7.0711
39.1362	40.0000	6.3246
39.1505	48.0000	6.9282
39.1648	52.0000	7.2111
39.1790	58.0000	7.6158
39.1933	40.0000	6.3246
39.2075	43.0000	6.5574
39.2218	40.0000	6.3246
39.2361	47.0000	6.8557
39.2503	48.0000	6.9282
39.2646	38.0000	6.1644
39.2788	35.0000	5.9161
39.2931	46.0000	6.7823
39.3074	48.0000	6.9282
39.3216	39.0000	6.2450
39.3359	32.0000	5.6569
39.3501	39.0000	6.2450
39.3644	44.0000	6.6332
39.3787	37.0000	6.0828
39.3929	33.0000	5.7446
39.4072	51.0000	7.1414
39.4214	36.0000	6.0000
39.4357	39.0000	6.2450
39.4500	39.0000	6.2450
39.4642	35.0000	5.9161
39.4785	42.0000	6.4807
39.4927	38.0000	6.1644
39.5070	42.0000	6.4807
39.5213	40.0000	6.3246
39.5355	40.0000	6.3246
39.5498	40.0000	6.3246
39.5640	37.0000	6.0828
39.5783	31.0000	5.5678
39.5926	28.0000	5.2915
39.6068	44.0000	6.6332
39.6211	21.0000	4.5826
39.6353	35.0000	5.9161
39.6496	43.0000	6.5574
39.6639	48.0000	6.9282
39.6781	33.0000	5.7446
39.6924	40.0000	6.3246
39.7066	38.0000	6.1644
39.7209	36.0000	6.0000
39.7351	33.0000	5.7446
39.7494	33.0000	5.7446
39.7637	46.0000	6.7823
39.7779	38.0000	6.1644
39.7922	30.0000	5.4772
39.8064	41.0000	6.4031
39.8207	29.0000	5.3852
39.8350	37.0000	6.0828
39.8492	39.0000	6.2450
39.8635	34.0000	5.8310
39.8777	46.0000	6.7823
39.8920	41.0000	6.4031
39.9063	35.0000	5.9161
39.9205	39.0000	6.2450
39.9348	30.0000	5.4772
39.9490	36.0000	6.0000
39.9633	40.0000	6.3246
39.9776	29.0000	5.3852
39.9918	42.0000	6.4807
40.0061	32.0000	5.6569
40.0203	31.0000	5.5678
40.0346	32.0000	5.6569
40.0489	31.0000	5.5678
40.0631	32.0000	5.6569
40.0774	28.0000	5.2915
40.0916	35.0000	5.9161
40.1059	43.0000	6.5574
40.1202	39.0000	6.2450
40.1344	24.0000	4.8990
40.1487	42.0000	6.4807
40.1629	27.0000	5.1962
40.1772	44.0000	6.6332
40.1915	32.0000	5.6569
40.2057	44.0000	6.6332
40.2200	29.0000	5.3852
40.2342	41.0000	6.4031
40.2485	53.0000	7.2801
40.2627	29.0000	5.3852
40.2770	26.0000	5.0990
40.2913	24.0000	4.8990
40.3055	39.0000	6.2450
40.3198	34.0000	5.8310
40.3340	34.0000	5.8310
40.3483	30.0000	5.4772
40.3626	31.0000	5.5678
40.3768	33.0000	5.7446
40.3911	33.0000	5.7446
40.4053	23.0000	4.7958
40.4196	30.0000	5.4772
40.4339	24.0000	4.8990
40.4481	31.0000	5.5678
40.4624	44.0000	6.6332
40.4766	41.0000	6.4031
40.4909	31.0000	5.5678
40.5052	34.0000	5.8310
40.5194	33.0000	5.7446
40.5337	39.0000	6.2450
40.5479	27.0000	5.1962
40.5622	33.0000	5.7446
40.5765	27.0000	5.1962
40.5907	33.0000	5.7446
40.6050	33.0000	5.7446
40.6192	33.0000	5.7446
40.6335	28.0000	5.2915
40.6478	29.0000	5.3852
40.6620	37.0000	6.0828
40.6763	37.0000	6.0828
40.6905	35.0000	5.9161
40.7048	28.0000	5.2915
40.7191	35.0000	5.9161
40.7333	33.0000	5.7446
40.7476	20.0000	4.4721
40.7618	35.0000	5.9161
40.7761	35.0000	5.9161
40.7904	31.0000	5.5678
40.8046	37.0000	6.0828
40.8189	43.0000	6.5574
40.8331	30.0000	5.4772
40.8474	30.0000	5.4772
40.8616	42.0000	6.4807
40.8759	29.0000	5.3852
40.8902	41.0000	6.4031
40.9044	38.0000	6.1644
40.9187	36.0000	6.0000
40.9329	43.0000	6.5574
40.9472	34.0000	5.8310
40.9615	37.0000	6.0828
40.9757	36.0000	6.0000
40.9900	39.0000	6.2450
41.0042	41.0000	6.4031
41.0185	45.0000	6.7082
41.0328	39.0000	6.2450
41.0470	32.0000	5.6569
41.0613	36.0000	6.0000
41.0755	44.0000	6.6332
41.0898	51.0000	7.1414
41.1041	36.0000	6.0000
41.1183	51.0000	7.1414
41.1326	61.0000	7.8102
41.1468	40.0000	6.3246
41.1611	48.0000	6.9282
41.1754	40.0000	6.3246
41.1896	53.0000	7.2801
41.2039	39.0000	6.2450
41.2181	49.0000	7.0000
41.2324	45.0000	6.7082
41.2467	65.0000	8.0623
41.2609	54.0000	7.3485
41.2752	34.0000	5.8310
41.2894	38.0000	6.1644
41.3037	45.0000	6.7082
41.3180	50.0000	7.0711
41.3322	46.0000	6.7823
41.3465	28.0000	5.2915
41.3607	44.0000	6.6332
41.3750	34.0000	5.8310
41.3893	49.0000	7.0000
41.4035	40.0000	6.3246
41.4178	31.0000	5.5678
41.4320	22.0000	4.6904
41.4463	35.0000	5.9161
41.4605	35.0000	5.9161
41.4748	36.0000	6.0000
41.4891	46.0000	6.7823
41.5033	42.0000	6.4807
41.5176	33.0000	5.7446
41.5318	44.0000	6.6332
41.5461	35.0000	5.9161
41.5604	37.0000	6.0828
41.5746	42.0000	6.4807
41.5889	33.0000	5.7446
41.6031	24.0000	4.8990
41.6174	22.0000	4.6904
41.6317	33.0000	5.7446
41.6459	40.0000	6.3246
41.6602	31.0000	5.5678
41.6744	39.0000	6.2450
41.6887	31.0000	5.5678
41.7030	36.0000	6.0000
41.7172	27.0000	5.1962
41.7315	45.0000	6.7082
41.7457	28.0000	5.2915
41.7600	35.0000	5.9161
41.7743	33.0000	5.7446
41.7885	26.0000	5.0990
41.8028	41.0000	6.4031
41.8170	32.0000	5.6569
41.8313	27.0000	5.1962
41.8456	26.0000	5.0990
41.8598	34.0000	5.8310
41.8741	33.0000	5.7446
41.8883	21.0000	4.5826
41.9026	27.0000	5.1962
41.9169	35.0000	5.9161
41.9311	42.0000	6.4807
41.9454	33.0000	5.7446
41.9596	30.0000	5.4772
41.9739	27.0000	5.1962
41.9881	30.0000	5.4772
42.0024	29.0000	5.3852
42.0167	27.0000	5.1962
42.0309	34.0000	5.8310
42.0452	29.0000	5.3852
42.0594	29.0000	5.3852
42.0737	31.0000	5.5678
42.0880	30.0000	5.4772
42.1022	28.0000	5.2915
42.1165	28.0000	5.2915
42.1307	36.0000	6.0000
42.1450	34.0000	5.8310
42.1593	38.0000	6.1644
42.1735	27.0000	5.1962
42.1878	36.0000	6.0000
42.2020	29.0000	5.3852
42.2163	38.0000	6.1644
42.2306	29.0000	5.3852
42.2448	33.0000	5.7446
42.2591	32.0000	5.6569
42.2733	29.0000	5.3852
42.2876	25.0000	5.0000
42.3019	21.0000	4.5826
42.3161	27.0000	5.1962
42.3304	35.0000	5.9161
42.3446	39.0000	6.2450
42.3589	30.0000	5.4772
42.3732	43.0000	6.5574
42.3874	29.0000	5.3852
42.4017	32.0000	5.6569
42.4159	18.0000	4.2426
42.4302	31.0000	5.5678
42.4445	28.0000	5.2915
42.4587	25.0000	5.0000
42.4730	27.0000	5.1962
42.4872	25.0000	5.0000
42.5015	31.0000	5.5678
42.5158	30.0000	5.4772
42.5300	33.0000	5.7446
42.5443	30.0000	5.4772
42.5585	32.0000	5.6569
42.5728	35.0000	5.9161
42.5870	26.0000	5.0990
42.6013	28.0000	5.2915
42.6156	36.0000	6.0000
42.6298	34.0000	5.8310
42.6441	29.0000	5.3852
42.6583	28.0000	5.2915
42.6726	31.0000	5.5678
42.6869	38.0000	6.1644
42.7011	34.0000	5.8310
42.7154	21.0000	4.5826
42.7296	37.0000	6.0828
42.7439	32.0000	5.6569
42.7582	32.0000	5.6569
42.7724	31.0000	5.5678
42.7867	36.0000	6.0000
42.8009	22.0000	4.6904
42.8152	31.0000	5.5678
42.8295	23.0000	4.7958
42.8437	32.0000	5.6569
42.8580	20.0000	4.4721
42.8722	31.0000	5.5678
42.8865	33.0000	5.7446
42.9008	29.0000	5.3852
42.9150	25.0000	5.0000
42.9293	28.0000	5.2915
42.9435	24.0000	4.8990
42.9578	26.0000	5.0990
42.9721	29.0000	5.3852
42.9863	37.0000	6.0828
43.0006	40.0000	6.3246
43.0148	33.0000	5.7446
43.0291	35.0000	5.9161
43.0434	30.0000	5.4772
43.0576	36.0000	6.0000
43.0719	28.0000	5.2915
43.0861	27.0000	5.1962
43.1004	31.0000	5.5678
43.1146	41.0000	6.4031
43.1289	19.0000	4.3589
43.1432	33.0000	5.7446
43.1574	29.0000	5.3852
43.1717	18.0000	4.2426
43.1859	29.0000	5.3852
43.2002	21.0000	4.5826
43.2145	29.0000	5.3852
43.2287	19.0000	4.3589
43.2430	28.0000	5.2915
43.2572	32.0000	5.6569
43.2715	20.0000	4.4721
43.2858	29.0000	5.3852
43.3000	33.0000	5.7446
43.3143	17.0000	4.1231
43.3285	37.0000	6.0828
43.3428	19.0000	4.3589
43.3571	27.0000	5.1962
43.3713	40.0000	6.3246
43.3856	23.0000	4.7958
43.3998	27.0000	5.1962
43.4141	28.0000	5.2915
43.4284	17.0000	4.1231
43.4426	17.0000	4.1231
43.4569	32.0000	5.6569
43.4711	31.0000	5.5678
43.4854	27.0000	5.1962
43.4997	30.0000	5.4772
43.5139	33.0000	5.7446
43.5282	34.0000	5.8310
43.5424	18.0000	4.2426
43.5567	32.0000	5.6569
43.5710	30.0000	5.4772
43.5852	31.0000	5.5678
43.5995	36.0000	6.0000
43.6137	35.0000	5.9161
43.6280	27.0000	5.1962
43.6423	31.0000	5.5678
43.6565	23.0000	4.7958
43.6708	29.0000	5.3852
43.6850	44.0000	6.6332
43.6993	23.0000	4.7958
43.7135	26.0000	5.0990
43.7278	23.0000	4.7958
43.7421	27.0000	5.1962
43.7563	31.0000	5.5678
43.7706	18.0000	4.2426
43.7848	30.0000	5.4772
43.7991	23.0000	4.7958
43.8134	30.0000	5.4772
43.8276	29.0000	5.3852
43.8419	24.0000	4.8990
43.8561	33.0000	5.7446
43.8704	33.0000	5.7446
43.8847	27.0000	5.1962
43.8989	27.0000	5.1962
43.9132	33.0000	5.7446
43.9274	27.0000	5.1962
43.9417	28.0000	5.2915
43.9560	25.0000	5.0000
43.9702	34.0000	5.8310
43.9845	32.0000	5.6569
43.9987	37.0000	6.0828
44.0130	38.0000	6.1644
44.0273	34.0000	5.8310
44.0415	39.0000	6.2450
44.0558	27.0000	5.1962
44.0700	31.0000	5.5678
44.0843	32.0000	5.6569
44.0986	32.0000	5.6569
44.1128	23.0000	4.7958
44.1271	39.0000	6.2450
44.1413	36.0000	6.0000
44.1556	29.0000	5.3852
44.1699	32.0000	5.6569
44.1841	32.0000	5.6569
44.1984	20.0000	4.4721
44.2126	27.0000	5.1962
44.2269	30.0000	5.4772
44.2412	36.0000	6.0000
44.2554	27.0000	5.1962
44.2697	30.0000	5.4772
44.2839	29.0000	5.3852
44.2982	22.0000	4.6904
44.3124	30.0000	5.4772
44.3267	28.0000	5.2915
44.3410	35.0000	5.9161
44.3552	31.0000	5.5678
44.3695	31.0000	5.5678
44.3837	27.0000	5.1962
44.3980	29.0000	5.3852
44.4123	31.0000	5.5678
44.4265	29.0000	5.3852
44.4408	24.0000	4.8990
44.4550	37.0000	6.0828
44.4693	35.0000	5.9161
44.4836	19.0000	4.3589
44.4978	23.0000	4.7958
44.5121	32.0000	5.6569
44.5263	25.0000	5.0000
44.5406	38.0000	6.1644
44.5549	28.0000	5.2915
44.5691	25.0000	5.0000
44.5834	26.0000	5.0990
44.5976	33.0000	5.7446
44.6119	36.0000	6.0000
44.6262	20.0000	4.4721
44.6404	16.0000	4.0000
44.6547	23.0000	4.7958
44.6689	25.0000	5.0000
44.6832	38.0000	6.1644
44.6975	22.0000	4.6904
44.7117	24.0000	4.8990
44.7260	26.0000	5.0990
44.7402	26.0000	5.0990
44.7545	22.0000	4.6904
44.7688	23.0000	4.7958
44.7830	31.0000	5.5678
44.7973	30.0000	5.4772
44.8115	28.0000	5.2915
44.8258	28.0000	5.2915
44.8400	22.0000	4.6904
44.8543	22.0000	4.6904
44.8686	24.0000	4.8990
44.8828	25.0000	5.0000
44.8971	27.0000	5.1962
44.9113	19.0000	4.3589
44.9256	27.0000	5.1962
44.9399	24.0000	4.8990
44.9541	29.0000	5.3852
44.9684	24.0000	4.8990
44.9826	28.0000	5.2915
44.9969	24.0000	4.8990
45.0112	31.0000	5.5678
45.0254	26.0000	5.0990
45.0397	20.0000	4.4721
45.0539	18.0000	4.2426
45.0682	19.0000	4.3589
45.0825	27.0000	5.1962
45.0967	35.0000	5.9161
45.1110	30.0000	5.4772
45.1252	15.0000	3.8730
45.1395	33.0000	5.7446
45.1538	26.0000	5.0990
45.1680	27.0000	5.1962
45.1823	23.0000	4.7958
45.1965	23.0000	4.7958
45.2108	17.0000	4.1231
45.2251	29.0000	5.3852
45.2393	22.0000	4.6904
45.2536	34.0000	5.8310
45.2678	29.0000	5.3852
45.2821	21.0000	4.5826
45.2964	25.0000	5.0000
45.3106	24.0000	4.8990
45.3249	27.0000	5.1962
45.3391	25.0000	5.0000
45.3534	26.0000	5.0990
45.3677	26.0000	5.0990
45.3819	26.0000	5.0990
45.3962	24.0000	4.8990
45.4104	20.0000	4.4721
45.4247	27.0000	5.1962
45.4389	23.0000	4.7958
45.4532	16.0000	4.0000
45.4675	26.0000	5.0990
45.4817	32.0000	5.6569
45.4960	30.0000	5.4772
45.5102	34.0000	5.8310
45.5245	32.0000	5.6569
45.5388	32.0000	5.6569
45.5530	32.0000	5.6569
45.5673	17.0000	4.1231
45.5815	34.0000	5.8310
45.5958	36.0000	6.0000
45.6101	33.0000	5.7446
45.6243	22.0000	4.6904
45.6386	22.0000	4.6904
45.6528	20.0000	4.4721
45.6671	25.0000	5.0000
45.6814	23.0000	4.7958
45.6956	28.0000	5.2915
45.7099	23.0000	4.7958
45.7241	33.0000	5.7446
45.7384	37.0000	6.0828
45.7527	24.0000	4.8990
45.7669	24.0000	4.8990
45.7812	25.0000	5.0000
45.7954	31.0000	5.5678
45.8097	25.0000	5.0000
45.8240	34.0000	5.8310
45.8382	42.0000	6.4807
45.8525	17.0000	4.1231
45.8667	26.0000	5.0990
45.8810	36.0000	6.0000
45.8953	28.0000	5.2915
45.9095	15.0000	3.8730
45.9238	36.0000	6.0000
45.9380	28.0000	5.2915
45.9523	23.0000	4.7958
45.9665	33.0000	5.7446
45.9808	24.0000	4.8990
45.9951	28.0000	5.2915
46.0093	40.0000	6.3246
46.0236	29.0000	5.3852
46.0378	16.0000	4.0000
46.0521	20.0000	4.4721
46.0664	26.0000	5.0990
46.0806	28.0000	5.2915
46.0949	29.0000	5.3852
46.1091	30.0000	5.4772
46.1234	24.0000	4.8990
46.1377	27.0000	5.1962
46.1519	31.0000	5.5678
46.1662	25.0000	5.0000
46.1804	39.0000	6.2450
46.1947	31.0000	5.5678
46.2090	31.0000	5.5678
46.2232	23.0000	4.7958
46.2375	31.0000	5.5678
46.2517	23.0000	4.7958
46.2660	28.0000	5.2915
46.2803	28.0000	5.2915
46.2945	40.0000	6.3246
46.3088	24.0000	4.8990
46.3230	34.0000	5.8310
46.3373	29.0000	5.3852
46.3516	26.0000	5.0990
46.3658	25.0000	5.0000
46.3801	24.0000	4.8990
46.3943	27.0000	5.1962
46.4086	30.0000	5.4772
46.4229	36.0000	6.0000
46.4371	35.0000	5.9161
46.4514	34.0000	5.8310
46.4656	24.0000	4.8990
46.4799	33.0000	5.7446
46.4942	25.0000	5.0000
46.5084	23.0000	4.7958
46.5227	24.0000	4.8990
46.5369	24.0000	4.8990
46.5512	27.0000	5.1962
46.5654	29.0000	5.3852
46.5797	31.0000	5.5678
46.5940	32.0000	5.6569
46.6082	32.0000	5.6569
46.6225	29.0000	5.3852
46.6367	21.0000	4.5826
46.6510	36.0000	6.0000
46.6653	29.0000	5.3852
46.6795	23.0000	4.7958
46.6938	23.0000	4.7958
46.7080	26.0000	5.0990
46.7223	26.0000	5.0990
46.7366	27.0000	5.1962
46.7508	24.0000	4.8990
46.7651	37.0000	6.0828
46.7793	26.0000	5.0990
46.7936	28.0000	5.2915
46.8079	37.0000	6.0828
46.8221	33.0000	5.7446
46.8364	35.0000	5.9161
46.8506	35.0000	5.9161
46.8649	21.0000	4.5826
46.8792	36.0000	6.0000
46.8934	32.0000	5.6569
46.9077	36.0000	6.0000
46.9219	28.0000	5.2915
46.9362	43.0000	6.5574
46.9505	29.0000	5.3852
46.9647	29.0000	5.3852
46.9790	33.0000	5.7446
46.9932	32.0000	5.6569
47.0075	39.0000	6.2450
47.0218	33.0000	5.7446
47.0360	26.0000	5.0990
47.0503	29.0000	5.3852
47.0645	33.0000	5.7446
47.0788	38.0000	6.1644
47.0931	45.0000	6.7082
47.1073	32.0000	5.6569
47.1216	30.0000	5.4772
47.1358	31.0000	5.5678
47.1501	29.0000	5.3852
47.1643	43.0000	6.5574
47.1786	34.0000	5.8310
47.1929	30.0000	5.4772
47.2071	31.0000	5.5678
47.2214	31.0000	5.5678
47.2356	32.0000	5.6569
47.2499	38.0000	6.1644
47.2642	30.0000	5.4772
47.2784	37.0000	6.0828
47.2927	33.0000	5.7446
47.3069	40.0000	6.3246
47.3212	40.0000	6.3246
47.3355	38.0000	6.1644
47.3497	35.0000	5.9161
47.3640	42.0000	6.4807
47.3782	44.0000	6.6332
47.3925	42.0000	6.4807
47.4068	50.0000	7.0711
47.4210	43.0000	6.5574
47.4353	53.0000	7.2801
47.4495	44.0000	6.6332
47.4638	47.0000	6.8557
47.4781	54.0000	7.3485
47.4923	58.0000	7.6158
47.5066	48.0000	6.9282
47.5208	55.0000	7.4162
47.5351	55.0000	7.4162
47.5494	67.0000	8.1854
47.5636	53.0000	7.2801
47.5779	61.0000	7.8102
47.5921	68.0000	8.2462
47.6064	81.0000	9.0000
47.6207	59.0000	7.6811
47.6349	85.0000	9.2195
47.6492	79.0000	8.8882
47.6634	97.0000	9.8489
47.6777	86.0000	9.2736
47.6919	80.0000	8.9443
47.7062	95.0000	9.7468
47.7205	81.0000	9.0000
47.7347	96.0000	9.7980
47.7490	88.0000	9.3808
47.7632	129.0000	11.3578
47.7775	102.0000	10.0995
47.7918	126.0000	11.2250
47.8060	134.0000	11.5758
47.8203	135.0000	11.6190
47.8345	150.0000	12.2474
47.8488	140.0000	11.8322
47.8631	169.0000	13.0000
47.8773	158.0000	12.5698
47.8916	184.0000	13.5647
47.9058	187.0000	13.6748
47.9201	183.0000	13.5277
47.9344	189.0000	13.7477
47.9486	204.0000	14.2829
47.9629	182.0000	13.4907
47.9771	176.0000	13.2665
47.9914	219.0000	14.7986
48.0057	213.0000	14.5945
48.0199	198.0000	14.0712
48.0342	185.0000	13.6015
48.0484	216.0000	14.6969
48.0627	221.0000	14.8661
48.0770	208.0000	14.4222
48.0912	206.0000	14.3527
48.1055	182.0000	13.4907
48.1197	186.0000	13.6382
48.1340	184.0000	13.5647
48.1483	183.0000	13.5277
48.1625	143.0000	11.9583
48.1768	163.0000	12.7671
48.1910	140.0000	11.8322
48.2053	135.0000	11.6190
48.2196	167.0000	12.9228
48.2338	127.0000	11.2694
48.2481	111.0000	10.5357
48.2623	113.0000	10.6301
48.2766	102.0000	10.0995
48.2908	100.0000	10.0000
48.3051	88.0000	9.3808
48.3194	99.0000	9.9499
48.3336	88.0000	9.3808
48.3479	56.0000	7.4833
48.3621	90.0000	9.4868
48.3764	97.0000	9.8489
48.3907	81.0000	9.0000
48.4049	60.0000	7.7460
48.4192	70.0000	8.3666
48.4334	52.0000	7.2111
48.4477	62.0000	7.8740
48.4620	59.0000	7.6811
48.4762	43.0000	6.5574
48.4905	56.0000	7.4833
48.5047	64.0000	8.0000
[truncated: 4,313 more rows]
