# Supplementary material for: pdCIFplotter: visualizing powder diffraction data in pdCIF format
Source: J Appl Crystallogr. 2022 May 25;55(Pt 3):631–7. doi: 10.1107/S1600576722003478 (PMC9172038; doi:10.1107/S1600576722003478)
Supplement: Supplementary file 3 [file j-55-00631-sup3.zip › second/xye-files/degussa_002.xye]

20.0000	74.0000	8.6023
20.0143	67.0000	8.1854
20.0285	68.0000	8.2462
20.0428	61.0000	7.8102
20.0570	66.0000	8.1240
20.0713	69.0000	8.3066
20.0856	55.0000	7.4162
20.0998	85.0000	9.2195
20.1141	63.0000	7.9373
20.1283	65.0000	8.0623
20.1426	60.0000	7.7460
20.1569	84.0000	9.1652
20.1711	62.0000	7.8740
20.1854	65.0000	8.0623
20.1996	70.0000	8.3666
20.2139	76.0000	8.7178
20.2282	78.0000	8.8318
20.2424	64.0000	8.0000
20.2567	63.0000	7.9373
20.2709	77.0000	8.7750
20.2852	61.0000	7.8102
20.2994	75.0000	8.6603
20.3137	80.0000	8.9443
20.3280	52.0000	7.2111
20.3422	75.0000	8.6603
20.3565	73.0000	8.5440
20.3707	61.0000	7.8102
20.3850	54.0000	7.3485
20.3993	67.0000	8.1854
20.4135	85.0000	9.2195
20.4278	49.0000	7.0000
20.4420	88.0000	9.3808
20.4563	72.0000	8.4853
20.4706	78.0000	8.8318
20.4848	74.0000	8.6023
20.4991	59.0000	7.6811
20.5133	74.0000	8.6023
20.5276	64.0000	8.0000
20.5419	75.0000	8.6603
20.5561	51.0000	7.1414
20.5704	51.0000	7.1414
20.5846	63.0000	7.9373
20.5989	54.0000	7.3485
20.6132	78.0000	8.8318
20.6274	54.0000	7.3485
20.6417	60.0000	7.7460
20.6559	69.0000	8.3066
20.6702	55.0000	7.4162
20.6845	67.0000	8.1854
20.6987	76.0000	8.7178
20.7130	67.0000	8.1854
20.7272	54.0000	7.3485
20.7415	60.0000	7.7460
20.7558	60.0000	7.7460
20.7700	60.0000	7.7460
20.7843	60.0000	7.7460
20.7985	70.0000	8.3666
20.8128	76.0000	8.7178
20.8271	77.0000	8.7750
20.8413	68.0000	8.2462
20.8556	81.0000	9.0000
20.8698	69.0000	8.3066
20.8841	67.0000	8.1854
20.8983	58.0000	7.6158
20.9126	66.0000	8.1240
20.9269	54.0000	7.3485
20.9411	71.0000	8.4261
20.9554	70.0000	8.3666
20.9696	66.0000	8.1240
20.9839	70.0000	8.3666
20.9982	64.0000	8.0000
21.0124	65.0000	8.0623
21.0267	57.0000	7.5498
21.0409	65.0000	8.0623
21.0552	57.0000	7.5498
21.0695	63.0000	7.9373
21.0837	67.0000	8.1854
21.0980	73.0000	8.5440
21.1122	82.0000	9.0554
21.1265	64.0000	8.0000
21.1408	43.0000	6.5574
21.1550	48.0000	6.9282
21.1693	65.0000	8.0623
21.1835	54.0000	7.3485
21.1978	68.0000	8.2462
21.2121	65.0000	8.0623
21.2263	64.0000	8.0000
21.2406	64.0000	8.0000
21.2548	76.0000	8.7178
21.2691	67.0000	8.1854
21.2834	73.0000	8.5440
21.2976	86.0000	9.2736
21.3119	72.0000	8.4853
21.3261	71.0000	8.4261
21.3404	76.0000	8.7178
21.3547	79.0000	8.8882
21.3689	62.0000	7.8740
21.3832	70.0000	8.3666
21.3974	69.0000	8.3066
21.4117	76.0000	8.7178
21.4260	50.0000	7.0711
21.4402	71.0000	8.4261
21.4545	68.0000	8.2462
21.4687	72.0000	8.4853
21.4830	66.0000	8.1240
21.4972	61.0000	7.8102
21.5115	78.0000	8.8318
21.5258	64.0000	8.0000
21.5400	64.0000	8.0000
21.5543	58.0000	7.6158
21.5685	80.0000	8.9443
21.5828	63.0000	7.9373
21.5971	65.0000	8.0623
21.6113	67.0000	8.1854
21.6256	72.0000	8.4853
21.6398	59.0000	7.6811
21.6541	46.0000	6.7823
21.6684	67.0000	8.1854
21.6826	50.0000	7.0711
21.6969	64.0000	8.0000
21.7111	66.0000	8.1240
21.7254	73.0000	8.5440
21.7397	68.0000	8.2462
21.7539	61.0000	7.8102
21.7682	61.0000	7.8102
21.7824	60.0000	7.7460
21.7967	60.0000	7.7460
21.8110	56.0000	7.4833
21.8252	64.0000	8.0000
21.8395	65.0000	8.0623
21.8537	81.0000	9.0000
21.8680	49.0000	7.0000
21.8823	53.0000	7.2801
21.8965	76.0000	8.7178
21.9108	49.0000	7.0000
21.9250	70.0000	8.3666
21.9393	63.0000	7.9373
21.9536	57.0000	7.5498
21.9678	72.0000	8.4853
21.9821	53.0000	7.2801
21.9963	52.0000	7.2111
22.0106	72.0000	8.4853
22.0248	76.0000	8.7178
22.0391	55.0000	7.4162
22.0534	57.0000	7.5498
22.0676	63.0000	7.9373
22.0819	71.0000	8.4261
22.0961	63.0000	7.9373
22.1104	64.0000	8.0000
22.1247	75.0000	8.6603
22.1389	66.0000	8.1240
22.1532	64.0000	8.0000
22.1674	50.0000	7.0711
22.1817	67.0000	8.1854
22.1960	76.0000	8.7178
22.2102	75.0000	8.6603
22.2245	67.0000	8.1854
22.2387	46.0000	6.7823
22.2530	72.0000	8.4853
22.2673	56.0000	7.4833
22.2815	66.0000	8.1240
22.2958	51.0000	7.1414
22.3100	54.0000	7.3485
22.3243	60.0000	7.7460
22.3386	53.0000	7.2801
22.3528	68.0000	8.2462
22.3671	65.0000	8.0623
22.3813	52.0000	7.2111
22.3956	64.0000	8.0000
22.4099	53.0000	7.2801
22.4241	48.0000	6.9282
22.4384	60.0000	7.7460
22.4526	76.0000	8.7178
22.4669	64.0000	8.0000
22.4812	75.0000	8.6603
22.4954	58.0000	7.6158
22.5097	57.0000	7.5498
22.5239	75.0000	8.6603
22.5382	56.0000	7.4833
22.5525	53.0000	7.2801
22.5667	70.0000	8.3666
22.5810	50.0000	7.0711
22.5952	62.0000	7.8740
22.6095	69.0000	8.3066
22.6237	68.0000	8.2462
22.6380	56.0000	7.4833
22.6523	61.0000	7.8102
22.6665	60.0000	7.7460
22.6808	67.0000	8.1854
22.6950	69.0000	8.3066
22.7093	73.0000	8.5440
22.7236	51.0000	7.1414
22.7378	65.0000	8.0623
22.7521	67.0000	8.1854
22.7663	68.0000	8.2462
22.7806	60.0000	7.7460
22.7949	62.0000	7.8740
22.8091	61.0000	7.8102
22.8234	61.0000	7.8102
22.8376	68.0000	8.2462
22.8519	47.0000	6.8557
22.8662	58.0000	7.6158
22.8804	53.0000	7.2801
22.8947	60.0000	7.7460
22.9089	69.0000	8.3066
22.9232	65.0000	8.0623
22.9375	62.0000	7.8740
22.9517	57.0000	7.5498
22.9660	66.0000	8.1240
22.9802	82.0000	9.0554
22.9945	65.0000	8.0623
23.0088	75.0000	8.6603
23.0230	59.0000	7.6811
23.0373	56.0000	7.4833
23.0515	59.0000	7.6811
23.0658	72.0000	8.4853
23.0801	66.0000	8.1240
23.0943	66.0000	8.1240
23.1086	60.0000	7.7460
23.1228	69.0000	8.3066
23.1371	69.0000	8.3066
23.1513	59.0000	7.6811
23.1656	42.0000	6.4807
23.1799	70.0000	8.3666
23.1941	49.0000	7.0000
23.2084	55.0000	7.4162
23.2226	53.0000	7.2801
23.2369	69.0000	8.3066
23.2512	69.0000	8.3066
23.2654	58.0000	7.6158
23.2797	60.0000	7.7460
23.2939	77.0000	8.7750
23.3082	62.0000	7.8740
23.3225	62.0000	7.8740
23.3367	61.0000	7.8102
23.3510	79.0000	8.8882
23.3652	71.0000	8.4261
23.3795	59.0000	7.6811
23.3938	55.0000	7.4162
23.4080	61.0000	7.8102
23.4223	67.0000	8.1854
23.4365	60.0000	7.7460
23.4508	58.0000	7.6158
23.4651	77.0000	8.7750
23.4793	58.0000	7.6158
23.4936	76.0000	8.7178
23.5078	67.0000	8.1854
23.5221	57.0000	7.5498
23.5364	61.0000	7.8102
23.5506	56.0000	7.4833
23.5649	66.0000	8.1240
23.5791	59.0000	7.6811
23.5934	46.0000	6.7823
23.6077	55.0000	7.4162
23.6219	74.0000	8.6023
23.6362	64.0000	8.0000
23.6504	67.0000	8.1854
23.6647	62.0000	7.8740
23.6790	78.0000	8.8318
23.6932	59.0000	7.6811
23.7075	63.0000	7.9373
23.7217	55.0000	7.4162
23.7360	55.0000	7.4162
23.7502	63.0000	7.9373
23.7645	71.0000	8.4261
23.7788	62.0000	7.8740
23.7930	63.0000	7.9373
23.8073	80.0000	8.9443
23.8215	58.0000	7.6158
23.8358	61.0000	7.8102
23.8501	60.0000	7.7460
23.8643	64.0000	8.0000
23.8786	70.0000	8.3666
23.8928	64.0000	8.0000
23.9071	66.0000	8.1240
23.9214	70.0000	8.3666
23.9356	69.0000	8.3066
23.9499	71.0000	8.4261
23.9641	62.0000	7.8740
23.9784	53.0000	7.2801
23.9927	70.0000	8.3666
24.0069	58.0000	7.6158
24.0212	89.0000	9.4340
24.0354	58.0000	7.6158
24.0497	74.0000	8.6023
24.0640	69.0000	8.3066
24.0782	63.0000	7.9373
24.0925	70.0000	8.3666
24.1067	62.0000	7.8740
24.1210	66.0000	8.1240
24.1353	58.0000	7.6158
24.1495	62.0000	7.8740
24.1638	82.0000	9.0554
24.1780	69.0000	8.3066
24.1923	62.0000	7.8740
24.2066	82.0000	9.0554
24.2208	66.0000	8.1240
24.2351	67.0000	8.1854
24.2493	74.0000	8.6023
24.2636	62.0000	7.8740
24.2779	69.0000	8.3066
24.2921	58.0000	7.6158
24.3064	69.0000	8.3066
24.3206	66.0000	8.1240
24.3349	77.0000	8.7750
24.3491	83.0000	9.1104
24.3634	98.0000	9.8995
24.3777	83.0000	9.1104
24.3919	86.0000	9.2736
24.4062	84.0000	9.1652
24.4204	102.0000	10.0995
24.4347	85.0000	9.2195
24.4490	84.0000	9.1652
24.4632	78.0000	8.8318
24.4775	95.0000	9.7468
24.4917	114.0000	10.6771
24.5060	84.0000	9.1652
24.5203	89.0000	9.4340
24.5345	82.0000	9.0554
24.5488	94.0000	9.6954
24.5630	110.0000	10.4881
24.5773	94.0000	9.6954
24.5916	102.0000	10.0995
24.6058	115.0000	10.7238
24.6201	101.0000	10.0499
24.6343	98.0000	9.8995
24.6486	105.0000	10.2470
24.6629	111.0000	10.5357
24.6771	124.0000	11.1355
24.6914	103.0000	10.1489
24.7056	108.0000	10.3923
24.7199	115.0000	10.7238
24.7342	114.0000	10.6771
24.7484	135.0000	11.6190
24.7627	124.0000	11.1355
24.7769	122.0000	11.0454
24.7912	130.0000	11.4018
24.8055	154.0000	12.4097
24.8197	135.0000	11.6190
24.8340	156.0000	12.4900
24.8482	169.0000	13.0000
24.8625	178.0000	13.3417
24.8767	169.0000	13.0000
24.8910	164.0000	12.8062
24.9053	184.0000	13.5647
24.9195	188.0000	13.7113
24.9338	194.0000	13.9284
24.9480	243.0000	15.5885
24.9623	260.0000	16.1245
24.9766	243.0000	15.5885
24.9908	260.0000	16.1245
25.0051	287.0000	16.9411
25.0193	301.0000	17.3494
25.0336	334.0000	18.2757
25.0479	340.0000	18.4391
25.0621	353.0000	18.7883
25.0764	390.0000	19.7484
25.0906	402.0000	20.0499
25.1049	421.0000	20.5183
25.1192	469.0000	21.6564
25.1334	533.0000	23.0868
25.1477	546.0000	23.3666
25.1619	587.0000	24.2281
25.1762	639.0000	25.2784
25.1905	701.0000	26.4764
25.2047	705.0000	26.5518
25.2190	777.0000	27.8747
25.2332	772.0000	27.7849
25.2475	758.0000	27.5318
25.2618	819.0000	28.6182
25.2760	826.0000	28.7402
25.2903	841.0000	29.0000
25.3045	751.0000	27.4044
25.3188	773.0000	27.8029
25.3331	816.0000	28.5657
25.3473	745.0000	27.2947
25.3616	745.0000	27.2947
25.3758	754.0000	27.4591
25.3901	713.0000	26.7021
25.4044	654.0000	25.5734
25.4186	617.0000	24.8395
25.4329	610.0000	24.6982
25.4471	535.0000	23.1301
25.4614	519.0000	22.7816
25.4756	466.0000	21.5870
25.4899	441.0000	21.0000
25.5042	400.0000	20.0000
25.5184	383.0000	19.5704
25.5327	311.0000	17.6352
25.5469	368.0000	19.1833
25.5612	292.0000	17.0880
25.5755	295.0000	17.1756
25.5897	274.0000	16.5529
25.6040	238.0000	15.4272
25.6182	216.0000	14.6969
25.6325	195.0000	13.9642
25.6468	196.0000	14.0000
25.6610	186.0000	13.6382
25.6753	191.0000	13.8203
25.6895	175.0000	13.2288
25.7038	156.0000	12.4900
25.7181	183.0000	13.5277
25.7323	142.0000	11.9164
25.7466	132.0000	11.4891
25.7608	157.0000	12.5300
25.7751	164.0000	12.8062
25.7894	139.0000	11.7898
25.8036	134.0000	11.5758
25.8179	125.0000	11.1803
25.8321	121.0000	11.0000
25.8464	117.0000	10.8167
25.8607	120.0000	10.9545
25.8749	102.0000	10.0995
25.8892	112.0000	10.5830
25.9034	96.0000	9.7980
25.9177	115.0000	10.7238
25.9320	108.0000	10.3923
25.9462	85.0000	9.2195
25.9605	111.0000	10.5357
25.9747	90.0000	9.4868
25.9890	97.0000	9.8489
26.0032	95.0000	9.7468
26.0175	83.0000	9.1104
26.0318	95.0000	9.7468
26.0460	86.0000	9.2736
26.0603	90.0000	9.4868
26.0745	76.0000	8.7178
26.0888	103.0000	10.1489
26.1031	90.0000	9.4868
26.1173	94.0000	9.6954
26.1316	73.0000	8.5440
26.1458	74.0000	8.6023
26.1601	90.0000	9.4868
26.1744	77.0000	8.7750
26.1886	76.0000	8.7178
26.2029	82.0000	9.0554
26.2171	86.0000	9.2736
26.2314	90.0000	9.4868
26.2457	86.0000	9.2736
26.2599	75.0000	8.6603
26.2742	69.0000	8.3066
26.2884	81.0000	9.0000
26.3027	74.0000	8.6023
26.3170	74.0000	8.6023
26.3312	70.0000	8.3666
26.3455	91.0000	9.5394
26.3597	70.0000	8.3666
26.3740	82.0000	9.0554
26.3883	81.0000	9.0000
26.4025	80.0000	8.9443
26.4168	64.0000	8.0000
26.4310	69.0000	8.3066
26.4453	77.0000	8.7750
26.4596	76.0000	8.7178
26.4738	69.0000	8.3066
26.4881	79.0000	8.8882
26.5023	81.0000	9.0000
26.5166	76.0000	8.7178
26.5309	73.0000	8.5440
26.5451	77.0000	8.7750
26.5594	86.0000	9.2736
26.5736	73.0000	8.5440
26.5879	67.0000	8.1854
26.6021	70.0000	8.3666
26.6164	67.0000	8.1854
26.6307	64.0000	8.0000
26.6449	75.0000	8.6603
26.6592	60.0000	7.7460
26.6734	57.0000	7.5498
26.6877	72.0000	8.4853
26.7020	71.0000	8.4261
26.7162	72.0000	8.4853
26.7305	68.0000	8.2462
26.7447	62.0000	7.8740
26.7590	58.0000	7.6158
26.7733	77.0000	8.7750
26.7875	51.0000	7.1414
26.8018	83.0000	9.1104
26.8160	61.0000	7.8102
26.8303	70.0000	8.3666
26.8446	71.0000	8.4261
26.8588	63.0000	7.9373
26.8731	61.0000	7.8102
26.8873	71.0000	8.4261
26.9016	66.0000	8.1240
26.9159	67.0000	8.1854
26.9301	60.0000	7.7460
26.9444	69.0000	8.3066
26.9586	74.0000	8.6023
26.9729	74.0000	8.6023
26.9872	76.0000	8.7178
27.0014	58.0000	7.6158
27.0157	57.0000	7.5498
27.0299	70.0000	8.3666
27.0442	65.0000	8.0623
27.0585	65.0000	8.0623
27.0727	87.0000	9.3274
27.0870	59.0000	7.6811
27.1012	76.0000	8.7178
27.1155	81.0000	9.0000
27.1298	74.0000	8.6023
27.1440	55.0000	7.4162
27.1583	75.0000	8.6603
27.1725	78.0000	8.8318
27.1868	81.0000	9.0000
27.2010	85.0000	9.2195
27.2153	97.0000	9.8489
27.2296	82.0000	9.0554
27.2438	85.0000	9.2195
27.2581	101.0000	10.0499
27.2723	123.0000	11.0905
27.2866	110.0000	10.4881
27.3009	104.0000	10.1980
27.3151	127.0000	11.2694
27.3294	134.0000	11.5758
27.3436	136.0000	11.6619
27.3579	142.0000	11.9164
27.3722	153.0000	12.3693
27.3864	166.0000	12.8841
27.4007	133.0000	11.5326
27.4149	142.0000	11.9164
27.4292	156.0000	12.4900
27.4435	171.0000	13.0767
27.4577	141.0000	11.8743
27.4720	162.0000	12.7279
27.4862	139.0000	11.7898
27.5005	127.0000	11.2694
27.5148	131.0000	11.4455
27.5290	110.0000	10.4881
27.5433	111.0000	10.5357
27.5575	101.0000	10.0499
27.5718	100.0000	10.0000
27.5861	91.0000	9.5394
27.6003	99.0000	9.9499
27.6146	94.0000	9.6954
27.6288	78.0000	8.8318
27.6431	90.0000	9.4868
27.6574	67.0000	8.1854
27.6716	67.0000	8.1854
27.6859	76.0000	8.7178
27.7001	73.0000	8.5440
27.7144	84.0000	9.1652
27.7286	66.0000	8.1240
27.7429	85.0000	9.2195
27.7572	50.0000	7.0711
27.7714	69.0000	8.3066
27.7857	78.0000	8.8318
27.7999	57.0000	7.5498
27.8142	49.0000	7.0000
27.8285	66.0000	8.1240
27.8427	65.0000	8.0623
27.8570	51.0000	7.1414
27.8712	66.0000	8.1240
27.8855	54.0000	7.3485
27.8998	55.0000	7.4162
27.9140	61.0000	7.8102
27.9283	58.0000	7.6158
27.9425	63.0000	7.9373
27.9568	63.0000	7.9373
27.9711	57.0000	7.5498
27.9853	49.0000	7.0000
27.9996	66.0000	8.1240
28.0138	62.0000	7.8740
28.0281	58.0000	7.6158
28.0424	54.0000	7.3485
28.0566	63.0000	7.9373
28.0709	58.0000	7.6158
28.0851	65.0000	8.0623
28.0994	50.0000	7.0711
28.1137	53.0000	7.2801
28.1279	71.0000	8.4261
28.1422	61.0000	7.8102
28.1564	46.0000	6.7823
28.1707	59.0000	7.6811
28.1850	71.0000	8.4261
28.1992	52.0000	7.2111
28.2135	47.0000	6.8557
28.2277	57.0000	7.5498
28.2420	49.0000	7.0000
28.2563	40.0000	6.3246
28.2705	71.0000	8.4261
28.2848	56.0000	7.4833
28.2990	60.0000	7.7460
28.3133	54.0000	7.3485
28.3275	57.0000	7.5498
28.3418	54.0000	7.3485
28.3561	63.0000	7.9373
28.3703	60.0000	7.7460
28.3846	50.0000	7.0711
28.3988	59.0000	7.6811
28.4131	53.0000	7.2801
28.4274	48.0000	6.9282
28.4416	59.0000	7.6811
28.4559	47.0000	6.8557
28.4701	48.0000	6.9282
28.4844	59.0000	7.6811
28.4987	56.0000	7.4833
28.5129	56.0000	7.4833
28.5272	63.0000	7.9373
28.5414	53.0000	7.2801
28.5557	51.0000	7.1414
28.5700	54.0000	7.3485
28.5842	42.0000	6.4807
28.5985	49.0000	7.0000
28.6127	57.0000	7.5498
28.6270	50.0000	7.0711
28.6413	54.0000	7.3485
28.6555	58.0000	7.6158
28.6698	61.0000	7.8102
28.6840	46.0000	6.7823
28.6983	53.0000	7.2801
28.7126	45.0000	6.7082
28.7268	50.0000	7.0711
28.7411	52.0000	7.2111
28.7553	48.0000	6.9282
28.7696	45.0000	6.7082
28.7839	62.0000	7.8740
28.7981	35.0000	5.9161
28.8124	49.0000	7.0000
28.8266	61.0000	7.8102
28.8409	53.0000	7.2801
28.8551	49.0000	7.0000
28.8694	42.0000	6.4807
28.8837	51.0000	7.1414
28.8979	55.0000	7.4162
28.9122	43.0000	6.5574
28.9264	57.0000	7.5498
28.9407	52.0000	7.2111
28.9550	59.0000	7.6811
28.9692	49.0000	7.0000
28.9835	45.0000	6.7082
28.9977	48.0000	6.9282
29.0120	59.0000	7.6811
29.0263	53.0000	7.2801
29.0405	68.0000	8.2462
29.0548	48.0000	6.9282
29.0690	55.0000	7.4162
29.0833	63.0000	7.9373
29.0976	41.0000	6.4031
29.1118	55.0000	7.4162
29.1261	45.0000	6.7082
29.1403	62.0000	7.8740
29.1546	56.0000	7.4833
29.1689	49.0000	7.0000
29.1831	56.0000	7.4833
29.1974	59.0000	7.6811
29.2116	53.0000	7.2801
29.2259	49.0000	7.0000
29.2402	46.0000	6.7823
29.2544	41.0000	6.4031
29.2687	58.0000	7.6158
29.2829	59.0000	7.6811
29.2972	46.0000	6.7823
29.3115	57.0000	7.5498
29.3257	59.0000	7.6811
29.3400	45.0000	6.7082
29.3542	53.0000	7.2801
29.3685	43.0000	6.5574
29.3828	47.0000	6.8557
29.3970	45.0000	6.7082
29.4113	50.0000	7.0711
29.4255	49.0000	7.0000
29.4398	57.0000	7.5498
29.4540	48.0000	6.9282
29.4683	49.0000	7.0000
29.4826	52.0000	7.2111
29.4968	57.0000	7.5498
29.5111	48.0000	6.9282
29.5253	44.0000	6.6332
29.5396	54.0000	7.3485
29.5539	47.0000	6.8557
29.5681	40.0000	6.3246
29.5824	53.0000	7.2801
29.5966	59.0000	7.6811
29.6109	35.0000	5.9161
29.6252	51.0000	7.1414
29.6394	46.0000	6.7823
29.6537	44.0000	6.6332
29.6679	49.0000	7.0000
29.6822	55.0000	7.4162
29.6965	38.0000	6.1644
29.7107	45.0000	6.7082
29.7250	44.0000	6.6332
29.7392	51.0000	7.1414
29.7535	44.0000	6.6332
29.7678	42.0000	6.4807
29.7820	42.0000	6.4807
29.7963	49.0000	7.0000
29.8105	56.0000	7.4833
29.8248	58.0000	7.6158
29.8391	49.0000	7.0000
29.8533	48.0000	6.9282
29.8676	49.0000	7.0000
29.8818	43.0000	6.5574
29.8961	48.0000	6.9282
29.9104	59.0000	7.6811
29.9246	32.0000	5.6569
29.9389	40.0000	6.3246
29.9531	43.0000	6.5574
29.9674	53.0000	7.2801
29.9817	55.0000	7.4162
29.9959	43.0000	6.5574
30.0102	55.0000	7.4162
30.0244	57.0000	7.5498
30.0387	37.0000	6.0828
30.0529	37.0000	6.0828
30.0672	40.0000	6.3246
30.0815	54.0000	7.3485
30.0957	53.0000	7.2801
30.1100	51.0000	7.1414
30.1242	48.0000	6.9282
30.1385	50.0000	7.0711
30.1528	54.0000	7.3485
30.1670	46.0000	6.7823
30.1813	47.0000	6.8557
30.1955	54.0000	7.3485
30.2098	34.0000	5.8310
30.2241	38.0000	6.1644
30.2383	49.0000	7.0000
30.2526	41.0000	6.4031
30.2668	42.0000	6.4807
30.2811	50.0000	7.0711
30.2954	43.0000	6.5574
30.3096	47.0000	6.8557
30.3239	47.0000	6.8557
30.3381	32.0000	5.6569
30.3524	45.0000	6.7082
30.3667	44.0000	6.6332
30.3809	45.0000	6.7082
30.3952	43.0000	6.5574
30.4094	56.0000	7.4833
30.4237	46.0000	6.7823
30.4380	45.0000	6.7082
30.4522	43.0000	6.5574
30.4665	42.0000	6.4807
30.4807	42.0000	6.4807
30.4950	39.0000	6.2450
30.5093	51.0000	7.1414
30.5235	46.0000	6.7823
30.5378	39.0000	6.2450
30.5520	44.0000	6.6332
30.5663	51.0000	7.1414
30.5805	41.0000	6.4031
30.5948	43.0000	6.5574
30.6091	38.0000	6.1644
30.6233	56.0000	7.4833
30.6376	59.0000	7.6811
30.6518	48.0000	6.9282
30.6661	38.0000	6.1644
30.6804	48.0000	6.9282
30.6946	37.0000	6.0828
30.7089	39.0000	6.2450
30.7231	52.0000	7.2111
30.7374	45.0000	6.7082
30.7517	41.0000	6.4031
30.7659	43.0000	6.5574
30.7802	55.0000	7.4162
30.7944	42.0000	6.4807
30.8087	49.0000	7.0000
30.8230	43.0000	6.5574
30.8372	41.0000	6.4031
30.8515	44.0000	6.6332
30.8657	61.0000	7.8102
30.8800	42.0000	6.4807
30.8943	52.0000	7.2111
30.9085	45.0000	6.7082
30.9228	53.0000	7.2801
30.9370	52.0000	7.2111
30.9513	49.0000	7.0000
30.9656	45.0000	6.7082
30.9798	36.0000	6.0000
30.9941	57.0000	7.5498
31.0083	46.0000	6.7823
31.0226	40.0000	6.3246
31.0369	42.0000	6.4807
31.0511	49.0000	7.0000
31.0654	54.0000	7.3485
31.0796	46.0000	6.7823
31.0939	42.0000	6.4807
31.1082	44.0000	6.6332
31.1224	42.0000	6.4807
31.1367	64.0000	8.0000
31.1509	37.0000	6.0828
31.1652	48.0000	6.9282
31.1794	48.0000	6.9282
31.1937	37.0000	6.0828
31.2080	45.0000	6.7082
31.2222	36.0000	6.0000
31.2365	54.0000	7.3485
31.2507	43.0000	6.5574
31.2650	43.0000	6.5574
31.2793	37.0000	6.0828
31.2935	42.0000	6.4807
31.3078	37.0000	6.0828
31.3220	48.0000	6.9282
31.3363	45.0000	6.7082
31.3506	42.0000	6.4807
31.3648	50.0000	7.0711
31.3791	55.0000	7.4162
31.3933	49.0000	7.0000
31.4076	41.0000	6.4031
31.4219	30.0000	5.4772
31.4361	45.0000	6.7082
31.4504	51.0000	7.1414
31.4646	42.0000	6.4807
31.4789	43.0000	6.5574
31.4932	54.0000	7.3485
31.5074	43.0000	6.5574
31.5217	37.0000	6.0828
31.5359	37.0000	6.0828
31.5502	35.0000	5.9161
31.5645	39.0000	6.2450
31.5787	38.0000	6.1644
31.5930	47.0000	6.8557
31.6072	55.0000	7.4162
31.6215	40.0000	6.3246
31.6358	55.0000	7.4162
31.6500	49.0000	7.0000
31.6643	45.0000	6.7082
31.6785	41.0000	6.4031
31.6928	50.0000	7.0711
31.7070	40.0000	6.3246
31.7213	37.0000	6.0828
31.7356	46.0000	6.7823
31.7498	35.0000	5.9161
31.7641	36.0000	6.0000
31.7783	53.0000	7.2801
31.7926	53.0000	7.2801
31.8069	48.0000	6.9282
31.8211	54.0000	7.3485
31.8354	48.0000	6.9282
31.8496	57.0000	7.5498
31.8639	53.0000	7.2801
31.8782	42.0000	6.4807
31.8924	47.0000	6.8557
31.9067	46.0000	6.7823
31.9209	36.0000	6.0000
31.9352	38.0000	6.1644
31.9495	40.0000	6.3246
31.9637	51.0000	7.1414
31.9780	44.0000	6.6332
31.9922	60.0000	7.7460
32.0065	45.0000	6.7082
32.0208	51.0000	7.1414
32.0350	48.0000	6.9282
32.0493	47.0000	6.8557
32.0635	46.0000	6.7823
32.0778	37.0000	6.0828
32.0921	46.0000	6.7823
32.1063	50.0000	7.0711
32.1206	46.0000	6.7823
32.1348	41.0000	6.4031
32.1491	39.0000	6.2450
32.1634	38.0000	6.1644
32.1776	31.0000	5.5678
32.1919	46.0000	6.7823
32.2061	41.0000	6.4031
32.2204	36.0000	6.0000
32.2347	45.0000	6.7082
32.2489	41.0000	6.4031
32.2632	51.0000	7.1414
32.2774	49.0000	7.0000
32.2917	32.0000	5.6569
32.3059	39.0000	6.2450
32.3202	33.0000	5.7446
32.3345	50.0000	7.0711
32.3487	48.0000	6.9282
32.3630	43.0000	6.5574
32.3772	52.0000	7.2111
32.3915	34.0000	5.8310
32.4058	36.0000	6.0000
32.4200	51.0000	7.1414
32.4343	34.0000	5.8310
32.4485	33.0000	5.7446
32.4628	48.0000	6.9282
32.4771	50.0000	7.0711
32.4913	46.0000	6.7823
32.5056	25.0000	5.0000
32.5198	38.0000	6.1644
32.5341	41.0000	6.4031
32.5484	36.0000	6.0000
32.5626	45.0000	6.7082
32.5769	41.0000	6.4031
32.5911	32.0000	5.6569
32.6054	39.0000	6.2450
32.6197	59.0000	7.6811
32.6339	41.0000	6.4031
32.6482	33.0000	5.7446
32.6624	47.0000	6.8557
32.6767	36.0000	6.0000
32.6910	58.0000	7.6158
32.7052	51.0000	7.1414
32.7195	38.0000	6.1644
32.7337	51.0000	7.1414
32.7480	43.0000	6.5574
32.7623	34.0000	5.8310
32.7765	49.0000	7.0000
32.7908	42.0000	6.4807
32.8050	40.0000	6.3246
32.8193	56.0000	7.4833
32.8336	42.0000	6.4807
32.8478	34.0000	5.8310
32.8621	42.0000	6.4807
32.8763	41.0000	6.4031
32.8906	41.0000	6.4031
32.9048	44.0000	6.6332
32.9191	52.0000	7.2111
32.9334	39.0000	6.2450
32.9476	44.0000	6.6332
32.9619	34.0000	5.8310
32.9761	31.0000	5.5678
32.9904	43.0000	6.5574
33.0047	25.0000	5.0000
33.0189	46.0000	6.7823
33.0332	39.0000	6.2450
33.0474	50.0000	7.0711
33.0617	44.0000	6.6332
33.0760	40.0000	6.3246
33.0902	42.0000	6.4807
33.1045	49.0000	7.0000
33.1187	40.0000	6.3246
33.1330	35.0000	5.9161
33.1473	47.0000	6.8557
33.1615	38.0000	6.1644
33.1758	33.0000	5.7446
33.1900	44.0000	6.6332
33.2043	45.0000	6.7082
33.2186	34.0000	5.8310
33.2328	45.0000	6.7082
33.2471	42.0000	6.4807
33.2613	45.0000	6.7082
33.2756	48.0000	6.9282
33.2899	47.0000	6.8557
33.3041	43.0000	6.5574
33.3184	42.0000	6.4807
33.3326	34.0000	5.8310
33.3469	35.0000	5.9161
33.3612	41.0000	6.4031
33.3754	36.0000	6.0000
33.3897	34.0000	5.8310
33.4039	32.0000	5.6569
33.4182	48.0000	6.9282
33.4324	39.0000	6.2450
33.4467	29.0000	5.3852
33.4610	48.0000	6.9282
33.4752	36.0000	6.0000
33.4895	36.0000	6.0000
33.5037	47.0000	6.8557
33.5180	41.0000	6.4031
33.5323	42.0000	6.4807
33.5465	40.0000	6.3246
33.5608	33.0000	5.7446
33.5750	33.0000	5.7446
33.5893	48.0000	6.9282
33.6036	35.0000	5.9161
33.6178	35.0000	5.9161
33.6321	37.0000	6.0828
33.6463	41.0000	6.4031
33.6606	40.0000	6.3246
33.6749	35.0000	5.9161
33.6891	37.0000	6.0828
33.7034	48.0000	6.9282
33.7176	50.0000	7.0711
33.7319	36.0000	6.0000
33.7462	35.0000	5.9161
33.7604	32.0000	5.6569
33.7747	34.0000	5.8310
33.7889	47.0000	6.8557
33.8032	40.0000	6.3246
33.8175	41.0000	6.4031
33.8317	41.0000	6.4031
33.8460	43.0000	6.5574
33.8602	40.0000	6.3246
33.8745	38.0000	6.1644
33.8888	42.0000	6.4807
33.9030	34.0000	5.8310
33.9173	40.0000	6.3246
33.9315	41.0000	6.4031
33.9458	44.0000	6.6332
33.9601	35.0000	5.9161
33.9743	42.0000	6.4807
33.9886	38.0000	6.1644
34.0028	39.0000	6.2450
34.0171	36.0000	6.0000
34.0313	38.0000	6.1644
34.0456	48.0000	6.9282
34.0599	32.0000	5.6569
34.0741	37.0000	6.0828
34.0884	51.0000	7.1414
34.1026	39.0000	6.2450
34.1169	34.0000	5.8310
34.1312	34.0000	5.8310
34.1454	39.0000	6.2450
34.1597	46.0000	6.7823
34.1739	34.0000	5.8310
34.1882	36.0000	6.0000
34.2025	38.0000	6.1644
34.2167	50.0000	7.0711
34.2310	35.0000	5.9161
34.2452	42.0000	6.4807
34.2595	38.0000	6.1644
34.2738	34.0000	5.8310
34.2880	44.0000	6.6332
34.3023	30.0000	5.4772
34.3165	39.0000	6.2450
34.3308	45.0000	6.7082
34.3451	40.0000	6.3246
34.3593	43.0000	6.5574
34.3736	44.0000	6.6332
34.3878	33.0000	5.7446
34.4021	49.0000	7.0000
34.4164	33.0000	5.7446
34.4306	39.0000	6.2450
34.4449	45.0000	6.7082
34.4591	37.0000	6.0828
34.4734	35.0000	5.9161
34.4877	43.0000	6.5574
34.5019	48.0000	6.9282
34.5162	31.0000	5.5678
34.5304	37.0000	6.0828
34.5447	48.0000	6.9282
34.5589	38.0000	6.1644
34.5732	39.0000	6.2450
34.5875	45.0000	6.7082
34.6017	46.0000	6.7823
34.6160	51.0000	7.1414
34.6302	52.0000	7.2111
34.6445	45.0000	6.7082
34.6588	32.0000	5.6569
34.6730	40.0000	6.3246
34.6873	41.0000	6.4031
34.7015	31.0000	5.5678
34.7158	29.0000	5.3852
34.7301	34.0000	5.8310
34.7443	42.0000	6.4807
34.7586	46.0000	6.7823
34.7728	38.0000	6.1644
34.7871	45.0000	6.7082
34.8014	44.0000	6.6332
34.8156	45.0000	6.7082
34.8299	30.0000	5.4772
34.8441	45.0000	6.7082
34.8584	44.0000	6.6332
34.8727	35.0000	5.9161
34.8869	41.0000	6.4031
34.9012	42.0000	6.4807
34.9154	33.0000	5.7446
34.9297	43.0000	6.5574
34.9440	35.0000	5.9161
34.9582	41.0000	6.4031
34.9725	37.0000	6.0828
34.9867	43.0000	6.5574
35.0010	37.0000	6.0828
35.0153	48.0000	6.9282
35.0295	44.0000	6.6332
35.0438	35.0000	5.9161
35.0580	40.0000	6.3246
35.0723	43.0000	6.5574
35.0866	40.0000	6.3246
35.1008	45.0000	6.7082
35.1151	50.0000	7.0711
35.1293	42.0000	6.4807
35.1436	48.0000	6.9282
35.1578	40.0000	6.3246
35.1721	31.0000	5.5678
35.1864	37.0000	6.0828
35.2006	42.0000	6.4807
35.2149	50.0000	7.0711
35.2291	35.0000	5.9161
35.2434	31.0000	5.5678
35.2577	39.0000	6.2450
35.2719	40.0000	6.3246
35.2862	40.0000	6.3246
35.3004	50.0000	7.0711
35.3147	42.0000	6.4807
35.3290	38.0000	6.1644
35.3432	38.0000	6.1644
35.3575	56.0000	7.4833
35.3717	39.0000	6.2450
35.3860	38.0000	6.1644
35.4003	43.0000	6.5574
35.4145	38.0000	6.1644
35.4288	41.0000	6.4031
35.4430	45.0000	6.7082
35.4573	31.0000	5.5678
35.4716	27.0000	5.1962
35.4858	42.0000	6.4807
35.5001	32.0000	5.6569
35.5143	41.0000	6.4031
35.5286	41.0000	6.4031
35.5429	41.0000	6.4031
35.5571	43.0000	6.5574
35.5714	45.0000	6.7082
35.5856	39.0000	6.2450
35.5999	40.0000	6.3246
35.6142	38.0000	6.1644
35.6284	44.0000	6.6332
35.6427	41.0000	6.4031
35.6569	47.0000	6.8557
35.6712	44.0000	6.6332
35.6855	44.0000	6.6332
35.6997	39.0000	6.2450
35.7140	41.0000	6.4031
35.7282	53.0000	7.2801
35.7425	48.0000	6.9282
35.7567	45.0000	6.7082
35.7710	48.0000	6.9282
35.7853	50.0000	7.0711
35.7995	43.0000	6.5574
35.8138	47.0000	6.8557
35.8280	61.0000	7.8102
35.8423	51.0000	7.1414
35.8566	47.0000	6.8557
35.8708	47.0000	6.8557
35.8851	64.0000	8.0000
35.8993	65.0000	8.0623
35.9136	57.0000	7.5498
35.9279	52.0000	7.2111
35.9421	66.0000	8.1240
35.9564	80.0000	8.9443
35.9706	76.0000	8.7178
35.9849	75.0000	8.6603
35.9992	78.0000	8.8318
36.0134	81.0000	9.0000
36.0277	75.0000	8.6603
36.0419	74.0000	8.6023
36.0562	80.0000	8.9443
36.0705	80.0000	8.9443
36.0847	87.0000	9.3274
36.0990	89.0000	9.4340
36.1132	82.0000	9.0554
36.1275	82.0000	9.0554
36.1418	77.0000	8.7750
36.1560	76.0000	8.7178
36.1703	53.0000	7.2801
36.1845	58.0000	7.6158
36.1988	51.0000	7.1414
36.2131	63.0000	7.9373
36.2273	44.0000	6.6332
36.2416	51.0000	7.1414
36.2558	50.0000	7.0711
36.2701	51.0000	7.1414
36.2843	43.0000	6.5574
36.2986	53.0000	7.2801
36.3129	46.0000	6.7823
36.3271	42.0000	6.4807
36.3414	56.0000	7.4833
36.3556	47.0000	6.8557
36.3699	40.0000	6.3246
36.3842	46.0000	6.7823
36.3984	52.0000	7.2111
36.4127	36.0000	6.0000
36.4269	48.0000	6.9282
36.4412	52.0000	7.2111
36.4555	39.0000	6.2450
36.4697	69.0000	8.3066
36.4840	49.0000	7.0000
36.4982	40.0000	6.3246
36.5125	34.0000	5.8310
36.5268	55.0000	7.4162
36.5410	50.0000	7.0711
36.5553	45.0000	6.7082
36.5695	52.0000	7.2111
36.5838	58.0000	7.6158
36.5981	51.0000	7.1414
36.6123	64.0000	8.0000
36.6266	50.0000	7.0711
36.6408	49.0000	7.0000
36.6551	60.0000	7.7460
36.6694	63.0000	7.9373
36.6836	65.0000	8.0623
36.6979	58.0000	7.6158
36.7121	64.0000	8.0000
36.7264	61.0000	7.8102
36.7407	70.0000	8.3666
36.7549	66.0000	8.1240
36.7692	61.0000	7.8102
36.7834	73.0000	8.5440
36.7977	75.0000	8.6603
36.8120	61.0000	7.8102
36.8262	66.0000	8.1240
36.8405	75.0000	8.6603
36.8547	74.0000	8.6023
36.8690	69.0000	8.3066
36.8832	69.0000	8.3066
36.8975	60.0000	7.7460
36.9118	86.0000	9.2736
36.9260	76.0000	8.7178
36.9403	85.0000	9.2195
36.9545	67.0000	8.1854
36.9688	84.0000	9.1652
36.9831	79.0000	8.8882
36.9973	80.0000	8.9443
37.0116	80.0000	8.9443
37.0258	74.0000	8.6023
37.0401	66.0000	8.1240
37.0544	77.0000	8.7750
37.0686	73.0000	8.5440
37.0829	77.0000	8.7750
37.0971	78.0000	8.8318
37.1114	72.0000	8.4853
37.1257	65.0000	8.0623
37.1399	63.0000	7.9373
37.1542	62.0000	7.8740
37.1684	57.0000	7.5498
37.1827	70.0000	8.3666
37.1970	65.0000	8.0623
37.2112	55.0000	7.4162
37.2255	65.0000	8.0623
37.2397	57.0000	7.5498
37.2540	54.0000	7.3485
37.2683	71.0000	8.4261
37.2825	67.0000	8.1854
37.2968	60.0000	7.7460
37.3110	70.0000	8.3666
37.3253	61.0000	7.8102
37.3396	66.0000	8.1240
37.3538	60.0000	7.7460
37.3681	84.0000	9.1652
37.3823	81.0000	9.0000
37.3966	81.0000	9.0000
37.4108	75.0000	8.6603
37.4251	60.0000	7.7460
37.4394	77.0000	8.7750
37.4536	81.0000	9.0000
37.4679	89.0000	9.4340
37.4821	82.0000	9.0554
37.4964	75.0000	8.6603
37.5107	67.0000	8.1854
37.5249	85.0000	9.2195
37.5392	95.0000	9.7468
37.5534	104.0000	10.1980
37.5677	113.0000	10.6301
37.5820	113.0000	10.6301
37.5962	113.0000	10.6301
37.6105	111.0000	10.5357
37.6247	120.0000	10.9545
37.6390	146.0000	12.0830
37.6533	138.0000	11.7473
37.6675	145.0000	12.0416
37.6818	151.0000	12.2882
37.6960	149.0000	12.2066
37.7103	164.0000	12.8062
37.7246	142.0000	11.9164
37.7388	165.0000	12.8452
37.7531	168.0000	12.9615
37.7673	191.0000	13.8203
37.7816	146.0000	12.0830
37.7959	164.0000	12.8062
37.8101	172.0000	13.1149
37.8244	173.0000	13.1529
37.8386	173.0000	13.1529
37.8529	179.0000	13.3791
37.8672	152.0000	12.3288
37.8814	136.0000	11.6619
37.8957	134.0000	11.5758
37.9099	149.0000	12.2066
37.9242	137.0000	11.7047
37.9385	148.0000	12.1655
37.9527	133.0000	11.5326
37.9670	129.0000	11.3578
37.9812	131.0000	11.4455
37.9955	125.0000	11.1803
38.0097	89.0000	9.4340
38.0240	127.0000	11.2694
38.0383	114.0000	10.6771
38.0525	103.0000	10.1489
38.0668	101.0000	10.0499
38.0810	89.0000	9.4340
38.0953	98.0000	9.8995
38.1096	96.0000	9.7980
38.1238	95.0000	9.7468
38.1381	90.0000	9.4868
38.1523	86.0000	9.2736
38.1666	78.0000	8.8318
38.1809	82.0000	9.0554
38.1951	79.0000	8.8882
38.2094	82.0000	9.0554
38.2236	57.0000	7.5498
38.2379	75.0000	8.6603
38.2522	76.0000	8.7178
38.2664	92.0000	9.5917
38.2807	65.0000	8.0623
38.2949	78.0000	8.8318
38.3092	78.0000	8.8318
38.3235	66.0000	8.1240
38.3377	75.0000	8.6603
38.3520	64.0000	8.0000
38.3662	96.0000	9.7980
38.3805	70.0000	8.3666
38.3948	85.0000	9.2195
38.4090	96.0000	9.7980
38.4233	77.0000	8.7750
38.4375	98.0000	9.8995
38.4518	83.0000	9.1104
38.4661	68.0000	8.2462
38.4803	82.0000	9.0554
38.4946	91.0000	9.5394
38.5088	103.0000	10.1489
38.5231	73.0000	8.5440
38.5374	74.0000	8.6023
38.5516	81.0000	9.0000
38.5659	71.0000	8.4261
38.5801	79.0000	8.8882
38.5944	100.0000	10.0000
38.6086	79.0000	8.8882
38.6229	70.0000	8.3666
38.6372	73.0000	8.5440
38.6514	87.0000	9.3274
38.6657	71.0000	8.4261
38.6799	77.0000	8.7750
38.6942	74.0000	8.6023
38.7085	79.0000	8.8882
38.7227	75.0000	8.6603
38.7370	69.0000	8.3066
38.7512	66.0000	8.1240
38.7655	60.0000	7.7460
38.7798	81.0000	9.0000
38.7940	64.0000	8.0000
38.8083	60.0000	7.7460
38.8225	46.0000	6.7823
38.8368	53.0000	7.2801
38.8511	48.0000	6.9282
38.8653	51.0000	7.1414
38.8796	41.0000	6.4031
38.8938	53.0000	7.2801
38.9081	47.0000	6.8557
38.9224	43.0000	6.5574
38.9366	61.0000	7.8102
38.9509	60.0000	7.7460
38.9651	51.0000	7.1414
38.9794	62.0000	7.8740
38.9937	56.0000	7.4833
39.0079	43.0000	6.5574
39.0222	53.0000	7.2801
39.0364	57.0000	7.5498
39.0507	49.0000	7.0000
39.0650	52.0000	7.2111
39.0792	51.0000	7.1414
39.0935	47.0000	6.8557
39.1077	38.0000	6.1644
39.1220	44.0000	6.6332
39.1362	50.0000	7.0711
39.1505	61.0000	7.8102
39.1648	40.0000	6.3246
39.1790	49.0000	7.0000
39.1933	42.0000	6.4807
39.2075	57.0000	7.5498
39.2218	50.0000	7.0711
39.2361	41.0000	6.4031
39.2503	46.0000	6.7823
39.2646	48.0000	6.9282
39.2788	41.0000	6.4031
39.2931	36.0000	6.0000
39.3074	50.0000	7.0711
39.3216	40.0000	6.3246
39.3359	42.0000	6.4807
39.3501	47.0000	6.8557
39.3644	24.0000	4.8990
39.3787	45.0000	6.7082
39.3929	33.0000	5.7446
39.4072	41.0000	6.4031
39.4214	33.0000	5.7446
39.4357	35.0000	5.9161
39.4500	31.0000	5.5678
39.4642	21.0000	4.5826
39.4785	37.0000	6.0828
39.4927	37.0000	6.0828
39.5070	27.0000	5.1962
39.5213	43.0000	6.5574
39.5355	39.0000	6.2450
39.5498	21.0000	4.5826
39.5640	43.0000	6.5574
39.5783	40.0000	6.3246
39.5926	47.0000	6.8557
39.6068	39.0000	6.2450
39.6211	32.0000	5.6569
39.6353	48.0000	6.9282
39.6496	45.0000	6.7082
39.6639	35.0000	5.9161
39.6781	36.0000	6.0000
39.6924	37.0000	6.0828
39.7066	29.0000	5.3852
39.7209	35.0000	5.9161
39.7351	41.0000	6.4031
39.7494	37.0000	6.0828
39.7637	41.0000	6.4031
39.7779	33.0000	5.7446
39.7922	34.0000	5.8310
39.8064	23.0000	4.7958
39.8207	30.0000	5.4772
39.8350	34.0000	5.8310
39.8492	40.0000	6.3246
39.8635	31.0000	5.5678
39.8777	35.0000	5.9161
39.8920	29.0000	5.3852
39.9063	33.0000	5.7446
39.9205	35.0000	5.9161
39.9348	32.0000	5.6569
39.9490	29.0000	5.3852
39.9633	38.0000	6.1644
39.9776	34.0000	5.8310
39.9918	31.0000	5.5678
40.0061	23.0000	4.7958
40.0203	46.0000	6.7823
40.0346	42.0000	6.4807
40.0489	37.0000	6.0828
40.0631	39.0000	6.2450
40.0774	37.0000	6.0828
40.0916	33.0000	5.7446
40.1059	32.0000	5.6569
40.1202	34.0000	5.8310
40.1344	30.0000	5.4772
40.1487	32.0000	5.6569
40.1629	34.0000	5.8310
40.1772	22.0000	4.6904
40.1915	31.0000	5.5678
40.2057	36.0000	6.0000
40.2200	47.0000	6.8557
40.2342	42.0000	6.4807
40.2485	34.0000	5.8310
40.2627	30.0000	5.4772
40.2770	32.0000	5.6569
40.2913	41.0000	6.4031
40.3055	37.0000	6.0828
40.3198	19.0000	4.3589
40.3340	35.0000	5.9161
40.3483	32.0000	5.6569
40.3626	29.0000	5.3852
40.3768	30.0000	5.4772
40.3911	36.0000	6.0000
40.4053	43.0000	6.5574
40.4196	37.0000	6.0828
40.4339	29.0000	5.3852
40.4481	28.0000	5.2915
40.4624	35.0000	5.9161
40.4766	47.0000	6.8557
40.4909	24.0000	4.8990
40.5052	35.0000	5.9161
40.5194	23.0000	4.7958
40.5337	22.0000	4.6904
40.5479	37.0000	6.0828
40.5622	34.0000	5.8310
40.5765	35.0000	5.9161
40.5907	28.0000	5.2915
40.6050	31.0000	5.5678
40.6192	31.0000	5.5678
40.6335	44.0000	6.6332
40.6478	41.0000	6.4031
40.6620	42.0000	6.4807
40.6763	32.0000	5.6569
40.6905	25.0000	5.0000
40.7048	32.0000	5.6569
40.7191	21.0000	4.5826
40.7333	27.0000	5.1962
40.7476	30.0000	5.4772
40.7618	36.0000	6.0000
40.7761	31.0000	5.5678
40.7904	29.0000	5.3852
40.8046	29.0000	5.3852
40.8189	26.0000	5.0990
40.8331	40.0000	6.3246
40.8474	33.0000	5.7446
40.8616	34.0000	5.8310
40.8759	32.0000	5.6569
40.8902	27.0000	5.1962
40.9044	32.0000	5.6569
40.9187	27.0000	5.1962
40.9329	38.0000	6.1644
40.9472	38.0000	6.1644
40.9615	39.0000	6.2450
40.9757	33.0000	5.7446
40.9900	39.0000	6.2450
41.0042	38.0000	6.1644
41.0185	31.0000	5.5678
41.0328	37.0000	6.0828
41.0470	29.0000	5.3852
41.0613	38.0000	6.1644
41.0755	46.0000	6.7823
41.0898	45.0000	6.7082
41.1041	46.0000	6.7823
41.1183	51.0000	7.1414
41.1326	45.0000	6.7082
41.1468	50.0000	7.0711
41.1611	55.0000	7.4162
41.1754	43.0000	6.5574
41.1896	49.0000	7.0000
41.2039	33.0000	5.7446
41.2181	48.0000	6.9282
41.2324	43.0000	6.5574
41.2467	44.0000	6.6332
41.2609	47.0000	6.8557
41.2752	47.0000	6.8557
41.2894	44.0000	6.6332
41.3037	55.0000	7.4162
41.3180	39.0000	6.2450
41.3322	48.0000	6.9282
41.3465	50.0000	7.0711
41.3607	39.0000	6.2450
41.3750	36.0000	6.0000
41.3893	42.0000	6.4807
41.4035	46.0000	6.7823
41.4178	43.0000	6.5574
41.4320	28.0000	5.2915
41.4463	40.0000	6.3246
41.4605	39.0000	6.2450
41.4748	27.0000	5.1962
41.4891	43.0000	6.5574
41.5033	29.0000	5.3852
41.5176	32.0000	5.6569
41.5318	34.0000	5.8310
41.5461	38.0000	6.1644
41.5604	40.0000	6.3246
41.5746	26.0000	5.0990
41.5889	28.0000	5.2915
41.6031	29.0000	5.3852
41.6174	34.0000	5.8310
41.6317	29.0000	5.3852
41.6459	32.0000	5.6569
41.6602	31.0000	5.5678
41.6744	27.0000	5.1962
41.6887	18.0000	4.2426
41.7030	32.0000	5.6569
41.7172	32.0000	5.6569
41.7315	32.0000	5.6569
41.7457	36.0000	6.0000
41.7600	26.0000	5.0990
41.7743	31.0000	5.5678
41.7885	33.0000	5.7446
41.8028	33.0000	5.7446
41.8170	30.0000	5.4772
41.8313	26.0000	5.0990
41.8456	25.0000	5.0000
41.8598	25.0000	5.0000
41.8741	42.0000	6.4807
41.8883	22.0000	4.6904
41.9026	26.0000	5.0990
41.9169	32.0000	5.6569
41.9311	33.0000	5.7446
41.9454	36.0000	6.0000
41.9596	28.0000	5.2915
41.9739	26.0000	5.0990
41.9881	18.0000	4.2426
42.0024	24.0000	4.8990
42.0167	51.0000	7.1414
42.0309	33.0000	5.7446
42.0452	25.0000	5.0000
42.0594	32.0000	5.6569
42.0737	24.0000	4.8990
42.0880	19.0000	4.3589
42.1022	26.0000	5.0990
42.1165	29.0000	5.3852
42.1307	27.0000	5.1962
42.1450	25.0000	5.0000
42.1593	25.0000	5.0000
42.1735	34.0000	5.8310
42.1878	18.0000	4.2426
42.2020	33.0000	5.7446
42.2163	28.0000	5.2915
42.2306	30.0000	5.4772
42.2448	27.0000	5.1962
42.2591	38.0000	6.1644
42.2733	29.0000	5.3852
42.2876	28.0000	5.2915
42.3019	29.0000	5.3852
42.3161	29.0000	5.3852
42.3304	32.0000	5.6569
42.3446	19.0000	4.3589
42.3589	30.0000	5.4772
42.3732	33.0000	5.7446
42.3874	33.0000	5.7446
42.4017	26.0000	5.0990
42.4159	35.0000	5.9161
42.4302	28.0000	5.2915
42.4445	32.0000	5.6569
42.4587	30.0000	5.4772
42.4730	33.0000	5.7446
42.4872	29.0000	5.3852
42.5015	30.0000	5.4772
42.5158	32.0000	5.6569
42.5300	29.0000	5.3852
42.5443	22.0000	4.6904
42.5585	33.0000	5.7446
42.5728	29.0000	5.3852
42.5870	31.0000	5.5678
42.6013	34.0000	5.8310
42.6156	26.0000	5.0990
42.6298	28.0000	5.2915
42.6441	26.0000	5.0990
42.6583	32.0000	5.6569
42.6726	28.0000	5.2915
42.6869	31.0000	5.5678
42.7011	37.0000	6.0828
42.7154	31.0000	5.5678
42.7296	22.0000	4.6904
42.7439	27.0000	5.1962
42.7582	33.0000	5.7446
42.7724	32.0000	5.6569
42.7867	27.0000	5.1962
42.8009	24.0000	4.8990
42.8152	21.0000	4.5826
42.8295	35.0000	5.9161
42.8437	30.0000	5.4772
42.8580	23.0000	4.7958
42.8722	23.0000	4.7958
42.8865	23.0000	4.7958
42.9008	35.0000	5.9161
42.9150	28.0000	5.2915
42.9293	30.0000	5.4772
42.9435	29.0000	5.3852
42.9578	39.0000	6.2450
42.9721	27.0000	5.1962
42.9863	23.0000	4.7958
43.0006	32.0000	5.6569
43.0148	33.0000	5.7446
43.0291	22.0000	4.6904
43.0434	25.0000	5.0000
43.0576	25.0000	5.0000
43.0719	29.0000	5.3852
43.0861	32.0000	5.6569
43.1004	22.0000	4.6904
43.1146	32.0000	5.6569
43.1289	30.0000	5.4772
43.1432	24.0000	4.8990
43.1574	25.0000	5.0000
43.1717	30.0000	5.4772
43.1859	29.0000	5.3852
43.2002	28.0000	5.2915
43.2145	30.0000	5.4772
43.2287	32.0000	5.6569
43.2430	27.0000	5.1962
43.2572	19.0000	4.3589
43.2715	23.0000	4.7958
43.2858	27.0000	5.1962
43.3000	28.0000	5.2915
43.3143	23.0000	4.7958
43.3285	24.0000	4.8990
43.3428	38.0000	6.1644
43.3571	26.0000	5.0990
43.3713	30.0000	5.4772
43.3856	27.0000	5.1962
43.3998	36.0000	6.0000
43.4141	37.0000	6.0828
43.4284	30.0000	5.4772
43.4426	31.0000	5.5678
43.4569	29.0000	5.3852
43.4711	34.0000	5.8310
43.4854	33.0000	5.7446
43.4997	30.0000	5.4772
43.5139	22.0000	4.6904
43.5282	36.0000	6.0000
43.5424	26.0000	5.0990
43.5567	26.0000	5.0990
43.5710	26.0000	5.0990
43.5852	31.0000	5.5678
43.5995	39.0000	6.2450
43.6137	26.0000	5.0990
43.6280	28.0000	5.2915
43.6423	25.0000	5.0000
43.6565	25.0000	5.0000
43.6708	22.0000	4.6904
43.6850	30.0000	5.4772
43.6993	36.0000	6.0000
43.7135	29.0000	5.3852
43.7278	42.0000	6.4807
43.7421	23.0000	4.7958
43.7563	33.0000	5.7446
43.7706	21.0000	4.5826
43.7848	32.0000	5.6569
43.7991	32.0000	5.6569
43.8134	24.0000	4.8990
43.8276	32.0000	5.6569
43.8419	32.0000	5.6569
43.8561	38.0000	6.1644
43.8704	33.0000	5.7446
43.8847	31.0000	5.5678
43.8989	26.0000	5.0990
43.9132	29.0000	5.3852
43.9274	33.0000	5.7446
43.9417	37.0000	6.0828
43.9560	34.0000	5.8310
43.9702	33.0000	5.7446
43.9845	40.0000	6.3246
43.9987	34.0000	5.8310
44.0130	38.0000	6.1644
44.0273	38.0000	6.1644
44.0415	32.0000	5.6569
44.0558	34.0000	5.8310
44.0700	31.0000	5.5678
44.0843	32.0000	5.6569
44.0986	50.0000	7.0711
44.1128	27.0000	5.1962
44.1271	32.0000	5.6569
44.1413	27.0000	5.1962
44.1556	24.0000	4.8990
44.1699	24.0000	4.8990
44.1841	25.0000	5.0000
44.1984	33.0000	5.7446
44.2126	32.0000	5.6569
44.2269	39.0000	6.2450
44.2412	22.0000	4.6904
44.2554	27.0000	5.1962
44.2697	28.0000	5.2915
44.2839	32.0000	5.6569
44.2982	24.0000	4.8990
44.3124	22.0000	4.6904
44.3267	30.0000	5.4772
44.3410	26.0000	5.0990
44.3552	25.0000	5.0000
44.3695	20.0000	4.4721
44.3837	26.0000	5.0990
44.3980	22.0000	4.6904
44.4123	28.0000	5.2915
44.4265	32.0000	5.6569
44.4408	21.0000	4.5826
44.4550	30.0000	5.4772
44.4693	32.0000	5.6569
44.4836	26.0000	5.0990
44.4978	29.0000	5.3852
44.5121	29.0000	5.3852
44.5263	26.0000	5.0990
44.5406	26.0000	5.0990
44.5549	23.0000	4.7958
44.5691	29.0000	5.3852
44.5834	28.0000	5.2915
44.5976	20.0000	4.4721
44.6119	25.0000	5.0000
44.6262	31.0000	5.5678
44.6404	17.0000	4.1231
44.6547	26.0000	5.0990
44.6689	27.0000	5.1962
44.6832	30.0000	5.4772
44.6975	17.0000	4.1231
44.7117	43.0000	6.5574
44.7260	28.0000	5.2915
44.7402	25.0000	5.0000
44.7545	32.0000	5.6569
44.7688	21.0000	4.5826
44.7830	28.0000	5.2915
44.7973	25.0000	5.0000
44.8115	38.0000	6.1644
44.8258	33.0000	5.7446
44.8400	41.0000	6.4031
44.8543	36.0000	6.0000
44.8686	27.0000	5.1962
44.8828	29.0000	5.3852
44.8971	27.0000	5.1962
44.9113	22.0000	4.6904
44.9256	30.0000	5.4772
44.9399	31.0000	5.5678
44.9541	22.0000	4.6904
44.9684	34.0000	5.8310
44.9826	30.0000	5.4772
44.9969	37.0000	6.0828
45.0112	24.0000	4.8990
45.0254	26.0000	5.0990
45.0397	20.0000	4.4721
45.0539	27.0000	5.1962
45.0682	27.0000	5.1962
45.0825	28.0000	5.2915
45.0967	31.0000	5.5678
45.1110	25.0000	5.0000
45.1252	26.0000	5.0990
45.1395	23.0000	4.7958
45.1538	27.0000	5.1962
45.1680	30.0000	5.4772
45.1823	35.0000	5.9161
45.1965	34.0000	5.8310
45.2108	29.0000	5.3852
45.2251	17.0000	4.1231
45.2393	26.0000	5.0990
45.2536	27.0000	5.1962
45.2678	34.0000	5.8310
45.2821	36.0000	6.0000
45.2964	25.0000	5.0000
45.3106	24.0000	4.8990
45.3249	26.0000	5.0990
45.3391	21.0000	4.5826
45.3534	34.0000	5.8310
45.3677	33.0000	5.7446
45.3819	21.0000	4.5826
45.3962	23.0000	4.7958
45.4104	26.0000	5.0990
45.4247	33.0000	5.7446
45.4389	26.0000	5.0990
45.4532	26.0000	5.0990
45.4675	18.0000	4.2426
45.4817	27.0000	5.1962
45.4960	30.0000	5.4772
45.5102	20.0000	4.4721
45.5245	32.0000	5.6569
45.5388	31.0000	5.5678
45.5530	28.0000	5.2915
45.5673	33.0000	5.7446
45.5815	27.0000	5.1962
45.5958	24.0000	4.8990
45.6101	21.0000	4.5826
45.6243	24.0000	4.8990
45.6386	32.0000	5.6569
45.6528	20.0000	4.4721
45.6671	30.0000	5.4772
45.6814	29.0000	5.3852
45.6956	37.0000	6.0828
45.7099	25.0000	5.0000
45.7241	14.0000	3.7417
45.7384	21.0000	4.5826
45.7527	41.0000	6.4031
45.7669	32.0000	5.6569
45.7812	20.0000	4.4721
45.7954	18.0000	4.2426
45.8097	24.0000	4.8990
45.8240	21.0000	4.5826
45.8382	30.0000	5.4772
45.8525	32.0000	5.6569
45.8667	29.0000	5.3852
45.8810	23.0000	4.7958
45.8953	23.0000	4.7958
45.9095	28.0000	5.2915
45.9238	27.0000	5.1962
45.9380	26.0000	5.0990
45.9523	40.0000	6.3246
45.9665	40.0000	6.3246
45.9808	22.0000	4.6904
45.9951	20.0000	4.4721
46.0093	23.0000	4.7958
46.0236	34.0000	5.8310
46.0378	36.0000	6.0000
46.0521	33.0000	5.7446
46.0664	21.0000	4.5826
46.0806	28.0000	5.2915
46.0949	27.0000	5.1962
46.1091	31.0000	5.5678
46.1234	38.0000	6.1644
46.1377	28.0000	5.2915
46.1519	34.0000	5.8310
46.1662	32.0000	5.6569
46.1804	27.0000	5.1962
46.1947	27.0000	5.1962
46.2090	35.0000	5.9161
46.2232	25.0000	5.0000
46.2375	29.0000	5.3852
46.2517	25.0000	5.0000
46.2660	31.0000	5.5678
46.2803	30.0000	5.4772
46.2945	31.0000	5.5678
46.3088	36.0000	6.0000
46.3230	32.0000	5.6569
46.3373	32.0000	5.6569
46.3516	32.0000	5.6569
46.3658	18.0000	4.2426
46.3801	32.0000	5.6569
46.3943	32.0000	5.6569
46.4086	33.0000	5.7446
46.4229	23.0000	4.7958
46.4371	30.0000	5.4772
46.4514	25.0000	5.0000
46.4656	25.0000	5.0000
46.4799	25.0000	5.0000
46.4942	36.0000	6.0000
46.5084	29.0000	5.3852
46.5227	29.0000	5.3852
46.5369	30.0000	5.4772
46.5512	34.0000	5.8310
46.5654	36.0000	6.0000
46.5797	34.0000	5.8310
46.5940	28.0000	5.2915
46.6082	22.0000	4.6904
46.6225	32.0000	5.6569
46.6367	41.0000	6.4031
46.6510	34.0000	5.8310
46.6653	29.0000	5.3852
46.6795	35.0000	5.9161
46.6938	35.0000	5.9161
46.7080	31.0000	5.5678
46.7223	28.0000	5.2915
46.7366	29.0000	5.3852
46.7508	27.0000	5.1962
46.7651	31.0000	5.5678
46.7793	42.0000	6.4807
46.7936	26.0000	5.0990
46.8079	23.0000	4.7958
46.8221	30.0000	5.4772
46.8364	32.0000	5.6569
46.8506	30.0000	5.4772
46.8649	25.0000	5.0000
46.8792	39.0000	6.2450
46.8934	37.0000	6.0828
46.9077	44.0000	6.6332
46.9219	27.0000	5.1962
46.9362	29.0000	5.3852
46.9505	25.0000	5.0000
46.9647	29.0000	5.3852
46.9790	48.0000	6.9282
46.9932	26.0000	5.0990
47.0075	27.0000	5.1962
47.0218	29.0000	5.3852
47.0360	36.0000	6.0000
47.0503	33.0000	5.7446
47.0645	27.0000	5.1962
47.0788	33.0000	5.7446
47.0931	32.0000	5.6569
47.1073	31.0000	5.5678
47.1216	36.0000	6.0000
47.1358	35.0000	5.9161
47.1501	24.0000	4.8990
47.1643	39.0000	6.2450
47.1786	32.0000	5.6569
47.1929	28.0000	5.2915
47.2071	47.0000	6.8557
47.2214	48.0000	6.9282
47.2356	45.0000	6.7082
47.2499	36.0000	6.0000
47.2642	42.0000	6.4807
47.2784	37.0000	6.0828
47.2927	33.0000	5.7446
47.3069	32.0000	5.6569
47.3212	33.0000	5.7446
47.3355	48.0000	6.9282
47.3497	47.0000	6.8557
47.3640	36.0000	6.0000
47.3782	37.0000	6.0828
47.3925	50.0000	7.0711
47.4068	39.0000	6.2450
47.4210	44.0000	6.6332
47.4353	48.0000	6.9282
47.4495	41.0000	6.4031
47.4638	41.0000	6.4031
47.4781	46.0000	6.7823
47.4923	50.0000	7.0711
47.5066	44.0000	6.6332
47.5208	54.0000	7.3485
47.5351	66.0000	8.1240
47.5494	69.0000	8.3066
47.5636	59.0000	7.6811
47.5779	55.0000	7.4162
47.5921	57.0000	7.5498
47.6064	64.0000	8.0000
47.6207	75.0000	8.6603
47.6349	79.0000	8.8882
47.6492	77.0000	8.7750
47.6634	70.0000	8.3666
47.6777	90.0000	9.4868
47.6919	70.0000	8.3666
47.7062	86.0000	9.2736
47.7205	111.0000	10.5357
47.7347	90.0000	9.4868
47.7490	99.0000	9.9499
47.7632	106.0000	10.2956
47.7775	122.0000	11.0454
47.7918	116.0000	10.7703
47.8060	134.0000	11.5758
47.8203	137.0000	11.7047
47.8345	123.0000	11.0905
47.8488	143.0000	11.9583
47.8631	173.0000	13.1529
47.8773	169.0000	13.0000
47.8916	182.0000	13.4907
47.9058	194.0000	13.9284
47.9201	173.0000	13.1529
47.9344	192.0000	13.8564
47.9486	182.0000	13.4907
47.9629	218.0000	14.7648
47.9771	207.0000	14.3875
47.9914	182.0000	13.4907
48.0057	200.0000	14.1421
48.0199	191.0000	13.8203
48.0342	201.0000	14.1774
48.0484	204.0000	14.2829
48.0627	208.0000	14.4222
48.0770	190.0000	13.7840
48.0912	184.0000	13.5647
48.1055	199.0000	14.1067
48.1197	168.0000	12.9615
48.1340	170.0000	13.0384
48.1483	161.0000	12.6886
48.1625	171.0000	13.0767
48.1768	150.0000	12.2474
48.1910	163.0000	12.7671
48.2053	145.0000	12.0416
48.2196	129.0000	11.3578
48.2338	115.0000	10.7238
48.2481	124.0000	11.1355
48.2623	107.0000	10.3441
48.2766	93.0000	9.6437
48.2908	99.0000	9.9499
48.3051	120.0000	10.9545
48.3194	93.0000	9.6437
48.3336	94.0000	9.6954
48.3479	88.0000	9.3808
48.3621	70.0000	8.3666
48.3764	72.0000	8.4853
48.3907	71.0000	8.4261
48.4049	71.0000	8.4261
48.4192	68.0000	8.2462
48.4334	63.0000	7.9373
48.4477	68.0000	8.2462
48.4620	53.0000	7.2801
48.4762	47.0000	6.8557
48.4905	53.0000	7.2801
48.5047	45.0000	6.7082
[truncated: 4,313 more rows]
