# Supplementary material for: pdCIFplotter: visualizing powder diffraction data in pdCIF format
Source: J Appl Crystallogr. 2022 May 25;55(Pt 3):631–7. doi: 10.1107/S1600576722003478 (PMC9172038; doi:10.1107/S1600576722003478)
Supplement: Supplementary file 3 [file j-55-00631-sup3.zip › second/xye-files/degussa_003.xye]

20.0000	72.0000	8.4853
20.0143	67.0000	8.1854
20.0285	83.0000	9.1104
20.0428	71.0000	8.4261
20.0570	92.0000	9.5917
20.0713	70.0000	8.3666
20.0856	68.0000	8.2462
20.0998	62.0000	7.8740
20.1141	65.0000	8.0623
20.1283	73.0000	8.5440
20.1426	70.0000	8.3666
20.1569	77.0000	8.7750
20.1711	61.0000	7.8102
20.1854	80.0000	8.9443
20.1996	65.0000	8.0623
20.2139	60.0000	7.7460
20.2282	79.0000	8.8882
20.2424	66.0000	8.1240
20.2567	73.0000	8.5440
20.2709	63.0000	7.9373
20.2852	54.0000	7.3485
20.2994	74.0000	8.6023
20.3137	76.0000	8.7178
20.3280	87.0000	9.3274
20.3422	70.0000	8.3666
20.3565	73.0000	8.5440
20.3707	68.0000	8.2462
20.3850	79.0000	8.8882
20.3993	85.0000	9.2195
20.4135	71.0000	8.4261
20.4278	64.0000	8.0000
20.4420	89.0000	9.4340
20.4563	73.0000	8.5440
20.4706	75.0000	8.6603
20.4848	54.0000	7.3485
20.4991	62.0000	7.8740
20.5133	61.0000	7.8102
20.5276	67.0000	8.1854
20.5419	63.0000	7.9373
20.5561	70.0000	8.3666
20.5704	68.0000	8.2462
20.5846	75.0000	8.6603
20.5989	61.0000	7.8102
20.6132	57.0000	7.5498
20.6274	56.0000	7.4833
20.6417	66.0000	8.1240
20.6559	67.0000	8.1854
20.6702	86.0000	9.2736
20.6845	81.0000	9.0000
20.6987	75.0000	8.6603
20.7130	65.0000	8.0623
20.7272	65.0000	8.0623
20.7415	64.0000	8.0000
20.7558	72.0000	8.4853
20.7700	61.0000	7.8102
20.7843	61.0000	7.8102
20.7985	67.0000	8.1854
20.8128	56.0000	7.4833
20.8271	72.0000	8.4853
20.8413	61.0000	7.8102
20.8556	53.0000	7.2801
20.8698	70.0000	8.3666
20.8841	72.0000	8.4853
20.8983	80.0000	8.9443
20.9126	59.0000	7.6811
20.9269	61.0000	7.8102
20.9411	53.0000	7.2801
20.9554	66.0000	8.1240
20.9696	58.0000	7.6158
20.9839	75.0000	8.6603
20.9982	58.0000	7.6158
21.0124	78.0000	8.8318
21.0267	68.0000	8.2462
21.0409	69.0000	8.3066
21.0552	69.0000	8.3066
21.0695	62.0000	7.8740
21.0837	54.0000	7.3485
21.0980	58.0000	7.6158
21.1122	64.0000	8.0000
21.1265	71.0000	8.4261
21.1408	52.0000	7.2111
21.1550	66.0000	8.1240
21.1693	94.0000	9.6954
21.1835	53.0000	7.2801
21.1978	68.0000	8.2462
21.2121	70.0000	8.3666
21.2263	70.0000	8.3666
21.2406	59.0000	7.6811
21.2548	64.0000	8.0000
21.2691	63.0000	7.9373
21.2834	73.0000	8.5440
21.2976	54.0000	7.3485
21.3119	66.0000	8.1240
21.3261	76.0000	8.7178
21.3404	69.0000	8.3066
21.3547	67.0000	8.1854
21.3689	69.0000	8.3066
21.3832	53.0000	7.2801
21.3974	63.0000	7.9373
21.4117	76.0000	8.7178
21.4260	80.0000	8.9443
21.4402	52.0000	7.2111
21.4545	73.0000	8.5440
21.4687	65.0000	8.0623
21.4830	66.0000	8.1240
21.4972	62.0000	7.8740
21.5115	62.0000	7.8740
21.5258	63.0000	7.9373
21.5400	61.0000	7.8102
21.5543	87.0000	9.3274
21.5685	65.0000	8.0623
21.5828	53.0000	7.2801
21.5971	64.0000	8.0000
21.6113	67.0000	8.1854
21.6256	61.0000	7.8102
21.6398	59.0000	7.6811
21.6541	68.0000	8.2462
21.6684	63.0000	7.9373
21.6826	70.0000	8.3666
21.6969	53.0000	7.2801
21.7111	69.0000	8.3066
21.7254	60.0000	7.7460
21.7397	62.0000	7.8740
21.7539	74.0000	8.6023
21.7682	71.0000	8.4261
21.7824	69.0000	8.3066
21.7967	59.0000	7.6811
21.8110	62.0000	7.8740
21.8252	63.0000	7.9373
21.8395	73.0000	8.5440
21.8537	61.0000	7.8102
21.8680	56.0000	7.4833
21.8823	59.0000	7.6811
21.8965	57.0000	7.5498
21.9108	70.0000	8.3666
21.9250	61.0000	7.8102
21.9393	71.0000	8.4261
21.9536	83.0000	9.1104
21.9678	40.0000	6.3246
21.9821	67.0000	8.1854
21.9963	64.0000	8.0000
22.0106	62.0000	7.8740
22.0248	50.0000	7.0711
22.0391	69.0000	8.3066
22.0534	57.0000	7.5498
22.0676	65.0000	8.0623
22.0819	56.0000	7.4833
22.0961	59.0000	7.6811
22.1104	66.0000	8.1240
22.1247	66.0000	8.1240
22.1389	56.0000	7.4833
22.1532	54.0000	7.3485
22.1674	60.0000	7.7460
22.1817	59.0000	7.6811
22.1960	61.0000	7.8102
22.2102	61.0000	7.8102
22.2245	60.0000	7.7460
22.2387	67.0000	8.1854
22.2530	69.0000	8.3066
22.2673	66.0000	8.1240
22.2815	69.0000	8.3066
22.2958	50.0000	7.0711
22.3100	60.0000	7.7460
22.3243	73.0000	8.5440
22.3386	70.0000	8.3666
22.3528	56.0000	7.4833
22.3671	53.0000	7.2801
22.3813	56.0000	7.4833
22.3956	60.0000	7.7460
22.4099	55.0000	7.4162
22.4241	70.0000	8.3666
22.4384	68.0000	8.2462
22.4526	72.0000	8.4853
22.4669	54.0000	7.3485
22.4812	53.0000	7.2801
22.4954	63.0000	7.9373
22.5097	65.0000	8.0623
22.5239	61.0000	7.8102
22.5382	56.0000	7.4833
22.5525	64.0000	8.0000
22.5667	44.0000	6.6332
22.5810	56.0000	7.4833
22.5952	67.0000	8.1854
22.6095	75.0000	8.6603
22.6237	70.0000	8.3666
22.6380	65.0000	8.0623
22.6523	56.0000	7.4833
22.6665	74.0000	8.6023
22.6808	56.0000	7.4833
22.6950	56.0000	7.4833
22.7093	63.0000	7.9373
22.7236	70.0000	8.3666
22.7378	61.0000	7.8102
22.7521	53.0000	7.2801
22.7663	47.0000	6.8557
22.7806	56.0000	7.4833
22.7949	64.0000	8.0000
22.8091	63.0000	7.9373
22.8234	52.0000	7.2111
22.8376	66.0000	8.1240
22.8519	59.0000	7.6811
22.8662	65.0000	8.0623
22.8804	49.0000	7.0000
22.8947	82.0000	9.0554
22.9089	74.0000	8.6023
22.9232	66.0000	8.1240
22.9375	63.0000	7.9373
22.9517	57.0000	7.5498
22.9660	63.0000	7.9373
22.9802	53.0000	7.2801
22.9945	64.0000	8.0000
23.0088	59.0000	7.6811
23.0230	53.0000	7.2801
23.0373	66.0000	8.1240
23.0515	61.0000	7.8102
23.0658	72.0000	8.4853
23.0801	63.0000	7.9373
23.0943	61.0000	7.8102
23.1086	51.0000	7.1414
23.1228	54.0000	7.3485
23.1371	56.0000	7.4833
23.1513	64.0000	8.0000
23.1656	74.0000	8.6023
23.1799	74.0000	8.6023
23.1941	59.0000	7.6811
23.2084	57.0000	7.5498
23.2226	61.0000	7.8102
23.2369	81.0000	9.0000
23.2512	64.0000	8.0000
23.2654	67.0000	8.1854
23.2797	63.0000	7.9373
23.2939	73.0000	8.5440
23.3082	61.0000	7.8102
23.3225	53.0000	7.2801
23.3367	67.0000	8.1854
23.3510	53.0000	7.2801
23.3652	61.0000	7.8102
23.3795	61.0000	7.8102
23.3938	56.0000	7.4833
23.4080	74.0000	8.6023
23.4223	54.0000	7.3485
23.4365	63.0000	7.9373
23.4508	58.0000	7.6158
23.4651	64.0000	8.0000
23.4793	62.0000	7.8740
23.4936	65.0000	8.0623
23.5078	69.0000	8.3066
23.5221	54.0000	7.3485
23.5364	62.0000	7.8740
23.5506	65.0000	8.0623
23.5649	60.0000	7.7460
23.5791	73.0000	8.5440
23.5934	67.0000	8.1854
23.6077	58.0000	7.6158
23.6219	56.0000	7.4833
23.6362	66.0000	8.1240
23.6504	60.0000	7.7460
23.6647	72.0000	8.4853
23.6790	55.0000	7.4162
23.6932	63.0000	7.9373
23.7075	58.0000	7.6158
23.7217	84.0000	9.1652
23.7360	68.0000	8.2462
23.7502	65.0000	8.0623
23.7645	75.0000	8.6603
23.7788	52.0000	7.2111
23.7930	61.0000	7.8102
23.8073	71.0000	8.4261
23.8215	66.0000	8.1240
23.8358	64.0000	8.0000
23.8501	53.0000	7.2801
23.8643	65.0000	8.0623
23.8786	77.0000	8.7750
23.8928	50.0000	7.0711
23.9071	72.0000	8.4853
23.9214	70.0000	8.3666
23.9356	65.0000	8.0623
23.9499	69.0000	8.3066
23.9641	57.0000	7.5498
23.9784	62.0000	7.8740
23.9927	65.0000	8.0623
24.0069	73.0000	8.5440
24.0212	76.0000	8.7178
24.0354	61.0000	7.8102
24.0497	79.0000	8.8882
24.0640	64.0000	8.0000
24.0782	70.0000	8.3666
24.0925	59.0000	7.6811
24.1067	63.0000	7.9373
24.1210	77.0000	8.7750
24.1353	77.0000	8.7750
24.1495	66.0000	8.1240
24.1638	72.0000	8.4853
24.1780	66.0000	8.1240
24.1923	62.0000	7.8740
24.2066	73.0000	8.5440
24.2208	73.0000	8.5440
24.2351	60.0000	7.7460
24.2493	75.0000	8.6603
24.2636	77.0000	8.7750
24.2779	73.0000	8.5440
24.2921	72.0000	8.4853
24.3064	72.0000	8.4853
24.3206	80.0000	8.9443
24.3349	72.0000	8.4853
24.3491	73.0000	8.5440
24.3634	85.0000	9.2195
24.3777	69.0000	8.3066
24.3919	87.0000	9.3274
24.4062	77.0000	8.7750
24.4204	87.0000	9.3274
24.4347	81.0000	9.0000
24.4490	86.0000	9.2736
24.4632	76.0000	8.7178
24.4775	87.0000	9.3274
24.4917	111.0000	10.5357
24.5060	103.0000	10.1489
24.5203	87.0000	9.3274
24.5345	87.0000	9.3274
24.5488	91.0000	9.5394
24.5630	89.0000	9.4340
24.5773	86.0000	9.2736
24.5916	108.0000	10.3923
24.6058	92.0000	9.5917
24.6201	109.0000	10.4403
24.6343	97.0000	9.8489
24.6486	114.0000	10.6771
24.6629	118.0000	10.8628
24.6771	102.0000	10.0995
24.6914	102.0000	10.0995
24.7056	114.0000	10.6771
24.7199	119.0000	10.9087
24.7342	102.0000	10.0995
24.7484	117.0000	10.8167
24.7627	129.0000	11.3578
24.7769	140.0000	11.8322
24.7912	142.0000	11.9164
24.8055	132.0000	11.4891
24.8197	133.0000	11.5326
24.8340	158.0000	12.5698
24.8482	169.0000	13.0000
24.8625	172.0000	13.1149
24.8767	156.0000	12.4900
24.8910	185.0000	13.6015
24.9053	180.0000	13.4164
24.9195	198.0000	14.0712
24.9338	185.0000	13.6015
24.9480	240.0000	15.4919
24.9623	233.0000	15.2643
24.9766	240.0000	15.4919
24.9908	262.0000	16.1864
25.0051	291.0000	17.0587
25.0193	317.0000	17.8045
25.0336	330.0000	18.1659
25.0479	353.0000	18.7883
25.0621	374.0000	19.3391
25.0764	381.0000	19.5192
25.0906	445.0000	21.0950
25.1049	450.0000	21.2132
25.1192	514.0000	22.6716
25.1334	515.0000	22.6936
25.1477	575.0000	23.9792
25.1619	609.0000	24.6779
25.1762	669.0000	25.8650
25.1905	687.0000	26.2107
25.2047	731.0000	27.0370
25.2190	762.0000	27.6043
25.2332	763.0000	27.6225
25.2475	745.0000	27.2947
25.2618	796.0000	28.2135
25.2760	809.0000	28.4429
25.2903	847.0000	29.1033
25.3045	800.0000	28.2843
25.3188	798.0000	28.2489
25.3331	821.0000	28.6531
25.3473	713.0000	26.7021
25.3616	716.0000	26.7582
25.3758	655.0000	25.5930
25.3901	697.0000	26.4008
25.4044	647.0000	25.4362
25.4186	596.0000	24.4131
25.4329	541.0000	23.2594
25.4471	542.0000	23.2809
25.4614	542.0000	23.2809
25.4756	456.0000	21.3542
25.4899	450.0000	21.2132
25.5042	384.0000	19.5959
25.5184	405.0000	20.1246
25.5327	341.0000	18.4662
25.5469	323.0000	17.9722
25.5612	301.0000	17.3494
25.5755	265.0000	16.2788
25.5897	260.0000	16.1245
25.6040	256.0000	16.0000
25.6182	249.0000	15.7797
25.6325	213.0000	14.5945
25.6468	222.0000	14.8997
25.6610	186.0000	13.6382
25.6753	204.0000	14.2829
25.6895	157.0000	12.5300
25.7038	168.0000	12.9615
25.7181	180.0000	13.4164
25.7323	158.0000	12.5698
25.7466	156.0000	12.4900
25.7608	135.0000	11.6190
25.7751	152.0000	12.3288
25.7894	141.0000	11.8743
25.8036	145.0000	12.0416
25.8179	149.0000	12.2066
25.8321	122.0000	11.0454
25.8464	131.0000	11.4455
25.8607	121.0000	11.0000
25.8749	102.0000	10.0995
25.8892	107.0000	10.3441
25.9034	101.0000	10.0499
25.9177	113.0000	10.6301
25.9320	85.0000	9.2195
25.9462	93.0000	9.6437
25.9605	109.0000	10.4403
25.9747	105.0000	10.2470
25.9890	124.0000	11.1355
26.0032	102.0000	10.0995
26.0175	95.0000	9.7468
26.0318	87.0000	9.3274
26.0460	82.0000	9.0554
26.0603	79.0000	8.8882
26.0745	78.0000	8.8318
26.0888	92.0000	9.5917
26.1031	92.0000	9.5917
26.1173	80.0000	8.9443
26.1316	86.0000	9.2736
26.1458	76.0000	8.7178
26.1601	91.0000	9.5394
26.1744	73.0000	8.5440
26.1886	62.0000	7.8740
26.2029	85.0000	9.2195
26.2171	78.0000	8.8318
26.2314	85.0000	9.2195
26.2457	66.0000	8.1240
26.2599	71.0000	8.4261
26.2742	73.0000	8.5440
26.2884	67.0000	8.1854
26.3027	75.0000	8.6603
26.3170	74.0000	8.6023
26.3312	85.0000	9.2195
26.3455	84.0000	9.1652
26.3597	79.0000	8.8882
26.3740	89.0000	9.4340
26.3883	61.0000	7.8102
26.4025	80.0000	8.9443
26.4168	69.0000	8.3066
26.4310	70.0000	8.3666
26.4453	69.0000	8.3066
26.4596	83.0000	9.1104
26.4738	70.0000	8.3666
26.4881	72.0000	8.4853
26.5023	72.0000	8.4853
26.5166	57.0000	7.5498
26.5309	67.0000	8.1854
26.5451	78.0000	8.8318
26.5594	59.0000	7.6811
26.5736	64.0000	8.0000
26.5879	66.0000	8.1240
26.6021	76.0000	8.7178
26.6164	70.0000	8.3666
26.6307	74.0000	8.6023
26.6449	80.0000	8.9443
26.6592	70.0000	8.3666
26.6734	71.0000	8.4261
26.6877	61.0000	7.8102
26.7020	76.0000	8.7178
26.7162	76.0000	8.7178
26.7305	53.0000	7.2801
26.7447	71.0000	8.4261
26.7590	65.0000	8.0623
26.7733	55.0000	7.4162
26.7875	67.0000	8.1854
26.8018	75.0000	8.6603
26.8160	71.0000	8.4261
26.8303	64.0000	8.0000
26.8446	50.0000	7.0711
26.8588	68.0000	8.2462
26.8731	76.0000	8.7178
26.8873	62.0000	7.8740
26.9016	65.0000	8.0623
26.9159	76.0000	8.7178
26.9301	86.0000	9.2736
26.9444	85.0000	9.2195
26.9586	56.0000	7.4833
26.9729	74.0000	8.6023
26.9872	62.0000	7.8740
27.0014	83.0000	9.1104
27.0157	68.0000	8.2462
27.0299	62.0000	7.8740
27.0442	73.0000	8.5440
27.0585	68.0000	8.2462
27.0727	86.0000	9.2736
27.0870	71.0000	8.4261
27.1012	75.0000	8.6603
27.1155	86.0000	9.2736
27.1298	86.0000	9.2736
27.1440	74.0000	8.6023
27.1583	80.0000	8.9443
27.1725	84.0000	9.1652
27.1868	83.0000	9.1104
27.2010	82.0000	9.0554
27.2153	84.0000	9.1652
27.2296	123.0000	11.0905
27.2438	118.0000	10.8628
27.2581	112.0000	10.5830
27.2723	107.0000	10.3441
27.2866	119.0000	10.9087
27.3009	126.0000	11.2250
27.3151	107.0000	10.3441
27.3294	136.0000	11.6619
27.3436	152.0000	12.3288
27.3579	139.0000	11.7898
27.3722	140.0000	11.8322
27.3864	169.0000	13.0000
27.4007	162.0000	12.7279
27.4149	168.0000	12.9615
27.4292	163.0000	12.7671
27.4435	137.0000	11.7047
27.4577	167.0000	12.9228
27.4720	148.0000	12.1655
27.4862	148.0000	12.1655
27.5005	135.0000	11.6190
27.5148	113.0000	10.6301
27.5290	104.0000	10.1980
27.5433	97.0000	9.8489
27.5575	114.0000	10.6771
27.5718	100.0000	10.0000
27.5861	93.0000	9.6437
27.6003	83.0000	9.1104
27.6146	106.0000	10.2956
27.6288	86.0000	9.2736
27.6431	71.0000	8.4261
27.6574	83.0000	9.1104
27.6716	70.0000	8.3666
27.6859	76.0000	8.7178
27.7001	76.0000	8.7178
27.7144	69.0000	8.3066
27.7286	74.0000	8.6023
27.7429	63.0000	7.9373
27.7572	66.0000	8.1240
27.7714	63.0000	7.9373
27.7857	60.0000	7.7460
27.7999	58.0000	7.6158
27.8142	61.0000	7.8102
27.8285	52.0000	7.2111
27.8427	68.0000	8.2462
27.8570	67.0000	8.1854
27.8712	54.0000	7.3485
27.8855	55.0000	7.4162
27.8998	54.0000	7.3485
27.9140	54.0000	7.3485
27.9283	52.0000	7.2111
27.9425	54.0000	7.3485
27.9568	69.0000	8.3066
27.9711	61.0000	7.8102
27.9853	59.0000	7.6811
27.9996	68.0000	8.2462
28.0138	52.0000	7.2111
28.0281	55.0000	7.4162
28.0424	55.0000	7.4162
28.0566	53.0000	7.2801
28.0709	55.0000	7.4162
28.0851	56.0000	7.4833
28.0994	67.0000	8.1854
28.1137	56.0000	7.4833
28.1279	39.0000	6.2450
28.1422	51.0000	7.1414
28.1564	60.0000	7.7460
28.1707	58.0000	7.6158
28.1850	46.0000	6.7823
28.1992	67.0000	8.1854
28.2135	58.0000	7.6158
28.2277	55.0000	7.4162
28.2420	68.0000	8.2462
28.2563	63.0000	7.9373
28.2705	58.0000	7.6158
28.2848	52.0000	7.2111
28.2990	41.0000	6.4031
28.3133	51.0000	7.1414
28.3275	63.0000	7.9373
28.3418	49.0000	7.0000
28.3561	61.0000	7.8102
28.3703	70.0000	8.3666
28.3846	48.0000	6.9282
28.3988	61.0000	7.8102
28.4131	39.0000	6.2450
28.4274	57.0000	7.5498
28.4416	54.0000	7.3485
28.4559	51.0000	7.1414
28.4701	56.0000	7.4833
28.4844	62.0000	7.8740
28.4987	40.0000	6.3246
28.5129	38.0000	6.1644
28.5272	47.0000	6.8557
28.5414	52.0000	7.2111
28.5557	53.0000	7.2801
28.5700	66.0000	8.1240
28.5842	45.0000	6.7082
28.5985	62.0000	7.8740
28.6127	63.0000	7.9373
28.6270	65.0000	8.0623
28.6413	60.0000	7.7460
28.6555	64.0000	8.0000
28.6698	55.0000	7.4162
28.6840	44.0000	6.6332
28.6983	64.0000	8.0000
28.7126	62.0000	7.8740
28.7268	53.0000	7.2801
28.7411	68.0000	8.2462
28.7553	43.0000	6.5574
28.7696	45.0000	6.7082
28.7839	48.0000	6.9282
28.7981	53.0000	7.2801
28.8124	58.0000	7.6158
28.8266	51.0000	7.1414
28.8409	48.0000	6.9282
28.8551	53.0000	7.2801
28.8694	42.0000	6.4807
28.8837	53.0000	7.2801
28.8979	40.0000	6.3246
28.9122	47.0000	6.8557
28.9264	53.0000	7.2801
28.9407	40.0000	6.3246
28.9550	42.0000	6.4807
28.9692	47.0000	6.8557
28.9835	55.0000	7.4162
28.9977	63.0000	7.9373
29.0120	39.0000	6.2450
29.0263	42.0000	6.4807
29.0405	54.0000	7.3485
29.0548	64.0000	8.0000
29.0690	53.0000	7.2801
29.0833	58.0000	7.6158
29.0976	51.0000	7.1414
29.1118	48.0000	6.9282
29.1261	42.0000	6.4807
29.1403	71.0000	8.4261
29.1546	47.0000	6.8557
29.1689	46.0000	6.7823
29.1831	46.0000	6.7823
29.1974	59.0000	7.6811
29.2116	51.0000	7.1414
29.2259	62.0000	7.8740
29.2402	46.0000	6.7823
29.2544	50.0000	7.0711
29.2687	49.0000	7.0000
29.2829	49.0000	7.0000
29.2972	44.0000	6.6332
29.3115	56.0000	7.4833
29.3257	52.0000	7.2111
29.3400	48.0000	6.9282
29.3542	53.0000	7.2801
29.3685	43.0000	6.5574
29.3828	52.0000	7.2111
29.3970	49.0000	7.0000
29.4113	50.0000	7.0711
29.4255	44.0000	6.6332
29.4398	40.0000	6.3246
29.4540	45.0000	6.7082
29.4683	49.0000	7.0000
29.4826	69.0000	8.3066
29.4968	52.0000	7.2111
29.5111	49.0000	7.0000
29.5253	45.0000	6.7082
29.5396	47.0000	6.8557
29.5539	40.0000	6.3246
29.5681	51.0000	7.1414
29.5824	44.0000	6.6332
29.5966	51.0000	7.1414
29.6109	49.0000	7.0000
29.6252	49.0000	7.0000
29.6394	40.0000	6.3246
29.6537	41.0000	6.4031
29.6679	28.0000	5.2915
29.6822	43.0000	6.5574
29.6965	48.0000	6.9282
29.7107	53.0000	7.2801
29.7250	51.0000	7.1414
29.7392	48.0000	6.9282
29.7535	56.0000	7.4833
29.7678	55.0000	7.4162
29.7820	42.0000	6.4807
29.7963	65.0000	8.0623
29.8105	53.0000	7.2801
29.8248	54.0000	7.3485
29.8391	59.0000	7.6811
29.8533	55.0000	7.4162
29.8676	34.0000	5.8310
29.8818	61.0000	7.8102
29.8961	48.0000	6.9282
29.9104	42.0000	6.4807
29.9246	52.0000	7.2111
29.9389	51.0000	7.1414
29.9531	46.0000	6.7823
29.9674	51.0000	7.1414
29.9817	47.0000	6.8557
29.9959	45.0000	6.7082
30.0102	53.0000	7.2801
30.0244	44.0000	6.6332
30.0387	55.0000	7.4162
30.0529	49.0000	7.0000
30.0672	43.0000	6.5574
30.0815	43.0000	6.5574
30.0957	41.0000	6.4031
30.1100	39.0000	6.2450
30.1242	53.0000	7.2801
30.1385	43.0000	6.5574
30.1528	44.0000	6.6332
30.1670	52.0000	7.2111
30.1813	50.0000	7.0711
30.1955	55.0000	7.4162
30.2098	50.0000	7.0711
30.2241	47.0000	6.8557
30.2383	48.0000	6.9282
30.2526	53.0000	7.2801
30.2668	49.0000	7.0000
30.2811	42.0000	6.4807
30.2954	39.0000	6.2450
30.3096	57.0000	7.5498
30.3239	50.0000	7.0711
30.3381	60.0000	7.7460
30.3524	38.0000	6.1644
30.3667	56.0000	7.4833
30.3809	48.0000	6.9282
30.3952	49.0000	7.0000
30.4094	44.0000	6.6332
30.4237	50.0000	7.0711
30.4380	45.0000	6.7082
30.4522	41.0000	6.4031
30.4665	36.0000	6.0000
30.4807	42.0000	6.4807
30.4950	45.0000	6.7082
30.5093	53.0000	7.2801
30.5235	48.0000	6.9282
30.5378	46.0000	6.7823
30.5520	53.0000	7.2801
30.5663	50.0000	7.0711
30.5805	31.0000	5.5678
30.5948	58.0000	7.6158
30.6091	35.0000	5.9161
30.6233	71.0000	8.4261
30.6376	55.0000	7.4162
30.6518	50.0000	7.0711
30.6661	37.0000	6.0828
30.6804	53.0000	7.2801
30.6946	51.0000	7.1414
30.7089	54.0000	7.3485
30.7231	41.0000	6.4031
30.7374	40.0000	6.3246
30.7517	40.0000	6.3246
30.7659	53.0000	7.2801
30.7802	46.0000	6.7823
30.7944	52.0000	7.2111
30.8087	47.0000	6.8557
30.8230	45.0000	6.7082
30.8372	59.0000	7.6811
30.8515	40.0000	6.3246
30.8657	54.0000	7.3485
30.8800	39.0000	6.2450
30.8943	40.0000	6.3246
30.9085	48.0000	6.9282
30.9228	37.0000	6.0828
30.9370	39.0000	6.2450
30.9513	58.0000	7.6158
30.9656	37.0000	6.0828
30.9798	41.0000	6.4031
30.9941	44.0000	6.6332
31.0083	56.0000	7.4833
31.0226	51.0000	7.1414
31.0369	31.0000	5.5678
31.0511	45.0000	6.7082
31.0654	55.0000	7.4162
31.0796	45.0000	6.7082
31.0939	39.0000	6.2450
31.1082	56.0000	7.4833
31.1224	50.0000	7.0711
31.1367	41.0000	6.4031
31.1509	38.0000	6.1644
31.1652	42.0000	6.4807
31.1794	41.0000	6.4031
31.1937	47.0000	6.8557
31.2080	51.0000	7.1414
31.2222	43.0000	6.5574
31.2365	36.0000	6.0000
31.2507	48.0000	6.9282
31.2650	46.0000	6.7823
31.2793	46.0000	6.7823
31.2935	49.0000	7.0000
31.3078	47.0000	6.8557
31.3220	35.0000	5.9161
31.3363	24.0000	4.8990
31.3506	46.0000	6.7823
31.3648	54.0000	7.3485
31.3791	40.0000	6.3246
31.3933	46.0000	6.7823
31.4076	33.0000	5.7446
31.4219	51.0000	7.1414
31.4361	45.0000	6.7082
31.4504	51.0000	7.1414
31.4646	34.0000	5.8310
31.4789	48.0000	6.9282
31.4932	41.0000	6.4031
31.5074	48.0000	6.9282
31.5217	30.0000	5.4772
31.5359	46.0000	6.7823
31.5502	33.0000	5.7446
31.5645	37.0000	6.0828
31.5787	46.0000	6.7823
31.5930	57.0000	7.5498
31.6072	42.0000	6.4807
31.6215	53.0000	7.2801
31.6358	55.0000	7.4162
31.6500	43.0000	6.5574
31.6643	44.0000	6.6332
31.6785	51.0000	7.1414
31.6928	38.0000	6.1644
31.7070	46.0000	6.7823
31.7213	52.0000	7.2111
31.7356	46.0000	6.7823
31.7498	35.0000	5.9161
31.7641	48.0000	6.9282
31.7783	40.0000	6.3246
31.7926	42.0000	6.4807
31.8069	45.0000	6.7082
31.8211	45.0000	6.7082
31.8354	41.0000	6.4031
31.8496	45.0000	6.7082
31.8639	50.0000	7.0711
31.8782	41.0000	6.4031
31.8924	58.0000	7.6158
31.9067	38.0000	6.1644
31.9209	42.0000	6.4807
31.9352	45.0000	6.7082
31.9495	39.0000	6.2450
31.9637	49.0000	7.0000
31.9780	41.0000	6.4031
31.9922	38.0000	6.1644
32.0065	38.0000	6.1644
32.0208	39.0000	6.2450
32.0350	50.0000	7.0711
32.0493	38.0000	6.1644
32.0635	30.0000	5.4772
32.0778	37.0000	6.0828
32.0921	38.0000	6.1644
32.1063	34.0000	5.8310
32.1206	34.0000	5.8310
32.1348	30.0000	5.4772
32.1491	40.0000	6.3246
32.1634	54.0000	7.3485
32.1776	46.0000	6.7823
32.1919	38.0000	6.1644
32.2061	55.0000	7.4162
32.2204	42.0000	6.4807
32.2347	32.0000	5.6569
32.2489	39.0000	6.2450
32.2632	38.0000	6.1644
32.2774	42.0000	6.4807
32.2917	30.0000	5.4772
32.3059	50.0000	7.0711
32.3202	51.0000	7.1414
32.3345	34.0000	5.8310
32.3487	41.0000	6.4031
32.3630	45.0000	6.7082
32.3772	35.0000	5.9161
32.3915	43.0000	6.5574
32.4058	36.0000	6.0000
32.4200	39.0000	6.2450
32.4343	38.0000	6.1644
32.4485	38.0000	6.1644
32.4628	35.0000	5.9161
32.4771	47.0000	6.8557
32.4913	34.0000	5.8310
32.5056	34.0000	5.8310
32.5198	49.0000	7.0000
32.5341	46.0000	6.7823
32.5484	49.0000	7.0000
32.5626	35.0000	5.9161
32.5769	55.0000	7.4162
32.5911	30.0000	5.4772
32.6054	48.0000	6.9282
32.6197	42.0000	6.4807
32.6339	46.0000	6.7823
32.6482	42.0000	6.4807
32.6624	45.0000	6.7082
32.6767	42.0000	6.4807
32.6910	32.0000	5.6569
32.7052	31.0000	5.5678
32.7195	46.0000	6.7823
32.7337	43.0000	6.5574
32.7480	28.0000	5.2915
32.7623	54.0000	7.3485
32.7765	53.0000	7.2801
32.7908	51.0000	7.1414
32.8050	34.0000	5.8310
32.8193	40.0000	6.3246
32.8336	43.0000	6.5574
32.8478	49.0000	7.0000
32.8621	40.0000	6.3246
32.8763	43.0000	6.5574
32.8906	40.0000	6.3246
32.9048	40.0000	6.3246
32.9191	44.0000	6.6332
32.9334	39.0000	6.2450
32.9476	36.0000	6.0000
32.9619	42.0000	6.4807
32.9761	34.0000	5.8310
32.9904	35.0000	5.9161
33.0047	43.0000	6.5574
33.0189	44.0000	6.6332
33.0332	38.0000	6.1644
33.0474	35.0000	5.9161
33.0617	42.0000	6.4807
33.0760	38.0000	6.1644
33.0902	38.0000	6.1644
33.1045	40.0000	6.3246
33.1187	43.0000	6.5574
33.1330	41.0000	6.4031
33.1473	41.0000	6.4031
33.1615	48.0000	6.9282
33.1758	27.0000	5.1962
33.1900	46.0000	6.7823
33.2043	40.0000	6.3246
33.2186	44.0000	6.6332
33.2328	45.0000	6.7082
33.2471	34.0000	5.8310
33.2613	26.0000	5.0990
33.2756	35.0000	5.9161
33.2899	34.0000	5.8310
33.3041	47.0000	6.8557
33.3184	42.0000	6.4807
33.3326	50.0000	7.0711
33.3469	32.0000	5.6569
33.3612	43.0000	6.5574
33.3754	37.0000	6.0828
33.3897	39.0000	6.2450
33.4039	57.0000	7.5498
33.4182	46.0000	6.7823
33.4324	36.0000	6.0000
33.4467	45.0000	6.7082
33.4610	45.0000	6.7082
33.4752	32.0000	5.6569
33.4895	40.0000	6.3246
33.5037	27.0000	5.1962
33.5180	39.0000	6.2450
33.5323	35.0000	5.9161
33.5465	34.0000	5.8310
33.5608	27.0000	5.1962
33.5750	40.0000	6.3246
33.5893	37.0000	6.0828
33.6036	42.0000	6.4807
33.6178	43.0000	6.5574
33.6321	35.0000	5.9161
33.6463	41.0000	6.4031
33.6606	25.0000	5.0000
33.6749	35.0000	5.9161
33.6891	46.0000	6.7823
33.7034	39.0000	6.2450
33.7176	29.0000	5.3852
33.7319	39.0000	6.2450
33.7462	35.0000	5.9161
33.7604	39.0000	6.2450
33.7747	40.0000	6.3246
33.7889	47.0000	6.8557
33.8032	53.0000	7.2801
33.8175	31.0000	5.5678
33.8317	29.0000	5.3852
33.8460	42.0000	6.4807
33.8602	39.0000	6.2450
33.8745	45.0000	6.7082
33.8888	34.0000	5.8310
33.9030	50.0000	7.0711
33.9173	42.0000	6.4807
33.9315	34.0000	5.8310
33.9458	33.0000	5.7446
33.9601	44.0000	6.6332
33.9743	39.0000	6.2450
33.9886	54.0000	7.3485
34.0028	37.0000	6.0828
34.0171	55.0000	7.4162
34.0313	32.0000	5.6569
34.0456	33.0000	5.7446
34.0599	37.0000	6.0828
34.0741	47.0000	6.8557
34.0884	30.0000	5.4772
34.1026	41.0000	6.4031
34.1169	43.0000	6.5574
34.1312	44.0000	6.6332
34.1454	52.0000	7.2111
34.1597	32.0000	5.6569
34.1739	36.0000	6.0000
34.1882	35.0000	5.9161
34.2025	35.0000	5.9161
34.2167	30.0000	5.4772
34.2310	49.0000	7.0000
34.2452	44.0000	6.6332
34.2595	38.0000	6.1644
34.2738	37.0000	6.0828
34.2880	36.0000	6.0000
34.3023	39.0000	6.2450
34.3165	39.0000	6.2450
34.3308	28.0000	5.2915
34.3451	29.0000	5.3852
34.3593	51.0000	7.1414
34.3736	44.0000	6.6332
34.3878	32.0000	5.6569
34.4021	31.0000	5.5678
34.4164	39.0000	6.2450
34.4306	33.0000	5.7446
34.4449	42.0000	6.4807
34.4591	34.0000	5.8310
34.4734	42.0000	6.4807
34.4877	34.0000	5.8310
34.5019	42.0000	6.4807
34.5162	48.0000	6.9282
34.5304	35.0000	5.9161
34.5447	36.0000	6.0000
34.5589	32.0000	5.6569
34.5732	39.0000	6.2450
34.5875	44.0000	6.6332
34.6017	38.0000	6.1644
34.6160	39.0000	6.2450
34.6302	40.0000	6.3246
34.6445	49.0000	7.0000
34.6588	33.0000	5.7446
34.6730	40.0000	6.3246
34.6873	40.0000	6.3246
34.7015	45.0000	6.7082
34.7158	41.0000	6.4031
34.7301	42.0000	6.4807
34.7443	44.0000	6.6332
34.7586	36.0000	6.0000
34.7728	37.0000	6.0828
34.7871	43.0000	6.5574
34.8014	39.0000	6.2450
34.8156	41.0000	6.4031
34.8299	40.0000	6.3246
34.8441	37.0000	6.0828
34.8584	37.0000	6.0828
34.8727	30.0000	5.4772
34.8869	42.0000	6.4807
34.9012	41.0000	6.4031
34.9154	49.0000	7.0000
34.9297	42.0000	6.4807
34.9440	40.0000	6.3246
34.9582	40.0000	6.3246
34.9725	37.0000	6.0828
34.9867	38.0000	6.1644
35.0010	39.0000	6.2450
35.0153	34.0000	5.8310
35.0295	35.0000	5.9161
35.0438	27.0000	5.1962
35.0580	49.0000	7.0000
35.0723	40.0000	6.3246
35.0866	46.0000	6.7823
35.1008	35.0000	5.9161
35.1151	39.0000	6.2450
35.1293	31.0000	5.5678
35.1436	41.0000	6.4031
35.1578	42.0000	6.4807
35.1721	34.0000	5.8310
35.1864	43.0000	6.5574
35.2006	35.0000	5.9161
35.2149	38.0000	6.1644
35.2291	41.0000	6.4031
35.2434	45.0000	6.7082
35.2577	31.0000	5.5678
35.2719	48.0000	6.9282
35.2862	42.0000	6.4807
35.3004	33.0000	5.7446
35.3147	39.0000	6.2450
35.3290	45.0000	6.7082
35.3432	34.0000	5.8310
35.3575	40.0000	6.3246
35.3717	43.0000	6.5574
35.3860	56.0000	7.4833
35.4003	46.0000	6.7823
35.4145	59.0000	7.6811
35.4288	43.0000	6.5574
35.4430	31.0000	5.5678
35.4573	41.0000	6.4031
35.4716	35.0000	5.9161
35.4858	37.0000	6.0828
35.5001	59.0000	7.6811
35.5143	28.0000	5.2915
35.5286	38.0000	6.1644
35.5429	45.0000	6.7082
35.5571	41.0000	6.4031
35.5714	42.0000	6.4807
35.5856	54.0000	7.3485
35.5999	49.0000	7.0000
35.6142	32.0000	5.6569
35.6284	39.0000	6.2450
35.6427	50.0000	7.0711
35.6569	31.0000	5.5678
35.6712	48.0000	6.9282
35.6855	52.0000	7.2111
35.6997	41.0000	6.4031
35.7140	55.0000	7.4162
35.7282	44.0000	6.6332
35.7425	44.0000	6.6332
35.7567	48.0000	6.9282
35.7710	42.0000	6.4807
35.7853	47.0000	6.8557
35.7995	42.0000	6.4807
35.8138	58.0000	7.6158
35.8280	51.0000	7.1414
35.8423	56.0000	7.4833
35.8566	50.0000	7.0711
35.8708	56.0000	7.4833
35.8851	70.0000	8.3666
35.8993	54.0000	7.3485
35.9136	64.0000	8.0000
35.9279	79.0000	8.8882
35.9421	60.0000	7.7460
35.9564	67.0000	8.1854
35.9706	83.0000	9.1104
35.9849	77.0000	8.7750
35.9992	74.0000	8.6023
36.0134	85.0000	9.2195
36.0277	71.0000	8.4261
36.0419	94.0000	9.6954
36.0562	82.0000	9.0554
36.0705	66.0000	8.1240
36.0847	68.0000	8.2462
36.0990	79.0000	8.8882
36.1132	68.0000	8.2462
36.1275	56.0000	7.4833
36.1418	71.0000	8.4261
36.1560	67.0000	8.1854
36.1703	57.0000	7.5498
36.1845	59.0000	7.6811
36.1988	63.0000	7.9373
36.2131	50.0000	7.0711
36.2273	49.0000	7.0000
36.2416	65.0000	8.0623
36.2558	57.0000	7.5498
36.2701	48.0000	6.9282
36.2843	55.0000	7.4162
36.2986	54.0000	7.3485
36.3129	46.0000	6.7823
36.3271	47.0000	6.8557
36.3414	38.0000	6.1644
36.3556	40.0000	6.3246
36.3699	40.0000	6.3246
36.3842	59.0000	7.6811
36.3984	51.0000	7.1414
36.4127	38.0000	6.1644
36.4269	52.0000	7.2111
36.4412	61.0000	7.8102
36.4555	49.0000	7.0000
36.4697	50.0000	7.0711
36.4840	49.0000	7.0000
36.4982	48.0000	6.9282
36.5125	49.0000	7.0000
36.5268	57.0000	7.5498
36.5410	49.0000	7.0000
36.5553	53.0000	7.2801
36.5695	44.0000	6.6332
36.5838	33.0000	5.7446
36.5981	44.0000	6.6332
36.6123	43.0000	6.5574
36.6266	60.0000	7.7460
36.6408	58.0000	7.6158
36.6551	47.0000	6.8557
36.6694	68.0000	8.2462
36.6836	58.0000	7.6158
36.6979	57.0000	7.5498
36.7121	50.0000	7.0711
36.7264	56.0000	7.4833
36.7407	68.0000	8.2462
36.7549	65.0000	8.0623
36.7692	64.0000	8.0000
36.7834	60.0000	7.7460
36.7977	60.0000	7.7460
36.8120	62.0000	7.8740
36.8262	90.0000	9.4868
36.8405	86.0000	9.2736
36.8547	73.0000	8.5440
36.8690	72.0000	8.4853
36.8832	68.0000	8.2462
36.8975	73.0000	8.5440
36.9118	62.0000	7.8740
36.9260	84.0000	9.1652
36.9403	71.0000	8.4261
36.9545	89.0000	9.4340
36.9688	73.0000	8.5440
36.9831	70.0000	8.3666
36.9973	77.0000	8.7750
37.0116	76.0000	8.7178
37.0258	79.0000	8.8882
37.0401	83.0000	9.1104
37.0544	96.0000	9.7980
37.0686	71.0000	8.4261
37.0829	46.0000	6.7823
37.0971	69.0000	8.3066
37.1114	48.0000	6.9282
37.1257	81.0000	9.0000
37.1399	68.0000	8.2462
37.1542	73.0000	8.5440
37.1684	58.0000	7.6158
37.1827	76.0000	8.7178
37.1970	54.0000	7.3485
37.2112	61.0000	7.8102
37.2255	55.0000	7.4162
37.2397	68.0000	8.2462
37.2540	59.0000	7.6811
37.2683	54.0000	7.3485
37.2825	59.0000	7.6811
37.2968	66.0000	8.1240
37.3110	62.0000	7.8740
37.3253	68.0000	8.2462
37.3396	79.0000	8.8882
37.3538	61.0000	7.8102
37.3681	66.0000	8.1240
37.3823	68.0000	8.2462
37.3966	78.0000	8.8318
37.4108	75.0000	8.6603
37.4251	60.0000	7.7460
37.4394	96.0000	9.7980
37.4536	93.0000	9.6437
37.4679	80.0000	8.9443
37.4821	72.0000	8.4853
37.4964	85.0000	9.2195
37.5107	90.0000	9.4868
37.5249	77.0000	8.7750
37.5392	91.0000	9.5394
37.5534	100.0000	10.0000
37.5677	104.0000	10.1980
37.5820	124.0000	11.1355
37.5962	123.0000	11.0905
37.6105	138.0000	11.7473
37.6247	127.0000	11.2694
37.6390	140.0000	11.8322
37.6533	121.0000	11.0000
37.6675	151.0000	12.2882
37.6818	146.0000	12.0830
37.6960	143.0000	11.9583
37.7103	152.0000	12.3288
37.7246	177.0000	13.3041
37.7388	152.0000	12.3288
37.7531	195.0000	13.9642
37.7673	154.0000	12.4097
37.7816	151.0000	12.2882
37.7959	153.0000	12.3693
37.8101	172.0000	13.1149
37.8244	147.0000	12.1244
37.8386	150.0000	12.2474
37.8529	136.0000	11.6619
37.8672	142.0000	11.9164
37.8814	148.0000	12.1655
37.8957	107.0000	10.3441
37.9099	165.0000	12.8452
37.9242	147.0000	12.1244
37.9385	149.0000	12.2066
37.9527	109.0000	10.4403
37.9670	118.0000	10.8628
37.9812	124.0000	11.1355
37.9955	101.0000	10.0499
38.0097	106.0000	10.2956
38.0240	118.0000	10.8628
38.0383	109.0000	10.4403
38.0525	110.0000	10.4881
38.0668	105.0000	10.2470
38.0810	93.0000	9.6437
38.0953	83.0000	9.1104
38.1096	77.0000	8.7750
38.1238	100.0000	10.0000
38.1381	87.0000	9.3274
38.1523	85.0000	9.2195
38.1666	80.0000	8.9443
38.1809	68.0000	8.2462
38.1951	78.0000	8.8318
38.2094	83.0000	9.1104
38.2236	74.0000	8.6023
38.2379	81.0000	9.0000
38.2522	68.0000	8.2462
38.2664	72.0000	8.4853
38.2807	81.0000	9.0000
38.2949	64.0000	8.0000
38.3092	75.0000	8.6603
38.3235	61.0000	7.8102
38.3377	70.0000	8.3666
38.3520	90.0000	9.4868
38.3662	71.0000	8.4261
38.3805	69.0000	8.3066
38.3948	87.0000	9.3274
38.4090	76.0000	8.7178
38.4233	70.0000	8.3666
38.4375	77.0000	8.7750
38.4518	67.0000	8.1854
38.4661	78.0000	8.8318
38.4803	75.0000	8.6603
38.4946	99.0000	9.9499
38.5088	81.0000	9.0000
38.5231	78.0000	8.8318
38.5374	69.0000	8.3066
38.5516	81.0000	9.0000
38.5659	92.0000	9.5917
38.5801	70.0000	8.3666
38.5944	88.0000	9.3808
38.6086	89.0000	9.4340
38.6229	84.0000	9.1652
38.6372	76.0000	8.7178
38.6514	88.0000	9.3808
38.6657	76.0000	8.7178
38.6799	80.0000	8.9443
38.6942	78.0000	8.8318
38.7085	77.0000	8.7750
38.7227	61.0000	7.8102
38.7370	71.0000	8.4261
38.7512	55.0000	7.4162
38.7655	71.0000	8.4261
38.7798	57.0000	7.5498
38.7940	42.0000	6.4807
38.8083	65.0000	8.0623
38.8225	57.0000	7.5498
38.8368	67.0000	8.1854
38.8511	55.0000	7.4162
38.8653	48.0000	6.9282
38.8796	58.0000	7.6158
38.8938	55.0000	7.4162
38.9081	47.0000	6.8557
38.9224	58.0000	7.6158
38.9366	37.0000	6.0828
38.9509	52.0000	7.2111
38.9651	37.0000	6.0828
38.9794	51.0000	7.1414
38.9937	55.0000	7.4162
39.0079	58.0000	7.6158
39.0222	41.0000	6.4031
39.0364	55.0000	7.4162
39.0507	47.0000	6.8557
39.0650	46.0000	6.7823
39.0792	40.0000	6.3246
39.0935	59.0000	7.6811
39.1077	60.0000	7.7460
39.1220	48.0000	6.9282
39.1362	50.0000	7.0711
39.1505	44.0000	6.6332
39.1648	48.0000	6.9282
39.1790	47.0000	6.8557
39.1933	44.0000	6.6332
39.2075	36.0000	6.0000
39.2218	46.0000	6.7823
39.2361	37.0000	6.0828
39.2503	55.0000	7.4162
39.2646	37.0000	6.0828
39.2788	39.0000	6.2450
39.2931	58.0000	7.6158
39.3074	39.0000	6.2450
39.3216	48.0000	6.9282
39.3359	37.0000	6.0828
39.3501	37.0000	6.0828
39.3644	37.0000	6.0828
39.3787	39.0000	6.2450
39.3929	44.0000	6.6332
39.4072	45.0000	6.7082
39.4214	35.0000	5.9161
39.4357	41.0000	6.4031
39.4500	43.0000	6.5574
39.4642	38.0000	6.1644
39.4785	33.0000	5.7446
39.4927	39.0000	6.2450
39.5070	33.0000	5.7446
39.5213	24.0000	4.8990
39.5355	57.0000	7.5498
39.5498	46.0000	6.7823
39.5640	35.0000	5.9161
39.5783	52.0000	7.2111
39.5926	30.0000	5.4772
39.6068	34.0000	5.8310
39.6211	31.0000	5.5678
39.6353	35.0000	5.9161
39.6496	26.0000	5.0990
39.6639	34.0000	5.8310
39.6781	36.0000	6.0000
39.6924	32.0000	5.6569
39.7066	33.0000	5.7446
39.7209	30.0000	5.4772
39.7351	42.0000	6.4807
39.7494	42.0000	6.4807
39.7637	37.0000	6.0828
39.7779	38.0000	6.1644
39.7922	38.0000	6.1644
39.8064	31.0000	5.5678
39.8207	37.0000	6.0828
39.8350	36.0000	6.0000
39.8492	44.0000	6.6332
39.8635	37.0000	6.0828
39.8777	28.0000	5.2915
39.8920	46.0000	6.7823
39.9063	44.0000	6.6332
39.9205	41.0000	6.4031
39.9348	37.0000	6.0828
39.9490	32.0000	5.6569
39.9633	36.0000	6.0000
39.9776	54.0000	7.3485
39.9918	35.0000	5.9161
40.0061	39.0000	6.2450
40.0203	34.0000	5.8310
40.0346	32.0000	5.6569
40.0489	38.0000	6.1644
40.0631	36.0000	6.0000
40.0774	39.0000	6.2450
40.0916	33.0000	5.7446
40.1059	28.0000	5.2915
40.1202	37.0000	6.0828
40.1344	30.0000	5.4772
40.1487	40.0000	6.3246
40.1629	36.0000	6.0000
40.1772	30.0000	5.4772
40.1915	36.0000	6.0000
40.2057	33.0000	5.7446
40.2200	44.0000	6.6332
40.2342	27.0000	5.1962
40.2485	30.0000	5.4772
40.2627	40.0000	6.3246
40.2770	28.0000	5.2915
40.2913	21.0000	4.5826
40.3055	29.0000	5.3852
40.3198	23.0000	4.7958
40.3340	42.0000	6.4807
40.3483	36.0000	6.0000
40.3626	32.0000	5.6569
40.3768	35.0000	5.9161
40.3911	30.0000	5.4772
40.4053	27.0000	5.1962
40.4196	32.0000	5.6569
40.4339	30.0000	5.4772
40.4481	30.0000	5.4772
40.4624	32.0000	5.6569
40.4766	36.0000	6.0000
40.4909	34.0000	5.8310
40.5052	34.0000	5.8310
40.5194	28.0000	5.2915
40.5337	37.0000	6.0828
40.5479	21.0000	4.5826
40.5622	43.0000	6.5574
40.5765	32.0000	5.6569
40.5907	30.0000	5.4772
40.6050	33.0000	5.7446
40.6192	31.0000	5.5678
40.6335	32.0000	5.6569
40.6478	23.0000	4.7958
40.6620	39.0000	6.2450
40.6763	36.0000	6.0000
40.6905	25.0000	5.0000
40.7048	29.0000	5.3852
40.7191	29.0000	5.3852
40.7333	37.0000	6.0828
40.7476	34.0000	5.8310
40.7618	27.0000	5.1962
40.7761	31.0000	5.5678
40.7904	30.0000	5.4772
40.8046	29.0000	5.3852
40.8189	26.0000	5.0990
40.8331	34.0000	5.8310
40.8474	28.0000	5.2915
40.8616	29.0000	5.3852
40.8759	28.0000	5.2915
40.8902	49.0000	7.0000
40.9044	48.0000	6.9282
40.9187	28.0000	5.2915
40.9329	37.0000	6.0828
40.9472	26.0000	5.0990
40.9615	28.0000	5.2915
40.9757	27.0000	5.1962
40.9900	26.0000	5.0990
41.0042	46.0000	6.7823
41.0185	35.0000	5.9161
41.0328	44.0000	6.6332
41.0470	37.0000	6.0828
41.0613	46.0000	6.7823
41.0755	44.0000	6.6332
41.0898	52.0000	7.2111
41.1041	46.0000	6.7823
41.1183	53.0000	7.2801
41.1326	49.0000	7.0000
41.1468	50.0000	7.0711
41.1611	55.0000	7.4162
41.1754	42.0000	6.4807
41.1896	64.0000	8.0000
41.2039	46.0000	6.7823
41.2181	52.0000	7.2111
41.2324	46.0000	6.7823
41.2467	39.0000	6.2450
41.2609	39.0000	6.2450
41.2752	52.0000	7.2111
41.2894	43.0000	6.5574
41.3037	52.0000	7.2111
41.3180	36.0000	6.0000
41.3322	41.0000	6.4031
41.3465	45.0000	6.7082
41.3607	28.0000	5.2915
41.3750	33.0000	5.7446
41.3893	38.0000	6.1644
41.4035	26.0000	5.0990
41.4178	47.0000	6.8557
41.4320	30.0000	5.4772
41.4463	37.0000	6.0828
41.4605	30.0000	5.4772
41.4748	33.0000	5.7446
41.4891	27.0000	5.1962
41.5033	41.0000	6.4031
41.5176	33.0000	5.7446
41.5318	28.0000	5.2915
41.5461	38.0000	6.1644
41.5604	43.0000	6.5574
41.5746	33.0000	5.7446
41.5889	32.0000	5.6569
41.6031	22.0000	4.6904
41.6174	30.0000	5.4772
41.6317	27.0000	5.1962
41.6459	32.0000	5.6569
41.6602	26.0000	5.0990
41.6744	27.0000	5.1962
41.6887	29.0000	5.3852
41.7030	33.0000	5.7446
41.7172	25.0000	5.0000
41.7315	44.0000	6.6332
41.7457	31.0000	5.5678
41.7600	44.0000	6.6332
41.7743	28.0000	5.2915
41.7885	31.0000	5.5678
41.8028	37.0000	6.0828
41.8170	30.0000	5.4772
41.8313	38.0000	6.1644
41.8456	36.0000	6.0000
41.8598	33.0000	5.7446
41.8741	27.0000	5.1962
41.8883	34.0000	5.8310
41.9026	25.0000	5.0000
41.9169	33.0000	5.7446
41.9311	34.0000	5.8310
41.9454	24.0000	4.8990
41.9596	30.0000	5.4772
41.9739	45.0000	6.7082
41.9881	35.0000	5.9161
42.0024	33.0000	5.7446
42.0167	36.0000	6.0000
42.0309	33.0000	5.7446
42.0452	20.0000	4.4721
42.0594	33.0000	5.7446
42.0737	18.0000	4.2426
42.0880	27.0000	5.1962
42.1022	31.0000	5.5678
42.1165	27.0000	5.1962
42.1307	35.0000	5.9161
42.1450	22.0000	4.6904
42.1593	27.0000	5.1962
42.1735	21.0000	4.5826
42.1878	31.0000	5.5678
42.2020	29.0000	5.3852
42.2163	29.0000	5.3852
42.2306	36.0000	6.0000
42.2448	32.0000	5.6569
42.2591	29.0000	5.3852
42.2733	31.0000	5.5678
42.2876	35.0000	5.9161
42.3019	23.0000	4.7958
42.3161	24.0000	4.8990
42.3304	36.0000	6.0000
42.3446	24.0000	4.8990
42.3589	35.0000	5.9161
42.3732	29.0000	5.3852
42.3874	26.0000	5.0990
42.4017	41.0000	6.4031
42.4159	29.0000	5.3852
42.4302	31.0000	5.5678
42.4445	24.0000	4.8990
42.4587	36.0000	6.0000
42.4730	31.0000	5.5678
42.4872	21.0000	4.5826
42.5015	30.0000	5.4772
42.5158	27.0000	5.1962
42.5300	28.0000	5.2915
42.5443	42.0000	6.4807
42.5585	32.0000	5.6569
42.5728	29.0000	5.3852
42.5870	29.0000	5.3852
42.6013	28.0000	5.2915
42.6156	40.0000	6.3246
42.6298	24.0000	4.8990
42.6441	39.0000	6.2450
42.6583	35.0000	5.9161
42.6726	25.0000	5.0000
42.6869	27.0000	5.1962
42.7011	35.0000	5.9161
42.7154	25.0000	5.0000
42.7296	30.0000	5.4772
42.7439	33.0000	5.7446
42.7582	37.0000	6.0828
42.7724	29.0000	5.3852
42.7867	25.0000	5.0000
42.8009	26.0000	5.0990
42.8152	29.0000	5.3852
42.8295	30.0000	5.4772
42.8437	32.0000	5.6569
42.8580	33.0000	5.7446
42.8722	31.0000	5.5678
42.8865	32.0000	5.6569
42.9008	18.0000	4.2426
42.9150	25.0000	5.0000
42.9293	24.0000	4.8990
42.9435	28.0000	5.2915
42.9578	14.0000	3.7417
42.9721	28.0000	5.2915
42.9863	25.0000	5.0000
43.0006	23.0000	4.7958
43.0148	21.0000	4.5826
43.0291	31.0000	5.5678
43.0434	33.0000	5.7446
43.0576	31.0000	5.5678
43.0719	35.0000	5.9161
43.0861	27.0000	5.1962
43.1004	34.0000	5.8310
43.1146	32.0000	5.6569
43.1289	20.0000	4.4721
43.1432	28.0000	5.2915
43.1574	29.0000	5.3852
43.1717	25.0000	5.0000
43.1859	25.0000	5.0000
43.2002	34.0000	5.8310
43.2145	30.0000	5.4772
43.2287	29.0000	5.3852
43.2430	33.0000	5.7446
43.2572	26.0000	5.0990
43.2715	26.0000	5.0990
43.2858	28.0000	5.2915
43.3000	22.0000	4.6904
43.3143	24.0000	4.8990
43.3285	30.0000	5.4772
43.3428	34.0000	5.8310
43.3571	23.0000	4.7958
43.3713	32.0000	5.6569
43.3856	30.0000	5.4772
43.3998	22.0000	4.6904
43.4141	32.0000	5.6569
43.4284	24.0000	4.8990
43.4426	25.0000	5.0000
43.4569	34.0000	5.8310
43.4711	15.0000	3.8730
43.4854	22.0000	4.6904
43.4997	33.0000	5.7446
43.5139	33.0000	5.7446
43.5282	32.0000	5.6569
43.5424	26.0000	5.0990
43.5567	30.0000	5.4772
43.5710	25.0000	5.0000
43.5852	37.0000	6.0828
43.5995	25.0000	5.0000
43.6137	28.0000	5.2915
43.6280	32.0000	5.6569
43.6423	23.0000	4.7958
43.6565	23.0000	4.7958
43.6708	19.0000	4.3589
43.6850	25.0000	5.0000
43.6993	28.0000	5.2915
43.7135	26.0000	5.0990
43.7278	34.0000	5.8310
43.7421	34.0000	5.8310
43.7563	34.0000	5.8310
43.7706	29.0000	5.3852
43.7848	28.0000	5.2915
43.7991	35.0000	5.9161
43.8134	35.0000	5.9161
43.8276	28.0000	5.2915
43.8419	25.0000	5.0000
43.8561	25.0000	5.0000
43.8704	31.0000	5.5678
43.8847	34.0000	5.8310
43.8989	34.0000	5.8310
43.9132	35.0000	5.9161
43.9274	30.0000	5.4772
43.9417	38.0000	6.1644
43.9560	34.0000	5.8310
43.9702	39.0000	6.2450
43.9845	39.0000	6.2450
43.9987	35.0000	5.9161
44.0130	29.0000	5.3852
44.0273	35.0000	5.9161
44.0415	39.0000	6.2450
44.0558	33.0000	5.7446
44.0700	33.0000	5.7446
44.0843	34.0000	5.8310
44.0986	34.0000	5.8310
44.1128	19.0000	4.3589
44.1271	32.0000	5.6569
44.1413	34.0000	5.8310
44.1556	34.0000	5.8310
44.1699	25.0000	5.0000
44.1841	37.0000	6.0828
44.1984	37.0000	6.0828
44.2126	21.0000	4.5826
44.2269	31.0000	5.5678
44.2412	22.0000	4.6904
44.2554	24.0000	4.8990
44.2697	27.0000	5.1962
44.2839	32.0000	5.6569
44.2982	28.0000	5.2915
44.3124	39.0000	6.2450
44.3267	24.0000	4.8990
44.3410	28.0000	5.2915
44.3552	29.0000	5.3852
44.3695	23.0000	4.7958
44.3837	25.0000	5.0000
44.3980	21.0000	4.5826
44.4123	29.0000	5.3852
44.4265	24.0000	4.8990
44.4408	21.0000	4.5826
44.4550	20.0000	4.4721
44.4693	33.0000	5.7446
44.4836	23.0000	4.7958
44.4978	36.0000	6.0000
44.5121	25.0000	5.0000
44.5263	27.0000	5.1962
44.5406	26.0000	5.0990
44.5549	25.0000	5.0000
44.5691	26.0000	5.0990
44.5834	32.0000	5.6569
44.5976	32.0000	5.6569
44.6119	27.0000	5.1962
44.6262	32.0000	5.6569
44.6404	27.0000	5.1962
44.6547	25.0000	5.0000
44.6689	27.0000	5.1962
44.6832	29.0000	5.3852
44.6975	31.0000	5.5678
44.7117	39.0000	6.2450
44.7260	24.0000	4.8990
44.7402	34.0000	5.8310
44.7545	28.0000	5.2915
44.7688	21.0000	4.5826
44.7830	33.0000	5.7446
44.7973	18.0000	4.2426
44.8115	23.0000	4.7958
44.8258	24.0000	4.8990
44.8400	22.0000	4.6904
44.8543	21.0000	4.5826
44.8686	21.0000	4.5826
44.8828	26.0000	5.0990
44.8971	22.0000	4.6904
44.9113	28.0000	5.2915
44.9256	21.0000	4.5826
44.9399	36.0000	6.0000
44.9541	27.0000	5.1962
44.9684	23.0000	4.7958
44.9826	29.0000	5.3852
44.9969	27.0000	5.1962
45.0112	19.0000	4.3589
45.0254	29.0000	5.3852
45.0397	23.0000	4.7958
45.0539	27.0000	5.1962
45.0682	17.0000	4.1231
45.0825	23.0000	4.7958
45.0967	27.0000	5.1962
45.1110	23.0000	4.7958
45.1252	30.0000	5.4772
45.1395	23.0000	4.7958
45.1538	25.0000	5.0000
45.1680	28.0000	5.2915
45.1823	25.0000	5.0000
45.1965	31.0000	5.5678
45.2108	27.0000	5.1962
45.2251	28.0000	5.2915
45.2393	24.0000	4.8990
45.2536	18.0000	4.2426
45.2678	38.0000	6.1644
45.2821	29.0000	5.3852
45.2964	20.0000	4.4721
45.3106	21.0000	4.5826
45.3249	20.0000	4.4721
45.3391	30.0000	5.4772
45.3534	29.0000	5.3852
45.3677	27.0000	5.1962
45.3819	26.0000	5.0990
45.3962	27.0000	5.1962
45.4104	17.0000	4.1231
45.4247	27.0000	5.1962
45.4389	25.0000	5.0000
45.4532	20.0000	4.4721
45.4675	21.0000	4.5826
45.4817	22.0000	4.6904
45.4960	19.0000	4.3589
45.5102	28.0000	5.2915
45.5245	32.0000	5.6569
45.5388	22.0000	4.6904
45.5530	30.0000	5.4772
45.5673	28.0000	5.2915
45.5815	28.0000	5.2915
45.5958	35.0000	5.9161
45.6101	17.0000	4.1231
45.6243	28.0000	5.2915
45.6386	20.0000	4.4721
45.6528	33.0000	5.7446
45.6671	23.0000	4.7958
45.6814	21.0000	4.5826
45.6956	27.0000	5.1962
45.7099	25.0000	5.0000
45.7241	28.0000	5.2915
45.7384	24.0000	4.8990
45.7527	32.0000	5.6569
45.7669	20.0000	4.4721
45.7812	27.0000	5.1962
45.7954	34.0000	5.8310
45.8097	30.0000	5.4772
45.8240	18.0000	4.2426
45.8382	25.0000	5.0000
45.8525	27.0000	5.1962
45.8667	25.0000	5.0000
45.8810	24.0000	4.8990
45.8953	22.0000	4.6904
45.9095	39.0000	6.2450
45.9238	27.0000	5.1962
45.9380	28.0000	5.2915
45.9523	33.0000	5.7446
45.9665	30.0000	5.4772
45.9808	28.0000	5.2915
45.9951	13.0000	3.6056
46.0093	34.0000	5.8310
46.0236	37.0000	6.0828
46.0378	24.0000	4.8990
46.0521	24.0000	4.8990
46.0664	24.0000	4.8990
46.0806	20.0000	4.4721
46.0949	26.0000	5.0990
46.1091	20.0000	4.4721
46.1234	26.0000	5.0990
46.1377	27.0000	5.1962
46.1519	33.0000	5.7446
46.1662	18.0000	4.2426
46.1804	26.0000	5.0990
46.1947	17.0000	4.1231
46.2090	28.0000	5.2915
46.2232	29.0000	5.3852
46.2375	26.0000	5.0990
46.2517	21.0000	4.5826
46.2660	17.0000	4.1231
46.2803	39.0000	6.2450
46.2945	39.0000	6.2450
46.3088	22.0000	4.6904
46.3230	29.0000	5.3852
46.3373	31.0000	5.5678
46.3516	23.0000	4.7958
46.3658	15.0000	3.8730
46.3801	26.0000	5.0990
46.3943	26.0000	5.0990
46.4086	26.0000	5.0990
46.4229	45.0000	6.7082
46.4371	39.0000	6.2450
46.4514	34.0000	5.8310
46.4656	21.0000	4.5826
46.4799	31.0000	5.5678
46.4942	27.0000	5.1962
46.5084	27.0000	5.1962
46.5227	36.0000	6.0000
46.5369	33.0000	5.7446
46.5512	31.0000	5.5678
46.5654	24.0000	4.8990
46.5797	22.0000	4.6904
46.5940	34.0000	5.8310
46.6082	32.0000	5.6569
46.6225	26.0000	5.0990
46.6367	32.0000	5.6569
46.6510	20.0000	4.4721
46.6653	32.0000	5.6569
46.6795	25.0000	5.0000
46.6938	32.0000	5.6569
46.7080	38.0000	6.1644
46.7223	38.0000	6.1644
46.7366	30.0000	5.4772
46.7508	26.0000	5.0990
46.7651	30.0000	5.4772
46.7793	27.0000	5.1962
46.7936	29.0000	5.3852
46.8079	32.0000	5.6569
46.8221	35.0000	5.9161
46.8364	28.0000	5.2915
46.8506	22.0000	4.6904
46.8649	33.0000	5.7446
46.8792	30.0000	5.4772
46.8934	32.0000	5.6569
46.9077	40.0000	6.3246
46.9219	39.0000	6.2450
46.9362	28.0000	5.2915
46.9505	43.0000	6.5574
46.9647	31.0000	5.5678
46.9790	35.0000	5.9161
46.9932	34.0000	5.8310
47.0075	31.0000	5.5678
47.0218	28.0000	5.2915
47.0360	40.0000	6.3246
47.0503	24.0000	4.8990
47.0645	34.0000	5.8310
47.0788	34.0000	5.8310
47.0931	26.0000	5.0990
47.1073	26.0000	5.0990
47.1216	22.0000	4.6904
47.1358	34.0000	5.8310
47.1501	28.0000	5.2915
47.1643	32.0000	5.6569
47.1786	35.0000	5.9161
47.1929	41.0000	6.4031
47.2071	49.0000	7.0000
47.2214	36.0000	6.0000
47.2356	30.0000	5.4772
47.2499	32.0000	5.6569
47.2642	39.0000	6.2450
47.2784	35.0000	5.9161
47.2927	44.0000	6.6332
47.3069	47.0000	6.8557
47.3212	47.0000	6.8557
47.3355	36.0000	6.0000
47.3497	28.0000	5.2915
47.3640	36.0000	6.0000
47.3782	32.0000	5.6569
47.3925	43.0000	6.5574
47.4068	42.0000	6.4807
47.4210	40.0000	6.3246
47.4353	40.0000	6.3246
47.4495	46.0000	6.7823
47.4638	48.0000	6.9282
47.4781	45.0000	6.7082
47.4923	47.0000	6.8557
47.5066	63.0000	7.9373
47.5208	56.0000	7.4833
47.5351	41.0000	6.4031
47.5494	52.0000	7.2111
47.5636	71.0000	8.4261
47.5779	61.0000	7.8102
47.5921	69.0000	8.3066
47.6064	65.0000	8.0623
47.6207	88.0000	9.3808
47.6349	85.0000	9.2195
47.6492	86.0000	9.2736
47.6634	82.0000	9.0554
47.6777	86.0000	9.2736
47.6919	89.0000	9.4340
47.7062	116.0000	10.7703
47.7205	94.0000	9.6954
47.7347	111.0000	10.5357
47.7490	111.0000	10.5357
47.7632	121.0000	11.0000
47.7775	123.0000	11.0905
47.7918	106.0000	10.2956
47.8060	138.0000	11.7473
47.8203	161.0000	12.6886
47.8345	140.0000	11.8322
47.8488	162.0000	12.7279
47.8631	158.0000	12.5698
47.8773	165.0000	12.8452
47.8916	172.0000	13.1149
47.9058	165.0000	12.8452
47.9201	204.0000	14.2829
47.9344	172.0000	13.1149
47.9486	198.0000	14.0712
47.9629	186.0000	13.6382
47.9771	198.0000	14.0712
47.9914	185.0000	13.6015
48.0057	199.0000	14.1067
48.0199	195.0000	13.9642
48.0342	191.0000	13.8203
48.0484	190.0000	13.7840
48.0627	174.0000	13.1909
48.0770	180.0000	13.4164
48.0912	182.0000	13.4907
48.1055	173.0000	13.1529
48.1197	204.0000	14.2829
48.1340	178.0000	13.3417
48.1483	170.0000	13.0384
48.1625	150.0000	12.2474
48.1768	148.0000	12.1655
48.1910	129.0000	11.3578
48.2053	132.0000	11.4891
48.2196	144.0000	12.0000
48.2338	122.0000	11.0454
48.2481	106.0000	10.2956
48.2623	113.0000	10.6301
48.2766	104.0000	10.1980
48.2908	112.0000	10.5830
48.3051	103.0000	10.1489
48.3194	60.0000	7.7460
48.3336	96.0000	9.7980
48.3479	69.0000	8.3066
48.3621	59.0000	7.6811
48.3764	54.0000	7.3485
48.3907	63.0000	7.9373
48.4049	75.0000	8.6603
48.4192	82.0000	9.0554
48.4334	62.0000	7.8740
48.4477	46.0000	6.7823
48.4620	67.0000	8.1854
48.4762	60.0000	7.7460
48.4905	63.0000	7.9373
48.5047	52.0000	7.2111
[truncated: 4,313 more rows]
