# Supplementary material for: pdCIFplotter: visualizing powder diffraction data in pdCIF format
Source: J Appl Crystallogr. 2022 May 25;55(Pt 3):631–7. doi: 10.1107/S1600576722003478 (PMC9172038; doi:10.1107/S1600576722003478)
Supplement: Supplementary file 3 [file j-55-00631-sup3.zip › second/xye-files/degussa_004.xye]

20.0000	49.0000	7.0000
20.0143	68.0000	8.2462
20.0285	70.0000	8.3666
20.0428	57.0000	7.5498
20.0570	63.0000	7.9373
20.0713	71.0000	8.4261
20.0856	66.0000	8.1240
20.0998	78.0000	8.8318
20.1141	65.0000	8.0623
20.1283	56.0000	7.4833
20.1426	77.0000	8.7750
20.1569	81.0000	9.0000
20.1711	58.0000	7.6158
20.1854	66.0000	8.1240
20.1996	73.0000	8.5440
20.2139	73.0000	8.5440
20.2282	71.0000	8.4261
20.2424	58.0000	7.6158
20.2567	60.0000	7.7460
20.2709	72.0000	8.4853
20.2852	66.0000	8.1240
20.2994	78.0000	8.8318
20.3137	60.0000	7.7460
20.3280	60.0000	7.7460
20.3422	70.0000	8.3666
20.3565	81.0000	9.0000
20.3707	83.0000	9.1104
20.3850	78.0000	8.8318
20.3993	64.0000	8.0000
20.4135	62.0000	7.8740
20.4278	62.0000	7.8740
20.4420	69.0000	8.3066
20.4563	63.0000	7.9373
20.4706	62.0000	7.8740
20.4848	71.0000	8.4261
20.4991	53.0000	7.2801
20.5133	67.0000	8.1854
20.5276	72.0000	8.4853
20.5419	69.0000	8.3066
20.5561	55.0000	7.4162
20.5704	60.0000	7.7460
20.5846	72.0000	8.4853
20.5989	63.0000	7.9373
20.6132	66.0000	8.1240
20.6274	75.0000	8.6603
20.6417	64.0000	8.0000
20.6559	81.0000	9.0000
20.6702	68.0000	8.2462
20.6845	71.0000	8.4261
20.6987	70.0000	8.3666
20.7130	56.0000	7.4833
20.7272	77.0000	8.7750
20.7415	63.0000	7.9373
20.7558	64.0000	8.0000
20.7700	74.0000	8.6023
20.7843	55.0000	7.4162
20.7985	76.0000	8.7178
20.8128	69.0000	8.3066
20.8271	62.0000	7.8740
20.8413	52.0000	7.2111
20.8556	70.0000	8.3666
20.8698	75.0000	8.6603
20.8841	72.0000	8.4853
20.8983	64.0000	8.0000
20.9126	62.0000	7.8740
20.9269	48.0000	6.9282
20.9411	79.0000	8.8882
20.9554	74.0000	8.6023
20.9696	68.0000	8.2462
20.9839	55.0000	7.4162
20.9982	61.0000	7.8102
21.0124	63.0000	7.9373
21.0267	67.0000	8.1854
21.0409	67.0000	8.1854
21.0552	50.0000	7.0711
21.0695	61.0000	7.8102
21.0837	54.0000	7.3485
21.0980	69.0000	8.3066
21.1122	68.0000	8.2462
21.1265	68.0000	8.2462
21.1408	47.0000	6.8557
21.1550	57.0000	7.5498
21.1693	62.0000	7.8740
21.1835	68.0000	8.2462
21.1978	64.0000	8.0000
21.2121	62.0000	7.8740
21.2263	70.0000	8.3666
21.2406	73.0000	8.5440
21.2548	64.0000	8.0000
21.2691	64.0000	8.0000
21.2834	65.0000	8.0623
21.2976	65.0000	8.0623
21.3119	66.0000	8.1240
21.3261	67.0000	8.1854
21.3404	66.0000	8.1240
21.3547	58.0000	7.6158
21.3689	64.0000	8.0000
21.3832	63.0000	7.9373
21.3974	59.0000	7.6811
21.4117	68.0000	8.2462
21.4260	67.0000	8.1854
21.4402	67.0000	8.1854
21.4545	68.0000	8.2462
21.4687	57.0000	7.5498
21.4830	75.0000	8.6603
21.4972	64.0000	8.0000
21.5115	71.0000	8.4261
21.5258	59.0000	7.6811
21.5400	75.0000	8.6603
21.5543	69.0000	8.3066
21.5685	65.0000	8.0623
21.5828	57.0000	7.5498
21.5971	49.0000	7.0000
21.6113	56.0000	7.4833
21.6256	60.0000	7.7460
21.6398	57.0000	7.5498
21.6541	93.0000	9.6437
21.6684	69.0000	8.3066
21.6826	65.0000	8.0623
21.6969	58.0000	7.6158
21.7111	54.0000	7.3485
21.7254	69.0000	8.3066
21.7397	70.0000	8.3666
21.7539	71.0000	8.4261
21.7682	70.0000	8.3666
21.7824	59.0000	7.6811
21.7967	61.0000	7.8102
21.8110	69.0000	8.3066
21.8252	56.0000	7.4833
21.8395	64.0000	8.0000
21.8537	65.0000	8.0623
21.8680	42.0000	6.4807
21.8823	66.0000	8.1240
21.8965	77.0000	8.7750
21.9108	74.0000	8.6023
21.9250	58.0000	7.6158
21.9393	51.0000	7.1414
21.9536	54.0000	7.3485
21.9678	64.0000	8.0000
21.9821	77.0000	8.7750
21.9963	60.0000	7.7460
22.0106	55.0000	7.4162
22.0248	69.0000	8.3066
22.0391	58.0000	7.6158
22.0534	58.0000	7.6158
22.0676	72.0000	8.4853
22.0819	55.0000	7.4162
22.0961	50.0000	7.0711
22.1104	50.0000	7.0711
22.1247	57.0000	7.5498
22.1389	73.0000	8.5440
22.1532	51.0000	7.1414
22.1674	60.0000	7.7460
22.1817	77.0000	8.7750
22.1960	65.0000	8.0623
22.2102	60.0000	7.7460
22.2245	67.0000	8.1854
22.2387	60.0000	7.7460
22.2530	72.0000	8.4853
22.2673	54.0000	7.3485
22.2815	65.0000	8.0623
22.2958	61.0000	7.8102
22.3100	67.0000	8.1854
22.3243	59.0000	7.6811
22.3386	48.0000	6.9282
22.3528	77.0000	8.7750
22.3671	72.0000	8.4853
22.3813	57.0000	7.5498
22.3956	64.0000	8.0000
22.4099	69.0000	8.3066
22.4241	67.0000	8.1854
22.4384	54.0000	7.3485
22.4526	74.0000	8.6023
22.4669	84.0000	9.1652
22.4812	70.0000	8.3666
22.4954	60.0000	7.7460
22.5097	64.0000	8.0000
22.5239	69.0000	8.3066
22.5382	63.0000	7.9373
22.5525	58.0000	7.6158
22.5667	60.0000	7.7460
22.5810	59.0000	7.6811
22.5952	53.0000	7.2801
22.6095	42.0000	6.4807
22.6237	60.0000	7.7460
22.6380	71.0000	8.4261
22.6523	74.0000	8.6023
22.6665	68.0000	8.2462
22.6808	62.0000	7.8740
22.6950	60.0000	7.7460
22.7093	64.0000	8.0000
22.7236	55.0000	7.4162
22.7378	67.0000	8.1854
22.7521	65.0000	8.0623
22.7663	57.0000	7.5498
22.7806	49.0000	7.0000
22.7949	42.0000	6.4807
22.8091	59.0000	7.6811
22.8234	60.0000	7.7460
22.8376	58.0000	7.6158
22.8519	54.0000	7.3485
22.8662	58.0000	7.6158
22.8804	59.0000	7.6811
22.8947	70.0000	8.3666
22.9089	68.0000	8.2462
22.9232	67.0000	8.1854
22.9375	64.0000	8.0000
22.9517	65.0000	8.0623
22.9660	73.0000	8.5440
22.9802	75.0000	8.6603
22.9945	69.0000	8.3066
23.0088	63.0000	7.9373
23.0230	61.0000	7.8102
23.0373	62.0000	7.8740
23.0515	51.0000	7.1414
23.0658	47.0000	6.8557
23.0801	74.0000	8.6023
23.0943	51.0000	7.1414
23.1086	62.0000	7.8740
23.1228	72.0000	8.4853
23.1371	54.0000	7.3485
23.1513	58.0000	7.6158
23.1656	55.0000	7.4162
23.1799	73.0000	8.5440
23.1941	54.0000	7.3485
23.2084	50.0000	7.0711
23.2226	52.0000	7.2111
23.2369	52.0000	7.2111
23.2512	70.0000	8.3666
23.2654	61.0000	7.8102
23.2797	85.0000	9.2195
23.2939	70.0000	8.3666
23.3082	68.0000	8.2462
23.3225	55.0000	7.4162
23.3367	71.0000	8.4261
23.3510	73.0000	8.5440
23.3652	68.0000	8.2462
23.3795	72.0000	8.4853
23.3938	70.0000	8.3666
23.4080	64.0000	8.0000
23.4223	56.0000	7.4833
23.4365	62.0000	7.8740
23.4508	44.0000	6.6332
23.4651	52.0000	7.2111
23.4793	61.0000	7.8102
23.4936	60.0000	7.7460
23.5078	68.0000	8.2462
23.5221	59.0000	7.6811
23.5364	66.0000	8.1240
23.5506	68.0000	8.2462
23.5649	52.0000	7.2111
23.5791	51.0000	7.1414
23.5934	56.0000	7.4833
23.6077	71.0000	8.4261
23.6219	54.0000	7.3485
23.6362	69.0000	8.3066
23.6504	69.0000	8.3066
23.6647	75.0000	8.6603
23.6790	68.0000	8.2462
23.6932	68.0000	8.2462
23.7075	82.0000	9.0554
23.7217	64.0000	8.0000
23.7360	66.0000	8.1240
23.7502	71.0000	8.4261
23.7645	55.0000	7.4162
23.7788	72.0000	8.4853
23.7930	55.0000	7.4162
23.8073	59.0000	7.6811
23.8215	66.0000	8.1240
23.8358	46.0000	6.7823
23.8501	59.0000	7.6811
23.8643	71.0000	8.4261
23.8786	76.0000	8.7178
23.8928	77.0000	8.7750
23.9071	62.0000	7.8740
23.9214	74.0000	8.6023
23.9356	73.0000	8.5440
23.9499	68.0000	8.2462
23.9641	72.0000	8.4853
23.9784	66.0000	8.1240
23.9927	72.0000	8.4853
24.0069	64.0000	8.0000
24.0212	77.0000	8.7750
24.0354	77.0000	8.7750
24.0497	61.0000	7.8102
24.0640	64.0000	8.0000
24.0782	71.0000	8.4261
24.0925	74.0000	8.6023
24.1067	79.0000	8.8882
24.1210	76.0000	8.7178
24.1353	77.0000	8.7750
24.1495	68.0000	8.2462
24.1638	63.0000	7.9373
24.1780	73.0000	8.5440
24.1923	57.0000	7.5498
24.2066	61.0000	7.8102
24.2208	87.0000	9.3274
24.2351	68.0000	8.2462
24.2493	67.0000	8.1854
24.2636	80.0000	8.9443
24.2779	86.0000	9.2736
24.2921	59.0000	7.6811
24.3064	84.0000	9.1652
24.3206	84.0000	9.1652
24.3349	75.0000	8.6603
24.3491	67.0000	8.1854
24.3634	83.0000	9.1104
24.3777	73.0000	8.5440
24.3919	83.0000	9.1104
24.4062	87.0000	9.3274
24.4204	96.0000	9.7980
24.4347	101.0000	10.0499
24.4490	80.0000	8.9443
24.4632	92.0000	9.5917
24.4775	97.0000	9.8489
24.4917	90.0000	9.4868
24.5060	99.0000	9.9499
24.5203	86.0000	9.2736
24.5345	74.0000	8.6023
24.5488	96.0000	9.7980
24.5630	97.0000	9.8489
24.5773	108.0000	10.3923
24.5916	101.0000	10.0499
24.6058	90.0000	9.4868
24.6201	103.0000	10.1489
24.6343	96.0000	9.7980
24.6486	120.0000	10.9545
24.6629	101.0000	10.0499
24.6771	82.0000	9.0554
24.6914	119.0000	10.9087
24.7056	103.0000	10.1489
24.7199	112.0000	10.5830
24.7342	120.0000	10.9545
24.7484	140.0000	11.8322
24.7627	131.0000	11.4455
24.7769	140.0000	11.8322
24.7912	127.0000	11.2694
24.8055	129.0000	11.3578
24.8197	163.0000	12.7671
24.8340	148.0000	12.1655
24.8482	181.0000	13.4536
24.8625	172.0000	13.1149
24.8767	161.0000	12.6886
24.8910	158.0000	12.5698
24.9053	161.0000	12.6886
24.9195	221.0000	14.8661
24.9338	185.0000	13.6015
24.9480	203.0000	14.2478
24.9623	219.0000	14.7986
24.9766	269.0000	16.4012
24.9908	250.0000	15.8114
25.0051	305.0000	17.4642
25.0193	338.0000	18.3848
25.0336	295.0000	17.1756
25.0479	367.0000	19.1572
25.0621	359.0000	18.9473
25.0764	433.0000	20.8087
25.0906	426.0000	20.6398
25.1049	477.0000	21.8403
25.1192	515.0000	22.6936
25.1334	572.0000	23.9165
25.1477	553.0000	23.5160
25.1619	607.0000	24.6374
25.1762	634.0000	25.1794
25.1905	664.0000	25.7682
25.2047	727.0000	26.9629
25.2190	683.0000	26.1343
25.2332	774.0000	27.8209
25.2475	818.0000	28.6007
25.2618	839.0000	28.9655
25.2760	824.0000	28.7054
25.2903	838.0000	28.9482
25.3045	837.0000	28.9310
25.3188	766.0000	27.6767
25.3331	791.0000	28.1247
25.3473	797.0000	28.2312
25.3616	717.0000	26.7769
25.3758	699.0000	26.4386
25.3901	680.0000	26.0768
25.4044	608.0000	24.6577
25.4186	564.0000	23.7487
25.4329	525.0000	22.9129
25.4471	540.0000	23.2379
25.4614	507.0000	22.5167
25.4756	424.0000	20.5913
25.4899	423.0000	20.5670
25.5042	405.0000	20.1246
25.5184	395.0000	19.8746
25.5327	358.0000	18.9209
25.5469	336.0000	18.3303
25.5612	312.0000	17.6635
25.5755	273.0000	16.5227
25.5897	286.0000	16.9115
25.6040	258.0000	16.0624
25.6182	203.0000	14.2478
25.6325	206.0000	14.3527
25.6468	202.0000	14.2127
25.6610	204.0000	14.2829
25.6753	169.0000	13.0000
25.6895	151.0000	12.2882
25.7038	158.0000	12.5698
25.7181	156.0000	12.4900
25.7323	175.0000	13.2288
25.7466	130.0000	11.4018
25.7608	141.0000	11.8743
25.7751	133.0000	11.5326
25.7894	135.0000	11.6190
25.8036	112.0000	10.5830
25.8179	116.0000	10.7703
25.8321	126.0000	11.2250
25.8464	117.0000	10.8167
25.8607	119.0000	10.9087
25.8749	105.0000	10.2470
25.8892	96.0000	9.7980
25.9034	99.0000	9.9499
25.9177	115.0000	10.7238
25.9320	101.0000	10.0499
25.9462	112.0000	10.5830
25.9605	107.0000	10.3441
25.9747	100.0000	10.0000
25.9890	91.0000	9.5394
26.0032	99.0000	9.9499
26.0175	109.0000	10.4403
26.0318	95.0000	9.7468
26.0460	87.0000	9.3274
26.0603	98.0000	9.8995
26.0745	93.0000	9.6437
26.0888	76.0000	8.7178
26.1031	65.0000	8.0623
26.1173	87.0000	9.3274
26.1316	96.0000	9.7980
26.1458	92.0000	9.5917
26.1601	88.0000	9.3808
26.1744	94.0000	9.6954
26.1886	86.0000	9.2736
26.2029	75.0000	8.6603
26.2171	57.0000	7.5498
26.2314	73.0000	8.5440
26.2457	70.0000	8.3666
26.2599	77.0000	8.7750
26.2742	72.0000	8.4853
26.2884	80.0000	8.9443
26.3027	72.0000	8.4853
26.3170	68.0000	8.2462
26.3312	85.0000	9.2195
26.3455	72.0000	8.4853
26.3597	84.0000	9.1652
26.3740	71.0000	8.4261
26.3883	78.0000	8.8318
26.4025	61.0000	7.8102
26.4168	75.0000	8.6603
26.4310	87.0000	9.3274
26.4453	67.0000	8.1854
26.4596	69.0000	8.3066
26.4738	75.0000	8.6603
26.4881	77.0000	8.7750
26.5023	73.0000	8.5440
26.5166	86.0000	9.2736
26.5309	77.0000	8.7750
26.5451	63.0000	7.9373
26.5594	66.0000	8.1240
26.5736	72.0000	8.4853
26.5879	68.0000	8.2462
26.6021	69.0000	8.3066
26.6164	64.0000	8.0000
26.6307	70.0000	8.3666
26.6449	69.0000	8.3066
26.6592	64.0000	8.0000
26.6734	70.0000	8.3666
26.6877	66.0000	8.1240
26.7020	66.0000	8.1240
26.7162	62.0000	7.8740
26.7305	66.0000	8.1240
26.7447	58.0000	7.6158
26.7590	63.0000	7.9373
26.7733	60.0000	7.7460
26.7875	63.0000	7.9373
26.8018	73.0000	8.5440
26.8160	60.0000	7.7460
26.8303	72.0000	8.4853
26.8446	61.0000	7.8102
26.8588	69.0000	8.3066
26.8731	79.0000	8.8882
26.8873	60.0000	7.7460
26.9016	56.0000	7.4833
26.9159	67.0000	8.1854
26.9301	71.0000	8.4261
26.9444	74.0000	8.6023
26.9586	70.0000	8.3666
26.9729	69.0000	8.3066
26.9872	69.0000	8.3066
27.0014	73.0000	8.5440
27.0157	55.0000	7.4162
27.0299	68.0000	8.2462
27.0442	67.0000	8.1854
27.0585	81.0000	9.0000
27.0727	86.0000	9.2736
27.0870	76.0000	8.7178
27.1012	93.0000	9.6437
27.1155	84.0000	9.1652
27.1298	91.0000	9.5394
27.1440	79.0000	8.8882
27.1583	90.0000	9.4868
27.1725	92.0000	9.5917
27.1868	80.0000	8.9443
27.2010	96.0000	9.7980
27.2153	82.0000	9.0554
27.2296	84.0000	9.1652
27.2438	107.0000	10.3441
27.2581	95.0000	9.7468
27.2723	108.0000	10.3923
27.2866	119.0000	10.9087
27.3009	128.0000	11.3137
27.3151	130.0000	11.4018
27.3294	118.0000	10.8628
27.3436	148.0000	12.1655
27.3579	161.0000	12.6886
27.3722	144.0000	12.0000
27.3864	151.0000	12.2882
27.4007	173.0000	13.1529
27.4149	116.0000	10.7703
27.4292	136.0000	11.6619
27.4435	139.0000	11.7898
27.4577	142.0000	11.9164
27.4720	127.0000	11.2694
27.4862	136.0000	11.6619
27.5005	134.0000	11.5758
27.5148	113.0000	10.6301
27.5290	110.0000	10.4881
27.5433	102.0000	10.0995
27.5575	114.0000	10.6771
27.5718	106.0000	10.2956
27.5861	89.0000	9.4340
27.6003	73.0000	8.5440
27.6146	71.0000	8.4261
27.6288	79.0000	8.8882
27.6431	88.0000	9.3808
27.6574	101.0000	10.0499
27.6716	64.0000	8.0000
27.6859	76.0000	8.7178
27.7001	68.0000	8.2462
27.7144	69.0000	8.3066
27.7286	72.0000	8.4853
27.7429	68.0000	8.2462
27.7572	49.0000	7.0000
27.7714	51.0000	7.1414
27.7857	67.0000	8.1854
27.7999	57.0000	7.5498
27.8142	57.0000	7.5498
27.8285	68.0000	8.2462
27.8427	64.0000	8.0000
27.8570	51.0000	7.1414
27.8712	58.0000	7.6158
27.8855	54.0000	7.3485
27.8998	69.0000	8.3066
27.9140	53.0000	7.2801
27.9283	58.0000	7.6158
27.9425	58.0000	7.6158
27.9568	53.0000	7.2801
27.9711	53.0000	7.2801
27.9853	48.0000	6.9282
27.9996	65.0000	8.0623
28.0138	66.0000	8.1240
28.0281	61.0000	7.8102
28.0424	49.0000	7.0000
28.0566	47.0000	6.8557
28.0709	51.0000	7.1414
28.0851	50.0000	7.0711
28.0994	49.0000	7.0000
28.1137	53.0000	7.2801
28.1279	62.0000	7.8740
28.1422	61.0000	7.8102
28.1564	52.0000	7.2111
28.1707	45.0000	6.7082
28.1850	52.0000	7.2111
28.1992	45.0000	6.7082
28.2135	57.0000	7.5498
28.2277	71.0000	8.4261
28.2420	62.0000	7.8740
28.2563	51.0000	7.1414
28.2705	61.0000	7.8102
28.2848	59.0000	7.6811
28.2990	49.0000	7.0000
28.3133	51.0000	7.1414
28.3275	54.0000	7.3485
28.3418	49.0000	7.0000
28.3561	49.0000	7.0000
28.3703	62.0000	7.8740
28.3846	57.0000	7.5498
28.3988	49.0000	7.0000
28.4131	67.0000	8.1854
28.4274	63.0000	7.9373
28.4416	57.0000	7.5498
28.4559	52.0000	7.2111
28.4701	64.0000	8.0000
28.4844	57.0000	7.5498
28.4987	43.0000	6.5574
28.5129	53.0000	7.2801
28.5272	46.0000	6.7823
28.5414	51.0000	7.1414
28.5557	57.0000	7.5498
28.5700	47.0000	6.8557
28.5842	59.0000	7.6811
28.5985	56.0000	7.4833
28.6127	55.0000	7.4162
28.6270	52.0000	7.2111
28.6413	66.0000	8.1240
28.6555	51.0000	7.1414
28.6698	38.0000	6.1644
28.6840	52.0000	7.2111
28.6983	45.0000	6.7082
28.7126	42.0000	6.4807
28.7268	43.0000	6.5574
28.7411	41.0000	6.4031
28.7553	46.0000	6.7823
28.7696	68.0000	8.2462
28.7839	51.0000	7.1414
28.7981	48.0000	6.9282
28.8124	36.0000	6.0000
28.8266	54.0000	7.3485
28.8409	49.0000	7.0000
28.8551	44.0000	6.6332
28.8694	60.0000	7.7460
28.8837	57.0000	7.5498
28.8979	50.0000	7.0711
28.9122	59.0000	7.6811
28.9264	52.0000	7.2111
28.9407	52.0000	7.2111
28.9550	53.0000	7.2801
28.9692	44.0000	6.6332
28.9835	50.0000	7.0711
28.9977	54.0000	7.3485
29.0120	50.0000	7.0711
29.0263	37.0000	6.0828
29.0405	43.0000	6.5574
29.0548	41.0000	6.4031
29.0690	57.0000	7.5498
29.0833	57.0000	7.5498
29.0976	75.0000	8.6603
29.1118	45.0000	6.7082
29.1261	60.0000	7.7460
29.1403	70.0000	8.3666
29.1546	57.0000	7.5498
29.1689	55.0000	7.4162
29.1831	43.0000	6.5574
29.1974	46.0000	6.7823
29.2116	46.0000	6.7823
29.2259	52.0000	7.2111
29.2402	63.0000	7.9373
29.2544	44.0000	6.6332
29.2687	52.0000	7.2111
29.2829	41.0000	6.4031
29.2972	51.0000	7.1414
29.3115	61.0000	7.8102
29.3257	45.0000	6.7082
29.3400	49.0000	7.0000
29.3542	48.0000	6.9282
29.3685	50.0000	7.0711
29.3828	52.0000	7.2111
29.3970	50.0000	7.0711
29.4113	54.0000	7.3485
29.4255	46.0000	6.7823
29.4398	42.0000	6.4807
29.4540	44.0000	6.6332
29.4683	60.0000	7.7460
29.4826	37.0000	6.0828
29.4968	52.0000	7.2111
29.5111	50.0000	7.0711
29.5253	40.0000	6.3246
29.5396	57.0000	7.5498
29.5539	56.0000	7.4833
29.5681	52.0000	7.2111
29.5824	48.0000	6.9282
29.5966	60.0000	7.7460
29.6109	46.0000	6.7823
29.6252	41.0000	6.4031
29.6394	46.0000	6.7823
29.6537	40.0000	6.3246
29.6679	54.0000	7.3485
29.6822	56.0000	7.4833
29.6965	44.0000	6.6332
29.7107	52.0000	7.2111
29.7250	35.0000	5.9161
29.7392	49.0000	7.0000
29.7535	38.0000	6.1644
29.7678	49.0000	7.0000
29.7820	53.0000	7.2801
29.7963	61.0000	7.8102
29.8105	50.0000	7.0711
29.8248	65.0000	8.0623
29.8391	56.0000	7.4833
29.8533	48.0000	6.9282
29.8676	42.0000	6.4807
29.8818	46.0000	6.7823
29.8961	52.0000	7.2111
29.9104	47.0000	6.8557
29.9246	50.0000	7.0711
29.9389	45.0000	6.7082
29.9531	58.0000	7.6158
29.9674	47.0000	6.8557
29.9817	41.0000	6.4031
29.9959	41.0000	6.4031
30.0102	43.0000	6.5574
30.0244	41.0000	6.4031
30.0387	36.0000	6.0000
30.0529	47.0000	6.8557
30.0672	46.0000	6.7823
30.0815	53.0000	7.2801
30.0957	47.0000	6.8557
30.1100	52.0000	7.2111
30.1242	40.0000	6.3246
30.1385	55.0000	7.4162
30.1528	37.0000	6.0828
30.1670	45.0000	6.7082
30.1813	48.0000	6.9282
30.1955	33.0000	5.7446
30.2098	42.0000	6.4807
30.2241	46.0000	6.7823
30.2383	53.0000	7.2801
30.2526	49.0000	7.0000
30.2668	58.0000	7.6158
30.2811	51.0000	7.1414
30.2954	44.0000	6.6332
30.3096	54.0000	7.3485
30.3239	47.0000	6.8557
30.3381	39.0000	6.2450
30.3524	57.0000	7.5498
30.3667	33.0000	5.7446
30.3809	45.0000	6.7082
30.3952	50.0000	7.0711
30.4094	45.0000	6.7082
30.4237	44.0000	6.6332
30.4380	48.0000	6.9282
30.4522	48.0000	6.9282
30.4665	40.0000	6.3246
30.4807	47.0000	6.8557
30.4950	58.0000	7.6158
30.5093	53.0000	7.2801
30.5235	50.0000	7.0711
30.5378	36.0000	6.0000
30.5520	49.0000	7.0000
30.5663	47.0000	6.8557
30.5805	52.0000	7.2111
30.5948	25.0000	5.0000
30.6091	61.0000	7.8102
30.6233	49.0000	7.0000
30.6376	40.0000	6.3246
30.6518	52.0000	7.2111
30.6661	50.0000	7.0711
30.6804	38.0000	6.1644
30.6946	26.0000	5.0990
30.7089	41.0000	6.4031
30.7231	50.0000	7.0711
30.7374	43.0000	6.5574
30.7517	47.0000	6.8557
30.7659	39.0000	6.2450
30.7802	48.0000	6.9282
30.7944	55.0000	7.4162
30.8087	46.0000	6.7823
30.8230	30.0000	5.4772
30.8372	46.0000	6.7823
30.8515	35.0000	5.9161
30.8657	44.0000	6.6332
30.8800	53.0000	7.2801
30.8943	46.0000	6.7823
30.9085	49.0000	7.0000
30.9228	45.0000	6.7082
30.9370	39.0000	6.2450
30.9513	40.0000	6.3246
30.9656	36.0000	6.0000
30.9798	54.0000	7.3485
30.9941	33.0000	5.7446
31.0083	33.0000	5.7446
31.0226	44.0000	6.6332
31.0369	54.0000	7.3485
31.0511	38.0000	6.1644
31.0654	47.0000	6.8557
31.0796	40.0000	6.3246
31.0939	49.0000	7.0000
31.1082	34.0000	5.8310
31.1224	49.0000	7.0000
31.1367	47.0000	6.8557
31.1509	39.0000	6.2450
31.1652	38.0000	6.1644
31.1794	42.0000	6.4807
31.1937	51.0000	7.1414
31.2080	44.0000	6.6332
31.2222	43.0000	6.5574
31.2365	49.0000	7.0000
31.2507	50.0000	7.0711
31.2650	53.0000	7.2801
31.2793	42.0000	6.4807
31.2935	42.0000	6.4807
31.3078	51.0000	7.1414
31.3220	46.0000	6.7823
31.3363	45.0000	6.7082
31.3506	42.0000	6.4807
31.3648	48.0000	6.9282
31.3791	39.0000	6.2450
31.3933	45.0000	6.7082
31.4076	36.0000	6.0000
31.4219	38.0000	6.1644
31.4361	36.0000	6.0000
31.4504	37.0000	6.0828
31.4646	36.0000	6.0000
31.4789	42.0000	6.4807
31.4932	31.0000	5.5678
31.5074	38.0000	6.1644
31.5217	46.0000	6.7823
31.5359	24.0000	4.8990
31.5502	45.0000	6.7082
31.5645	39.0000	6.2450
31.5787	45.0000	6.7082
31.5930	41.0000	6.4031
31.6072	35.0000	5.9161
31.6215	32.0000	5.6569
31.6358	41.0000	6.4031
31.6500	38.0000	6.1644
31.6643	41.0000	6.4031
31.6785	39.0000	6.2450
31.6928	48.0000	6.9282
31.7070	45.0000	6.7082
31.7213	34.0000	5.8310
31.7356	40.0000	6.3246
31.7498	44.0000	6.6332
31.7641	49.0000	7.0000
31.7783	36.0000	6.0000
31.7926	54.0000	7.3485
31.8069	34.0000	5.8310
31.8211	50.0000	7.0711
31.8354	41.0000	6.4031
31.8496	40.0000	6.3246
31.8639	44.0000	6.6332
31.8782	46.0000	6.7823
31.8924	51.0000	7.1414
31.9067	44.0000	6.6332
31.9209	44.0000	6.6332
31.9352	49.0000	7.0000
31.9495	40.0000	6.3246
31.9637	42.0000	6.4807
31.9780	49.0000	7.0000
31.9922	49.0000	7.0000
32.0065	45.0000	6.7082
32.0208	27.0000	5.1962
32.0350	34.0000	5.8310
32.0493	44.0000	6.6332
32.0635	38.0000	6.1644
32.0778	41.0000	6.4031
32.0921	44.0000	6.6332
32.1063	48.0000	6.9282
32.1206	46.0000	6.7823
32.1348	35.0000	5.9161
32.1491	35.0000	5.9161
32.1634	32.0000	5.6569
32.1776	36.0000	6.0000
32.1919	45.0000	6.7082
32.2061	45.0000	6.7082
32.2204	43.0000	6.5574
32.2347	51.0000	7.1414
32.2489	33.0000	5.7446
32.2632	43.0000	6.5574
32.2774	49.0000	7.0000
32.2917	48.0000	6.9282
32.3059	48.0000	6.9282
32.3202	41.0000	6.4031
32.3345	41.0000	6.4031
32.3487	50.0000	7.0711
32.3630	38.0000	6.1644
32.3772	46.0000	6.7823
32.3915	48.0000	6.9282
32.4058	33.0000	5.7446
32.4200	51.0000	7.1414
32.4343	46.0000	6.7823
32.4485	34.0000	5.8310
32.4628	52.0000	7.2111
32.4771	41.0000	6.4031
32.4913	46.0000	6.7823
32.5056	48.0000	6.9282
32.5198	57.0000	7.5498
32.5341	39.0000	6.2450
32.5484	35.0000	5.9161
32.5626	31.0000	5.5678
32.5769	44.0000	6.6332
32.5911	38.0000	6.1644
32.6054	33.0000	5.7446
32.6197	42.0000	6.4807
32.6339	36.0000	6.0000
32.6482	38.0000	6.1644
32.6624	47.0000	6.8557
32.6767	42.0000	6.4807
32.6910	39.0000	6.2450
32.7052	45.0000	6.7082
32.7195	42.0000	6.4807
32.7337	41.0000	6.4031
32.7480	33.0000	5.7446
32.7623	40.0000	6.3246
32.7765	50.0000	7.0711
32.7908	36.0000	6.0000
32.8050	37.0000	6.0828
32.8193	26.0000	5.0990
32.8336	43.0000	6.5574
32.8478	33.0000	5.7446
32.8621	38.0000	6.1644
32.8763	45.0000	6.7082
32.8906	38.0000	6.1644
32.9048	53.0000	7.2801
32.9191	34.0000	5.8310
32.9334	35.0000	5.9161
32.9476	48.0000	6.9282
32.9619	46.0000	6.7823
32.9761	40.0000	6.3246
32.9904	31.0000	5.5678
33.0047	38.0000	6.1644
33.0189	38.0000	6.1644
33.0332	38.0000	6.1644
33.0474	45.0000	6.7082
33.0617	39.0000	6.2450
33.0760	40.0000	6.3246
33.0902	40.0000	6.3246
33.1045	41.0000	6.4031
33.1187	37.0000	6.0828
33.1330	41.0000	6.4031
33.1473	38.0000	6.1644
33.1615	38.0000	6.1644
33.1758	32.0000	5.6569
33.1900	47.0000	6.8557
33.2043	49.0000	7.0000
33.2186	32.0000	5.6569
33.2328	36.0000	6.0000
33.2471	39.0000	6.2450
33.2613	49.0000	7.0000
33.2756	29.0000	5.3852
33.2899	42.0000	6.4807
33.3041	41.0000	6.4031
33.3184	41.0000	6.4031
33.3326	41.0000	6.4031
33.3469	38.0000	6.1644
33.3612	48.0000	6.9282
33.3754	45.0000	6.7082
33.3897	35.0000	5.9161
33.4039	45.0000	6.7082
33.4182	46.0000	6.7823
33.4324	29.0000	5.3852
33.4467	45.0000	6.7082
33.4610	41.0000	6.4031
33.4752	46.0000	6.7823
33.4895	44.0000	6.6332
33.5037	34.0000	5.8310
33.5180	40.0000	6.3246
33.5323	35.0000	5.9161
33.5465	45.0000	6.7082
33.5608	38.0000	6.1644
33.5750	33.0000	5.7446
33.5893	43.0000	6.5574
33.6036	33.0000	5.7446
33.6178	37.0000	6.0828
33.6321	43.0000	6.5574
33.6463	40.0000	6.3246
33.6606	36.0000	6.0000
33.6749	41.0000	6.4031
33.6891	38.0000	6.1644
33.7034	44.0000	6.6332
33.7176	26.0000	5.0990
33.7319	34.0000	5.8310
33.7462	33.0000	5.7446
33.7604	37.0000	6.0828
33.7747	40.0000	6.3246
33.7889	40.0000	6.3246
33.8032	44.0000	6.6332
33.8175	47.0000	6.8557
33.8317	40.0000	6.3246
33.8460	31.0000	5.5678
33.8602	40.0000	6.3246
33.8745	40.0000	6.3246
33.8888	44.0000	6.6332
33.9030	43.0000	6.5574
33.9173	41.0000	6.4031
33.9315	42.0000	6.4807
33.9458	40.0000	6.3246
33.9601	47.0000	6.8557
33.9743	22.0000	4.6904
33.9886	38.0000	6.1644
34.0028	45.0000	6.7082
34.0171	44.0000	6.6332
34.0313	52.0000	7.2111
34.0456	38.0000	6.1644
34.0599	39.0000	6.2450
34.0741	45.0000	6.7082
34.0884	33.0000	5.7446
34.1026	43.0000	6.5574
34.1169	32.0000	5.6569
34.1312	50.0000	7.0711
34.1454	38.0000	6.1644
34.1597	42.0000	6.4807
34.1739	39.0000	6.2450
34.1882	43.0000	6.5574
34.2025	48.0000	6.9282
34.2167	35.0000	5.9161
34.2310	38.0000	6.1644
34.2452	33.0000	5.7446
34.2595	43.0000	6.5574
34.2738	41.0000	6.4031
34.2880	36.0000	6.0000
34.3023	37.0000	6.0828
34.3165	32.0000	5.6569
34.3308	39.0000	6.2450
34.3451	32.0000	5.6569
34.3593	36.0000	6.0000
34.3736	55.0000	7.4162
34.3878	34.0000	5.8310
34.4021	37.0000	6.0828
34.4164	43.0000	6.5574
34.4306	34.0000	5.8310
34.4449	34.0000	5.8310
34.4591	37.0000	6.0828
34.4734	44.0000	6.6332
34.4877	47.0000	6.8557
34.5019	34.0000	5.8310
34.5162	32.0000	5.6569
34.5304	38.0000	6.1644
34.5447	39.0000	6.2450
34.5589	45.0000	6.7082
34.5732	36.0000	6.0000
34.5875	50.0000	7.0711
34.6017	50.0000	7.0711
34.6160	33.0000	5.7446
34.6302	52.0000	7.2111
34.6445	50.0000	7.0711
34.6588	34.0000	5.8310
34.6730	37.0000	6.0828
34.6873	43.0000	6.5574
34.7015	38.0000	6.1644
34.7158	37.0000	6.0828
34.7301	36.0000	6.0000
34.7443	40.0000	6.3246
34.7586	32.0000	5.6569
34.7728	45.0000	6.7082
34.7871	32.0000	5.6569
34.8014	49.0000	7.0000
34.8156	37.0000	6.0828
34.8299	41.0000	6.4031
34.8441	33.0000	5.7446
34.8584	43.0000	6.5574
34.8727	49.0000	7.0000
34.8869	32.0000	5.6569
34.9012	39.0000	6.2450
34.9154	46.0000	6.7823
34.9297	31.0000	5.5678
34.9440	38.0000	6.1644
34.9582	51.0000	7.1414
34.9725	46.0000	6.7823
34.9867	34.0000	5.8310
35.0010	35.0000	5.9161
35.0153	40.0000	6.3246
35.0295	33.0000	5.7446
35.0438	35.0000	5.9161
35.0580	30.0000	5.4772
35.0723	41.0000	6.4031
35.0866	49.0000	7.0000
35.1008	42.0000	6.4807
35.1151	42.0000	6.4807
35.1293	45.0000	6.7082
35.1436	45.0000	6.7082
35.1578	40.0000	6.3246
35.1721	39.0000	6.2450
35.1864	46.0000	6.7823
35.2006	37.0000	6.0828
35.2149	45.0000	6.7082
35.2291	40.0000	6.3246
35.2434	48.0000	6.9282
35.2577	32.0000	5.6569
35.2719	41.0000	6.4031
35.2862	43.0000	6.5574
35.3004	36.0000	6.0000
35.3147	41.0000	6.4031
35.3290	47.0000	6.8557
35.3432	40.0000	6.3246
35.3575	51.0000	7.1414
35.3717	37.0000	6.0828
35.3860	38.0000	6.1644
35.4003	31.0000	5.5678
35.4145	47.0000	6.8557
35.4288	47.0000	6.8557
35.4430	54.0000	7.3485
35.4573	33.0000	5.7446
35.4716	45.0000	6.7082
35.4858	38.0000	6.1644
35.5001	37.0000	6.0828
35.5143	46.0000	6.7823
35.5286	39.0000	6.2450
35.5429	54.0000	7.3485
35.5571	40.0000	6.3246
35.5714	52.0000	7.2111
35.5856	31.0000	5.5678
35.5999	37.0000	6.0828
35.6142	39.0000	6.2450
35.6284	44.0000	6.6332
35.6427	34.0000	5.8310
35.6569	45.0000	6.7082
35.6712	36.0000	6.0000
35.6855	58.0000	7.6158
35.6997	41.0000	6.4031
35.7140	41.0000	6.4031
35.7282	35.0000	5.9161
35.7425	45.0000	6.7082
35.7567	54.0000	7.3485
35.7710	51.0000	7.1414
35.7853	54.0000	7.3485
35.7995	45.0000	6.7082
35.8138	63.0000	7.9373
35.8280	44.0000	6.6332
35.8423	51.0000	7.1414
35.8566	45.0000	6.7082
35.8708	48.0000	6.9282
35.8851	55.0000	7.4162
35.8993	52.0000	7.2111
35.9136	66.0000	8.1240
35.9279	87.0000	9.3274
35.9421	75.0000	8.6603
35.9564	59.0000	7.6811
35.9706	80.0000	8.9443
35.9849	83.0000	9.1104
35.9992	75.0000	8.6603
36.0134	78.0000	8.8318
36.0277	77.0000	8.7750
36.0419	73.0000	8.5440
36.0562	76.0000	8.7178
36.0705	60.0000	7.7460
36.0847	80.0000	8.9443
36.0990	74.0000	8.6023
36.1132	85.0000	9.2195
36.1275	74.0000	8.6023
36.1418	62.0000	7.8740
36.1560	59.0000	7.6811
36.1703	64.0000	8.0000
36.1845	55.0000	7.4162
36.1988	52.0000	7.2111
36.2131	49.0000	7.0000
36.2273	53.0000	7.2801
36.2416	44.0000	6.6332
36.2558	47.0000	6.8557
36.2701	42.0000	6.4807
36.2843	53.0000	7.2801
36.2986	56.0000	7.4833
36.3129	48.0000	6.9282
36.3271	57.0000	7.5498
36.3414	55.0000	7.4162
36.3556	49.0000	7.0000
36.3699	42.0000	6.4807
36.3842	48.0000	6.9282
36.3984	56.0000	7.4833
36.4127	51.0000	7.1414
36.4269	67.0000	8.1854
36.4412	52.0000	7.2111
36.4555	51.0000	7.1414
36.4697	47.0000	6.8557
36.4840	50.0000	7.0711
36.4982	57.0000	7.5498
36.5125	45.0000	6.7082
36.5268	49.0000	7.0000
36.5410	53.0000	7.2801
36.5553	47.0000	6.8557
36.5695	64.0000	8.0000
36.5838	46.0000	6.7823
36.5981	47.0000	6.8557
36.6123	55.0000	7.4162
36.6266	43.0000	6.5574
36.6408	49.0000	7.0000
36.6551	47.0000	6.8557
36.6694	65.0000	8.0623
36.6836	61.0000	7.8102
36.6979	53.0000	7.2801
36.7121	75.0000	8.6603
36.7264	66.0000	8.1240
36.7407	80.0000	8.9443
36.7549	58.0000	7.6158
36.7692	68.0000	8.2462
36.7834	69.0000	8.3066
36.7977	62.0000	7.8740
36.8120	65.0000	8.0623
36.8262	61.0000	7.8102
36.8405	79.0000	8.8882
36.8547	78.0000	8.8318
36.8690	71.0000	8.4261
36.8832	64.0000	8.0000
36.8975	70.0000	8.3666
36.9118	77.0000	8.7750
36.9260	68.0000	8.2462
36.9403	64.0000	8.0000
36.9545	72.0000	8.4853
36.9688	67.0000	8.1854
36.9831	76.0000	8.7178
36.9973	75.0000	8.6603
37.0116	63.0000	7.9373
37.0258	75.0000	8.6603
37.0401	76.0000	8.7178
37.0544	83.0000	9.1104
37.0686	62.0000	7.8740
37.0829	52.0000	7.2111
37.0971	66.0000	8.1240
37.1114	72.0000	8.4853
37.1257	63.0000	7.9373
37.1399	66.0000	8.1240
37.1542	69.0000	8.3066
37.1684	77.0000	8.7750
37.1827	57.0000	7.5498
37.1970	58.0000	7.6158
37.2112	55.0000	7.4162
37.2255	77.0000	8.7750
37.2397	54.0000	7.3485
37.2540	55.0000	7.4162
37.2683	66.0000	8.1240
37.2825	61.0000	7.8102
37.2968	72.0000	8.4853
37.3110	64.0000	8.0000
37.3253	66.0000	8.1240
37.3396	66.0000	8.1240
37.3538	66.0000	8.1240
37.3681	79.0000	8.8882
37.3823	62.0000	7.8740
37.3966	75.0000	8.6603
37.4108	82.0000	9.0554
37.4251	68.0000	8.2462
37.4394	84.0000	9.1652
37.4536	69.0000	8.3066
37.4679	71.0000	8.4261
37.4821	81.0000	9.0000
37.4964	78.0000	8.8318
37.5107	89.0000	9.4340
37.5249	105.0000	10.2470
37.5392	79.0000	8.8882
37.5534	110.0000	10.4881
37.5677	122.0000	11.0454
37.5820	114.0000	10.6771
37.5962	146.0000	12.0830
37.6105	152.0000	12.3288
37.6247	126.0000	11.2250
37.6390	115.0000	10.7238
37.6533	153.0000	12.3693
37.6675	141.0000	11.8743
37.6818	124.0000	11.1355
37.6960	170.0000	13.0384
37.7103	143.0000	11.9583
37.7246	156.0000	12.4900
37.7388	156.0000	12.4900
37.7531	153.0000	12.3693
37.7673	177.0000	13.3041
37.7816	157.0000	12.5300
37.7959	159.0000	12.6095
37.8101	155.0000	12.4499
37.8244	166.0000	12.8841
37.8386	156.0000	12.4900
37.8529	162.0000	12.7279
37.8672	141.0000	11.8743
37.8814	114.0000	10.6771
37.8957	147.0000	12.1244
37.9099	134.0000	11.5758
37.9242	137.0000	11.7047
37.9385	120.0000	10.9545
37.9527	134.0000	11.5758
37.9670	116.0000	10.7703
37.9812	110.0000	10.4881
37.9955	101.0000	10.0499
38.0097	97.0000	9.8489
38.0240	106.0000	10.2956
38.0383	101.0000	10.0499
38.0525	103.0000	10.1489
38.0668	89.0000	9.4340
38.0810	94.0000	9.6954
38.0953	86.0000	9.2736
38.1096	63.0000	7.9373
38.1238	77.0000	8.7750
38.1381	78.0000	8.8318
38.1523	92.0000	9.5917
38.1666	75.0000	8.6603
38.1809	80.0000	8.9443
38.1951	78.0000	8.8318
38.2094	78.0000	8.8318
38.2236	82.0000	9.0554
38.2379	68.0000	8.2462
38.2522	64.0000	8.0000
38.2664	74.0000	8.6023
38.2807	72.0000	8.4853
38.2949	69.0000	8.3066
38.3092	62.0000	7.8740
38.3235	86.0000	9.2736
38.3377	65.0000	8.0623
38.3520	72.0000	8.4853
38.3662	78.0000	8.8318
38.3805	68.0000	8.2462
38.3948	78.0000	8.8318
38.4090	92.0000	9.5917
38.4233	81.0000	9.0000
38.4375	72.0000	8.4853
38.4518	89.0000	9.4340
38.4661	90.0000	9.4868
38.4803	70.0000	8.3666
38.4946	68.0000	8.2462
38.5088	76.0000	8.7178
38.5231	90.0000	9.4868
38.5374	82.0000	9.0554
38.5516	82.0000	9.0554
38.5659	79.0000	8.8882
38.5801	64.0000	8.0000
38.5944	72.0000	8.4853
38.6086	84.0000	9.1652
38.6229	78.0000	8.8318
38.6372	70.0000	8.3666
38.6514	74.0000	8.6023
38.6657	69.0000	8.3066
38.6799	60.0000	7.7460
38.6942	66.0000	8.1240
38.7085	71.0000	8.4261
38.7227	60.0000	7.7460
38.7370	57.0000	7.5498
38.7512	78.0000	8.8318
38.7655	59.0000	7.6811
38.7798	50.0000	7.0711
38.7940	49.0000	7.0000
38.8083	74.0000	8.6023
38.8225	64.0000	8.0000
38.8368	52.0000	7.2111
38.8511	52.0000	7.2111
38.8653	49.0000	7.0000
38.8796	56.0000	7.4833
38.8938	36.0000	6.0000
38.9081	55.0000	7.4162
38.9224	55.0000	7.4162
38.9366	39.0000	6.2450
38.9509	49.0000	7.0000
38.9651	45.0000	6.7082
38.9794	64.0000	8.0000
38.9937	41.0000	6.4031
39.0079	28.0000	5.2915
39.0222	39.0000	6.2450
39.0364	36.0000	6.0000
39.0507	38.0000	6.1644
39.0650	50.0000	7.0711
39.0792	56.0000	7.4833
39.0935	54.0000	7.3485
39.1077	48.0000	6.9282
39.1220	41.0000	6.4031
39.1362	37.0000	6.0828
39.1505	44.0000	6.6332
39.1648	50.0000	7.0711
39.1790	37.0000	6.0828
39.1933	42.0000	6.4807
39.2075	38.0000	6.1644
39.2218	39.0000	6.2450
39.2361	47.0000	6.8557
39.2503	32.0000	5.6569
39.2646	42.0000	6.4807
39.2788	44.0000	6.6332
39.2931	44.0000	6.6332
39.3074	31.0000	5.5678
39.3216	47.0000	6.8557
39.3359	37.0000	6.0828
39.3501	34.0000	5.8310
39.3644	33.0000	5.7446
39.3787	26.0000	5.0990
39.3929	36.0000	6.0000
39.4072	35.0000	5.9161
39.4214	42.0000	6.4807
39.4357	36.0000	6.0000
39.4500	40.0000	6.3246
39.4642	38.0000	6.1644
39.4785	36.0000	6.0000
39.4927	43.0000	6.5574
39.5070	29.0000	5.3852
39.5213	34.0000	5.8310
39.5355	43.0000	6.5574
39.5498	41.0000	6.4031
39.5640	37.0000	6.0828
39.5783	33.0000	5.7446
39.5926	27.0000	5.1962
39.6068	34.0000	5.8310
39.6211	31.0000	5.5678
39.6353	35.0000	5.9161
39.6496	39.0000	6.2450
39.6639	34.0000	5.8310
39.6781	41.0000	6.4031
39.6924	34.0000	5.8310
39.7066	35.0000	5.9161
39.7209	41.0000	6.4031
39.7351	24.0000	4.8990
39.7494	40.0000	6.3246
39.7637	31.0000	5.5678
39.7779	45.0000	6.7082
39.7922	41.0000	6.4031
39.8064	46.0000	6.7823
39.8207	45.0000	6.7082
39.8350	38.0000	6.1644
39.8492	35.0000	5.9161
39.8635	31.0000	5.5678
39.8777	34.0000	5.8310
39.8920	36.0000	6.0000
39.9063	40.0000	6.3246
39.9205	23.0000	4.7958
39.9348	35.0000	5.9161
39.9490	24.0000	4.8990
39.9633	43.0000	6.5574
39.9776	36.0000	6.0000
39.9918	37.0000	6.0828
40.0061	30.0000	5.4772
40.0203	28.0000	5.2915
40.0346	38.0000	6.1644
40.0489	43.0000	6.5574
40.0631	37.0000	6.0828
40.0774	37.0000	6.0828
40.0916	37.0000	6.0828
40.1059	32.0000	5.6569
40.1202	32.0000	5.6569
40.1344	36.0000	6.0000
40.1487	30.0000	5.4772
40.1629	36.0000	6.0000
40.1772	26.0000	5.0990
40.1915	28.0000	5.2915
40.2057	37.0000	6.0828
40.2200	38.0000	6.1644
40.2342	32.0000	5.6569
40.2485	32.0000	5.6569
40.2627	42.0000	6.4807
40.2770	26.0000	5.0990
40.2913	33.0000	5.7446
40.3055	41.0000	6.4031
40.3198	29.0000	5.3852
40.3340	23.0000	4.7958
40.3483	30.0000	5.4772
40.3626	34.0000	5.8310
40.3768	27.0000	5.1962
40.3911	31.0000	5.5678
40.4053	43.0000	6.5574
40.4196	38.0000	6.1644
40.4339	27.0000	5.1962
40.4481	32.0000	5.6569
40.4624	33.0000	5.7446
40.4766	25.0000	5.0000
40.4909	35.0000	5.9161
40.5052	32.0000	5.6569
40.5194	37.0000	6.0828
40.5337	36.0000	6.0000
40.5479	41.0000	6.4031
40.5622	39.0000	6.2450
40.5765	32.0000	5.6569
40.5907	27.0000	5.1962
40.6050	29.0000	5.3852
40.6192	33.0000	5.7446
40.6335	35.0000	5.9161
40.6478	39.0000	6.2450
40.6620	29.0000	5.3852
40.6763	38.0000	6.1644
40.6905	25.0000	5.0000
40.7048	33.0000	5.7446
40.7191	39.0000	6.2450
40.7333	28.0000	5.2915
40.7476	30.0000	5.4772
40.7618	36.0000	6.0000
40.7761	19.0000	4.3589
40.7904	30.0000	5.4772
40.8046	41.0000	6.4031
40.8189	35.0000	5.9161
40.8331	29.0000	5.3852
40.8474	35.0000	5.9161
40.8616	26.0000	5.0990
40.8759	40.0000	6.3246
40.8902	35.0000	5.9161
40.9044	26.0000	5.0990
40.9187	45.0000	6.7082
40.9329	33.0000	5.7446
40.9472	32.0000	5.6569
40.9615	36.0000	6.0000
40.9757	36.0000	6.0000
40.9900	34.0000	5.8310
41.0042	34.0000	5.8310
41.0185	44.0000	6.6332
41.0328	32.0000	5.6569
41.0470	48.0000	6.9282
41.0613	38.0000	6.1644
41.0755	43.0000	6.5574
41.0898	57.0000	7.5498
41.1041	56.0000	7.4833
41.1183	46.0000	6.7823
41.1326	64.0000	8.0000
41.1468	47.0000	6.8557
41.1611	42.0000	6.4807
41.1754	56.0000	7.4833
41.1896	45.0000	6.7082
41.2039	65.0000	8.0623
41.2181	52.0000	7.2111
41.2324	54.0000	7.3485
41.2467	52.0000	7.2111
41.2609	46.0000	6.7823
41.2752	43.0000	6.5574
41.2894	36.0000	6.0000
41.3037	46.0000	6.7823
41.3180	36.0000	6.0000
41.3322	34.0000	5.8310
41.3465	37.0000	6.0828
41.3607	30.0000	5.4772
41.3750	46.0000	6.7823
41.3893	40.0000	6.3246
41.4035	51.0000	7.1414
41.4178	38.0000	6.1644
41.4320	36.0000	6.0000
41.4463	35.0000	5.9161
41.4605	29.0000	5.3852
41.4748	32.0000	5.6569
41.4891	28.0000	5.2915
41.5033	32.0000	5.6569
41.5176	33.0000	5.7446
41.5318	26.0000	5.0990
41.5461	30.0000	5.4772
41.5604	31.0000	5.5678
41.5746	31.0000	5.5678
41.5889	41.0000	6.4031
41.6031	35.0000	5.9161
41.6174	25.0000	5.0000
41.6317	29.0000	5.3852
41.6459	31.0000	5.5678
41.6602	31.0000	5.5678
41.6744	29.0000	5.3852
41.6887	28.0000	5.2915
41.7030	27.0000	5.1962
41.7172	30.0000	5.4772
41.7315	29.0000	5.3852
41.7457	37.0000	6.0828
41.7600	44.0000	6.6332
41.7743	30.0000	5.4772
41.7885	27.0000	5.1962
41.8028	29.0000	5.3852
41.8170	28.0000	5.2915
41.8313	31.0000	5.5678
41.8456	24.0000	4.8990
41.8598	20.0000	4.4721
41.8741	27.0000	5.1962
41.8883	32.0000	5.6569
41.9026	28.0000	5.2915
41.9169	23.0000	4.7958
41.9311	21.0000	4.5826
41.9454	30.0000	5.4772
41.9596	28.0000	5.2915
41.9739	32.0000	5.6569
41.9881	42.0000	6.4807
42.0024	27.0000	5.1962
42.0167	22.0000	4.6904
42.0309	33.0000	5.7446
42.0452	25.0000	5.0000
42.0594	33.0000	5.7446
42.0737	28.0000	5.2915
42.0880	30.0000	5.4772
42.1022	28.0000	5.2915
42.1165	33.0000	5.7446
42.1307	41.0000	6.4031
42.1450	29.0000	5.3852
42.1593	31.0000	5.5678
42.1735	32.0000	5.6569
42.1878	28.0000	5.2915
42.2020	33.0000	5.7446
42.2163	26.0000	5.0990
42.2306	22.0000	4.6904
42.2448	26.0000	5.0990
42.2591	25.0000	5.0000
42.2733	31.0000	5.5678
42.2876	37.0000	6.0828
42.3019	27.0000	5.1962
42.3161	32.0000	5.6569
42.3304	40.0000	6.3246
42.3446	31.0000	5.5678
42.3589	24.0000	4.8990
42.3732	24.0000	4.8990
42.3874	35.0000	5.9161
42.4017	29.0000	5.3852
42.4159	31.0000	5.5678
42.4302	29.0000	5.3852
42.4445	27.0000	5.1962
42.4587	36.0000	6.0000
42.4730	29.0000	5.3852
42.4872	35.0000	5.9161
42.5015	30.0000	5.4772
42.5158	31.0000	5.5678
42.5300	27.0000	5.1962
42.5443	21.0000	4.5826
42.5585	28.0000	5.2915
42.5728	30.0000	5.4772
42.5870	37.0000	6.0828
42.6013	27.0000	5.1962
42.6156	25.0000	5.0000
42.6298	33.0000	5.7446
42.6441	32.0000	5.6569
42.6583	38.0000	6.1644
42.6726	23.0000	4.7958
42.6869	30.0000	5.4772
42.7011	26.0000	5.0990
42.7154	24.0000	4.8990
42.7296	32.0000	5.6569
42.7439	28.0000	5.2915
42.7582	27.0000	5.1962
42.7724	24.0000	4.8990
42.7867	27.0000	5.1962
42.8009	23.0000	4.7958
42.8152	36.0000	6.0000
42.8295	27.0000	5.1962
42.8437	21.0000	4.5826
42.8580	23.0000	4.7958
42.8722	37.0000	6.0828
42.8865	27.0000	5.1962
42.9008	33.0000	5.7446
42.9150	36.0000	6.0000
42.9293	27.0000	5.1962
42.9435	32.0000	5.6569
42.9578	32.0000	5.6569
42.9721	33.0000	5.7446
42.9863	31.0000	5.5678
43.0006	29.0000	5.3852
43.0148	35.0000	5.9161
43.0291	27.0000	5.1962
43.0434	21.0000	4.5826
43.0576	26.0000	5.0990
43.0719	39.0000	6.2450
43.0861	41.0000	6.4031
43.1004	30.0000	5.4772
43.1146	35.0000	5.9161
43.1289	23.0000	4.7958
43.1432	38.0000	6.1644
43.1574	37.0000	6.0828
43.1717	19.0000	4.3589
43.1859	23.0000	4.7958
43.2002	27.0000	5.1962
43.2145	26.0000	5.0990
43.2287	27.0000	5.1962
43.2430	27.0000	5.1962
43.2572	26.0000	5.0990
43.2715	33.0000	5.7446
43.2858	37.0000	6.0828
43.3000	26.0000	5.0990
43.3143	22.0000	4.6904
43.3285	30.0000	5.4772
43.3428	27.0000	5.1962
43.3571	32.0000	5.6569
43.3713	33.0000	5.7446
43.3856	30.0000	5.4772
43.3998	24.0000	4.8990
43.4141	23.0000	4.7958
43.4284	32.0000	5.6569
43.4426	22.0000	4.6904
43.4569	34.0000	5.8310
43.4711	30.0000	5.4772
43.4854	31.0000	5.5678
43.4997	25.0000	5.0000
43.5139	43.0000	6.5574
43.5282	23.0000	4.7958
43.5424	32.0000	5.6569
43.5567	27.0000	5.1962
43.5710	31.0000	5.5678
43.5852	28.0000	5.2915
43.5995	35.0000	5.9161
43.6137	25.0000	5.0000
43.6280	34.0000	5.8310
43.6423	32.0000	5.6569
43.6565	35.0000	5.9161
43.6708	29.0000	5.3852
43.6850	31.0000	5.5678
43.6993	28.0000	5.2915
43.7135	30.0000	5.4772
43.7278	31.0000	5.5678
43.7421	30.0000	5.4772
43.7563	24.0000	4.8990
43.7706	31.0000	5.5678
43.7848	34.0000	5.8310
43.7991	39.0000	6.2450
43.8134	37.0000	6.0828
43.8276	24.0000	4.8990
43.8419	19.0000	4.3589
43.8561	30.0000	5.4772
43.8704	28.0000	5.2915
43.8847	46.0000	6.7823
43.8989	27.0000	5.1962
43.9132	28.0000	5.2915
43.9274	43.0000	6.5574
43.9417	32.0000	5.6569
43.9560	42.0000	6.4807
43.9702	40.0000	6.3246
43.9845	34.0000	5.8310
43.9987	34.0000	5.8310
44.0130	19.0000	4.3589
44.0273	38.0000	6.1644
44.0415	26.0000	5.0990
44.0558	29.0000	5.3852
44.0700	37.0000	6.0828
44.0843	26.0000	5.0990
44.0986	32.0000	5.6569
44.1128	37.0000	6.0828
44.1271	40.0000	6.3246
44.1413	23.0000	4.7958
44.1556	32.0000	5.6569
44.1699	29.0000	5.3852
44.1841	26.0000	5.0990
44.1984	41.0000	6.4031
44.2126	37.0000	6.0828
44.2269	38.0000	6.1644
44.2412	35.0000	5.9161
44.2554	31.0000	5.5678
44.2697	35.0000	5.9161
44.2839	26.0000	5.0990
44.2982	23.0000	4.7958
44.3124	35.0000	5.9161
44.3267	40.0000	6.3246
44.3410	21.0000	4.5826
44.3552	32.0000	5.6569
44.3695	15.0000	3.8730
44.3837	30.0000	5.4772
44.3980	29.0000	5.3852
44.4123	26.0000	5.0990
44.4265	25.0000	5.0000
44.4408	31.0000	5.5678
44.4550	25.0000	5.0000
44.4693	23.0000	4.7958
44.4836	31.0000	5.5678
44.4978	20.0000	4.4721
44.5121	30.0000	5.4772
44.5263	37.0000	6.0828
44.5406	29.0000	5.3852
44.5549	37.0000	6.0828
44.5691	29.0000	5.3852
44.5834	22.0000	4.6904
44.5976	25.0000	5.0000
44.6119	16.0000	4.0000
44.6262	38.0000	6.1644
44.6404	24.0000	4.8990
44.6547	30.0000	5.4772
44.6689	31.0000	5.5678
44.6832	24.0000	4.8990
44.6975	32.0000	5.6569
44.7117	17.0000	4.1231
44.7260	21.0000	4.5826
44.7402	26.0000	5.0990
44.7545	31.0000	5.5678
44.7688	25.0000	5.0000
44.7830	22.0000	4.6904
44.7973	38.0000	6.1644
44.8115	31.0000	5.5678
44.8258	27.0000	5.1962
44.8400	24.0000	4.8990
44.8543	41.0000	6.4031
44.8686	30.0000	5.4772
44.8828	25.0000	5.0000
44.8971	31.0000	5.5678
44.9113	29.0000	5.3852
44.9256	21.0000	4.5826
44.9399	25.0000	5.0000
44.9541	30.0000	5.4772
44.9684	24.0000	4.8990
44.9826	31.0000	5.5678
44.9969	23.0000	4.7958
45.0112	30.0000	5.4772
45.0254	29.0000	5.3852
45.0397	21.0000	4.5826
45.0539	24.0000	4.8990
45.0682	30.0000	5.4772
45.0825	32.0000	5.6569
45.0967	25.0000	5.0000
45.1110	31.0000	5.5678
45.1252	27.0000	5.1962
45.1395	27.0000	5.1962
45.1538	35.0000	5.9161
45.1680	26.0000	5.0990
45.1823	25.0000	5.0000
45.1965	27.0000	5.1962
45.2108	27.0000	5.1962
45.2251	30.0000	5.4772
45.2393	18.0000	4.2426
45.2536	20.0000	4.4721
45.2678	30.0000	5.4772
45.2821	37.0000	6.0828
45.2964	28.0000	5.2915
45.3106	28.0000	5.2915
45.3249	18.0000	4.2426
45.3391	32.0000	5.6569
45.3534	23.0000	4.7958
45.3677	22.0000	4.6904
45.3819	25.0000	5.0000
45.3962	25.0000	5.0000
45.4104	32.0000	5.6569
45.4247	28.0000	5.2915
45.4389	26.0000	5.0990
45.4532	33.0000	5.7446
45.4675	21.0000	4.5826
45.4817	30.0000	5.4772
45.4960	26.0000	5.0990
45.5102	22.0000	4.6904
45.5245	41.0000	6.4031
45.5388	23.0000	4.7958
45.5530	24.0000	4.8990
45.5673	18.0000	4.2426
45.5815	25.0000	5.0000
45.5958	17.0000	4.1231
45.6101	22.0000	4.6904
45.6243	31.0000	5.5678
45.6386	21.0000	4.5826
45.6528	29.0000	5.3852
45.6671	16.0000	4.0000
45.6814	31.0000	5.5678
45.6956	28.0000	5.2915
45.7099	20.0000	4.4721
45.7241	28.0000	5.2915
45.7384	32.0000	5.6569
45.7527	24.0000	4.8990
45.7669	35.0000	5.9161
45.7812	32.0000	5.6569
45.7954	32.0000	5.6569
45.8097	26.0000	5.0990
45.8240	34.0000	5.8310
45.8382	31.0000	5.5678
45.8525	32.0000	5.6569
45.8667	35.0000	5.9161
45.8810	18.0000	4.2426
45.8953	22.0000	4.6904
45.9095	21.0000	4.5826
45.9238	21.0000	4.5826
45.9380	29.0000	5.3852
45.9523	26.0000	5.0990
45.9665	22.0000	4.6904
45.9808	21.0000	4.5826
45.9951	38.0000	6.1644
46.0093	37.0000	6.0828
46.0236	22.0000	4.6904
46.0378	35.0000	5.9161
46.0521	29.0000	5.3852
46.0664	24.0000	4.8990
46.0806	27.0000	5.1962
46.0949	27.0000	5.1962
46.1091	12.0000	3.4641
46.1234	39.0000	6.2450
46.1377	21.0000	4.5826
46.1519	33.0000	5.7446
46.1662	32.0000	5.6569
46.1804	38.0000	6.1644
46.1947	31.0000	5.5678
46.2090	25.0000	5.0000
46.2232	33.0000	5.7446
46.2375	35.0000	5.9161
46.2517	36.0000	6.0000
46.2660	25.0000	5.0000
46.2803	32.0000	5.6569
46.2945	29.0000	5.3852
46.3088	31.0000	5.5678
46.3230	24.0000	4.8990
46.3373	26.0000	5.0990
46.3516	29.0000	5.3852
46.3658	32.0000	5.6569
46.3801	29.0000	5.3852
46.3943	20.0000	4.4721
46.4086	31.0000	5.5678
46.4229	34.0000	5.8310
46.4371	26.0000	5.0990
46.4514	27.0000	5.1962
46.4656	23.0000	4.7958
46.4799	38.0000	6.1644
46.4942	29.0000	5.3852
46.5084	24.0000	4.8990
46.5227	24.0000	4.8990
46.5369	27.0000	5.1962
46.5512	26.0000	5.0990
46.5654	27.0000	5.1962
46.5797	26.0000	5.0990
46.5940	24.0000	4.8990
46.6082	33.0000	5.7446
46.6225	35.0000	5.9161
46.6367	27.0000	5.1962
46.6510	26.0000	5.0990
46.6653	29.0000	5.3852
46.6795	22.0000	4.6904
46.6938	37.0000	6.0828
46.7080	24.0000	4.8990
46.7223	23.0000	4.7958
46.7366	18.0000	4.2426
46.7508	23.0000	4.7958
46.7651	38.0000	6.1644
46.7793	30.0000	5.4772
46.7936	37.0000	6.0828
46.8079	35.0000	5.9161
46.8221	28.0000	5.2915
46.8364	28.0000	5.2915
46.8506	39.0000	6.2450
46.8649	47.0000	6.8557
46.8792	34.0000	5.8310
46.8934	37.0000	6.0828
46.9077	33.0000	5.7446
46.9219	34.0000	5.8310
46.9362	29.0000	5.3852
46.9505	40.0000	6.3246
46.9647	42.0000	6.4807
46.9790	32.0000	5.6569
46.9932	29.0000	5.3852
47.0075	35.0000	5.9161
47.0218	29.0000	5.3852
47.0360	30.0000	5.4772
47.0503	24.0000	4.8990
47.0645	31.0000	5.5678
47.0788	31.0000	5.5678
47.0931	33.0000	5.7446
47.1073	34.0000	5.8310
47.1216	41.0000	6.4031
47.1358	28.0000	5.2915
47.1501	34.0000	5.8310
47.1643	34.0000	5.8310
47.1786	32.0000	5.6569
47.1929	39.0000	6.2450
47.2071	33.0000	5.7446
47.2214	28.0000	5.2915
47.2356	30.0000	5.4772
47.2499	37.0000	6.0828
47.2642	32.0000	5.6569
47.2784	41.0000	6.4031
47.2927	49.0000	7.0000
47.3069	52.0000	7.2111
47.3212	48.0000	6.9282
47.3355	34.0000	5.8310
47.3497	40.0000	6.3246
47.3640	39.0000	6.2450
47.3782	35.0000	5.9161
47.3925	50.0000	7.0711
47.4068	43.0000	6.5574
47.4210	44.0000	6.6332
47.4353	45.0000	6.7082
47.4495	37.0000	6.0828
47.4638	51.0000	7.1414
47.4781	34.0000	5.8310
47.4923	47.0000	6.8557
47.5066	58.0000	7.6158
47.5208	49.0000	7.0000
47.5351	67.0000	8.1854
47.5494	71.0000	8.4261
47.5636	56.0000	7.4833
47.5779	76.0000	8.7178
47.5921	71.0000	8.4261
47.6064	81.0000	9.0000
47.6207	74.0000	8.6023
47.6349	67.0000	8.1854
47.6492	78.0000	8.8318
47.6634	74.0000	8.6023
47.6777	97.0000	9.8489
47.6919	76.0000	8.7178
47.7062	98.0000	9.8995
47.7205	105.0000	10.2470
47.7347	109.0000	10.4403
47.7490	104.0000	10.1980
47.7632	122.0000	11.0454
47.7775	117.0000	10.8167
47.7918	132.0000	11.4891
47.8060	132.0000	11.4891
47.8203	138.0000	11.7473
47.8345	162.0000	12.7279
47.8488	171.0000	13.0767
47.8631	188.0000	13.7113
47.8773	168.0000	12.9615
47.8916	192.0000	13.8564
47.9058	172.0000	13.1149
47.9201	176.0000	13.2665
47.9344	161.0000	12.6886
47.9486	214.0000	14.6287
47.9629	190.0000	13.7840
47.9771	225.0000	15.0000
47.9914	190.0000	13.7840
48.0057	208.0000	14.4222
48.0199	183.0000	13.5277
48.0342	191.0000	13.8203
48.0484	210.0000	14.4914
48.0627	195.0000	13.9642
48.0770	177.0000	13.3041
48.0912	184.0000	13.5647
48.1055	170.0000	13.0384
48.1197	191.0000	13.8203
48.1340	150.0000	12.2474
48.1483	164.0000	12.8062
48.1625	156.0000	12.4900
48.1768	123.0000	11.0905
48.1910	150.0000	12.2474
48.2053	135.0000	11.6190
48.2196	124.0000	11.1355
48.2338	122.0000	11.0454
48.2481	111.0000	10.5357
48.2623	100.0000	10.0000
48.2766	90.0000	9.4868
48.2908	90.0000	9.4868
48.3051	93.0000	9.6437
48.3194	74.0000	8.6023
48.3336	81.0000	9.0000
48.3479	73.0000	8.5440
48.3621	76.0000	8.7178
48.3764	61.0000	7.8102
48.3907	72.0000	8.4853
48.4049	72.0000	8.4853
48.4192	72.0000	8.4853
48.4334	57.0000	7.5498
48.4477	66.0000	8.1240
48.4620	56.0000	7.4833
48.4762	57.0000	7.5498
48.4905	50.0000	7.0711
48.5047	46.0000	6.7823
[truncated: 4,313 more rows]
