# Supplementary material for: pdCIFplotter: visualizing powder diffraction data in pdCIF format
Source: J Appl Crystallogr. 2022 May 25;55(Pt 3):631–7. doi: 10.1107/S1600576722003478 (PMC9172038; doi:10.1107/S1600576722003478)
Supplement: Supplementary file 3 [file j-55-00631-sup3.zip › second/xye-files/degussa_005.xye]

20.0000	58.0000	7.6158
20.0143	65.0000	8.0623
20.0285	69.0000	8.3066
20.0428	60.0000	7.7460
20.0570	60.0000	7.7460
20.0713	55.0000	7.4162
20.0856	76.0000	8.7178
20.0998	77.0000	8.7750
20.1141	66.0000	8.1240
20.1283	63.0000	7.9373
20.1426	66.0000	8.1240
20.1569	77.0000	8.7750
20.1711	62.0000	7.8740
20.1854	79.0000	8.8882
20.1996	52.0000	7.2111
20.2139	78.0000	8.8318
20.2282	77.0000	8.7750
20.2424	78.0000	8.8318
20.2567	70.0000	8.3666
20.2709	65.0000	8.0623
20.2852	74.0000	8.6023
20.2994	58.0000	7.6158
20.3137	70.0000	8.3666
20.3280	73.0000	8.5440
20.3422	57.0000	7.5498
20.3565	52.0000	7.2111
20.3707	51.0000	7.1414
20.3850	67.0000	8.1854
20.3993	82.0000	9.0554
20.4135	73.0000	8.5440
20.4278	56.0000	7.4833
20.4420	63.0000	7.9373
20.4563	70.0000	8.3666
20.4706	69.0000	8.3066
20.4848	73.0000	8.5440
20.4991	70.0000	8.3666
20.5133	66.0000	8.1240
20.5276	66.0000	8.1240
20.5419	49.0000	7.0000
20.5561	56.0000	7.4833
20.5704	57.0000	7.5498
20.5846	67.0000	8.1854
20.5989	57.0000	7.5498
20.6132	63.0000	7.9373
20.6274	61.0000	7.8102
20.6417	56.0000	7.4833
20.6559	70.0000	8.3666
20.6702	71.0000	8.4261
20.6845	66.0000	8.1240
20.6987	66.0000	8.1240
20.7130	60.0000	7.7460
20.7272	62.0000	7.8740
20.7415	71.0000	8.4261
20.7558	63.0000	7.9373
20.7700	67.0000	8.1854
20.7843	56.0000	7.4833
20.7985	55.0000	7.4162
20.8128	57.0000	7.5498
20.8271	62.0000	7.8740
20.8413	66.0000	8.1240
20.8556	62.0000	7.8740
20.8698	82.0000	9.0554
20.8841	60.0000	7.7460
20.8983	75.0000	8.6603
20.9126	72.0000	8.4853
20.9269	70.0000	8.3666
20.9411	60.0000	7.7460
20.9554	51.0000	7.1414
20.9696	56.0000	7.4833
20.9839	61.0000	7.8102
20.9982	69.0000	8.3066
21.0124	59.0000	7.6811
21.0267	74.0000	8.6023
21.0409	67.0000	8.1854
21.0552	82.0000	9.0554
21.0695	77.0000	8.7750
21.0837	67.0000	8.1854
21.0980	54.0000	7.3485
21.1122	68.0000	8.2462
21.1265	78.0000	8.8318
21.1408	73.0000	8.5440
21.1550	61.0000	7.8102
21.1693	46.0000	6.7823
21.1835	63.0000	7.9373
21.1978	59.0000	7.6811
21.2121	62.0000	7.8740
21.2263	79.0000	8.8882
21.2406	65.0000	8.0623
21.2548	68.0000	8.2462
21.2691	58.0000	7.6158
21.2834	44.0000	6.6332
21.2976	59.0000	7.6811
21.3119	51.0000	7.1414
21.3261	52.0000	7.2111
21.3404	49.0000	7.0000
21.3547	57.0000	7.5498
21.3689	61.0000	7.8102
21.3832	63.0000	7.9373
21.3974	66.0000	8.1240
21.4117	57.0000	7.5498
21.4260	65.0000	8.0623
21.4402	68.0000	8.2462
21.4545	74.0000	8.6023
21.4687	59.0000	7.6811
21.4830	72.0000	8.4853
21.4972	58.0000	7.6158
21.5115	62.0000	7.8740
21.5258	57.0000	7.5498
21.5400	63.0000	7.9373
21.5543	55.0000	7.4162
21.5685	70.0000	8.3666
21.5828	65.0000	8.0623
21.5971	60.0000	7.7460
21.6113	67.0000	8.1854
21.6256	67.0000	8.1854
21.6398	69.0000	8.3066
21.6541	65.0000	8.0623
21.6684	60.0000	7.7460
21.6826	74.0000	8.6023
21.6969	54.0000	7.3485
21.7111	67.0000	8.1854
21.7254	88.0000	9.3808
21.7397	55.0000	7.4162
21.7539	59.0000	7.6811
21.7682	73.0000	8.5440
21.7824	64.0000	8.0000
21.7967	42.0000	6.4807
21.8110	81.0000	9.0000
21.8252	65.0000	8.0623
21.8395	61.0000	7.8102
21.8537	68.0000	8.2462
21.8680	73.0000	8.5440
21.8823	67.0000	8.1854
21.8965	65.0000	8.0623
21.9108	63.0000	7.9373
21.9250	61.0000	7.8102
21.9393	81.0000	9.0000
21.9536	65.0000	8.0623
21.9678	61.0000	7.8102
21.9821	55.0000	7.4162
21.9963	64.0000	8.0000
22.0106	60.0000	7.7460
22.0248	70.0000	8.3666
22.0391	60.0000	7.7460
22.0534	73.0000	8.5440
22.0676	56.0000	7.4833
22.0819	53.0000	7.2801
22.0961	68.0000	8.2462
22.1104	84.0000	9.1652
22.1247	63.0000	7.9373
22.1389	65.0000	8.0623
22.1532	80.0000	8.9443
22.1674	74.0000	8.6023
22.1817	45.0000	6.7082
22.1960	65.0000	8.0623
22.2102	51.0000	7.1414
22.2245	81.0000	9.0000
22.2387	73.0000	8.5440
22.2530	53.0000	7.2801
22.2673	50.0000	7.0711
22.2815	49.0000	7.0000
22.2958	68.0000	8.2462
22.3100	54.0000	7.3485
22.3243	62.0000	7.8740
22.3386	73.0000	8.5440
22.3528	66.0000	8.1240
22.3671	64.0000	8.0000
22.3813	69.0000	8.3066
22.3956	67.0000	8.1854
22.4099	57.0000	7.5498
22.4241	50.0000	7.0711
22.4384	65.0000	8.0623
22.4526	63.0000	7.9373
22.4669	59.0000	7.6811
22.4812	55.0000	7.4162
22.4954	76.0000	8.7178
22.5097	63.0000	7.9373
22.5239	77.0000	8.7750
22.5382	59.0000	7.6811
22.5525	45.0000	6.7082
22.5667	66.0000	8.1240
22.5810	71.0000	8.4261
22.5952	76.0000	8.7178
22.6095	63.0000	7.9373
22.6237	69.0000	8.3066
22.6380	62.0000	7.8740
22.6523	59.0000	7.6811
22.6665	61.0000	7.8102
22.6808	50.0000	7.0711
22.6950	57.0000	7.5498
22.7093	50.0000	7.0711
22.7236	61.0000	7.8102
22.7378	63.0000	7.9373
22.7521	61.0000	7.8102
22.7663	63.0000	7.9373
22.7806	81.0000	9.0000
22.7949	63.0000	7.9373
22.8091	69.0000	8.3066
22.8234	62.0000	7.8740
22.8376	74.0000	8.6023
22.8519	71.0000	8.4261
22.8662	73.0000	8.5440
22.8804	57.0000	7.5498
22.8947	64.0000	8.0000
22.9089	79.0000	8.8882
22.9232	78.0000	8.8318
22.9375	68.0000	8.2462
22.9517	71.0000	8.4261
22.9660	48.0000	6.9282
22.9802	54.0000	7.3485
22.9945	57.0000	7.5498
23.0088	61.0000	7.8102
23.0230	68.0000	8.2462
23.0373	65.0000	8.0623
23.0515	69.0000	8.3066
23.0658	60.0000	7.7460
23.0801	60.0000	7.7460
23.0943	51.0000	7.1414
23.1086	47.0000	6.8557
23.1228	57.0000	7.5498
23.1371	66.0000	8.1240
23.1513	58.0000	7.6158
23.1656	57.0000	7.5498
23.1799	76.0000	8.7178
23.1941	61.0000	7.8102
23.2084	70.0000	8.3666
23.2226	66.0000	8.1240
23.2369	55.0000	7.4162
23.2512	53.0000	7.2801
23.2654	75.0000	8.6603
23.2797	65.0000	8.0623
23.2939	63.0000	7.9373
23.3082	54.0000	7.3485
23.3225	59.0000	7.6811
23.3367	65.0000	8.0623
23.3510	62.0000	7.8740
23.3652	60.0000	7.7460
23.3795	57.0000	7.5498
23.3938	54.0000	7.3485
23.4080	59.0000	7.6811
23.4223	56.0000	7.4833
23.4365	59.0000	7.6811
23.4508	58.0000	7.6158
23.4651	62.0000	7.8740
23.4793	59.0000	7.6811
23.4936	55.0000	7.4162
23.5078	51.0000	7.1414
23.5221	66.0000	8.1240
23.5364	63.0000	7.9373
23.5506	59.0000	7.6811
23.5649	70.0000	8.3666
23.5791	55.0000	7.4162
23.5934	58.0000	7.6158
23.6077	82.0000	9.0554
23.6219	70.0000	8.3666
23.6362	70.0000	8.3666
23.6504	52.0000	7.2111
23.6647	55.0000	7.4162
23.6790	57.0000	7.5498
23.6932	74.0000	8.6023
23.7075	59.0000	7.6811
23.7217	62.0000	7.8740
23.7360	69.0000	8.3066
23.7502	60.0000	7.7460
23.7645	63.0000	7.9373
23.7788	63.0000	7.9373
23.7930	53.0000	7.2801
23.8073	72.0000	8.4853
23.8215	53.0000	7.2801
23.8358	56.0000	7.4833
23.8501	72.0000	8.4853
23.8643	70.0000	8.3666
23.8786	76.0000	8.7178
23.8928	63.0000	7.9373
23.9071	83.0000	9.1104
23.9214	57.0000	7.5498
23.9356	61.0000	7.8102
23.9499	56.0000	7.4833
23.9641	69.0000	8.3066
23.9784	67.0000	8.1854
23.9927	77.0000	8.7750
24.0069	67.0000	8.1854
24.0212	56.0000	7.4833
24.0354	54.0000	7.3485
24.0497	73.0000	8.5440
24.0640	62.0000	7.8740
24.0782	60.0000	7.7460
24.0925	71.0000	8.4261
24.1067	59.0000	7.6811
24.1210	59.0000	7.6811
24.1353	78.0000	8.8318
24.1495	66.0000	8.1240
24.1638	75.0000	8.6603
24.1780	69.0000	8.3066
24.1923	69.0000	8.3066
24.2066	73.0000	8.5440
24.2208	70.0000	8.3666
24.2351	78.0000	8.8318
24.2493	79.0000	8.8882
24.2636	69.0000	8.3066
24.2779	88.0000	9.3808
24.2921	80.0000	8.9443
24.3064	72.0000	8.4853
24.3206	71.0000	8.4261
24.3349	69.0000	8.3066
24.3491	82.0000	9.0554
24.3634	62.0000	7.8740
24.3777	103.0000	10.1489
24.3919	72.0000	8.4853
24.4062	80.0000	8.9443
24.4204	96.0000	9.7980
24.4347	73.0000	8.5440
24.4490	97.0000	9.8489
24.4632	94.0000	9.6954
24.4775	80.0000	8.9443
24.4917	76.0000	8.7178
24.5060	91.0000	9.5394
24.5203	87.0000	9.3274
24.5345	92.0000	9.5917
24.5488	109.0000	10.4403
24.5630	97.0000	9.8489
24.5773	79.0000	8.8882
24.5916	102.0000	10.0995
24.6058	105.0000	10.2470
24.6201	102.0000	10.0995
24.6343	103.0000	10.1489
24.6486	107.0000	10.3441
24.6629	99.0000	9.9499
24.6771	98.0000	9.8995
24.6914	105.0000	10.2470
24.7056	111.0000	10.5357
24.7199	110.0000	10.4881
24.7342	107.0000	10.3441
24.7484	106.0000	10.2956
24.7627	126.0000	11.2250
24.7769	128.0000	11.3137
24.7912	134.0000	11.5758
24.8055	162.0000	12.7279
24.8197	120.0000	10.9545
24.8340	141.0000	11.8743
24.8482	137.0000	11.7047
24.8625	170.0000	13.0384
24.8767	149.0000	12.2066
24.8910	175.0000	13.2288
24.9053	194.0000	13.9284
24.9195	192.0000	13.8564
24.9338	189.0000	13.7477
24.9480	233.0000	15.2643
24.9623	263.0000	16.2173
24.9766	245.0000	15.6525
24.9908	298.0000	17.2627
25.0051	298.0000	17.2627
25.0193	308.0000	17.5499
25.0336	312.0000	17.6635
25.0479	335.0000	18.3030
25.0621	367.0000	19.1572
25.0764	399.0000	19.9750
25.0906	452.0000	21.2603
25.1049	432.0000	20.7846
25.1192	491.0000	22.1585
25.1334	534.0000	23.1084
25.1477	590.0000	24.2899
25.1619	585.0000	24.1868
25.1762	655.0000	25.5930
25.1905	663.0000	25.7488
25.2047	671.0000	25.9037
25.2190	722.0000	26.8701
25.2332	726.0000	26.9444
25.2475	726.0000	26.9444
25.2618	814.0000	28.5307
25.2760	799.0000	28.2666
25.2903	836.0000	28.9137
25.3045	823.0000	28.6880
25.3188	811.0000	28.4781
25.3331	823.0000	28.6880
25.3473	789.0000	28.0891
25.3616	729.0000	27.0000
25.3758	683.0000	26.1343
25.3901	654.0000	25.5734
25.4044	647.0000	25.4362
25.4186	609.0000	24.6779
25.4329	602.0000	24.5357
25.4471	516.0000	22.7156
25.4614	531.0000	23.0434
25.4756	434.0000	20.8327
25.4899	373.0000	19.3132
25.5042	420.0000	20.4939
25.5184	348.0000	18.6548
25.5327	329.0000	18.1384
25.5469	288.0000	16.9706
25.5612	306.0000	17.4929
25.5755	263.0000	16.2173
25.5897	263.0000	16.2173
25.6040	237.0000	15.3948
25.6182	232.0000	15.2315
25.6325	224.0000	14.9666
25.6468	231.0000	15.1987
25.6610	217.0000	14.7309
25.6753	188.0000	13.7113
25.6895	175.0000	13.2288
25.7038	169.0000	13.0000
25.7181	152.0000	12.3288
25.7323	136.0000	11.6619
25.7466	153.0000	12.3693
25.7608	163.0000	12.7671
25.7751	138.0000	11.7473
25.7894	124.0000	11.1355
25.8036	133.0000	11.5326
25.8179	110.0000	10.4881
25.8321	130.0000	11.4018
25.8464	104.0000	10.1980
25.8607	101.0000	10.0499
25.8749	129.0000	11.3578
25.8892	107.0000	10.3441
25.9034	110.0000	10.4881
25.9177	109.0000	10.4403
25.9320	106.0000	10.2956
25.9462	94.0000	9.6954
25.9605	103.0000	10.1489
25.9747	90.0000	9.4868
25.9890	92.0000	9.5917
26.0032	88.0000	9.3808
26.0175	89.0000	9.4340
26.0318	97.0000	9.8489
26.0460	76.0000	8.7178
26.0603	83.0000	9.1104
26.0745	89.0000	9.4340
26.0888	85.0000	9.2195
26.1031	97.0000	9.8489
26.1173	84.0000	9.1652
26.1316	64.0000	8.0000
26.1458	88.0000	9.3808
26.1601	89.0000	9.4340
26.1744	76.0000	8.7178
26.1886	90.0000	9.4868
26.2029	60.0000	7.7460
26.2171	80.0000	8.9443
26.2314	85.0000	9.2195
26.2457	73.0000	8.5440
26.2599	68.0000	8.2462
26.2742	82.0000	9.0554
26.2884	65.0000	8.0623
26.3027	79.0000	8.8882
26.3170	75.0000	8.6603
26.3312	94.0000	9.6954
26.3455	74.0000	8.6023
26.3597	64.0000	8.0000
26.3740	90.0000	9.4868
26.3883	74.0000	8.6023
26.4025	66.0000	8.1240
26.4168	78.0000	8.8318
26.4310	82.0000	9.0554
26.4453	78.0000	8.8318
26.4596	87.0000	9.3274
26.4738	72.0000	8.4853
26.4881	65.0000	8.0623
26.5023	68.0000	8.2462
26.5166	84.0000	9.1652
26.5309	73.0000	8.5440
26.5451	57.0000	7.5498
26.5594	70.0000	8.3666
26.5736	73.0000	8.5440
26.5879	64.0000	8.0000
26.6021	62.0000	7.8740
26.6164	69.0000	8.3066
26.6307	66.0000	8.1240
26.6449	81.0000	9.0000
26.6592	79.0000	8.8882
26.6734	52.0000	7.2111
26.6877	54.0000	7.3485
26.7020	62.0000	7.8740
26.7162	52.0000	7.2111
26.7305	69.0000	8.3066
26.7447	71.0000	8.4261
26.7590	72.0000	8.4853
26.7733	60.0000	7.7460
26.7875	67.0000	8.1854
26.8018	59.0000	7.6811
26.8160	54.0000	7.3485
26.8303	64.0000	8.0000
26.8446	56.0000	7.4833
26.8588	49.0000	7.0000
26.8731	67.0000	8.1854
26.8873	82.0000	9.0554
26.9016	67.0000	8.1854
26.9159	80.0000	8.9443
26.9301	68.0000	8.2462
26.9444	83.0000	9.1104
26.9586	56.0000	7.4833
26.9729	80.0000	8.9443
26.9872	56.0000	7.4833
27.0014	75.0000	8.6603
27.0157	72.0000	8.4853
27.0299	66.0000	8.1240
27.0442	57.0000	7.5498
27.0585	75.0000	8.6603
27.0727	75.0000	8.6603
27.0870	76.0000	8.7178
27.1012	73.0000	8.5440
27.1155	69.0000	8.3066
27.1298	83.0000	9.1104
27.1440	105.0000	10.2470
27.1583	72.0000	8.4853
27.1725	83.0000	9.1104
27.1868	87.0000	9.3274
27.2010	101.0000	10.0499
27.2153	81.0000	9.0000
27.2296	83.0000	9.1104
27.2438	83.0000	9.1104
27.2581	94.0000	9.6954
27.2723	128.0000	11.3137
27.2866	108.0000	10.3923
27.3009	129.0000	11.3578
27.3151	126.0000	11.2250
27.3294	142.0000	11.9164
27.3436	137.0000	11.7047
27.3579	160.0000	12.6491
27.3722	147.0000	12.1244
27.3864	152.0000	12.3288
27.4007	145.0000	12.0416
27.4149	173.0000	13.1529
27.4292	147.0000	12.1244
27.4435	149.0000	12.2066
27.4577	129.0000	11.3578
27.4720	134.0000	11.5758
27.4862	129.0000	11.3578
27.5005	113.0000	10.6301
27.5148	101.0000	10.0499
27.5290	110.0000	10.4881
27.5433	104.0000	10.1980
27.5575	95.0000	9.7468
27.5718	93.0000	9.6437
27.5861	78.0000	8.8318
27.6003	92.0000	9.5917
27.6146	69.0000	8.3066
27.6288	70.0000	8.3666
27.6431	92.0000	9.5917
27.6574	69.0000	8.3066
27.6716	77.0000	8.7750
27.6859	61.0000	7.8102
27.7001	68.0000	8.2462
27.7144	64.0000	8.0000
27.7286	72.0000	8.4853
27.7429	57.0000	7.5498
27.7572	68.0000	8.2462
27.7714	77.0000	8.7750
27.7857	55.0000	7.4162
27.7999	78.0000	8.8318
27.8142	68.0000	8.2462
27.8285	53.0000	7.2801
27.8427	56.0000	7.4833
27.8570	62.0000	7.8740
27.8712	57.0000	7.5498
27.8855	66.0000	8.1240
27.8998	45.0000	6.7082
27.9140	59.0000	7.6811
27.9283	59.0000	7.6811
27.9425	63.0000	7.9373
27.9568	58.0000	7.6158
27.9711	66.0000	8.1240
27.9853	63.0000	7.9373
27.9996	58.0000	7.6158
28.0138	61.0000	7.8102
28.0281	56.0000	7.4833
28.0424	62.0000	7.8740
28.0566	49.0000	7.0000
28.0709	60.0000	7.7460
28.0851	56.0000	7.4833
28.0994	46.0000	6.7823
28.1137	54.0000	7.3485
28.1279	51.0000	7.1414
28.1422	64.0000	8.0000
28.1564	50.0000	7.0711
28.1707	43.0000	6.5574
28.1850	51.0000	7.1414
28.1992	50.0000	7.0711
28.2135	54.0000	7.3485
28.2277	46.0000	6.7823
28.2420	59.0000	7.6811
28.2563	62.0000	7.8740
28.2705	59.0000	7.6811
28.2848	58.0000	7.6158
28.2990	52.0000	7.2111
28.3133	51.0000	7.1414
28.3275	54.0000	7.3485
28.3418	52.0000	7.2111
28.3561	45.0000	6.7082
28.3703	55.0000	7.4162
28.3846	43.0000	6.5574
28.3988	52.0000	7.2111
28.4131	51.0000	7.1414
28.4274	55.0000	7.4162
28.4416	54.0000	7.3485
28.4559	48.0000	6.9282
28.4701	61.0000	7.8102
28.4844	55.0000	7.4162
28.4987	53.0000	7.2801
28.5129	42.0000	6.4807
28.5272	55.0000	7.4162
28.5414	49.0000	7.0000
28.5557	56.0000	7.4833
28.5700	45.0000	6.7082
28.5842	64.0000	8.0000
28.5985	45.0000	6.7082
28.6127	56.0000	7.4833
28.6270	62.0000	7.8740
28.6413	46.0000	6.7823
28.6555	60.0000	7.7460
28.6698	41.0000	6.4031
28.6840	59.0000	7.6811
28.6983	46.0000	6.7823
28.7126	48.0000	6.9282
28.7268	48.0000	6.9282
28.7411	53.0000	7.2801
28.7553	61.0000	7.8102
28.7696	49.0000	7.0000
28.7839	59.0000	7.6811
28.7981	47.0000	6.8557
28.8124	50.0000	7.0711
28.8266	58.0000	7.6158
28.8409	35.0000	5.9161
28.8551	49.0000	7.0000
28.8694	57.0000	7.5498
28.8837	42.0000	6.4807
28.8979	41.0000	6.4031
28.9122	46.0000	6.7823
28.9264	50.0000	7.0711
28.9407	45.0000	6.7082
28.9550	50.0000	7.0711
28.9692	52.0000	7.2111
28.9835	56.0000	7.4833
28.9977	66.0000	8.1240
29.0120	41.0000	6.4031
29.0263	57.0000	7.5498
29.0405	41.0000	6.4031
29.0548	56.0000	7.4833
29.0690	54.0000	7.3485
29.0833	49.0000	7.0000
29.0976	37.0000	6.0828
29.1118	47.0000	6.8557
29.1261	51.0000	7.1414
29.1403	46.0000	6.7823
29.1546	53.0000	7.2801
29.1689	41.0000	6.4031
29.1831	48.0000	6.9282
29.1974	53.0000	7.2801
29.2116	46.0000	6.7823
29.2259	58.0000	7.6158
29.2402	45.0000	6.7082
29.2544	45.0000	6.7082
29.2687	50.0000	7.0711
29.2829	39.0000	6.2450
29.2972	37.0000	6.0828
29.3115	43.0000	6.5574
29.3257	47.0000	6.8557
29.3400	57.0000	7.5498
29.3542	49.0000	7.0000
29.3685	64.0000	8.0000
29.3828	45.0000	6.7082
29.3970	51.0000	7.1414
29.4113	56.0000	7.4833
29.4255	50.0000	7.0711
29.4398	34.0000	5.8310
29.4540	47.0000	6.8557
29.4683	55.0000	7.4162
29.4826	45.0000	6.7082
29.4968	50.0000	7.0711
29.5111	57.0000	7.5498
29.5253	53.0000	7.2801
29.5396	38.0000	6.1644
29.5539	56.0000	7.4833
29.5681	41.0000	6.4031
29.5824	51.0000	7.1414
29.5966	50.0000	7.0711
29.6109	61.0000	7.8102
29.6252	53.0000	7.2801
29.6394	35.0000	5.9161
29.6537	51.0000	7.1414
29.6679	57.0000	7.5498
29.6822	40.0000	6.3246
29.6965	41.0000	6.4031
29.7107	56.0000	7.4833
29.7250	46.0000	6.7823
29.7392	36.0000	6.0000
29.7535	55.0000	7.4162
29.7678	41.0000	6.4031
29.7820	46.0000	6.7823
29.7963	53.0000	7.2801
29.8105	49.0000	7.0000
29.8248	54.0000	7.3485
29.8391	44.0000	6.6332
29.8533	38.0000	6.1644
29.8676	46.0000	6.7823
29.8818	41.0000	6.4031
29.8961	50.0000	7.0711
29.9104	42.0000	6.4807
29.9246	55.0000	7.4162
29.9389	45.0000	6.7082
29.9531	38.0000	6.1644
29.9674	50.0000	7.0711
29.9817	48.0000	6.9282
29.9959	54.0000	7.3485
30.0102	51.0000	7.1414
30.0244	59.0000	7.6811
30.0387	36.0000	6.0000
30.0529	40.0000	6.3246
30.0672	54.0000	7.3485
30.0815	51.0000	7.1414
30.0957	49.0000	7.0000
30.1100	59.0000	7.6811
30.1242	52.0000	7.2111
30.1385	42.0000	6.4807
30.1528	45.0000	6.7082
30.1670	35.0000	5.9161
30.1813	47.0000	6.8557
30.1955	55.0000	7.4162
30.2098	47.0000	6.8557
30.2241	48.0000	6.9282
30.2383	45.0000	6.7082
30.2526	42.0000	6.4807
30.2668	58.0000	7.6158
30.2811	45.0000	6.7082
30.2954	43.0000	6.5574
30.3096	38.0000	6.1644
30.3239	40.0000	6.3246
30.3381	46.0000	6.7823
30.3524	40.0000	6.3246
30.3667	46.0000	6.7823
30.3809	49.0000	7.0000
30.3952	37.0000	6.0828
30.4094	54.0000	7.3485
30.4237	36.0000	6.0000
30.4380	37.0000	6.0828
30.4522	55.0000	7.4162
30.4665	39.0000	6.2450
30.4807	48.0000	6.9282
30.4950	43.0000	6.5574
30.5093	54.0000	7.3485
30.5235	51.0000	7.1414
30.5378	50.0000	7.0711
30.5520	44.0000	6.6332
30.5663	49.0000	7.0000
30.5805	34.0000	5.8310
30.5948	46.0000	6.7823
30.6091	32.0000	5.6569
30.6233	57.0000	7.5498
30.6376	38.0000	6.1644
30.6518	47.0000	6.8557
30.6661	51.0000	7.1414
30.6804	48.0000	6.9282
30.6946	42.0000	6.4807
30.7089	37.0000	6.0828
30.7231	40.0000	6.3246
30.7374	61.0000	7.8102
30.7517	43.0000	6.5574
30.7659	52.0000	7.2111
30.7802	42.0000	6.4807
30.7944	43.0000	6.5574
30.8087	40.0000	6.3246
30.8230	43.0000	6.5574
30.8372	47.0000	6.8557
30.8515	44.0000	6.6332
30.8657	54.0000	7.3485
30.8800	37.0000	6.0828
30.8943	39.0000	6.2450
30.9085	39.0000	6.2450
30.9228	42.0000	6.4807
30.9370	55.0000	7.4162
30.9513	53.0000	7.2801
30.9656	46.0000	6.7823
30.9798	45.0000	6.7082
30.9941	49.0000	7.0000
31.0083	59.0000	7.6811
31.0226	42.0000	6.4807
31.0369	32.0000	5.6569
31.0511	46.0000	6.7823
31.0654	39.0000	6.2450
31.0796	51.0000	7.1414
31.0939	43.0000	6.5574
31.1082	56.0000	7.4833
31.1224	38.0000	6.1644
31.1367	48.0000	6.9282
31.1509	42.0000	6.4807
31.1652	48.0000	6.9282
31.1794	45.0000	6.7082
31.1937	38.0000	6.1644
31.2080	42.0000	6.4807
31.2222	47.0000	6.8557
31.2365	35.0000	5.9161
31.2507	55.0000	7.4162
31.2650	57.0000	7.5498
31.2793	58.0000	7.6158
31.2935	51.0000	7.1414
31.3078	53.0000	7.2801
31.3220	47.0000	6.8557
31.3363	41.0000	6.4031
31.3506	41.0000	6.4031
31.3648	49.0000	7.0000
31.3791	30.0000	5.4772
31.3933	40.0000	6.3246
31.4076	42.0000	6.4807
31.4219	65.0000	8.0623
31.4361	44.0000	6.6332
31.4504	37.0000	6.0828
31.4646	37.0000	6.0828
31.4789	48.0000	6.9282
31.4932	46.0000	6.7823
31.5074	33.0000	5.7446
31.5217	49.0000	7.0000
31.5359	42.0000	6.4807
31.5502	36.0000	6.0000
31.5645	38.0000	6.1644
31.5787	35.0000	5.9161
31.5930	32.0000	5.6569
31.6072	40.0000	6.3246
31.6215	44.0000	6.6332
31.6358	42.0000	6.4807
31.6500	50.0000	7.0711
31.6643	39.0000	6.2450
31.6785	49.0000	7.0000
31.6928	41.0000	6.4031
31.7070	48.0000	6.9282
31.7213	55.0000	7.4162
31.7356	42.0000	6.4807
31.7498	43.0000	6.5574
31.7641	48.0000	6.9282
31.7783	40.0000	6.3246
31.7926	45.0000	6.7082
31.8069	37.0000	6.0828
31.8211	48.0000	6.9282
31.8354	64.0000	8.0000
31.8496	31.0000	5.5678
31.8639	40.0000	6.3246
31.8782	44.0000	6.6332
31.8924	47.0000	6.8557
31.9067	41.0000	6.4031
31.9209	44.0000	6.6332
31.9352	41.0000	6.4031
31.9495	50.0000	7.0711
31.9637	32.0000	5.6569
31.9780	36.0000	6.0000
31.9922	33.0000	5.7446
32.0065	46.0000	6.7823
32.0208	43.0000	6.5574
32.0350	53.0000	7.2801
32.0493	42.0000	6.4807
32.0635	43.0000	6.5574
32.0778	34.0000	5.8310
32.0921	46.0000	6.7823
32.1063	46.0000	6.7823
32.1206	44.0000	6.6332
32.1348	47.0000	6.8557
32.1491	47.0000	6.8557
32.1634	47.0000	6.8557
32.1776	47.0000	6.8557
32.1919	34.0000	5.8310
32.2061	30.0000	5.4772
32.2204	44.0000	6.6332
32.2347	47.0000	6.8557
32.2489	51.0000	7.1414
32.2632	40.0000	6.3246
32.2774	44.0000	6.6332
32.2917	46.0000	6.7823
32.3059	35.0000	5.9161
32.3202	37.0000	6.0828
32.3345	46.0000	6.7823
32.3487	35.0000	5.9161
32.3630	37.0000	6.0828
32.3772	38.0000	6.1644
32.3915	54.0000	7.3485
32.4058	45.0000	6.7082
32.4200	52.0000	7.2111
32.4343	47.0000	6.8557
32.4485	46.0000	6.7823
32.4628	43.0000	6.5574
32.4771	37.0000	6.0828
32.4913	53.0000	7.2801
32.5056	41.0000	6.4031
32.5198	44.0000	6.6332
32.5341	31.0000	5.5678
32.5484	54.0000	7.3485
32.5626	29.0000	5.3852
32.5769	40.0000	6.3246
32.5911	32.0000	5.6569
32.6054	32.0000	5.6569
32.6197	48.0000	6.9282
32.6339	33.0000	5.7446
32.6482	42.0000	6.4807
32.6624	48.0000	6.9282
32.6767	41.0000	6.4031
32.6910	49.0000	7.0000
32.7052	22.0000	4.6904
32.7195	43.0000	6.5574
32.7337	41.0000	6.4031
32.7480	50.0000	7.0711
32.7623	48.0000	6.9282
32.7765	41.0000	6.4031
32.7908	35.0000	5.9161
32.8050	49.0000	7.0000
32.8193	36.0000	6.0000
32.8336	41.0000	6.4031
32.8478	39.0000	6.2450
32.8621	44.0000	6.6332
32.8763	43.0000	6.5574
32.8906	37.0000	6.0828
32.9048	35.0000	5.9161
32.9191	39.0000	6.2450
32.9334	43.0000	6.5574
32.9476	42.0000	6.4807
32.9619	35.0000	5.9161
32.9761	40.0000	6.3246
32.9904	44.0000	6.6332
33.0047	30.0000	5.4772
33.0189	39.0000	6.2450
33.0332	36.0000	6.0000
33.0474	32.0000	5.6569
33.0617	38.0000	6.1644
33.0760	47.0000	6.8557
33.0902	37.0000	6.0828
33.1045	36.0000	6.0000
33.1187	42.0000	6.4807
33.1330	44.0000	6.6332
33.1473	38.0000	6.1644
33.1615	34.0000	5.8310
33.1758	25.0000	5.0000
33.1900	46.0000	6.7823
33.2043	48.0000	6.9282
33.2186	46.0000	6.7823
33.2328	41.0000	6.4031
33.2471	38.0000	6.1644
33.2613	36.0000	6.0000
33.2756	45.0000	6.7082
33.2899	43.0000	6.5574
33.3041	27.0000	5.1962
33.3184	51.0000	7.1414
33.3326	52.0000	7.2111
33.3469	42.0000	6.4807
33.3612	33.0000	5.7446
33.3754	26.0000	5.0990
33.3897	42.0000	6.4807
33.4039	44.0000	6.6332
33.4182	35.0000	5.9161
33.4324	32.0000	5.6569
33.4467	53.0000	7.2801
33.4610	40.0000	6.3246
33.4752	41.0000	6.4031
33.4895	37.0000	6.0828
33.5037	36.0000	6.0000
33.5180	54.0000	7.3485
33.5323	44.0000	6.6332
33.5465	35.0000	5.9161
33.5608	38.0000	6.1644
33.5750	45.0000	6.7082
33.5893	29.0000	5.3852
33.6036	35.0000	5.9161
33.6178	40.0000	6.3246
33.6321	29.0000	5.3852
33.6463	41.0000	6.4031
33.6606	33.0000	5.7446
33.6749	52.0000	7.2111
33.6891	49.0000	7.0000
33.7034	33.0000	5.7446
33.7176	40.0000	6.3246
33.7319	38.0000	6.1644
33.7462	41.0000	6.4031
33.7604	37.0000	6.0828
33.7747	43.0000	6.5574
33.7889	50.0000	7.0711
33.8032	45.0000	6.7082
33.8175	40.0000	6.3246
33.8317	43.0000	6.5574
33.8460	41.0000	6.4031
33.8602	40.0000	6.3246
33.8745	41.0000	6.4031
33.8888	35.0000	5.9161
33.9030	40.0000	6.3246
33.9173	45.0000	6.7082
33.9315	45.0000	6.7082
33.9458	43.0000	6.5574
33.9601	41.0000	6.4031
33.9743	48.0000	6.9282
33.9886	41.0000	6.4031
34.0028	36.0000	6.0000
34.0171	34.0000	5.8310
34.0313	27.0000	5.1962
34.0456	45.0000	6.7082
34.0599	48.0000	6.9282
34.0741	29.0000	5.3852
34.0884	36.0000	6.0000
34.1026	41.0000	6.4031
34.1169	31.0000	5.5678
34.1312	40.0000	6.3246
34.1454	33.0000	5.7446
34.1597	38.0000	6.1644
34.1739	35.0000	5.9161
34.1882	47.0000	6.8557
34.2025	39.0000	6.2450
34.2167	46.0000	6.7823
34.2310	47.0000	6.8557
34.2452	39.0000	6.2450
34.2595	32.0000	5.6569
34.2738	41.0000	6.4031
34.2880	31.0000	5.5678
34.3023	39.0000	6.2450
34.3165	32.0000	5.6569
34.3308	40.0000	6.3246
34.3451	32.0000	5.6569
34.3593	34.0000	5.8310
34.3736	37.0000	6.0828
34.3878	33.0000	5.7446
34.4021	38.0000	6.1644
34.4164	49.0000	7.0000
34.4306	36.0000	6.0000
34.4449	43.0000	6.5574
34.4591	27.0000	5.1962
34.4734	45.0000	6.7082
34.4877	33.0000	5.7446
34.5019	51.0000	7.1414
34.5162	38.0000	6.1644
34.5304	37.0000	6.0828
34.5447	47.0000	6.8557
34.5589	30.0000	5.4772
34.5732	37.0000	6.0828
34.5875	32.0000	5.6569
34.6017	52.0000	7.2111
34.6160	41.0000	6.4031
34.6302	47.0000	6.8557
34.6445	52.0000	7.2111
34.6588	47.0000	6.8557
34.6730	39.0000	6.2450
34.6873	41.0000	6.4031
34.7015	38.0000	6.1644
34.7158	35.0000	5.9161
34.7301	35.0000	5.9161
34.7443	48.0000	6.9282
34.7586	42.0000	6.4807
34.7728	45.0000	6.7082
34.7871	45.0000	6.7082
34.8014	44.0000	6.6332
34.8156	36.0000	6.0000
34.8299	42.0000	6.4807
34.8441	40.0000	6.3246
34.8584	36.0000	6.0000
34.8727	37.0000	6.0828
34.8869	33.0000	5.7446
34.9012	40.0000	6.3246
34.9154	41.0000	6.4031
34.9297	35.0000	5.9161
34.9440	39.0000	6.2450
34.9582	41.0000	6.4031
34.9725	33.0000	5.7446
34.9867	34.0000	5.8310
35.0010	39.0000	6.2450
35.0153	35.0000	5.9161
35.0295	44.0000	6.6332
35.0438	51.0000	7.1414
35.0580	42.0000	6.4807
35.0723	39.0000	6.2450
35.0866	35.0000	5.9161
35.1008	34.0000	5.8310
35.1151	47.0000	6.8557
35.1293	35.0000	5.9161
35.1436	42.0000	6.4807
35.1578	43.0000	6.5574
35.1721	55.0000	7.4162
35.1864	32.0000	5.6569
35.2006	35.0000	5.9161
35.2149	40.0000	6.3246
35.2291	38.0000	6.1644
35.2434	30.0000	5.4772
35.2577	30.0000	5.4772
35.2719	30.0000	5.4772
35.2862	38.0000	6.1644
35.3004	48.0000	6.9282
35.3147	38.0000	6.1644
35.3290	41.0000	6.4031
35.3432	37.0000	6.0828
35.3575	49.0000	7.0000
35.3717	39.0000	6.2450
35.3860	31.0000	5.5678
35.4003	34.0000	5.8310
35.4145	32.0000	5.6569
35.4288	49.0000	7.0000
35.4430	30.0000	5.4772
35.4573	52.0000	7.2111
35.4716	38.0000	6.1644
35.4858	25.0000	5.0000
35.5001	38.0000	6.1644
35.5143	41.0000	6.4031
35.5286	48.0000	6.9282
35.5429	36.0000	6.0000
35.5571	39.0000	6.2450
35.5714	35.0000	5.9161
35.5856	46.0000	6.7823
35.5999	52.0000	7.2111
35.6142	36.0000	6.0000
35.6284	46.0000	6.7823
35.6427	47.0000	6.8557
35.6569	44.0000	6.6332
35.6712	40.0000	6.3246
35.6855	36.0000	6.0000
35.6997	54.0000	7.3485
35.7140	39.0000	6.2450
35.7282	50.0000	7.0711
35.7425	53.0000	7.2801
35.7567	39.0000	6.2450
35.7710	56.0000	7.4833
35.7853	47.0000	6.8557
35.7995	50.0000	7.0711
35.8138	56.0000	7.4833
35.8280	49.0000	7.0000
35.8423	35.0000	5.9161
35.8566	51.0000	7.1414
35.8708	52.0000	7.2111
35.8851	67.0000	8.1854
35.8993	72.0000	8.4853
35.9136	56.0000	7.4833
35.9279	76.0000	8.7178
35.9421	86.0000	9.2736
35.9564	80.0000	8.9443
35.9706	79.0000	8.8882
35.9849	74.0000	8.6023
35.9992	88.0000	9.3808
36.0134	82.0000	9.0554
36.0277	73.0000	8.5440
36.0419	65.0000	8.0623
36.0562	79.0000	8.8882
36.0705	64.0000	8.0000
36.0847	72.0000	8.4853
36.0990	76.0000	8.7178
36.1132	76.0000	8.7178
36.1275	61.0000	7.8102
36.1418	66.0000	8.1240
36.1560	74.0000	8.6023
36.1703	65.0000	8.0623
36.1845	66.0000	8.1240
36.1988	52.0000	7.2111
36.2131	61.0000	7.8102
36.2273	44.0000	6.6332
36.2416	45.0000	6.7082
36.2558	53.0000	7.2801
36.2701	43.0000	6.5574
36.2843	49.0000	7.0000
36.2986	36.0000	6.0000
36.3129	49.0000	7.0000
36.3271	48.0000	6.9282
36.3414	36.0000	6.0000
36.3556	46.0000	6.7823
36.3699	42.0000	6.4807
36.3842	46.0000	6.7823
36.3984	56.0000	7.4833
36.4127	60.0000	7.7460
36.4269	55.0000	7.4162
36.4412	43.0000	6.5574
36.4555	46.0000	6.7823
36.4697	49.0000	7.0000
36.4840	45.0000	6.7082
36.4982	40.0000	6.3246
36.5125	41.0000	6.4031
36.5268	48.0000	6.9282
36.5410	54.0000	7.3485
36.5553	55.0000	7.4162
36.5695	53.0000	7.2801
36.5838	48.0000	6.9282
36.5981	65.0000	8.0623
36.6123	61.0000	7.8102
36.6266	53.0000	7.2801
36.6408	60.0000	7.7460
36.6551	61.0000	7.8102
36.6694	44.0000	6.6332
36.6836	60.0000	7.7460
36.6979	65.0000	8.0623
36.7121	67.0000	8.1854
36.7264	66.0000	8.1240
36.7407	59.0000	7.6811
36.7549	68.0000	8.2462
36.7692	79.0000	8.8882
36.7834	68.0000	8.2462
36.7977	63.0000	7.9373
36.8120	69.0000	8.3066
36.8262	66.0000	8.1240
36.8405	70.0000	8.3666
36.8547	84.0000	9.1652
36.8690	62.0000	7.8740
36.8832	78.0000	8.8318
36.8975	86.0000	9.2736
36.9118	75.0000	8.6603
36.9260	77.0000	8.7750
36.9403	74.0000	8.6023
36.9545	76.0000	8.7178
36.9688	82.0000	9.0554
36.9831	76.0000	8.7178
36.9973	75.0000	8.6603
37.0116	85.0000	9.2195
37.0258	77.0000	8.7750
37.0401	67.0000	8.1854
37.0544	80.0000	8.9443
37.0686	73.0000	8.5440
37.0829	63.0000	7.9373
37.0971	74.0000	8.6023
37.1114	63.0000	7.9373
37.1257	73.0000	8.5440
37.1399	63.0000	7.9373
37.1542	75.0000	8.6603
37.1684	73.0000	8.5440
37.1827	60.0000	7.7460
37.1970	59.0000	7.6811
37.2112	65.0000	8.0623
37.2255	61.0000	7.8102
37.2397	57.0000	7.5498
37.2540	66.0000	8.1240
37.2683	55.0000	7.4162
37.2825	64.0000	8.0000
37.2968	61.0000	7.8102
37.3110	71.0000	8.4261
37.3253	62.0000	7.8740
37.3396	64.0000	8.0000
37.3538	58.0000	7.6158
37.3681	76.0000	8.7178
37.3823	87.0000	9.3274
37.3966	92.0000	9.5917
37.4108	72.0000	8.4853
37.4251	76.0000	8.7178
37.4394	90.0000	9.4868
37.4536	79.0000	8.8882
37.4679	83.0000	9.1104
37.4821	109.0000	10.4403
37.4964	97.0000	9.8489
37.5107	108.0000	10.3923
37.5249	107.0000	10.3441
37.5392	118.0000	10.8628
37.5534	111.0000	10.5357
37.5677	129.0000	11.3578
37.5820	104.0000	10.1980
37.5962	120.0000	10.9545
37.6105	146.0000	12.0830
37.6247	151.0000	12.2882
37.6390	127.0000	11.2694
37.6533	176.0000	13.2665
37.6675	145.0000	12.0416
37.6818	134.0000	11.5758
37.6960	180.0000	13.4164
37.7103	162.0000	12.7279
37.7246	150.0000	12.2474
37.7388	157.0000	12.5300
37.7531	179.0000	13.3791
37.7673	188.0000	13.7113
37.7816	178.0000	13.3417
37.7959	161.0000	12.6886
37.8101	150.0000	12.2474
37.8244	150.0000	12.2474
37.8386	155.0000	12.4499
37.8529	155.0000	12.4499
37.8672	140.0000	11.8322
37.8814	130.0000	11.4018
37.8957	137.0000	11.7047
37.9099	125.0000	11.1803
37.9242	116.0000	10.7703
37.9385	117.0000	10.8167
37.9527	117.0000	10.8167
37.9670	110.0000	10.4881
37.9812	119.0000	10.9087
37.9955	109.0000	10.4403
38.0097	91.0000	9.5394
38.0240	89.0000	9.4340
38.0383	89.0000	9.4340
38.0525	83.0000	9.1104
38.0668	69.0000	8.3066
38.0810	102.0000	10.0995
38.0953	86.0000	9.2736
38.1096	77.0000	8.7750
38.1238	81.0000	9.0000
38.1381	88.0000	9.3808
38.1523	88.0000	9.3808
38.1666	68.0000	8.2462
38.1809	91.0000	9.5394
38.1951	61.0000	7.8102
38.2094	66.0000	8.1240
38.2236	65.0000	8.0623
38.2379	73.0000	8.5440
38.2522	82.0000	9.0554
38.2664	75.0000	8.6603
38.2807	77.0000	8.7750
38.2949	70.0000	8.3666
38.3092	87.0000	9.3274
38.3235	71.0000	8.4261
38.3377	90.0000	9.4868
38.3520	72.0000	8.4853
38.3662	75.0000	8.6603
38.3805	62.0000	7.8740
38.3948	93.0000	9.6437
38.4090	81.0000	9.0000
38.4233	80.0000	8.9443
38.4375	77.0000	8.7750
38.4518	78.0000	8.8318
38.4661	73.0000	8.5440
38.4803	74.0000	8.6023
38.4946	80.0000	8.9443
38.5088	85.0000	9.2195
38.5231	74.0000	8.6023
38.5374	73.0000	8.5440
38.5516	85.0000	9.2195
38.5659	101.0000	10.0499
38.5801	90.0000	9.4868
38.5944	71.0000	8.4261
38.6086	80.0000	8.9443
38.6229	81.0000	9.0000
38.6372	73.0000	8.5440
38.6514	60.0000	7.7460
38.6657	69.0000	8.3066
38.6799	62.0000	7.8740
38.6942	60.0000	7.7460
38.7085	71.0000	8.4261
38.7227	68.0000	8.2462
38.7370	49.0000	7.0000
38.7512	67.0000	8.1854
38.7655	66.0000	8.1240
38.7798	56.0000	7.4833
38.7940	55.0000	7.4162
38.8083	65.0000	8.0623
38.8225	33.0000	5.7446
38.8368	38.0000	6.1644
38.8511	54.0000	7.3485
38.8653	59.0000	7.6811
38.8796	44.0000	6.6332
38.8938	40.0000	6.3246
38.9081	50.0000	7.0711
38.9224	55.0000	7.4162
38.9366	40.0000	6.3246
38.9509	45.0000	6.7082
38.9651	38.0000	6.1644
38.9794	39.0000	6.2450
38.9937	47.0000	6.8557
39.0079	53.0000	7.2801
39.0222	48.0000	6.9282
39.0364	35.0000	5.9161
39.0507	58.0000	7.6158
39.0650	31.0000	5.5678
39.0792	43.0000	6.5574
39.0935	48.0000	6.9282
39.1077	38.0000	6.1644
39.1220	38.0000	6.1644
39.1362	36.0000	6.0000
39.1505	43.0000	6.5574
39.1648	46.0000	6.7823
39.1790	43.0000	6.5574
39.1933	39.0000	6.2450
39.2075	46.0000	6.7823
39.2218	52.0000	7.2111
39.2361	27.0000	5.1962
39.2503	48.0000	6.9282
39.2646	43.0000	6.5574
39.2788	43.0000	6.5574
39.2931	40.0000	6.3246
39.3074	42.0000	6.4807
39.3216	51.0000	7.1414
39.3359	32.0000	5.6569
39.3501	45.0000	6.7082
39.3644	46.0000	6.7823
39.3787	28.0000	5.2915
39.3929	29.0000	5.3852
39.4072	37.0000	6.0828
39.4214	40.0000	6.3246
39.4357	43.0000	6.5574
39.4500	26.0000	5.0990
39.4642	39.0000	6.2450
39.4785	38.0000	6.1644
39.4927	36.0000	6.0000
39.5070	39.0000	6.2450
39.5213	42.0000	6.4807
39.5355	36.0000	6.0000
39.5498	38.0000	6.1644
39.5640	31.0000	5.5678
39.5783	33.0000	5.7446
39.5926	35.0000	5.9161
39.6068	38.0000	6.1644
39.6211	29.0000	5.3852
39.6353	21.0000	4.5826
39.6496	24.0000	4.8990
39.6639	35.0000	5.9161
39.6781	34.0000	5.8310
39.6924	31.0000	5.5678
39.7066	40.0000	6.3246
39.7209	30.0000	5.4772
39.7351	34.0000	5.8310
39.7494	31.0000	5.5678
39.7637	31.0000	5.5678
39.7779	36.0000	6.0000
39.7922	42.0000	6.4807
39.8064	28.0000	5.2915
39.8207	31.0000	5.5678
39.8350	28.0000	5.2915
39.8492	42.0000	6.4807
39.8635	36.0000	6.0000
39.8777	33.0000	5.7446
39.8920	32.0000	5.6569
39.9063	31.0000	5.5678
39.9205	32.0000	5.6569
39.9348	32.0000	5.6569
39.9490	45.0000	6.7082
39.9633	36.0000	6.0000
39.9776	48.0000	6.9282
39.9918	47.0000	6.8557
40.0061	30.0000	5.4772
40.0203	23.0000	4.7958
40.0346	31.0000	5.5678
40.0489	29.0000	5.3852
40.0631	37.0000	6.0828
40.0774	30.0000	5.4772
40.0916	39.0000	6.2450
40.1059	39.0000	6.2450
40.1202	32.0000	5.6569
40.1344	40.0000	6.3246
40.1487	35.0000	5.9161
40.1629	30.0000	5.4772
40.1772	31.0000	5.5678
40.1915	34.0000	5.8310
40.2057	34.0000	5.8310
40.2200	31.0000	5.5678
40.2342	35.0000	5.9161
40.2485	30.0000	5.4772
40.2627	35.0000	5.9161
40.2770	38.0000	6.1644
40.2913	35.0000	5.9161
40.3055	36.0000	6.0000
40.3198	35.0000	5.9161
40.3340	45.0000	6.7082
40.3483	24.0000	4.8990
40.3626	26.0000	5.0990
40.3768	28.0000	5.2915
40.3911	40.0000	6.3246
40.4053	28.0000	5.2915
40.4196	35.0000	5.9161
40.4339	38.0000	6.1644
40.4481	28.0000	5.2915
40.4624	36.0000	6.0000
40.4766	31.0000	5.5678
40.4909	30.0000	5.4772
40.5052	33.0000	5.7446
40.5194	35.0000	5.9161
40.5337	38.0000	6.1644
40.5479	32.0000	5.6569
40.5622	37.0000	6.0828
40.5765	37.0000	6.0828
40.5907	21.0000	4.5826
40.6050	35.0000	5.9161
40.6192	25.0000	5.0000
40.6335	34.0000	5.8310
40.6478	33.0000	5.7446
40.6620	38.0000	6.1644
40.6763	34.0000	5.8310
40.6905	33.0000	5.7446
40.7048	28.0000	5.2915
40.7191	32.0000	5.6569
40.7333	33.0000	5.7446
40.7476	39.0000	6.2450
40.7618	34.0000	5.8310
40.7761	33.0000	5.7446
40.7904	21.0000	4.5826
40.8046	29.0000	5.3852
40.8189	37.0000	6.0828
40.8331	30.0000	5.4772
40.8474	31.0000	5.5678
40.8616	43.0000	6.5574
40.8759	45.0000	6.7082
40.8902	38.0000	6.1644
40.9044	35.0000	5.9161
40.9187	26.0000	5.0990
40.9329	53.0000	7.2801
40.9472	45.0000	6.7082
40.9615	44.0000	6.6332
40.9757	36.0000	6.0000
40.9900	42.0000	6.4807
41.0042	32.0000	5.6569
41.0185	42.0000	6.4807
41.0328	46.0000	6.7823
41.0470	33.0000	5.7446
41.0613	55.0000	7.4162
41.0755	40.0000	6.3246
41.0898	45.0000	6.7082
41.1041	57.0000	7.5498
41.1183	54.0000	7.3485
41.1326	48.0000	6.9282
41.1468	50.0000	7.0711
41.1611	52.0000	7.2111
41.1754	60.0000	7.7460
41.1896	57.0000	7.5498
41.2039	52.0000	7.2111
41.2181	46.0000	6.7823
41.2324	40.0000	6.3246
41.2467	51.0000	7.1414
41.2609	36.0000	6.0000
41.2752	37.0000	6.0828
41.2894	49.0000	7.0000
41.3037	40.0000	6.3246
41.3180	40.0000	6.3246
41.3322	46.0000	6.7823
41.3465	44.0000	6.6332
41.3607	40.0000	6.3246
41.3750	40.0000	6.3246
41.3893	55.0000	7.4162
41.4035	29.0000	5.3852
41.4178	35.0000	5.9161
41.4320	33.0000	5.7446
41.4463	26.0000	5.0990
41.4605	38.0000	6.1644
41.4748	33.0000	5.7446
41.4891	32.0000	5.6569
41.5033	24.0000	4.8990
41.5176	31.0000	5.5678
41.5318	29.0000	5.3852
41.5461	40.0000	6.3246
41.5604	42.0000	6.4807
41.5746	36.0000	6.0000
41.5889	32.0000	5.6569
41.6031	32.0000	5.6569
41.6174	31.0000	5.5678
41.6317	38.0000	6.1644
41.6459	39.0000	6.2450
41.6602	22.0000	4.6904
41.6744	30.0000	5.4772
41.6887	28.0000	5.2915
41.7030	32.0000	5.6569
41.7172	28.0000	5.2915
41.7315	24.0000	4.8990
41.7457	31.0000	5.5678
41.7600	46.0000	6.7823
41.7743	32.0000	5.6569
41.7885	27.0000	5.1962
41.8028	30.0000	5.4772
41.8170	27.0000	5.1962
41.8313	34.0000	5.8310
41.8456	19.0000	4.3589
41.8598	36.0000	6.0000
41.8741	28.0000	5.2915
41.8883	40.0000	6.3246
41.9026	36.0000	6.0000
41.9169	27.0000	5.1962
41.9311	31.0000	5.5678
41.9454	35.0000	5.9161
41.9596	30.0000	5.4772
41.9739	20.0000	4.4721
41.9881	23.0000	4.7958
42.0024	26.0000	5.0990
42.0167	25.0000	5.0000
42.0309	36.0000	6.0000
42.0452	32.0000	5.6569
42.0594	21.0000	4.5826
42.0737	32.0000	5.6569
42.0880	28.0000	5.2915
42.1022	34.0000	5.8310
42.1165	37.0000	6.0828
42.1307	30.0000	5.4772
42.1450	37.0000	6.0828
42.1593	34.0000	5.8310
42.1735	36.0000	6.0000
42.1878	31.0000	5.5678
42.2020	25.0000	5.0000
42.2163	26.0000	5.0990
42.2306	26.0000	5.0990
42.2448	24.0000	4.8990
42.2591	26.0000	5.0990
42.2733	34.0000	5.8310
42.2876	27.0000	5.1962
42.3019	35.0000	5.9161
42.3161	24.0000	4.8990
42.3304	28.0000	5.2915
42.3446	39.0000	6.2450
42.3589	43.0000	6.5574
42.3732	41.0000	6.4031
42.3874	33.0000	5.7446
42.4017	30.0000	5.4772
42.4159	32.0000	5.6569
42.4302	24.0000	4.8990
42.4445	24.0000	4.8990
42.4587	29.0000	5.3852
42.4730	35.0000	5.9161
42.4872	30.0000	5.4772
42.5015	28.0000	5.2915
42.5158	26.0000	5.0990
42.5300	25.0000	5.0000
42.5443	37.0000	6.0828
42.5585	34.0000	5.8310
42.5728	24.0000	4.8990
42.5870	36.0000	6.0000
42.6013	39.0000	6.2450
42.6156	30.0000	5.4772
42.6298	34.0000	5.8310
42.6441	21.0000	4.5826
42.6583	36.0000	6.0000
42.6726	21.0000	4.5826
42.6869	27.0000	5.1962
42.7011	36.0000	6.0000
42.7154	22.0000	4.6904
42.7296	23.0000	4.7958
42.7439	23.0000	4.7958
42.7582	23.0000	4.7958
42.7724	29.0000	5.3852
42.7867	43.0000	6.5574
42.8009	22.0000	4.6904
42.8152	27.0000	5.1962
42.8295	36.0000	6.0000
42.8437	34.0000	5.8310
42.8580	17.0000	4.1231
42.8722	27.0000	5.1962
42.8865	35.0000	5.9161
42.9008	39.0000	6.2450
42.9150	22.0000	4.6904
42.9293	35.0000	5.9161
42.9435	34.0000	5.8310
42.9578	39.0000	6.2450
42.9721	38.0000	6.1644
42.9863	24.0000	4.8990
43.0006	42.0000	6.4807
43.0148	24.0000	4.8990
43.0291	42.0000	6.4807
43.0434	29.0000	5.3852
43.0576	25.0000	5.0000
43.0719	33.0000	5.7446
43.0861	29.0000	5.3852
43.1004	23.0000	4.7958
43.1146	30.0000	5.4772
43.1289	33.0000	5.7446
43.1432	25.0000	5.0000
43.1574	33.0000	5.7446
43.1717	40.0000	6.3246
43.1859	31.0000	5.5678
43.2002	29.0000	5.3852
43.2145	32.0000	5.6569
43.2287	18.0000	4.2426
43.2430	13.0000	3.6056
43.2572	40.0000	6.3246
43.2715	38.0000	6.1644
43.2858	25.0000	5.0000
43.3000	24.0000	4.8990
43.3143	36.0000	6.0000
43.3285	32.0000	5.6569
43.3428	26.0000	5.0990
43.3571	25.0000	5.0000
43.3713	35.0000	5.9161
43.3856	25.0000	5.0000
43.3998	33.0000	5.7446
43.4141	29.0000	5.3852
43.4284	21.0000	4.5826
43.4426	31.0000	5.5678
43.4569	30.0000	5.4772
43.4711	27.0000	5.1962
43.4854	35.0000	5.9161
43.4997	18.0000	4.2426
43.5139	27.0000	5.1962
43.5282	30.0000	5.4772
43.5424	26.0000	5.0990
43.5567	32.0000	5.6569
43.5710	25.0000	5.0000
43.5852	24.0000	4.8990
43.5995	33.0000	5.7446
43.6137	26.0000	5.0990
43.6280	19.0000	4.3589
43.6423	23.0000	4.7958
43.6565	28.0000	5.2915
43.6708	25.0000	5.0000
43.6850	23.0000	4.7958
43.6993	35.0000	5.9161
43.7135	26.0000	5.0990
43.7278	36.0000	6.0000
43.7421	32.0000	5.6569
43.7563	27.0000	5.1962
43.7706	38.0000	6.1644
43.7848	23.0000	4.7958
43.7991	34.0000	5.8310
43.8134	32.0000	5.6569
43.8276	34.0000	5.8310
43.8419	32.0000	5.6569
43.8561	31.0000	5.5678
43.8704	29.0000	5.3852
43.8847	29.0000	5.3852
43.8989	30.0000	5.4772
43.9132	34.0000	5.8310
43.9274	41.0000	6.4031
43.9417	37.0000	6.0828
43.9560	37.0000	6.0828
43.9702	36.0000	6.0000
43.9845	32.0000	5.6569
43.9987	42.0000	6.4807
44.0130	34.0000	5.8310
44.0273	29.0000	5.3852
44.0415	35.0000	5.9161
44.0558	29.0000	5.3852
44.0700	35.0000	5.9161
44.0843	42.0000	6.4807
44.0986	34.0000	5.8310
44.1128	30.0000	5.4772
44.1271	31.0000	5.5678
44.1413	32.0000	5.6569
44.1556	25.0000	5.0000
44.1699	25.0000	5.0000
44.1841	22.0000	4.6904
44.1984	36.0000	6.0000
44.2126	39.0000	6.2450
44.2269	28.0000	5.2915
44.2412	35.0000	5.9161
44.2554	31.0000	5.5678
44.2697	29.0000	5.3852
44.2839	36.0000	6.0000
44.2982	24.0000	4.8990
44.3124	21.0000	4.5826
44.3267	25.0000	5.0000
44.3410	30.0000	5.4772
44.3552	27.0000	5.1962
44.3695	29.0000	5.3852
44.3837	26.0000	5.0990
44.3980	32.0000	5.6569
44.4123	22.0000	4.6904
44.4265	16.0000	4.0000
44.4408	24.0000	4.8990
44.4550	20.0000	4.4721
44.4693	27.0000	5.1962
44.4836	21.0000	4.5826
44.4978	32.0000	5.6569
44.5121	30.0000	5.4772
44.5263	25.0000	5.0000
44.5406	34.0000	5.8310
44.5549	29.0000	5.3852
44.5691	32.0000	5.6569
44.5834	36.0000	6.0000
44.5976	28.0000	5.2915
44.6119	38.0000	6.1644
44.6262	26.0000	5.0990
44.6404	23.0000	4.7958
44.6547	32.0000	5.6569
44.6689	29.0000	5.3852
44.6832	29.0000	5.3852
44.6975	28.0000	5.2915
44.7117	15.0000	3.8730
44.7260	22.0000	4.6904
44.7402	20.0000	4.4721
44.7545	26.0000	5.0990
44.7688	29.0000	5.3852
44.7830	30.0000	5.4772
44.7973	29.0000	5.3852
44.8115	23.0000	4.7958
44.8258	34.0000	5.8310
44.8400	22.0000	4.6904
44.8543	17.0000	4.1231
44.8686	23.0000	4.7958
44.8828	23.0000	4.7958
44.8971	31.0000	5.5678
44.9113	25.0000	5.0000
44.9256	28.0000	5.2915
44.9399	38.0000	6.1644
44.9541	29.0000	5.3852
44.9684	24.0000	4.8990
44.9826	24.0000	4.8990
44.9969	23.0000	4.7958
45.0112	22.0000	4.6904
45.0254	16.0000	4.0000
45.0397	26.0000	5.0990
45.0539	28.0000	5.2915
45.0682	25.0000	5.0000
45.0825	32.0000	5.6569
45.0967	31.0000	5.5678
45.1110	23.0000	4.7958
45.1252	30.0000	5.4772
45.1395	23.0000	4.7958
45.1538	28.0000	5.2915
45.1680	22.0000	4.6904
45.1823	27.0000	5.1962
45.1965	22.0000	4.6904
45.2108	21.0000	4.5826
45.2251	23.0000	4.7958
45.2393	29.0000	5.3852
45.2536	20.0000	4.4721
45.2678	33.0000	5.7446
45.2821	22.0000	4.6904
45.2964	24.0000	4.8990
45.3106	20.0000	4.4721
45.3249	22.0000	4.6904
45.3391	26.0000	5.0990
45.3534	23.0000	4.7958
45.3677	23.0000	4.7958
45.3819	26.0000	5.0990
45.3962	32.0000	5.6569
45.4104	24.0000	4.8990
45.4247	28.0000	5.2915
45.4389	26.0000	5.0990
45.4532	37.0000	6.0828
45.4675	32.0000	5.6569
45.4817	35.0000	5.9161
45.4960	21.0000	4.5826
45.5102	27.0000	5.1962
45.5245	24.0000	4.8990
45.5388	25.0000	5.0000
45.5530	31.0000	5.5678
45.5673	31.0000	5.5678
45.5815	29.0000	5.3852
45.5958	28.0000	5.2915
45.6101	38.0000	6.1644
45.6243	20.0000	4.4721
45.6386	21.0000	4.5826
45.6528	29.0000	5.3852
45.6671	22.0000	4.6904
45.6814	25.0000	5.0000
45.6956	24.0000	4.8990
45.7099	24.0000	4.8990
45.7241	30.0000	5.4772
45.7384	26.0000	5.0990
45.7527	31.0000	5.5678
45.7669	30.0000	5.4772
45.7812	24.0000	4.8990
45.7954	30.0000	5.4772
45.8097	22.0000	4.6904
45.8240	30.0000	5.4772
45.8382	26.0000	5.0990
45.8525	20.0000	4.4721
45.8667	31.0000	5.5678
45.8810	28.0000	5.2915
45.8953	29.0000	5.3852
45.9095	21.0000	4.5826
45.9238	26.0000	5.0990
45.9380	32.0000	5.6569
45.9523	19.0000	4.3589
45.9665	20.0000	4.4721
45.9808	33.0000	5.7446
45.9951	30.0000	5.4772
46.0093	22.0000	4.6904
46.0236	20.0000	4.4721
46.0378	24.0000	4.8990
46.0521	29.0000	5.3852
46.0664	34.0000	5.8310
46.0806	25.0000	5.0000
46.0949	31.0000	5.5678
46.1091	28.0000	5.2915
46.1234	29.0000	5.3852
46.1377	24.0000	4.8990
46.1519	32.0000	5.6569
46.1662	28.0000	5.2915
46.1804	31.0000	5.5678
46.1947	28.0000	5.2915
46.2090	24.0000	4.8990
46.2232	28.0000	5.2915
46.2375	26.0000	5.0990
46.2517	32.0000	5.6569
46.2660	29.0000	5.3852
46.2803	35.0000	5.9161
46.2945	29.0000	5.3852
46.3088	36.0000	6.0000
46.3230	27.0000	5.1962
46.3373	32.0000	5.6569
46.3516	25.0000	5.0000
46.3658	33.0000	5.7446
46.3801	35.0000	5.9161
46.3943	26.0000	5.0990
46.4086	39.0000	6.2450
46.4229	15.0000	3.8730
46.4371	42.0000	6.4807
46.4514	24.0000	4.8990
46.4656	30.0000	5.4772
46.4799	36.0000	6.0000
46.4942	21.0000	4.5826
46.5084	27.0000	5.1962
46.5227	30.0000	5.4772
46.5369	32.0000	5.6569
46.5512	38.0000	6.1644
46.5654	24.0000	4.8990
46.5797	27.0000	5.1962
46.5940	24.0000	4.8990
46.6082	29.0000	5.3852
46.6225	31.0000	5.5678
46.6367	34.0000	5.8310
46.6510	32.0000	5.6569
46.6653	29.0000	5.3852
46.6795	28.0000	5.2915
46.6938	33.0000	5.7446
46.7080	29.0000	5.3852
46.7223	29.0000	5.3852
46.7366	28.0000	5.2915
46.7508	30.0000	5.4772
46.7651	32.0000	5.6569
46.7793	32.0000	5.6569
46.7936	40.0000	6.3246
46.8079	28.0000	5.2915
46.8221	38.0000	6.1644
46.8364	38.0000	6.1644
46.8506	23.0000	4.7958
46.8649	35.0000	5.9161
46.8792	23.0000	4.7958
46.8934	31.0000	5.5678
46.9077	39.0000	6.2450
46.9219	29.0000	5.3852
46.9362	40.0000	6.3246
46.9505	31.0000	5.5678
46.9647	34.0000	5.8310
46.9790	17.0000	4.1231
46.9932	35.0000	5.9161
47.0075	24.0000	4.8990
47.0218	29.0000	5.3852
47.0360	32.0000	5.6569
47.0503	30.0000	5.4772
47.0645	33.0000	5.7446
47.0788	41.0000	6.4031
47.0931	36.0000	6.0000
47.1073	46.0000	6.7823
47.1216	38.0000	6.1644
47.1358	38.0000	6.1644
47.1501	33.0000	5.7446
47.1643	34.0000	5.8310
47.1786	26.0000	5.0990
47.1929	34.0000	5.8310
47.2071	42.0000	6.4807
47.2214	39.0000	6.2450
47.2356	42.0000	6.4807
47.2499	43.0000	6.5574
47.2642	36.0000	6.0000
47.2784	38.0000	6.1644
47.2927	38.0000	6.1644
47.3069	41.0000	6.4031
47.3212	39.0000	6.2450
47.3355	42.0000	6.4807
47.3497	49.0000	7.0000
47.3640	44.0000	6.6332
47.3782	53.0000	7.2801
47.3925	37.0000	6.0828
47.4068	35.0000	5.9161
47.4210	44.0000	6.6332
47.4353	40.0000	6.3246
47.4495	42.0000	6.4807
47.4638	49.0000	7.0000
47.4781	41.0000	6.4031
47.4923	53.0000	7.2801
47.5066	58.0000	7.6158
47.5208	42.0000	6.4807
47.5351	56.0000	7.4833
47.5494	56.0000	7.4833
47.5636	67.0000	8.1854
47.5779	72.0000	8.4853
47.5921	67.0000	8.1854
47.6064	80.0000	8.9443
47.6207	71.0000	8.4261
47.6349	67.0000	8.1854
47.6492	70.0000	8.3666
47.6634	79.0000	8.8882
47.6777	92.0000	9.5917
47.6919	83.0000	9.1104
47.7062	101.0000	10.0499
47.7205	103.0000	10.1489
47.7347	96.0000	9.7980
47.7490	103.0000	10.1489
47.7632	118.0000	10.8628
47.7775	117.0000	10.8167
47.7918	153.0000	12.3693
47.8060	128.0000	11.3137
47.8203	145.0000	12.0416
47.8345	163.0000	12.7671
47.8488	150.0000	12.2474
47.8631	153.0000	12.3693
47.8773	148.0000	12.1655
47.8916	193.0000	13.8924
47.9058	176.0000	13.2665
47.9201	205.0000	14.3178
47.9344	200.0000	14.1421
47.9486	186.0000	13.6382
47.9629	212.0000	14.5602
47.9771	177.0000	13.3041
47.9914	191.0000	13.8203
48.0057	198.0000	14.0712
48.0199	204.0000	14.2829
48.0342	200.0000	14.1421
48.0484	182.0000	13.4907
48.0627	206.0000	14.3527
48.0770	177.0000	13.3041
48.0912	148.0000	12.1655
48.1055	162.0000	12.7279
48.1197	173.0000	13.1529
48.1340	164.0000	12.8062
48.1483	171.0000	13.0767
48.1625	134.0000	11.5758
48.1768	166.0000	12.8841
48.1910	137.0000	11.7047
48.2053	131.0000	11.4455
48.2196	109.0000	10.4403
48.2338	127.0000	11.2694
48.2481	98.0000	9.8995
48.2623	94.0000	9.6954
48.2766	115.0000	10.7238
48.2908	84.0000	9.1652
48.3051	96.0000	9.7980
48.3194	85.0000	9.2195
48.3336	77.0000	8.7750
48.3479	73.0000	8.5440
48.3621	67.0000	8.1854
48.3764	74.0000	8.6023
48.3907	69.0000	8.3066
48.4049	69.0000	8.3066
48.4192	62.0000	7.8740
48.4334	57.0000	7.5498
48.4477	50.0000	7.0711
48.4620	52.0000	7.2111
48.4762	61.0000	7.8102
48.4905	53.0000	7.2801
48.5047	59.0000	7.6811
[truncated: 4,313 more rows]
