# Supplementary material for: pdCIFplotter: visualizing powder diffraction data in pdCIF format
Source: J Appl Crystallogr. 2022 May 25;55(Pt 3):631–7. doi: 10.1107/S1600576722003478 (PMC9172038; doi:10.1107/S1600576722003478)
Supplement: Supplementary file 3 [file j-55-00631-sup3.zip › second/xye-files/degussa_006.xye]

20.0000	79.0000	8.8882
20.0143	59.0000	7.6811
20.0285	71.0000	8.4261
20.0428	76.0000	8.7178
20.0570	78.0000	8.8318
20.0713	68.0000	8.2462
20.0856	81.0000	9.0000
20.0998	51.0000	7.1414
20.1141	63.0000	7.9373
20.1283	69.0000	8.3066
20.1426	56.0000	7.4833
20.1569	65.0000	8.0623
20.1711	73.0000	8.5440
20.1854	51.0000	7.1414
20.1996	75.0000	8.6603
20.2139	73.0000	8.5440
20.2282	76.0000	8.7178
20.2424	57.0000	7.5498
20.2567	65.0000	8.0623
20.2709	61.0000	7.8102
20.2852	67.0000	8.1854
20.2994	68.0000	8.2462
20.3137	80.0000	8.9443
20.3280	64.0000	8.0000
20.3422	72.0000	8.4853
20.3565	71.0000	8.4261
20.3707	70.0000	8.3666
20.3850	67.0000	8.1854
20.3993	75.0000	8.6603
20.4135	75.0000	8.6603
20.4278	67.0000	8.1854
20.4420	71.0000	8.4261
20.4563	62.0000	7.8740
20.4706	59.0000	7.6811
20.4848	73.0000	8.5440
20.4991	63.0000	7.9373
20.5133	71.0000	8.4261
20.5276	57.0000	7.5498
20.5419	75.0000	8.6603
20.5561	51.0000	7.1414
20.5704	67.0000	8.1854
20.5846	59.0000	7.6811
20.5989	68.0000	8.2462
20.6132	64.0000	8.0000
20.6274	62.0000	7.8740
20.6417	71.0000	8.4261
20.6559	84.0000	9.1652
20.6702	67.0000	8.1854
20.6845	52.0000	7.2111
20.6987	57.0000	7.5498
20.7130	69.0000	8.3066
20.7272	64.0000	8.0000
20.7415	67.0000	8.1854
20.7558	61.0000	7.8102
20.7700	65.0000	8.0623
20.7843	54.0000	7.3485
20.7985	59.0000	7.6811
20.8128	65.0000	8.0623
20.8271	59.0000	7.6811
20.8413	78.0000	8.8318
20.8556	59.0000	7.6811
20.8698	59.0000	7.6811
20.8841	55.0000	7.4162
20.8983	57.0000	7.5498
20.9126	69.0000	8.3066
20.9269	71.0000	8.4261
20.9411	62.0000	7.8740
20.9554	65.0000	8.0623
20.9696	54.0000	7.3485
20.9839	60.0000	7.7460
20.9982	69.0000	8.3066
21.0124	55.0000	7.4162
21.0267	59.0000	7.6811
21.0409	73.0000	8.5440
21.0552	80.0000	8.9443
21.0695	68.0000	8.2462
21.0837	61.0000	7.8102
21.0980	56.0000	7.4833
21.1122	62.0000	7.8740
21.1265	74.0000	8.6023
21.1408	63.0000	7.9373
21.1550	46.0000	6.7823
21.1693	60.0000	7.7460
21.1835	74.0000	8.6023
21.1978	70.0000	8.3666
21.2121	64.0000	8.0000
21.2263	66.0000	8.1240
21.2406	66.0000	8.1240
21.2548	71.0000	8.4261
21.2691	59.0000	7.6811
21.2834	55.0000	7.4162
21.2976	63.0000	7.9373
21.3119	79.0000	8.8882
21.3261	70.0000	8.3666
21.3404	64.0000	8.0000
21.3547	62.0000	7.8740
21.3689	77.0000	8.7750
21.3832	60.0000	7.7460
21.3974	63.0000	7.9373
21.4117	61.0000	7.8102
21.4260	56.0000	7.4833
21.4402	61.0000	7.8102
21.4545	65.0000	8.0623
21.4687	57.0000	7.5498
21.4830	57.0000	7.5498
21.4972	50.0000	7.0711
21.5115	64.0000	8.0000
21.5258	60.0000	7.7460
21.5400	70.0000	8.3666
21.5543	50.0000	7.0711
21.5685	76.0000	8.7178
21.5828	62.0000	7.8740
21.5971	78.0000	8.8318
21.6113	58.0000	7.6158
21.6256	53.0000	7.2801
21.6398	71.0000	8.4261
21.6541	69.0000	8.3066
21.6684	63.0000	7.9373
21.6826	61.0000	7.8102
21.6969	62.0000	7.8740
21.7111	71.0000	8.4261
21.7254	53.0000	7.2801
21.7397	51.0000	7.1414
21.7539	54.0000	7.3485
21.7682	73.0000	8.5440
21.7824	56.0000	7.4833
21.7967	43.0000	6.5574
21.8110	66.0000	8.1240
21.8252	55.0000	7.4162
21.8395	61.0000	7.8102
21.8537	44.0000	6.6332
21.8680	61.0000	7.8102
21.8823	58.0000	7.6158
21.8965	64.0000	8.0000
21.9108	77.0000	8.7750
21.9250	60.0000	7.7460
21.9393	72.0000	8.4853
21.9536	68.0000	8.2462
21.9678	66.0000	8.1240
21.9821	57.0000	7.5498
21.9963	65.0000	8.0623
22.0106	53.0000	7.2801
22.0248	53.0000	7.2801
22.0391	57.0000	7.5498
22.0534	59.0000	7.6811
22.0676	63.0000	7.9373
22.0819	67.0000	8.1854
22.0961	64.0000	8.0000
22.1104	63.0000	7.9373
22.1247	54.0000	7.3485
22.1389	76.0000	8.7178
22.1532	61.0000	7.8102
22.1674	72.0000	8.4853
22.1817	66.0000	8.1240
22.1960	52.0000	7.2111
22.2102	44.0000	6.6332
22.2245	70.0000	8.3666
22.2387	53.0000	7.2801
22.2530	67.0000	8.1854
22.2673	60.0000	7.7460
22.2815	62.0000	7.8740
22.2958	76.0000	8.7178
22.3100	55.0000	7.4162
22.3243	55.0000	7.4162
22.3386	67.0000	8.1854
22.3528	70.0000	8.3666
22.3671	66.0000	8.1240
22.3813	50.0000	7.0711
22.3956	68.0000	8.2462
22.4099	49.0000	7.0000
22.4241	73.0000	8.5440
22.4384	63.0000	7.9373
22.4526	76.0000	8.7178
22.4669	71.0000	8.4261
22.4812	78.0000	8.8318
22.4954	52.0000	7.2111
22.5097	65.0000	8.0623
22.5239	71.0000	8.4261
22.5382	67.0000	8.1854
22.5525	60.0000	7.7460
22.5667	54.0000	7.3485
22.5810	60.0000	7.7460
22.5952	51.0000	7.1414
22.6095	54.0000	7.3485
22.6237	64.0000	8.0000
22.6380	73.0000	8.5440
22.6523	63.0000	7.9373
22.6665	73.0000	8.5440
22.6808	67.0000	8.1854
22.6950	74.0000	8.6023
22.7093	63.0000	7.9373
22.7236	74.0000	8.6023
22.7378	65.0000	8.0623
22.7521	69.0000	8.3066
22.7663	71.0000	8.4261
22.7806	56.0000	7.4833
22.7949	55.0000	7.4162
22.8091	63.0000	7.9373
22.8234	56.0000	7.4833
22.8376	52.0000	7.2111
22.8519	65.0000	8.0623
22.8662	52.0000	7.2111
22.8804	69.0000	8.3066
22.8947	46.0000	6.7823
22.9089	63.0000	7.9373
22.9232	72.0000	8.4853
22.9375	66.0000	8.1240
22.9517	59.0000	7.6811
22.9660	57.0000	7.5498
22.9802	59.0000	7.6811
22.9945	72.0000	8.4853
23.0088	63.0000	7.9373
23.0230	66.0000	8.1240
23.0373	50.0000	7.0711
23.0515	52.0000	7.2111
23.0658	58.0000	7.6158
23.0801	50.0000	7.0711
23.0943	57.0000	7.5498
23.1086	51.0000	7.1414
23.1228	68.0000	8.2462
23.1371	51.0000	7.1414
23.1513	46.0000	6.7823
23.1656	74.0000	8.6023
23.1799	51.0000	7.1414
23.1941	42.0000	6.4807
23.2084	54.0000	7.3485
23.2226	63.0000	7.9373
23.2369	71.0000	8.4261
23.2512	66.0000	8.1240
23.2654	66.0000	8.1240
23.2797	45.0000	6.7082
23.2939	55.0000	7.4162
23.3082	70.0000	8.3666
23.3225	55.0000	7.4162
23.3367	70.0000	8.3666
23.3510	65.0000	8.0623
23.3652	70.0000	8.3666
23.3795	66.0000	8.1240
23.3938	55.0000	7.4162
23.4080	54.0000	7.3485
23.4223	64.0000	8.0000
23.4365	71.0000	8.4261
23.4508	54.0000	7.3485
23.4651	47.0000	6.8557
23.4793	53.0000	7.2801
23.4936	53.0000	7.2801
23.5078	74.0000	8.6023
23.5221	64.0000	8.0000
23.5364	61.0000	7.8102
23.5506	50.0000	7.0711
23.5649	68.0000	8.2462
23.5791	69.0000	8.3066
23.5934	55.0000	7.4162
23.6077	50.0000	7.0711
23.6219	54.0000	7.3485
23.6362	73.0000	8.5440
23.6504	62.0000	7.8740
23.6647	77.0000	8.7750
23.6790	63.0000	7.9373
23.6932	62.0000	7.8740
23.7075	64.0000	8.0000
23.7217	66.0000	8.1240
23.7360	60.0000	7.7460
23.7502	67.0000	8.1854
23.7645	54.0000	7.3485
23.7788	51.0000	7.1414
23.7930	62.0000	7.8740
23.8073	56.0000	7.4833
23.8215	63.0000	7.9373
23.8358	67.0000	8.1854
23.8501	66.0000	8.1240
23.8643	64.0000	8.0000
23.8786	59.0000	7.6811
23.8928	57.0000	7.5498
23.9071	54.0000	7.3485
23.9214	60.0000	7.7460
23.9356	65.0000	8.0623
23.9499	65.0000	8.0623
23.9641	81.0000	9.0000
23.9784	75.0000	8.6603
23.9927	64.0000	8.0000
24.0069	61.0000	7.8102
24.0212	69.0000	8.3066
24.0354	60.0000	7.7460
24.0497	73.0000	8.5440
24.0640	85.0000	9.2195
24.0782	68.0000	8.2462
24.0925	69.0000	8.3066
24.1067	65.0000	8.0623
24.1210	68.0000	8.2462
24.1353	74.0000	8.6023
24.1495	58.0000	7.6158
24.1638	79.0000	8.8882
24.1780	70.0000	8.3666
24.1923	73.0000	8.5440
24.2066	63.0000	7.9373
24.2208	60.0000	7.7460
24.2351	74.0000	8.6023
24.2493	66.0000	8.1240
24.2636	72.0000	8.4853
24.2779	81.0000	9.0000
24.2921	60.0000	7.7460
24.3064	86.0000	9.2736
24.3206	73.0000	8.5440
24.3349	69.0000	8.3066
24.3491	94.0000	9.6954
24.3634	82.0000	9.0554
24.3777	68.0000	8.2462
24.3919	93.0000	9.6437
24.4062	76.0000	8.7178
24.4204	84.0000	9.1652
24.4347	74.0000	8.6023
24.4490	83.0000	9.1104
24.4632	84.0000	9.1652
24.4775	77.0000	8.7750
24.4917	75.0000	8.6603
24.5060	90.0000	9.4868
24.5203	87.0000	9.3274
24.5345	94.0000	9.6954
24.5488	88.0000	9.3808
24.5630	96.0000	9.7980
24.5773	93.0000	9.6437
24.5916	98.0000	9.8995
24.6058	89.0000	9.4340
24.6201	104.0000	10.1980
24.6343	103.0000	10.1489
24.6486	89.0000	9.4340
24.6629	101.0000	10.0499
24.6771	128.0000	11.3137
24.6914	100.0000	10.0000
24.7056	112.0000	10.5830
24.7199	112.0000	10.5830
24.7342	120.0000	10.9545
24.7484	101.0000	10.0499
24.7627	101.0000	10.0499
24.7769	119.0000	10.9087
24.7912	114.0000	10.6771
24.8055	135.0000	11.6190
24.8197	144.0000	12.0000
24.8340	161.0000	12.6886
24.8482	167.0000	12.9228
24.8625	154.0000	12.4097
24.8767	188.0000	13.7113
24.8910	166.0000	12.8841
24.9053	171.0000	13.0767
24.9195	192.0000	13.8564
24.9338	187.0000	13.6748
24.9480	204.0000	14.2829
24.9623	228.0000	15.0997
24.9766	218.0000	14.7648
24.9908	253.0000	15.9060
25.0051	275.0000	16.5831
25.0193	304.0000	17.4356
25.0336	318.0000	17.8326
25.0479	385.0000	19.6214
25.0621	340.0000	18.4391
25.0764	416.0000	20.3961
25.0906	409.0000	20.2237
25.1049	475.0000	21.7945
25.1192	475.0000	21.7945
25.1334	489.0000	22.1133
25.1477	504.0000	22.4499
25.1619	546.0000	23.3666
25.1762	640.0000	25.2982
25.1905	668.0000	25.8457
25.2047	696.0000	26.3818
25.2190	713.0000	26.7021
25.2332	795.0000	28.1957
25.2475	786.0000	28.0357
25.2618	802.0000	28.3196
25.2760	787.0000	28.0535
25.2903	771.0000	27.7669
25.3045	802.0000	28.3196
25.3188	780.0000	27.9285
25.3331	746.0000	27.3130
25.3473	797.0000	28.2312
25.3616	719.0000	26.8142
25.3758	655.0000	25.5930
25.3901	655.0000	25.5930
25.4044	662.0000	25.7294
25.4186	648.0000	25.4558
25.4329	568.0000	23.8328
25.4471	511.0000	22.6053
25.4614	494.0000	22.2261
25.4756	459.0000	21.4243
25.4899	450.0000	21.2132
25.5042	432.0000	20.7846
25.5184	361.0000	19.0000
25.5327	331.0000	18.1934
25.5469	309.0000	17.5784
25.5612	295.0000	17.1756
25.5755	254.0000	15.9374
25.5897	291.0000	17.0587
25.6040	221.0000	14.8661
25.6182	234.0000	15.2971
25.6325	230.0000	15.1658
25.6468	187.0000	13.6748
25.6610	201.0000	14.1774
25.6753	174.0000	13.1909
25.6895	195.0000	13.9642
25.7038	175.0000	13.2288
25.7181	157.0000	12.5300
25.7323	160.0000	12.6491
25.7466	135.0000	11.6190
25.7608	147.0000	12.1244
25.7751	134.0000	11.5758
25.7894	162.0000	12.7279
25.8036	142.0000	11.9164
25.8179	113.0000	10.6301
25.8321	119.0000	10.9087
25.8464	119.0000	10.9087
25.8607	106.0000	10.2956
25.8749	101.0000	10.0499
25.8892	105.0000	10.2470
25.9034	102.0000	10.0995
25.9177	94.0000	9.6954
25.9320	103.0000	10.1489
25.9462	92.0000	9.5917
25.9605	91.0000	9.5394
25.9747	86.0000	9.2736
25.9890	76.0000	8.7178
26.0032	107.0000	10.3441
26.0175	80.0000	8.9443
26.0318	91.0000	9.5394
26.0460	97.0000	9.8489
26.0603	103.0000	10.1489
26.0745	80.0000	8.9443
26.0888	77.0000	8.7750
26.1031	87.0000	9.3274
26.1173	73.0000	8.5440
26.1316	75.0000	8.6603
26.1458	86.0000	9.2736
26.1601	79.0000	8.8882
26.1744	81.0000	9.0000
26.1886	84.0000	9.1652
26.2029	84.0000	9.1652
26.2171	74.0000	8.6023
26.2314	98.0000	9.8995
26.2457	73.0000	8.5440
26.2599	67.0000	8.1854
26.2742	85.0000	9.2195
26.2884	73.0000	8.5440
26.3027	64.0000	8.0000
26.3170	74.0000	8.6023
26.3312	73.0000	8.5440
26.3455	61.0000	7.8102
26.3597	80.0000	8.9443
26.3740	90.0000	9.4868
26.3883	80.0000	8.9443
26.4025	57.0000	7.5498
26.4168	68.0000	8.2462
26.4310	76.0000	8.7178
26.4453	83.0000	9.1104
26.4596	82.0000	9.0554
26.4738	81.0000	9.0000
26.4881	65.0000	8.0623
26.5023	77.0000	8.7750
26.5166	65.0000	8.0623
26.5309	72.0000	8.4853
26.5451	69.0000	8.3066
26.5594	79.0000	8.8882
26.5736	77.0000	8.7750
26.5879	81.0000	9.0000
26.6021	69.0000	8.3066
26.6164	68.0000	8.2462
26.6307	62.0000	7.8740
26.6449	76.0000	8.7178
26.6592	80.0000	8.9443
26.6734	70.0000	8.3666
26.6877	79.0000	8.8882
26.7020	60.0000	7.7460
26.7162	77.0000	8.7750
26.7305	62.0000	7.8740
26.7447	63.0000	7.9373
26.7590	74.0000	8.6023
26.7733	63.0000	7.9373
26.7875	66.0000	8.1240
26.8018	55.0000	7.4162
26.8160	66.0000	8.1240
26.8303	71.0000	8.4261
26.8446	75.0000	8.6603
26.8588	62.0000	7.8740
26.8731	79.0000	8.8882
26.8873	66.0000	8.1240
26.9016	63.0000	7.9373
26.9159	83.0000	9.1104
26.9301	56.0000	7.4833
26.9444	76.0000	8.7178
26.9586	62.0000	7.8740
26.9729	61.0000	7.8102
26.9872	83.0000	9.1104
27.0014	73.0000	8.5440
27.0157	75.0000	8.6603
27.0299	60.0000	7.7460
27.0442	54.0000	7.3485
27.0585	68.0000	8.2462
27.0727	50.0000	7.0711
27.0870	74.0000	8.6023
27.1012	67.0000	8.1854
27.1155	75.0000	8.6603
27.1298	74.0000	8.6023
27.1440	58.0000	7.6158
27.1583	77.0000	8.7750
27.1725	87.0000	9.3274
27.1868	81.0000	9.0000
27.2010	85.0000	9.2195
27.2153	80.0000	8.9443
27.2296	91.0000	9.5394
27.2438	101.0000	10.0499
27.2581	91.0000	9.5394
27.2723	109.0000	10.4403
27.2866	116.0000	10.7703
27.3009	108.0000	10.3923
27.3151	122.0000	11.0454
27.3294	135.0000	11.6190
27.3436	143.0000	11.9583
27.3579	155.0000	12.4499
27.3722	159.0000	12.6095
27.3864	137.0000	11.7047
27.4007	143.0000	11.9583
27.4149	187.0000	13.6748
27.4292	156.0000	12.4900
27.4435	140.0000	11.8322
27.4577	128.0000	11.3137
27.4720	127.0000	11.2694
27.4862	130.0000	11.4018
27.5005	122.0000	11.0454
27.5148	99.0000	9.9499
27.5290	106.0000	10.2956
27.5433	108.0000	10.3923
27.5575	85.0000	9.2195
27.5718	83.0000	9.1104
27.5861	96.0000	9.7980
27.6003	76.0000	8.7178
27.6146	71.0000	8.4261
27.6288	70.0000	8.3666
27.6431	89.0000	9.4340
27.6574	63.0000	7.9373
27.6716	59.0000	7.6811
27.6859	76.0000	8.7178
27.7001	77.0000	8.7750
27.7144	68.0000	8.2462
27.7286	66.0000	8.1240
27.7429	87.0000	9.3274
27.7572	67.0000	8.1854
27.7714	56.0000	7.4833
27.7857	54.0000	7.3485
27.7999	63.0000	7.9373
27.8142	54.0000	7.3485
27.8285	66.0000	8.1240
27.8427	66.0000	8.1240
27.8570	63.0000	7.9373
27.8712	53.0000	7.2801
27.8855	55.0000	7.4162
27.8998	51.0000	7.1414
27.9140	43.0000	6.5574
27.9283	50.0000	7.0711
27.9425	59.0000	7.6811
27.9568	55.0000	7.4162
27.9711	58.0000	7.6158
27.9853	59.0000	7.6811
27.9996	45.0000	6.7082
28.0138	73.0000	8.5440
28.0281	61.0000	7.8102
28.0424	62.0000	7.8740
28.0566	61.0000	7.8102
28.0709	69.0000	8.3066
28.0851	46.0000	6.7823
28.0994	46.0000	6.7823
28.1137	50.0000	7.0711
28.1279	45.0000	6.7082
28.1422	47.0000	6.8557
28.1564	65.0000	8.0623
28.1707	47.0000	6.8557
28.1850	45.0000	6.7082
28.1992	53.0000	7.2801
28.2135	48.0000	6.9282
28.2277	67.0000	8.1854
28.2420	59.0000	7.6811
28.2563	55.0000	7.4162
28.2705	58.0000	7.6158
28.2848	57.0000	7.5498
28.2990	58.0000	7.6158
28.3133	63.0000	7.9373
28.3275	57.0000	7.5498
28.3418	63.0000	7.9373
28.3561	54.0000	7.3485
28.3703	58.0000	7.6158
28.3846	52.0000	7.2111
28.3988	46.0000	6.7823
28.4131	55.0000	7.4162
28.4274	55.0000	7.4162
28.4416	65.0000	8.0623
28.4559	48.0000	6.9282
28.4701	44.0000	6.6332
28.4844	56.0000	7.4833
28.4987	56.0000	7.4833
28.5129	46.0000	6.7823
28.5272	63.0000	7.9373
28.5414	48.0000	6.9282
28.5557	51.0000	7.1414
28.5700	45.0000	6.7082
28.5842	44.0000	6.6332
28.5985	62.0000	7.8740
28.6127	59.0000	7.6811
28.6270	59.0000	7.6811
28.6413	39.0000	6.2450
28.6555	53.0000	7.2801
28.6698	53.0000	7.2801
28.6840	52.0000	7.2111
28.6983	46.0000	6.7823
28.7126	49.0000	7.0000
28.7268	52.0000	7.2111
28.7411	48.0000	6.9282
28.7553	44.0000	6.6332
28.7696	57.0000	7.5498
28.7839	42.0000	6.4807
28.7981	49.0000	7.0000
28.8124	52.0000	7.2111
28.8266	51.0000	7.1414
28.8409	66.0000	8.1240
28.8551	47.0000	6.8557
28.8694	58.0000	7.6158
28.8837	48.0000	6.9282
28.8979	49.0000	7.0000
28.9122	65.0000	8.0623
28.9264	52.0000	7.2111
28.9407	61.0000	7.8102
28.9550	39.0000	6.2450
28.9692	48.0000	6.9282
28.9835	42.0000	6.4807
28.9977	53.0000	7.2801
29.0120	49.0000	7.0000
29.0263	39.0000	6.2450
29.0405	55.0000	7.4162
29.0548	61.0000	7.8102
29.0690	53.0000	7.2801
29.0833	55.0000	7.4162
29.0976	48.0000	6.9282
29.1118	36.0000	6.0000
29.1261	46.0000	6.7823
29.1403	43.0000	6.5574
29.1546	55.0000	7.4162
29.1689	49.0000	7.0000
29.1831	49.0000	7.0000
29.1974	51.0000	7.1414
29.2116	49.0000	7.0000
29.2259	52.0000	7.2111
29.2402	48.0000	6.9282
29.2544	61.0000	7.8102
29.2687	42.0000	6.4807
29.2829	47.0000	6.8557
29.2972	54.0000	7.3485
29.3115	45.0000	6.7082
29.3257	54.0000	7.3485
29.3400	40.0000	6.3246
29.3542	42.0000	6.4807
29.3685	60.0000	7.7460
29.3828	46.0000	6.7823
29.3970	45.0000	6.7082
29.4113	55.0000	7.4162
29.4255	42.0000	6.4807
29.4398	59.0000	7.6811
29.4540	49.0000	7.0000
29.4683	50.0000	7.0711
29.4826	35.0000	5.9161
29.4968	39.0000	6.2450
29.5111	52.0000	7.2111
29.5253	47.0000	6.8557
29.5396	37.0000	6.0828
29.5539	49.0000	7.0000
29.5681	45.0000	6.7082
29.5824	42.0000	6.4807
29.5966	48.0000	6.9282
29.6109	38.0000	6.1644
29.6252	56.0000	7.4833
29.6394	47.0000	6.8557
29.6537	45.0000	6.7082
29.6679	46.0000	6.7823
29.6822	50.0000	7.0711
29.6965	41.0000	6.4031
29.7107	44.0000	6.6332
29.7250	49.0000	7.0000
29.7392	54.0000	7.3485
29.7535	52.0000	7.2111
29.7678	46.0000	6.7823
29.7820	52.0000	7.2111
29.7963	46.0000	6.7823
29.8105	54.0000	7.3485
29.8248	57.0000	7.5498
29.8391	58.0000	7.6158
29.8533	47.0000	6.8557
29.8676	38.0000	6.1644
29.8818	46.0000	6.7823
29.8961	41.0000	6.4031
29.9104	43.0000	6.5574
29.9246	45.0000	6.7082
29.9389	43.0000	6.5574
29.9531	65.0000	8.0623
29.9674	40.0000	6.3246
29.9817	42.0000	6.4807
29.9959	42.0000	6.4807
30.0102	48.0000	6.9282
30.0244	49.0000	7.0000
30.0387	38.0000	6.1644
30.0529	35.0000	5.9161
30.0672	44.0000	6.6332
30.0815	46.0000	6.7823
30.0957	46.0000	6.7823
30.1100	41.0000	6.4031
30.1242	38.0000	6.1644
30.1385	57.0000	7.5498
30.1528	50.0000	7.0711
30.1670	35.0000	5.9161
30.1813	43.0000	6.5574
30.1955	46.0000	6.7823
30.2098	59.0000	7.6811
30.2241	49.0000	7.0000
30.2383	38.0000	6.1644
30.2526	54.0000	7.3485
30.2668	41.0000	6.4031
30.2811	48.0000	6.9282
30.2954	46.0000	6.7823
30.3096	40.0000	6.3246
30.3239	50.0000	7.0711
30.3381	40.0000	6.3246
30.3524	45.0000	6.7082
30.3667	51.0000	7.1414
30.3809	37.0000	6.0828
30.3952	42.0000	6.4807
30.4094	39.0000	6.2450
30.4237	39.0000	6.2450
30.4380	43.0000	6.5574
30.4522	43.0000	6.5574
30.4665	32.0000	5.6569
30.4807	51.0000	7.1414
30.4950	38.0000	6.1644
30.5093	49.0000	7.0000
30.5235	45.0000	6.7082
30.5378	53.0000	7.2801
30.5520	48.0000	6.9282
30.5663	51.0000	7.1414
30.5805	50.0000	7.0711
30.5948	42.0000	6.4807
30.6091	41.0000	6.4031
30.6233	40.0000	6.3246
30.6376	41.0000	6.4031
30.6518	52.0000	7.2111
30.6661	51.0000	7.1414
30.6804	46.0000	6.7823
30.6946	44.0000	6.6332
30.7089	32.0000	5.6569
30.7231	63.0000	7.9373
30.7374	46.0000	6.7823
30.7517	36.0000	6.0000
30.7659	45.0000	6.7082
30.7802	39.0000	6.2450
30.7944	42.0000	6.4807
30.8087	47.0000	6.8557
30.8230	42.0000	6.4807
30.8372	42.0000	6.4807
30.8515	48.0000	6.9282
30.8657	43.0000	6.5574
30.8800	43.0000	6.5574
30.8943	54.0000	7.3485
30.9085	54.0000	7.3485
30.9228	35.0000	5.9161
30.9370	37.0000	6.0828
30.9513	45.0000	6.7082
30.9656	41.0000	6.4031
30.9798	55.0000	7.4162
30.9941	50.0000	7.0711
31.0083	59.0000	7.6811
31.0226	30.0000	5.4772
31.0369	49.0000	7.0000
31.0511	38.0000	6.1644
31.0654	50.0000	7.0711
31.0796	32.0000	5.6569
31.0939	49.0000	7.0000
31.1082	38.0000	6.1644
31.1224	58.0000	7.6158
31.1367	36.0000	6.0000
31.1509	49.0000	7.0000
31.1652	33.0000	5.7446
31.1794	41.0000	6.4031
31.1937	44.0000	6.6332
31.2080	35.0000	5.9161
31.2222	55.0000	7.4162
31.2365	57.0000	7.5498
31.2507	55.0000	7.4162
31.2650	35.0000	5.9161
31.2793	38.0000	6.1644
31.2935	35.0000	5.9161
31.3078	55.0000	7.4162
31.3220	55.0000	7.4162
31.3363	49.0000	7.0000
31.3506	43.0000	6.5574
31.3648	47.0000	6.8557
31.3791	41.0000	6.4031
31.3933	44.0000	6.6332
31.4076	39.0000	6.2450
31.4219	46.0000	6.7823
31.4361	45.0000	6.7082
31.4504	54.0000	7.3485
31.4646	49.0000	7.0000
31.4789	51.0000	7.1414
31.4932	35.0000	5.9161
31.5074	42.0000	6.4807
31.5217	63.0000	7.9373
31.5359	38.0000	6.1644
31.5502	35.0000	5.9161
31.5645	44.0000	6.6332
31.5787	47.0000	6.8557
31.5930	41.0000	6.4031
31.6072	39.0000	6.2450
31.6215	58.0000	7.6158
31.6358	45.0000	6.7082
31.6500	22.0000	4.6904
31.6643	48.0000	6.9282
31.6785	52.0000	7.2111
31.6928	54.0000	7.3485
31.7070	48.0000	6.9282
31.7213	40.0000	6.3246
31.7356	48.0000	6.9282
31.7498	47.0000	6.8557
31.7641	40.0000	6.3246
31.7783	49.0000	7.0000
31.7926	48.0000	6.9282
31.8069	49.0000	7.0000
31.8211	44.0000	6.6332
31.8354	34.0000	5.8310
31.8496	46.0000	6.7823
31.8639	41.0000	6.4031
31.8782	45.0000	6.7082
31.8924	40.0000	6.3246
31.9067	34.0000	5.8310
31.9209	43.0000	6.5574
31.9352	29.0000	5.3852
31.9495	40.0000	6.3246
31.9637	33.0000	5.7446
31.9780	41.0000	6.4031
31.9922	46.0000	6.7823
32.0065	33.0000	5.7446
32.0208	46.0000	6.7823
32.0350	42.0000	6.4807
32.0493	35.0000	5.9161
32.0635	42.0000	6.4807
32.0778	39.0000	6.2450
32.0921	37.0000	6.0828
32.1063	44.0000	6.6332
32.1206	42.0000	6.4807
32.1348	43.0000	6.5574
32.1491	38.0000	6.1644
32.1634	37.0000	6.0828
32.1776	37.0000	6.0828
32.1919	36.0000	6.0000
32.2061	45.0000	6.7082
32.2204	41.0000	6.4031
32.2347	49.0000	7.0000
32.2489	36.0000	6.0000
32.2632	40.0000	6.3246
32.2774	47.0000	6.8557
32.2917	57.0000	7.5498
32.3059	33.0000	5.7446
32.3202	33.0000	5.7446
32.3345	28.0000	5.2915
32.3487	43.0000	6.5574
32.3630	40.0000	6.3246
32.3772	45.0000	6.7082
32.3915	39.0000	6.2450
32.4058	43.0000	6.5574
32.4200	43.0000	6.5574
32.4343	50.0000	7.0711
32.4485	42.0000	6.4807
32.4628	43.0000	6.5574
32.4771	27.0000	5.1962
32.4913	41.0000	6.4031
32.5056	45.0000	6.7082
32.5198	41.0000	6.4031
32.5341	38.0000	6.1644
32.5484	43.0000	6.5574
32.5626	34.0000	5.8310
32.5769	46.0000	6.7823
32.5911	42.0000	6.4807
32.6054	42.0000	6.4807
32.6197	45.0000	6.7082
32.6339	41.0000	6.4031
32.6482	46.0000	6.7823
32.6624	43.0000	6.5574
32.6767	49.0000	7.0000
32.6910	44.0000	6.6332
32.7052	43.0000	6.5574
32.7195	34.0000	5.8310
32.7337	28.0000	5.2915
32.7480	53.0000	7.2801
32.7623	33.0000	5.7446
32.7765	42.0000	6.4807
32.7908	53.0000	7.2801
32.8050	36.0000	6.0000
32.8193	43.0000	6.5574
32.8336	43.0000	6.5574
32.8478	40.0000	6.3246
32.8621	39.0000	6.2450
32.8763	52.0000	7.2111
32.8906	59.0000	7.6811
32.9048	56.0000	7.4833
32.9191	52.0000	7.2111
32.9334	42.0000	6.4807
32.9476	50.0000	7.0711
32.9619	29.0000	5.3852
32.9761	38.0000	6.1644
32.9904	36.0000	6.0000
33.0047	33.0000	5.7446
33.0189	43.0000	6.5574
33.0332	32.0000	5.6569
33.0474	49.0000	7.0000
33.0617	33.0000	5.7446
33.0760	38.0000	6.1644
33.0902	47.0000	6.8557
33.1045	33.0000	5.7446
33.1187	48.0000	6.9282
33.1330	35.0000	5.9161
33.1473	60.0000	7.7460
33.1615	42.0000	6.4807
33.1758	34.0000	5.8310
33.1900	31.0000	5.5678
33.2043	40.0000	6.3246
33.2186	43.0000	6.5574
33.2328	38.0000	6.1644
33.2471	45.0000	6.7082
33.2613	43.0000	6.5574
33.2756	39.0000	6.2450
33.2899	31.0000	5.5678
33.3041	38.0000	6.1644
33.3184	38.0000	6.1644
33.3326	41.0000	6.4031
33.3469	40.0000	6.3246
33.3612	44.0000	6.6332
33.3754	38.0000	6.1644
33.3897	34.0000	5.8310
33.4039	40.0000	6.3246
33.4182	27.0000	5.1962
33.4324	44.0000	6.6332
33.4467	41.0000	6.4031
33.4610	40.0000	6.3246
33.4752	46.0000	6.7823
33.4895	47.0000	6.8557
33.5037	41.0000	6.4031
33.5180	25.0000	5.0000
33.5323	43.0000	6.5574
33.5465	41.0000	6.4031
33.5608	42.0000	6.4807
33.5750	40.0000	6.3246
33.5893	39.0000	6.2450
33.6036	41.0000	6.4031
33.6178	39.0000	6.2450
33.6321	44.0000	6.6332
33.6463	40.0000	6.3246
33.6606	29.0000	5.3852
33.6749	32.0000	5.6569
33.6891	36.0000	6.0000
33.7034	35.0000	5.9161
33.7176	37.0000	6.0828
33.7319	45.0000	6.7082
33.7462	51.0000	7.1414
33.7604	36.0000	6.0000
33.7747	32.0000	5.6569
33.7889	37.0000	6.0828
33.8032	47.0000	6.8557
33.8175	33.0000	5.7446
33.8317	47.0000	6.8557
33.8460	44.0000	6.6332
33.8602	25.0000	5.0000
33.8745	35.0000	5.9161
33.8888	47.0000	6.8557
33.9030	32.0000	5.6569
33.9173	27.0000	5.1962
33.9315	39.0000	6.2450
33.9458	30.0000	5.4772
33.9601	37.0000	6.0828
33.9743	44.0000	6.6332
33.9886	44.0000	6.6332
34.0028	31.0000	5.5678
34.0171	41.0000	6.4031
34.0313	45.0000	6.7082
34.0456	48.0000	6.9282
34.0599	41.0000	6.4031
34.0741	32.0000	5.6569
34.0884	36.0000	6.0000
34.1026	37.0000	6.0828
34.1169	53.0000	7.2801
34.1312	43.0000	6.5574
34.1454	39.0000	6.2450
34.1597	39.0000	6.2450
34.1739	45.0000	6.7082
34.1882	46.0000	6.7823
34.2025	38.0000	6.1644
34.2167	39.0000	6.2450
34.2310	37.0000	6.0828
34.2452	35.0000	5.9161
34.2595	42.0000	6.4807
34.2738	33.0000	5.7446
34.2880	39.0000	6.2450
34.3023	30.0000	5.4772
34.3165	37.0000	6.0828
34.3308	42.0000	6.4807
34.3451	46.0000	6.7823
34.3593	36.0000	6.0000
34.3736	33.0000	5.7446
34.3878	37.0000	6.0828
34.4021	34.0000	5.8310
34.4164	42.0000	6.4807
34.4306	30.0000	5.4772
34.4449	42.0000	6.4807
34.4591	49.0000	7.0000
34.4734	36.0000	6.0000
34.4877	37.0000	6.0828
34.5019	43.0000	6.5574
34.5162	34.0000	5.8310
34.5304	35.0000	5.9161
34.5447	39.0000	6.2450
34.5589	41.0000	6.4031
34.5732	53.0000	7.2801
34.5875	30.0000	5.4772
34.6017	30.0000	5.4772
34.6160	36.0000	6.0000
34.6302	29.0000	5.3852
34.6445	32.0000	5.6569
34.6588	41.0000	6.4031
34.6730	28.0000	5.2915
34.6873	35.0000	5.9161
34.7015	33.0000	5.7446
34.7158	40.0000	6.3246
34.7301	33.0000	5.7446
34.7443	53.0000	7.2801
34.7586	44.0000	6.6332
34.7728	35.0000	5.9161
34.7871	35.0000	5.9161
34.8014	34.0000	5.8310
34.8156	36.0000	6.0000
34.8299	41.0000	6.4031
34.8441	31.0000	5.5678
34.8584	47.0000	6.8557
34.8727	44.0000	6.6332
34.8869	32.0000	5.6569
34.9012	37.0000	6.0828
34.9154	42.0000	6.4807
34.9297	41.0000	6.4031
34.9440	30.0000	5.4772
34.9582	40.0000	6.3246
34.9725	38.0000	6.1644
34.9867	45.0000	6.7082
35.0010	46.0000	6.7823
35.0153	43.0000	6.5574
35.0295	47.0000	6.8557
35.0438	44.0000	6.6332
35.0580	39.0000	6.2450
35.0723	38.0000	6.1644
35.0866	50.0000	7.0711
35.1008	41.0000	6.4031
35.1151	30.0000	5.4772
35.1293	39.0000	6.2450
35.1436	31.0000	5.5678
35.1578	32.0000	5.6569
35.1721	44.0000	6.6332
35.1864	43.0000	6.5574
35.2006	50.0000	7.0711
35.2149	34.0000	5.8310
35.2291	45.0000	6.7082
35.2434	41.0000	6.4031
35.2577	47.0000	6.8557
35.2719	42.0000	6.4807
35.2862	56.0000	7.4833
35.3004	46.0000	6.7823
35.3147	36.0000	6.0000
35.3290	49.0000	7.0000
35.3432	36.0000	6.0000
35.3575	44.0000	6.6332
35.3717	32.0000	5.6569
35.3860	38.0000	6.1644
35.4003	40.0000	6.3246
35.4145	37.0000	6.0828
35.4288	45.0000	6.7082
35.4430	37.0000	6.0828
35.4573	32.0000	5.6569
35.4716	38.0000	6.1644
35.4858	41.0000	6.4031
35.5001	38.0000	6.1644
35.5143	45.0000	6.7082
35.5286	38.0000	6.1644
35.5429	41.0000	6.4031
35.5571	46.0000	6.7823
35.5714	36.0000	6.0000
35.5856	49.0000	7.0000
35.5999	39.0000	6.2450
35.6142	49.0000	7.0000
35.6284	48.0000	6.9282
35.6427	49.0000	7.0000
35.6569	43.0000	6.5574
35.6712	40.0000	6.3246
35.6855	42.0000	6.4807
35.6997	45.0000	6.7082
35.7140	43.0000	6.5574
35.7282	45.0000	6.7082
35.7425	43.0000	6.5574
35.7567	53.0000	7.2801
35.7710	42.0000	6.4807
35.7853	54.0000	7.3485
35.7995	57.0000	7.5498
35.8138	51.0000	7.1414
35.8280	57.0000	7.5498
35.8423	53.0000	7.2801
35.8566	67.0000	8.1854
35.8708	50.0000	7.0711
35.8851	55.0000	7.4162
35.8993	64.0000	8.0000
35.9136	75.0000	8.6603
35.9279	76.0000	8.7178
35.9421	71.0000	8.4261
35.9564	89.0000	9.4340
35.9706	70.0000	8.3666
35.9849	82.0000	9.0554
35.9992	77.0000	8.7750
36.0134	94.0000	9.6954
36.0277	84.0000	9.1652
36.0419	80.0000	8.9443
36.0562	68.0000	8.2462
36.0705	69.0000	8.3066
36.0847	81.0000	9.0000
36.0990	73.0000	8.5440
36.1132	83.0000	9.1104
36.1275	73.0000	8.5440
36.1418	60.0000	7.7460
36.1560	64.0000	8.0000
36.1703	60.0000	7.7460
36.1845	65.0000	8.0623
36.1988	49.0000	7.0000
36.2131	48.0000	6.9282
36.2273	63.0000	7.9373
36.2416	58.0000	7.6158
36.2558	51.0000	7.1414
36.2701	47.0000	6.8557
36.2843	52.0000	7.2111
36.2986	47.0000	6.8557
36.3129	45.0000	6.7082
36.3271	53.0000	7.2801
36.3414	48.0000	6.9282
36.3556	56.0000	7.4833
36.3699	49.0000	7.0000
36.3842	39.0000	6.2450
36.3984	51.0000	7.1414
36.4127	45.0000	6.7082
36.4269	49.0000	7.0000
36.4412	44.0000	6.6332
36.4555	40.0000	6.3246
36.4697	55.0000	7.4162
36.4840	46.0000	6.7823
36.4982	52.0000	7.2111
36.5125	46.0000	6.7823
36.5268	59.0000	7.6811
36.5410	45.0000	6.7082
36.5553	48.0000	6.9282
36.5695	53.0000	7.2801
36.5838	49.0000	7.0000
36.5981	55.0000	7.4162
36.6123	63.0000	7.9373
36.6266	47.0000	6.8557
36.6408	60.0000	7.7460
36.6551	65.0000	8.0623
36.6694	54.0000	7.3485
36.6836	69.0000	8.3066
36.6979	69.0000	8.3066
36.7121	56.0000	7.4833
36.7264	67.0000	8.1854
36.7407	62.0000	7.8740
36.7549	72.0000	8.4853
36.7692	66.0000	8.1240
36.7834	50.0000	7.0711
36.7977	71.0000	8.4261
36.8120	77.0000	8.7750
36.8262	83.0000	9.1104
36.8405	82.0000	9.0554
36.8547	90.0000	9.4868
36.8690	97.0000	9.8489
36.8832	73.0000	8.5440
36.8975	83.0000	9.1104
36.9118	69.0000	8.3066
36.9260	91.0000	9.5394
36.9403	72.0000	8.4853
36.9545	77.0000	8.7750
36.9688	79.0000	8.8882
36.9831	79.0000	8.8882
36.9973	75.0000	8.6603
37.0116	76.0000	8.7178
37.0258	59.0000	7.6811
37.0401	73.0000	8.5440
37.0544	76.0000	8.7178
37.0686	79.0000	8.8882
37.0829	58.0000	7.6158
37.0971	69.0000	8.3066
37.1114	62.0000	7.8740
37.1257	68.0000	8.2462
37.1399	58.0000	7.6158
37.1542	81.0000	9.0000
37.1684	74.0000	8.6023
37.1827	72.0000	8.4853
37.1970	62.0000	7.8740
37.2112	59.0000	7.6811
37.2255	74.0000	8.6023
37.2397	70.0000	8.3666
37.2540	60.0000	7.7460
37.2683	51.0000	7.1414
37.2825	60.0000	7.7460
37.2968	75.0000	8.6603
37.3110	77.0000	8.7750
37.3253	72.0000	8.4853
37.3396	75.0000	8.6603
37.3538	77.0000	8.7750
37.3681	74.0000	8.6023
37.3823	87.0000	9.3274
37.3966	97.0000	9.8489
37.4108	96.0000	9.7980
37.4251	85.0000	9.2195
37.4394	76.0000	8.7178
37.4536	104.0000	10.1980
37.4679	100.0000	10.0000
37.4821	89.0000	9.4340
37.4964	84.0000	9.1652
37.5107	109.0000	10.4403
37.5249	102.0000	10.0995
37.5392	113.0000	10.6301
37.5534	112.0000	10.5830
37.5677	118.0000	10.8628
37.5820	130.0000	11.4018
37.5962	148.0000	12.1655
37.6105	141.0000	11.8743
37.6247	143.0000	11.9583
37.6390	138.0000	11.7473
37.6533	153.0000	12.3693
37.6675	166.0000	12.8841
37.6818	162.0000	12.7279
37.6960	137.0000	11.7047
37.7103	191.0000	13.8203
37.7246	166.0000	12.8841
37.7388	171.0000	13.0767
37.7531	163.0000	12.7671
37.7673	202.0000	14.2127
37.7816	164.0000	12.8062
37.7959	156.0000	12.4900
37.8101	147.0000	12.1244
37.8244	168.0000	12.9615
37.8386	136.0000	11.6619
37.8529	135.0000	11.6190
37.8672	125.0000	11.1803
37.8814	128.0000	11.3137
37.8957	122.0000	11.0454
37.9099	127.0000	11.2694
37.9242	112.0000	10.5830
37.9385	134.0000	11.5758
37.9527	118.0000	10.8628
37.9670	119.0000	10.9087
37.9812	96.0000	9.7980
37.9955	105.0000	10.2470
38.0097	86.0000	9.2736
38.0240	111.0000	10.5357
38.0383	93.0000	9.6437
38.0525	78.0000	8.8318
38.0668	87.0000	9.3274
38.0810	64.0000	8.0000
38.0953	67.0000	8.1854
38.1096	78.0000	8.8318
38.1238	68.0000	8.2462
38.1381	72.0000	8.4853
38.1523	69.0000	8.3066
38.1666	71.0000	8.4261
38.1809	77.0000	8.7750
38.1951	69.0000	8.3066
38.2094	58.0000	7.6158
38.2236	80.0000	8.9443
38.2379	67.0000	8.1854
38.2522	69.0000	8.3066
38.2664	76.0000	8.7178
38.2807	63.0000	7.9373
38.2949	56.0000	7.4833
38.3092	66.0000	8.1240
38.3235	71.0000	8.4261
38.3377	76.0000	8.7178
38.3520	74.0000	8.6023
38.3662	76.0000	8.7178
38.3805	80.0000	8.9443
38.3948	65.0000	8.0623
38.4090	78.0000	8.8318
38.4233	69.0000	8.3066
38.4375	73.0000	8.5440
38.4518	82.0000	9.0554
38.4661	74.0000	8.6023
38.4803	88.0000	9.3808
38.4946	80.0000	8.9443
38.5088	73.0000	8.5440
38.5231	80.0000	8.9443
38.5374	99.0000	9.9499
38.5516	82.0000	9.0554
38.5659	75.0000	8.6603
38.5801	73.0000	8.5440
38.5944	78.0000	8.8318
38.6086	78.0000	8.8318
38.6229	68.0000	8.2462
38.6372	82.0000	9.0554
38.6514	60.0000	7.7460
38.6657	78.0000	8.8318
38.6799	76.0000	8.7178
38.6942	74.0000	8.6023
38.7085	65.0000	8.0623
38.7227	58.0000	7.6158
38.7370	52.0000	7.2111
38.7512	56.0000	7.4833
38.7655	56.0000	7.4833
38.7798	48.0000	6.9282
38.7940	57.0000	7.5498
38.8083	57.0000	7.5498
38.8225	50.0000	7.0711
38.8368	57.0000	7.5498
38.8511	51.0000	7.1414
38.8653	41.0000	6.4031
38.8796	50.0000	7.0711
38.8938	48.0000	6.9282
38.9081	46.0000	6.7823
38.9224	39.0000	6.2450
38.9366	35.0000	5.9161
38.9509	59.0000	7.6811
38.9651	43.0000	6.5574
38.9794	56.0000	7.4833
38.9937	34.0000	5.8310
39.0079	47.0000	6.8557
39.0222	43.0000	6.5574
39.0364	46.0000	6.7823
39.0507	34.0000	5.8310
39.0650	43.0000	6.5574
39.0792	44.0000	6.6332
39.0935	45.0000	6.7082
39.1077	46.0000	6.7823
39.1220	41.0000	6.4031
39.1362	50.0000	7.0711
39.1505	57.0000	7.5498
39.1648	43.0000	6.5574
39.1790	40.0000	6.3246
39.1933	49.0000	7.0000
39.2075	36.0000	6.0000
39.2218	40.0000	6.3246
39.2361	42.0000	6.4807
39.2503	42.0000	6.4807
39.2646	40.0000	6.3246
39.2788	49.0000	7.0000
39.2931	45.0000	6.7082
39.3074	40.0000	6.3246
39.3216	39.0000	6.2450
39.3359	35.0000	5.9161
39.3501	24.0000	4.8990
39.3644	40.0000	6.3246
39.3787	37.0000	6.0828
39.3929	38.0000	6.1644
39.4072	36.0000	6.0000
39.4214	37.0000	6.0828
39.4357	32.0000	5.6569
39.4500	42.0000	6.4807
39.4642	29.0000	5.3852
39.4785	37.0000	6.0828
39.4927	40.0000	6.3246
39.5070	32.0000	5.6569
39.5213	40.0000	6.3246
39.5355	31.0000	5.5678
39.5498	37.0000	6.0828
39.5640	31.0000	5.5678
39.5783	35.0000	5.9161
39.5926	35.0000	5.9161
39.6068	44.0000	6.6332
39.6211	34.0000	5.8310
39.6353	38.0000	6.1644
39.6496	22.0000	4.6904
39.6639	33.0000	5.7446
39.6781	34.0000	5.8310
39.6924	41.0000	6.4031
39.7066	54.0000	7.3485
39.7209	35.0000	5.9161
39.7351	30.0000	5.4772
39.7494	35.0000	5.9161
39.7637	32.0000	5.6569
39.7779	37.0000	6.0828
39.7922	29.0000	5.3852
39.8064	27.0000	5.1962
39.8207	28.0000	5.2915
39.8350	36.0000	6.0000
39.8492	33.0000	5.7446
39.8635	21.0000	4.5826
39.8777	45.0000	6.7082
39.8920	39.0000	6.2450
39.9063	36.0000	6.0000
39.9205	41.0000	6.4031
39.9348	35.0000	5.9161
39.9490	41.0000	6.4031
39.9633	28.0000	5.2915
39.9776	25.0000	5.0000
39.9918	34.0000	5.8310
40.0061	25.0000	5.0000
40.0203	36.0000	6.0000
40.0346	30.0000	5.4772
40.0489	43.0000	6.5574
40.0631	26.0000	5.0990
40.0774	29.0000	5.3852
40.0916	26.0000	5.0990
40.1059	39.0000	6.2450
40.1202	24.0000	4.8990
40.1344	33.0000	5.7446
40.1487	26.0000	5.0990
40.1629	36.0000	6.0000
40.1772	42.0000	6.4807
40.1915	42.0000	6.4807
40.2057	35.0000	5.9161
40.2200	38.0000	6.1644
40.2342	29.0000	5.3852
40.2485	38.0000	6.1644
40.2627	39.0000	6.2450
40.2770	45.0000	6.7082
40.2913	41.0000	6.4031
40.3055	34.0000	5.8310
40.3198	27.0000	5.1962
40.3340	34.0000	5.8310
40.3483	30.0000	5.4772
40.3626	35.0000	5.9161
40.3768	33.0000	5.7446
40.3911	23.0000	4.7958
40.4053	30.0000	5.4772
40.4196	33.0000	5.7446
40.4339	41.0000	6.4031
40.4481	26.0000	5.0990
40.4624	41.0000	6.4031
40.4766	35.0000	5.9161
40.4909	18.0000	4.2426
40.5052	47.0000	6.8557
40.5194	32.0000	5.6569
40.5337	30.0000	5.4772
40.5479	26.0000	5.0990
40.5622	33.0000	5.7446
40.5765	37.0000	6.0828
40.5907	41.0000	6.4031
40.6050	35.0000	5.9161
40.6192	33.0000	5.7446
40.6335	33.0000	5.7446
40.6478	30.0000	5.4772
40.6620	33.0000	5.7446
40.6763	29.0000	5.3852
40.6905	31.0000	5.5678
40.7048	25.0000	5.0000
40.7191	35.0000	5.9161
40.7333	33.0000	5.7446
40.7476	48.0000	6.9282
40.7618	44.0000	6.6332
40.7761	27.0000	5.1962
40.7904	26.0000	5.0990
40.8046	27.0000	5.1962
40.8189	31.0000	5.5678
40.8331	31.0000	5.5678
40.8474	32.0000	5.6569
40.8616	40.0000	6.3246
40.8759	29.0000	5.3852
40.8902	42.0000	6.4807
40.9044	37.0000	6.0828
40.9187	41.0000	6.4031
40.9329	32.0000	5.6569
40.9472	32.0000	5.6569
40.9615	44.0000	6.6332
40.9757	45.0000	6.7082
40.9900	34.0000	5.8310
41.0042	49.0000	7.0000
41.0185	38.0000	6.1644
41.0328	42.0000	6.4807
41.0470	43.0000	6.5574
41.0613	43.0000	6.5574
41.0755	49.0000	7.0000
41.0898	50.0000	7.0711
41.1041	53.0000	7.2801
41.1183	58.0000	7.6158
41.1326	51.0000	7.1414
41.1468	63.0000	7.9373
41.1611	46.0000	6.7823
41.1754	45.0000	6.7082
41.1896	49.0000	7.0000
41.2039	58.0000	7.6158
41.2181	52.0000	7.2111
41.2324	41.0000	6.4031
41.2467	51.0000	7.1414
41.2609	46.0000	6.7823
41.2752	61.0000	7.8102
41.2894	28.0000	5.2915
41.3037	46.0000	6.7823
41.3180	45.0000	6.7082
41.3322	42.0000	6.4807
41.3465	40.0000	6.3246
41.3607	33.0000	5.7446
41.3750	46.0000	6.7823
41.3893	27.0000	5.1962
41.4035	40.0000	6.3246
41.4178	38.0000	6.1644
41.4320	33.0000	5.7446
41.4463	24.0000	4.8990
41.4605	30.0000	5.4772
41.4748	31.0000	5.5678
41.4891	31.0000	5.5678
41.5033	26.0000	5.0990
41.5176	41.0000	6.4031
41.5318	39.0000	6.2450
41.5461	28.0000	5.2915
41.5604	34.0000	5.8310
41.5746	38.0000	6.1644
41.5889	33.0000	5.7446
41.6031	38.0000	6.1644
41.6174	35.0000	5.9161
41.6317	27.0000	5.1962
41.6459	32.0000	5.6569
41.6602	27.0000	5.1962
41.6744	37.0000	6.0828
41.6887	29.0000	5.3852
41.7030	31.0000	5.5678
41.7172	37.0000	6.0828
41.7315	31.0000	5.5678
41.7457	25.0000	5.0000
41.7600	26.0000	5.0990
41.7743	31.0000	5.5678
41.7885	27.0000	5.1962
41.8028	32.0000	5.6569
41.8170	25.0000	5.0000
41.8313	28.0000	5.2915
41.8456	31.0000	5.5678
41.8598	37.0000	6.0828
41.8741	30.0000	5.4772
41.8883	28.0000	5.2915
41.9026	36.0000	6.0000
41.9169	17.0000	4.1231
41.9311	35.0000	5.9161
41.9454	23.0000	4.7958
41.9596	33.0000	5.7446
41.9739	25.0000	5.0000
41.9881	26.0000	5.0990
42.0024	36.0000	6.0000
42.0167	24.0000	4.8990
42.0309	26.0000	5.0990
42.0452	35.0000	5.9161
42.0594	32.0000	5.6569
42.0737	32.0000	5.6569
42.0880	28.0000	5.2915
42.1022	29.0000	5.3852
42.1165	28.0000	5.2915
42.1307	25.0000	5.0000
42.1450	34.0000	5.8310
42.1593	24.0000	4.8990
42.1735	17.0000	4.1231
42.1878	30.0000	5.4772
42.2020	25.0000	5.0000
42.2163	27.0000	5.1962
42.2306	37.0000	6.0828
42.2448	22.0000	4.6904
42.2591	34.0000	5.8310
42.2733	36.0000	6.0000
42.2876	34.0000	5.8310
42.3019	36.0000	6.0000
42.3161	27.0000	5.1962
42.3304	24.0000	4.8990
42.3446	29.0000	5.3852
42.3589	37.0000	6.0828
42.3732	27.0000	5.1962
42.3874	30.0000	5.4772
42.4017	28.0000	5.2915
42.4159	27.0000	5.1962
42.4302	32.0000	5.6569
42.4445	28.0000	5.2915
42.4587	24.0000	4.8990
42.4730	35.0000	5.9161
42.4872	39.0000	6.2450
42.5015	17.0000	4.1231
42.5158	24.0000	4.8990
42.5300	29.0000	5.3852
42.5443	33.0000	5.7446
42.5585	32.0000	5.6569
42.5728	30.0000	5.4772
42.5870	30.0000	5.4772
42.6013	34.0000	5.8310
42.6156	19.0000	4.3589
42.6298	31.0000	5.5678
42.6441	22.0000	4.6904
42.6583	32.0000	5.6569
42.6726	27.0000	5.1962
42.6869	34.0000	5.8310
42.7011	30.0000	5.4772
42.7154	33.0000	5.7446
42.7296	24.0000	4.8990
42.7439	32.0000	5.6569
42.7582	31.0000	5.5678
42.7724	30.0000	5.4772
42.7867	24.0000	4.8990
42.8009	36.0000	6.0000
42.8152	40.0000	6.3246
42.8295	26.0000	5.0990
42.8437	34.0000	5.8310
42.8580	37.0000	6.0828
42.8722	24.0000	4.8990
42.8865	31.0000	5.5678
42.9008	29.0000	5.3852
42.9150	33.0000	5.7446
42.9293	31.0000	5.5678
42.9435	23.0000	4.7958
42.9578	25.0000	5.0000
42.9721	22.0000	4.6904
42.9863	22.0000	4.6904
43.0006	18.0000	4.2426
43.0148	34.0000	5.8310
43.0291	21.0000	4.5826
43.0434	33.0000	5.7446
43.0576	24.0000	4.8990
43.0719	24.0000	4.8990
43.0861	32.0000	5.6569
43.1004	29.0000	5.3852
43.1146	31.0000	5.5678
43.1289	28.0000	5.2915
43.1432	28.0000	5.2915
43.1574	22.0000	4.6904
43.1717	28.0000	5.2915
43.1859	32.0000	5.6569
43.2002	27.0000	5.1962
43.2145	32.0000	5.6569
43.2287	27.0000	5.1962
43.2430	33.0000	5.7446
43.2572	30.0000	5.4772
43.2715	28.0000	5.2915
43.2858	31.0000	5.5678
43.3000	20.0000	4.4721
43.3143	19.0000	4.3589
43.3285	27.0000	5.1962
43.3428	35.0000	5.9161
43.3571	38.0000	6.1644
43.3713	31.0000	5.5678
43.3856	34.0000	5.8310
43.3998	25.0000	5.0000
43.4141	24.0000	4.8990
43.4284	30.0000	5.4772
43.4426	24.0000	4.8990
43.4569	27.0000	5.1962
43.4711	22.0000	4.6904
43.4854	41.0000	6.4031
43.4997	23.0000	4.7958
43.5139	37.0000	6.0828
43.5282	36.0000	6.0000
43.5424	26.0000	5.0990
43.5567	23.0000	4.7958
43.5710	28.0000	5.2915
43.5852	33.0000	5.7446
43.5995	37.0000	6.0828
43.6137	33.0000	5.7446
43.6280	25.0000	5.0000
43.6423	27.0000	5.1962
43.6565	34.0000	5.8310
43.6708	31.0000	5.5678
43.6850	21.0000	4.5826
43.6993	26.0000	5.0990
43.7135	29.0000	5.3852
43.7278	24.0000	4.8990
43.7421	32.0000	5.6569
43.7563	26.0000	5.0990
43.7706	43.0000	6.5574
43.7848	21.0000	4.5826
43.7991	32.0000	5.6569
43.8134	26.0000	5.0990
43.8276	35.0000	5.9161
43.8419	26.0000	5.0990
43.8561	37.0000	6.0828
43.8704	42.0000	6.4807
43.8847	31.0000	5.5678
43.8989	42.0000	6.4807
43.9132	35.0000	5.9161
43.9274	42.0000	6.4807
43.9417	31.0000	5.5678
43.9560	32.0000	5.6569
43.9702	34.0000	5.8310
43.9845	37.0000	6.0828
43.9987	35.0000	5.9161
44.0130	36.0000	6.0000
44.0273	38.0000	6.1644
44.0415	27.0000	5.1962
44.0558	33.0000	5.7446
44.0700	31.0000	5.5678
44.0843	38.0000	6.1644
44.0986	19.0000	4.3589
44.1128	25.0000	5.0000
44.1271	30.0000	5.4772
44.1413	32.0000	5.6569
44.1556	32.0000	5.6569
44.1699	40.0000	6.3246
44.1841	30.0000	5.4772
44.1984	28.0000	5.2915
44.2126	22.0000	4.6904
44.2269	24.0000	4.8990
44.2412	31.0000	5.5678
44.2554	31.0000	5.5678
44.2697	29.0000	5.3852
44.2839	31.0000	5.5678
44.2982	36.0000	6.0000
44.3124	32.0000	5.6569
44.3267	34.0000	5.8310
44.3410	28.0000	5.2915
44.3552	32.0000	5.6569
44.3695	28.0000	5.2915
44.3837	29.0000	5.3852
44.3980	27.0000	5.1962
44.4123	26.0000	5.0990
44.4265	27.0000	5.1962
44.4408	30.0000	5.4772
44.4550	26.0000	5.0990
44.4693	31.0000	5.5678
44.4836	23.0000	4.7958
44.4978	37.0000	6.0828
44.5121	26.0000	5.0990
44.5263	28.0000	5.2915
44.5406	33.0000	5.7446
44.5549	30.0000	5.4772
44.5691	26.0000	5.0990
44.5834	27.0000	5.1962
44.5976	23.0000	4.7958
44.6119	35.0000	5.9161
44.6262	25.0000	5.0000
44.6404	30.0000	5.4772
44.6547	29.0000	5.3852
44.6689	29.0000	5.3852
44.6832	23.0000	4.7958
44.6975	27.0000	5.1962
44.7117	25.0000	5.0000
44.7260	30.0000	5.4772
44.7402	31.0000	5.5678
44.7545	33.0000	5.7446
44.7688	27.0000	5.1962
44.7830	23.0000	4.7958
44.7973	29.0000	5.3852
44.8115	19.0000	4.3589
44.8258	21.0000	4.5826
44.8400	25.0000	5.0000
44.8543	36.0000	6.0000
44.8686	28.0000	5.2915
44.8828	25.0000	5.0000
44.8971	40.0000	6.3246
44.9113	32.0000	5.6569
44.9256	29.0000	5.3852
44.9399	17.0000	4.1231
44.9541	29.0000	5.3852
44.9684	29.0000	5.3852
44.9826	35.0000	5.9161
44.9969	30.0000	5.4772
45.0112	19.0000	4.3589
45.0254	31.0000	5.5678
45.0397	31.0000	5.5678
45.0539	36.0000	6.0000
45.0682	27.0000	5.1962
45.0825	28.0000	5.2915
45.0967	28.0000	5.2915
45.1110	25.0000	5.0000
45.1252	26.0000	5.0990
45.1395	18.0000	4.2426
45.1538	28.0000	5.2915
45.1680	28.0000	5.2915
45.1823	25.0000	5.0000
45.1965	26.0000	5.0990
45.2108	36.0000	6.0000
45.2251	21.0000	4.5826
45.2393	30.0000	5.4772
45.2536	20.0000	4.4721
45.2678	24.0000	4.8990
45.2821	29.0000	5.3852
45.2964	29.0000	5.3852
45.3106	29.0000	5.3852
45.3249	23.0000	4.7958
45.3391	32.0000	5.6569
45.3534	28.0000	5.2915
45.3677	37.0000	6.0828
45.3819	26.0000	5.0990
45.3962	33.0000	5.7446
45.4104	34.0000	5.8310
45.4247	31.0000	5.5678
45.4389	21.0000	4.5826
45.4532	20.0000	4.4721
45.4675	25.0000	5.0000
45.4817	32.0000	5.6569
45.4960	23.0000	4.7958
45.5102	25.0000	5.0000
45.5245	27.0000	5.1962
45.5388	38.0000	6.1644
45.5530	25.0000	5.0000
45.5673	26.0000	5.0990
45.5815	24.0000	4.8990
45.5958	33.0000	5.7446
45.6101	23.0000	4.7958
45.6243	27.0000	5.1962
45.6386	28.0000	5.2915
45.6528	25.0000	5.0000
45.6671	29.0000	5.3852
45.6814	15.0000	3.8730
45.6956	30.0000	5.4772
45.7099	31.0000	5.5678
45.7241	29.0000	5.3852
45.7384	22.0000	4.6904
45.7527	29.0000	5.3852
45.7669	21.0000	4.5826
45.7812	25.0000	5.0000
45.7954	21.0000	4.5826
45.8097	22.0000	4.6904
45.8240	25.0000	5.0000
45.8382	27.0000	5.1962
45.8525	16.0000	4.0000
45.8667	39.0000	6.2450
45.8810	24.0000	4.8990
45.8953	21.0000	4.5826
45.9095	24.0000	4.8990
45.9238	27.0000	5.1962
45.9380	38.0000	6.1644
45.9523	22.0000	4.6904
45.9665	17.0000	4.1231
45.9808	26.0000	5.0990
45.9951	19.0000	4.3589
46.0093	23.0000	4.7958
46.0236	37.0000	6.0828
46.0378	35.0000	5.9161
46.0521	33.0000	5.7446
46.0664	30.0000	5.4772
46.0806	24.0000	4.8990
46.0949	25.0000	5.0000
46.1091	31.0000	5.5678
46.1234	27.0000	5.1962
46.1377	29.0000	5.3852
46.1519	36.0000	6.0000
46.1662	40.0000	6.3246
46.1804	20.0000	4.4721
46.1947	29.0000	5.3852
46.2090	23.0000	4.7958
46.2232	34.0000	5.8310
46.2375	25.0000	5.0000
46.2517	32.0000	5.6569
46.2660	29.0000	5.3852
46.2803	23.0000	4.7958
46.2945	26.0000	5.0990
46.3088	18.0000	4.2426
46.3230	35.0000	5.9161
46.3373	38.0000	6.1644
46.3516	37.0000	6.0828
46.3658	42.0000	6.4807
46.3801	24.0000	4.8990
46.3943	31.0000	5.5678
46.4086	30.0000	5.4772
46.4229	32.0000	5.6569
46.4371	21.0000	4.5826
46.4514	28.0000	5.2915
46.4656	19.0000	4.3589
46.4799	37.0000	6.0828
46.4942	33.0000	5.7446
46.5084	41.0000	6.4031
46.5227	25.0000	5.0000
46.5369	27.0000	5.1962
46.5512	26.0000	5.0990
46.5654	37.0000	6.0828
46.5797	22.0000	4.6904
46.5940	26.0000	5.0990
46.6082	35.0000	5.9161
46.6225	36.0000	6.0000
46.6367	26.0000	5.0990
46.6510	35.0000	5.9161
46.6653	37.0000	6.0828
46.6795	22.0000	4.6904
46.6938	41.0000	6.4031
46.7080	33.0000	5.7446
46.7223	33.0000	5.7446
46.7366	41.0000	6.4031
46.7508	29.0000	5.3852
46.7651	39.0000	6.2450
46.7793	24.0000	4.8990
46.7936	33.0000	5.7446
46.8079	34.0000	5.8310
46.8221	35.0000	5.9161
46.8364	21.0000	4.5826
46.8506	25.0000	5.0000
46.8649	30.0000	5.4772
46.8792	38.0000	6.1644
46.8934	35.0000	5.9161
46.9077	29.0000	5.3852
46.9219	27.0000	5.1962
46.9362	34.0000	5.8310
46.9505	36.0000	6.0000
46.9647	40.0000	6.3246
46.9790	31.0000	5.5678
46.9932	38.0000	6.1644
47.0075	36.0000	6.0000
47.0218	48.0000	6.9282
47.0360	31.0000	5.5678
47.0503	30.0000	5.4772
47.0645	35.0000	5.9161
47.0788	35.0000	5.9161
47.0931	38.0000	6.1644
47.1073	33.0000	5.7446
47.1216	23.0000	4.7958
47.1358	34.0000	5.8310
47.1501	27.0000	5.1962
47.1643	31.0000	5.5678
47.1786	36.0000	6.0000
47.1929	35.0000	5.9161
47.2071	40.0000	6.3246
47.2214	31.0000	5.5678
47.2356	26.0000	5.0990
47.2499	33.0000	5.7446
47.2642	47.0000	6.8557
47.2784	28.0000	5.2915
47.2927	48.0000	6.9282
47.3069	32.0000	5.6569
47.3212	44.0000	6.6332
47.3355	39.0000	6.2450
47.3497	41.0000	6.4031
47.3640	40.0000	6.3246
47.3782	43.0000	6.5574
47.3925	39.0000	6.2450
47.4068	34.0000	5.8310
47.4210	43.0000	6.5574
47.4353	42.0000	6.4807
47.4495	55.0000	7.4162
47.4638	47.0000	6.8557
47.4781	49.0000	7.0000
47.4923	50.0000	7.0711
47.5066	52.0000	7.2111
47.5208	43.0000	6.5574
47.5351	57.0000	7.5498
47.5494	71.0000	8.4261
47.5636	76.0000	8.7178
47.5779	53.0000	7.2801
47.5921	52.0000	7.2111
47.6064	73.0000	8.5440
47.6207	72.0000	8.4853
47.6349	96.0000	9.7980
47.6492	73.0000	8.5440
47.6634	91.0000	9.5394
47.6777	80.0000	8.9443
47.6919	102.0000	10.0995
47.7062	94.0000	9.6954
47.7205	101.0000	10.0499
47.7347	112.0000	10.5830
47.7490	113.0000	10.6301
47.7632	121.0000	11.0000
47.7775	111.0000	10.5357
47.7918	113.0000	10.6301
47.8060	163.0000	12.7671
47.8203	129.0000	11.3578
47.8345	151.0000	12.2882
47.8488	142.0000	11.9164
47.8631	152.0000	12.3288
47.8773	148.0000	12.1655
47.8916	168.0000	12.9615
47.9058	157.0000	12.5300
47.9201	193.0000	13.8924
47.9344	203.0000	14.2478
47.9486	190.0000	13.7840
47.9629	182.0000	13.4907
47.9771	207.0000	14.3875
47.9914	207.0000	14.3875
48.0057	194.0000	13.9284
48.0199	205.0000	14.3178
48.0342	192.0000	13.8564
48.0484	187.0000	13.6748
48.0627	163.0000	12.7671
48.0770	162.0000	12.7279
48.0912	182.0000	13.4907
48.1055	185.0000	13.6015
48.1197	180.0000	13.4164
48.1340	165.0000	12.8452
48.1483	168.0000	12.9615
48.1625	135.0000	11.6190
48.1768	136.0000	11.6619
48.1910	120.0000	10.9545
48.2053	145.0000	12.0416
48.2196	119.0000	10.9087
48.2338	114.0000	10.6771
48.2481	98.0000	9.8995
48.2623	93.0000	9.6437
48.2766	104.0000	10.1980
48.2908	85.0000	9.2195
48.3051	71.0000	8.4261
48.3194	85.0000	9.2195
48.3336	75.0000	8.6603
48.3479	88.0000	9.3808
48.3621	76.0000	8.7178
48.3764	71.0000	8.4261
48.3907	68.0000	8.2462
48.4049	50.0000	7.0711
48.4192	60.0000	7.7460
48.4334	53.0000	7.2801
48.4477	56.0000	7.4833
48.4620	60.0000	7.7460
48.4762	57.0000	7.5498
48.4905	36.0000	6.0000
48.5047	48.0000	6.9282
[truncated: 4,313 more rows]
