# Supplementary material for: pdCIFplotter: visualizing powder diffraction data in pdCIF format
Source: J Appl Crystallogr. 2022 May 25;55(Pt 3):631–7. doi: 10.1107/S1600576722003478 (PMC9172038; doi:10.1107/S1600576722003478)
Supplement: Supplementary file 3 [file j-55-00631-sup3.zip › second/xye-files/degussa_007.xye]

20.0000	61.0000	7.8102
20.0143	59.0000	7.6811
20.0285	74.0000	8.6023
20.0428	93.0000	9.6437
20.0570	82.0000	9.0554
20.0713	78.0000	8.8318
20.0856	75.0000	8.6603
20.0998	63.0000	7.9373
20.1141	83.0000	9.1104
20.1283	85.0000	9.2195
20.1426	78.0000	8.8318
20.1569	65.0000	8.0623
20.1711	74.0000	8.6023
20.1854	64.0000	8.0000
20.1996	63.0000	7.9373
20.2139	71.0000	8.4261
20.2282	75.0000	8.6603
20.2424	55.0000	7.4162
20.2567	76.0000	8.7178
20.2709	64.0000	8.0000
20.2852	57.0000	7.5498
20.2994	76.0000	8.7178
20.3137	56.0000	7.4833
20.3280	76.0000	8.7178
20.3422	63.0000	7.9373
20.3565	73.0000	8.5440
20.3707	58.0000	7.6158
20.3850	67.0000	8.1854
20.3993	78.0000	8.8318
20.4135	58.0000	7.6158
20.4278	70.0000	8.3666
20.4420	70.0000	8.3666
20.4563	53.0000	7.2801
20.4706	64.0000	8.0000
20.4848	59.0000	7.6811
20.4991	50.0000	7.0711
20.5133	57.0000	7.5498
20.5276	62.0000	7.8740
20.5419	66.0000	8.1240
20.5561	41.0000	6.4031
20.5704	60.0000	7.7460
20.5846	51.0000	7.1414
20.5989	44.0000	6.6332
20.6132	63.0000	7.9373
20.6274	57.0000	7.5498
20.6417	53.0000	7.2801
20.6559	58.0000	7.6158
20.6702	61.0000	7.8102
20.6845	49.0000	7.0000
20.6987	65.0000	8.0623
20.7130	68.0000	8.2462
20.7272	68.0000	8.2462
20.7415	60.0000	7.7460
20.7558	53.0000	7.2801
20.7700	61.0000	7.8102
20.7843	55.0000	7.4162
20.7985	60.0000	7.7460
20.8128	58.0000	7.6158
20.8271	57.0000	7.5498
20.8413	71.0000	8.4261
20.8556	76.0000	8.7178
20.8698	70.0000	8.3666
20.8841	71.0000	8.4261
20.8983	57.0000	7.5498
20.9126	60.0000	7.7460
20.9269	67.0000	8.1854
20.9411	66.0000	8.1240
20.9554	76.0000	8.7178
20.9696	64.0000	8.0000
20.9839	58.0000	7.6158
20.9982	54.0000	7.3485
21.0124	53.0000	7.2801
21.0267	62.0000	7.8740
21.0409	83.0000	9.1104
21.0552	51.0000	7.1414
21.0695	59.0000	7.6811
21.0837	60.0000	7.7460
21.0980	78.0000	8.8318
21.1122	70.0000	8.3666
21.1265	61.0000	7.8102
21.1408	64.0000	8.0000
21.1550	60.0000	7.7460
21.1693	49.0000	7.0000
21.1835	77.0000	8.7750
21.1978	51.0000	7.1414
21.2121	68.0000	8.2462
21.2263	68.0000	8.2462
21.2406	58.0000	7.6158
21.2548	67.0000	8.1854
21.2691	68.0000	8.2462
21.2834	68.0000	8.2462
21.2976	72.0000	8.4853
21.3119	68.0000	8.2462
21.3261	47.0000	6.8557
21.3404	70.0000	8.3666
21.3547	54.0000	7.3485
21.3689	51.0000	7.1414
21.3832	56.0000	7.4833
21.3974	59.0000	7.6811
21.4117	54.0000	7.3485
21.4260	69.0000	8.3066
21.4402	61.0000	7.8102
21.4545	65.0000	8.0623
21.4687	74.0000	8.6023
21.4830	49.0000	7.0000
21.4972	64.0000	8.0000
21.5115	64.0000	8.0000
21.5258	69.0000	8.3066
21.5400	61.0000	7.8102
21.5543	79.0000	8.8882
21.5685	56.0000	7.4833
21.5828	54.0000	7.3485
21.5971	65.0000	8.0623
21.6113	60.0000	7.7460
21.6256	80.0000	8.9443
21.6398	58.0000	7.6158
21.6541	66.0000	8.1240
21.6684	58.0000	7.6158
21.6826	65.0000	8.0623
21.6969	77.0000	8.7750
21.7111	69.0000	8.3066
21.7254	70.0000	8.3666
21.7397	70.0000	8.3666
21.7539	69.0000	8.3066
21.7682	78.0000	8.8318
21.7824	80.0000	8.9443
21.7967	78.0000	8.8318
21.8110	67.0000	8.1854
21.8252	65.0000	8.0623
21.8395	54.0000	7.3485
21.8537	61.0000	7.8102
21.8680	60.0000	7.7460
21.8823	61.0000	7.8102
21.8965	70.0000	8.3666
21.9108	67.0000	8.1854
21.9250	70.0000	8.3666
21.9393	53.0000	7.2801
21.9536	66.0000	8.1240
21.9678	59.0000	7.6811
21.9821	51.0000	7.1414
21.9963	64.0000	8.0000
22.0106	60.0000	7.7460
22.0248	57.0000	7.5498
22.0391	56.0000	7.4833
22.0534	56.0000	7.4833
22.0676	62.0000	7.8740
22.0819	71.0000	8.4261
22.0961	62.0000	7.8740
22.1104	37.0000	6.0828
22.1247	58.0000	7.6158
22.1389	55.0000	7.4162
22.1532	66.0000	8.1240
22.1674	60.0000	7.7460
22.1817	63.0000	7.9373
22.1960	56.0000	7.4833
22.2102	60.0000	7.7460
22.2245	78.0000	8.8318
22.2387	77.0000	8.7750
22.2530	68.0000	8.2462
22.2673	58.0000	7.6158
22.2815	51.0000	7.1414
22.2958	56.0000	7.4833
22.3100	55.0000	7.4162
22.3243	68.0000	8.2462
22.3386	64.0000	8.0000
22.3528	65.0000	8.0623
22.3671	57.0000	7.5498
22.3813	53.0000	7.2801
22.3956	57.0000	7.5498
22.4099	71.0000	8.4261
22.4241	61.0000	7.8102
22.4384	67.0000	8.1854
22.4526	58.0000	7.6158
22.4669	50.0000	7.0711
22.4812	57.0000	7.5498
22.4954	55.0000	7.4162
22.5097	60.0000	7.7460
22.5239	61.0000	7.8102
22.5382	84.0000	9.1652
22.5525	81.0000	9.0000
22.5667	63.0000	7.9373
22.5810	62.0000	7.8740
22.5952	69.0000	8.3066
22.6095	71.0000	8.4261
22.6237	43.0000	6.5574
22.6380	57.0000	7.5498
22.6523	65.0000	8.0623
22.6665	44.0000	6.6332
22.6808	60.0000	7.7460
22.6950	52.0000	7.2111
22.7093	69.0000	8.3066
22.7236	57.0000	7.5498
22.7378	66.0000	8.1240
22.7521	65.0000	8.0623
22.7663	46.0000	6.7823
22.7806	65.0000	8.0623
22.7949	67.0000	8.1854
22.8091	54.0000	7.3485
22.8234	72.0000	8.4853
22.8376	58.0000	7.6158
22.8519	59.0000	7.6811
22.8662	65.0000	8.0623
22.8804	56.0000	7.4833
22.8947	64.0000	8.0000
22.9089	66.0000	8.1240
22.9232	74.0000	8.6023
22.9375	57.0000	7.5498
22.9517	42.0000	6.4807
22.9660	53.0000	7.2801
22.9802	81.0000	9.0000
22.9945	77.0000	8.7750
23.0088	71.0000	8.4261
23.0230	48.0000	6.9282
23.0373	81.0000	9.0000
23.0515	56.0000	7.4833
23.0658	61.0000	7.8102
23.0801	71.0000	8.4261
23.0943	82.0000	9.0554
23.1086	61.0000	7.8102
23.1228	59.0000	7.6811
23.1371	69.0000	8.3066
23.1513	61.0000	7.8102
23.1656	53.0000	7.2801
23.1799	64.0000	8.0000
23.1941	63.0000	7.9373
23.2084	69.0000	8.3066
23.2226	67.0000	8.1854
23.2369	45.0000	6.7082
23.2512	68.0000	8.2462
23.2654	71.0000	8.4261
23.2797	60.0000	7.7460
23.2939	59.0000	7.6811
23.3082	66.0000	8.1240
23.3225	56.0000	7.4833
23.3367	59.0000	7.6811
23.3510	66.0000	8.1240
23.3652	57.0000	7.5498
23.3795	72.0000	8.4853
23.3938	57.0000	7.5498
23.4080	73.0000	8.5440
23.4223	49.0000	7.0000
23.4365	64.0000	8.0000
23.4508	60.0000	7.7460
23.4651	51.0000	7.1414
23.4793	51.0000	7.1414
23.4936	63.0000	7.9373
23.5078	75.0000	8.6603
23.5221	64.0000	8.0000
23.5364	66.0000	8.1240
23.5506	61.0000	7.8102
23.5649	63.0000	7.9373
23.5791	47.0000	6.8557
23.5934	74.0000	8.6023
23.6077	61.0000	7.8102
23.6219	71.0000	8.4261
23.6362	74.0000	8.6023
23.6504	53.0000	7.2801
23.6647	69.0000	8.3066
23.6790	63.0000	7.9373
23.6932	64.0000	8.0000
23.7075	68.0000	8.2462
23.7217	64.0000	8.0000
23.7360	59.0000	7.6811
23.7502	72.0000	8.4853
23.7645	55.0000	7.4162
23.7788	60.0000	7.7460
23.7930	77.0000	8.7750
23.8073	69.0000	8.3066
23.8215	75.0000	8.6603
23.8358	74.0000	8.6023
23.8501	69.0000	8.3066
23.8643	60.0000	7.7460
23.8786	78.0000	8.8318
23.8928	63.0000	7.9373
23.9071	74.0000	8.6023
23.9214	63.0000	7.9373
23.9356	71.0000	8.4261
23.9499	83.0000	9.1104
23.9641	64.0000	8.0000
23.9784	67.0000	8.1854
23.9927	65.0000	8.0623
24.0069	89.0000	9.4340
24.0212	56.0000	7.4833
24.0354	66.0000	8.1240
24.0497	72.0000	8.4853
24.0640	68.0000	8.2462
24.0782	74.0000	8.6023
24.0925	54.0000	7.3485
24.1067	64.0000	8.0000
24.1210	61.0000	7.8102
24.1353	74.0000	8.6023
24.1495	70.0000	8.3666
24.1638	65.0000	8.0623
24.1780	77.0000	8.7750
24.1923	74.0000	8.6023
24.2066	70.0000	8.3666
24.2208	72.0000	8.4853
24.2351	66.0000	8.1240
24.2493	80.0000	8.9443
24.2636	73.0000	8.5440
24.2779	68.0000	8.2462
24.2921	74.0000	8.6023
24.3064	67.0000	8.1854
24.3206	95.0000	9.7468
24.3349	86.0000	9.2736
24.3491	83.0000	9.1104
24.3634	86.0000	9.2736
24.3777	69.0000	8.3066
24.3919	78.0000	8.8318
24.4062	93.0000	9.6437
24.4204	101.0000	10.0499
24.4347	85.0000	9.2195
24.4490	72.0000	8.4853
24.4632	86.0000	9.2736
24.4775	91.0000	9.5394
24.4917	88.0000	9.3808
24.5060	91.0000	9.5394
24.5203	87.0000	9.3274
24.5345	84.0000	9.1652
24.5488	87.0000	9.3274
24.5630	77.0000	8.7750
24.5773	91.0000	9.5394
24.5916	90.0000	9.4868
24.6058	93.0000	9.6437
24.6201	119.0000	10.9087
24.6343	104.0000	10.1980
24.6486	103.0000	10.1489
24.6629	108.0000	10.3923
24.6771	110.0000	10.4881
24.6914	103.0000	10.1489
24.7056	119.0000	10.9087
24.7199	116.0000	10.7703
24.7342	128.0000	11.3137
24.7484	123.0000	11.0905
24.7627	112.0000	10.5830
24.7769	135.0000	11.6190
24.7912	123.0000	11.0905
24.8055	149.0000	12.2066
24.8197	140.0000	11.8322
24.8340	148.0000	12.1655
24.8482	146.0000	12.0830
24.8625	140.0000	11.8322
24.8767	163.0000	12.7671
24.8910	205.0000	14.3178
24.9053	188.0000	13.7113
24.9195	175.0000	13.2288
24.9338	199.0000	14.1067
24.9480	196.0000	14.0000
24.9623	230.0000	15.1658
24.9766	251.0000	15.8430
24.9908	268.0000	16.3707
25.0051	281.0000	16.7631
25.0193	322.0000	17.9444
25.0336	296.0000	17.2047
25.0479	353.0000	18.7883
25.0621	347.0000	18.6279
25.0764	389.0000	19.7231
25.0906	424.0000	20.5913
25.1049	475.0000	21.7945
25.1192	489.0000	22.1133
25.1334	510.0000	22.5832
25.1477	508.0000	22.5389
25.1619	576.0000	24.0000
25.1762	623.0000	24.9600
25.1905	671.0000	25.9037
25.2047	690.0000	26.2679
25.2190	719.0000	26.8142
25.2332	727.0000	26.9629
25.2475	774.0000	27.8209
25.2618	736.0000	27.1293
25.2760	762.0000	27.6043
25.2903	804.0000	28.3549
25.3045	800.0000	28.2843
25.3188	757.0000	27.5136
25.3331	757.0000	27.5136
25.3473	796.0000	28.2135
25.3616	727.0000	26.9629
25.3758	715.0000	26.7395
25.3901	651.0000	25.5147
25.4044	606.0000	24.6171
25.4186	621.0000	24.9199
25.4329	575.0000	23.9792
25.4471	500.0000	22.3607
25.4614	465.0000	21.5639
25.4756	447.0000	21.1424
25.4899	410.0000	20.2485
25.5042	375.0000	19.3649
25.5184	365.0000	19.1050
25.5327	341.0000	18.4662
25.5469	288.0000	16.9706
25.5612	303.0000	17.4069
25.5755	292.0000	17.0880
25.5897	249.0000	15.7797
25.6040	241.0000	15.5242
25.6182	224.0000	14.9666
25.6325	211.0000	14.5258
25.6468	196.0000	14.0000
25.6610	213.0000	14.5945
25.6753	173.0000	13.1529
25.6895	167.0000	12.9228
25.7038	208.0000	14.4222
25.7181	159.0000	12.6095
25.7323	133.0000	11.5326
25.7466	164.0000	12.8062
25.7608	140.0000	11.8322
25.7751	123.0000	11.0905
25.7894	145.0000	12.0416
25.8036	121.0000	11.0000
25.8179	134.0000	11.5758
25.8321	123.0000	11.0905
25.8464	129.0000	11.3578
25.8607	113.0000	10.6301
25.8749	116.0000	10.7703
25.8892	120.0000	10.9545
25.9034	104.0000	10.1980
25.9177	117.0000	10.8167
25.9320	108.0000	10.3923
25.9462	115.0000	10.7238
25.9605	85.0000	9.2195
25.9747	107.0000	10.3441
25.9890	87.0000	9.3274
26.0032	75.0000	8.6603
26.0175	92.0000	9.5917
26.0318	87.0000	9.3274
26.0460	98.0000	9.8995
26.0603	104.0000	10.1980
26.0745	97.0000	9.8489
26.0888	70.0000	8.3666
26.1031	93.0000	9.6437
26.1173	82.0000	9.0554
26.1316	81.0000	9.0000
26.1458	79.0000	8.8882
26.1601	73.0000	8.5440
26.1744	76.0000	8.7178
26.1886	86.0000	9.2736
26.2029	77.0000	8.7750
26.2171	85.0000	9.2195
26.2314	71.0000	8.4261
26.2457	79.0000	8.8882
26.2599	71.0000	8.4261
26.2742	73.0000	8.5440
26.2884	80.0000	8.9443
26.3027	71.0000	8.4261
26.3170	65.0000	8.0623
26.3312	74.0000	8.6023
26.3455	72.0000	8.4853
26.3597	82.0000	9.0554
26.3740	65.0000	8.0623
26.3883	83.0000	9.1104
26.4025	85.0000	9.2195
26.4168	75.0000	8.6603
26.4310	71.0000	8.4261
26.4453	74.0000	8.6023
26.4596	73.0000	8.5440
26.4738	67.0000	8.1854
26.4881	68.0000	8.2462
26.5023	66.0000	8.1240
26.5166	85.0000	9.2195
26.5309	73.0000	8.5440
26.5451	75.0000	8.6603
26.5594	61.0000	7.8102
26.5736	61.0000	7.8102
26.5879	83.0000	9.1104
26.6021	61.0000	7.8102
26.6164	75.0000	8.6603
26.6307	85.0000	9.2195
26.6449	50.0000	7.0711
26.6592	69.0000	8.3066
26.6734	78.0000	8.8318
26.6877	61.0000	7.8102
26.7020	68.0000	8.2462
26.7162	64.0000	8.0000
26.7305	64.0000	8.0000
26.7447	60.0000	7.7460
26.7590	76.0000	8.7178
26.7733	79.0000	8.8882
26.7875	72.0000	8.4853
26.8018	56.0000	7.4833
26.8160	59.0000	7.6811
26.8303	62.0000	7.8740
26.8446	57.0000	7.5498
26.8588	68.0000	8.2462
26.8731	68.0000	8.2462
26.8873	59.0000	7.6811
26.9016	57.0000	7.5498
26.9159	62.0000	7.8740
26.9301	59.0000	7.6811
26.9444	69.0000	8.3066
26.9586	62.0000	7.8740
26.9729	78.0000	8.8318
26.9872	80.0000	8.9443
27.0014	54.0000	7.3485
27.0157	64.0000	8.0000
27.0299	74.0000	8.6023
27.0442	77.0000	8.7750
27.0585	69.0000	8.3066
27.0727	67.0000	8.1854
27.0870	86.0000	9.2736
27.1012	86.0000	9.2736
27.1155	88.0000	9.3808
27.1298	67.0000	8.1854
27.1440	87.0000	9.3274
27.1583	89.0000	9.4340
27.1725	87.0000	9.3274
27.1868	98.0000	9.8995
27.2010	89.0000	9.4340
27.2153	82.0000	9.0554
27.2296	105.0000	10.2470
27.2438	111.0000	10.5357
27.2581	98.0000	9.8995
27.2723	101.0000	10.0499
27.2866	120.0000	10.9545
27.3009	107.0000	10.3441
27.3151	117.0000	10.8167
27.3294	135.0000	11.6190
27.3436	132.0000	11.4891
27.3579	175.0000	13.2288
27.3722	153.0000	12.3693
27.3864	157.0000	12.5300
27.4007	159.0000	12.6095
27.4149	145.0000	12.0416
27.4292	136.0000	11.6619
27.4435	155.0000	12.4499
27.4577	139.0000	11.7898
27.4720	137.0000	11.7047
27.4862	139.0000	11.7898
27.5005	118.0000	10.8628
27.5148	120.0000	10.9545
27.5290	97.0000	9.8489
27.5433	91.0000	9.5394
27.5575	89.0000	9.4340
27.5718	82.0000	9.0554
27.5861	101.0000	10.0499
27.6003	79.0000	8.8882
27.6146	98.0000	9.8995
27.6288	83.0000	9.1104
27.6431	77.0000	8.7750
27.6574	77.0000	8.7750
27.6716	81.0000	9.0000
27.6859	68.0000	8.2462
27.7001	57.0000	7.5498
27.7144	72.0000	8.4853
27.7286	73.0000	8.5440
27.7429	62.0000	7.8740
27.7572	71.0000	8.4261
27.7714	52.0000	7.2111
27.7857	53.0000	7.2801
27.7999	56.0000	7.4833
27.8142	75.0000	8.6603
27.8285	65.0000	8.0623
27.8427	44.0000	6.6332
27.8570	51.0000	7.1414
27.8712	45.0000	6.7082
27.8855	56.0000	7.4833
27.8998	68.0000	8.2462
27.9140	46.0000	6.7823
27.9283	51.0000	7.1414
27.9425	48.0000	6.9282
27.9568	58.0000	7.6158
27.9711	53.0000	7.2801
27.9853	61.0000	7.8102
27.9996	53.0000	7.2801
28.0138	57.0000	7.5498
28.0281	48.0000	6.9282
28.0424	60.0000	7.7460
28.0566	60.0000	7.7460
28.0709	45.0000	6.7082
28.0851	57.0000	7.5498
28.0994	50.0000	7.0711
28.1137	49.0000	7.0000
28.1279	51.0000	7.1414
28.1422	66.0000	8.1240
28.1564	60.0000	7.7460
28.1707	63.0000	7.9373
28.1850	41.0000	6.4031
28.1992	48.0000	6.9282
28.2135	57.0000	7.5498
28.2277	48.0000	6.9282
28.2420	47.0000	6.8557
28.2563	53.0000	7.2801
28.2705	63.0000	7.9373
28.2848	50.0000	7.0711
28.2990	58.0000	7.6158
28.3133	56.0000	7.4833
28.3275	53.0000	7.2801
28.3418	56.0000	7.4833
28.3561	57.0000	7.5498
28.3703	50.0000	7.0711
28.3846	49.0000	7.0000
28.3988	47.0000	6.8557
28.4131	43.0000	6.5574
28.4274	59.0000	7.6811
28.4416	58.0000	7.6158
28.4559	58.0000	7.6158
28.4701	71.0000	8.4261
28.4844	53.0000	7.2801
28.4987	41.0000	6.4031
28.5129	54.0000	7.3485
28.5272	62.0000	7.8740
28.5414	47.0000	6.8557
28.5557	51.0000	7.1414
28.5700	49.0000	7.0000
28.5842	54.0000	7.3485
28.5985	45.0000	6.7082
28.6127	49.0000	7.0000
28.6270	54.0000	7.3485
28.6413	59.0000	7.6811
28.6555	44.0000	6.6332
28.6698	49.0000	7.0000
28.6840	46.0000	6.7823
28.6983	45.0000	6.7082
28.7126	56.0000	7.4833
28.7268	51.0000	7.1414
28.7411	39.0000	6.2450
28.7553	56.0000	7.4833
28.7696	47.0000	6.8557
28.7839	51.0000	7.1414
28.7981	36.0000	6.0000
28.8124	35.0000	5.9161
28.8266	53.0000	7.2801
28.8409	51.0000	7.1414
28.8551	47.0000	6.8557
28.8694	54.0000	7.3485
28.8837	54.0000	7.3485
28.8979	45.0000	6.7082
28.9122	49.0000	7.0000
28.9264	56.0000	7.4833
28.9407	54.0000	7.3485
28.9550	46.0000	6.7823
28.9692	50.0000	7.0711
28.9835	51.0000	7.1414
28.9977	63.0000	7.9373
29.0120	41.0000	6.4031
29.0263	42.0000	6.4807
29.0405	54.0000	7.3485
29.0548	53.0000	7.2801
29.0690	56.0000	7.4833
29.0833	55.0000	7.4162
29.0976	48.0000	6.9282
29.1118	37.0000	6.0828
29.1261	42.0000	6.4807
29.1403	61.0000	7.8102
29.1546	54.0000	7.3485
29.1689	58.0000	7.6158
29.1831	59.0000	7.6811
29.1974	49.0000	7.0000
29.2116	40.0000	6.3246
29.2259	62.0000	7.8740
29.2402	42.0000	6.4807
29.2544	52.0000	7.2111
29.2687	55.0000	7.4162
29.2829	49.0000	7.0000
29.2972	38.0000	6.1644
29.3115	43.0000	6.5574
29.3257	47.0000	6.8557
29.3400	43.0000	6.5574
29.3542	48.0000	6.9282
29.3685	54.0000	7.3485
29.3828	52.0000	7.2111
29.3970	61.0000	7.8102
29.4113	42.0000	6.4807
29.4255	49.0000	7.0000
29.4398	38.0000	6.1644
29.4540	49.0000	7.0000
29.4683	48.0000	6.9282
29.4826	55.0000	7.4162
29.4968	47.0000	6.8557
29.5111	46.0000	6.7823
29.5253	57.0000	7.5498
29.5396	54.0000	7.3485
29.5539	59.0000	7.6811
29.5681	46.0000	6.7823
29.5824	43.0000	6.5574
29.5966	52.0000	7.2111
29.6109	44.0000	6.6332
29.6252	54.0000	7.3485
29.6394	52.0000	7.2111
29.6537	51.0000	7.1414
29.6679	43.0000	6.5574
29.6822	52.0000	7.2111
29.6965	56.0000	7.4833
29.7107	44.0000	6.6332
29.7250	41.0000	6.4031
29.7392	42.0000	6.4807
29.7535	51.0000	7.1414
29.7678	55.0000	7.4162
29.7820	43.0000	6.5574
29.7963	45.0000	6.7082
29.8105	48.0000	6.9282
29.8248	49.0000	7.0000
29.8391	42.0000	6.4807
29.8533	51.0000	7.1414
29.8676	37.0000	6.0828
29.8818	40.0000	6.3246
29.8961	49.0000	7.0000
29.9104	57.0000	7.5498
29.9246	53.0000	7.2801
29.9389	35.0000	5.9161
29.9531	50.0000	7.0711
29.9674	55.0000	7.4162
29.9817	52.0000	7.2111
29.9959	39.0000	6.2450
30.0102	42.0000	6.4807
30.0244	36.0000	6.0000
30.0387	46.0000	6.7823
30.0529	54.0000	7.3485
30.0672	59.0000	7.6811
30.0815	66.0000	8.1240
30.0957	51.0000	7.1414
30.1100	52.0000	7.2111
30.1242	34.0000	5.8310
30.1385	49.0000	7.0000
30.1528	42.0000	6.4807
30.1670	45.0000	6.7082
30.1813	45.0000	6.7082
30.1955	38.0000	6.1644
30.2098	52.0000	7.2111
30.2241	60.0000	7.7460
30.2383	44.0000	6.6332
30.2526	50.0000	7.0711
30.2668	40.0000	6.3246
30.2811	43.0000	6.5574
30.2954	52.0000	7.2111
30.3096	48.0000	6.9282
30.3239	46.0000	6.7823
30.3381	53.0000	7.2801
30.3524	39.0000	6.2450
30.3667	59.0000	7.6811
30.3809	43.0000	6.5574
30.3952	54.0000	7.3485
30.4094	44.0000	6.6332
30.4237	51.0000	7.1414
30.4380	44.0000	6.6332
30.4522	52.0000	7.2111
30.4665	53.0000	7.2801
30.4807	41.0000	6.4031
30.4950	49.0000	7.0000
30.5093	44.0000	6.6332
30.5235	49.0000	7.0000
30.5378	46.0000	6.7823
30.5520	34.0000	5.8310
30.5663	39.0000	6.2450
30.5805	44.0000	6.6332
30.5948	45.0000	6.7082
30.6091	52.0000	7.2111
30.6233	32.0000	5.6569
30.6376	47.0000	6.8557
30.6518	31.0000	5.5678
30.6661	50.0000	7.0711
30.6804	43.0000	6.5574
30.6946	55.0000	7.4162
30.7089	41.0000	6.4031
30.7231	44.0000	6.6332
30.7374	46.0000	6.7823
30.7517	35.0000	5.9161
30.7659	44.0000	6.6332
30.7802	52.0000	7.2111
30.7944	45.0000	6.7082
30.8087	39.0000	6.2450
30.8230	63.0000	7.9373
30.8372	34.0000	5.8310
30.8515	39.0000	6.2450
30.8657	34.0000	5.8310
30.8800	43.0000	6.5574
30.8943	41.0000	6.4031
30.9085	52.0000	7.2111
30.9228	54.0000	7.3485
30.9370	44.0000	6.6332
30.9513	38.0000	6.1644
30.9656	46.0000	6.7823
30.9798	44.0000	6.6332
30.9941	40.0000	6.3246
31.0083	41.0000	6.4031
31.0226	48.0000	6.9282
31.0369	46.0000	6.7823
31.0511	43.0000	6.5574
31.0654	37.0000	6.0828
31.0796	54.0000	7.3485
31.0939	55.0000	7.4162
31.1082	47.0000	6.8557
31.1224	57.0000	7.5498
31.1367	44.0000	6.6332
31.1509	48.0000	6.9282
31.1652	48.0000	6.9282
31.1794	49.0000	7.0000
31.1937	40.0000	6.3246
31.2080	43.0000	6.5574
31.2222	49.0000	7.0000
31.2365	47.0000	6.8557
31.2507	50.0000	7.0711
31.2650	41.0000	6.4031
31.2793	47.0000	6.8557
31.2935	45.0000	6.7082
31.3078	41.0000	6.4031
31.3220	46.0000	6.7823
31.3363	37.0000	6.0828
31.3506	26.0000	5.0990
31.3648	38.0000	6.1644
31.3791	37.0000	6.0828
31.3933	49.0000	7.0000
31.4076	43.0000	6.5574
31.4219	48.0000	6.9282
31.4361	42.0000	6.4807
31.4504	54.0000	7.3485
31.4646	42.0000	6.4807
31.4789	48.0000	6.9282
31.4932	38.0000	6.1644
31.5074	55.0000	7.4162
31.5217	38.0000	6.1644
31.5359	50.0000	7.0711
31.5502	37.0000	6.0828
31.5645	38.0000	6.1644
31.5787	42.0000	6.4807
31.5930	48.0000	6.9282
31.6072	33.0000	5.7446
31.6215	41.0000	6.4031
31.6358	38.0000	6.1644
31.6500	46.0000	6.7823
31.6643	42.0000	6.4807
31.6785	45.0000	6.7082
31.6928	47.0000	6.8557
31.7070	47.0000	6.8557
31.7213	29.0000	5.3852
31.7356	42.0000	6.4807
31.7498	47.0000	6.8557
31.7641	43.0000	6.5574
31.7783	38.0000	6.1644
31.7926	38.0000	6.1644
31.8069	46.0000	6.7823
31.8211	42.0000	6.4807
31.8354	41.0000	6.4031
31.8496	53.0000	7.2801
31.8639	38.0000	6.1644
31.8782	60.0000	7.7460
31.8924	47.0000	6.8557
31.9067	48.0000	6.9282
31.9209	43.0000	6.5574
31.9352	45.0000	6.7082
31.9495	30.0000	5.4772
31.9637	31.0000	5.5678
31.9780	40.0000	6.3246
31.9922	37.0000	6.0828
32.0065	40.0000	6.3246
32.0208	46.0000	6.7823
32.0350	49.0000	7.0000
32.0493	34.0000	5.8310
32.0635	46.0000	6.7823
32.0778	42.0000	6.4807
32.0921	38.0000	6.1644
32.1063	44.0000	6.6332
32.1206	51.0000	7.1414
32.1348	38.0000	6.1644
32.1491	45.0000	6.7082
32.1634	44.0000	6.6332
32.1776	46.0000	6.7823
32.1919	46.0000	6.7823
32.2061	34.0000	5.8310
32.2204	41.0000	6.4031
32.2347	41.0000	6.4031
32.2489	52.0000	7.2111
32.2632	43.0000	6.5574
32.2774	37.0000	6.0828
32.2917	43.0000	6.5574
32.3059	38.0000	6.1644
32.3202	40.0000	6.3246
32.3345	40.0000	6.3246
32.3487	50.0000	7.0711
32.3630	42.0000	6.4807
32.3772	43.0000	6.5574
32.3915	40.0000	6.3246
32.4058	44.0000	6.6332
32.4200	43.0000	6.5574
32.4343	26.0000	5.0990
32.4485	43.0000	6.5574
32.4628	35.0000	5.9161
32.4771	33.0000	5.7446
32.4913	48.0000	6.9282
32.5056	43.0000	6.5574
32.5198	36.0000	6.0000
32.5341	46.0000	6.7823
32.5484	50.0000	7.0711
32.5626	40.0000	6.3246
32.5769	48.0000	6.9282
32.5911	47.0000	6.8557
32.6054	41.0000	6.4031
32.6197	47.0000	6.8557
32.6339	36.0000	6.0000
32.6482	48.0000	6.9282
32.6624	35.0000	5.9161
32.6767	39.0000	6.2450
32.6910	42.0000	6.4807
32.7052	34.0000	5.8310
32.7195	58.0000	7.6158
32.7337	36.0000	6.0000
32.7480	38.0000	6.1644
32.7623	40.0000	6.3246
32.7765	44.0000	6.6332
32.7908	41.0000	6.4031
32.8050	44.0000	6.6332
32.8193	45.0000	6.7082
32.8336	42.0000	6.4807
32.8478	43.0000	6.5574
32.8621	37.0000	6.0828
32.8763	34.0000	5.8310
32.8906	44.0000	6.6332
32.9048	35.0000	5.9161
32.9191	50.0000	7.0711
32.9334	41.0000	6.4031
32.9476	40.0000	6.3246
32.9619	42.0000	6.4807
32.9761	49.0000	7.0000
32.9904	29.0000	5.3852
33.0047	35.0000	5.9161
33.0189	43.0000	6.5574
33.0332	47.0000	6.8557
33.0474	45.0000	6.7082
33.0617	49.0000	7.0000
33.0760	41.0000	6.4031
33.0902	36.0000	6.0000
33.1045	44.0000	6.6332
33.1187	41.0000	6.4031
33.1330	44.0000	6.6332
33.1473	42.0000	6.4807
33.1615	50.0000	7.0711
33.1758	40.0000	6.3246
33.1900	30.0000	5.4772
33.2043	51.0000	7.1414
33.2186	32.0000	5.6569
33.2328	46.0000	6.7823
33.2471	35.0000	5.9161
33.2613	56.0000	7.4833
33.2756	44.0000	6.6332
33.2899	32.0000	5.6569
33.3041	45.0000	6.7082
33.3184	37.0000	6.0828
33.3326	37.0000	6.0828
33.3469	36.0000	6.0000
33.3612	56.0000	7.4833
33.3754	40.0000	6.3246
33.3897	55.0000	7.4162
33.4039	36.0000	6.0000
33.4182	38.0000	6.1644
33.4324	43.0000	6.5574
33.4467	41.0000	6.4031
33.4610	35.0000	5.9161
33.4752	37.0000	6.0828
33.4895	39.0000	6.2450
33.5037	30.0000	5.4772
33.5180	47.0000	6.8557
33.5323	55.0000	7.4162
33.5465	47.0000	6.8557
33.5608	32.0000	5.6569
33.5750	42.0000	6.4807
33.5893	44.0000	6.6332
33.6036	43.0000	6.5574
33.6178	53.0000	7.2801
33.6321	43.0000	6.5574
33.6463	45.0000	6.7082
33.6606	31.0000	5.5678
33.6749	45.0000	6.7082
33.6891	52.0000	7.2111
33.7034	34.0000	5.8310
33.7176	43.0000	6.5574
33.7319	40.0000	6.3246
33.7462	41.0000	6.4031
33.7604	38.0000	6.1644
33.7747	35.0000	5.9161
33.7889	50.0000	7.0711
33.8032	34.0000	5.8310
33.8175	40.0000	6.3246
33.8317	32.0000	5.6569
33.8460	35.0000	5.9161
33.8602	55.0000	7.4162
33.8745	41.0000	6.4031
33.8888	38.0000	6.1644
33.9030	44.0000	6.6332
33.9173	30.0000	5.4772
33.9315	34.0000	5.8310
33.9458	34.0000	5.8310
33.9601	35.0000	5.9161
33.9743	35.0000	5.9161
33.9886	44.0000	6.6332
34.0028	45.0000	6.7082
34.0171	39.0000	6.2450
34.0313	42.0000	6.4807
34.0456	44.0000	6.6332
34.0599	39.0000	6.2450
34.0741	51.0000	7.1414
34.0884	33.0000	5.7446
34.1026	44.0000	6.6332
34.1169	36.0000	6.0000
34.1312	48.0000	6.9282
34.1454	39.0000	6.2450
34.1597	40.0000	6.3246
34.1739	49.0000	7.0000
34.1882	32.0000	5.6569
34.2025	42.0000	6.4807
34.2167	42.0000	6.4807
34.2310	29.0000	5.3852
34.2452	36.0000	6.0000
34.2595	44.0000	6.6332
34.2738	37.0000	6.0828
34.2880	43.0000	6.5574
34.3023	39.0000	6.2450
34.3165	47.0000	6.8557
34.3308	41.0000	6.4031
34.3451	30.0000	5.4772
34.3593	42.0000	6.4807
34.3736	35.0000	5.9161
34.3878	30.0000	5.4772
34.4021	35.0000	5.9161
34.4164	32.0000	5.6569
34.4306	30.0000	5.4772
34.4449	37.0000	6.0828
34.4591	29.0000	5.3852
34.4734	38.0000	6.1644
34.4877	44.0000	6.6332
34.5019	39.0000	6.2450
34.5162	43.0000	6.5574
34.5304	44.0000	6.6332
34.5447	37.0000	6.0828
34.5589	38.0000	6.1644
34.5732	40.0000	6.3246
34.5875	40.0000	6.3246
34.6017	32.0000	5.6569
34.6160	49.0000	7.0000
34.6302	25.0000	5.0000
34.6445	27.0000	5.1962
34.6588	38.0000	6.1644
34.6730	26.0000	5.0990
34.6873	48.0000	6.9282
34.7015	30.0000	5.4772
34.7158	53.0000	7.2801
34.7301	36.0000	6.0000
34.7443	51.0000	7.1414
34.7586	31.0000	5.5678
34.7728	40.0000	6.3246
34.7871	38.0000	6.1644
34.8014	39.0000	6.2450
34.8156	34.0000	5.8310
34.8299	46.0000	6.7823
34.8441	30.0000	5.4772
34.8584	46.0000	6.7823
34.8727	41.0000	6.4031
34.8869	30.0000	5.4772
34.9012	35.0000	5.9161
34.9154	31.0000	5.5678
34.9297	37.0000	6.0828
34.9440	28.0000	5.2915
34.9582	38.0000	6.1644
34.9725	28.0000	5.2915
34.9867	45.0000	6.7082
35.0010	35.0000	5.9161
35.0153	42.0000	6.4807
35.0295	35.0000	5.9161
35.0438	33.0000	5.7446
35.0580	37.0000	6.0828
35.0723	31.0000	5.5678
35.0866	39.0000	6.2450
35.1008	31.0000	5.5678
35.1151	36.0000	6.0000
35.1293	50.0000	7.0711
35.1436	38.0000	6.1644
35.1578	40.0000	6.3246
35.1721	33.0000	5.7446
35.1864	52.0000	7.2111
35.2006	41.0000	6.4031
35.2149	44.0000	6.6332
35.2291	43.0000	6.5574
35.2434	38.0000	6.1644
35.2577	44.0000	6.6332
35.2719	29.0000	5.3852
35.2862	43.0000	6.5574
35.3004	39.0000	6.2450
35.3147	44.0000	6.6332
35.3290	42.0000	6.4807
35.3432	46.0000	6.7823
35.3575	43.0000	6.5574
35.3717	44.0000	6.6332
35.3860	43.0000	6.5574
35.4003	35.0000	5.9161
35.4145	36.0000	6.0000
35.4288	37.0000	6.0828
35.4430	36.0000	6.0000
35.4573	30.0000	5.4772
35.4716	40.0000	6.3246
35.4858	43.0000	6.5574
35.5001	38.0000	6.1644
35.5143	47.0000	6.8557
35.5286	41.0000	6.4031
35.5429	35.0000	5.9161
35.5571	48.0000	6.9282
35.5714	52.0000	7.2111
35.5856	49.0000	7.0000
35.5999	46.0000	6.7823
35.6142	45.0000	6.7082
35.6284	49.0000	7.0000
35.6427	31.0000	5.5678
35.6569	43.0000	6.5574
35.6712	40.0000	6.3246
35.6855	56.0000	7.4833
35.6997	32.0000	5.6569
35.7140	40.0000	6.3246
35.7282	53.0000	7.2801
35.7425	49.0000	7.0000
35.7567	64.0000	8.0000
35.7710	53.0000	7.2801
35.7853	46.0000	6.7823
35.7995	46.0000	6.7823
35.8138	54.0000	7.3485
35.8280	58.0000	7.6158
35.8423	70.0000	8.3666
35.8566	56.0000	7.4833
35.8708	55.0000	7.4162
35.8851	77.0000	8.7750
35.8993	79.0000	8.8882
35.9136	60.0000	7.7460
35.9279	71.0000	8.4261
35.9421	59.0000	7.6811
35.9564	69.0000	8.3066
35.9706	83.0000	9.1104
35.9849	67.0000	8.1854
35.9992	94.0000	9.6954
36.0134	74.0000	8.6023
36.0277	77.0000	8.7750
36.0419	78.0000	8.8318
36.0562	71.0000	8.4261
36.0705	65.0000	8.0623
36.0847	82.0000	9.0554
36.0990	74.0000	8.6023
36.1132	43.0000	6.5574
36.1275	55.0000	7.4162
36.1418	59.0000	7.6811
36.1560	66.0000	8.1240
36.1703	48.0000	6.9282
36.1845	55.0000	7.4162
36.1988	48.0000	6.9282
36.2131	50.0000	7.0711
36.2273	53.0000	7.2801
36.2416	58.0000	7.6158
36.2558	44.0000	6.6332
36.2701	49.0000	7.0000
36.2843	43.0000	6.5574
36.2986	61.0000	7.8102
36.3129	52.0000	7.2111
36.3271	40.0000	6.3246
36.3414	40.0000	6.3246
36.3556	39.0000	6.2450
36.3699	48.0000	6.9282
36.3842	44.0000	6.6332
36.3984	48.0000	6.9282
36.4127	45.0000	6.7082
36.4269	51.0000	7.1414
36.4412	45.0000	6.7082
36.4555	48.0000	6.9282
36.4697	63.0000	7.9373
36.4840	59.0000	7.6811
36.4982	45.0000	6.7082
36.5125	47.0000	6.8557
36.5268	45.0000	6.7082
36.5410	45.0000	6.7082
36.5553	54.0000	7.3485
36.5695	54.0000	7.3485
36.5838	57.0000	7.5498
36.5981	57.0000	7.5498
36.6123	70.0000	8.3666
36.6266	54.0000	7.3485
36.6408	69.0000	8.3066
36.6551	43.0000	6.5574
36.6694	58.0000	7.6158
36.6836	49.0000	7.0000
36.6979	68.0000	8.2462
36.7121	58.0000	7.6158
36.7264	75.0000	8.6603
36.7407	61.0000	7.8102
36.7549	66.0000	8.1240
36.7692	54.0000	7.3485
36.7834	67.0000	8.1854
36.7977	70.0000	8.3666
36.8120	72.0000	8.4853
36.8262	63.0000	7.9373
36.8405	66.0000	8.1240
36.8547	76.0000	8.7178
36.8690	71.0000	8.4261
36.8832	74.0000	8.6023
36.8975	67.0000	8.1854
36.9118	75.0000	8.6603
36.9260	80.0000	8.9443
36.9403	82.0000	9.0554
36.9545	66.0000	8.1240
36.9688	81.0000	9.0000
36.9831	71.0000	8.4261
36.9973	84.0000	9.1652
37.0116	63.0000	7.9373
37.0258	60.0000	7.7460
37.0401	63.0000	7.9373
37.0544	81.0000	9.0000
37.0686	62.0000	7.8740
37.0829	79.0000	8.8882
37.0971	66.0000	8.1240
37.1114	67.0000	8.1854
37.1257	59.0000	7.6811
37.1399	67.0000	8.1854
37.1542	66.0000	8.1240
37.1684	78.0000	8.8318
37.1827	67.0000	8.1854
37.1970	58.0000	7.6158
37.2112	62.0000	7.8740
37.2255	64.0000	8.0000
37.2397	71.0000	8.4261
37.2540	76.0000	8.7178
37.2683	63.0000	7.9373
37.2825	66.0000	8.1240
37.2968	54.0000	7.3485
37.3110	67.0000	8.1854
37.3253	55.0000	7.4162
37.3396	89.0000	9.4340
37.3538	74.0000	8.6023
37.3681	73.0000	8.5440
37.3823	66.0000	8.1240
37.3966	88.0000	9.3808
37.4108	57.0000	7.5498
37.4251	91.0000	9.5394
37.4394	106.0000	10.2956
37.4536	82.0000	9.0554
37.4679	94.0000	9.6954
37.4821	112.0000	10.5830
37.4964	107.0000	10.3441
37.5107	115.0000	10.7238
37.5249	121.0000	11.0000
37.5392	116.0000	10.7703
37.5534	126.0000	11.2250
37.5677	135.0000	11.6190
37.5820	132.0000	11.4891
37.5962	135.0000	11.6190
37.6105	131.0000	11.4455
37.6247	144.0000	12.0000
37.6390	150.0000	12.2474
37.6533	144.0000	12.0000
37.6675	167.0000	12.9228
37.6818	161.0000	12.6886
37.6960	153.0000	12.3693
37.7103	157.0000	12.5300
37.7246	158.0000	12.5698
37.7388	165.0000	12.8452
37.7531	158.0000	12.5698
37.7673	158.0000	12.5698
37.7816	147.0000	12.1244
37.7959	152.0000	12.3288
37.8101	143.0000	11.9583
37.8244	131.0000	11.4455
37.8386	142.0000	11.9164
37.8529	141.0000	11.8743
37.8672	128.0000	11.3137
37.8814	139.0000	11.7898
37.8957	128.0000	11.3137
37.9099	121.0000	11.0000
37.9242	119.0000	10.9087
37.9385	104.0000	10.1980
37.9527	93.0000	9.6437
37.9670	101.0000	10.0499
37.9812	95.0000	9.7468
37.9955	89.0000	9.4340
38.0097	105.0000	10.2470
38.0240	81.0000	9.0000
38.0383	90.0000	9.4868
38.0525	79.0000	8.8882
38.0668	82.0000	9.0554
38.0810	87.0000	9.3274
38.0953	92.0000	9.5917
38.1096	60.0000	7.7460
38.1238	88.0000	9.3808
38.1381	67.0000	8.1854
38.1523	64.0000	8.0000
38.1666	70.0000	8.3666
38.1809	69.0000	8.3066
38.1951	66.0000	8.1240
38.2094	70.0000	8.3666
38.2236	75.0000	8.6603
38.2379	71.0000	8.4261
38.2522	76.0000	8.7178
38.2664	62.0000	7.8740
38.2807	55.0000	7.4162
38.2949	66.0000	8.1240
38.3092	62.0000	7.8740
38.3235	68.0000	8.2462
38.3377	64.0000	8.0000
38.3520	67.0000	8.1854
38.3662	76.0000	8.7178
38.3805	76.0000	8.7178
38.3948	79.0000	8.8882
38.4090	78.0000	8.8318
38.4233	78.0000	8.8318
38.4375	85.0000	9.2195
38.4518	84.0000	9.1652
38.4661	70.0000	8.3666
38.4803	60.0000	7.7460
38.4946	78.0000	8.8318
38.5088	90.0000	9.4868
38.5231	81.0000	9.0000
38.5374	96.0000	9.7980
38.5516	84.0000	9.1652
38.5659	72.0000	8.4853
38.5801	63.0000	7.9373
38.5944	66.0000	8.1240
38.6086	70.0000	8.3666
38.6229	85.0000	9.2195
38.6372	78.0000	8.8318
38.6514	69.0000	8.3066
38.6657	48.0000	6.9282
38.6799	78.0000	8.8318
38.6942	55.0000	7.4162
38.7085	64.0000	8.0000
38.7227	57.0000	7.5498
38.7370	47.0000	6.8557
38.7512	65.0000	8.0623
38.7655	57.0000	7.5498
38.7798	66.0000	8.1240
38.7940	51.0000	7.1414
38.8083	62.0000	7.8740
38.8225	45.0000	6.7082
38.8368	52.0000	7.2111
38.8511	51.0000	7.1414
38.8653	50.0000	7.0711
38.8796	50.0000	7.0711
38.8938	43.0000	6.5574
38.9081	41.0000	6.4031
38.9224	61.0000	7.8102
38.9366	44.0000	6.6332
38.9509	53.0000	7.2801
38.9651	42.0000	6.4807
38.9794	53.0000	7.2801
38.9937	50.0000	7.0711
39.0079	49.0000	7.0000
39.0222	49.0000	7.0000
39.0364	45.0000	6.7082
39.0507	38.0000	6.1644
39.0650	41.0000	6.4031
39.0792	52.0000	7.2111
39.0935	59.0000	7.6811
39.1077	38.0000	6.1644
39.1220	45.0000	6.7082
39.1362	44.0000	6.6332
39.1505	49.0000	7.0000
39.1648	42.0000	6.4807
39.1790	39.0000	6.2450
39.1933	32.0000	5.6569
39.2075	55.0000	7.4162
39.2218	43.0000	6.5574
39.2361	44.0000	6.6332
39.2503	40.0000	6.3246
39.2646	33.0000	5.7446
39.2788	46.0000	6.7823
39.2931	43.0000	6.5574
39.3074	41.0000	6.4031
39.3216	38.0000	6.1644
39.3359	31.0000	5.5678
39.3501	49.0000	7.0000
39.3644	41.0000	6.4031
39.3787	31.0000	5.5678
39.3929	36.0000	6.0000
39.4072	38.0000	6.1644
39.4214	41.0000	6.4031
39.4357	35.0000	5.9161
39.4500	33.0000	5.7446
39.4642	39.0000	6.2450
39.4785	34.0000	5.8310
39.4927	33.0000	5.7446
39.5070	47.0000	6.8557
39.5213	33.0000	5.7446
39.5355	24.0000	4.8990
39.5498	53.0000	7.2801
39.5640	38.0000	6.1644
39.5783	40.0000	6.3246
39.5926	37.0000	6.0828
39.6068	30.0000	5.4772
39.6211	43.0000	6.5574
39.6353	37.0000	6.0828
39.6496	40.0000	6.3246
39.6639	35.0000	5.9161
39.6781	36.0000	6.0000
39.6924	31.0000	5.5678
39.7066	35.0000	5.9161
39.7209	46.0000	6.7823
39.7351	34.0000	5.8310
39.7494	39.0000	6.2450
39.7637	29.0000	5.3852
39.7779	35.0000	5.9161
39.7922	36.0000	6.0000
39.8064	32.0000	5.6569
39.8207	34.0000	5.8310
39.8350	40.0000	6.3246
39.8492	27.0000	5.1962
39.8635	36.0000	6.0000
39.8777	35.0000	5.9161
39.8920	32.0000	5.6569
39.9063	32.0000	5.6569
39.9205	39.0000	6.2450
39.9348	33.0000	5.7446
39.9490	37.0000	6.0828
39.9633	47.0000	6.8557
39.9776	37.0000	6.0828
39.9918	37.0000	6.0828
40.0061	34.0000	5.8310
40.0203	32.0000	5.6569
40.0346	48.0000	6.9282
40.0489	32.0000	5.6569
40.0631	36.0000	6.0000
40.0774	47.0000	6.8557
40.0916	29.0000	5.3852
40.1059	35.0000	5.9161
40.1202	38.0000	6.1644
40.1344	35.0000	5.9161
40.1487	41.0000	6.4031
40.1629	34.0000	5.8310
40.1772	43.0000	6.5574
40.1915	36.0000	6.0000
40.2057	34.0000	5.8310
40.2200	26.0000	5.0990
40.2342	34.0000	5.8310
40.2485	31.0000	5.5678
40.2627	32.0000	5.6569
40.2770	42.0000	6.4807
40.2913	41.0000	6.4031
40.3055	40.0000	6.3246
40.3198	31.0000	5.5678
40.3340	38.0000	6.1644
40.3483	31.0000	5.5678
40.3626	25.0000	5.0000
40.3768	38.0000	6.1644
40.3911	49.0000	7.0000
40.4053	34.0000	5.8310
40.4196	30.0000	5.4772
40.4339	20.0000	4.4721
40.4481	37.0000	6.0828
40.4624	49.0000	7.0000
40.4766	30.0000	5.4772
40.4909	35.0000	5.9161
40.5052	38.0000	6.1644
40.5194	29.0000	5.3852
40.5337	29.0000	5.3852
40.5479	38.0000	6.1644
40.5622	21.0000	4.5826
40.5765	44.0000	6.6332
40.5907	21.0000	4.5826
40.6050	17.0000	4.1231
40.6192	34.0000	5.8310
40.6335	36.0000	6.0000
40.6478	31.0000	5.5678
40.6620	32.0000	5.6569
40.6763	28.0000	5.2915
40.6905	37.0000	6.0828
40.7048	38.0000	6.1644
40.7191	37.0000	6.0828
40.7333	31.0000	5.5678
40.7476	37.0000	6.0828
40.7618	37.0000	6.0828
40.7761	29.0000	5.3852
40.7904	46.0000	6.7823
40.8046	29.0000	5.3852
40.8189	33.0000	5.7446
40.8331	24.0000	4.8990
40.8474	31.0000	5.5678
40.8616	27.0000	5.1962
40.8759	23.0000	4.7958
40.8902	29.0000	5.3852
40.9044	41.0000	6.4031
40.9187	30.0000	5.4772
40.9329	29.0000	5.3852
40.9472	41.0000	6.4031
40.9615	38.0000	6.1644
40.9757	32.0000	5.6569
40.9900	42.0000	6.4807
41.0042	36.0000	6.0000
41.0185	34.0000	5.8310
41.0328	57.0000	7.5498
41.0470	45.0000	6.7082
41.0613	36.0000	6.0000
41.0755	48.0000	6.9282
41.0898	48.0000	6.9282
41.1041	63.0000	7.9373
41.1183	47.0000	6.8557
41.1326	61.0000	7.8102
41.1468	54.0000	7.3485
41.1611	54.0000	7.3485
41.1754	59.0000	7.6811
41.1896	39.0000	6.2450
41.2039	43.0000	6.5574
41.2181	43.0000	6.5574
41.2324	48.0000	6.9282
41.2467	36.0000	6.0000
41.2609	52.0000	7.2111
41.2752	49.0000	7.0000
41.2894	36.0000	6.0000
41.3037	31.0000	5.5678
41.3180	44.0000	6.6332
41.3322	38.0000	6.1644
41.3465	41.0000	6.4031
41.3607	33.0000	5.7446
41.3750	28.0000	5.2915
41.3893	47.0000	6.8557
41.4035	28.0000	5.2915
41.4178	43.0000	6.5574
41.4320	25.0000	5.0000
41.4463	26.0000	5.0990
41.4605	27.0000	5.1962
41.4748	34.0000	5.8310
41.4891	42.0000	6.4807
41.5033	45.0000	6.7082
41.5176	33.0000	5.7446
41.5318	44.0000	6.6332
41.5461	37.0000	6.0828
41.5604	35.0000	5.9161
41.5746	37.0000	6.0828
41.5889	34.0000	5.8310
41.6031	23.0000	4.7958
41.6174	29.0000	5.3852
41.6317	26.0000	5.0990
41.6459	35.0000	5.9161
41.6602	31.0000	5.5678
41.6744	27.0000	5.1962
41.6887	40.0000	6.3246
41.7030	22.0000	4.6904
41.7172	29.0000	5.3852
41.7315	23.0000	4.7958
41.7457	28.0000	5.2915
41.7600	35.0000	5.9161
41.7743	34.0000	5.8310
41.7885	22.0000	4.6904
41.8028	33.0000	5.7446
41.8170	23.0000	4.7958
41.8313	22.0000	4.6904
41.8456	29.0000	5.3852
41.8598	27.0000	5.1962
41.8741	34.0000	5.8310
41.8883	24.0000	4.8990
41.9026	32.0000	5.6569
41.9169	20.0000	4.4721
41.9311	23.0000	4.7958
41.9454	29.0000	5.3852
41.9596	45.0000	6.7082
41.9739	19.0000	4.3589
41.9881	32.0000	5.6569
42.0024	33.0000	5.7446
42.0167	34.0000	5.8310
42.0309	34.0000	5.8310
42.0452	33.0000	5.7446
42.0594	35.0000	5.9161
42.0737	25.0000	5.0000
42.0880	28.0000	5.2915
42.1022	31.0000	5.5678
42.1165	29.0000	5.3852
42.1307	24.0000	4.8990
42.1450	20.0000	4.4721
42.1593	33.0000	5.7446
42.1735	27.0000	5.1962
42.1878	28.0000	5.2915
42.2020	28.0000	5.2915
42.2163	33.0000	5.7446
42.2306	23.0000	4.7958
42.2448	24.0000	4.8990
42.2591	24.0000	4.8990
42.2733	31.0000	5.5678
42.2876	26.0000	5.0990
42.3019	27.0000	5.1962
42.3161	26.0000	5.0990
42.3304	34.0000	5.8310
42.3446	30.0000	5.4772
42.3589	32.0000	5.6569
42.3732	34.0000	5.8310
42.3874	31.0000	5.5678
42.4017	28.0000	5.2915
42.4159	36.0000	6.0000
42.4302	36.0000	6.0000
42.4445	34.0000	5.8310
42.4587	26.0000	5.0990
42.4730	22.0000	4.6904
42.4872	36.0000	6.0000
42.5015	32.0000	5.6569
42.5158	27.0000	5.1962
42.5300	27.0000	5.1962
42.5443	38.0000	6.1644
42.5585	30.0000	5.4772
42.5728	37.0000	6.0828
42.5870	37.0000	6.0828
42.6013	30.0000	5.4772
42.6156	31.0000	5.5678
42.6298	22.0000	4.6904
42.6441	26.0000	5.0990
42.6583	20.0000	4.4721
42.6726	25.0000	5.0000
42.6869	25.0000	5.0000
42.7011	24.0000	4.8990
42.7154	28.0000	5.2915
42.7296	34.0000	5.8310
42.7439	28.0000	5.2915
42.7582	26.0000	5.0990
42.7724	22.0000	4.6904
42.7867	28.0000	5.2915
42.8009	30.0000	5.4772
42.8152	31.0000	5.5678
42.8295	28.0000	5.2915
42.8437	22.0000	4.6904
42.8580	23.0000	4.7958
42.8722	37.0000	6.0828
42.8865	26.0000	5.0990
42.9008	30.0000	5.4772
42.9150	26.0000	5.0990
42.9293	38.0000	6.1644
42.9435	28.0000	5.2915
42.9578	20.0000	4.4721
42.9721	29.0000	5.3852
42.9863	30.0000	5.4772
43.0006	24.0000	4.8990
43.0148	30.0000	5.4772
43.0291	27.0000	5.1962
43.0434	26.0000	5.0990
43.0576	30.0000	5.4772
43.0719	41.0000	6.4031
43.0861	28.0000	5.2915
43.1004	31.0000	5.5678
43.1146	31.0000	5.5678
43.1289	26.0000	5.0990
43.1432	31.0000	5.5678
43.1574	21.0000	4.5826
43.1717	28.0000	5.2915
43.1859	32.0000	5.6569
43.2002	30.0000	5.4772
43.2145	28.0000	5.2915
43.2287	29.0000	5.3852
43.2430	29.0000	5.3852
43.2572	25.0000	5.0000
43.2715	24.0000	4.8990
43.2858	33.0000	5.7446
43.3000	20.0000	4.4721
43.3143	24.0000	4.8990
43.3285	28.0000	5.2915
43.3428	37.0000	6.0828
43.3571	30.0000	5.4772
43.3713	30.0000	5.4772
43.3856	27.0000	5.1962
43.3998	27.0000	5.1962
43.4141	31.0000	5.5678
43.4284	26.0000	5.0990
43.4426	27.0000	5.1962
43.4569	33.0000	5.7446
43.4711	27.0000	5.1962
43.4854	34.0000	5.8310
43.4997	25.0000	5.0000
43.5139	26.0000	5.0990
43.5282	23.0000	4.7958
43.5424	27.0000	5.1962
43.5567	38.0000	6.1644
43.5710	27.0000	5.1962
43.5852	27.0000	5.1962
43.5995	24.0000	4.8990
43.6137	39.0000	6.2450
43.6280	29.0000	5.3852
43.6423	27.0000	5.1962
43.6565	32.0000	5.6569
43.6708	24.0000	4.8990
43.6850	29.0000	5.3852
43.6993	27.0000	5.1962
43.7135	37.0000	6.0828
43.7278	30.0000	5.4772
43.7421	22.0000	4.6904
43.7563	26.0000	5.0990
43.7706	22.0000	4.6904
43.7848	37.0000	6.0828
43.7991	29.0000	5.3852
43.8134	30.0000	5.4772
43.8276	24.0000	4.8990
43.8419	33.0000	5.7446
43.8561	29.0000	5.3852
43.8704	23.0000	4.7958
43.8847	32.0000	5.6569
43.8989	31.0000	5.5678
43.9132	27.0000	5.1962
43.9274	37.0000	6.0828
43.9417	42.0000	6.4807
43.9560	36.0000	6.0000
43.9702	38.0000	6.1644
43.9845	36.0000	6.0000
43.9987	33.0000	5.7446
44.0130	27.0000	5.1962
44.0273	20.0000	4.4721
44.0415	38.0000	6.1644
44.0558	20.0000	4.4721
44.0700	32.0000	5.6569
44.0843	47.0000	6.8557
44.0986	31.0000	5.5678
44.1128	29.0000	5.3852
44.1271	44.0000	6.6332
44.1413	28.0000	5.2915
44.1556	31.0000	5.5678
44.1699	35.0000	5.9161
44.1841	22.0000	4.6904
44.1984	30.0000	5.4772
44.2126	32.0000	5.6569
44.2269	22.0000	4.6904
44.2412	24.0000	4.8990
44.2554	29.0000	5.3852
44.2697	24.0000	4.8990
44.2839	25.0000	5.0000
44.2982	24.0000	4.8990
44.3124	34.0000	5.8310
44.3267	27.0000	5.1962
44.3410	27.0000	5.1962
44.3552	32.0000	5.6569
44.3695	29.0000	5.3852
44.3837	19.0000	4.3589
44.3980	19.0000	4.3589
44.4123	23.0000	4.7958
44.4265	25.0000	5.0000
44.4408	30.0000	5.4772
44.4550	29.0000	5.3852
44.4693	28.0000	5.2915
44.4836	24.0000	4.8990
44.4978	28.0000	5.2915
44.5121	23.0000	4.7958
44.5263	22.0000	4.6904
44.5406	29.0000	5.3852
44.5549	23.0000	4.7958
44.5691	21.0000	4.5826
44.5834	25.0000	5.0000
44.5976	39.0000	6.2450
44.6119	25.0000	5.0000
44.6262	31.0000	5.5678
44.6404	27.0000	5.1962
44.6547	25.0000	5.0000
44.6689	32.0000	5.6569
44.6832	24.0000	4.8990
44.6975	26.0000	5.0990
44.7117	37.0000	6.0828
44.7260	22.0000	4.6904
44.7402	22.0000	4.6904
44.7545	28.0000	5.2915
44.7688	25.0000	5.0000
44.7830	15.0000	3.8730
44.7973	29.0000	5.3852
44.8115	26.0000	5.0990
44.8258	21.0000	4.5826
44.8400	30.0000	5.4772
44.8543	26.0000	5.0990
44.8686	21.0000	4.5826
44.8828	35.0000	5.9161
44.8971	24.0000	4.8990
44.9113	21.0000	4.5826
44.9256	25.0000	5.0000
44.9399	22.0000	4.6904
44.9541	21.0000	4.5826
44.9684	25.0000	5.0000
44.9826	28.0000	5.2915
44.9969	33.0000	5.7446
45.0112	21.0000	4.5826
45.0254	35.0000	5.9161
45.0397	28.0000	5.2915
45.0539	36.0000	6.0000
45.0682	27.0000	5.1962
45.0825	20.0000	4.4721
45.0967	27.0000	5.1962
45.1110	24.0000	4.8990
45.1252	19.0000	4.3589
45.1395	31.0000	5.5678
45.1538	26.0000	5.0990
45.1680	27.0000	5.1962
45.1823	31.0000	5.5678
45.1965	31.0000	5.5678
45.2108	27.0000	5.1962
45.2251	16.0000	4.0000
45.2393	27.0000	5.1962
45.2536	32.0000	5.6569
45.2678	26.0000	5.0990
45.2821	18.0000	4.2426
45.2964	31.0000	5.5678
45.3106	23.0000	4.7958
45.3249	17.0000	4.1231
45.3391	17.0000	4.1231
45.3534	25.0000	5.0000
45.3677	26.0000	5.0990
45.3819	26.0000	5.0990
45.3962	28.0000	5.2915
45.4104	23.0000	4.7958
45.4247	23.0000	4.7958
45.4389	26.0000	5.0990
45.4532	23.0000	4.7958
45.4675	28.0000	5.2915
45.4817	20.0000	4.4721
45.4960	37.0000	6.0828
45.5102	27.0000	5.1962
45.5245	20.0000	4.4721
45.5388	32.0000	5.6569
45.5530	23.0000	4.7958
45.5673	33.0000	5.7446
45.5815	17.0000	4.1231
45.5958	27.0000	5.1962
45.6101	33.0000	5.7446
45.6243	15.0000	3.8730
45.6386	25.0000	5.0000
45.6528	25.0000	5.0000
45.6671	23.0000	4.7958
45.6814	21.0000	4.5826
45.6956	28.0000	5.2915
45.7099	26.0000	5.0990
45.7241	27.0000	5.1962
45.7384	29.0000	5.3852
45.7527	29.0000	5.3852
45.7669	21.0000	4.5826
45.7812	30.0000	5.4772
45.7954	23.0000	4.7958
45.8097	29.0000	5.3852
45.8240	34.0000	5.8310
45.8382	30.0000	5.4772
45.8525	30.0000	5.4772
45.8667	30.0000	5.4772
45.8810	32.0000	5.6569
45.8953	28.0000	5.2915
45.9095	25.0000	5.0000
45.9238	27.0000	5.1962
45.9380	29.0000	5.3852
45.9523	30.0000	5.4772
45.9665	27.0000	5.1962
45.9808	27.0000	5.1962
45.9951	14.0000	3.7417
46.0093	35.0000	5.9161
46.0236	28.0000	5.2915
46.0378	25.0000	5.0000
46.0521	25.0000	5.0000
46.0664	28.0000	5.2915
46.0806	18.0000	4.2426
46.0949	32.0000	5.6569
46.1091	39.0000	6.2450
46.1234	31.0000	5.5678
46.1377	29.0000	5.3852
46.1519	34.0000	5.8310
46.1662	17.0000	4.1231
46.1804	24.0000	4.8990
46.1947	28.0000	5.2915
46.2090	16.0000	4.0000
46.2232	34.0000	5.8310
46.2375	29.0000	5.3852
46.2517	41.0000	6.4031
46.2660	36.0000	6.0000
46.2803	29.0000	5.3852
46.2945	35.0000	5.9161
46.3088	23.0000	4.7958
46.3230	26.0000	5.0990
46.3373	27.0000	5.1962
46.3516	28.0000	5.2915
46.3658	18.0000	4.2426
46.3801	31.0000	5.5678
46.3943	33.0000	5.7446
46.4086	27.0000	5.1962
46.4229	33.0000	5.7446
46.4371	17.0000	4.1231
46.4514	29.0000	5.3852
46.4656	24.0000	4.8990
46.4799	20.0000	4.4721
46.4942	34.0000	5.8310
46.5084	34.0000	5.8310
46.5227	30.0000	5.4772
46.5369	23.0000	4.7958
46.5512	23.0000	4.7958
46.5654	27.0000	5.1962
46.5797	35.0000	5.9161
46.5940	15.0000	3.8730
46.6082	22.0000	4.6904
46.6225	30.0000	5.4772
46.6367	41.0000	6.4031
46.6510	30.0000	5.4772
46.6653	38.0000	6.1644
46.6795	30.0000	5.4772
46.6938	29.0000	5.3852
46.7080	25.0000	5.0000
46.7223	30.0000	5.4772
46.7366	29.0000	5.3852
46.7508	22.0000	4.6904
46.7651	20.0000	4.4721
46.7793	34.0000	5.8310
46.7936	22.0000	4.6904
46.8079	33.0000	5.7446
46.8221	26.0000	5.0990
46.8364	24.0000	4.8990
46.8506	31.0000	5.5678
46.8649	32.0000	5.6569
46.8792	19.0000	4.3589
46.8934	29.0000	5.3852
46.9077	28.0000	5.2915
46.9219	33.0000	5.7446
46.9362	30.0000	5.4772
46.9505	26.0000	5.0990
46.9647	26.0000	5.0990
46.9790	32.0000	5.6569
46.9932	33.0000	5.7446
47.0075	30.0000	5.4772
47.0218	28.0000	5.2915
47.0360	32.0000	5.6569
47.0503	43.0000	6.5574
47.0645	38.0000	6.1644
47.0788	22.0000	4.6904
47.0931	32.0000	5.6569
47.1073	32.0000	5.6569
47.1216	43.0000	6.5574
47.1358	37.0000	6.0828
47.1501	33.0000	5.7446
47.1643	40.0000	6.3246
47.1786	26.0000	5.0990
47.1929	40.0000	6.3246
47.2071	43.0000	6.5574
47.2214	47.0000	6.8557
47.2356	32.0000	5.6569
47.2499	34.0000	5.8310
47.2642	41.0000	6.4031
47.2784	41.0000	6.4031
47.2927	39.0000	6.2450
47.3069	38.0000	6.1644
47.3212	35.0000	5.9161
47.3355	40.0000	6.3246
47.3497	47.0000	6.8557
47.3640	28.0000	5.2915
47.3782	27.0000	5.1962
47.3925	43.0000	6.5574
47.4068	51.0000	7.1414
47.4210	43.0000	6.5574
47.4353	51.0000	7.1414
47.4495	54.0000	7.3485
47.4638	66.0000	8.1240
47.4781	54.0000	7.3485
47.4923	56.0000	7.4833
47.5066	55.0000	7.4162
47.5208	45.0000	6.7082
47.5351	55.0000	7.4162
47.5494	67.0000	8.1854
47.5636	70.0000	8.3666
47.5779	50.0000	7.0711
47.5921	70.0000	8.3666
47.6064	57.0000	7.5498
47.6207	81.0000	9.0000
47.6349	62.0000	7.8740
47.6492	98.0000	9.8995
47.6634	99.0000	9.9499
47.6777	84.0000	9.1652
47.6919	91.0000	9.5394
47.7062	118.0000	10.8628
47.7205	78.0000	8.8318
47.7347	106.0000	10.2956
47.7490	105.0000	10.2470
47.7632	127.0000	11.2694
47.7775	133.0000	11.5326
47.7918	131.0000	11.4455
47.8060	149.0000	12.2066
47.8203	140.0000	11.8322
47.8345	147.0000	12.1244
47.8488	163.0000	12.7671
47.8631	171.0000	13.0767
47.8773	176.0000	13.2665
47.8916	162.0000	12.7279
47.9058	182.0000	13.4907
47.9201	191.0000	13.8203
47.9344	164.0000	12.8062
47.9486	174.0000	13.1909
47.9629	199.0000	14.1067
47.9771	188.0000	13.7113
47.9914	202.0000	14.2127
48.0057	209.0000	14.4568
48.0199	188.0000	13.7113
48.0342	201.0000	14.1774
48.0484	176.0000	13.2665
48.0627	168.0000	12.9615
48.0770	181.0000	13.4536
48.0912	180.0000	13.4164
48.1055	176.0000	13.2665
48.1197	143.0000	11.9583
48.1340	151.0000	12.2882
48.1483	160.0000	12.6491
48.1625	163.0000	12.7671
48.1768	134.0000	11.5758
48.1910	143.0000	11.9583
48.2053	114.0000	10.6771
48.2196	103.0000	10.1489
48.2338	123.0000	11.0905
48.2481	114.0000	10.6771
48.2623	109.0000	10.4403
48.2766	108.0000	10.3923
48.2908	91.0000	9.5394
48.3051	82.0000	9.0554
48.3194	72.0000	8.4853
48.3336	83.0000	9.1104
48.3479	81.0000	9.0000
48.3621	72.0000	8.4853
48.3764	78.0000	8.8318
48.3907	73.0000	8.5440
48.4049	49.0000	7.0000
48.4192	58.0000	7.6158
48.4334	71.0000	8.4261
48.4477	55.0000	7.4162
48.4620	63.0000	7.9373
48.4762	65.0000	8.0623
48.4905	46.0000	6.7823
48.5047	44.0000	6.6332
[truncated: 4,313 more rows]
