# Supplementary material for: pdCIFplotter: visualizing powder diffraction data in pdCIF format
Source: J Appl Crystallogr. 2022 May 25;55(Pt 3):631–7. doi: 10.1107/S1600576722003478 (PMC9172038; doi:10.1107/S1600576722003478)
Supplement: Supplementary file 3 [file j-55-00631-sup3.zip › second/xye-files/degussa_008.xye]

20.0000	78.0000	8.8318
20.0143	59.0000	7.6811
20.0285	65.0000	8.0623
20.0428	67.0000	8.1854
20.0570	70.0000	8.3666
20.0713	74.0000	8.6023
20.0856	64.0000	8.0000
20.0998	67.0000	8.1854
20.1141	66.0000	8.1240
20.1283	74.0000	8.6023
20.1426	69.0000	8.3066
20.1569	77.0000	8.7750
20.1711	62.0000	7.8740
20.1854	60.0000	7.7460
20.1996	65.0000	8.0623
20.2139	73.0000	8.5440
20.2282	75.0000	8.6603
20.2424	72.0000	8.4853
20.2567	70.0000	8.3666
20.2709	59.0000	7.6811
20.2852	61.0000	7.8102
20.2994	69.0000	8.3066
20.3137	59.0000	7.6811
20.3280	63.0000	7.9373
20.3422	77.0000	8.7750
20.3565	62.0000	7.8740
20.3707	69.0000	8.3066
20.3850	58.0000	7.6158
20.3993	80.0000	8.9443
20.4135	77.0000	8.7750
20.4278	68.0000	8.2462
20.4420	56.0000	7.4833
20.4563	81.0000	9.0000
20.4706	66.0000	8.1240
20.4848	50.0000	7.0711
20.4991	66.0000	8.1240
20.5133	72.0000	8.4853
20.5276	65.0000	8.0623
20.5419	62.0000	7.8740
20.5561	71.0000	8.4261
20.5704	80.0000	8.9443
20.5846	59.0000	7.6811
20.5989	64.0000	8.0000
20.6132	50.0000	7.0711
20.6274	62.0000	7.8740
20.6417	70.0000	8.3666
20.6559	54.0000	7.3485
20.6702	66.0000	8.1240
20.6845	62.0000	7.8740
20.6987	70.0000	8.3666
20.7130	57.0000	7.5498
20.7272	69.0000	8.3066
20.7415	77.0000	8.7750
20.7558	63.0000	7.9373
20.7700	61.0000	7.8102
20.7843	61.0000	7.8102
20.7985	77.0000	8.7750
20.8128	53.0000	7.2801
20.8271	71.0000	8.4261
20.8413	73.0000	8.5440
20.8556	53.0000	7.2801
20.8698	51.0000	7.1414
20.8841	67.0000	8.1854
20.8983	63.0000	7.9373
20.9126	52.0000	7.2111
20.9269	66.0000	8.1240
20.9411	69.0000	8.3066
20.9554	63.0000	7.9373
20.9696	65.0000	8.0623
20.9839	63.0000	7.9373
20.9982	55.0000	7.4162
21.0124	74.0000	8.6023
21.0267	59.0000	7.6811
21.0409	58.0000	7.6158
21.0552	54.0000	7.3485
21.0695	72.0000	8.4853
21.0837	44.0000	6.6332
21.0980	59.0000	7.6811
21.1122	70.0000	8.3666
21.1265	78.0000	8.8318
21.1408	59.0000	7.6811
21.1550	49.0000	7.0000
21.1693	40.0000	6.3246
21.1835	64.0000	8.0000
21.1978	63.0000	7.9373
21.2121	77.0000	8.7750
21.2263	54.0000	7.3485
21.2406	48.0000	6.9282
21.2548	58.0000	7.6158
21.2691	57.0000	7.5498
21.2834	72.0000	8.4853
21.2976	65.0000	8.0623
21.3119	69.0000	8.3066
21.3261	63.0000	7.9373
21.3404	70.0000	8.3666
21.3547	58.0000	7.6158
21.3689	74.0000	8.6023
21.3832	67.0000	8.1854
21.3974	60.0000	7.7460
21.4117	69.0000	8.3066
21.4260	65.0000	8.0623
21.4402	84.0000	9.1652
21.4545	57.0000	7.5498
21.4687	66.0000	8.1240
21.4830	63.0000	7.9373
21.4972	61.0000	7.8102
21.5115	55.0000	7.4162
21.5258	67.0000	8.1854
21.5400	62.0000	7.8740
21.5543	62.0000	7.8740
21.5685	68.0000	8.2462
21.5828	73.0000	8.5440
21.5971	80.0000	8.9443
21.6113	73.0000	8.5440
21.6256	53.0000	7.2801
21.6398	54.0000	7.3485
21.6541	74.0000	8.6023
21.6684	51.0000	7.1414
21.6826	59.0000	7.6811
21.6969	39.0000	6.2450
21.7111	66.0000	8.1240
21.7254	60.0000	7.7460
21.7397	64.0000	8.0000
21.7539	65.0000	8.0623
21.7682	66.0000	8.1240
21.7824	57.0000	7.5498
21.7967	54.0000	7.3485
21.8110	54.0000	7.3485
21.8252	59.0000	7.6811
21.8395	69.0000	8.3066
21.8537	72.0000	8.4853
21.8680	59.0000	7.6811
21.8823	65.0000	8.0623
21.8965	50.0000	7.0711
21.9108	70.0000	8.3666
21.9250	62.0000	7.8740
21.9393	65.0000	8.0623
21.9536	74.0000	8.6023
21.9678	62.0000	7.8740
21.9821	60.0000	7.7460
21.9963	64.0000	8.0000
22.0106	52.0000	7.2111
22.0248	65.0000	8.0623
22.0391	61.0000	7.8102
22.0534	63.0000	7.9373
22.0676	57.0000	7.5498
22.0819	52.0000	7.2111
22.0961	61.0000	7.8102
22.1104	78.0000	8.8318
22.1247	71.0000	8.4261
22.1389	68.0000	8.2462
22.1532	56.0000	7.4833
22.1674	70.0000	8.3666
22.1817	64.0000	8.0000
22.1960	53.0000	7.2801
22.2102	56.0000	7.4833
22.2245	65.0000	8.0623
22.2387	57.0000	7.5498
22.2530	80.0000	8.9443
22.2673	58.0000	7.6158
22.2815	53.0000	7.2801
22.2958	61.0000	7.8102
22.3100	79.0000	8.8882
22.3243	62.0000	7.8740
22.3386	55.0000	7.4162
22.3528	64.0000	8.0000
22.3671	74.0000	8.6023
22.3813	56.0000	7.4833
22.3956	57.0000	7.5498
22.4099	63.0000	7.9373
22.4241	65.0000	8.0623
22.4384	66.0000	8.1240
22.4526	60.0000	7.7460
22.4669	66.0000	8.1240
22.4812	52.0000	7.2111
22.4954	48.0000	6.9282
22.5097	74.0000	8.6023
22.5239	70.0000	8.3666
22.5382	63.0000	7.9373
22.5525	63.0000	7.9373
22.5667	59.0000	7.6811
22.5810	64.0000	8.0000
22.5952	64.0000	8.0000
22.6095	60.0000	7.7460
22.6237	45.0000	6.7082
22.6380	79.0000	8.8882
22.6523	74.0000	8.6023
22.6665	66.0000	8.1240
22.6808	68.0000	8.2462
22.6950	65.0000	8.0623
22.7093	60.0000	7.7460
22.7236	75.0000	8.6603
22.7378	76.0000	8.7178
22.7521	64.0000	8.0000
22.7663	66.0000	8.1240
22.7806	66.0000	8.1240
22.7949	48.0000	6.9282
22.8091	59.0000	7.6811
22.8234	58.0000	7.6158
22.8376	44.0000	6.6332
22.8519	61.0000	7.8102
22.8662	68.0000	8.2462
22.8804	73.0000	8.5440
22.8947	72.0000	8.4853
22.9089	60.0000	7.7460
22.9232	56.0000	7.4833
22.9375	75.0000	8.6603
22.9517	61.0000	7.8102
22.9660	69.0000	8.3066
22.9802	65.0000	8.0623
22.9945	58.0000	7.6158
23.0088	53.0000	7.2801
23.0230	60.0000	7.7460
23.0373	64.0000	8.0000
23.0515	60.0000	7.7460
23.0658	49.0000	7.0000
23.0801	71.0000	8.4261
23.0943	61.0000	7.8102
23.1086	55.0000	7.4162
23.1228	62.0000	7.8740
23.1371	54.0000	7.3485
23.1513	52.0000	7.2111
23.1656	63.0000	7.9373
23.1799	67.0000	8.1854
23.1941	61.0000	7.8102
23.2084	61.0000	7.8102
23.2226	52.0000	7.2111
23.2369	70.0000	8.3666
23.2512	63.0000	7.9373
23.2654	63.0000	7.9373
23.2797	58.0000	7.6158
23.2939	57.0000	7.5498
23.3082	50.0000	7.0711
23.3225	66.0000	8.1240
23.3367	56.0000	7.4833
23.3510	64.0000	8.0000
23.3652	76.0000	8.7178
23.3795	64.0000	8.0000
23.3938	69.0000	8.3066
23.4080	61.0000	7.8102
23.4223	67.0000	8.1854
23.4365	56.0000	7.4833
23.4508	56.0000	7.4833
23.4651	57.0000	7.5498
23.4793	55.0000	7.4162
23.4936	61.0000	7.8102
23.5078	55.0000	7.4162
23.5221	49.0000	7.0000
23.5364	59.0000	7.6811
23.5506	72.0000	8.4853
23.5649	72.0000	8.4853
23.5791	68.0000	8.2462
23.5934	79.0000	8.8882
23.6077	64.0000	8.0000
23.6219	67.0000	8.1854
23.6362	72.0000	8.4853
23.6504	71.0000	8.4261
23.6647	77.0000	8.7750
23.6790	52.0000	7.2111
23.6932	53.0000	7.2801
23.7075	63.0000	7.9373
23.7217	74.0000	8.6023
23.7360	68.0000	8.2462
23.7502	58.0000	7.6158
23.7645	59.0000	7.6811
23.7788	62.0000	7.8740
23.7930	65.0000	8.0623
23.8073	68.0000	8.2462
23.8215	65.0000	8.0623
23.8358	74.0000	8.6023
23.8501	61.0000	7.8102
23.8643	76.0000	8.7178
23.8786	51.0000	7.1414
23.8928	70.0000	8.3666
23.9071	63.0000	7.9373
23.9214	73.0000	8.5440
23.9356	66.0000	8.1240
23.9499	70.0000	8.3666
23.9641	65.0000	8.0623
23.9784	66.0000	8.1240
23.9927	73.0000	8.5440
24.0069	71.0000	8.4261
24.0212	76.0000	8.7178
24.0354	71.0000	8.4261
24.0497	71.0000	8.4261
24.0640	59.0000	7.6811
24.0782	59.0000	7.6811
24.0925	55.0000	7.4162
24.1067	72.0000	8.4853
24.1210	71.0000	8.4261
24.1353	66.0000	8.1240
24.1495	79.0000	8.8882
24.1638	66.0000	8.1240
24.1780	72.0000	8.4853
24.1923	71.0000	8.4261
24.2066	58.0000	7.6158
24.2208	71.0000	8.4261
24.2351	74.0000	8.6023
24.2493	74.0000	8.6023
24.2636	64.0000	8.0000
24.2779	69.0000	8.3066
24.2921	65.0000	8.0623
24.3064	81.0000	9.0000
24.3206	85.0000	9.2195
24.3349	78.0000	8.8318
24.3491	79.0000	8.8882
24.3634	81.0000	9.0000
24.3777	83.0000	9.1104
24.3919	79.0000	8.8882
24.4062	99.0000	9.9499
24.4204	78.0000	8.8318
24.4347	93.0000	9.6437
24.4490	88.0000	9.3808
24.4632	67.0000	8.1854
24.4775	86.0000	9.2736
24.4917	91.0000	9.5394
24.5060	100.0000	10.0000
24.5203	96.0000	9.7980
24.5345	102.0000	10.0995
24.5488	88.0000	9.3808
24.5630	84.0000	9.1652
24.5773	112.0000	10.5830
24.5916	82.0000	9.0554
24.6058	99.0000	9.9499
24.6201	103.0000	10.1489
24.6343	111.0000	10.5357
24.6486	92.0000	9.5917
24.6629	101.0000	10.0499
24.6771	98.0000	9.8995
24.6914	100.0000	10.0000
24.7056	105.0000	10.2470
24.7199	121.0000	11.0000
24.7342	110.0000	10.4881
24.7484	109.0000	10.4403
24.7627	125.0000	11.1803
24.7769	148.0000	12.1655
24.7912	119.0000	10.9087
24.8055	141.0000	11.8743
24.8197	148.0000	12.1655
24.8340	151.0000	12.2882
24.8482	126.0000	11.2250
24.8625	150.0000	12.2474
24.8767	161.0000	12.6886
24.8910	163.0000	12.7671
24.9053	178.0000	13.3417
24.9195	181.0000	13.4536
24.9338	205.0000	14.3178
24.9480	210.0000	14.4914
24.9623	240.0000	15.4919
24.9766	230.0000	15.1658
24.9908	265.0000	16.2788
25.0051	274.0000	16.5529
25.0193	286.0000	16.9115
25.0336	307.0000	17.5214
25.0479	345.0000	18.5742
25.0621	384.0000	19.5959
25.0764	393.0000	19.8242
25.0906	428.0000	20.6882
25.1049	462.0000	21.4942
25.1192	485.0000	22.0227
25.1334	544.0000	23.3238
25.1477	557.0000	23.6008
25.1619	594.0000	24.3721
25.1762	621.0000	24.9199
25.1905	657.0000	25.6320
25.2047	729.0000	27.0000
25.2190	660.0000	25.6905
25.2332	729.0000	27.0000
25.2475	785.0000	28.0179
25.2618	763.0000	27.6225
25.2760	788.0000	28.0713
25.2903	830.0000	28.8097
25.3045	775.0000	27.8388
25.3188	754.0000	27.4591
25.3331	772.0000	27.7849
25.3473	742.0000	27.2397
25.3616	689.0000	26.2488
25.3758	702.0000	26.4953
25.3901	662.0000	25.7294
25.4044	652.0000	25.5343
25.4186	573.0000	23.9374
25.4329	558.0000	23.6220
25.4471	510.0000	22.5832
25.4614	517.0000	22.7376
25.4756	435.0000	20.8567
25.4899	406.0000	20.1494
25.5042	394.0000	19.8494
25.5184	374.0000	19.3391
25.5327	335.0000	18.3030
25.5469	324.0000	18.0000
25.5612	299.0000	17.2916
25.5755	319.0000	17.8606
25.5897	267.0000	16.3401
25.6040	234.0000	15.2971
25.6182	225.0000	15.0000
25.6325	240.0000	15.4919
25.6468	200.0000	14.1421
25.6610	192.0000	13.8564
25.6753	186.0000	13.6382
25.6895	186.0000	13.6382
25.7038	149.0000	12.2066
25.7181	163.0000	12.7671
25.7323	144.0000	12.0000
25.7466	151.0000	12.2882
25.7608	149.0000	12.2066
25.7751	140.0000	11.8322
25.7894	107.0000	10.3441
25.8036	115.0000	10.7238
25.8179	116.0000	10.7703
25.8321	129.0000	11.3578
25.8464	114.0000	10.6771
25.8607	127.0000	11.2694
25.8749	113.0000	10.6301
25.8892	87.0000	9.3274
25.9034	105.0000	10.2470
25.9177	116.0000	10.7703
25.9320	110.0000	10.4881
25.9462	94.0000	9.6954
25.9605	107.0000	10.3441
25.9747	97.0000	9.8489
25.9890	85.0000	9.2195
26.0032	81.0000	9.0000
26.0175	96.0000	9.7980
26.0318	88.0000	9.3808
26.0460	92.0000	9.5917
26.0603	98.0000	9.8995
26.0745	91.0000	9.5394
26.0888	76.0000	8.7178
26.1031	78.0000	8.8318
26.1173	78.0000	8.8318
26.1316	79.0000	8.8882
26.1458	81.0000	9.0000
26.1601	64.0000	8.0000
26.1744	69.0000	8.3066
26.1886	78.0000	8.8318
26.2029	87.0000	9.3274
26.2171	62.0000	7.8740
26.2314	82.0000	9.0554
26.2457	78.0000	8.8318
26.2599	84.0000	9.1652
26.2742	73.0000	8.5440
26.2884	77.0000	8.7750
26.3027	65.0000	8.0623
26.3170	76.0000	8.7178
26.3312	76.0000	8.7178
26.3455	66.0000	8.1240
26.3597	81.0000	9.0000
26.3740	70.0000	8.3666
26.3883	65.0000	8.0623
26.4025	91.0000	9.5394
26.4168	91.0000	9.5394
26.4310	68.0000	8.2462
26.4453	78.0000	8.8318
26.4596	71.0000	8.4261
26.4738	77.0000	8.7750
26.4881	68.0000	8.2462
26.5023	61.0000	7.8102
26.5166	58.0000	7.6158
26.5309	77.0000	8.7750
26.5451	81.0000	9.0000
26.5594	80.0000	8.9443
26.5736	73.0000	8.5440
26.5879	82.0000	9.0554
26.6021	50.0000	7.0711
26.6164	79.0000	8.8882
26.6307	66.0000	8.1240
26.6449	70.0000	8.3666
26.6592	57.0000	7.5498
26.6734	70.0000	8.3666
26.6877	79.0000	8.8882
26.7020	67.0000	8.1854
26.7162	65.0000	8.0623
26.7305	67.0000	8.1854
26.7447	70.0000	8.3666
26.7590	60.0000	7.7460
26.7733	79.0000	8.8882
26.7875	49.0000	7.0000
26.8018	63.0000	7.9373
26.8160	84.0000	9.1652
26.8303	67.0000	8.1854
26.8446	79.0000	8.8882
26.8588	73.0000	8.5440
26.8731	55.0000	7.4162
26.8873	66.0000	8.1240
26.9016	62.0000	7.8740
26.9159	71.0000	8.4261
26.9301	68.0000	8.2462
26.9444	82.0000	9.0554
26.9586	55.0000	7.4162
26.9729	61.0000	7.8102
26.9872	72.0000	8.4853
27.0014	61.0000	7.8102
27.0157	62.0000	7.8740
27.0299	71.0000	8.4261
27.0442	71.0000	8.4261
27.0585	47.0000	6.8557
27.0727	70.0000	8.3666
27.0870	72.0000	8.4853
27.1012	65.0000	8.0623
27.1155	61.0000	7.8102
27.1298	84.0000	9.1652
27.1440	77.0000	8.7750
27.1583	81.0000	9.0000
27.1725	82.0000	9.0554
27.1868	74.0000	8.6023
27.2010	91.0000	9.5394
27.2153	91.0000	9.5394
27.2296	95.0000	9.7468
27.2438	113.0000	10.6301
27.2581	105.0000	10.2470
27.2723	111.0000	10.5357
27.2866	107.0000	10.3441
27.3009	124.0000	11.1355
27.3151	142.0000	11.9164
27.3294	147.0000	12.1244
27.3436	163.0000	12.7671
27.3579	141.0000	11.8743
27.3722	156.0000	12.4900
27.3864	190.0000	13.7840
27.4007	157.0000	12.5300
27.4149	161.0000	12.6886
27.4292	134.0000	11.5758
27.4435	151.0000	12.2882
27.4577	138.0000	11.7473
27.4720	135.0000	11.6190
27.4862	144.0000	12.0000
27.5005	125.0000	11.1803
27.5148	88.0000	9.3808
27.5290	105.0000	10.2470
27.5433	88.0000	9.3808
27.5575	105.0000	10.2470
27.5718	85.0000	9.2195
27.5861	85.0000	9.2195
27.6003	95.0000	9.7468
27.6146	81.0000	9.0000
27.6288	78.0000	8.8318
27.6431	67.0000	8.1854
27.6574	64.0000	8.0000
27.6716	68.0000	8.2462
27.6859	66.0000	8.1240
27.7001	64.0000	8.0000
27.7144	70.0000	8.3666
27.7286	61.0000	7.8102
27.7429	66.0000	8.1240
27.7572	58.0000	7.6158
27.7714	56.0000	7.4833
27.7857	71.0000	8.4261
27.7999	66.0000	8.1240
27.8142	54.0000	7.3485
27.8285	56.0000	7.4833
27.8427	62.0000	7.8740
27.8570	63.0000	7.9373
27.8712	69.0000	8.3066
27.8855	57.0000	7.5498
27.8998	59.0000	7.6811
27.9140	44.0000	6.6332
27.9283	48.0000	6.9282
27.9425	58.0000	7.6158
27.9568	63.0000	7.9373
27.9711	57.0000	7.5498
27.9853	55.0000	7.4162
27.9996	47.0000	6.8557
28.0138	48.0000	6.9282
28.0281	46.0000	6.7823
28.0424	51.0000	7.1414
28.0566	64.0000	8.0000
28.0709	54.0000	7.3485
28.0851	51.0000	7.1414
28.0994	41.0000	6.4031
28.1137	71.0000	8.4261
28.1279	57.0000	7.5498
28.1422	50.0000	7.0711
28.1564	56.0000	7.4833
28.1707	53.0000	7.2801
28.1850	64.0000	8.0000
28.1992	52.0000	7.2111
28.2135	60.0000	7.7460
28.2277	54.0000	7.3485
28.2420	52.0000	7.2111
28.2563	45.0000	6.7082
28.2705	54.0000	7.3485
28.2848	58.0000	7.6158
28.2990	54.0000	7.3485
28.3133	65.0000	8.0623
28.3275	53.0000	7.2801
28.3418	56.0000	7.4833
28.3561	46.0000	6.7823
28.3703	61.0000	7.8102
28.3846	47.0000	6.8557
28.3988	55.0000	7.4162
28.4131	47.0000	6.8557
28.4274	44.0000	6.6332
28.4416	67.0000	8.1854
28.4559	58.0000	7.6158
28.4701	64.0000	8.0000
28.4844	48.0000	6.9282
28.4987	47.0000	6.8557
28.5129	41.0000	6.4031
28.5272	48.0000	6.9282
28.5414	52.0000	7.2111
28.5557	41.0000	6.4031
28.5700	48.0000	6.9282
28.5842	46.0000	6.7823
28.5985	41.0000	6.4031
28.6127	40.0000	6.3246
28.6270	54.0000	7.3485
28.6413	48.0000	6.9282
28.6555	55.0000	7.4162
28.6698	53.0000	7.2801
28.6840	50.0000	7.0711
28.6983	54.0000	7.3485
28.7126	51.0000	7.1414
28.7268	50.0000	7.0711
28.7411	53.0000	7.2801
28.7553	49.0000	7.0000
28.7696	66.0000	8.1240
28.7839	46.0000	6.7823
28.7981	57.0000	7.5498
28.8124	56.0000	7.4833
28.8266	42.0000	6.4807
28.8409	54.0000	7.3485
28.8551	53.0000	7.2801
28.8694	47.0000	6.8557
28.8837	37.0000	6.0828
28.8979	39.0000	6.2450
28.9122	49.0000	7.0000
28.9264	42.0000	6.4807
28.9407	46.0000	6.7823
28.9550	52.0000	7.2111
28.9692	47.0000	6.8557
28.9835	50.0000	7.0711
28.9977	54.0000	7.3485
29.0120	58.0000	7.6158
29.0263	48.0000	6.9282
29.0405	46.0000	6.7823
29.0548	53.0000	7.2801
29.0690	39.0000	6.2450
29.0833	51.0000	7.1414
29.0976	41.0000	6.4031
29.1118	41.0000	6.4031
29.1261	52.0000	7.2111
29.1403	42.0000	6.4807
29.1546	54.0000	7.3485
29.1689	61.0000	7.8102
29.1831	46.0000	6.7823
29.1974	51.0000	7.1414
29.2116	45.0000	6.7082
29.2259	43.0000	6.5574
29.2402	50.0000	7.0711
29.2544	60.0000	7.7460
29.2687	49.0000	7.0000
29.2829	49.0000	7.0000
29.2972	48.0000	6.9282
29.3115	61.0000	7.8102
29.3257	63.0000	7.9373
29.3400	56.0000	7.4833
29.3542	49.0000	7.0000
29.3685	54.0000	7.3485
29.3828	51.0000	7.1414
29.3970	39.0000	6.2450
29.4113	61.0000	7.8102
29.4255	44.0000	6.6332
29.4398	49.0000	7.0000
29.4540	54.0000	7.3485
29.4683	41.0000	6.4031
29.4826	52.0000	7.2111
29.4968	62.0000	7.8740
29.5111	53.0000	7.2801
29.5253	58.0000	7.6158
29.5396	54.0000	7.3485
29.5539	42.0000	6.4807
29.5681	54.0000	7.3485
29.5824	48.0000	6.9282
29.5966	42.0000	6.4807
29.6109	41.0000	6.4031
29.6252	48.0000	6.9282
29.6394	38.0000	6.1644
29.6537	52.0000	7.2111
29.6679	44.0000	6.6332
29.6822	51.0000	7.1414
29.6965	52.0000	7.2111
29.7107	49.0000	7.0000
29.7250	58.0000	7.6158
29.7392	44.0000	6.6332
29.7535	50.0000	7.0711
29.7678	49.0000	7.0000
29.7820	51.0000	7.1414
29.7963	29.0000	5.3852
29.8105	49.0000	7.0000
29.8248	49.0000	7.0000
29.8391	47.0000	6.8557
29.8533	45.0000	6.7082
29.8676	42.0000	6.4807
29.8818	61.0000	7.8102
29.8961	55.0000	7.4162
29.9104	48.0000	6.9282
29.9246	52.0000	7.2111
29.9389	49.0000	7.0000
29.9531	49.0000	7.0000
29.9674	37.0000	6.0828
29.9817	43.0000	6.5574
29.9959	46.0000	6.7823
30.0102	50.0000	7.0711
30.0244	56.0000	7.4833
30.0387	50.0000	7.0711
30.0529	52.0000	7.2111
30.0672	34.0000	5.8310
30.0815	52.0000	7.2111
30.0957	43.0000	6.5574
30.1100	64.0000	8.0000
30.1242	45.0000	6.7082
30.1385	49.0000	7.0000
30.1528	52.0000	7.2111
30.1670	49.0000	7.0000
30.1813	47.0000	6.8557
30.1955	48.0000	6.9282
30.2098	46.0000	6.7823
30.2241	58.0000	7.6158
30.2383	45.0000	6.7082
30.2526	43.0000	6.5574
30.2668	44.0000	6.6332
30.2811	50.0000	7.0711
30.2954	42.0000	6.4807
30.3096	46.0000	6.7823
30.3239	49.0000	7.0000
30.3381	52.0000	7.2111
30.3524	47.0000	6.8557
30.3667	32.0000	5.6569
30.3809	55.0000	7.4162
30.3952	48.0000	6.9282
30.4094	45.0000	6.7082
30.4237	49.0000	7.0000
30.4380	42.0000	6.4807
30.4522	45.0000	6.7082
30.4665	45.0000	6.7082
30.4807	49.0000	7.0000
30.4950	48.0000	6.9282
30.5093	49.0000	7.0000
30.5235	61.0000	7.8102
30.5378	42.0000	6.4807
30.5520	44.0000	6.6332
30.5663	50.0000	7.0711
30.5805	45.0000	6.7082
30.5948	38.0000	6.1644
30.6091	45.0000	6.7082
30.6233	46.0000	6.7823
30.6376	37.0000	6.0828
30.6518	43.0000	6.5574
30.6661	48.0000	6.9282
30.6804	40.0000	6.3246
30.6946	42.0000	6.4807
30.7089	38.0000	6.1644
30.7231	50.0000	7.0711
30.7374	43.0000	6.5574
30.7517	46.0000	6.7823
30.7659	54.0000	7.3485
30.7802	52.0000	7.2111
30.7944	48.0000	6.9282
30.8087	43.0000	6.5574
30.8230	47.0000	6.8557
30.8372	47.0000	6.8557
30.8515	44.0000	6.6332
30.8657	41.0000	6.4031
30.8800	36.0000	6.0000
30.8943	36.0000	6.0000
30.9085	40.0000	6.3246
30.9228	38.0000	6.1644
30.9370	50.0000	7.0711
30.9513	49.0000	7.0000
30.9656	43.0000	6.5574
30.9798	45.0000	6.7082
30.9941	38.0000	6.1644
31.0083	35.0000	5.9161
31.0226	52.0000	7.2111
31.0369	61.0000	7.8102
31.0511	45.0000	6.7082
31.0654	41.0000	6.4031
31.0796	33.0000	5.7446
31.0939	52.0000	7.2111
31.1082	42.0000	6.4807
31.1224	47.0000	6.8557
31.1367	42.0000	6.4807
31.1509	46.0000	6.7823
31.1652	33.0000	5.7446
31.1794	45.0000	6.7082
31.1937	38.0000	6.1644
31.2080	47.0000	6.8557
31.2222	41.0000	6.4031
31.2365	40.0000	6.3246
31.2507	55.0000	7.4162
31.2650	38.0000	6.1644
31.2793	55.0000	7.4162
31.2935	36.0000	6.0000
31.3078	40.0000	6.3246
31.3220	39.0000	6.2450
31.3363	42.0000	6.4807
31.3506	37.0000	6.0828
31.3648	44.0000	6.6332
31.3791	40.0000	6.3246
31.3933	41.0000	6.4031
31.4076	37.0000	6.0828
31.4219	38.0000	6.1644
31.4361	43.0000	6.5574
31.4504	30.0000	5.4772
31.4646	46.0000	6.7823
31.4789	55.0000	7.4162
31.4932	41.0000	6.4031
31.5074	46.0000	6.7823
31.5217	44.0000	6.6332
31.5359	29.0000	5.3852
31.5502	28.0000	5.2915
31.5645	46.0000	6.7823
31.5787	52.0000	7.2111
31.5930	38.0000	6.1644
31.6072	36.0000	6.0000
31.6215	45.0000	6.7082
31.6358	45.0000	6.7082
31.6500	36.0000	6.0000
31.6643	40.0000	6.3246
31.6785	46.0000	6.7823
31.6928	43.0000	6.5574
31.7070	44.0000	6.6332
31.7213	39.0000	6.2450
31.7356	30.0000	5.4772
31.7498	43.0000	6.5574
31.7641	38.0000	6.1644
31.7783	54.0000	7.3485
31.7926	41.0000	6.4031
31.8069	41.0000	6.4031
31.8211	56.0000	7.4833
31.8354	37.0000	6.0828
31.8496	39.0000	6.2450
31.8639	40.0000	6.3246
31.8782	40.0000	6.3246
31.8924	39.0000	6.2450
31.9067	51.0000	7.1414
31.9209	39.0000	6.2450
31.9352	42.0000	6.4807
31.9495	46.0000	6.7823
31.9637	54.0000	7.3485
31.9780	49.0000	7.0000
31.9922	37.0000	6.0828
32.0065	49.0000	7.0000
32.0208	53.0000	7.2801
32.0350	42.0000	6.4807
32.0493	39.0000	6.2450
32.0635	42.0000	6.4807
32.0778	46.0000	6.7823
32.0921	40.0000	6.3246
32.1063	41.0000	6.4031
32.1206	57.0000	7.5498
32.1348	39.0000	6.2450
32.1491	38.0000	6.1644
32.1634	47.0000	6.8557
32.1776	38.0000	6.1644
32.1919	46.0000	6.7823
32.2061	44.0000	6.6332
32.2204	34.0000	5.8310
32.2347	43.0000	6.5574
32.2489	42.0000	6.4807
32.2632	34.0000	5.8310
32.2774	37.0000	6.0828
32.2917	47.0000	6.8557
32.3059	33.0000	5.7446
32.3202	41.0000	6.4031
32.3345	31.0000	5.5678
32.3487	49.0000	7.0000
32.3630	36.0000	6.0000
32.3772	40.0000	6.3246
32.3915	46.0000	6.7823
32.4058	44.0000	6.6332
32.4200	41.0000	6.4031
32.4343	46.0000	6.7823
32.4485	37.0000	6.0828
32.4628	43.0000	6.5574
32.4771	30.0000	5.4772
32.4913	45.0000	6.7082
32.5056	46.0000	6.7823
32.5198	38.0000	6.1644
32.5341	41.0000	6.4031
32.5484	34.0000	5.8310
32.5626	31.0000	5.5678
32.5769	42.0000	6.4807
32.5911	37.0000	6.0828
32.6054	35.0000	5.9161
32.6197	39.0000	6.2450
32.6339	44.0000	6.6332
32.6482	36.0000	6.0000
32.6624	38.0000	6.1644
32.6767	38.0000	6.1644
32.6910	32.0000	5.6569
32.7052	43.0000	6.5574
32.7195	47.0000	6.8557
32.7337	44.0000	6.6332
32.7480	30.0000	5.4772
32.7623	50.0000	7.0711
32.7765	51.0000	7.1414
32.7908	46.0000	6.7823
32.8050	34.0000	5.8310
32.8193	35.0000	5.9161
32.8336	42.0000	6.4807
32.8478	33.0000	5.7446
32.8621	39.0000	6.2450
32.8763	46.0000	6.7823
32.8906	51.0000	7.1414
32.9048	41.0000	6.4031
32.9191	43.0000	6.5574
32.9334	54.0000	7.3485
32.9476	39.0000	6.2450
32.9619	46.0000	6.7823
32.9761	29.0000	5.3852
32.9904	48.0000	6.9282
33.0047	51.0000	7.1414
33.0189	56.0000	7.4833
33.0332	40.0000	6.3246
33.0474	39.0000	6.2450
33.0617	36.0000	6.0000
33.0760	27.0000	5.1962
33.0902	44.0000	6.6332
33.1045	35.0000	5.9161
33.1187	32.0000	5.6569
33.1330	41.0000	6.4031
33.1473	47.0000	6.8557
33.1615	57.0000	7.5498
33.1758	34.0000	5.8310
33.1900	47.0000	6.8557
33.2043	47.0000	6.8557
33.2186	40.0000	6.3246
33.2328	34.0000	5.8310
33.2471	33.0000	5.7446
33.2613	43.0000	6.5574
33.2756	43.0000	6.5574
33.2899	60.0000	7.7460
33.3041	36.0000	6.0000
33.3184	28.0000	5.2915
33.3326	33.0000	5.7446
33.3469	37.0000	6.0828
33.3612	47.0000	6.8557
33.3754	32.0000	5.6569
33.3897	34.0000	5.8310
33.4039	38.0000	6.1644
33.4182	49.0000	7.0000
33.4324	45.0000	6.7082
33.4467	36.0000	6.0000
33.4610	41.0000	6.4031
33.4752	34.0000	5.8310
33.4895	38.0000	6.1644
33.5037	48.0000	6.9282
33.5180	46.0000	6.7823
33.5323	31.0000	5.5678
33.5465	35.0000	5.9161
33.5608	40.0000	6.3246
33.5750	38.0000	6.1644
33.5893	38.0000	6.1644
33.6036	34.0000	5.8310
33.6178	34.0000	5.8310
33.6321	36.0000	6.0000
33.6463	34.0000	5.8310
33.6606	31.0000	5.5678
33.6749	39.0000	6.2450
33.6891	34.0000	5.8310
33.7034	48.0000	6.9282
33.7176	41.0000	6.4031
33.7319	35.0000	5.9161
33.7462	34.0000	5.8310
33.7604	45.0000	6.7082
33.7747	40.0000	6.3246
33.7889	35.0000	5.9161
33.8032	52.0000	7.2111
33.8175	41.0000	6.4031
33.8317	44.0000	6.6332
33.8460	38.0000	6.1644
33.8602	36.0000	6.0000
33.8745	43.0000	6.5574
33.8888	42.0000	6.4807
33.9030	39.0000	6.2450
33.9173	43.0000	6.5574
33.9315	44.0000	6.6332
33.9458	44.0000	6.6332
33.9601	48.0000	6.9282
33.9743	41.0000	6.4031
33.9886	37.0000	6.0828
34.0028	33.0000	5.7446
34.0171	41.0000	6.4031
34.0313	45.0000	6.7082
34.0456	38.0000	6.1644
34.0599	38.0000	6.1644
34.0741	36.0000	6.0000
34.0884	34.0000	5.8310
34.1026	31.0000	5.5678
34.1169	41.0000	6.4031
34.1312	47.0000	6.8557
34.1454	40.0000	6.3246
34.1597	43.0000	6.5574
34.1739	41.0000	6.4031
34.1882	35.0000	5.9161
34.2025	44.0000	6.6332
34.2167	31.0000	5.5678
34.2310	32.0000	5.6569
34.2452	47.0000	6.8557
34.2595	29.0000	5.3852
34.2738	47.0000	6.8557
34.2880	35.0000	5.9161
34.3023	38.0000	6.1644
34.3165	41.0000	6.4031
34.3308	51.0000	7.1414
34.3451	39.0000	6.2450
34.3593	32.0000	5.6569
34.3736	52.0000	7.2111
34.3878	39.0000	6.2450
34.4021	33.0000	5.7446
34.4164	40.0000	6.3246
34.4306	41.0000	6.4031
34.4449	37.0000	6.0828
34.4591	36.0000	6.0000
34.4734	39.0000	6.2450
34.4877	42.0000	6.4807
34.5019	31.0000	5.5678
34.5162	47.0000	6.8557
34.5304	38.0000	6.1644
34.5447	31.0000	5.5678
34.5589	54.0000	7.3485
34.5732	36.0000	6.0000
34.5875	43.0000	6.5574
34.6017	28.0000	5.2915
34.6160	46.0000	6.7823
34.6302	36.0000	6.0000
34.6445	23.0000	4.7958
34.6588	43.0000	6.5574
34.6730	55.0000	7.4162
34.6873	44.0000	6.6332
34.7015	46.0000	6.7823
34.7158	45.0000	6.7082
34.7301	44.0000	6.6332
34.7443	44.0000	6.6332
34.7586	42.0000	6.4807
34.7728	38.0000	6.1644
34.7871	30.0000	5.4772
34.8014	42.0000	6.4807
34.8156	41.0000	6.4031
34.8299	51.0000	7.1414
34.8441	30.0000	5.4772
34.8584	36.0000	6.0000
34.8727	38.0000	6.1644
34.8869	40.0000	6.3246
34.9012	46.0000	6.7823
34.9154	36.0000	6.0000
34.9297	55.0000	7.4162
34.9440	36.0000	6.0000
34.9582	44.0000	6.6332
34.9725	42.0000	6.4807
34.9867	42.0000	6.4807
35.0010	30.0000	5.4772
35.0153	40.0000	6.3246
35.0295	45.0000	6.7082
35.0438	37.0000	6.0828
35.0580	39.0000	6.2450
35.0723	46.0000	6.7823
35.0866	43.0000	6.5574
35.1008	29.0000	5.3852
35.1151	44.0000	6.6332
35.1293	42.0000	6.4807
35.1436	34.0000	5.8310
35.1578	39.0000	6.2450
35.1721	37.0000	6.0828
35.1864	37.0000	6.0828
35.2006	37.0000	6.0828
35.2149	40.0000	6.3246
35.2291	27.0000	5.1962
35.2434	38.0000	6.1644
35.2577	42.0000	6.4807
35.2719	33.0000	5.7446
35.2862	35.0000	5.9161
35.3004	39.0000	6.2450
35.3147	51.0000	7.1414
35.3290	38.0000	6.1644
35.3432	47.0000	6.8557
35.3575	42.0000	6.4807
35.3717	42.0000	6.4807
35.3860	47.0000	6.8557
35.4003	45.0000	6.7082
35.4145	37.0000	6.0828
35.4288	39.0000	6.2450
35.4430	45.0000	6.7082
35.4573	42.0000	6.4807
35.4716	33.0000	5.7446
35.4858	49.0000	7.0000
35.5001	43.0000	6.5574
35.5143	45.0000	6.7082
35.5286	42.0000	6.4807
35.5429	42.0000	6.4807
35.5571	44.0000	6.6332
35.5714	46.0000	6.7823
35.5856	45.0000	6.7082
35.5999	45.0000	6.7082
35.6142	43.0000	6.5574
35.6284	48.0000	6.9282
35.6427	41.0000	6.4031
35.6569	45.0000	6.7082
35.6712	37.0000	6.0828
35.6855	52.0000	7.2111
35.6997	52.0000	7.2111
35.7140	52.0000	7.2111
35.7282	48.0000	6.9282
35.7425	56.0000	7.4833
35.7567	48.0000	6.9282
35.7710	45.0000	6.7082
35.7853	39.0000	6.2450
35.7995	51.0000	7.1414
35.8138	48.0000	6.9282
35.8280	57.0000	7.5498
35.8423	68.0000	8.2462
35.8566	48.0000	6.9282
35.8708	68.0000	8.2462
35.8851	59.0000	7.6811
35.8993	64.0000	8.0000
35.9136	55.0000	7.4162
35.9279	68.0000	8.2462
35.9421	56.0000	7.4833
35.9564	84.0000	9.1652
35.9706	78.0000	8.8318
35.9849	91.0000	9.5394
35.9992	71.0000	8.4261
36.0134	84.0000	9.1652
36.0277	84.0000	9.1652
36.0419	68.0000	8.2462
36.0562	79.0000	8.8882
36.0705	79.0000	8.8882
36.0847	72.0000	8.4853
36.0990	56.0000	7.4833
36.1132	59.0000	7.6811
36.1275	57.0000	7.5498
36.1418	69.0000	8.3066
36.1560	58.0000	7.6158
36.1703	62.0000	7.8740
36.1845	50.0000	7.0711
36.1988	50.0000	7.0711
36.2131	57.0000	7.5498
36.2273	68.0000	8.2462
36.2416	45.0000	6.7082
36.2558	35.0000	5.9161
36.2701	51.0000	7.1414
36.2843	41.0000	6.4031
36.2986	46.0000	6.7823
36.3129	46.0000	6.7823
36.3271	45.0000	6.7082
36.3414	38.0000	6.1644
36.3556	51.0000	7.1414
36.3699	40.0000	6.3246
36.3842	37.0000	6.0828
36.3984	47.0000	6.8557
36.4127	42.0000	6.4807
36.4269	40.0000	6.3246
36.4412	39.0000	6.2450
36.4555	58.0000	7.6158
36.4697	40.0000	6.3246
36.4840	52.0000	7.2111
36.4982	54.0000	7.3485
36.5125	41.0000	6.4031
36.5268	43.0000	6.5574
36.5410	43.0000	6.5574
36.5553	49.0000	7.0000
36.5695	46.0000	6.7823
36.5838	53.0000	7.2801
36.5981	42.0000	6.4807
36.6123	72.0000	8.4853
36.6266	67.0000	8.1854
36.6408	56.0000	7.4833
36.6551	63.0000	7.9373
36.6694	61.0000	7.8102
36.6836	66.0000	8.1240
36.6979	65.0000	8.0623
36.7121	61.0000	7.8102
36.7264	71.0000	8.4261
36.7407	63.0000	7.9373
36.7549	56.0000	7.4833
36.7692	62.0000	7.8740
36.7834	67.0000	8.1854
36.7977	75.0000	8.6603
36.8120	81.0000	9.0000
36.8262	85.0000	9.2195
36.8405	75.0000	8.6603
36.8547	84.0000	9.1652
36.8690	65.0000	8.0623
36.8832	71.0000	8.4261
36.8975	83.0000	9.1104
36.9118	77.0000	8.7750
36.9260	69.0000	8.3066
36.9403	77.0000	8.7750
36.9545	65.0000	8.0623
36.9688	63.0000	7.9373
36.9831	81.0000	9.0000
36.9973	69.0000	8.3066
37.0116	61.0000	7.8102
37.0258	83.0000	9.1104
37.0401	57.0000	7.5498
37.0544	67.0000	8.1854
37.0686	64.0000	8.0000
37.0829	73.0000	8.5440
37.0971	68.0000	8.2462
37.1114	56.0000	7.4833
37.1257	49.0000	7.0000
37.1399	74.0000	8.6023
37.1542	61.0000	7.8102
37.1684	58.0000	7.6158
37.1827	66.0000	8.1240
37.1970	77.0000	8.7750
37.2112	78.0000	8.8318
37.2255	68.0000	8.2462
37.2397	59.0000	7.6811
37.2540	64.0000	8.0000
37.2683	65.0000	8.0623
37.2825	64.0000	8.0000
37.2968	43.0000	6.5574
37.3110	70.0000	8.3666
37.3253	55.0000	7.4162
37.3396	68.0000	8.2462
37.3538	72.0000	8.4853
37.3681	75.0000	8.6603
37.3823	68.0000	8.2462
37.3966	74.0000	8.6023
37.4108	82.0000	9.0554
37.4251	80.0000	8.9443
37.4394	83.0000	9.1104
37.4536	84.0000	9.1652
37.4679	112.0000	10.5830
37.4821	94.0000	9.6954
37.4964	105.0000	10.2470
37.5107	103.0000	10.1489
37.5249	105.0000	10.2470
37.5392	137.0000	11.7047
37.5534	129.0000	11.3578
37.5677	125.0000	11.1803
37.5820	141.0000	11.8743
37.5962	133.0000	11.5326
37.6105	158.0000	12.5698
37.6247	154.0000	12.4097
37.6390	156.0000	12.4900
37.6533	170.0000	13.0384
37.6675	134.0000	11.5758
37.6818	147.0000	12.1244
37.6960	159.0000	12.6095
37.7103	148.0000	12.1655
37.7246	152.0000	12.3288
37.7388	134.0000	11.5758
37.7531	174.0000	13.1909
37.7673	149.0000	12.2066
37.7816	140.0000	11.8322
37.7959	147.0000	12.1244
37.8101	169.0000	13.0000
37.8244	115.0000	10.7238
37.8386	138.0000	11.7473
37.8529	125.0000	11.1803
37.8672	105.0000	10.2470
37.8814	111.0000	10.5357
37.8957	133.0000	11.5326
37.9099	117.0000	10.8167
37.9242	119.0000	10.9087
37.9385	114.0000	10.6771
37.9527	108.0000	10.3923
37.9670	103.0000	10.1489
37.9812	87.0000	9.3274
37.9955	77.0000	8.7750
38.0097	93.0000	9.6437
38.0240	87.0000	9.3274
38.0383	100.0000	10.0000
38.0525	85.0000	9.2195
38.0668	72.0000	8.4853
38.0810	61.0000	7.8102
38.0953	87.0000	9.3274
38.1096	81.0000	9.0000
38.1238	72.0000	8.4853
38.1381	68.0000	8.2462
38.1523	68.0000	8.2462
38.1666	57.0000	7.5498
38.1809	78.0000	8.8318
38.1951	62.0000	7.8740
38.2094	60.0000	7.7460
38.2236	69.0000	8.3066
38.2379	61.0000	7.8102
38.2522	57.0000	7.5498
38.2664	63.0000	7.9373
38.2807	76.0000	8.7178
38.2949	76.0000	8.7178
38.3092	67.0000	8.1854
38.3235	74.0000	8.6023
38.3377	70.0000	8.3666
38.3520	75.0000	8.6603
38.3662	75.0000	8.6603
38.3805	75.0000	8.6603
38.3948	73.0000	8.5440
38.4090	89.0000	9.4340
38.4233	88.0000	9.3808
38.4375	74.0000	8.6023
38.4518	91.0000	9.5394
38.4661	71.0000	8.4261
38.4803	67.0000	8.1854
38.4946	78.0000	8.8318
38.5088	83.0000	9.1104
38.5231	72.0000	8.4853
38.5374	75.0000	8.6603
38.5516	73.0000	8.5440
38.5659	57.0000	7.5498
38.5801	85.0000	9.2195
38.5944	66.0000	8.1240
38.6086	77.0000	8.7750
38.6229	76.0000	8.7178
38.6372	85.0000	9.2195
38.6514	65.0000	8.0623
38.6657	68.0000	8.2462
38.6799	74.0000	8.6023
38.6942	60.0000	7.7460
38.7085	60.0000	7.7460
38.7227	71.0000	8.4261
38.7370	65.0000	8.0623
38.7512	51.0000	7.1414
38.7655	48.0000	6.9282
38.7798	53.0000	7.2801
38.7940	57.0000	7.5498
38.8083	50.0000	7.0711
38.8225	36.0000	6.0000
38.8368	54.0000	7.3485
38.8511	40.0000	6.3246
38.8653	42.0000	6.4807
38.8796	54.0000	7.3485
38.8938	44.0000	6.6332
38.9081	45.0000	6.7082
38.9224	42.0000	6.4807
38.9366	27.0000	5.1962
38.9509	55.0000	7.4162
38.9651	57.0000	7.5498
38.9794	50.0000	7.0711
38.9937	39.0000	6.2450
39.0079	38.0000	6.1644
39.0222	59.0000	7.6811
39.0364	50.0000	7.0711
39.0507	40.0000	6.3246
39.0650	45.0000	6.7082
39.0792	47.0000	6.8557
39.0935	47.0000	6.8557
39.1077	55.0000	7.4162
39.1220	40.0000	6.3246
39.1362	46.0000	6.7823
39.1505	41.0000	6.4031
39.1648	47.0000	6.8557
39.1790	41.0000	6.4031
39.1933	44.0000	6.6332
39.2075	38.0000	6.1644
39.2218	45.0000	6.7082
39.2361	48.0000	6.9282
39.2503	34.0000	5.8310
39.2646	41.0000	6.4031
39.2788	40.0000	6.3246
39.2931	44.0000	6.6332
39.3074	41.0000	6.4031
39.3216	45.0000	6.7082
39.3359	41.0000	6.4031
39.3501	36.0000	6.0000
39.3644	25.0000	5.0000
39.3787	34.0000	5.8310
39.3929	34.0000	5.8310
39.4072	33.0000	5.7446
39.4214	37.0000	6.0828
39.4357	31.0000	5.5678
39.4500	41.0000	6.4031
39.4642	34.0000	5.8310
39.4785	36.0000	6.0000
39.4927	28.0000	5.2915
39.5070	43.0000	6.5574
39.5213	41.0000	6.4031
39.5355	34.0000	5.8310
39.5498	40.0000	6.3246
39.5640	40.0000	6.3246
39.5783	33.0000	5.7446
39.5926	35.0000	5.9161
39.6068	36.0000	6.0000
39.6211	32.0000	5.6569
39.6353	29.0000	5.3852
39.6496	41.0000	6.4031
39.6639	36.0000	6.0000
39.6781	43.0000	6.5574
39.6924	29.0000	5.3852
39.7066	39.0000	6.2450
39.7209	29.0000	5.3852
39.7351	31.0000	5.5678
39.7494	33.0000	5.7446
39.7637	31.0000	5.5678
39.7779	33.0000	5.7446
39.7922	26.0000	5.0990
39.8064	46.0000	6.7823
39.8207	38.0000	6.1644
39.8350	34.0000	5.8310
39.8492	34.0000	5.8310
39.8635	34.0000	5.8310
39.8777	35.0000	5.9161
39.8920	31.0000	5.5678
39.9063	37.0000	6.0828
39.9205	26.0000	5.0990
39.9348	33.0000	5.7446
39.9490	31.0000	5.5678
39.9633	36.0000	6.0000
39.9776	40.0000	6.3246
39.9918	26.0000	5.0990
40.0061	28.0000	5.2915
40.0203	29.0000	5.3852
40.0346	38.0000	6.1644
40.0489	36.0000	6.0000
40.0631	25.0000	5.0000
40.0774	33.0000	5.7446
40.0916	32.0000	5.6569
40.1059	37.0000	6.0828
40.1202	21.0000	4.5826
40.1344	45.0000	6.7082
40.1487	37.0000	6.0828
40.1629	35.0000	5.9161
40.1772	35.0000	5.9161
40.1915	36.0000	6.0000
40.2057	35.0000	5.9161
40.2200	42.0000	6.4807
40.2342	29.0000	5.3852
40.2485	43.0000	6.5574
40.2627	32.0000	5.6569
40.2770	36.0000	6.0000
40.2913	22.0000	4.6904
40.3055	33.0000	5.7446
40.3198	23.0000	4.7958
40.3340	21.0000	4.5826
40.3483	34.0000	5.8310
40.3626	26.0000	5.0990
40.3768	22.0000	4.6904
40.3911	43.0000	6.5574
40.4053	32.0000	5.6569
40.4196	41.0000	6.4031
40.4339	28.0000	5.2915
40.4481	46.0000	6.7823
40.4624	42.0000	6.4807
40.4766	39.0000	6.2450
40.4909	29.0000	5.3852
40.5052	28.0000	5.2915
40.5194	22.0000	4.6904
40.5337	29.0000	5.3852
40.5479	31.0000	5.5678
40.5622	24.0000	4.8990
40.5765	29.0000	5.3852
40.5907	37.0000	6.0828
40.6050	29.0000	5.3852
40.6192	26.0000	5.0990
40.6335	33.0000	5.7446
40.6478	40.0000	6.3246
40.6620	37.0000	6.0828
40.6763	35.0000	5.9161
40.6905	32.0000	5.6569
40.7048	42.0000	6.4807
40.7191	42.0000	6.4807
40.7333	35.0000	5.9161
40.7476	41.0000	6.4031
40.7618	39.0000	6.2450
40.7761	41.0000	6.4031
40.7904	33.0000	5.7446
40.8046	27.0000	5.1962
40.8189	38.0000	6.1644
40.8331	26.0000	5.0990
40.8474	41.0000	6.4031
40.8616	32.0000	5.6569
40.8759	44.0000	6.6332
40.8902	37.0000	6.0828
40.9044	39.0000	6.2450
40.9187	42.0000	6.4807
40.9329	30.0000	5.4772
40.9472	36.0000	6.0000
40.9615	36.0000	6.0000
40.9757	30.0000	5.4772
40.9900	40.0000	6.3246
41.0042	43.0000	6.5574
41.0185	48.0000	6.9282
41.0328	48.0000	6.9282
41.0470	36.0000	6.0000
41.0613	34.0000	5.8310
41.0755	46.0000	6.7823
41.0898	41.0000	6.4031
41.1041	39.0000	6.2450
41.1183	50.0000	7.0711
41.1326	55.0000	7.4162
41.1468	57.0000	7.5498
41.1611	54.0000	7.3485
41.1754	48.0000	6.9282
41.1896	49.0000	7.0000
41.2039	46.0000	6.7823
41.2181	48.0000	6.9282
41.2324	43.0000	6.5574
41.2467	43.0000	6.5574
41.2609	46.0000	6.7823
41.2752	42.0000	6.4807
41.2894	52.0000	7.2111
41.3037	30.0000	5.4772
41.3180	37.0000	6.0828
41.3322	35.0000	5.9161
41.3465	43.0000	6.5574
41.3607	44.0000	6.6332
41.3750	35.0000	5.9161
41.3893	28.0000	5.2915
41.4035	38.0000	6.1644
41.4178	33.0000	5.7446
41.4320	32.0000	5.6569
41.4463	47.0000	6.8557
41.4605	33.0000	5.7446
41.4748	24.0000	4.8990
41.4891	36.0000	6.0000
41.5033	23.0000	4.7958
41.5176	29.0000	5.3852
41.5318	37.0000	6.0828
41.5461	33.0000	5.7446
41.5604	26.0000	5.0990
41.5746	35.0000	5.9161
41.5889	27.0000	5.1962
41.6031	24.0000	4.8990
41.6174	25.0000	5.0000
41.6317	43.0000	6.5574
41.6459	34.0000	5.8310
41.6602	33.0000	5.7446
41.6744	27.0000	5.1962
41.6887	34.0000	5.8310
41.7030	29.0000	5.3852
41.7172	30.0000	5.4772
41.7315	31.0000	5.5678
41.7457	26.0000	5.0990
41.7600	25.0000	5.0000
41.7743	34.0000	5.8310
41.7885	31.0000	5.5678
41.8028	30.0000	5.4772
41.8170	31.0000	5.5678
41.8313	31.0000	5.5678
41.8456	28.0000	5.2915
41.8598	41.0000	6.4031
41.8741	33.0000	5.7446
41.8883	34.0000	5.8310
41.9026	34.0000	5.8310
41.9169	27.0000	5.1962
41.9311	31.0000	5.5678
41.9454	26.0000	5.0990
41.9596	32.0000	5.6569
41.9739	33.0000	5.7446
41.9881	20.0000	4.4721
42.0024	36.0000	6.0000
42.0167	24.0000	4.8990
42.0309	23.0000	4.7958
42.0452	23.0000	4.7958
42.0594	34.0000	5.8310
42.0737	34.0000	5.8310
42.0880	31.0000	5.5678
42.1022	27.0000	5.1962
42.1165	33.0000	5.7446
42.1307	38.0000	6.1644
42.1450	26.0000	5.0990
42.1593	27.0000	5.1962
42.1735	32.0000	5.6569
42.1878	31.0000	5.5678
42.2020	32.0000	5.6569
42.2163	33.0000	5.7446
42.2306	32.0000	5.6569
42.2448	33.0000	5.7446
42.2591	26.0000	5.0990
42.2733	34.0000	5.8310
42.2876	28.0000	5.2915
42.3019	19.0000	4.3589
42.3161	33.0000	5.7446
42.3304	29.0000	5.3852
42.3446	29.0000	5.3852
42.3589	24.0000	4.8990
42.3732	29.0000	5.3852
42.3874	27.0000	5.1962
42.4017	21.0000	4.5826
42.4159	38.0000	6.1644
42.4302	19.0000	4.3589
42.4445	27.0000	5.1962
42.4587	26.0000	5.0990
42.4730	20.0000	4.4721
42.4872	33.0000	5.7446
42.5015	32.0000	5.6569
42.5158	26.0000	5.0990
42.5300	21.0000	4.5826
42.5443	25.0000	5.0000
42.5585	23.0000	4.7958
42.5728	26.0000	5.0990
42.5870	29.0000	5.3852
42.6013	29.0000	5.3852
42.6156	39.0000	6.2450
42.6298	25.0000	5.0000
42.6441	37.0000	6.0828
42.6583	36.0000	6.0000
42.6726	22.0000	4.6904
42.6869	29.0000	5.3852
42.7011	29.0000	5.3852
42.7154	25.0000	5.0000
42.7296	29.0000	5.3852
42.7439	33.0000	5.7446
42.7582	28.0000	5.2915
42.7724	25.0000	5.0000
42.7867	29.0000	5.3852
42.8009	25.0000	5.0000
42.8152	29.0000	5.3852
42.8295	25.0000	5.0000
42.8437	34.0000	5.8310
42.8580	38.0000	6.1644
42.8722	28.0000	5.2915
42.8865	28.0000	5.2915
42.9008	25.0000	5.0000
42.9150	27.0000	5.1962
42.9293	24.0000	4.8990
42.9435	31.0000	5.5678
42.9578	28.0000	5.2915
42.9721	22.0000	4.6904
42.9863	38.0000	6.1644
43.0006	32.0000	5.6569
43.0148	33.0000	5.7446
43.0291	42.0000	6.4807
43.0434	22.0000	4.6904
43.0576	28.0000	5.2915
43.0719	27.0000	5.1962
43.0861	26.0000	5.0990
43.1004	17.0000	4.1231
43.1146	28.0000	5.2915
43.1289	31.0000	5.5678
43.1432	36.0000	6.0000
43.1574	25.0000	5.0000
43.1717	27.0000	5.1962
43.1859	26.0000	5.0990
43.2002	25.0000	5.0000
43.2145	32.0000	5.6569
43.2287	29.0000	5.3852
43.2430	32.0000	5.6569
43.2572	26.0000	5.0990
43.2715	28.0000	5.2915
43.2858	17.0000	4.1231
43.3000	35.0000	5.9161
43.3143	33.0000	5.7446
43.3285	29.0000	5.3852
43.3428	27.0000	5.1962
43.3571	22.0000	4.6904
43.3713	32.0000	5.6569
43.3856	27.0000	5.1962
43.3998	27.0000	5.1962
43.4141	30.0000	5.4772
43.4284	31.0000	5.5678
43.4426	25.0000	5.0000
43.4569	34.0000	5.8310
43.4711	30.0000	5.4772
43.4854	30.0000	5.4772
43.4997	26.0000	5.0990
43.5139	30.0000	5.4772
43.5282	32.0000	5.6569
43.5424	44.0000	6.6332
43.5567	26.0000	5.0990
43.5710	30.0000	5.4772
43.5852	28.0000	5.2915
43.5995	35.0000	5.9161
43.6137	24.0000	4.8990
43.6280	30.0000	5.4772
43.6423	26.0000	5.0990
43.6565	29.0000	5.3852
43.6708	29.0000	5.3852
43.6850	32.0000	5.6569
43.6993	30.0000	5.4772
43.7135	34.0000	5.8310
43.7278	28.0000	5.2915
43.7421	27.0000	5.1962
43.7563	25.0000	5.0000
43.7706	34.0000	5.8310
43.7848	34.0000	5.8310
43.7991	28.0000	5.2915
43.8134	39.0000	6.2450
43.8276	30.0000	5.4772
43.8419	39.0000	6.2450
43.8561	28.0000	5.2915
43.8704	28.0000	5.2915
43.8847	34.0000	5.8310
43.8989	32.0000	5.6569
43.9132	29.0000	5.3852
43.9274	28.0000	5.2915
43.9417	37.0000	6.0828
43.9560	35.0000	5.9161
43.9702	38.0000	6.1644
43.9845	38.0000	6.1644
43.9987	36.0000	6.0000
44.0130	29.0000	5.3852
44.0273	33.0000	5.7446
44.0415	26.0000	5.0990
44.0558	34.0000	5.8310
44.0700	25.0000	5.0000
44.0843	25.0000	5.0000
44.0986	25.0000	5.0000
44.1128	31.0000	5.5678
44.1271	24.0000	4.8990
44.1413	29.0000	5.3852
44.1556	22.0000	4.6904
44.1699	31.0000	5.5678
44.1841	29.0000	5.3852
44.1984	30.0000	5.4772
44.2126	27.0000	5.1962
44.2269	15.0000	3.8730
44.2412	14.0000	3.7417
44.2554	33.0000	5.7446
44.2697	39.0000	6.2450
44.2839	37.0000	6.0828
44.2982	27.0000	5.1962
44.3124	25.0000	5.0000
44.3267	28.0000	5.2915
44.3410	32.0000	5.6569
44.3552	38.0000	6.1644
44.3695	33.0000	5.7446
44.3837	35.0000	5.9161
44.3980	37.0000	6.0828
44.4123	36.0000	6.0000
44.4265	16.0000	4.0000
44.4408	34.0000	5.8310
44.4550	33.0000	5.7446
44.4693	22.0000	4.6904
44.4836	36.0000	6.0000
44.4978	29.0000	5.3852
44.5121	35.0000	5.9161
44.5263	23.0000	4.7958
44.5406	35.0000	5.9161
44.5549	29.0000	5.3852
44.5691	23.0000	4.7958
44.5834	15.0000	3.8730
44.5976	18.0000	4.2426
44.6119	35.0000	5.9161
44.6262	24.0000	4.8990
44.6404	24.0000	4.8990
44.6547	35.0000	5.9161
44.6689	25.0000	5.0000
44.6832	30.0000	5.4772
44.6975	26.0000	5.0990
44.7117	23.0000	4.7958
44.7260	27.0000	5.1962
44.7402	28.0000	5.2915
44.7545	26.0000	5.0990
44.7688	35.0000	5.9161
44.7830	32.0000	5.6569
44.7973	29.0000	5.3852
44.8115	24.0000	4.8990
44.8258	37.0000	6.0828
44.8400	24.0000	4.8990
44.8543	26.0000	5.0990
44.8686	24.0000	4.8990
44.8828	21.0000	4.5826
44.8971	33.0000	5.7446
44.9113	31.0000	5.5678
44.9256	35.0000	5.9161
44.9399	26.0000	5.0990
44.9541	39.0000	6.2450
44.9684	18.0000	4.2426
44.9826	26.0000	5.0990
44.9969	31.0000	5.5678
45.0112	27.0000	5.1962
45.0254	30.0000	5.4772
45.0397	23.0000	4.7958
45.0539	36.0000	6.0000
45.0682	21.0000	4.5826
45.0825	26.0000	5.0990
45.0967	19.0000	4.3589
45.1110	19.0000	4.3589
45.1252	29.0000	5.3852
45.1395	21.0000	4.5826
45.1538	22.0000	4.6904
45.1680	23.0000	4.7958
45.1823	36.0000	6.0000
45.1965	23.0000	4.7958
45.2108	23.0000	4.7958
45.2251	25.0000	5.0000
45.2393	32.0000	5.6569
45.2536	21.0000	4.5826
45.2678	40.0000	6.3246
45.2821	25.0000	5.0000
45.2964	27.0000	5.1962
45.3106	34.0000	5.8310
45.3249	25.0000	5.0000
45.3391	36.0000	6.0000
45.3534	34.0000	5.8310
45.3677	20.0000	4.4721
45.3819	18.0000	4.2426
45.3962	18.0000	4.2426
45.4104	33.0000	5.7446
45.4247	21.0000	4.5826
45.4389	25.0000	5.0000
45.4532	24.0000	4.8990
45.4675	26.0000	5.0990
45.4817	27.0000	5.1962
45.4960	29.0000	5.3852
45.5102	21.0000	4.5826
45.5245	24.0000	4.8990
45.5388	20.0000	4.4721
45.5530	23.0000	4.7958
45.5673	35.0000	5.9161
45.5815	15.0000	3.8730
45.5958	31.0000	5.5678
45.6101	28.0000	5.2915
45.6243	34.0000	5.8310
45.6386	19.0000	4.3589
45.6528	34.0000	5.8310
45.6671	26.0000	5.0990
45.6814	26.0000	5.0990
45.6956	35.0000	5.9161
45.7099	30.0000	5.4772
45.7241	27.0000	5.1962
45.7384	25.0000	5.0000
45.7527	25.0000	5.0000
45.7669	30.0000	5.4772
45.7812	34.0000	5.8310
45.7954	36.0000	6.0000
45.8097	22.0000	4.6904
45.8240	27.0000	5.1962
45.8382	26.0000	5.0990
45.8525	24.0000	4.8990
45.8667	30.0000	5.4772
45.8810	23.0000	4.7958
45.8953	24.0000	4.8990
45.9095	23.0000	4.7958
45.9238	37.0000	6.0828
45.9380	29.0000	5.3852
45.9523	34.0000	5.8310
45.9665	25.0000	5.0000
45.9808	32.0000	5.6569
45.9951	33.0000	5.7446
46.0093	21.0000	4.5826
46.0236	30.0000	5.4772
46.0378	17.0000	4.1231
46.0521	30.0000	5.4772
46.0664	24.0000	4.8990
46.0806	25.0000	5.0000
46.0949	31.0000	5.5678
46.1091	24.0000	4.8990
46.1234	31.0000	5.5678
46.1377	31.0000	5.5678
46.1519	25.0000	5.0000
46.1662	36.0000	6.0000
46.1804	33.0000	5.7446
46.1947	35.0000	5.9161
46.2090	32.0000	5.6569
46.2232	31.0000	5.5678
46.2375	25.0000	5.0000
46.2517	30.0000	5.4772
46.2660	33.0000	5.7446
46.2803	31.0000	5.5678
46.2945	21.0000	4.5826
46.3088	29.0000	5.3852
46.3230	32.0000	5.6569
46.3373	27.0000	5.1962
46.3516	27.0000	5.1962
46.3658	27.0000	5.1962
46.3801	32.0000	5.6569
46.3943	25.0000	5.0000
46.4086	24.0000	4.8990
46.4229	26.0000	5.0990
46.4371	26.0000	5.0990
46.4514	36.0000	6.0000
46.4656	31.0000	5.5678
46.4799	36.0000	6.0000
46.4942	36.0000	6.0000
46.5084	30.0000	5.4772
46.5227	25.0000	5.0000
46.5369	22.0000	4.6904
46.5512	31.0000	5.5678
46.5654	23.0000	4.7958
46.5797	28.0000	5.2915
46.5940	25.0000	5.0000
46.6082	28.0000	5.2915
46.6225	45.0000	6.7082
46.6367	26.0000	5.0990
46.6510	35.0000	5.9161
46.6653	38.0000	6.1644
46.6795	20.0000	4.4721
46.6938	29.0000	5.3852
46.7080	31.0000	5.5678
46.7223	32.0000	5.6569
46.7366	29.0000	5.3852
46.7508	31.0000	5.5678
46.7651	30.0000	5.4772
46.7793	21.0000	4.5826
46.7936	28.0000	5.2915
46.8079	34.0000	5.8310
46.8221	43.0000	6.5574
46.8364	21.0000	4.5826
46.8506	41.0000	6.4031
46.8649	30.0000	5.4772
46.8792	44.0000	6.6332
46.8934	39.0000	6.2450
46.9077	29.0000	5.3852
46.9219	33.0000	5.7446
46.9362	24.0000	4.8990
46.9505	27.0000	5.1962
46.9647	38.0000	6.1644
46.9790	33.0000	5.7446
46.9932	32.0000	5.6569
47.0075	43.0000	6.5574
47.0218	33.0000	5.7446
47.0360	32.0000	5.6569
47.0503	26.0000	5.0990
47.0645	37.0000	6.0828
47.0788	30.0000	5.4772
47.0931	33.0000	5.7446
47.1073	36.0000	6.0000
47.1216	28.0000	5.2915
47.1358	33.0000	5.7446
47.1501	37.0000	6.0828
47.1643	44.0000	6.6332
47.1786	29.0000	5.3852
47.1929	25.0000	5.0000
47.2071	31.0000	5.5678
47.2214	39.0000	6.2450
47.2356	36.0000	6.0000
47.2499	29.0000	5.3852
47.2642	40.0000	6.3246
47.2784	42.0000	6.4807
47.2927	37.0000	6.0828
47.3069	41.0000	6.4031
47.3212	57.0000	7.5498
47.3355	41.0000	6.4031
47.3497	47.0000	6.8557
47.3640	46.0000	6.7823
47.3782	56.0000	7.4833
47.3925	53.0000	7.2801
47.4068	47.0000	6.8557
47.4210	44.0000	6.6332
47.4353	42.0000	6.4807
47.4495	38.0000	6.1644
47.4638	59.0000	7.6811
47.4781	55.0000	7.4162
47.4923	46.0000	6.7823
47.5066	54.0000	7.3485
47.5208	65.0000	8.0623
47.5351	45.0000	6.7082
47.5494	52.0000	7.2111
47.5636	59.0000	7.6811
47.5779	78.0000	8.8318
47.5921	59.0000	7.6811
47.6064	62.0000	7.8740
47.6207	68.0000	8.2462
47.6349	74.0000	8.6023
47.6492	79.0000	8.8882
47.6634	87.0000	9.3274
47.6777	103.0000	10.1489
47.6919	86.0000	9.2736
47.7062	85.0000	9.2195
47.7205	107.0000	10.3441
47.7347	94.0000	9.6954
47.7490	122.0000	11.0454
47.7632	107.0000	10.3441
47.7775	126.0000	11.2250
47.7918	127.0000	11.2694
47.8060	130.0000	11.4018
47.8203	148.0000	12.1655
47.8345	136.0000	11.6619
47.8488	162.0000	12.7279
47.8631	149.0000	12.2066
47.8773	161.0000	12.6886
47.8916	177.0000	13.3041
47.9058	184.0000	13.5647
47.9201	161.0000	12.6886
47.9344	182.0000	13.4907
47.9486	164.0000	12.8062
47.9629	186.0000	13.6382
47.9771	188.0000	13.7113
47.9914	212.0000	14.5602
48.0057	187.0000	13.6748
48.0199	188.0000	13.7113
48.0342	176.0000	13.2665
48.0484	174.0000	13.1909
48.0627	182.0000	13.4907
48.0770	166.0000	12.8841
48.0912	161.0000	12.6886
48.1055	167.0000	12.9228
48.1197	157.0000	12.5300
48.1340	164.0000	12.8062
48.1483	132.0000	11.4891
48.1625	132.0000	11.4891
48.1768	128.0000	11.3137
48.1910	124.0000	11.1355
48.2053	123.0000	11.0905
48.2196	126.0000	11.2250
48.2338	133.0000	11.5326
48.2481	80.0000	8.9443
48.2623	86.0000	9.2736
48.2766	86.0000	9.2736
48.2908	91.0000	9.5394
48.3051	76.0000	8.7178
48.3194	78.0000	8.8318
48.3336	70.0000	8.3666
48.3479	70.0000	8.3666
48.3621	58.0000	7.6158
48.3764	67.0000	8.1854
48.3907	69.0000	8.3066
48.4049	47.0000	6.8557
48.4192	68.0000	8.2462
48.4334	61.0000	7.8102
48.4477	56.0000	7.4833
48.4620	55.0000	7.4162
48.4762	52.0000	7.2111
48.4905	51.0000	7.1414
48.5047	43.0000	6.5574
[truncated: 4,313 more rows]
