# Supplementary material for: pdCIFplotter: visualizing powder diffraction data in pdCIF format
Source: J Appl Crystallogr. 2022 May 25;55(Pt 3):631–7. doi: 10.1107/S1600576722003478 (PMC9172038; doi:10.1107/S1600576722003478)
Supplement: Supplementary file 3 [file j-55-00631-sup3.zip › second/xye-files/degussa_009.xye]

20.0000	63.0000	7.9373
20.0143	66.0000	8.1240
20.0285	89.0000	9.4340
20.0428	69.0000	8.3066
20.0570	58.0000	7.6158
20.0713	64.0000	8.0000
20.0856	69.0000	8.3066
20.0998	57.0000	7.5498
20.1141	65.0000	8.0623
20.1283	63.0000	7.9373
20.1426	76.0000	8.7178
20.1569	65.0000	8.0623
20.1711	72.0000	8.4853
20.1854	65.0000	8.0623
20.1996	56.0000	7.4833
20.2139	62.0000	7.8740
20.2282	61.0000	7.8102
20.2424	76.0000	8.7178
20.2567	64.0000	8.0000
20.2709	80.0000	8.9443
20.2852	66.0000	8.1240
20.2994	65.0000	8.0623
20.3137	88.0000	9.3808
20.3280	68.0000	8.2462
20.3422	65.0000	8.0623
20.3565	76.0000	8.7178
20.3707	79.0000	8.8882
20.3850	71.0000	8.4261
20.3993	68.0000	8.2462
20.4135	73.0000	8.5440
20.4278	57.0000	7.5498
20.4420	64.0000	8.0000
20.4563	59.0000	7.6811
20.4706	71.0000	8.4261
20.4848	78.0000	8.8318
20.4991	65.0000	8.0623
20.5133	63.0000	7.9373
20.5276	75.0000	8.6603
20.5419	64.0000	8.0000
20.5561	78.0000	8.8318
20.5704	69.0000	8.3066
20.5846	72.0000	8.4853
20.5989	67.0000	8.1854
20.6132	59.0000	7.6811
20.6274	78.0000	8.8318
20.6417	62.0000	7.8740
20.6559	54.0000	7.3485
20.6702	54.0000	7.3485
20.6845	59.0000	7.6811
20.6987	61.0000	7.8102
20.7130	66.0000	8.1240
20.7272	71.0000	8.4261
20.7415	68.0000	8.2462
20.7558	63.0000	7.9373
20.7700	74.0000	8.6023
20.7843	52.0000	7.2111
20.7985	53.0000	7.2801
20.8128	72.0000	8.4853
20.8271	55.0000	7.4162
20.8413	61.0000	7.8102
20.8556	68.0000	8.2462
20.8698	63.0000	7.9373
20.8841	50.0000	7.0711
20.8983	62.0000	7.8740
20.9126	52.0000	7.2111
20.9269	65.0000	8.0623
20.9411	63.0000	7.9373
20.9554	65.0000	8.0623
20.9696	69.0000	8.3066
20.9839	69.0000	8.3066
20.9982	68.0000	8.2462
21.0124	71.0000	8.4261
21.0267	50.0000	7.0711
21.0409	53.0000	7.2801
21.0552	79.0000	8.8882
21.0695	70.0000	8.3666
21.0837	59.0000	7.6811
21.0980	58.0000	7.6158
21.1122	65.0000	8.0623
21.1265	76.0000	8.7178
21.1408	66.0000	8.1240
21.1550	58.0000	7.6158
21.1693	75.0000	8.6603
21.1835	62.0000	7.8740
21.1978	55.0000	7.4162
21.2121	58.0000	7.6158
21.2263	71.0000	8.4261
21.2406	60.0000	7.7460
21.2548	76.0000	8.7178
21.2691	56.0000	7.4833
21.2834	64.0000	8.0000
21.2976	55.0000	7.4162
21.3119	61.0000	7.8102
21.3261	68.0000	8.2462
21.3404	58.0000	7.6158
21.3547	58.0000	7.6158
21.3689	63.0000	7.9373
21.3832	76.0000	8.7178
21.3974	61.0000	7.8102
21.4117	85.0000	9.2195
21.4260	71.0000	8.4261
21.4402	58.0000	7.6158
21.4545	57.0000	7.5498
21.4687	63.0000	7.9373
21.4830	60.0000	7.7460
21.4972	47.0000	6.8557
21.5115	71.0000	8.4261
21.5258	59.0000	7.6811
21.5400	59.0000	7.6811
21.5543	56.0000	7.4833
21.5685	56.0000	7.4833
21.5828	66.0000	8.1240
21.5971	57.0000	7.5498
21.6113	71.0000	8.4261
21.6256	50.0000	7.0711
21.6398	56.0000	7.4833
21.6541	68.0000	8.2462
21.6684	54.0000	7.3485
21.6826	47.0000	6.8557
21.6969	68.0000	8.2462
21.7111	70.0000	8.3666
21.7254	56.0000	7.4833
21.7397	69.0000	8.3066
21.7539	59.0000	7.6811
21.7682	57.0000	7.5498
21.7824	67.0000	8.1854
21.7967	60.0000	7.7460
21.8110	60.0000	7.7460
21.8252	57.0000	7.5498
21.8395	68.0000	8.2462
21.8537	64.0000	8.0000
21.8680	69.0000	8.3066
21.8823	70.0000	8.3666
21.8965	41.0000	6.4031
21.9108	65.0000	8.0623
21.9250	60.0000	7.7460
21.9393	58.0000	7.6158
21.9536	71.0000	8.4261
21.9678	69.0000	8.3066
21.9821	87.0000	9.3274
21.9963	74.0000	8.6023
22.0106	65.0000	8.0623
22.0248	66.0000	8.1240
22.0391	56.0000	7.4833
22.0534	78.0000	8.8318
22.0676	74.0000	8.6023
22.0819	60.0000	7.7460
22.0961	53.0000	7.2801
22.1104	51.0000	7.1414
22.1247	68.0000	8.2462
22.1389	63.0000	7.9373
22.1532	51.0000	7.1414
22.1674	64.0000	8.0000
22.1817	47.0000	6.8557
22.1960	73.0000	8.5440
22.2102	64.0000	8.0000
22.2245	56.0000	7.4833
22.2387	49.0000	7.0000
22.2530	69.0000	8.3066
22.2673	71.0000	8.4261
22.2815	73.0000	8.5440
22.2958	66.0000	8.1240
22.3100	55.0000	7.4162
22.3243	65.0000	8.0623
22.3386	65.0000	8.0623
22.3528	52.0000	7.2111
22.3671	66.0000	8.1240
22.3813	63.0000	7.9373
22.3956	58.0000	7.6158
22.4099	61.0000	7.8102
22.4241	58.0000	7.6158
22.4384	57.0000	7.5498
22.4526	62.0000	7.8740
22.4669	67.0000	8.1854
22.4812	66.0000	8.1240
22.4954	57.0000	7.5498
22.5097	53.0000	7.2801
22.5239	69.0000	8.3066
22.5382	53.0000	7.2801
22.5525	53.0000	7.2801
22.5667	65.0000	8.0623
22.5810	81.0000	9.0000
22.5952	66.0000	8.1240
22.6095	67.0000	8.1854
22.6237	62.0000	7.8740
22.6380	68.0000	8.2462
22.6523	50.0000	7.0711
22.6665	67.0000	8.1854
22.6808	61.0000	7.8102
22.6950	51.0000	7.1414
22.7093	75.0000	8.6603
22.7236	63.0000	7.9373
22.7378	65.0000	8.0623
22.7521	56.0000	7.4833
22.7663	59.0000	7.6811
22.7806	70.0000	8.3666
22.7949	59.0000	7.6811
22.8091	60.0000	7.7460
22.8234	55.0000	7.4162
22.8376	60.0000	7.7460
22.8519	69.0000	8.3066
22.8662	75.0000	8.6603
22.8804	71.0000	8.4261
22.8947	94.0000	9.6954
22.9089	53.0000	7.2801
22.9232	57.0000	7.5498
22.9375	60.0000	7.7460
22.9517	63.0000	7.9373
22.9660	58.0000	7.6158
22.9802	60.0000	7.7460
22.9945	55.0000	7.4162
23.0088	67.0000	8.1854
23.0230	70.0000	8.3666
23.0373	61.0000	7.8102
23.0515	59.0000	7.6811
23.0658	59.0000	7.6811
23.0801	54.0000	7.3485
23.0943	58.0000	7.6158
23.1086	66.0000	8.1240
23.1228	58.0000	7.6158
23.1371	49.0000	7.0000
23.1513	52.0000	7.2111
23.1656	57.0000	7.5498
23.1799	50.0000	7.0711
23.1941	53.0000	7.2801
23.2084	63.0000	7.9373
23.2226	66.0000	8.1240
23.2369	58.0000	7.6158
23.2512	66.0000	8.1240
23.2654	73.0000	8.5440
23.2797	64.0000	8.0000
23.2939	53.0000	7.2801
23.3082	60.0000	7.7460
23.3225	61.0000	7.8102
23.3367	73.0000	8.5440
23.3510	52.0000	7.2111
23.3652	64.0000	8.0000
23.3795	65.0000	8.0623
23.3938	58.0000	7.6158
23.4080	63.0000	7.9373
23.4223	62.0000	7.8740
23.4365	71.0000	8.4261
23.4508	60.0000	7.7460
23.4651	51.0000	7.1414
23.4793	61.0000	7.8102
23.4936	60.0000	7.7460
23.5078	69.0000	8.3066
23.5221	40.0000	6.3246
23.5364	53.0000	7.2801
23.5506	73.0000	8.5440
23.5649	55.0000	7.4162
23.5791	50.0000	7.0711
23.5934	71.0000	8.4261
23.6077	72.0000	8.4853
23.6219	66.0000	8.1240
23.6362	77.0000	8.7750
23.6504	53.0000	7.2801
23.6647	67.0000	8.1854
23.6790	59.0000	7.6811
23.6932	56.0000	7.4833
23.7075	58.0000	7.6158
23.7217	71.0000	8.4261
23.7360	55.0000	7.4162
23.7502	66.0000	8.1240
23.7645	56.0000	7.4833
23.7788	66.0000	8.1240
23.7930	60.0000	7.7460
23.8073	71.0000	8.4261
23.8215	57.0000	7.5498
23.8358	57.0000	7.5498
23.8501	75.0000	8.6603
23.8643	61.0000	7.8102
23.8786	63.0000	7.9373
23.8928	67.0000	8.1854
23.9071	56.0000	7.4833
23.9214	71.0000	8.4261
23.9356	56.0000	7.4833
23.9499	74.0000	8.6023
23.9641	54.0000	7.3485
23.9784	56.0000	7.4833
23.9927	68.0000	8.2462
24.0069	80.0000	8.9443
24.0212	58.0000	7.6158
24.0354	70.0000	8.3666
24.0497	61.0000	7.8102
24.0640	66.0000	8.1240
24.0782	65.0000	8.0623
24.0925	56.0000	7.4833
24.1067	67.0000	8.1854
24.1210	79.0000	8.8882
24.1353	70.0000	8.3666
24.1495	59.0000	7.6811
24.1638	60.0000	7.7460
24.1780	65.0000	8.0623
24.1923	64.0000	8.0000
24.2066	64.0000	8.0000
24.2208	92.0000	9.5917
24.2351	56.0000	7.4833
24.2493	76.0000	8.7178
24.2636	76.0000	8.7178
24.2779	76.0000	8.7178
24.2921	75.0000	8.6603
24.3064	97.0000	9.8489
24.3206	68.0000	8.2462
24.3349	81.0000	9.0000
24.3491	73.0000	8.5440
24.3634	88.0000	9.3808
24.3777	84.0000	9.1652
24.3919	67.0000	8.1854
24.4062	82.0000	9.0554
24.4204	79.0000	8.8882
24.4347	64.0000	8.0000
24.4490	66.0000	8.1240
24.4632	84.0000	9.1652
24.4775	82.0000	9.0554
24.4917	81.0000	9.0000
24.5060	88.0000	9.3808
24.5203	78.0000	8.8318
24.5345	99.0000	9.9499
24.5488	81.0000	9.0000
24.5630	80.0000	8.9443
24.5773	95.0000	9.7468
24.5916	106.0000	10.2956
24.6058	93.0000	9.6437
24.6201	87.0000	9.3274
24.6343	102.0000	10.0995
24.6486	109.0000	10.4403
24.6629	100.0000	10.0000
24.6771	97.0000	9.8489
24.6914	104.0000	10.1980
24.7056	112.0000	10.5830
24.7199	103.0000	10.1489
24.7342	120.0000	10.9545
24.7484	119.0000	10.9087
24.7627	125.0000	11.1803
24.7769	108.0000	10.3923
24.7912	101.0000	10.0499
24.8055	136.0000	11.6619
24.8197	124.0000	11.1355
24.8340	131.0000	11.4455
24.8482	141.0000	11.8743
24.8625	145.0000	12.0416
24.8767	163.0000	12.7671
24.8910	182.0000	13.4907
24.9053	199.0000	14.1067
24.9195	192.0000	13.8564
24.9338	196.0000	14.0000
24.9480	201.0000	14.1774
24.9623	225.0000	15.0000
24.9766	243.0000	15.5885
24.9908	244.0000	15.6205
25.0051	280.0000	16.7332
25.0193	308.0000	17.5499
25.0336	331.0000	18.1934
25.0479	313.0000	17.6918
25.0621	334.0000	18.2757
25.0764	380.0000	19.4936
25.0906	439.0000	20.9523
25.1049	449.0000	21.1896
25.1192	496.0000	22.2711
25.1334	505.0000	22.4722
25.1477	571.0000	23.8956
25.1619	588.0000	24.2487
25.1762	608.0000	24.6577
25.1905	607.0000	24.6374
25.2047	707.0000	26.5895
25.2190	721.0000	26.8514
25.2332	703.0000	26.5141
25.2475	745.0000	27.2947
25.2618	742.0000	27.2397
25.2760	733.0000	27.0740
25.2903	796.0000	28.2135
25.3045	799.0000	28.2666
25.3188	768.0000	27.7128
25.3331	732.0000	27.0555
25.3473	762.0000	27.6043
25.3616	734.0000	27.0924
25.3758	666.0000	25.8070
25.3901	666.0000	25.8070
25.4044	613.0000	24.7588
25.4186	618.0000	24.8596
25.4329	528.0000	22.9783
25.4471	493.0000	22.2036
25.4614	471.0000	21.7025
25.4756	454.0000	21.3073
25.4899	426.0000	20.6398
25.5042	384.0000	19.5959
25.5184	343.0000	18.5203
25.5327	350.0000	18.7083
25.5469	302.0000	17.3781
25.5612	276.0000	16.6132
25.5755	287.0000	16.9411
25.5897	275.0000	16.5831
25.6040	266.0000	16.3095
25.6182	216.0000	14.6969
25.6325	196.0000	14.0000
25.6468	221.0000	14.8661
25.6610	195.0000	13.9642
25.6753	198.0000	14.0712
25.6895	161.0000	12.6886
25.7038	150.0000	12.2474
25.7181	152.0000	12.3288
25.7323	174.0000	13.1909
25.7466	158.0000	12.5698
25.7608	150.0000	12.2474
25.7751	150.0000	12.2474
25.7894	137.0000	11.7047
25.8036	131.0000	11.4455
25.8179	125.0000	11.1803
25.8321	136.0000	11.6619
25.8464	117.0000	10.8167
25.8607	119.0000	10.9087
25.8749	98.0000	9.8995
25.8892	124.0000	11.1355
25.9034	107.0000	10.3441
25.9177	101.0000	10.0499
25.9320	96.0000	9.7980
25.9462	95.0000	9.7468
25.9605	97.0000	9.8489
25.9747	93.0000	9.6437
25.9890	87.0000	9.3274
26.0032	86.0000	9.2736
26.0175	110.0000	10.4881
26.0318	100.0000	10.0000
26.0460	98.0000	9.8995
26.0603	92.0000	9.5917
26.0745	83.0000	9.1104
26.0888	68.0000	8.2462
26.1031	85.0000	9.2195
26.1173	77.0000	8.7750
26.1316	91.0000	9.5394
26.1458	95.0000	9.7468
26.1601	90.0000	9.4868
26.1744	77.0000	8.7750
26.1886	82.0000	9.0554
26.2029	58.0000	7.6158
26.2171	92.0000	9.5917
26.2314	67.0000	8.1854
26.2457	90.0000	9.4868
26.2599	76.0000	8.7178
26.2742	72.0000	8.4853
26.2884	77.0000	8.7750
26.3027	81.0000	9.0000
26.3170	94.0000	9.6954
26.3312	87.0000	9.3274
26.3455	86.0000	9.2736
26.3597	78.0000	8.8318
26.3740	68.0000	8.2462
26.3883	69.0000	8.3066
26.4025	59.0000	7.6811
26.4168	88.0000	9.3808
26.4310	67.0000	8.1854
26.4453	65.0000	8.0623
26.4596	69.0000	8.3066
26.4738	58.0000	7.6158
26.4881	65.0000	8.0623
26.5023	65.0000	8.0623
26.5166	66.0000	8.1240
26.5309	73.0000	8.5440
26.5451	72.0000	8.4853
26.5594	58.0000	7.6158
26.5736	58.0000	7.6158
26.5879	47.0000	6.8557
26.6021	61.0000	7.8102
26.6164	83.0000	9.1104
26.6307	60.0000	7.7460
26.6449	56.0000	7.4833
26.6592	72.0000	8.4853
26.6734	76.0000	8.7178
26.6877	64.0000	8.0000
26.7020	62.0000	7.8740
26.7162	72.0000	8.4853
26.7305	60.0000	7.7460
26.7447	64.0000	8.0000
26.7590	71.0000	8.4261
26.7733	69.0000	8.3066
26.7875	61.0000	7.8102
26.8018	80.0000	8.9443
26.8160	69.0000	8.3066
26.8303	72.0000	8.4853
26.8446	56.0000	7.4833
26.8588	74.0000	8.6023
26.8731	76.0000	8.7178
26.8873	79.0000	8.8882
26.9016	71.0000	8.4261
26.9159	77.0000	8.7750
26.9301	43.0000	6.5574
26.9444	62.0000	7.8740
26.9586	62.0000	7.8740
26.9729	59.0000	7.6811
26.9872	70.0000	8.3666
27.0014	64.0000	8.0000
27.0157	71.0000	8.4261
27.0299	76.0000	8.7178
27.0442	81.0000	9.0000
27.0585	76.0000	8.7178
27.0727	85.0000	9.2195
27.0870	92.0000	9.5917
27.1012	80.0000	8.9443
27.1155	74.0000	8.6023
27.1298	71.0000	8.4261
27.1440	68.0000	8.2462
27.1583	81.0000	9.0000
27.1725	80.0000	8.9443
27.1868	93.0000	9.6437
27.2010	83.0000	9.1104
27.2153	89.0000	9.4340
27.2296	107.0000	10.3441
27.2438	98.0000	9.8995
27.2581	111.0000	10.5357
27.2723	120.0000	10.9545
27.2866	132.0000	11.4891
27.3009	133.0000	11.5326
27.3151	137.0000	11.7047
27.3294	132.0000	11.4891
27.3436	161.0000	12.6886
27.3579	150.0000	12.2474
27.3722	155.0000	12.4499
27.3864	154.0000	12.4097
27.4007	152.0000	12.3288
27.4149	155.0000	12.4499
27.4292	156.0000	12.4900
27.4435	142.0000	11.9164
27.4577	139.0000	11.7898
27.4720	115.0000	10.7238
27.4862	114.0000	10.6771
27.5005	115.0000	10.7238
27.5148	102.0000	10.0995
27.5290	98.0000	9.8995
27.5433	85.0000	9.2195
27.5575	93.0000	9.6437
27.5718	92.0000	9.5917
27.5861	86.0000	9.2736
27.6003	78.0000	8.8318
27.6146	81.0000	9.0000
27.6288	81.0000	9.0000
27.6431	71.0000	8.4261
27.6574	70.0000	8.3666
27.6716	60.0000	7.7460
27.6859	71.0000	8.4261
27.7001	65.0000	8.0623
27.7144	77.0000	8.7750
27.7286	64.0000	8.0000
27.7429	66.0000	8.1240
27.7572	61.0000	7.8102
27.7714	72.0000	8.4853
27.7857	72.0000	8.4853
27.7999	71.0000	8.4261
27.8142	58.0000	7.6158
27.8285	53.0000	7.2801
27.8427	53.0000	7.2801
27.8570	50.0000	7.0711
27.8712	58.0000	7.6158
27.8855	61.0000	7.8102
27.8998	46.0000	6.7823
27.9140	47.0000	6.8557
27.9283	60.0000	7.7460
27.9425	59.0000	7.6811
27.9568	51.0000	7.1414
27.9711	53.0000	7.2801
27.9853	59.0000	7.6811
27.9996	51.0000	7.1414
28.0138	55.0000	7.4162
28.0281	49.0000	7.0000
28.0424	54.0000	7.3485
28.0566	60.0000	7.7460
28.0709	57.0000	7.5498
28.0851	64.0000	8.0000
28.0994	51.0000	7.1414
28.1137	49.0000	7.0000
28.1279	44.0000	6.6332
28.1422	67.0000	8.1854
28.1564	79.0000	8.8882
28.1707	43.0000	6.5574
28.1850	41.0000	6.4031
28.1992	59.0000	7.6811
28.2135	56.0000	7.4833
28.2277	53.0000	7.2801
28.2420	46.0000	6.7823
28.2563	59.0000	7.6811
28.2705	56.0000	7.4833
28.2848	60.0000	7.7460
28.2990	59.0000	7.6811
28.3133	44.0000	6.6332
28.3275	50.0000	7.0711
28.3418	56.0000	7.4833
28.3561	59.0000	7.6811
28.3703	67.0000	8.1854
28.3846	53.0000	7.2801
28.3988	55.0000	7.4162
28.4131	50.0000	7.0711
28.4274	62.0000	7.8740
28.4416	49.0000	7.0000
28.4559	43.0000	6.5574
28.4701	52.0000	7.2111
28.4844	48.0000	6.9282
28.4987	76.0000	8.7178
28.5129	52.0000	7.2111
28.5272	52.0000	7.2111
28.5414	68.0000	8.2462
28.5557	50.0000	7.0711
28.5700	66.0000	8.1240
28.5842	37.0000	6.0828
28.5985	55.0000	7.4162
28.6127	49.0000	7.0000
28.6270	44.0000	6.6332
28.6413	37.0000	6.0828
28.6555	53.0000	7.2801
28.6698	53.0000	7.2801
28.6840	69.0000	8.3066
28.6983	49.0000	7.0000
28.7126	59.0000	7.6811
28.7268	56.0000	7.4833
28.7411	36.0000	6.0000
28.7553	50.0000	7.0711
28.7696	50.0000	7.0711
28.7839	41.0000	6.4031
28.7981	51.0000	7.1414
28.8124	52.0000	7.2111
28.8266	50.0000	7.0711
28.8409	50.0000	7.0711
28.8551	46.0000	6.7823
28.8694	55.0000	7.4162
28.8837	49.0000	7.0000
28.8979	55.0000	7.4162
28.9122	39.0000	6.2450
28.9264	43.0000	6.5574
28.9407	43.0000	6.5574
28.9550	47.0000	6.8557
28.9692	57.0000	7.5498
28.9835	51.0000	7.1414
28.9977	55.0000	7.4162
29.0120	53.0000	7.2801
29.0263	52.0000	7.2111
29.0405	61.0000	7.8102
29.0548	46.0000	6.7823
29.0690	46.0000	6.7823
29.0833	52.0000	7.2111
29.0976	42.0000	6.4807
29.1118	47.0000	6.8557
29.1261	58.0000	7.6158
29.1403	52.0000	7.2111
29.1546	57.0000	7.5498
29.1689	35.0000	5.9161
29.1831	42.0000	6.4807
29.1974	48.0000	6.9282
29.2116	54.0000	7.3485
29.2259	55.0000	7.4162
29.2402	45.0000	6.7082
29.2544	38.0000	6.1644
29.2687	60.0000	7.7460
29.2829	47.0000	6.8557
29.2972	40.0000	6.3246
29.3115	57.0000	7.5498
29.3257	48.0000	6.9282
29.3400	48.0000	6.9282
29.3542	57.0000	7.5498
29.3685	48.0000	6.9282
29.3828	58.0000	7.6158
29.3970	52.0000	7.2111
29.4113	70.0000	8.3666
29.4255	63.0000	7.9373
29.4398	54.0000	7.3485
29.4540	47.0000	6.8557
29.4683	53.0000	7.2801
29.4826	41.0000	6.4031
29.4968	43.0000	6.5574
29.5111	50.0000	7.0711
29.5253	37.0000	6.0828
29.5396	39.0000	6.2450
29.5539	40.0000	6.3246
29.5681	47.0000	6.8557
29.5824	49.0000	7.0000
29.5966	54.0000	7.3485
29.6109	53.0000	7.2801
29.6252	44.0000	6.6332
29.6394	58.0000	7.6158
29.6537	43.0000	6.5574
29.6679	50.0000	7.0711
29.6822	40.0000	6.3246
29.6965	62.0000	7.8740
29.7107	54.0000	7.3485
29.7250	49.0000	7.0000
29.7392	58.0000	7.6158
29.7535	50.0000	7.0711
29.7678	46.0000	6.7823
29.7820	34.0000	5.8310
29.7963	58.0000	7.6158
29.8105	57.0000	7.5498
29.8248	55.0000	7.4162
29.8391	40.0000	6.3246
29.8533	42.0000	6.4807
29.8676	58.0000	7.6158
29.8818	42.0000	6.4807
29.8961	61.0000	7.8102
29.9104	38.0000	6.1644
29.9246	40.0000	6.3246
29.9389	55.0000	7.4162
29.9531	48.0000	6.9282
29.9674	47.0000	6.8557
29.9817	39.0000	6.2450
29.9959	52.0000	7.2111
30.0102	59.0000	7.6811
30.0244	44.0000	6.6332
30.0387	56.0000	7.4833
30.0529	45.0000	6.7082
30.0672	49.0000	7.0000
30.0815	48.0000	6.9282
30.0957	49.0000	7.0000
30.1100	52.0000	7.2111
30.1242	40.0000	6.3246
30.1385	52.0000	7.2111
30.1528	49.0000	7.0000
30.1670	46.0000	6.7823
30.1813	57.0000	7.5498
30.1955	40.0000	6.3246
30.2098	40.0000	6.3246
30.2241	49.0000	7.0000
30.2383	40.0000	6.3246
30.2526	44.0000	6.6332
30.2668	34.0000	5.8310
30.2811	50.0000	7.0711
30.2954	51.0000	7.1414
30.3096	45.0000	6.7082
30.3239	46.0000	6.7823
30.3381	37.0000	6.0828
30.3524	34.0000	5.8310
30.3667	47.0000	6.8557
30.3809	48.0000	6.9282
30.3952	49.0000	7.0000
30.4094	47.0000	6.8557
30.4237	50.0000	7.0711
30.4380	36.0000	6.0000
30.4522	34.0000	5.8310
30.4665	47.0000	6.8557
30.4807	41.0000	6.4031
30.4950	42.0000	6.4807
30.5093	37.0000	6.0828
30.5235	48.0000	6.9282
30.5378	41.0000	6.4031
30.5520	45.0000	6.7082
30.5663	30.0000	5.4772
30.5805	55.0000	7.4162
30.5948	47.0000	6.8557
30.6091	52.0000	7.2111
30.6233	37.0000	6.0828
30.6376	44.0000	6.6332
30.6518	51.0000	7.1414
30.6661	37.0000	6.0828
30.6804	35.0000	5.9161
30.6946	46.0000	6.7823
30.7089	48.0000	6.9282
30.7231	47.0000	6.8557
30.7374	44.0000	6.6332
30.7517	40.0000	6.3246
30.7659	41.0000	6.4031
30.7802	50.0000	7.0711
30.7944	53.0000	7.2801
30.8087	46.0000	6.7823
30.8230	52.0000	7.2111
30.8372	49.0000	7.0000
30.8515	48.0000	6.9282
30.8657	52.0000	7.2111
30.8800	37.0000	6.0828
30.8943	44.0000	6.6332
30.9085	49.0000	7.0000
30.9228	44.0000	6.6332
30.9370	58.0000	7.6158
30.9513	51.0000	7.1414
30.9656	37.0000	6.0828
30.9798	41.0000	6.4031
30.9941	49.0000	7.0000
31.0083	35.0000	5.9161
31.0226	42.0000	6.4807
31.0369	51.0000	7.1414
31.0511	41.0000	6.4031
31.0654	48.0000	6.9282
31.0796	55.0000	7.4162
31.0939	43.0000	6.5574
31.1082	40.0000	6.3246
31.1224	42.0000	6.4807
31.1367	32.0000	5.6569
31.1509	53.0000	7.2801
31.1652	32.0000	5.6569
31.1794	40.0000	6.3246
31.1937	38.0000	6.1644
31.2080	49.0000	7.0000
31.2222	40.0000	6.3246
31.2365	39.0000	6.2450
31.2507	50.0000	7.0711
31.2650	40.0000	6.3246
31.2793	41.0000	6.4031
31.2935	41.0000	6.4031
31.3078	48.0000	6.9282
31.3220	48.0000	6.9282
31.3363	39.0000	6.2450
31.3506	37.0000	6.0828
31.3648	51.0000	7.1414
31.3791	43.0000	6.5574
31.3933	45.0000	6.7082
31.4076	46.0000	6.7823
31.4219	39.0000	6.2450
31.4361	46.0000	6.7823
31.4504	46.0000	6.7823
31.4646	51.0000	7.1414
31.4789	39.0000	6.2450
31.4932	42.0000	6.4807
31.5074	36.0000	6.0000
31.5217	24.0000	4.8990
31.5359	33.0000	5.7446
31.5502	44.0000	6.6332
31.5645	43.0000	6.5574
31.5787	36.0000	6.0000
31.5930	49.0000	7.0000
31.6072	52.0000	7.2111
31.6215	44.0000	6.6332
31.6358	44.0000	6.6332
31.6500	40.0000	6.3246
31.6643	50.0000	7.0711
31.6785	29.0000	5.3852
31.6928	43.0000	6.5574
31.7070	50.0000	7.0711
31.7213	31.0000	5.5678
31.7356	41.0000	6.4031
31.7498	41.0000	6.4031
31.7641	34.0000	5.8310
31.7783	32.0000	5.6569
31.7926	43.0000	6.5574
31.8069	33.0000	5.7446
31.8211	29.0000	5.3852
31.8354	42.0000	6.4807
31.8496	50.0000	7.0711
31.8639	39.0000	6.2450
31.8782	44.0000	6.6332
31.8924	36.0000	6.0000
31.9067	42.0000	6.4807
31.9209	38.0000	6.1644
31.9352	40.0000	6.3246
31.9495	49.0000	7.0000
31.9637	40.0000	6.3246
31.9780	42.0000	6.4807
31.9922	46.0000	6.7823
32.0065	43.0000	6.5574
32.0208	43.0000	6.5574
32.0350	34.0000	5.8310
32.0493	47.0000	6.8557
32.0635	39.0000	6.2450
32.0778	45.0000	6.7082
32.0921	41.0000	6.4031
32.1063	44.0000	6.6332
32.1206	38.0000	6.1644
32.1348	35.0000	5.9161
32.1491	43.0000	6.5574
32.1634	36.0000	6.0000
32.1776	43.0000	6.5574
32.1919	42.0000	6.4807
32.2061	46.0000	6.7823
32.2204	47.0000	6.8557
32.2347	35.0000	5.9161
32.2489	40.0000	6.3246
32.2632	37.0000	6.0828
32.2774	44.0000	6.6332
32.2917	29.0000	5.3852
32.3059	37.0000	6.0828
32.3202	42.0000	6.4807
32.3345	44.0000	6.6332
32.3487	40.0000	6.3246
32.3630	42.0000	6.4807
32.3772	43.0000	6.5574
32.3915	42.0000	6.4807
32.4058	48.0000	6.9282
32.4200	42.0000	6.4807
32.4343	41.0000	6.4031
32.4485	49.0000	7.0000
32.4628	43.0000	6.5574
32.4771	35.0000	5.9161
32.4913	46.0000	6.7823
32.5056	43.0000	6.5574
32.5198	45.0000	6.7082
32.5341	38.0000	6.1644
32.5484	36.0000	6.0000
32.5626	38.0000	6.1644
32.5769	29.0000	5.3852
32.5911	40.0000	6.3246
32.6054	30.0000	5.4772
32.6197	47.0000	6.8557
32.6339	46.0000	6.7823
32.6482	49.0000	7.0000
32.6624	41.0000	6.4031
32.6767	37.0000	6.0828
32.6910	38.0000	6.1644
32.7052	37.0000	6.0828
32.7195	38.0000	6.1644
32.7337	36.0000	6.0000
32.7480	44.0000	6.6332
32.7623	38.0000	6.1644
32.7765	33.0000	5.7446
32.7908	30.0000	5.4772
32.8050	35.0000	5.9161
32.8193	39.0000	6.2450
32.8336	56.0000	7.4833
32.8478	39.0000	6.2450
32.8621	48.0000	6.9282
32.8763	51.0000	7.1414
32.8906	37.0000	6.0828
32.9048	31.0000	5.5678
32.9191	38.0000	6.1644
32.9334	44.0000	6.6332
32.9476	39.0000	6.2450
32.9619	49.0000	7.0000
32.9761	36.0000	6.0000
32.9904	45.0000	6.7082
33.0047	34.0000	5.8310
33.0189	44.0000	6.6332
33.0332	45.0000	6.7082
33.0474	35.0000	5.9161
33.0617	32.0000	5.6569
33.0760	54.0000	7.3485
33.0902	40.0000	6.3246
33.1045	44.0000	6.6332
33.1187	35.0000	5.9161
33.1330	43.0000	6.5574
33.1473	37.0000	6.0828
33.1615	50.0000	7.0711
33.1758	54.0000	7.3485
33.1900	39.0000	6.2450
33.2043	37.0000	6.0828
33.2186	37.0000	6.0828
33.2328	31.0000	5.5678
33.2471	47.0000	6.8557
33.2613	38.0000	6.1644
33.2756	37.0000	6.0828
33.2899	37.0000	6.0828
33.3041	30.0000	5.4772
33.3184	47.0000	6.8557
33.3326	50.0000	7.0711
33.3469	39.0000	6.2450
33.3612	39.0000	6.2450
33.3754	46.0000	6.7823
33.3897	46.0000	6.7823
33.4039	53.0000	7.2801
33.4182	37.0000	6.0828
33.4324	46.0000	6.7823
33.4467	38.0000	6.1644
33.4610	43.0000	6.5574
33.4752	40.0000	6.3246
33.4895	36.0000	6.0000
33.5037	46.0000	6.7823
33.5180	28.0000	5.2915
33.5323	45.0000	6.7082
33.5465	34.0000	5.8310
33.5608	30.0000	5.4772
33.5750	44.0000	6.6332
33.5893	30.0000	5.4772
33.6036	36.0000	6.0000
33.6178	27.0000	5.1962
33.6321	41.0000	6.4031
33.6463	48.0000	6.9282
33.6606	40.0000	6.3246
33.6749	40.0000	6.3246
33.6891	44.0000	6.6332
33.7034	47.0000	6.8557
33.7176	46.0000	6.7823
33.7319	49.0000	7.0000
33.7462	46.0000	6.7823
33.7604	36.0000	6.0000
33.7747	43.0000	6.5574
33.7889	36.0000	6.0000
33.8032	43.0000	6.5574
33.8175	38.0000	6.1644
33.8317	34.0000	5.8310
33.8460	44.0000	6.6332
33.8602	35.0000	5.9161
33.8745	34.0000	5.8310
33.8888	34.0000	5.8310
33.9030	43.0000	6.5574
33.9173	33.0000	5.7446
33.9315	49.0000	7.0000
33.9458	34.0000	5.8310
33.9601	33.0000	5.7446
33.9743	45.0000	6.7082
33.9886	43.0000	6.5574
34.0028	32.0000	5.6569
34.0171	38.0000	6.1644
34.0313	31.0000	5.5678
34.0456	47.0000	6.8557
34.0599	37.0000	6.0828
34.0741	42.0000	6.4807
34.0884	35.0000	5.9161
34.1026	39.0000	6.2450
34.1169	47.0000	6.8557
34.1312	41.0000	6.4031
34.1454	37.0000	6.0828
34.1597	34.0000	5.8310
34.1739	46.0000	6.7823
34.1882	35.0000	5.9161
34.2025	40.0000	6.3246
34.2167	29.0000	5.3852
34.2310	49.0000	7.0000
34.2452	40.0000	6.3246
34.2595	35.0000	5.9161
34.2738	31.0000	5.5678
34.2880	36.0000	6.0000
34.3023	48.0000	6.9282
34.3165	37.0000	6.0828
34.3308	37.0000	6.0828
34.3451	56.0000	7.4833
34.3593	29.0000	5.3852
34.3736	49.0000	7.0000
34.3878	37.0000	6.0828
34.4021	36.0000	6.0000
34.4164	49.0000	7.0000
34.4306	33.0000	5.7446
34.4449	25.0000	5.0000
34.4591	37.0000	6.0828
34.4734	32.0000	5.6569
34.4877	49.0000	7.0000
34.5019	33.0000	5.7446
34.5162	44.0000	6.6332
34.5304	32.0000	5.6569
34.5447	37.0000	6.0828
34.5589	40.0000	6.3246
34.5732	39.0000	6.2450
34.5875	43.0000	6.5574
34.6017	40.0000	6.3246
34.6160	31.0000	5.5678
34.6302	34.0000	5.8310
34.6445	35.0000	5.9161
34.6588	33.0000	5.7446
34.6730	34.0000	5.8310
34.6873	47.0000	6.8557
34.7015	28.0000	5.2915
34.7158	41.0000	6.4031
34.7301	33.0000	5.7446
34.7443	43.0000	6.5574
34.7586	52.0000	7.2111
34.7728	38.0000	6.1644
34.7871	42.0000	6.4807
34.8014	35.0000	5.9161
34.8156	31.0000	5.5678
34.8299	35.0000	5.9161
34.8441	50.0000	7.0711
34.8584	43.0000	6.5574
34.8727	46.0000	6.7823
34.8869	49.0000	7.0000
34.9012	36.0000	6.0000
34.9154	42.0000	6.4807
34.9297	32.0000	5.6569
34.9440	39.0000	6.2450
34.9582	35.0000	5.9161
34.9725	45.0000	6.7082
34.9867	35.0000	5.9161
35.0010	44.0000	6.6332
35.0153	45.0000	6.7082
35.0295	41.0000	6.4031
35.0438	34.0000	5.8310
35.0580	29.0000	5.3852
35.0723	43.0000	6.5574
35.0866	37.0000	6.0828
35.1008	27.0000	5.1962
35.1151	42.0000	6.4807
35.1293	31.0000	5.5678
35.1436	27.0000	5.1962
35.1578	36.0000	6.0000
35.1721	48.0000	6.9282
35.1864	43.0000	6.5574
35.2006	40.0000	6.3246
35.2149	35.0000	5.9161
35.2291	30.0000	5.4772
35.2434	39.0000	6.2450
35.2577	39.0000	6.2450
35.2719	31.0000	5.5678
35.2862	32.0000	5.6569
35.3004	44.0000	6.6332
35.3147	41.0000	6.4031
35.3290	42.0000	6.4807
35.3432	33.0000	5.7446
35.3575	44.0000	6.6332
35.3717	42.0000	6.4807
35.3860	42.0000	6.4807
35.4003	43.0000	6.5574
35.4145	43.0000	6.5574
35.4288	36.0000	6.0000
35.4430	36.0000	6.0000
35.4573	44.0000	6.6332
35.4716	34.0000	5.8310
35.4858	38.0000	6.1644
35.5001	31.0000	5.5678
35.5143	34.0000	5.8310
35.5286	29.0000	5.3852
35.5429	38.0000	6.1644
35.5571	39.0000	6.2450
35.5714	50.0000	7.0711
35.5856	62.0000	7.8740
35.5999	33.0000	5.7446
35.6142	56.0000	7.4833
35.6284	37.0000	6.0828
35.6427	49.0000	7.0000
35.6569	46.0000	6.7823
35.6712	42.0000	6.4807
35.6855	49.0000	7.0000
35.6997	43.0000	6.5574
35.7140	50.0000	7.0711
35.7282	46.0000	6.7823
35.7425	46.0000	6.7823
35.7567	42.0000	6.4807
35.7710	48.0000	6.9282
35.7853	51.0000	7.1414
35.7995	55.0000	7.4162
35.8138	67.0000	8.1854
35.8280	41.0000	6.4031
35.8423	67.0000	8.1854
35.8566	59.0000	7.6811
35.8708	51.0000	7.1414
35.8851	54.0000	7.3485
35.8993	80.0000	8.9443
35.9136	65.0000	8.0623
35.9279	78.0000	8.8318
35.9421	72.0000	8.4853
35.9564	74.0000	8.6023
35.9706	78.0000	8.8318
35.9849	63.0000	7.9373
35.9992	83.0000	9.1104
36.0134	86.0000	9.2736
36.0277	67.0000	8.1854
36.0419	73.0000	8.5440
36.0562	69.0000	8.3066
36.0705	69.0000	8.3066
36.0847	71.0000	8.4261
36.0990	70.0000	8.3666
36.1132	60.0000	7.7460
36.1275	65.0000	8.0623
36.1418	61.0000	7.8102
36.1560	48.0000	6.9282
36.1703	49.0000	7.0000
36.1845	64.0000	8.0000
36.1988	56.0000	7.4833
36.2131	50.0000	7.0711
36.2273	48.0000	6.9282
36.2416	53.0000	7.2801
36.2558	48.0000	6.9282
36.2701	53.0000	7.2801
36.2843	45.0000	6.7082
36.2986	48.0000	6.9282
36.3129	52.0000	7.2111
36.3271	50.0000	7.0711
36.3414	40.0000	6.3246
36.3556	49.0000	7.0000
36.3699	50.0000	7.0711
36.3842	55.0000	7.4162
36.3984	48.0000	6.9282
36.4127	53.0000	7.2801
36.4269	54.0000	7.3485
36.4412	53.0000	7.2801
36.4555	51.0000	7.1414
36.4697	56.0000	7.4833
36.4840	45.0000	6.7082
36.4982	60.0000	7.7460
36.5125	52.0000	7.2111
36.5268	42.0000	6.4807
36.5410	51.0000	7.1414
36.5553	44.0000	6.6332
36.5695	51.0000	7.1414
36.5838	55.0000	7.4162
36.5981	48.0000	6.9282
36.6123	62.0000	7.8740
36.6266	48.0000	6.9282
36.6408	59.0000	7.6811
36.6551	61.0000	7.8102
36.6694	66.0000	8.1240
36.6836	59.0000	7.6811
36.6979	68.0000	8.2462
36.7121	65.0000	8.0623
36.7264	62.0000	7.8740
36.7407	67.0000	8.1854
36.7549	63.0000	7.9373
36.7692	59.0000	7.6811
36.7834	66.0000	8.1240
36.7977	66.0000	8.1240
36.8120	71.0000	8.4261
36.8262	77.0000	8.7750
36.8405	83.0000	9.1104
36.8547	68.0000	8.2462
36.8690	76.0000	8.7178
36.8832	73.0000	8.5440
36.8975	78.0000	8.8318
36.9118	68.0000	8.2462
36.9260	60.0000	7.7460
36.9403	80.0000	8.9443
36.9545	84.0000	9.1652
36.9688	73.0000	8.5440
36.9831	68.0000	8.2462
36.9973	72.0000	8.4853
37.0116	68.0000	8.2462
37.0258	70.0000	8.3666
37.0401	68.0000	8.2462
37.0544	80.0000	8.9443
37.0686	76.0000	8.7178
37.0829	76.0000	8.7178
37.0971	60.0000	7.7460
37.1114	71.0000	8.4261
37.1257	63.0000	7.9373
37.1399	68.0000	8.2462
37.1542	50.0000	7.0711
37.1684	67.0000	8.1854
37.1827	57.0000	7.5498
37.1970	71.0000	8.4261
37.2112	86.0000	9.2736
37.2255	67.0000	8.1854
37.2397	71.0000	8.4261
37.2540	61.0000	7.8102
37.2683	53.0000	7.2801
37.2825	75.0000	8.6603
37.2968	81.0000	9.0000
37.3110	84.0000	9.1652
37.3253	74.0000	8.6023
37.3396	63.0000	7.9373
37.3538	84.0000	9.1652
37.3681	97.0000	9.8489
37.3823	77.0000	8.7750
37.3966	65.0000	8.0623
37.4108	71.0000	8.4261
37.4251	94.0000	9.6954
37.4394	95.0000	9.7468
37.4536	78.0000	8.8318
37.4679	103.0000	10.1489
37.4821	90.0000	9.4868
37.4964	115.0000	10.7238
37.5107	135.0000	11.6190
37.5249	109.0000	10.4403
37.5392	122.0000	11.0454
37.5534	129.0000	11.3578
37.5677	121.0000	11.0000
37.5820	142.0000	11.9164
37.5962	148.0000	12.1655
37.6105	144.0000	12.0000
37.6247	159.0000	12.6095
37.6390	142.0000	11.9164
37.6533	155.0000	12.4499
37.6675	162.0000	12.7279
37.6818	159.0000	12.6095
37.6960	165.0000	12.8452
37.7103	156.0000	12.4900
37.7246	145.0000	12.0416
37.7388	148.0000	12.1655
37.7531	144.0000	12.0000
37.7673	151.0000	12.2882
37.7816	153.0000	12.3693
37.7959	159.0000	12.6095
37.8101	133.0000	11.5326
37.8244	140.0000	11.8322
37.8386	148.0000	12.1655
37.8529	122.0000	11.0454
37.8672	113.0000	10.6301
37.8814	126.0000	11.2250
37.8957	116.0000	10.7703
37.9099	88.0000	9.3808
37.9242	102.0000	10.0995
37.9385	88.0000	9.3808
37.9527	93.0000	9.6437
37.9670	78.0000	8.8318
37.9812	83.0000	9.1104
37.9955	86.0000	9.2736
38.0097	75.0000	8.6603
38.0240	82.0000	9.0554
38.0383	86.0000	9.2736
38.0525	89.0000	9.4340
38.0668	73.0000	8.5440
38.0810	57.0000	7.5498
38.0953	76.0000	8.7178
38.1096	58.0000	7.6158
38.1238	49.0000	7.0000
38.1381	80.0000	8.9443
38.1523	75.0000	8.6603
38.1666	56.0000	7.4833
38.1809	60.0000	7.7460
38.1951	60.0000	7.7460
38.2094	62.0000	7.8740
38.2236	48.0000	6.9282
38.2379	52.0000	7.2111
38.2522	59.0000	7.6811
38.2664	76.0000	8.7178
38.2807	81.0000	9.0000
38.2949	57.0000	7.5498
38.3092	73.0000	8.5440
38.3235	69.0000	8.3066
38.3377	61.0000	7.8102
38.3520	74.0000	8.6023
38.3662	79.0000	8.8882
38.3805	80.0000	8.9443
38.3948	70.0000	8.3666
38.4090	93.0000	9.6437
38.4233	86.0000	9.2736
38.4375	87.0000	9.3274
38.4518	88.0000	9.3808
38.4661	93.0000	9.6437
38.4803	81.0000	9.0000
38.4946	73.0000	8.5440
38.5088	68.0000	8.2462
38.5231	78.0000	8.8318
38.5374	69.0000	8.3066
38.5516	78.0000	8.8318
38.5659	80.0000	8.9443
38.5801	83.0000	9.1104
38.5944	74.0000	8.6023
38.6086	59.0000	7.6811
38.6229	81.0000	9.0000
38.6372	63.0000	7.9373
38.6514	58.0000	7.6158
38.6657	79.0000	8.8882
38.6799	66.0000	8.1240
38.6942	77.0000	8.7750
38.7085	65.0000	8.0623
38.7227	64.0000	8.0000
38.7370	66.0000	8.1240
38.7512	61.0000	7.8102
38.7655	51.0000	7.1414
38.7798	69.0000	8.3066
38.7940	44.0000	6.6332
38.8083	40.0000	6.3246
38.8225	54.0000	7.3485
38.8368	54.0000	7.3485
38.8511	47.0000	6.8557
38.8653	52.0000	7.2111
38.8796	45.0000	6.7082
38.8938	41.0000	6.4031
38.9081	59.0000	7.6811
38.9224	63.0000	7.9373
38.9366	40.0000	6.3246
38.9509	41.0000	6.4031
38.9651	52.0000	7.2111
38.9794	36.0000	6.0000
38.9937	53.0000	7.2801
39.0079	48.0000	6.9282
39.0222	43.0000	6.5574
39.0364	42.0000	6.4807
39.0507	61.0000	7.8102
39.0650	42.0000	6.4807
39.0792	46.0000	6.7823
39.0935	49.0000	7.0000
39.1077	43.0000	6.5574
39.1220	52.0000	7.2111
39.1362	35.0000	5.9161
39.1505	37.0000	6.0828
39.1648	46.0000	6.7823
39.1790	33.0000	5.7446
39.1933	44.0000	6.6332
39.2075	55.0000	7.4162
39.2218	36.0000	6.0000
39.2361	33.0000	5.7446
39.2503	36.0000	6.0000
39.2646	46.0000	6.7823
39.2788	47.0000	6.8557
39.2931	45.0000	6.7082
39.3074	50.0000	7.0711
39.3216	53.0000	7.2801
39.3359	27.0000	5.1962
39.3501	54.0000	7.3485
39.3644	41.0000	6.4031
39.3787	43.0000	6.5574
39.3929	32.0000	5.6569
39.4072	40.0000	6.3246
39.4214	36.0000	6.0000
39.4357	24.0000	4.8990
39.4500	30.0000	5.4772
39.4642	39.0000	6.2450
39.4785	37.0000	6.0828
39.4927	41.0000	6.4031
39.5070	31.0000	5.5678
39.5213	41.0000	6.4031
39.5355	45.0000	6.7082
39.5498	35.0000	5.9161
39.5640	23.0000	4.7958
39.5783	34.0000	5.8310
39.5926	37.0000	6.0828
39.6068	46.0000	6.7823
39.6211	41.0000	6.4031
39.6353	36.0000	6.0000
39.6496	32.0000	5.6569
39.6639	30.0000	5.4772
39.6781	27.0000	5.1962
39.6924	31.0000	5.5678
39.7066	34.0000	5.8310
39.7209	34.0000	5.8310
39.7351	41.0000	6.4031
39.7494	41.0000	6.4031
39.7637	42.0000	6.4807
39.7779	34.0000	5.8310
39.7922	42.0000	6.4807
39.8064	31.0000	5.5678
39.8207	29.0000	5.3852
39.8350	27.0000	5.1962
39.8492	37.0000	6.0828
39.8635	36.0000	6.0000
39.8777	35.0000	5.9161
39.8920	32.0000	5.6569
39.9063	38.0000	6.1644
39.9205	30.0000	5.4772
39.9348	35.0000	5.9161
39.9490	33.0000	5.7446
39.9633	25.0000	5.0000
39.9776	37.0000	6.0828
39.9918	32.0000	5.6569
40.0061	26.0000	5.0990
40.0203	34.0000	5.8310
40.0346	34.0000	5.8310
40.0489	27.0000	5.1962
40.0631	28.0000	5.2915
40.0774	26.0000	5.0990
40.0916	38.0000	6.1644
40.1059	34.0000	5.8310
40.1202	20.0000	4.4721
40.1344	32.0000	5.6569
40.1487	37.0000	6.0828
40.1629	31.0000	5.5678
40.1772	27.0000	5.1962
40.1915	37.0000	6.0828
40.2057	40.0000	6.3246
40.2200	43.0000	6.5574
40.2342	29.0000	5.3852
40.2485	37.0000	6.0828
40.2627	23.0000	4.7958
40.2770	29.0000	5.3852
40.2913	27.0000	5.1962
40.3055	32.0000	5.6569
40.3198	39.0000	6.2450
40.3340	33.0000	5.7446
40.3483	28.0000	5.2915
40.3626	31.0000	5.5678
40.3768	39.0000	6.2450
40.3911	19.0000	4.3589
40.4053	31.0000	5.5678
40.4196	37.0000	6.0828
40.4339	39.0000	6.2450
40.4481	30.0000	5.4772
40.4624	35.0000	5.9161
40.4766	34.0000	5.8310
40.4909	34.0000	5.8310
40.5052	33.0000	5.7446
40.5194	26.0000	5.0990
40.5337	24.0000	4.8990
40.5479	27.0000	5.1962
40.5622	28.0000	5.2915
40.5765	36.0000	6.0000
40.5907	40.0000	6.3246
40.6050	42.0000	6.4807
40.6192	30.0000	5.4772
40.6335	35.0000	5.9161
40.6478	27.0000	5.1962
40.6620	32.0000	5.6569
40.6763	28.0000	5.2915
40.6905	32.0000	5.6569
40.7048	30.0000	5.4772
40.7191	44.0000	6.6332
40.7333	32.0000	5.6569
40.7476	28.0000	5.2915
40.7618	34.0000	5.8310
40.7761	32.0000	5.6569
40.7904	32.0000	5.6569
40.8046	43.0000	6.5574
40.8189	36.0000	6.0000
40.8331	37.0000	6.0828
40.8474	25.0000	5.0000
40.8616	30.0000	5.4772
40.8759	38.0000	6.1644
40.8902	44.0000	6.6332
40.9044	42.0000	6.4807
40.9187	35.0000	5.9161
40.9329	37.0000	6.0828
40.9472	33.0000	5.7446
40.9615	36.0000	6.0000
40.9757	36.0000	6.0000
40.9900	43.0000	6.5574
41.0042	30.0000	5.4772
41.0185	44.0000	6.6332
41.0328	37.0000	6.0828
41.0470	50.0000	7.0711
41.0613	61.0000	7.8102
41.0755	46.0000	6.7823
41.0898	34.0000	5.8310
41.1041	48.0000	6.9282
41.1183	45.0000	6.7082
41.1326	47.0000	6.8557
41.1468	43.0000	6.5574
41.1611	42.0000	6.4807
41.1754	52.0000	7.2111
41.1896	41.0000	6.4031
41.2039	56.0000	7.4833
41.2181	64.0000	8.0000
41.2324	36.0000	6.0000
41.2467	45.0000	6.7082
41.2609	44.0000	6.6332
41.2752	34.0000	5.8310
41.2894	46.0000	6.7823
41.3037	41.0000	6.4031
41.3180	47.0000	6.8557
41.3322	46.0000	6.7823
41.3465	41.0000	6.4031
41.3607	33.0000	5.7446
41.3750	31.0000	5.5678
41.3893	27.0000	5.1962
41.4035	40.0000	6.3246
41.4178	27.0000	5.1962
41.4320	43.0000	6.5574
41.4463	37.0000	6.0828
41.4605	23.0000	4.7958
41.4748	29.0000	5.3852
41.4891	19.0000	4.3589
41.5033	28.0000	5.2915
41.5176	30.0000	5.4772
41.5318	39.0000	6.2450
41.5461	33.0000	5.7446
41.5604	32.0000	5.6569
41.5746	33.0000	5.7446
41.5889	33.0000	5.7446
41.6031	29.0000	5.3852
41.6174	33.0000	5.7446
41.6317	21.0000	4.5826
41.6459	32.0000	5.6569
41.6602	51.0000	7.1414
41.6744	34.0000	5.8310
41.6887	24.0000	4.8990
41.7030	41.0000	6.4031
41.7172	26.0000	5.0990
41.7315	30.0000	5.4772
41.7457	24.0000	4.8990
41.7600	31.0000	5.5678
41.7743	35.0000	5.9161
41.7885	42.0000	6.4807
41.8028	41.0000	6.4031
41.8170	26.0000	5.0990
41.8313	21.0000	4.5826
41.8456	28.0000	5.2915
41.8598	29.0000	5.3852
41.8741	35.0000	5.9161
41.8883	30.0000	5.4772
41.9026	42.0000	6.4807
41.9169	21.0000	4.5826
41.9311	26.0000	5.0990
41.9454	33.0000	5.7446
41.9596	28.0000	5.2915
41.9739	31.0000	5.5678
41.9881	27.0000	5.1962
42.0024	26.0000	5.0990
42.0167	17.0000	4.1231
42.0309	31.0000	5.5678
42.0452	33.0000	5.7446
42.0594	27.0000	5.1962
42.0737	18.0000	4.2426
42.0880	26.0000	5.0990
42.1022	33.0000	5.7446
42.1165	26.0000	5.0990
42.1307	37.0000	6.0828
42.1450	24.0000	4.8990
42.1593	25.0000	5.0000
42.1735	27.0000	5.1962
42.1878	29.0000	5.3852
42.2020	26.0000	5.0990
42.2163	30.0000	5.4772
42.2306	32.0000	5.6569
42.2448	30.0000	5.4772
42.2591	28.0000	5.2915
42.2733	20.0000	4.4721
42.2876	25.0000	5.0000
42.3019	23.0000	4.7958
42.3161	26.0000	5.0990
42.3304	28.0000	5.2915
42.3446	42.0000	6.4807
42.3589	32.0000	5.6569
42.3732	30.0000	5.4772
42.3874	33.0000	5.7446
42.4017	23.0000	4.7958
42.4159	35.0000	5.9161
42.4302	31.0000	5.5678
42.4445	34.0000	5.8310
42.4587	20.0000	4.4721
42.4730	31.0000	5.5678
42.4872	31.0000	5.5678
42.5015	22.0000	4.6904
42.5158	38.0000	6.1644
42.5300	26.0000	5.0990
42.5443	28.0000	5.2915
42.5585	29.0000	5.3852
42.5728	24.0000	4.8990
42.5870	24.0000	4.8990
42.6013	29.0000	5.3852
42.6156	29.0000	5.3852
42.6298	26.0000	5.0990
42.6441	33.0000	5.7446
42.6583	31.0000	5.5678
42.6726	28.0000	5.2915
42.6869	37.0000	6.0828
42.7011	32.0000	5.6569
42.7154	29.0000	5.3852
42.7296	26.0000	5.0990
42.7439	31.0000	5.5678
42.7582	36.0000	6.0000
42.7724	30.0000	5.4772
42.7867	23.0000	4.7958
42.8009	26.0000	5.0990
42.8152	23.0000	4.7958
42.8295	27.0000	5.1962
42.8437	32.0000	5.6569
42.8580	28.0000	5.2915
42.8722	34.0000	5.8310
42.8865	35.0000	5.9161
42.9008	32.0000	5.6569
42.9150	30.0000	5.4772
42.9293	32.0000	5.6569
42.9435	16.0000	4.0000
42.9578	31.0000	5.5678
42.9721	28.0000	5.2915
42.9863	33.0000	5.7446
43.0006	22.0000	4.6904
43.0148	20.0000	4.4721
43.0291	28.0000	5.2915
43.0434	28.0000	5.2915
43.0576	27.0000	5.1962
43.0719	23.0000	4.7958
43.0861	21.0000	4.5826
43.1004	25.0000	5.0000
43.1146	24.0000	4.8990
43.1289	27.0000	5.1962
43.1432	40.0000	6.3246
43.1574	24.0000	4.8990
43.1717	29.0000	5.3852
43.1859	22.0000	4.6904
43.2002	38.0000	6.1644
43.2145	18.0000	4.2426
43.2287	40.0000	6.3246
43.2430	27.0000	5.1962
43.2572	28.0000	5.2915
43.2715	24.0000	4.8990
43.2858	37.0000	6.0828
43.3000	33.0000	5.7446
43.3143	24.0000	4.8990
43.3285	27.0000	5.1962
43.3428	28.0000	5.2915
43.3571	24.0000	4.8990
43.3713	26.0000	5.0990
43.3856	29.0000	5.3852
43.3998	25.0000	5.0000
43.4141	26.0000	5.0990
43.4284	41.0000	6.4031
43.4426	30.0000	5.4772
43.4569	22.0000	4.6904
43.4711	19.0000	4.3589
43.4854	26.0000	5.0990
43.4997	25.0000	5.0000
43.5139	23.0000	4.7958
43.5282	35.0000	5.9161
43.5424	26.0000	5.0990
43.5567	29.0000	5.3852
43.5710	28.0000	5.2915
43.5852	31.0000	5.5678
43.5995	38.0000	6.1644
43.6137	33.0000	5.7446
43.6280	23.0000	4.7958
43.6423	32.0000	5.6569
43.6565	23.0000	4.7958
43.6708	19.0000	4.3589
43.6850	37.0000	6.0828
43.6993	27.0000	5.1962
43.7135	39.0000	6.2450
43.7278	34.0000	5.8310
43.7421	26.0000	5.0990
43.7563	35.0000	5.9161
43.7706	26.0000	5.0990
43.7848	34.0000	5.8310
43.7991	34.0000	5.8310
43.8134	27.0000	5.1962
43.8276	38.0000	6.1644
43.8419	29.0000	5.3852
43.8561	31.0000	5.5678
43.8704	39.0000	6.2450
43.8847	40.0000	6.3246
43.8989	32.0000	5.6569
43.9132	27.0000	5.1962
43.9274	26.0000	5.0990
43.9417	33.0000	5.7446
43.9560	25.0000	5.0000
43.9702	31.0000	5.5678
43.9845	42.0000	6.4807
43.9987	29.0000	5.3852
44.0130	35.0000	5.9161
44.0273	26.0000	5.0990
44.0415	37.0000	6.0828
44.0558	24.0000	4.8990
44.0700	40.0000	6.3246
44.0843	35.0000	5.9161
44.0986	29.0000	5.3852
44.1128	40.0000	6.3246
44.1271	26.0000	5.0990
44.1413	17.0000	4.1231
44.1556	41.0000	6.4031
44.1699	29.0000	5.3852
44.1841	21.0000	4.5826
44.1984	18.0000	4.2426
44.2126	24.0000	4.8990
44.2269	30.0000	5.4772
44.2412	25.0000	5.0000
44.2554	34.0000	5.8310
44.2697	29.0000	5.3852
44.2839	31.0000	5.5678
44.2982	20.0000	4.4721
44.3124	33.0000	5.7446
44.3267	22.0000	4.6904
44.3410	19.0000	4.3589
44.3552	22.0000	4.6904
44.3695	22.0000	4.6904
44.3837	30.0000	5.4772
44.3980	33.0000	5.7446
44.4123	25.0000	5.0000
44.4265	30.0000	5.4772
44.4408	33.0000	5.7446
44.4550	34.0000	5.8310
44.4693	28.0000	5.2915
44.4836	21.0000	4.5826
44.4978	34.0000	5.8310
44.5121	26.0000	5.0990
44.5263	23.0000	4.7958
44.5406	28.0000	5.2915
44.5549	23.0000	4.7958
44.5691	19.0000	4.3589
44.5834	32.0000	5.6569
44.5976	35.0000	5.9161
44.6119	27.0000	5.1962
44.6262	31.0000	5.5678
44.6404	28.0000	5.2915
44.6547	28.0000	5.2915
44.6689	34.0000	5.8310
44.6832	29.0000	5.3852
44.6975	26.0000	5.0990
44.7117	24.0000	4.8990
44.7260	20.0000	4.4721
44.7402	36.0000	6.0000
44.7545	37.0000	6.0828
44.7688	24.0000	4.8990
44.7830	30.0000	5.4772
44.7973	27.0000	5.1962
44.8115	26.0000	5.0990
44.8258	35.0000	5.9161
44.8400	28.0000	5.2915
44.8543	18.0000	4.2426
44.8686	27.0000	5.1962
44.8828	25.0000	5.0000
44.8971	26.0000	5.0990
44.9113	24.0000	4.8990
44.9256	24.0000	4.8990
44.9399	26.0000	5.0990
44.9541	25.0000	5.0000
44.9684	30.0000	5.4772
44.9826	41.0000	6.4031
44.9969	26.0000	5.0990
45.0112	25.0000	5.0000
45.0254	31.0000	5.5678
45.0397	27.0000	5.1962
45.0539	31.0000	5.5678
45.0682	23.0000	4.7958
45.0825	25.0000	5.0000
45.0967	24.0000	4.8990
45.1110	33.0000	5.7446
45.1252	28.0000	5.2915
45.1395	26.0000	5.0990
45.1538	27.0000	5.1962
45.1680	25.0000	5.0000
45.1823	26.0000	5.0990
45.1965	20.0000	4.4721
45.2108	30.0000	5.4772
45.2251	27.0000	5.1962
45.2393	28.0000	5.2915
45.2536	29.0000	5.3852
45.2678	17.0000	4.1231
45.2821	27.0000	5.1962
45.2964	29.0000	5.3852
45.3106	21.0000	4.5826
45.3249	33.0000	5.7446
45.3391	38.0000	6.1644
45.3534	28.0000	5.2915
45.3677	29.0000	5.3852
45.3819	31.0000	5.5678
45.3962	33.0000	5.7446
45.4104	21.0000	4.5826
45.4247	28.0000	5.2915
45.4389	32.0000	5.6569
45.4532	20.0000	4.4721
45.4675	27.0000	5.1962
45.4817	28.0000	5.2915
45.4960	25.0000	5.0000
45.5102	25.0000	5.0000
45.5245	16.0000	4.0000
45.5388	19.0000	4.3589
45.5530	32.0000	5.6569
45.5673	22.0000	4.6904
45.5815	20.0000	4.4721
45.5958	29.0000	5.3852
45.6101	26.0000	5.0990
45.6243	22.0000	4.6904
45.6386	35.0000	5.9161
45.6528	35.0000	5.9161
45.6671	20.0000	4.4721
45.6814	23.0000	4.7958
45.6956	29.0000	5.3852
45.7099	24.0000	4.8990
45.7241	29.0000	5.3852
45.7384	27.0000	5.1962
45.7527	32.0000	5.6569
45.7669	27.0000	5.1962
45.7812	39.0000	6.2450
45.7954	33.0000	5.7446
45.8097	26.0000	5.0990
45.8240	30.0000	5.4772
45.8382	22.0000	4.6904
45.8525	29.0000	5.3852
45.8667	29.0000	5.3852
45.8810	29.0000	5.3852
45.8953	28.0000	5.2915
45.9095	32.0000	5.6569
45.9238	25.0000	5.0000
45.9380	36.0000	6.0000
45.9523	31.0000	5.5678
45.9665	35.0000	5.9161
45.9808	28.0000	5.2915
45.9951	21.0000	4.5826
46.0093	22.0000	4.6904
46.0236	23.0000	4.7958
46.0378	29.0000	5.3852
46.0521	25.0000	5.0000
46.0664	30.0000	5.4772
46.0806	31.0000	5.5678
46.0949	34.0000	5.8310
46.1091	25.0000	5.0000
46.1234	29.0000	5.3852
46.1377	28.0000	5.2915
46.1519	25.0000	5.0000
46.1662	27.0000	5.1962
46.1804	37.0000	6.0828
46.1947	27.0000	5.1962
46.2090	21.0000	4.5826
46.2232	33.0000	5.7446
46.2375	31.0000	5.5678
46.2517	31.0000	5.5678
46.2660	33.0000	5.7446
46.2803	34.0000	5.8310
46.2945	28.0000	5.2915
46.3088	26.0000	5.0990
46.3230	27.0000	5.1962
46.3373	31.0000	5.5678
46.3516	28.0000	5.2915
46.3658	37.0000	6.0828
46.3801	21.0000	4.5826
46.3943	29.0000	5.3852
46.4086	38.0000	6.1644
46.4229	31.0000	5.5678
46.4371	22.0000	4.6904
46.4514	44.0000	6.6332
46.4656	26.0000	5.0990
46.4799	22.0000	4.6904
46.4942	18.0000	4.2426
46.5084	30.0000	5.4772
46.5227	30.0000	5.4772
46.5369	32.0000	5.6569
46.5512	24.0000	4.8990
46.5654	25.0000	5.0000
46.5797	33.0000	5.7446
46.5940	27.0000	5.1962
46.6082	19.0000	4.3589
46.6225	18.0000	4.2426
46.6367	34.0000	5.8310
46.6510	37.0000	6.0828
46.6653	33.0000	5.7446
46.6795	39.0000	6.2450
46.6938	31.0000	5.5678
46.7080	41.0000	6.4031
46.7223	48.0000	6.9282
46.7366	23.0000	4.7958
46.7508	23.0000	4.7958
46.7651	21.0000	4.5826
46.7793	25.0000	5.0000
46.7936	28.0000	5.2915
46.8079	33.0000	5.7446
46.8221	32.0000	5.6569
46.8364	39.0000	6.2450
46.8506	39.0000	6.2450
46.8649	35.0000	5.9161
46.8792	30.0000	5.4772
46.8934	23.0000	4.7958
46.9077	33.0000	5.7446
46.9219	31.0000	5.5678
46.9362	26.0000	5.0990
46.9505	36.0000	6.0000
46.9647	24.0000	4.8990
46.9790	32.0000	5.6569
46.9932	29.0000	5.3852
47.0075	27.0000	5.1962
47.0218	27.0000	5.1962
47.0360	32.0000	5.6569
47.0503	36.0000	6.0000
47.0645	28.0000	5.2915
47.0788	34.0000	5.8310
47.0931	33.0000	5.7446
47.1073	34.0000	5.8310
47.1216	26.0000	5.0990
47.1358	37.0000	6.0828
47.1501	37.0000	6.0828
47.1643	31.0000	5.5678
47.1786	36.0000	6.0000
47.1929	41.0000	6.4031
47.2071	35.0000	5.9161
47.2214	34.0000	5.8310
47.2356	36.0000	6.0000
47.2499	43.0000	6.5574
47.2642	42.0000	6.4807
47.2784	35.0000	5.9161
47.2927	42.0000	6.4807
47.3069	47.0000	6.8557
47.3212	43.0000	6.5574
47.3355	43.0000	6.5574
47.3497	46.0000	6.7823
47.3640	37.0000	6.0828
47.3782	36.0000	6.0000
47.3925	53.0000	7.2801
47.4068	41.0000	6.4031
47.4210	58.0000	7.6158
47.4353	52.0000	7.2111
47.4495	53.0000	7.2801
47.4638	51.0000	7.1414
47.4781	49.0000	7.0000
47.4923	49.0000	7.0000
47.5066	45.0000	6.7082
47.5208	45.0000	6.7082
47.5351	44.0000	6.6332
47.5494	50.0000	7.0711
47.5636	64.0000	8.0000
47.5779	51.0000	7.1414
47.5921	72.0000	8.4853
47.6064	84.0000	9.1652
47.6207	79.0000	8.8882
47.6349	72.0000	8.4853
47.6492	75.0000	8.6603
47.6634	82.0000	9.0554
47.6777	74.0000	8.6023
47.6919	90.0000	9.4868
47.7062	89.0000	9.4340
47.7205	100.0000	10.0000
47.7347	101.0000	10.0499
47.7490	130.0000	11.4018
47.7632	133.0000	11.5326
47.7775	116.0000	10.7703
47.7918	149.0000	12.2066
47.8060	141.0000	11.8743
47.8203	133.0000	11.5326
47.8345	136.0000	11.6619
47.8488	175.0000	13.2288
47.8631	154.0000	12.4097
47.8773	173.0000	13.1529
47.8916	166.0000	12.8841
47.9058	181.0000	13.4536
47.9201	191.0000	13.8203
47.9344	166.0000	12.8841
47.9486	170.0000	13.0384
47.9629	210.0000	14.4914
47.9771	181.0000	13.4536
47.9914	185.0000	13.6015
48.0057	200.0000	14.1421
48.0199	176.0000	13.2665
48.0342	185.0000	13.6015
48.0484	163.0000	12.7671
48.0627	158.0000	12.5698
48.0770	157.0000	12.5300
48.0912	137.0000	11.7047
48.1055	138.0000	11.7473
48.1197	142.0000	11.9164
48.1340	148.0000	12.1655
48.1483	145.0000	12.0416
48.1625	107.0000	10.3441
48.1768	108.0000	10.3923
48.1910	111.0000	10.5357
48.2053	129.0000	11.3578
48.2196	115.0000	10.7238
48.2338	104.0000	10.1980
48.2481	111.0000	10.5357
48.2623	113.0000	10.6301
48.2766	80.0000	8.9443
48.2908	83.0000	9.1104
48.3051	80.0000	8.9443
48.3194	71.0000	8.4261
48.3336	82.0000	9.0554
48.3479	67.0000	8.1854
48.3621	70.0000	8.3666
48.3764	78.0000	8.8318
48.3907	69.0000	8.3066
48.4049	61.0000	7.8102
48.4192	67.0000	8.1854
48.4334	54.0000	7.3485
48.4477	55.0000	7.4162
48.4620	44.0000	6.6332
48.4762	56.0000	7.4833
48.4905	56.0000	7.4833
48.5047	54.0000	7.3485
[truncated: 4,313 more rows]
