# Supplementary material for: pdCIFplotter: visualizing powder diffraction data in pdCIF format
Source: J Appl Crystallogr. 2022 May 25;55(Pt 3):631–7. doi: 10.1107/S1600576722003478 (PMC9172038; doi:10.1107/S1600576722003478)
Supplement: Supplementary file 3 [file j-55-00631-sup3.zip › second/xye-files/degussa_010.xye]

20.0000	71.0000	8.4261
20.0143	59.0000	7.6811
20.0285	81.0000	9.0000
20.0428	79.0000	8.8882
20.0570	64.0000	8.0000
20.0713	61.0000	7.8102
20.0856	66.0000	8.1240
20.0998	78.0000	8.8318
20.1141	74.0000	8.6023
20.1283	71.0000	8.4261
20.1426	56.0000	7.4833
20.1569	63.0000	7.9373
20.1711	64.0000	8.0000
20.1854	65.0000	8.0623
20.1996	62.0000	7.8740
20.2139	63.0000	7.9373
20.2282	72.0000	8.4853
20.2424	65.0000	8.0623
20.2567	74.0000	8.6023
20.2709	80.0000	8.9443
20.2852	56.0000	7.4833
20.2994	67.0000	8.1854
20.3137	57.0000	7.5498
20.3280	72.0000	8.4853
20.3422	61.0000	7.8102
20.3565	70.0000	8.3666
20.3707	56.0000	7.4833
20.3850	73.0000	8.5440
20.3993	80.0000	8.9443
20.4135	54.0000	7.3485
20.4278	74.0000	8.6023
20.4420	63.0000	7.9373
20.4563	77.0000	8.7750
20.4706	80.0000	8.9443
20.4848	62.0000	7.8740
20.4991	68.0000	8.2462
20.5133	57.0000	7.5498
20.5276	68.0000	8.2462
20.5419	60.0000	7.7460
20.5561	65.0000	8.0623
20.5704	67.0000	8.1854
20.5846	65.0000	8.0623
20.5989	61.0000	7.8102
20.6132	64.0000	8.0000
20.6274	60.0000	7.7460
20.6417	54.0000	7.3485
20.6559	63.0000	7.9373
20.6702	67.0000	8.1854
20.6845	65.0000	8.0623
20.6987	68.0000	8.2462
20.7130	61.0000	7.8102
20.7272	82.0000	9.0554
20.7415	72.0000	8.4853
20.7558	69.0000	8.3066
20.7700	73.0000	8.5440
20.7843	74.0000	8.6023
20.7985	72.0000	8.4853
20.8128	75.0000	8.6603
20.8271	56.0000	7.4833
20.8413	53.0000	7.2801
20.8556	60.0000	7.7460
20.8698	82.0000	9.0554
20.8841	61.0000	7.8102
20.8983	47.0000	6.8557
20.9126	58.0000	7.6158
20.9269	60.0000	7.7460
20.9411	74.0000	8.6023
20.9554	53.0000	7.2801
20.9696	72.0000	8.4853
20.9839	69.0000	8.3066
20.9982	61.0000	7.8102
21.0124	69.0000	8.3066
21.0267	60.0000	7.7460
21.0409	56.0000	7.4833
21.0552	53.0000	7.2801
21.0695	76.0000	8.7178
21.0837	63.0000	7.9373
21.0980	78.0000	8.8318
21.1122	56.0000	7.4833
21.1265	66.0000	8.1240
21.1408	74.0000	8.6023
21.1550	74.0000	8.6023
21.1693	69.0000	8.3066
21.1835	58.0000	7.6158
21.1978	53.0000	7.2801
21.2121	64.0000	8.0000
21.2263	66.0000	8.1240
21.2406	54.0000	7.3485
21.2548	58.0000	7.6158
21.2691	69.0000	8.3066
21.2834	54.0000	7.3485
21.2976	57.0000	7.5498
21.3119	64.0000	8.0000
21.3261	63.0000	7.9373
21.3404	62.0000	7.8740
21.3547	58.0000	7.6158
21.3689	55.0000	7.4162
21.3832	68.0000	8.2462
21.3974	65.0000	8.0623
21.4117	56.0000	7.4833
21.4260	74.0000	8.6023
21.4402	54.0000	7.3485
21.4545	62.0000	7.8740
21.4687	63.0000	7.9373
21.4830	81.0000	9.0000
21.4972	56.0000	7.4833
21.5115	65.0000	8.0623
21.5258	61.0000	7.8102
21.5400	71.0000	8.4261
21.5543	51.0000	7.1414
21.5685	88.0000	9.3808
21.5828	68.0000	8.2462
21.5971	60.0000	7.7460
21.6113	64.0000	8.0000
21.6256	51.0000	7.1414
21.6398	70.0000	8.3666
21.6541	57.0000	7.5498
21.6684	54.0000	7.3485
21.6826	59.0000	7.6811
21.6969	52.0000	7.2111
21.7111	47.0000	6.8557
21.7254	55.0000	7.4162
21.7397	68.0000	8.2462
21.7539	50.0000	7.0711
21.7682	65.0000	8.0623
21.7824	56.0000	7.4833
21.7967	57.0000	7.5498
21.8110	58.0000	7.6158
21.8252	71.0000	8.4261
21.8395	73.0000	8.5440
21.8537	68.0000	8.2462
21.8680	59.0000	7.6811
21.8823	60.0000	7.7460
21.8965	79.0000	8.8882
21.9108	56.0000	7.4833
21.9250	61.0000	7.8102
21.9393	53.0000	7.2801
21.9536	60.0000	7.7460
21.9678	58.0000	7.6158
21.9821	66.0000	8.1240
21.9963	61.0000	7.8102
22.0106	52.0000	7.2111
22.0248	63.0000	7.9373
22.0391	69.0000	8.3066
22.0534	58.0000	7.6158
22.0676	74.0000	8.6023
22.0819	48.0000	6.9282
22.0961	67.0000	8.1854
22.1104	49.0000	7.0000
22.1247	55.0000	7.4162
22.1389	73.0000	8.5440
22.1532	57.0000	7.5498
22.1674	62.0000	7.8740
22.1817	58.0000	7.6158
22.1960	47.0000	6.8557
22.2102	54.0000	7.3485
22.2245	70.0000	8.3666
22.2387	66.0000	8.1240
22.2530	75.0000	8.6603
22.2673	70.0000	8.3666
22.2815	58.0000	7.6158
22.2958	68.0000	8.2462
22.3100	57.0000	7.5498
22.3243	75.0000	8.6603
22.3386	56.0000	7.4833
22.3528	69.0000	8.3066
22.3671	60.0000	7.7460
22.3813	62.0000	7.8740
22.3956	59.0000	7.6811
22.4099	55.0000	7.4162
22.4241	63.0000	7.9373
22.4384	65.0000	8.0623
22.4526	68.0000	8.2462
22.4669	74.0000	8.6023
22.4812	71.0000	8.4261
22.4954	82.0000	9.0554
22.5097	65.0000	8.0623
22.5239	66.0000	8.1240
22.5382	64.0000	8.0000
22.5525	53.0000	7.2801
22.5667	61.0000	7.8102
22.5810	57.0000	7.5498
22.5952	54.0000	7.3485
22.6095	66.0000	8.1240
22.6237	59.0000	7.6811
22.6380	71.0000	8.4261
22.6523	50.0000	7.0711
22.6665	72.0000	8.4853
22.6808	65.0000	8.0623
22.6950	54.0000	7.3485
22.7093	62.0000	7.8740
22.7236	76.0000	8.7178
22.7378	70.0000	8.3666
22.7521	83.0000	9.1104
22.7663	67.0000	8.1854
22.7806	58.0000	7.6158
22.7949	67.0000	8.1854
22.8091	63.0000	7.9373
22.8234	63.0000	7.9373
22.8376	61.0000	7.8102
22.8519	52.0000	7.2111
22.8662	74.0000	8.6023
22.8804	66.0000	8.1240
22.8947	53.0000	7.2801
22.9089	72.0000	8.4853
22.9232	51.0000	7.1414
22.9375	61.0000	7.8102
22.9517	55.0000	7.4162
22.9660	63.0000	7.9373
22.9802	67.0000	8.1854
22.9945	79.0000	8.8882
23.0088	49.0000	7.0000
23.0230	60.0000	7.7460
23.0373	68.0000	8.2462
23.0515	53.0000	7.2801
23.0658	66.0000	8.1240
23.0801	68.0000	8.2462
23.0943	74.0000	8.6023
23.1086	45.0000	6.7082
23.1228	58.0000	7.6158
23.1371	63.0000	7.9373
23.1513	71.0000	8.4261
23.1656	56.0000	7.4833
23.1799	60.0000	7.7460
23.1941	44.0000	6.6332
23.2084	56.0000	7.4833
23.2226	66.0000	8.1240
23.2369	65.0000	8.0623
23.2512	54.0000	7.3485
23.2654	69.0000	8.3066
23.2797	76.0000	8.7178
23.2939	57.0000	7.5498
23.3082	61.0000	7.8102
23.3225	48.0000	6.9282
23.3367	49.0000	7.0000
23.3510	63.0000	7.9373
23.3652	62.0000	7.8740
23.3795	65.0000	8.0623
23.3938	64.0000	8.0000
23.4080	66.0000	8.1240
23.4223	66.0000	8.1240
23.4365	59.0000	7.6811
23.4508	80.0000	8.9443
23.4651	67.0000	8.1854
23.4793	49.0000	7.0000
23.4936	52.0000	7.2111
23.5078	51.0000	7.1414
23.5221	68.0000	8.2462
23.5364	50.0000	7.0711
23.5506	79.0000	8.8882
23.5649	56.0000	7.4833
23.5791	75.0000	8.6603
23.5934	73.0000	8.5440
23.6077	65.0000	8.0623
23.6219	65.0000	8.0623
23.6362	73.0000	8.5440
23.6504	60.0000	7.7460
23.6647	61.0000	7.8102
23.6790	57.0000	7.5498
23.6932	53.0000	7.2801
23.7075	62.0000	7.8740
23.7217	60.0000	7.7460
23.7360	78.0000	8.8318
23.7502	56.0000	7.4833
23.7645	57.0000	7.5498
23.7788	65.0000	8.0623
23.7930	62.0000	7.8740
23.8073	55.0000	7.4162
23.8215	45.0000	6.7082
23.8358	58.0000	7.6158
23.8501	62.0000	7.8740
23.8643	68.0000	8.2462
23.8786	63.0000	7.9373
23.8928	71.0000	8.4261
23.9071	53.0000	7.2801
23.9214	65.0000	8.0623
23.9356	81.0000	9.0000
23.9499	67.0000	8.1854
23.9641	80.0000	8.9443
23.9784	57.0000	7.5498
23.9927	60.0000	7.7460
24.0069	48.0000	6.9282
24.0212	58.0000	7.6158
24.0354	62.0000	7.8740
24.0497	60.0000	7.7460
24.0640	64.0000	8.0000
24.0782	64.0000	8.0000
24.0925	55.0000	7.4162
24.1067	72.0000	8.4853
24.1210	66.0000	8.1240
24.1353	67.0000	8.1854
24.1495	74.0000	8.6023
24.1638	62.0000	7.8740
24.1780	64.0000	8.0000
24.1923	86.0000	9.2736
24.2066	66.0000	8.1240
24.2208	80.0000	8.9443
24.2351	55.0000	7.4162
24.2493	79.0000	8.8882
24.2636	80.0000	8.9443
24.2779	65.0000	8.0623
24.2921	85.0000	9.2195
24.3064	90.0000	9.4868
24.3206	62.0000	7.8740
24.3349	95.0000	9.7468
24.3491	75.0000	8.6603
24.3634	71.0000	8.4261
24.3777	72.0000	8.4853
24.3919	82.0000	9.0554
24.4062	86.0000	9.2736
24.4204	77.0000	8.7750
24.4347	93.0000	9.6437
24.4490	79.0000	8.8882
24.4632	96.0000	9.7980
24.4775	94.0000	9.6954
24.4917	80.0000	8.9443
24.5060	96.0000	9.7980
24.5203	90.0000	9.4868
24.5345	80.0000	8.9443
24.5488	84.0000	9.1652
24.5630	92.0000	9.5917
24.5773	81.0000	9.0000
24.5916	86.0000	9.2736
24.6058	101.0000	10.0499
24.6201	82.0000	9.0554
24.6343	106.0000	10.2956
24.6486	98.0000	9.8995
24.6629	108.0000	10.3923
24.6771	99.0000	9.9499
24.6914	104.0000	10.1980
24.7056	96.0000	9.7980
24.7199	129.0000	11.3578
24.7342	119.0000	10.9087
24.7484	111.0000	10.5357
24.7627	96.0000	9.7980
24.7769	115.0000	10.7238
24.7912	126.0000	11.2250
24.8055	151.0000	12.2882
24.8197	125.0000	11.1803
24.8340	134.0000	11.5758
24.8482	165.0000	12.8452
24.8625	151.0000	12.2882
24.8767	182.0000	13.4907
24.8910	161.0000	12.6886
24.9053	137.0000	11.7047
24.9195	176.0000	13.2665
24.9338	206.0000	14.3527
24.9480	199.0000	14.1067
24.9623	246.0000	15.6844
24.9766	258.0000	16.0624
24.9908	243.0000	15.5885
25.0051	282.0000	16.7929
25.0193	286.0000	16.9115
25.0336	293.0000	17.1172
25.0479	332.0000	18.2209
25.0621	308.0000	17.5499
25.0764	353.0000	18.7883
25.0906	414.0000	20.3470
25.1049	448.0000	21.1660
25.1192	485.0000	22.0227
25.1334	516.0000	22.7156
25.1477	549.0000	23.4307
25.1619	608.0000	24.6577
25.1762	591.0000	24.3105
25.1905	652.0000	25.5343
25.2047	729.0000	27.0000
25.2190	757.0000	27.5136
25.2332	768.0000	27.7128
25.2475	687.0000	26.2107
25.2618	763.0000	27.6225
25.2760	781.0000	27.9464
25.2903	791.0000	28.1247
25.3045	778.0000	27.8927
25.3188	715.0000	26.7395
25.3331	784.0000	28.0000
25.3473	767.0000	27.6948
25.3616	700.0000	26.4575
25.3758	686.0000	26.1916
25.3901	644.0000	25.3772
25.4044	632.0000	25.1396
25.4186	600.0000	24.4949
25.4329	559.0000	23.6432
25.4471	559.0000	23.6432
25.4614	477.0000	21.8403
25.4756	471.0000	21.7025
25.4899	393.0000	19.8242
25.5042	413.0000	20.3224
25.5184	373.0000	19.3132
25.5327	313.0000	17.6918
25.5469	310.0000	17.6068
25.5612	297.0000	17.2337
25.5755	277.0000	16.6433
25.5897	271.0000	16.4621
25.6040	254.0000	15.9374
25.6182	255.0000	15.9687
25.6325	201.0000	14.1774
25.6468	228.0000	15.0997
25.6610	183.0000	13.5277
25.6753	188.0000	13.7113
25.6895	155.0000	12.4499
25.7038	150.0000	12.2474
25.7181	162.0000	12.7279
25.7323	141.0000	11.8743
25.7466	149.0000	12.2066
25.7608	155.0000	12.4499
25.7751	120.0000	10.9545
25.7894	147.0000	12.1244
25.8036	97.0000	9.8489
25.8179	112.0000	10.5830
25.8321	104.0000	10.1980
25.8464	107.0000	10.3441
25.8607	115.0000	10.7238
25.8749	101.0000	10.0499
25.8892	100.0000	10.0000
25.9034	100.0000	10.0000
25.9177	106.0000	10.2956
25.9320	80.0000	8.9443
25.9462	108.0000	10.3923
25.9605	109.0000	10.4403
25.9747	81.0000	9.0000
25.9890	86.0000	9.2736
26.0032	97.0000	9.8489
26.0175	85.0000	9.2195
26.0318	75.0000	8.6603
26.0460	77.0000	8.7750
26.0603	83.0000	9.1104
26.0745	85.0000	9.2195
26.0888	98.0000	9.8995
26.1031	86.0000	9.2736
26.1173	81.0000	9.0000
26.1316	72.0000	8.4853
26.1458	71.0000	8.4261
26.1601	75.0000	8.6603
26.1744	66.0000	8.1240
26.1886	82.0000	9.0554
26.2029	89.0000	9.4340
26.2171	86.0000	9.2736
26.2314	79.0000	8.8882
26.2457	89.0000	9.4340
26.2599	84.0000	9.1652
26.2742	80.0000	8.9443
26.2884	70.0000	8.3666
26.3027	73.0000	8.5440
26.3170	82.0000	9.0554
26.3312	79.0000	8.8882
26.3455	80.0000	8.9443
26.3597	65.0000	8.0623
26.3740	82.0000	9.0554
26.3883	65.0000	8.0623
26.4025	75.0000	8.6603
26.4168	70.0000	8.3666
26.4310	63.0000	7.9373
26.4453	68.0000	8.2462
26.4596	68.0000	8.2462
26.4738	67.0000	8.1854
26.4881	67.0000	8.1854
26.5023	66.0000	8.1240
26.5166	74.0000	8.6023
26.5309	71.0000	8.4261
26.5451	65.0000	8.0623
26.5594	68.0000	8.2462
26.5736	59.0000	7.6811
26.5879	64.0000	8.0000
26.6021	56.0000	7.4833
26.6164	83.0000	9.1104
26.6307	66.0000	8.1240
26.6449	68.0000	8.2462
26.6592	81.0000	9.0000
26.6734	66.0000	8.1240
26.6877	72.0000	8.4853
26.7020	63.0000	7.9373
26.7162	68.0000	8.2462
26.7305	60.0000	7.7460
26.7447	65.0000	8.0623
26.7590	62.0000	7.8740
26.7733	74.0000	8.6023
26.7875	72.0000	8.4853
26.8018	58.0000	7.6158
26.8160	69.0000	8.3066
26.8303	66.0000	8.1240
26.8446	56.0000	7.4833
26.8588	61.0000	7.8102
26.8731	67.0000	8.1854
26.8873	61.0000	7.8102
26.9016	59.0000	7.6811
26.9159	80.0000	8.9443
26.9301	81.0000	9.0000
26.9444	56.0000	7.4833
26.9586	70.0000	8.3666
26.9729	67.0000	8.1854
26.9872	68.0000	8.2462
27.0014	57.0000	7.5498
27.0157	89.0000	9.4340
27.0299	76.0000	8.7178
27.0442	81.0000	9.0000
27.0585	73.0000	8.5440
27.0727	59.0000	7.6811
27.0870	71.0000	8.4261
27.1012	55.0000	7.4162
27.1155	73.0000	8.5440
27.1298	91.0000	9.5394
27.1440	70.0000	8.3666
27.1583	82.0000	9.0554
27.1725	105.0000	10.2470
27.1868	94.0000	9.6954
27.2010	90.0000	9.4868
27.2153	81.0000	9.0000
27.2296	92.0000	9.5917
27.2438	85.0000	9.2195
27.2581	114.0000	10.6771
27.2723	129.0000	11.3578
27.2866	118.0000	10.8628
27.3009	131.0000	11.4455
27.3151	130.0000	11.4018
27.3294	134.0000	11.5758
27.3436	123.0000	11.0905
27.3579	140.0000	11.8322
27.3722	158.0000	12.5698
27.3864	165.0000	12.8452
27.4007	130.0000	11.4018
27.4149	153.0000	12.3693
27.4292	166.0000	12.8841
27.4435	142.0000	11.9164
27.4577	133.0000	11.5326
27.4720	125.0000	11.1803
27.4862	116.0000	10.7703
27.5005	113.0000	10.6301
27.5148	104.0000	10.1980
27.5290	103.0000	10.1489
27.5433	80.0000	8.9443
27.5575	82.0000	9.0554
27.5718	81.0000	9.0000
27.5861	72.0000	8.4853
27.6003	85.0000	9.2195
27.6146	96.0000	9.7980
27.6288	89.0000	9.4340
27.6431	71.0000	8.4261
27.6574	73.0000	8.5440
27.6716	81.0000	9.0000
27.6859	51.0000	7.1414
27.7001	84.0000	9.1652
27.7144	83.0000	9.1104
27.7286	59.0000	7.6811
27.7429	72.0000	8.4853
27.7572	70.0000	8.3666
27.7714	61.0000	7.8102
27.7857	51.0000	7.1414
27.7999	52.0000	7.2111
27.8142	62.0000	7.8740
27.8285	69.0000	8.3066
27.8427	67.0000	8.1854
27.8570	80.0000	8.9443
27.8712	55.0000	7.4162
27.8855	59.0000	7.6811
27.8998	64.0000	8.0000
27.9140	64.0000	8.0000
27.9283	61.0000	7.8102
27.9425	58.0000	7.6158
27.9568	65.0000	8.0623
27.9711	72.0000	8.4853
27.9853	42.0000	6.4807
27.9996	49.0000	7.0000
28.0138	76.0000	8.7178
28.0281	61.0000	7.8102
28.0424	47.0000	6.8557
28.0566	69.0000	8.3066
28.0709	55.0000	7.4162
28.0851	40.0000	6.3246
28.0994	55.0000	7.4162
28.1137	62.0000	7.8740
28.1279	52.0000	7.2111
28.1422	59.0000	7.6811
28.1564	64.0000	8.0000
28.1707	44.0000	6.6332
28.1850	49.0000	7.0000
28.1992	62.0000	7.8740
28.2135	69.0000	8.3066
28.2277	37.0000	6.0828
28.2420	50.0000	7.0711
28.2563	56.0000	7.4833
28.2705	50.0000	7.0711
28.2848	58.0000	7.6158
28.2990	54.0000	7.3485
28.3133	52.0000	7.2111
28.3275	56.0000	7.4833
28.3418	51.0000	7.1414
28.3561	50.0000	7.0711
28.3703	51.0000	7.1414
28.3846	59.0000	7.6811
28.3988	51.0000	7.1414
28.4131	63.0000	7.9373
28.4274	52.0000	7.2111
28.4416	60.0000	7.7460
28.4559	56.0000	7.4833
28.4701	51.0000	7.1414
28.4844	45.0000	6.7082
28.4987	53.0000	7.2801
28.5129	54.0000	7.3485
28.5272	44.0000	6.6332
28.5414	51.0000	7.1414
28.5557	51.0000	7.1414
28.5700	48.0000	6.9282
28.5842	52.0000	7.2111
28.5985	47.0000	6.8557
28.6127	56.0000	7.4833
28.6270	50.0000	7.0711
28.6413	51.0000	7.1414
28.6555	48.0000	6.9282
28.6698	44.0000	6.6332
28.6840	44.0000	6.6332
28.6983	41.0000	6.4031
28.7126	50.0000	7.0711
28.7268	56.0000	7.4833
28.7411	59.0000	7.6811
28.7553	46.0000	6.7823
28.7696	44.0000	6.6332
28.7839	45.0000	6.7082
28.7981	62.0000	7.8740
28.8124	60.0000	7.7460
28.8266	53.0000	7.2801
28.8409	59.0000	7.6811
28.8551	49.0000	7.0000
28.8694	63.0000	7.9373
28.8837	52.0000	7.2111
28.8979	50.0000	7.0711
28.9122	43.0000	6.5574
28.9264	43.0000	6.5574
28.9407	59.0000	7.6811
28.9550	52.0000	7.2111
28.9692	56.0000	7.4833
28.9835	57.0000	7.5498
28.9977	56.0000	7.4833
29.0120	44.0000	6.6332
29.0263	44.0000	6.6332
29.0405	50.0000	7.0711
29.0548	36.0000	6.0000
29.0690	45.0000	6.7082
29.0833	53.0000	7.2801
29.0976	48.0000	6.9282
29.1118	46.0000	6.7823
29.1261	55.0000	7.4162
29.1403	63.0000	7.9373
29.1546	60.0000	7.7460
29.1689	47.0000	6.8557
29.1831	60.0000	7.7460
29.1974	43.0000	6.5574
29.2116	57.0000	7.5498
29.2259	54.0000	7.3485
29.2402	51.0000	7.1414
29.2544	42.0000	6.4807
29.2687	60.0000	7.7460
29.2829	43.0000	6.5574
29.2972	48.0000	6.9282
29.3115	50.0000	7.0711
29.3257	43.0000	6.5574
29.3400	44.0000	6.6332
29.3542	42.0000	6.4807
29.3685	55.0000	7.4162
29.3828	47.0000	6.8557
29.3970	34.0000	5.8310
29.4113	59.0000	7.6811
29.4255	48.0000	6.9282
29.4398	48.0000	6.9282
29.4540	30.0000	5.4772
29.4683	53.0000	7.2801
29.4826	52.0000	7.2111
29.4968	42.0000	6.4807
29.5111	42.0000	6.4807
29.5253	44.0000	6.6332
29.5396	46.0000	6.7823
29.5539	38.0000	6.1644
29.5681	51.0000	7.1414
29.5824	45.0000	6.7082
29.5966	51.0000	7.1414
29.6109	64.0000	8.0000
29.6252	60.0000	7.7460
29.6394	44.0000	6.6332
29.6537	52.0000	7.2111
29.6679	48.0000	6.9282
29.6822	45.0000	6.7082
29.6965	54.0000	7.3485
29.7107	46.0000	6.7823
29.7250	50.0000	7.0711
29.7392	44.0000	6.6332
29.7535	52.0000	7.2111
29.7678	50.0000	7.0711
29.7820	41.0000	6.4031
29.7963	53.0000	7.2801
29.8105	44.0000	6.6332
29.8248	51.0000	7.1414
29.8391	52.0000	7.2111
29.8533	43.0000	6.5574
29.8676	44.0000	6.6332
29.8818	55.0000	7.4162
29.8961	52.0000	7.2111
29.9104	51.0000	7.1414
29.9246	43.0000	6.5574
29.9389	43.0000	6.5574
29.9531	56.0000	7.4833
29.9674	43.0000	6.5574
29.9817	40.0000	6.3246
29.9959	45.0000	6.7082
30.0102	42.0000	6.4807
30.0244	41.0000	6.4031
30.0387	52.0000	7.2111
30.0529	44.0000	6.6332
30.0672	44.0000	6.6332
30.0815	39.0000	6.2450
30.0957	46.0000	6.7823
30.1100	47.0000	6.8557
30.1242	48.0000	6.9282
30.1385	39.0000	6.2450
30.1528	47.0000	6.8557
30.1670	45.0000	6.7082
30.1813	47.0000	6.8557
30.1955	41.0000	6.4031
30.2098	52.0000	7.2111
30.2241	55.0000	7.4162
30.2383	52.0000	7.2111
30.2526	55.0000	7.4162
30.2668	55.0000	7.4162
30.2811	51.0000	7.1414
30.2954	40.0000	6.3246
30.3096	44.0000	6.6332
30.3239	53.0000	7.2801
30.3381	51.0000	7.1414
30.3524	48.0000	6.9282
30.3667	45.0000	6.7082
30.3809	46.0000	6.7823
30.3952	46.0000	6.7823
30.4094	58.0000	7.6158
30.4237	33.0000	5.7446
30.4380	39.0000	6.2450
30.4522	45.0000	6.7082
30.4665	43.0000	6.5574
30.4807	45.0000	6.7082
30.4950	47.0000	6.8557
30.5093	50.0000	7.0711
30.5235	44.0000	6.6332
30.5378	51.0000	7.1414
30.5520	49.0000	7.0000
30.5663	44.0000	6.6332
30.5805	44.0000	6.6332
30.5948	42.0000	6.4807
30.6091	49.0000	7.0000
30.6233	46.0000	6.7823
30.6376	43.0000	6.5574
30.6518	38.0000	6.1644
30.6661	34.0000	5.8310
30.6804	50.0000	7.0711
30.6946	53.0000	7.2801
30.7089	46.0000	6.7823
30.7231	40.0000	6.3246
30.7374	46.0000	6.7823
30.7517	35.0000	5.9161
30.7659	43.0000	6.5574
30.7802	36.0000	6.0000
30.7944	51.0000	7.1414
30.8087	44.0000	6.6332
30.8230	37.0000	6.0828
30.8372	38.0000	6.1644
30.8515	37.0000	6.0828
30.8657	43.0000	6.5574
30.8800	46.0000	6.7823
30.8943	38.0000	6.1644
30.9085	43.0000	6.5574
30.9228	42.0000	6.4807
30.9370	52.0000	7.2111
30.9513	42.0000	6.4807
30.9656	54.0000	7.3485
30.9798	40.0000	6.3246
30.9941	43.0000	6.5574
31.0083	33.0000	5.7446
31.0226	40.0000	6.3246
31.0369	45.0000	6.7082
31.0511	56.0000	7.4833
31.0654	42.0000	6.4807
31.0796	49.0000	7.0000
31.0939	55.0000	7.4162
31.1082	50.0000	7.0711
31.1224	45.0000	6.7082
31.1367	39.0000	6.2450
31.1509	50.0000	7.0711
31.1652	47.0000	6.8557
31.1794	44.0000	6.6332
31.1937	45.0000	6.7082
31.2080	44.0000	6.6332
31.2222	46.0000	6.7823
31.2365	43.0000	6.5574
31.2507	48.0000	6.9282
31.2650	55.0000	7.4162
31.2793	48.0000	6.9282
31.2935	56.0000	7.4833
31.3078	31.0000	5.5678
31.3220	44.0000	6.6332
31.3363	57.0000	7.5498
31.3506	50.0000	7.0711
31.3648	33.0000	5.7446
31.3791	43.0000	6.5574
31.3933	48.0000	6.9282
31.4076	45.0000	6.7082
31.4219	38.0000	6.1644
31.4361	34.0000	5.8310
31.4504	46.0000	6.7823
31.4646	40.0000	6.3246
31.4789	47.0000	6.8557
31.4932	44.0000	6.6332
31.5074	43.0000	6.5574
31.5217	44.0000	6.6332
31.5359	35.0000	5.9161
31.5502	39.0000	6.2450
31.5645	39.0000	6.2450
31.5787	37.0000	6.0828
31.5930	49.0000	7.0000
31.6072	40.0000	6.3246
31.6215	40.0000	6.3246
31.6358	45.0000	6.7082
31.6500	41.0000	6.4031
31.6643	39.0000	6.2450
31.6785	39.0000	6.2450
31.6928	40.0000	6.3246
31.7070	50.0000	7.0711
31.7213	41.0000	6.4031
31.7356	38.0000	6.1644
31.7498	42.0000	6.4807
31.7641	33.0000	5.7446
31.7783	44.0000	6.6332
31.7926	44.0000	6.6332
31.8069	31.0000	5.5678
31.8211	39.0000	6.2450
31.8354	44.0000	6.6332
31.8496	43.0000	6.5574
31.8639	37.0000	6.0828
31.8782	28.0000	5.2915
31.8924	40.0000	6.3246
31.9067	46.0000	6.7823
31.9209	43.0000	6.5574
31.9352	42.0000	6.4807
31.9495	48.0000	6.9282
31.9637	31.0000	5.5678
31.9780	37.0000	6.0828
31.9922	36.0000	6.0000
32.0065	42.0000	6.4807
32.0208	39.0000	6.2450
32.0350	55.0000	7.4162
32.0493	48.0000	6.9282
32.0635	50.0000	7.0711
32.0778	43.0000	6.5574
32.0921	44.0000	6.6332
32.1063	36.0000	6.0000
32.1206	45.0000	6.7082
32.1348	44.0000	6.6332
32.1491	47.0000	6.8557
32.1634	39.0000	6.2450
32.1776	47.0000	6.8557
32.1919	40.0000	6.3246
32.2061	40.0000	6.3246
32.2204	38.0000	6.1644
32.2347	42.0000	6.4807
32.2489	46.0000	6.7823
32.2632	43.0000	6.5574
32.2774	38.0000	6.1644
32.2917	44.0000	6.6332
32.3059	48.0000	6.9282
32.3202	43.0000	6.5574
32.3345	39.0000	6.2450
32.3487	34.0000	5.8310
32.3630	49.0000	7.0000
32.3772	46.0000	6.7823
32.3915	42.0000	6.4807
32.4058	52.0000	7.2111
32.4200	46.0000	6.7823
32.4343	35.0000	5.9161
32.4485	53.0000	7.2801
32.4628	43.0000	6.5574
32.4771	38.0000	6.1644
32.4913	33.0000	5.7446
32.5056	49.0000	7.0000
32.5198	40.0000	6.3246
32.5341	45.0000	6.7082
32.5484	35.0000	5.9161
32.5626	50.0000	7.0711
32.5769	38.0000	6.1644
32.5911	44.0000	6.6332
32.6054	35.0000	5.9161
32.6197	36.0000	6.0000
32.6339	40.0000	6.3246
32.6482	41.0000	6.4031
32.6624	42.0000	6.4807
32.6767	41.0000	6.4031
32.6910	36.0000	6.0000
32.7052	41.0000	6.4031
32.7195	37.0000	6.0828
32.7337	45.0000	6.7082
32.7480	41.0000	6.4031
32.7623	42.0000	6.4807
32.7765	37.0000	6.0828
32.7908	30.0000	5.4772
32.8050	26.0000	5.0990
32.8193	33.0000	5.7446
32.8336	38.0000	6.1644
32.8478	48.0000	6.9282
32.8621	43.0000	6.5574
32.8763	38.0000	6.1644
32.8906	38.0000	6.1644
32.9048	43.0000	6.5574
32.9191	36.0000	6.0000
32.9334	46.0000	6.7823
32.9476	41.0000	6.4031
32.9619	52.0000	7.2111
32.9761	36.0000	6.0000
32.9904	49.0000	7.0000
33.0047	37.0000	6.0828
33.0189	37.0000	6.0828
33.0332	32.0000	5.6569
33.0474	39.0000	6.2450
33.0617	49.0000	7.0000
33.0760	40.0000	6.3246
33.0902	48.0000	6.9282
33.1045	37.0000	6.0828
33.1187	38.0000	6.1644
33.1330	33.0000	5.7446
33.1473	46.0000	6.7823
33.1615	40.0000	6.3246
33.1758	39.0000	6.2450
33.1900	46.0000	6.7823
33.2043	35.0000	5.9161
33.2186	40.0000	6.3246
33.2328	36.0000	6.0000
33.2471	41.0000	6.4031
33.2613	36.0000	6.0000
33.2756	42.0000	6.4807
33.2899	26.0000	5.0990
33.3041	47.0000	6.8557
33.3184	45.0000	6.7082
33.3326	39.0000	6.2450
33.3469	29.0000	5.3852
33.3612	41.0000	6.4031
33.3754	38.0000	6.1644
33.3897	52.0000	7.2111
33.4039	37.0000	6.0828
33.4182	39.0000	6.2450
33.4324	33.0000	5.7446
33.4467	35.0000	5.9161
33.4610	44.0000	6.6332
33.4752	48.0000	6.9282
33.4895	35.0000	5.9161
33.5037	39.0000	6.2450
33.5180	44.0000	6.6332
33.5323	38.0000	6.1644
33.5465	43.0000	6.5574
33.5608	39.0000	6.2450
33.5750	50.0000	7.0711
33.5893	40.0000	6.3246
33.6036	53.0000	7.2801
33.6178	40.0000	6.3246
33.6321	38.0000	6.1644
33.6463	46.0000	6.7823
33.6606	46.0000	6.7823
33.6749	48.0000	6.9282
33.6891	30.0000	5.4772
33.7034	33.0000	5.7446
33.7176	39.0000	6.2450
33.7319	33.0000	5.7446
33.7462	59.0000	7.6811
33.7604	45.0000	6.7082
33.7747	31.0000	5.5678
33.7889	39.0000	6.2450
33.8032	38.0000	6.1644
33.8175	43.0000	6.5574
33.8317	32.0000	5.6569
33.8460	44.0000	6.6332
33.8602	49.0000	7.0000
33.8745	39.0000	6.2450
33.8888	50.0000	7.0711
33.9030	57.0000	7.5498
33.9173	38.0000	6.1644
33.9315	36.0000	6.0000
33.9458	51.0000	7.1414
33.9601	46.0000	6.7823
33.9743	34.0000	5.8310
33.9886	44.0000	6.6332
34.0028	44.0000	6.6332
34.0171	50.0000	7.0711
34.0313	45.0000	6.7082
34.0456	47.0000	6.8557
34.0599	41.0000	6.4031
34.0741	27.0000	5.1962
34.0884	42.0000	6.4807
34.1026	39.0000	6.2450
34.1169	32.0000	5.6569
34.1312	37.0000	6.0828
34.1454	33.0000	5.7446
34.1597	37.0000	6.0828
34.1739	33.0000	5.7446
34.1882	40.0000	6.3246
34.2025	47.0000	6.8557
34.2167	42.0000	6.4807
34.2310	39.0000	6.2450
34.2452	40.0000	6.3246
34.2595	51.0000	7.1414
34.2738	42.0000	6.4807
34.2880	25.0000	5.0000
34.3023	41.0000	6.4031
34.3165	39.0000	6.2450
34.3308	43.0000	6.5574
34.3451	25.0000	5.0000
34.3593	46.0000	6.7823
34.3736	31.0000	5.5678
34.3878	35.0000	5.9161
34.4021	31.0000	5.5678
34.4164	30.0000	5.4772
34.4306	32.0000	5.6569
34.4449	36.0000	6.0000
34.4591	48.0000	6.9282
34.4734	47.0000	6.8557
34.4877	32.0000	5.6569
34.5019	36.0000	6.0000
34.5162	45.0000	6.7082
34.5304	38.0000	6.1644
34.5447	41.0000	6.4031
34.5589	34.0000	5.8310
34.5732	39.0000	6.2450
34.5875	42.0000	6.4807
34.6017	38.0000	6.1644
34.6160	43.0000	6.5574
34.6302	39.0000	6.2450
34.6445	38.0000	6.1644
34.6588	47.0000	6.8557
34.6730	27.0000	5.1962
34.6873	32.0000	5.6569
34.7015	40.0000	6.3246
34.7158	46.0000	6.7823
34.7301	46.0000	6.7823
34.7443	33.0000	5.7446
34.7586	39.0000	6.2450
34.7728	25.0000	5.0000
34.7871	35.0000	5.9161
34.8014	40.0000	6.3246
34.8156	33.0000	5.7446
34.8299	45.0000	6.7082
34.8441	39.0000	6.2450
34.8584	48.0000	6.9282
34.8727	30.0000	5.4772
34.8869	44.0000	6.6332
34.9012	33.0000	5.7446
34.9154	26.0000	5.0990
34.9297	38.0000	6.1644
34.9440	36.0000	6.0000
34.9582	31.0000	5.5678
34.9725	34.0000	5.8310
34.9867	45.0000	6.7082
35.0010	36.0000	6.0000
35.0153	39.0000	6.2450
35.0295	45.0000	6.7082
35.0438	36.0000	6.0000
35.0580	38.0000	6.1644
35.0723	28.0000	5.2915
35.0866	33.0000	5.7446
35.1008	39.0000	6.2450
35.1151	22.0000	4.6904
35.1293	33.0000	5.7446
35.1436	44.0000	6.6332
35.1578	42.0000	6.4807
35.1721	41.0000	6.4031
35.1864	46.0000	6.7823
35.2006	28.0000	5.2915
35.2149	39.0000	6.2450
35.2291	45.0000	6.7082
35.2434	35.0000	5.9161
35.2577	46.0000	6.7823
35.2719	45.0000	6.7082
35.2862	38.0000	6.1644
35.3004	38.0000	6.1644
35.3147	50.0000	7.0711
35.3290	33.0000	5.7446
35.3432	32.0000	5.6569
35.3575	34.0000	5.8310
35.3717	42.0000	6.4807
35.3860	39.0000	6.2450
35.4003	46.0000	6.7823
35.4145	50.0000	7.0711
35.4288	35.0000	5.9161
35.4430	30.0000	5.4772
35.4573	39.0000	6.2450
35.4716	42.0000	6.4807
35.4858	38.0000	6.1644
35.5001	39.0000	6.2450
35.5143	42.0000	6.4807
35.5286	42.0000	6.4807
35.5429	39.0000	6.2450
35.5571	32.0000	5.6569
35.5714	41.0000	6.4031
35.5856	46.0000	6.7823
35.5999	46.0000	6.7823
35.6142	55.0000	7.4162
35.6284	32.0000	5.6569
35.6427	41.0000	6.4031
35.6569	50.0000	7.0711
35.6712	36.0000	6.0000
35.6855	52.0000	7.2111
35.6997	56.0000	7.4833
35.7140	46.0000	6.7823
35.7282	50.0000	7.0711
35.7425	53.0000	7.2801
35.7567	37.0000	6.0828
35.7710	54.0000	7.3485
35.7853	51.0000	7.1414
35.7995	54.0000	7.3485
35.8138	56.0000	7.4833
35.8280	51.0000	7.1414
35.8423	71.0000	8.4261
35.8566	65.0000	8.0623
35.8708	73.0000	8.5440
35.8851	66.0000	8.1240
35.8993	54.0000	7.3485
35.9136	71.0000	8.4261
35.9279	79.0000	8.8882
35.9421	98.0000	9.8995
35.9564	68.0000	8.2462
35.9706	62.0000	7.8740
35.9849	70.0000	8.3666
35.9992	82.0000	9.0554
36.0134	69.0000	8.3066
36.0277	75.0000	8.6603
36.0419	64.0000	8.0000
36.0562	74.0000	8.6023
36.0705	65.0000	8.0623
36.0847	74.0000	8.6023
36.0990	60.0000	7.7460
36.1132	59.0000	7.6811
36.1275	62.0000	7.8740
36.1418	59.0000	7.6811
36.1560	71.0000	8.4261
36.1703	60.0000	7.7460
36.1845	60.0000	7.7460
36.1988	54.0000	7.3485
36.2131	48.0000	6.9282
36.2273	54.0000	7.3485
36.2416	56.0000	7.4833
36.2558	42.0000	6.4807
36.2701	30.0000	5.4772
36.2843	41.0000	6.4031
36.2986	41.0000	6.4031
36.3129	57.0000	7.5498
36.3271	41.0000	6.4031
36.3414	46.0000	6.7823
36.3556	45.0000	6.7082
36.3699	45.0000	6.7082
36.3842	39.0000	6.2450
36.3984	40.0000	6.3246
36.4127	51.0000	7.1414
36.4269	37.0000	6.0828
36.4412	37.0000	6.0828
36.4555	55.0000	7.4162
36.4697	54.0000	7.3485
36.4840	52.0000	7.2111
36.4982	55.0000	7.4162
36.5125	49.0000	7.0000
36.5268	51.0000	7.1414
36.5410	53.0000	7.2801
36.5553	45.0000	6.7082
36.5695	61.0000	7.8102
36.5838	56.0000	7.4833
36.5981	65.0000	8.0623
36.6123	60.0000	7.7460
36.6266	58.0000	7.6158
36.6408	58.0000	7.6158
36.6551	55.0000	7.4162
36.6694	54.0000	7.3485
36.6836	50.0000	7.0711
36.6979	64.0000	8.0000
36.7121	77.0000	8.7750
36.7264	79.0000	8.8882
36.7407	60.0000	7.7460
36.7549	65.0000	8.0623
36.7692	69.0000	8.3066
36.7834	69.0000	8.3066
36.7977	79.0000	8.8882
36.8120	86.0000	9.2736
36.8262	69.0000	8.3066
36.8405	73.0000	8.5440
36.8547	69.0000	8.3066
36.8690	67.0000	8.1854
36.8832	62.0000	7.8740
36.8975	58.0000	7.6158
36.9118	95.0000	9.7468
36.9260	77.0000	8.7750
36.9403	87.0000	9.3274
36.9545	64.0000	8.0000
36.9688	94.0000	9.6954
36.9831	77.0000	8.7750
36.9973	56.0000	7.4833
37.0116	74.0000	8.6023
37.0258	73.0000	8.5440
37.0401	77.0000	8.7750
37.0544	62.0000	7.8740
37.0686	70.0000	8.3666
37.0829	76.0000	8.7178
37.0971	58.0000	7.6158
37.1114	73.0000	8.5440
37.1257	65.0000	8.0623
37.1399	47.0000	6.8557
37.1542	56.0000	7.4833
37.1684	55.0000	7.4162
37.1827	61.0000	7.8102
37.1970	72.0000	8.4853
37.2112	54.0000	7.3485
37.2255	79.0000	8.8882
37.2397	54.0000	7.3485
37.2540	58.0000	7.6158
37.2683	75.0000	8.6603
37.2825	72.0000	8.4853
37.2968	72.0000	8.4853
37.3110	86.0000	9.2736
37.3253	77.0000	8.7750
37.3396	73.0000	8.5440
37.3538	74.0000	8.6023
37.3681	72.0000	8.4853
37.3823	72.0000	8.4853
37.3966	71.0000	8.4261
37.4108	93.0000	9.6437
37.4251	95.0000	9.7468
37.4394	102.0000	10.0995
37.4536	85.0000	9.2195
37.4679	108.0000	10.3923
37.4821	126.0000	11.2250
37.4964	121.0000	11.0000
37.5107	120.0000	10.9545
37.5249	138.0000	11.7473
37.5392	126.0000	11.2250
37.5534	141.0000	11.8743
37.5677	134.0000	11.5758
37.5820	121.0000	11.0000
37.5962	124.0000	11.1355
37.6105	156.0000	12.4900
37.6247	160.0000	12.6491
37.6390	149.0000	12.2066
37.6533	161.0000	12.6886
37.6675	145.0000	12.0416
37.6818	130.0000	11.4018
37.6960	162.0000	12.7279
37.7103	152.0000	12.3288
37.7246	162.0000	12.7279
37.7388	138.0000	11.7473
37.7531	165.0000	12.8452
37.7673	132.0000	11.4891
37.7816	159.0000	12.6095
37.7959	142.0000	11.9164
37.8101	125.0000	11.1803
37.8244	133.0000	11.5326
37.8386	115.0000	10.7238
37.8529	122.0000	11.0454
37.8672	99.0000	9.9499
37.8814	131.0000	11.4455
37.8957	104.0000	10.1980
37.9099	103.0000	10.1489
37.9242	106.0000	10.2956
37.9385	91.0000	9.5394
37.9527	104.0000	10.1980
37.9670	87.0000	9.3274
37.9812	92.0000	9.5917
37.9955	89.0000	9.4340
38.0097	79.0000	8.8882
38.0240	83.0000	9.1104
38.0383	73.0000	8.5440
38.0525	66.0000	8.1240
38.0668	86.0000	9.2736
38.0810	78.0000	8.8318
38.0953	77.0000	8.7750
38.1096	89.0000	9.4340
38.1238	68.0000	8.2462
38.1381	61.0000	7.8102
38.1523	63.0000	7.9373
38.1666	69.0000	8.3066
38.1809	72.0000	8.4853
38.1951	69.0000	8.3066
38.2094	74.0000	8.6023
38.2236	62.0000	7.8740
38.2379	72.0000	8.4853
38.2522	71.0000	8.4261
38.2664	59.0000	7.6811
38.2807	65.0000	8.0623
38.2949	61.0000	7.8102
38.3092	69.0000	8.3066
38.3235	71.0000	8.4261
38.3377	72.0000	8.4853
38.3520	72.0000	8.4853
38.3662	71.0000	8.4261
38.3805	79.0000	8.8882
38.3948	83.0000	9.1104
38.4090	66.0000	8.1240
38.4233	79.0000	8.8882
38.4375	74.0000	8.6023
38.4518	80.0000	8.9443
38.4661	88.0000	9.3808
38.4803	75.0000	8.6603
38.4946	83.0000	9.1104
38.5088	84.0000	9.1652
38.5231	73.0000	8.5440
38.5374	78.0000	8.8318
38.5516	75.0000	8.6603
38.5659	81.0000	9.0000
38.5801	85.0000	9.2195
38.5944	79.0000	8.8882
38.6086	76.0000	8.7178
38.6229	66.0000	8.1240
38.6372	68.0000	8.2462
38.6514	49.0000	7.0000
38.6657	60.0000	7.7460
38.6799	69.0000	8.3066
38.6942	67.0000	8.1854
38.7085	82.0000	9.0554
38.7227	60.0000	7.7460
38.7370	56.0000	7.4833
38.7512	52.0000	7.2111
38.7655	52.0000	7.2111
38.7798	54.0000	7.3485
38.7940	53.0000	7.2801
38.8083	60.0000	7.7460
38.8225	50.0000	7.0711
38.8368	52.0000	7.2111
38.8511	45.0000	6.7082
38.8653	50.0000	7.0711
38.8796	41.0000	6.4031
38.8938	46.0000	6.7823
38.9081	47.0000	6.8557
38.9224	48.0000	6.9282
38.9366	38.0000	6.1644
38.9509	43.0000	6.5574
38.9651	45.0000	6.7082
38.9794	34.0000	5.8310
38.9937	33.0000	5.7446
39.0079	37.0000	6.0828
39.0222	40.0000	6.3246
39.0364	45.0000	6.7082
39.0507	40.0000	6.3246
39.0650	38.0000	6.1644
39.0792	45.0000	6.7082
39.0935	40.0000	6.3246
39.1077	45.0000	6.7082
39.1220	39.0000	6.2450
39.1362	41.0000	6.4031
39.1505	41.0000	6.4031
39.1648	48.0000	6.9282
39.1790	46.0000	6.7823
39.1933	46.0000	6.7823
39.2075	46.0000	6.7823
39.2218	41.0000	6.4031
39.2361	42.0000	6.4807
39.2503	46.0000	6.7823
39.2646	37.0000	6.0828
39.2788	41.0000	6.4031
39.2931	42.0000	6.4807
39.3074	34.0000	5.8310
39.3216	39.0000	6.2450
39.3359	30.0000	5.4772
39.3501	45.0000	6.7082
39.3644	45.0000	6.7082
39.3787	39.0000	6.2450
39.3929	39.0000	6.2450
39.4072	38.0000	6.1644
39.4214	37.0000	6.0828
39.4357	26.0000	5.0990
39.4500	38.0000	6.1644
39.4642	44.0000	6.6332
39.4785	31.0000	5.5678
39.4927	30.0000	5.4772
39.5070	36.0000	6.0000
39.5213	38.0000	6.1644
39.5355	25.0000	5.0000
39.5498	36.0000	6.0000
39.5640	32.0000	5.6569
39.5783	41.0000	6.4031
39.5926	44.0000	6.6332
39.6068	35.0000	5.9161
39.6211	36.0000	6.0000
39.6353	28.0000	5.2915
39.6496	36.0000	6.0000
39.6639	37.0000	6.0828
39.6781	32.0000	5.6569
39.6924	40.0000	6.3246
39.7066	31.0000	5.5678
39.7209	37.0000	6.0828
39.7351	37.0000	6.0828
39.7494	32.0000	5.6569
39.7637	34.0000	5.8310
39.7779	38.0000	6.1644
39.7922	31.0000	5.5678
39.8064	36.0000	6.0000
39.8207	36.0000	6.0000
39.8350	35.0000	5.9161
39.8492	39.0000	6.2450
39.8635	33.0000	5.7446
39.8777	30.0000	5.4772
39.8920	37.0000	6.0828
39.9063	38.0000	6.1644
39.9205	32.0000	5.6569
39.9348	35.0000	5.9161
39.9490	37.0000	6.0828
39.9633	32.0000	5.6569
39.9776	29.0000	5.3852
39.9918	36.0000	6.0000
40.0061	50.0000	7.0711
40.0203	36.0000	6.0000
40.0346	33.0000	5.7446
40.0489	35.0000	5.9161
40.0631	30.0000	5.4772
40.0774	26.0000	5.0990
40.0916	37.0000	6.0828
40.1059	42.0000	6.4807
40.1202	33.0000	5.7446
40.1344	30.0000	5.4772
40.1487	34.0000	5.8310
40.1629	33.0000	5.7446
40.1772	35.0000	5.9161
40.1915	32.0000	5.6569
40.2057	34.0000	5.8310
40.2200	41.0000	6.4031
40.2342	38.0000	6.1644
40.2485	39.0000	6.2450
40.2627	36.0000	6.0000
40.2770	38.0000	6.1644
40.2913	33.0000	5.7446
40.3055	36.0000	6.0000
40.3198	35.0000	5.9161
40.3340	29.0000	5.3852
40.3483	40.0000	6.3246
40.3626	28.0000	5.2915
40.3768	34.0000	5.8310
40.3911	35.0000	5.9161
40.4053	35.0000	5.9161
40.4196	39.0000	6.2450
40.4339	39.0000	6.2450
40.4481	29.0000	5.3852
40.4624	32.0000	5.6569
40.4766	38.0000	6.1644
40.4909	30.0000	5.4772
40.5052	34.0000	5.8310
40.5194	29.0000	5.3852
40.5337	42.0000	6.4807
40.5479	36.0000	6.0000
40.5622	36.0000	6.0000
40.5765	37.0000	6.0828
40.5907	39.0000	6.2450
40.6050	33.0000	5.7446
40.6192	22.0000	4.6904
40.6335	41.0000	6.4031
40.6478	21.0000	4.5826
40.6620	22.0000	4.6904
40.6763	42.0000	6.4807
40.6905	37.0000	6.0828
40.7048	25.0000	5.0000
40.7191	25.0000	5.0000
40.7333	30.0000	5.4772
40.7476	30.0000	5.4772
40.7618	28.0000	5.2915
40.7761	44.0000	6.6332
40.7904	33.0000	5.7446
40.8046	38.0000	6.1644
40.8189	45.0000	6.7082
40.8331	31.0000	5.5678
40.8474	40.0000	6.3246
40.8616	30.0000	5.4772
40.8759	29.0000	5.3852
40.8902	35.0000	5.9161
40.9044	40.0000	6.3246
40.9187	28.0000	5.2915
40.9329	33.0000	5.7446
40.9472	31.0000	5.5678
40.9615	37.0000	6.0828
40.9757	46.0000	6.7823
40.9900	35.0000	5.9161
41.0042	47.0000	6.8557
41.0185	50.0000	7.0711
41.0328	40.0000	6.3246
41.0470	55.0000	7.4162
41.0613	32.0000	5.6569
41.0755	58.0000	7.6158
41.0898	53.0000	7.2801
41.1041	42.0000	6.4807
41.1183	41.0000	6.4031
41.1326	37.0000	6.0828
41.1468	47.0000	6.8557
41.1611	46.0000	6.7823
41.1754	49.0000	7.0000
41.1896	48.0000	6.9282
41.2039	50.0000	7.0711
41.2181	44.0000	6.6332
41.2324	40.0000	6.3246
41.2467	46.0000	6.7823
41.2609	54.0000	7.3485
41.2752	35.0000	5.9161
41.2894	42.0000	6.4807
41.3037	41.0000	6.4031
41.3180	39.0000	6.2450
41.3322	30.0000	5.4772
41.3465	25.0000	5.0000
41.3607	35.0000	5.9161
41.3750	30.0000	5.4772
41.3893	42.0000	6.4807
41.4035	30.0000	5.4772
41.4178	41.0000	6.4031
41.4320	42.0000	6.4807
41.4463	21.0000	4.5826
41.4605	28.0000	5.2915
41.4748	34.0000	5.8310
41.4891	36.0000	6.0000
41.5033	27.0000	5.1962
41.5176	24.0000	4.8990
41.5318	40.0000	6.3246
41.5461	40.0000	6.3246
41.5604	33.0000	5.7446
41.5746	34.0000	5.8310
41.5889	40.0000	6.3246
41.6031	24.0000	4.8990
41.6174	26.0000	5.0990
41.6317	33.0000	5.7446
41.6459	25.0000	5.0000
41.6602	29.0000	5.3852
41.6744	40.0000	6.3246
41.6887	30.0000	5.4772
41.7030	29.0000	5.3852
41.7172	17.0000	4.1231
41.7315	29.0000	5.3852
41.7457	28.0000	5.2915
41.7600	29.0000	5.3852
41.7743	33.0000	5.7446
41.7885	26.0000	5.0990
41.8028	30.0000	5.4772
41.8170	34.0000	5.8310
41.8313	23.0000	4.7958
41.8456	30.0000	5.4772
41.8598	31.0000	5.5678
41.8741	38.0000	6.1644
41.8883	36.0000	6.0000
41.9026	22.0000	4.6904
41.9169	31.0000	5.5678
41.9311	23.0000	4.7958
41.9454	25.0000	5.0000
41.9596	37.0000	6.0828
41.9739	36.0000	6.0000
41.9881	31.0000	5.5678
42.0024	30.0000	5.4772
42.0167	39.0000	6.2450
42.0309	35.0000	5.9161
42.0452	32.0000	5.6569
42.0594	29.0000	5.3852
42.0737	35.0000	5.9161
42.0880	29.0000	5.3852
42.1022	33.0000	5.7446
42.1165	21.0000	4.5826
42.1307	29.0000	5.3852
42.1450	29.0000	5.3852
42.1593	23.0000	4.7958
42.1735	26.0000	5.0990
42.1878	36.0000	6.0000
42.2020	24.0000	4.8990
42.2163	29.0000	5.3852
42.2306	30.0000	5.4772
42.2448	19.0000	4.3589
42.2591	25.0000	5.0000
42.2733	28.0000	5.2915
42.2876	28.0000	5.2915
42.3019	19.0000	4.3589
42.3161	32.0000	5.6569
42.3304	31.0000	5.5678
42.3446	35.0000	5.9161
42.3589	36.0000	6.0000
42.3732	23.0000	4.7958
42.3874	24.0000	4.8990
42.4017	32.0000	5.6569
42.4159	23.0000	4.7958
42.4302	26.0000	5.0990
42.4445	17.0000	4.1231
42.4587	27.0000	5.1962
42.4730	26.0000	5.0990
42.4872	26.0000	5.0990
42.5015	28.0000	5.2915
42.5158	27.0000	5.1962
42.5300	31.0000	5.5678
42.5443	44.0000	6.6332
42.5585	23.0000	4.7958
42.5728	23.0000	4.7958
42.5870	30.0000	5.4772
42.6013	19.0000	4.3589
42.6156	33.0000	5.7446
42.6298	33.0000	5.7446
42.6441	32.0000	5.6569
42.6583	22.0000	4.6904
42.6726	23.0000	4.7958
42.6869	26.0000	5.0990
42.7011	23.0000	4.7958
42.7154	28.0000	5.2915
42.7296	34.0000	5.8310
42.7439	27.0000	5.1962
42.7582	30.0000	5.4772
42.7724	36.0000	6.0000
42.7867	30.0000	5.4772
42.8009	25.0000	5.0000
42.8152	29.0000	5.3852
42.8295	25.0000	5.0000
42.8437	24.0000	4.8990
42.8580	25.0000	5.0000
42.8722	29.0000	5.3852
42.8865	23.0000	4.7958
42.9008	27.0000	5.1962
42.9150	28.0000	5.2915
42.9293	34.0000	5.8310
42.9435	33.0000	5.7446
42.9578	28.0000	5.2915
42.9721	23.0000	4.7958
42.9863	24.0000	4.8990
43.0006	28.0000	5.2915
43.0148	34.0000	5.8310
43.0291	24.0000	4.8990
43.0434	31.0000	5.5678
43.0576	33.0000	5.7446
43.0719	33.0000	5.7446
43.0861	25.0000	5.0000
43.1004	29.0000	5.3852
43.1146	34.0000	5.8310
43.1289	26.0000	5.0990
43.1432	33.0000	5.7446
43.1574	39.0000	6.2450
43.1717	29.0000	5.3852
43.1859	34.0000	5.8310
43.2002	38.0000	6.1644
43.2145	40.0000	6.3246
43.2287	28.0000	5.2915
43.2430	29.0000	5.3852
43.2572	31.0000	5.5678
43.2715	41.0000	6.4031
43.2858	35.0000	5.9161
43.3000	31.0000	5.5678
43.3143	29.0000	5.3852
43.3285	30.0000	5.4772
43.3428	29.0000	5.3852
43.3571	36.0000	6.0000
43.3713	29.0000	5.3852
43.3856	26.0000	5.0990
43.3998	31.0000	5.5678
43.4141	38.0000	6.1644
43.4284	34.0000	5.8310
43.4426	21.0000	4.5826
43.4569	33.0000	5.7446
43.4711	35.0000	5.9161
43.4854	32.0000	5.6569
43.4997	30.0000	5.4772
43.5139	24.0000	4.8990
43.5282	37.0000	6.0828
43.5424	22.0000	4.6904
43.5567	28.0000	5.2915
43.5710	36.0000	6.0000
43.5852	18.0000	4.2426
43.5995	30.0000	5.4772
43.6137	30.0000	5.4772
43.6280	23.0000	4.7958
43.6423	24.0000	4.8990
43.6565	25.0000	5.0000
43.6708	34.0000	5.8310
43.6850	29.0000	5.3852
43.6993	30.0000	5.4772
43.7135	29.0000	5.3852
43.7278	36.0000	6.0000
43.7421	24.0000	4.8990
43.7563	30.0000	5.4772
43.7706	31.0000	5.5678
43.7848	36.0000	6.0000
43.7991	28.0000	5.2915
43.8134	29.0000	5.3852
43.8276	32.0000	5.6569
43.8419	30.0000	5.4772
43.8561	42.0000	6.4807
43.8704	35.0000	5.9161
43.8847	34.0000	5.8310
43.8989	37.0000	6.0828
43.9132	36.0000	6.0000
43.9274	36.0000	6.0000
43.9417	30.0000	5.4772
43.9560	42.0000	6.4807
43.9702	28.0000	5.2915
43.9845	37.0000	6.0828
43.9987	31.0000	5.5678
44.0130	45.0000	6.7082
44.0273	35.0000	5.9161
44.0415	26.0000	5.0990
44.0558	32.0000	5.6569
44.0700	21.0000	4.5826
44.0843	44.0000	6.6332
44.0986	25.0000	5.0000
44.1128	29.0000	5.3852
44.1271	33.0000	5.7446
44.1413	43.0000	6.5574
44.1556	22.0000	4.6904
44.1699	15.0000	3.8730
44.1841	31.0000	5.5678
44.1984	33.0000	5.7446
44.2126	31.0000	5.5678
44.2269	33.0000	5.7446
44.2412	32.0000	5.6569
44.2554	34.0000	5.8310
44.2697	37.0000	6.0828
44.2839	26.0000	5.0990
44.2982	34.0000	5.8310
44.3124	31.0000	5.5678
44.3267	17.0000	4.1231
44.3410	28.0000	5.2915
44.3552	37.0000	6.0828
44.3695	30.0000	5.4772
44.3837	26.0000	5.0990
44.3980	34.0000	5.8310
44.4123	26.0000	5.0990
44.4265	28.0000	5.2915
44.4408	26.0000	5.0990
44.4550	29.0000	5.3852
44.4693	30.0000	5.4772
44.4836	28.0000	5.2915
44.4978	22.0000	4.6904
44.5121	31.0000	5.5678
44.5263	26.0000	5.0990
44.5406	29.0000	5.3852
44.5549	27.0000	5.1962
44.5691	26.0000	5.0990
44.5834	28.0000	5.2915
44.5976	27.0000	5.1962
44.6119	32.0000	5.6569
44.6262	34.0000	5.8310
44.6404	26.0000	5.0990
44.6547	30.0000	5.4772
44.6689	29.0000	5.3852
44.6832	34.0000	5.8310
44.6975	23.0000	4.7958
44.7117	37.0000	6.0828
44.7260	22.0000	4.6904
44.7402	21.0000	4.5826
44.7545	17.0000	4.1231
44.7688	30.0000	5.4772
44.7830	24.0000	4.8990
44.7973	30.0000	5.4772
44.8115	28.0000	5.2915
44.8258	21.0000	4.5826
44.8400	19.0000	4.3589
44.8543	38.0000	6.1644
44.8686	28.0000	5.2915
44.8828	24.0000	4.8990
44.8971	25.0000	5.0000
44.9113	18.0000	4.2426
44.9256	20.0000	4.4721
44.9399	31.0000	5.5678
44.9541	25.0000	5.0000
44.9684	18.0000	4.2426
44.9826	36.0000	6.0000
44.9969	28.0000	5.2915
45.0112	33.0000	5.7446
45.0254	26.0000	5.0990
45.0397	31.0000	5.5678
45.0539	27.0000	5.1962
45.0682	24.0000	4.8990
45.0825	31.0000	5.5678
45.0967	32.0000	5.6569
45.1110	22.0000	4.6904
45.1252	32.0000	5.6569
45.1395	29.0000	5.3852
45.1538	31.0000	5.5678
45.1680	32.0000	5.6569
45.1823	30.0000	5.4772
45.1965	20.0000	4.4721
45.2108	30.0000	5.4772
45.2251	35.0000	5.9161
45.2393	22.0000	4.6904
45.2536	29.0000	5.3852
45.2678	25.0000	5.0000
45.2821	27.0000	5.1962
45.2964	35.0000	5.9161
45.3106	34.0000	5.8310
45.3249	36.0000	6.0000
45.3391	26.0000	5.0990
45.3534	29.0000	5.3852
45.3677	27.0000	5.1962
45.3819	28.0000	5.2915
45.3962	22.0000	4.6904
45.4104	21.0000	4.5826
45.4247	24.0000	4.8990
45.4389	33.0000	5.7446
45.4532	30.0000	5.4772
45.4675	26.0000	5.0990
45.4817	37.0000	6.0828
45.4960	36.0000	6.0000
45.5102	30.0000	5.4772
45.5245	26.0000	5.0990
45.5388	27.0000	5.1962
45.5530	30.0000	5.4772
45.5673	32.0000	5.6569
45.5815	25.0000	5.0000
45.5958	24.0000	4.8990
45.6101	31.0000	5.5678
45.6243	17.0000	4.1231
45.6386	20.0000	4.4721
45.6528	24.0000	4.8990
45.6671	30.0000	5.4772
45.6814	21.0000	4.5826
45.6956	23.0000	4.7958
45.7099	25.0000	5.0000
45.7241	28.0000	5.2915
45.7384	43.0000	6.5574
45.7527	23.0000	4.7958
45.7669	25.0000	5.0000
45.7812	30.0000	5.4772
45.7954	28.0000	5.2915
45.8097	24.0000	4.8990
45.8240	21.0000	4.5826
45.8382	28.0000	5.2915
45.8525	22.0000	4.6904
45.8667	37.0000	6.0828
45.8810	27.0000	5.1962
45.8953	26.0000	5.0990
45.9095	37.0000	6.0828
45.9238	32.0000	5.6569
45.9380	27.0000	5.1962
45.9523	30.0000	5.4772
45.9665	29.0000	5.3852
45.9808	38.0000	6.1644
45.9951	30.0000	5.4772
46.0093	20.0000	4.4721
46.0236	29.0000	5.3852
46.0378	18.0000	4.2426
46.0521	31.0000	5.5678
46.0664	27.0000	5.1962
46.0806	24.0000	4.8990
46.0949	32.0000	5.6569
46.1091	32.0000	5.6569
46.1234	27.0000	5.1962
46.1377	22.0000	4.6904
46.1519	23.0000	4.7958
46.1662	15.0000	3.8730
46.1804	22.0000	4.6904
46.1947	22.0000	4.6904
46.2090	34.0000	5.8310
46.2232	27.0000	5.1962
46.2375	30.0000	5.4772
46.2517	36.0000	6.0000
46.2660	25.0000	5.0000
46.2803	33.0000	5.7446
46.2945	30.0000	5.4772
46.3088	39.0000	6.2450
46.3230	23.0000	4.7958
46.3373	36.0000	6.0000
46.3516	31.0000	5.5678
46.3658	22.0000	4.6904
46.3801	36.0000	6.0000
46.3943	25.0000	5.0000
46.4086	30.0000	5.4772
46.4229	25.0000	5.0000
46.4371	20.0000	4.4721
46.4514	31.0000	5.5678
46.4656	29.0000	5.3852
46.4799	26.0000	5.0990
46.4942	24.0000	4.8990
46.5084	31.0000	5.5678
46.5227	39.0000	6.2450
46.5369	33.0000	5.7446
46.5512	21.0000	4.5826
46.5654	18.0000	4.2426
46.5797	25.0000	5.0000
46.5940	30.0000	5.4772
46.6082	33.0000	5.7446
46.6225	36.0000	6.0000
46.6367	17.0000	4.1231
46.6510	24.0000	4.8990
46.6653	38.0000	6.1644
46.6795	35.0000	5.9161
46.6938	36.0000	6.0000
46.7080	33.0000	5.7446
46.7223	35.0000	5.9161
46.7366	26.0000	5.0990
46.7508	24.0000	4.8990
46.7651	30.0000	5.4772
46.7793	27.0000	5.1962
46.7936	29.0000	5.3852
46.8079	33.0000	5.7446
46.8221	38.0000	6.1644
46.8364	29.0000	5.3852
46.8506	35.0000	5.9161
46.8649	37.0000	6.0828
46.8792	35.0000	5.9161
46.8934	29.0000	5.3852
46.9077	34.0000	5.8310
46.9219	32.0000	5.6569
46.9362	27.0000	5.1962
46.9505	31.0000	5.5678
46.9647	34.0000	5.8310
46.9790	33.0000	5.7446
46.9932	27.0000	5.1962
47.0075	32.0000	5.6569
47.0218	18.0000	4.2426
47.0360	39.0000	6.2450
47.0503	28.0000	5.2915
47.0645	29.0000	5.3852
47.0788	37.0000	6.0828
47.0931	33.0000	5.7446
47.1073	33.0000	5.7446
47.1216	43.0000	6.5574
47.1358	30.0000	5.4772
47.1501	39.0000	6.2450
47.1643	40.0000	6.3246
47.1786	38.0000	6.1644
47.1929	40.0000	6.3246
47.2071	33.0000	5.7446
47.2214	45.0000	6.7082
47.2356	36.0000	6.0000
47.2499	29.0000	5.3852
47.2642	34.0000	5.8310
47.2784	42.0000	6.4807
47.2927	44.0000	6.6332
47.3069	44.0000	6.6332
47.3212	41.0000	6.4031
47.3355	45.0000	6.7082
47.3497	39.0000	6.2450
47.3640	54.0000	7.3485
47.3782	44.0000	6.6332
47.3925	40.0000	6.3246
47.4068	58.0000	7.6158
47.4210	44.0000	6.6332
47.4353	54.0000	7.3485
47.4495	53.0000	7.2801
47.4638	49.0000	7.0000
47.4781	39.0000	6.2450
47.4923	61.0000	7.8102
47.5066	57.0000	7.5498
47.5208	84.0000	9.1652
47.5351	64.0000	8.0000
47.5494	61.0000	7.8102
47.5636	57.0000	7.5498
47.5779	62.0000	7.8740
47.5921	54.0000	7.3485
47.6064	73.0000	8.5440
47.6207	91.0000	9.5394
47.6349	82.0000	9.0554
47.6492	101.0000	10.0499
47.6634	71.0000	8.4261
47.6777	87.0000	9.3274
47.6919	94.0000	9.6954
47.7062	103.0000	10.1489
47.7205	116.0000	10.7703
47.7347	118.0000	10.8628
47.7490	115.0000	10.7238
47.7632	105.0000	10.2470
47.7775	116.0000	10.7703
47.7918	134.0000	11.5758
47.8060	143.0000	11.9583
47.8203	129.0000	11.3578
47.8345	152.0000	12.3288
47.8488	145.0000	12.0416
47.8631	162.0000	12.7279
47.8773	182.0000	13.4907
47.8916	178.0000	13.3417
47.9058	157.0000	12.5300
47.9201	175.0000	13.2288
47.9344	175.0000	13.2288
47.9486	184.0000	13.5647
47.9629	179.0000	13.3791
47.9771	185.0000	13.6015
47.9914	179.0000	13.3791
48.0057	163.0000	12.7671
48.0199	154.0000	12.4097
48.0342	193.0000	13.8924
48.0484	159.0000	12.6095
48.0627	169.0000	13.0000
48.0770	177.0000	13.3041
48.0912	134.0000	11.5758
48.1055	149.0000	12.2066
48.1197	142.0000	11.9164
48.1340	126.0000	11.2250
48.1483	117.0000	10.8167
48.1625	134.0000	11.5758
48.1768	116.0000	10.7703
48.1910	104.0000	10.1980
48.2053	103.0000	10.1489
48.2196	121.0000	11.0000
48.2338	77.0000	8.7750
48.2481	86.0000	9.2736
48.2623	87.0000	9.3274
48.2766	109.0000	10.4403
48.2908	85.0000	9.2195
48.3051	93.0000	9.6437
48.3194	83.0000	9.1104
48.3336	78.0000	8.8318
48.3479	76.0000	8.7178
48.3621	70.0000	8.3666
48.3764	71.0000	8.4261
48.3907	70.0000	8.3666
48.4049	54.0000	7.3485
48.4192	52.0000	7.2111
48.4334	64.0000	8.0000
48.4477	45.0000	6.7082
48.4620	51.0000	7.1414
48.4762	52.0000	7.2111
48.4905	51.0000	7.1414
48.5047	62.0000	7.8740
[truncated: 4,313 more rows]
