# Supplementary material for: pdCIFplotter: visualizing powder diffraction data in pdCIF format
Source: J Appl Crystallogr. 2022 May 25;55(Pt 3):631–7. doi: 10.1107/S1600576722003478 (PMC9172038; doi:10.1107/S1600576722003478)
Supplement: Supplementary file 3 [file j-55-00631-sup3.zip › second/xye-files/degussa_011.xye]

20.0000	66.0000	8.1240
20.0143	69.0000	8.3066
20.0285	74.0000	8.6023
20.0428	64.0000	8.0000
20.0570	68.0000	8.2462
20.0713	70.0000	8.3666
20.0856	69.0000	8.3066
20.0998	64.0000	8.0000
20.1141	80.0000	8.9443
20.1283	68.0000	8.2462
20.1426	67.0000	8.1854
20.1569	77.0000	8.7750
20.1711	66.0000	8.1240
20.1854	62.0000	7.8740
20.1996	55.0000	7.4162
20.2139	57.0000	7.5498
20.2282	63.0000	7.9373
20.2424	69.0000	8.3066
20.2567	62.0000	7.8740
20.2709	57.0000	7.5498
20.2852	72.0000	8.4853
20.2994	58.0000	7.6158
20.3137	75.0000	8.6603
20.3280	66.0000	8.1240
20.3422	70.0000	8.3666
20.3565	54.0000	7.3485
20.3707	59.0000	7.6811
20.3850	79.0000	8.8882
20.3993	57.0000	7.5498
20.4135	62.0000	7.8740
20.4278	71.0000	8.4261
20.4420	63.0000	7.9373
20.4563	60.0000	7.7460
20.4706	61.0000	7.8102
20.4848	68.0000	8.2462
20.4991	70.0000	8.3666
20.5133	66.0000	8.1240
20.5276	60.0000	7.7460
20.5419	72.0000	8.4853
20.5561	60.0000	7.7460
20.5704	64.0000	8.0000
20.5846	58.0000	7.6158
20.5989	56.0000	7.4833
20.6132	70.0000	8.3666
20.6274	56.0000	7.4833
20.6417	68.0000	8.2462
20.6559	83.0000	9.1104
20.6702	71.0000	8.4261
20.6845	49.0000	7.0000
20.6987	72.0000	8.4853
20.7130	60.0000	7.7460
20.7272	60.0000	7.7460
20.7415	63.0000	7.9373
20.7558	62.0000	7.8740
20.7700	67.0000	8.1854
20.7843	71.0000	8.4261
20.7985	65.0000	8.0623
20.8128	70.0000	8.3666
20.8271	64.0000	8.0000
20.8413	67.0000	8.1854
20.8556	76.0000	8.7178
20.8698	66.0000	8.1240
20.8841	60.0000	7.7460
20.8983	57.0000	7.5498
20.9126	64.0000	8.0000
20.9269	59.0000	7.6811
20.9411	72.0000	8.4853
20.9554	66.0000	8.1240
20.9696	62.0000	7.8740
20.9839	70.0000	8.3666
20.9982	60.0000	7.7460
21.0124	48.0000	6.9282
21.0267	57.0000	7.5498
21.0409	69.0000	8.3066
21.0552	67.0000	8.1854
21.0695	62.0000	7.8740
21.0837	69.0000	8.3066
21.0980	75.0000	8.6603
21.1122	46.0000	6.7823
21.1265	61.0000	7.8102
21.1408	58.0000	7.6158
21.1550	73.0000	8.5440
21.1693	69.0000	8.3066
21.1835	50.0000	7.0711
21.1978	62.0000	7.8740
21.2121	57.0000	7.5498
21.2263	58.0000	7.6158
21.2406	66.0000	8.1240
21.2548	67.0000	8.1854
21.2691	69.0000	8.3066
21.2834	78.0000	8.8318
21.2976	61.0000	7.8102
21.3119	74.0000	8.6023
21.3261	57.0000	7.5498
21.3404	69.0000	8.3066
21.3547	75.0000	8.6603
21.3689	62.0000	7.8740
21.3832	68.0000	8.2462
21.3974	57.0000	7.5498
21.4117	56.0000	7.4833
21.4260	65.0000	8.0623
21.4402	65.0000	8.0623
21.4545	61.0000	7.8102
21.4687	66.0000	8.1240
21.4830	72.0000	8.4853
21.4972	52.0000	7.2111
21.5115	62.0000	7.8740
21.5258	51.0000	7.1414
21.5400	77.0000	8.7750
21.5543	62.0000	7.8740
21.5685	60.0000	7.7460
21.5828	50.0000	7.0711
21.5971	61.0000	7.8102
21.6113	52.0000	7.2111
21.6256	59.0000	7.6811
21.6398	64.0000	8.0000
21.6541	61.0000	7.8102
21.6684	62.0000	7.8740
21.6826	74.0000	8.6023
21.6969	67.0000	8.1854
21.7111	52.0000	7.2111
21.7254	61.0000	7.8102
21.7397	51.0000	7.1414
21.7539	64.0000	8.0000
21.7682	58.0000	7.6158
21.7824	66.0000	8.1240
21.7967	60.0000	7.7460
21.8110	53.0000	7.2801
21.8252	62.0000	7.8740
21.8395	66.0000	8.1240
21.8537	55.0000	7.4162
21.8680	54.0000	7.3485
21.8823	60.0000	7.7460
21.8965	63.0000	7.9373
21.9108	58.0000	7.6158
21.9250	72.0000	8.4853
21.9393	63.0000	7.9373
21.9536	69.0000	8.3066
21.9678	63.0000	7.9373
21.9821	58.0000	7.6158
21.9963	63.0000	7.9373
22.0106	63.0000	7.9373
22.0248	65.0000	8.0623
22.0391	61.0000	7.8102
22.0534	66.0000	8.1240
22.0676	58.0000	7.6158
22.0819	68.0000	8.2462
22.0961	56.0000	7.4833
22.1104	67.0000	8.1854
22.1247	53.0000	7.2801
22.1389	74.0000	8.6023
22.1532	63.0000	7.9373
22.1674	57.0000	7.5498
22.1817	64.0000	8.0000
22.1960	54.0000	7.3485
22.2102	59.0000	7.6811
22.2245	56.0000	7.4833
22.2387	62.0000	7.8740
22.2530	48.0000	6.9282
22.2673	75.0000	8.6603
22.2815	55.0000	7.4162
22.2958	69.0000	8.3066
22.3100	59.0000	7.6811
22.3243	59.0000	7.6811
22.3386	59.0000	7.6811
22.3528	66.0000	8.1240
22.3671	56.0000	7.4833
22.3813	74.0000	8.6023
22.3956	51.0000	7.1414
22.4099	65.0000	8.0623
22.4241	70.0000	8.3666
22.4384	65.0000	8.0623
22.4526	73.0000	8.5440
22.4669	61.0000	7.8102
22.4812	47.0000	6.8557
22.4954	47.0000	6.8557
22.5097	80.0000	8.9443
22.5239	66.0000	8.1240
22.5382	57.0000	7.5498
22.5525	74.0000	8.6023
22.5667	63.0000	7.9373
22.5810	61.0000	7.8102
22.5952	67.0000	8.1854
22.6095	58.0000	7.6158
22.6237	55.0000	7.4162
22.6380	76.0000	8.7178
22.6523	56.0000	7.4833
22.6665	59.0000	7.6811
22.6808	66.0000	8.1240
22.6950	66.0000	8.1240
22.7093	54.0000	7.3485
22.7236	59.0000	7.6811
22.7378	48.0000	6.9282
22.7521	65.0000	8.0623
22.7663	70.0000	8.3666
22.7806	61.0000	7.8102
22.7949	68.0000	8.2462
22.8091	58.0000	7.6158
22.8234	66.0000	8.1240
22.8376	63.0000	7.9373
22.8519	62.0000	7.8740
22.8662	68.0000	8.2462
22.8804	49.0000	7.0000
22.8947	63.0000	7.9373
22.9089	58.0000	7.6158
22.9232	64.0000	8.0000
22.9375	58.0000	7.6158
22.9517	62.0000	7.8740
22.9660	52.0000	7.2111
22.9802	70.0000	8.3666
22.9945	54.0000	7.3485
23.0088	55.0000	7.4162
23.0230	59.0000	7.6811
23.0373	68.0000	8.2462
23.0515	57.0000	7.5498
23.0658	66.0000	8.1240
23.0801	59.0000	7.6811
23.0943	55.0000	7.4162
23.1086	56.0000	7.4833
23.1228	58.0000	7.6158
23.1371	58.0000	7.6158
23.1513	70.0000	8.3666
23.1656	62.0000	7.8740
23.1799	64.0000	8.0000
23.1941	51.0000	7.1414
23.2084	58.0000	7.6158
23.2226	63.0000	7.9373
23.2369	72.0000	8.4853
23.2512	42.0000	6.4807
23.2654	72.0000	8.4853
23.2797	63.0000	7.9373
23.2939	64.0000	8.0000
23.3082	62.0000	7.8740
23.3225	56.0000	7.4833
23.3367	49.0000	7.0000
23.3510	45.0000	6.7082
23.3652	56.0000	7.4833
23.3795	60.0000	7.7460
23.3938	74.0000	8.6023
23.4080	63.0000	7.9373
23.4223	45.0000	6.7082
23.4365	55.0000	7.4162
23.4508	52.0000	7.2111
23.4651	72.0000	8.4853
23.4793	69.0000	8.3066
23.4936	60.0000	7.7460
23.5078	60.0000	7.7460
23.5221	59.0000	7.6811
23.5364	79.0000	8.8882
23.5506	56.0000	7.4833
23.5649	57.0000	7.5498
23.5791	59.0000	7.6811
23.5934	68.0000	8.2462
23.6077	76.0000	8.7178
23.6219	66.0000	8.1240
23.6362	49.0000	7.0000
23.6504	67.0000	8.1854
23.6647	53.0000	7.2801
23.6790	72.0000	8.4853
23.6932	61.0000	7.8102
23.7075	63.0000	7.9373
23.7217	54.0000	7.3485
23.7360	65.0000	8.0623
23.7502	60.0000	7.7460
23.7645	66.0000	8.1240
23.7788	63.0000	7.9373
23.7930	68.0000	8.2462
23.8073	69.0000	8.3066
23.8215	74.0000	8.6023
23.8358	63.0000	7.9373
23.8501	65.0000	8.0623
23.8643	69.0000	8.3066
23.8786	63.0000	7.9373
23.8928	50.0000	7.0711
23.9071	69.0000	8.3066
23.9214	62.0000	7.8740
23.9356	75.0000	8.6603
23.9499	56.0000	7.4833
23.9641	58.0000	7.6158
23.9784	57.0000	7.5498
23.9927	69.0000	8.3066
24.0069	62.0000	7.8740
24.0212	80.0000	8.9443
24.0354	59.0000	7.6811
24.0497	66.0000	8.1240
24.0640	85.0000	9.2195
24.0782	67.0000	8.1854
24.0925	83.0000	9.1104
24.1067	70.0000	8.3666
24.1210	76.0000	8.7178
24.1353	64.0000	8.0000
24.1495	71.0000	8.4261
24.1638	70.0000	8.3666
24.1780	72.0000	8.4853
24.1923	67.0000	8.1854
24.2066	68.0000	8.2462
24.2208	86.0000	9.2736
24.2351	68.0000	8.2462
24.2493	76.0000	8.7178
24.2636	60.0000	7.7460
24.2779	99.0000	9.9499
24.2921	74.0000	8.6023
24.3064	70.0000	8.3666
24.3206	78.0000	8.8318
24.3349	69.0000	8.3066
24.3491	67.0000	8.1854
24.3634	69.0000	8.3066
24.3777	65.0000	8.0623
24.3919	67.0000	8.1854
24.4062	57.0000	7.5498
24.4204	98.0000	9.8995
24.4347	70.0000	8.3666
24.4490	85.0000	9.2195
24.4632	83.0000	9.1104
24.4775	78.0000	8.8318
24.4917	67.0000	8.1854
24.5060	73.0000	8.5440
24.5203	94.0000	9.6954
24.5345	82.0000	9.0554
24.5488	106.0000	10.2956
24.5630	68.0000	8.2462
24.5773	96.0000	9.7980
24.5916	72.0000	8.4853
24.6058	92.0000	9.5917
24.6201	99.0000	9.9499
24.6343	102.0000	10.0995
24.6486	103.0000	10.1489
24.6629	103.0000	10.1489
24.6771	99.0000	9.9499
24.6914	105.0000	10.2470
24.7056	116.0000	10.7703
24.7199	113.0000	10.6301
24.7342	113.0000	10.6301
24.7484	108.0000	10.3923
24.7627	117.0000	10.8167
24.7769	116.0000	10.7703
24.7912	117.0000	10.8167
24.8055	114.0000	10.6771
24.8197	122.0000	11.0454
24.8340	150.0000	12.2474
24.8482	159.0000	12.6095
24.8625	158.0000	12.5698
24.8767	169.0000	13.0000
24.8910	164.0000	12.8062
24.9053	174.0000	13.1909
24.9195	191.0000	13.8203
24.9338	183.0000	13.5277
24.9480	215.0000	14.6629
24.9623	207.0000	14.3875
24.9766	223.0000	14.9332
24.9908	218.0000	14.7648
25.0051	271.0000	16.4621
25.0193	251.0000	15.8430
25.0336	303.0000	17.4069
25.0479	320.0000	17.8885
25.0621	354.0000	18.8149
25.0764	385.0000	19.6214
25.0906	430.0000	20.7364
25.1049	414.0000	20.3470
25.1192	471.0000	21.7025
25.1334	487.0000	22.0681
25.1477	527.0000	22.9565
25.1619	543.0000	23.3024
25.1762	630.0000	25.0998
25.1905	648.0000	25.4558
25.2047	656.0000	25.6125
25.2190	692.0000	26.3059
25.2332	718.0000	26.7955
25.2475	778.0000	27.8927
25.2618	723.0000	26.8887
25.2760	786.0000	28.0357
25.2903	709.0000	26.6271
25.3045	707.0000	26.5895
25.3188	772.0000	27.7849
25.3331	747.0000	27.3313
25.3473	727.0000	26.9629
25.3616	700.0000	26.4575
25.3758	683.0000	26.1343
25.3901	684.0000	26.1534
25.4044	588.0000	24.2487
25.4186	558.0000	23.6220
25.4329	551.0000	23.4734
25.4471	526.0000	22.9347
25.4614	491.0000	22.1585
25.4756	455.0000	21.3307
25.4899	437.0000	20.9045
25.5042	410.0000	20.2485
25.5184	357.0000	18.8944
25.5327	329.0000	18.1384
25.5469	294.0000	17.1464
25.5612	266.0000	16.3095
25.5755	256.0000	16.0000
25.5897	260.0000	16.1245
25.6040	234.0000	15.2971
25.6182	226.0000	15.0333
25.6325	176.0000	13.2665
25.6468	199.0000	14.1067
25.6610	210.0000	14.4914
25.6753	192.0000	13.8564
25.6895	198.0000	14.0712
25.7038	145.0000	12.0416
25.7181	169.0000	13.0000
25.7323	151.0000	12.2882
25.7466	143.0000	11.9583
25.7608	118.0000	10.8628
25.7751	131.0000	11.4455
25.7894	128.0000	11.3137
25.8036	98.0000	9.8995
25.8179	113.0000	10.6301
25.8321	103.0000	10.1489
25.8464	109.0000	10.4403
25.8607	105.0000	10.2470
25.8749	103.0000	10.1489
25.8892	97.0000	9.8489
25.9034	98.0000	9.8995
25.9177	93.0000	9.6437
25.9320	87.0000	9.3274
25.9462	112.0000	10.5830
25.9605	92.0000	9.5917
25.9747	94.0000	9.6954
25.9890	133.0000	11.5326
26.0032	80.0000	8.9443
26.0175	104.0000	10.1980
26.0318	86.0000	9.2736
26.0460	87.0000	9.3274
26.0603	105.0000	10.2470
26.0745	92.0000	9.5917
26.0888	65.0000	8.0623
26.1031	83.0000	9.1104
26.1173	92.0000	9.5917
26.1316	90.0000	9.4868
26.1458	91.0000	9.5394
26.1601	93.0000	9.6437
26.1744	81.0000	9.0000
26.1886	88.0000	9.3808
26.2029	72.0000	8.4853
26.2171	67.0000	8.1854
26.2314	99.0000	9.9499
26.2457	64.0000	8.0000
26.2599	79.0000	8.8882
26.2742	67.0000	8.1854
26.2884	85.0000	9.2195
26.3027	71.0000	8.4261
26.3170	77.0000	8.7750
26.3312	71.0000	8.4261
26.3455	82.0000	9.0554
26.3597	65.0000	8.0623
26.3740	68.0000	8.2462
26.3883	82.0000	9.0554
26.4025	89.0000	9.4340
26.4168	56.0000	7.4833
26.4310	88.0000	9.3808
26.4453	71.0000	8.4261
26.4596	73.0000	8.5440
26.4738	62.0000	7.8740
26.4881	76.0000	8.7178
26.5023	76.0000	8.7178
26.5166	69.0000	8.3066
26.5309	80.0000	8.9443
26.5451	60.0000	7.7460
26.5594	70.0000	8.3666
26.5736	56.0000	7.4833
26.5879	79.0000	8.8882
26.6021	74.0000	8.6023
26.6164	61.0000	7.8102
26.6307	74.0000	8.6023
26.6449	64.0000	8.0000
26.6592	69.0000	8.3066
26.6734	57.0000	7.5498
26.6877	57.0000	7.5498
26.7020	63.0000	7.9373
26.7162	63.0000	7.9373
26.7305	66.0000	8.1240
26.7447	55.0000	7.4162
26.7590	65.0000	8.0623
26.7733	51.0000	7.1414
26.7875	67.0000	8.1854
26.8018	65.0000	8.0623
26.8160	64.0000	8.0000
26.8303	67.0000	8.1854
26.8446	62.0000	7.8740
26.8588	71.0000	8.4261
26.8731	75.0000	8.6603
26.8873	71.0000	8.4261
26.9016	71.0000	8.4261
26.9159	58.0000	7.6158
26.9301	70.0000	8.3666
26.9444	63.0000	7.9373
26.9586	68.0000	8.2462
26.9729	72.0000	8.4853
26.9872	70.0000	8.3666
27.0014	77.0000	8.7750
27.0157	84.0000	9.1652
27.0299	66.0000	8.1240
27.0442	76.0000	8.7178
27.0585	88.0000	9.3808
27.0727	67.0000	8.1854
27.0870	74.0000	8.6023
27.1012	77.0000	8.7750
27.1155	78.0000	8.8318
27.1298	68.0000	8.2462
27.1440	77.0000	8.7750
27.1583	88.0000	9.3808
27.1725	82.0000	9.0554
27.1868	119.0000	10.9087
27.2010	102.0000	10.0995
27.2153	92.0000	9.5917
27.2296	119.0000	10.9087
27.2438	104.0000	10.1980
27.2581	92.0000	9.5917
27.2723	115.0000	10.7238
27.2866	112.0000	10.5830
27.3009	138.0000	11.7473
27.3151	115.0000	10.7238
27.3294	148.0000	12.1655
27.3436	139.0000	11.7898
27.3579	163.0000	12.7671
27.3722	149.0000	12.2066
27.3864	148.0000	12.1655
27.4007	140.0000	11.8322
27.4149	151.0000	12.2882
27.4292	139.0000	11.7898
27.4435	172.0000	13.1149
27.4577	145.0000	12.0416
27.4720	143.0000	11.9583
27.4862	134.0000	11.5758
27.5005	122.0000	11.0454
27.5148	126.0000	11.2250
27.5290	94.0000	9.6954
27.5433	99.0000	9.9499
27.5575	85.0000	9.2195
27.5718	79.0000	8.8882
27.5861	91.0000	9.5394
27.6003	71.0000	8.4261
27.6146	86.0000	9.2736
27.6288	74.0000	8.6023
27.6431	85.0000	9.2195
27.6574	65.0000	8.0623
27.6716	76.0000	8.7178
27.6859	71.0000	8.4261
27.7001	64.0000	8.0000
27.7144	53.0000	7.2801
27.7286	69.0000	8.3066
27.7429	54.0000	7.3485
27.7572	59.0000	7.6811
27.7714	67.0000	8.1854
27.7857	62.0000	7.8740
27.7999	67.0000	8.1854
27.8142	62.0000	7.8740
27.8285	61.0000	7.8102
27.8427	58.0000	7.6158
27.8570	54.0000	7.3485
27.8712	48.0000	6.9282
27.8855	62.0000	7.8740
27.8998	55.0000	7.4162
27.9140	58.0000	7.6158
27.9283	69.0000	8.3066
27.9425	65.0000	8.0623
27.9568	73.0000	8.5440
27.9711	62.0000	7.8740
27.9853	55.0000	7.4162
27.9996	61.0000	7.8102
28.0138	62.0000	7.8740
28.0281	54.0000	7.3485
28.0424	52.0000	7.2111
28.0566	59.0000	7.6811
28.0709	63.0000	7.9373
28.0851	60.0000	7.7460
28.0994	52.0000	7.2111
28.1137	62.0000	7.8740
28.1279	54.0000	7.3485
28.1422	51.0000	7.1414
28.1564	56.0000	7.4833
28.1707	57.0000	7.5498
28.1850	64.0000	8.0000
28.1992	45.0000	6.7082
28.2135	67.0000	8.1854
28.2277	46.0000	6.7823
28.2420	57.0000	7.5498
28.2563	59.0000	7.6811
28.2705	46.0000	6.7823
28.2848	59.0000	7.6811
28.2990	41.0000	6.4031
28.3133	61.0000	7.8102
28.3275	60.0000	7.7460
28.3418	48.0000	6.9282
28.3561	46.0000	6.7823
28.3703	57.0000	7.5498
28.3846	45.0000	6.7082
28.3988	66.0000	8.1240
28.4131	67.0000	8.1854
28.4274	52.0000	7.2111
28.4416	63.0000	7.9373
28.4559	49.0000	7.0000
28.4701	61.0000	7.8102
28.4844	62.0000	7.8740
28.4987	47.0000	6.8557
28.5129	50.0000	7.0711
28.5272	43.0000	6.5574
28.5414	49.0000	7.0000
28.5557	51.0000	7.1414
28.5700	56.0000	7.4833
28.5842	49.0000	7.0000
28.5985	53.0000	7.2801
28.6127	56.0000	7.4833
28.6270	54.0000	7.3485
28.6413	74.0000	8.6023
28.6555	60.0000	7.7460
28.6698	42.0000	6.4807
28.6840	57.0000	7.5498
28.6983	46.0000	6.7823
28.7126	58.0000	7.6158
28.7268	58.0000	7.6158
28.7411	53.0000	7.2801
28.7553	47.0000	6.8557
28.7696	60.0000	7.7460
28.7839	48.0000	6.9282
28.7981	51.0000	7.1414
28.8124	55.0000	7.4162
28.8266	42.0000	6.4807
28.8409	50.0000	7.0711
28.8551	60.0000	7.7460
28.8694	54.0000	7.3485
28.8837	59.0000	7.6811
28.8979	47.0000	6.8557
28.9122	56.0000	7.4833
28.9264	52.0000	7.2111
28.9407	54.0000	7.3485
28.9550	52.0000	7.2111
28.9692	48.0000	6.9282
28.9835	49.0000	7.0000
28.9977	44.0000	6.6332
29.0120	63.0000	7.9373
29.0263	52.0000	7.2111
29.0405	40.0000	6.3246
29.0548	47.0000	6.8557
29.0690	38.0000	6.1644
29.0833	50.0000	7.0711
29.0976	50.0000	7.0711
29.1118	60.0000	7.7460
29.1261	50.0000	7.0711
29.1403	49.0000	7.0000
29.1546	56.0000	7.4833
29.1689	43.0000	6.5574
29.1831	53.0000	7.2801
29.1974	42.0000	6.4807
29.2116	40.0000	6.3246
29.2259	50.0000	7.0711
29.2402	33.0000	5.7446
29.2544	61.0000	7.8102
29.2687	41.0000	6.4031
29.2829	53.0000	7.2801
29.2972	54.0000	7.3485
29.3115	64.0000	8.0000
29.3257	46.0000	6.7823
29.3400	53.0000	7.2801
29.3542	48.0000	6.9282
29.3685	51.0000	7.1414
29.3828	52.0000	7.2111
29.3970	40.0000	6.3246
29.4113	42.0000	6.4807
29.4255	37.0000	6.0828
29.4398	61.0000	7.8102
29.4540	47.0000	6.8557
29.4683	49.0000	7.0000
29.4826	55.0000	7.4162
29.4968	43.0000	6.5574
29.5111	44.0000	6.6332
29.5253	47.0000	6.8557
29.5396	52.0000	7.2111
29.5539	50.0000	7.0711
29.5681	42.0000	6.4807
29.5824	39.0000	6.2450
29.5966	46.0000	6.7823
29.6109	57.0000	7.5498
29.6252	46.0000	6.7823
29.6394	53.0000	7.2801
29.6537	62.0000	7.8740
29.6679	46.0000	6.7823
29.6822	43.0000	6.5574
29.6965	40.0000	6.3246
29.7107	43.0000	6.5574
29.7250	45.0000	6.7082
29.7392	40.0000	6.3246
29.7535	49.0000	7.0000
29.7678	62.0000	7.8740
29.7820	47.0000	6.8557
29.7963	53.0000	7.2801
29.8105	46.0000	6.7823
29.8248	50.0000	7.0711
29.8391	46.0000	6.7823
29.8533	46.0000	6.7823
29.8676	68.0000	8.2462
29.8818	60.0000	7.7460
29.8961	43.0000	6.5574
29.9104	41.0000	6.4031
29.9246	46.0000	6.7823
29.9389	34.0000	5.8310
29.9531	48.0000	6.9282
29.9674	51.0000	7.1414
29.9817	39.0000	6.2450
29.9959	47.0000	6.8557
30.0102	38.0000	6.1644
30.0244	38.0000	6.1644
30.0387	50.0000	7.0711
30.0529	40.0000	6.3246
30.0672	37.0000	6.0828
30.0815	41.0000	6.4031
30.0957	48.0000	6.9282
30.1100	37.0000	6.0828
30.1242	45.0000	6.7082
30.1385	51.0000	7.1414
30.1528	41.0000	6.4031
30.1670	37.0000	6.0828
30.1813	53.0000	7.2801
30.1955	48.0000	6.9282
30.2098	42.0000	6.4807
30.2241	36.0000	6.0000
30.2383	53.0000	7.2801
30.2526	58.0000	7.6158
30.2668	44.0000	6.6332
30.2811	50.0000	7.0711
30.2954	37.0000	6.0828
30.3096	46.0000	6.7823
30.3239	37.0000	6.0828
30.3381	42.0000	6.4807
30.3524	39.0000	6.2450
30.3667	40.0000	6.3246
30.3809	44.0000	6.6332
30.3952	44.0000	6.6332
30.4094	54.0000	7.3485
30.4237	45.0000	6.7082
30.4380	56.0000	7.4833
30.4522	44.0000	6.6332
30.4665	52.0000	7.2111
30.4807	52.0000	7.2111
30.4950	34.0000	5.8310
30.5093	44.0000	6.6332
30.5235	38.0000	6.1644
30.5378	35.0000	5.9161
30.5520	48.0000	6.9282
30.5663	47.0000	6.8557
30.5805	51.0000	7.1414
30.5948	43.0000	6.5574
30.6091	42.0000	6.4807
30.6233	43.0000	6.5574
30.6376	43.0000	6.5574
30.6518	44.0000	6.6332
30.6661	29.0000	5.3852
30.6804	46.0000	6.7823
30.6946	39.0000	6.2450
30.7089	42.0000	6.4807
30.7231	42.0000	6.4807
30.7374	43.0000	6.5574
30.7517	34.0000	5.8310
30.7659	44.0000	6.6332
30.7802	50.0000	7.0711
30.7944	54.0000	7.3485
30.8087	45.0000	6.7082
30.8230	28.0000	5.2915
30.8372	38.0000	6.1644
30.8515	46.0000	6.7823
30.8657	52.0000	7.2111
30.8800	51.0000	7.1414
30.8943	42.0000	6.4807
30.9085	40.0000	6.3246
30.9228	51.0000	7.1414
30.9370	41.0000	6.4031
30.9513	41.0000	6.4031
30.9656	40.0000	6.3246
30.9798	43.0000	6.5574
30.9941	45.0000	6.7082
31.0083	33.0000	5.7446
31.0226	50.0000	7.0711
31.0369	30.0000	5.4772
31.0511	50.0000	7.0711
31.0654	40.0000	6.3246
31.0796	48.0000	6.9282
31.0939	53.0000	7.2801
31.1082	44.0000	6.6332
31.1224	50.0000	7.0711
31.1367	54.0000	7.3485
31.1509	53.0000	7.2801
31.1652	35.0000	5.9161
31.1794	56.0000	7.4833
31.1937	45.0000	6.7082
31.2080	38.0000	6.1644
31.2222	50.0000	7.0711
31.2365	39.0000	6.2450
31.2507	47.0000	6.8557
31.2650	33.0000	5.7446
31.2793	39.0000	6.2450
31.2935	50.0000	7.0711
31.3078	29.0000	5.3852
31.3220	51.0000	7.1414
31.3363	52.0000	7.2111
31.3506	52.0000	7.2111
31.3648	43.0000	6.5574
31.3791	48.0000	6.9282
31.3933	46.0000	6.7823
31.4076	51.0000	7.1414
31.4219	44.0000	6.6332
31.4361	47.0000	6.8557
31.4504	37.0000	6.0828
31.4646	35.0000	5.9161
31.4789	48.0000	6.9282
31.4932	43.0000	6.5574
31.5074	38.0000	6.1644
31.5217	44.0000	6.6332
31.5359	51.0000	7.1414
31.5502	49.0000	7.0000
31.5645	43.0000	6.5574
31.5787	41.0000	6.4031
31.5930	33.0000	5.7446
31.6072	37.0000	6.0828
31.6215	36.0000	6.0000
31.6358	53.0000	7.2801
31.6500	43.0000	6.5574
31.6643	52.0000	7.2111
31.6785	34.0000	5.8310
31.6928	42.0000	6.4807
31.7070	36.0000	6.0000
31.7213	42.0000	6.4807
31.7356	41.0000	6.4031
31.7498	34.0000	5.8310
31.7641	34.0000	5.8310
31.7783	27.0000	5.1962
31.7926	51.0000	7.1414
31.8069	36.0000	6.0000
31.8211	31.0000	5.5678
31.8354	55.0000	7.4162
31.8496	37.0000	6.0828
31.8639	53.0000	7.2801
31.8782	35.0000	5.9161
31.8924	38.0000	6.1644
31.9067	28.0000	5.2915
31.9209	41.0000	6.4031
31.9352	57.0000	7.5498
31.9495	40.0000	6.3246
31.9637	41.0000	6.4031
31.9780	57.0000	7.5498
31.9922	44.0000	6.6332
32.0065	46.0000	6.7823
32.0208	41.0000	6.4031
32.0350	34.0000	5.8310
32.0493	51.0000	7.1414
32.0635	43.0000	6.5574
32.0778	42.0000	6.4807
32.0921	36.0000	6.0000
32.1063	42.0000	6.4807
32.1206	41.0000	6.4031
32.1348	49.0000	7.0000
32.1491	40.0000	6.3246
32.1634	44.0000	6.6332
32.1776	60.0000	7.7460
32.1919	46.0000	6.7823
32.2061	46.0000	6.7823
32.2204	42.0000	6.4807
32.2347	37.0000	6.0828
32.2489	44.0000	6.6332
32.2632	30.0000	5.4772
32.2774	51.0000	7.1414
32.2917	45.0000	6.7082
32.3059	40.0000	6.3246
32.3202	34.0000	5.8310
32.3345	37.0000	6.0828
32.3487	50.0000	7.0711
32.3630	40.0000	6.3246
32.3772	44.0000	6.6332
32.3915	41.0000	6.4031
32.4058	52.0000	7.2111
32.4200	44.0000	6.6332
32.4343	42.0000	6.4807
32.4485	47.0000	6.8557
32.4628	32.0000	5.6569
32.4771	39.0000	6.2450
32.4913	46.0000	6.7823
32.5056	43.0000	6.5574
32.5198	36.0000	6.0000
32.5341	33.0000	5.7446
32.5484	40.0000	6.3246
32.5626	44.0000	6.6332
32.5769	31.0000	5.5678
32.5911	39.0000	6.2450
32.6054	44.0000	6.6332
32.6197	50.0000	7.0711
32.6339	43.0000	6.5574
32.6482	49.0000	7.0000
32.6624	41.0000	6.4031
32.6767	41.0000	6.4031
32.6910	36.0000	6.0000
32.7052	43.0000	6.5574
32.7195	38.0000	6.1644
32.7337	47.0000	6.8557
32.7480	32.0000	5.6569
32.7623	43.0000	6.5574
32.7765	34.0000	5.8310
32.7908	45.0000	6.7082
32.8050	36.0000	6.0000
32.8193	34.0000	5.8310
32.8336	37.0000	6.0828
32.8478	32.0000	5.6569
32.8621	37.0000	6.0828
32.8763	50.0000	7.0711
32.8906	28.0000	5.2915
32.9048	40.0000	6.3246
32.9191	36.0000	6.0000
32.9334	34.0000	5.8310
32.9476	42.0000	6.4807
32.9619	46.0000	6.7823
32.9761	41.0000	6.4031
32.9904	38.0000	6.1644
33.0047	33.0000	5.7446
33.0189	48.0000	6.9282
33.0332	35.0000	5.9161
33.0474	47.0000	6.8557
33.0617	31.0000	5.5678
33.0760	46.0000	6.7823
33.0902	28.0000	5.2915
33.1045	52.0000	7.2111
33.1187	48.0000	6.9282
33.1330	47.0000	6.8557
33.1473	43.0000	6.5574
33.1615	36.0000	6.0000
33.1758	53.0000	7.2801
33.1900	58.0000	7.6158
33.2043	34.0000	5.8310
33.2186	47.0000	6.8557
33.2328	42.0000	6.4807
33.2471	43.0000	6.5574
33.2613	35.0000	5.9161
33.2756	38.0000	6.1644
33.2899	31.0000	5.5678
33.3041	43.0000	6.5574
33.3184	34.0000	5.8310
33.3326	31.0000	5.5678
33.3469	46.0000	6.7823
33.3612	35.0000	5.9161
33.3754	32.0000	5.6569
33.3897	38.0000	6.1644
33.4039	41.0000	6.4031
33.4182	40.0000	6.3246
33.4324	52.0000	7.2111
33.4467	39.0000	6.2450
33.4610	37.0000	6.0828
33.4752	44.0000	6.6332
33.4895	37.0000	6.0828
33.5037	44.0000	6.6332
33.5180	44.0000	6.6332
33.5323	33.0000	5.7446
33.5465	39.0000	6.2450
33.5608	36.0000	6.0000
33.5750	38.0000	6.1644
33.5893	44.0000	6.6332
33.6036	34.0000	5.8310
33.6178	34.0000	5.8310
33.6321	39.0000	6.2450
33.6463	39.0000	6.2450
33.6606	49.0000	7.0000
33.6749	33.0000	5.7446
33.6891	35.0000	5.9161
33.7034	30.0000	5.4772
33.7176	36.0000	6.0000
33.7319	44.0000	6.6332
33.7462	29.0000	5.3852
33.7604	38.0000	6.1644
33.7747	46.0000	6.7823
33.7889	49.0000	7.0000
33.8032	39.0000	6.2450
33.8175	42.0000	6.4807
33.8317	40.0000	6.3246
33.8460	36.0000	6.0000
33.8602	36.0000	6.0000
33.8745	44.0000	6.6332
33.8888	38.0000	6.1644
33.9030	37.0000	6.0828
33.9173	31.0000	5.5678
33.9315	45.0000	6.7082
33.9458	57.0000	7.5498
33.9601	47.0000	6.8557
33.9743	41.0000	6.4031
33.9886	46.0000	6.7823
34.0028	42.0000	6.4807
34.0171	34.0000	5.8310
34.0313	41.0000	6.4031
34.0456	45.0000	6.7082
34.0599	40.0000	6.3246
34.0741	36.0000	6.0000
34.0884	46.0000	6.7823
34.1026	32.0000	5.6569
34.1169	45.0000	6.7082
34.1312	47.0000	6.8557
34.1454	45.0000	6.7082
34.1597	45.0000	6.7082
34.1739	34.0000	5.8310
34.1882	45.0000	6.7082
34.2025	39.0000	6.2450
34.2167	30.0000	5.4772
34.2310	35.0000	5.9161
34.2452	41.0000	6.4031
34.2595	45.0000	6.7082
34.2738	45.0000	6.7082
34.2880	36.0000	6.0000
34.3023	46.0000	6.7823
34.3165	43.0000	6.5574
34.3308	47.0000	6.8557
34.3451	45.0000	6.7082
34.3593	47.0000	6.8557
34.3736	52.0000	7.2111
34.3878	39.0000	6.2450
34.4021	39.0000	6.2450
34.4164	35.0000	5.9161
34.4306	35.0000	5.9161
34.4449	35.0000	5.9161
34.4591	31.0000	5.5678
34.4734	33.0000	5.7446
34.4877	30.0000	5.4772
34.5019	30.0000	5.4772
34.5162	42.0000	6.4807
34.5304	40.0000	6.3246
34.5447	40.0000	6.3246
34.5589	48.0000	6.9282
34.5732	45.0000	6.7082
34.5875	43.0000	6.5574
34.6017	37.0000	6.0828
34.6160	33.0000	5.7446
34.6302	38.0000	6.1644
34.6445	39.0000	6.2450
34.6588	33.0000	5.7446
34.6730	42.0000	6.4807
34.6873	32.0000	5.6569
34.7015	43.0000	6.5574
34.7158	41.0000	6.4031
34.7301	43.0000	6.5574
34.7443	29.0000	5.3852
34.7586	30.0000	5.4772
34.7728	34.0000	5.8310
34.7871	36.0000	6.0000
34.8014	43.0000	6.5574
34.8156	33.0000	5.7446
34.8299	44.0000	6.6332
34.8441	45.0000	6.7082
34.8584	31.0000	5.5678
34.8727	27.0000	5.1962
34.8869	48.0000	6.9282
34.9012	34.0000	5.8310
34.9154	35.0000	5.9161
34.9297	45.0000	6.7082
34.9440	36.0000	6.0000
34.9582	53.0000	7.2801
34.9725	36.0000	6.0000
34.9867	42.0000	6.4807
35.0010	33.0000	5.7446
35.0153	40.0000	6.3246
35.0295	31.0000	5.5678
35.0438	53.0000	7.2801
35.0580	48.0000	6.9282
35.0723	33.0000	5.7446
35.0866	46.0000	6.7823
35.1008	40.0000	6.3246
35.1151	44.0000	6.6332
35.1293	41.0000	6.4031
35.1436	37.0000	6.0828
35.1578	41.0000	6.4031
35.1721	44.0000	6.6332
35.1864	51.0000	7.1414
35.2006	35.0000	5.9161
35.2149	42.0000	6.4807
35.2291	34.0000	5.8310
35.2434	35.0000	5.9161
35.2577	42.0000	6.4807
35.2719	42.0000	6.4807
35.2862	43.0000	6.5574
35.3004	36.0000	6.0000
35.3147	28.0000	5.2915
35.3290	46.0000	6.7823
35.3432	48.0000	6.9282
35.3575	44.0000	6.6332
35.3717	33.0000	5.7446
35.3860	39.0000	6.2450
35.4003	37.0000	6.0828
35.4145	41.0000	6.4031
35.4288	54.0000	7.3485
35.4430	43.0000	6.5574
35.4573	49.0000	7.0000
35.4716	37.0000	6.0828
35.4858	57.0000	7.5498
35.5001	46.0000	6.7823
35.5143	40.0000	6.3246
35.5286	51.0000	7.1414
35.5429	28.0000	5.2915
35.5571	51.0000	7.1414
35.5714	38.0000	6.1644
35.5856	44.0000	6.6332
35.5999	38.0000	6.1644
35.6142	39.0000	6.2450
35.6284	44.0000	6.6332
35.6427	46.0000	6.7823
35.6569	55.0000	7.4162
35.6712	47.0000	6.8557
35.6855	33.0000	5.7446
35.6997	52.0000	7.2111
35.7140	47.0000	6.8557
35.7282	37.0000	6.0828
35.7425	37.0000	6.0828
35.7567	47.0000	6.8557
35.7710	49.0000	7.0000
35.7853	53.0000	7.2801
35.7995	57.0000	7.5498
35.8138	51.0000	7.1414
35.8280	70.0000	8.3666
35.8423	62.0000	7.8740
35.8566	55.0000	7.4162
35.8708	52.0000	7.2111
35.8851	54.0000	7.3485
35.8993	56.0000	7.4833
35.9136	93.0000	9.6437
35.9279	98.0000	9.8995
35.9421	73.0000	8.5440
35.9564	58.0000	7.6158
35.9706	74.0000	8.6023
35.9849	74.0000	8.6023
35.9992	85.0000	9.2195
36.0134	85.0000	9.2195
36.0277	57.0000	7.5498
36.0419	74.0000	8.6023
36.0562	74.0000	8.6023
36.0705	73.0000	8.5440
36.0847	70.0000	8.3666
36.0990	64.0000	8.0000
36.1132	57.0000	7.5498
36.1275	69.0000	8.3066
36.1418	36.0000	6.0000
36.1560	70.0000	8.3666
36.1703	48.0000	6.9282
36.1845	39.0000	6.2450
36.1988	55.0000	7.4162
36.2131	55.0000	7.4162
36.2273	43.0000	6.5574
36.2416	54.0000	7.3485
36.2558	37.0000	6.0828
36.2701	45.0000	6.7082
36.2843	60.0000	7.7460
36.2986	52.0000	7.2111
36.3129	47.0000	6.8557
36.3271	41.0000	6.4031
36.3414	50.0000	7.0711
36.3556	42.0000	6.4807
36.3699	50.0000	7.0711
36.3842	46.0000	6.7823
36.3984	49.0000	7.0000
36.4127	45.0000	6.7082
36.4269	42.0000	6.4807
36.4412	51.0000	7.1414
36.4555	64.0000	8.0000
36.4697	36.0000	6.0000
36.4840	54.0000	7.3485
36.4982	50.0000	7.0711
36.5125	42.0000	6.4807
36.5268	53.0000	7.2801
36.5410	51.0000	7.1414
36.5553	37.0000	6.0828
36.5695	70.0000	8.3666
36.5838	53.0000	7.2801
36.5981	46.0000	6.7823
36.6123	56.0000	7.4833
36.6266	55.0000	7.4162
36.6408	60.0000	7.7460
36.6551	61.0000	7.8102
36.6694	62.0000	7.8740
36.6836	50.0000	7.0711
36.6979	78.0000	8.8318
36.7121	78.0000	8.8318
36.7264	67.0000	8.1854
36.7407	75.0000	8.6603
36.7549	87.0000	9.3274
36.7692	70.0000	8.3666
36.7834	79.0000	8.8882
36.7977	70.0000	8.3666
36.8120	69.0000	8.3066
36.8262	80.0000	8.9443
36.8405	74.0000	8.6023
36.8547	64.0000	8.0000
36.8690	88.0000	9.3808
36.8832	65.0000	8.0623
36.8975	95.0000	9.7468
36.9118	58.0000	7.6158
36.9260	79.0000	8.8882
36.9403	67.0000	8.1854
36.9545	72.0000	8.4853
36.9688	60.0000	7.7460
36.9831	77.0000	8.7750
36.9973	69.0000	8.3066
37.0116	60.0000	7.7460
37.0258	69.0000	8.3066
37.0401	62.0000	7.8740
37.0544	64.0000	8.0000
37.0686	78.0000	8.8318
37.0829	76.0000	8.7178
37.0971	63.0000	7.9373
37.1114	63.0000	7.9373
37.1257	70.0000	8.3666
37.1399	73.0000	8.5440
37.1542	62.0000	7.8740
37.1684	61.0000	7.8102
37.1827	75.0000	8.6603
37.1970	57.0000	7.5498
37.2112	52.0000	7.2111
37.2255	72.0000	8.4853
37.2397	68.0000	8.2462
37.2540	67.0000	8.1854
37.2683	68.0000	8.2462
37.2825	72.0000	8.4853
37.2968	75.0000	8.6603
37.3110	65.0000	8.0623
37.3253	75.0000	8.6603
37.3396	90.0000	9.4868
37.3538	87.0000	9.3274
37.3681	94.0000	9.6954
37.3823	74.0000	8.6023
37.3966	90.0000	9.4868
37.4108	77.0000	8.7750
37.4251	94.0000	9.6954
37.4394	110.0000	10.4881
37.4536	100.0000	10.0000
37.4679	118.0000	10.8628
37.4821	120.0000	10.9545
37.4964	124.0000	11.1355
37.5107	139.0000	11.7898
37.5249	123.0000	11.0905
37.5392	136.0000	11.6619
37.5534	132.0000	11.4891
37.5677	135.0000	11.6190
37.5820	156.0000	12.4900
37.5962	148.0000	12.1655
37.6105	155.0000	12.4499
37.6247	154.0000	12.4097
37.6390	158.0000	12.5698
37.6533	159.0000	12.6095
37.6675	143.0000	11.9583
37.6818	165.0000	12.8452
37.6960	137.0000	11.7047
37.7103	134.0000	11.5758
37.7246	180.0000	13.4164
37.7388	161.0000	12.6886
37.7531	143.0000	11.9583
37.7673	135.0000	11.6190
37.7816	138.0000	11.7473
37.7959	141.0000	11.8743
37.8101	137.0000	11.7047
37.8244	121.0000	11.0000
37.8386	116.0000	10.7703
37.8529	80.0000	8.9443
37.8672	126.0000	11.2250
37.8814	107.0000	10.3441
37.8957	102.0000	10.0995
37.9099	101.0000	10.0499
37.9242	86.0000	9.2736
37.9385	70.0000	8.3666
37.9527	87.0000	9.3274
37.9670	91.0000	9.5394
37.9812	89.0000	9.4340
37.9955	62.0000	7.8740
38.0097	68.0000	8.2462
38.0240	85.0000	9.2195
38.0383	76.0000	8.7178
38.0525	61.0000	7.8102
38.0668	70.0000	8.3666
38.0810	73.0000	8.5440
38.0953	63.0000	7.9373
38.1096	77.0000	8.7750
38.1238	67.0000	8.1854
38.1381	48.0000	6.9282
38.1523	53.0000	7.2801
38.1666	65.0000	8.0623
38.1809	69.0000	8.3066
38.1951	59.0000	7.6811
38.2094	59.0000	7.6811
38.2236	68.0000	8.2462
38.2379	66.0000	8.1240
38.2522	59.0000	7.6811
38.2664	68.0000	8.2462
38.2807	59.0000	7.6811
38.2949	60.0000	7.7460
38.3092	71.0000	8.4261
38.3235	74.0000	8.6023
38.3377	63.0000	7.9373
38.3520	69.0000	8.3066
38.3662	75.0000	8.6603
38.3805	80.0000	8.9443
38.3948	73.0000	8.5440
38.4090	75.0000	8.6603
38.4233	71.0000	8.4261
38.4375	68.0000	8.2462
38.4518	71.0000	8.4261
38.4661	90.0000	9.4868
38.4803	74.0000	8.6023
38.4946	84.0000	9.1652
38.5088	78.0000	8.8318
38.5231	84.0000	9.1652
38.5374	73.0000	8.5440
38.5516	85.0000	9.2195
38.5659	90.0000	9.4868
38.5801	75.0000	8.6603
38.5944	80.0000	8.9443
38.6086	68.0000	8.2462
38.6229	84.0000	9.1652
38.6372	71.0000	8.4261
38.6514	66.0000	8.1240
38.6657	61.0000	7.8102
38.6799	60.0000	7.7460
38.6942	56.0000	7.4833
38.7085	59.0000	7.6811
38.7227	66.0000	8.1240
38.7370	50.0000	7.0711
38.7512	61.0000	7.8102
38.7655	61.0000	7.8102
38.7798	55.0000	7.4162
38.7940	61.0000	7.8102
38.8083	49.0000	7.0000
38.8225	56.0000	7.4833
38.8368	33.0000	5.7446
38.8511	32.0000	5.6569
38.8653	40.0000	6.3246
38.8796	51.0000	7.1414
38.8938	45.0000	6.7082
38.9081	43.0000	6.5574
38.9224	48.0000	6.9282
38.9366	45.0000	6.7082
38.9509	41.0000	6.4031
38.9651	34.0000	5.8310
38.9794	41.0000	6.4031
38.9937	48.0000	6.9282
39.0079	41.0000	6.4031
39.0222	56.0000	7.4833
39.0364	36.0000	6.0000
39.0507	39.0000	6.2450
39.0650	43.0000	6.5574
39.0792	44.0000	6.6332
39.0935	51.0000	7.1414
39.1077	44.0000	6.6332
39.1220	45.0000	6.7082
39.1362	43.0000	6.5574
39.1505	34.0000	5.8310
39.1648	42.0000	6.4807
39.1790	32.0000	5.6569
39.1933	29.0000	5.3852
39.2075	40.0000	6.3246
39.2218	38.0000	6.1644
39.2361	39.0000	6.2450
39.2503	46.0000	6.7823
39.2646	47.0000	6.8557
39.2788	44.0000	6.6332
39.2931	41.0000	6.4031
39.3074	38.0000	6.1644
39.3216	41.0000	6.4031
39.3359	44.0000	6.6332
39.3501	44.0000	6.6332
39.3644	28.0000	5.2915
39.3787	31.0000	5.5678
39.3929	36.0000	6.0000
39.4072	34.0000	5.8310
39.4214	39.0000	6.2450
39.4357	43.0000	6.5574
39.4500	34.0000	5.8310
39.4642	33.0000	5.7446
39.4785	29.0000	5.3852
39.4927	38.0000	6.1644
39.5070	30.0000	5.4772
39.5213	38.0000	6.1644
39.5355	41.0000	6.4031
39.5498	30.0000	5.4772
39.5640	31.0000	5.5678
39.5783	47.0000	6.8557
39.5926	26.0000	5.0990
39.6068	37.0000	6.0828
39.6211	29.0000	5.3852
39.6353	33.0000	5.7446
39.6496	25.0000	5.0000
39.6639	32.0000	5.6569
39.6781	33.0000	5.7446
39.6924	40.0000	6.3246
39.7066	30.0000	5.4772
39.7209	38.0000	6.1644
39.7351	42.0000	6.4807
39.7494	37.0000	6.0828
39.7637	29.0000	5.3852
39.7779	22.0000	4.6904
39.7922	35.0000	5.9161
39.8064	42.0000	6.4807
39.8207	25.0000	5.0000
39.8350	33.0000	5.7446
39.8492	30.0000	5.4772
39.8635	24.0000	4.8990
39.8777	31.0000	5.5678
39.8920	37.0000	6.0828
39.9063	37.0000	6.0828
39.9205	29.0000	5.3852
39.9348	31.0000	5.5678
39.9490	38.0000	6.1644
39.9633	22.0000	4.6904
39.9776	25.0000	5.0000
39.9918	41.0000	6.4031
40.0061	26.0000	5.0990
40.0203	40.0000	6.3246
40.0346	32.0000	5.6569
40.0489	36.0000	6.0000
40.0631	27.0000	5.1962
40.0774	28.0000	5.2915
40.0916	32.0000	5.6569
40.1059	48.0000	6.9282
40.1202	29.0000	5.3852
40.1344	30.0000	5.4772
40.1487	39.0000	6.2450
40.1629	27.0000	5.1962
40.1772	28.0000	5.2915
40.1915	32.0000	5.6569
40.2057	26.0000	5.0990
40.2200	34.0000	5.8310
40.2342	38.0000	6.1644
40.2485	31.0000	5.5678
40.2627	28.0000	5.2915
40.2770	31.0000	5.5678
40.2913	34.0000	5.8310
40.3055	26.0000	5.0990
40.3198	37.0000	6.0828
40.3340	37.0000	6.0828
40.3483	27.0000	5.1962
40.3626	31.0000	5.5678
40.3768	31.0000	5.5678
40.3911	36.0000	6.0000
40.4053	17.0000	4.1231
40.4196	36.0000	6.0000
40.4339	38.0000	6.1644
40.4481	27.0000	5.1962
40.4624	29.0000	5.3852
40.4766	26.0000	5.0990
40.4909	29.0000	5.3852
40.5052	39.0000	6.2450
40.5194	34.0000	5.8310
40.5337	30.0000	5.4772
40.5479	39.0000	6.2450
40.5622	33.0000	5.7446
40.5765	44.0000	6.6332
40.5907	35.0000	5.9161
40.6050	29.0000	5.3852
40.6192	31.0000	5.5678
40.6335	34.0000	5.8310
40.6478	34.0000	5.8310
40.6620	36.0000	6.0000
40.6763	30.0000	5.4772
40.6905	29.0000	5.3852
40.7048	37.0000	6.0828
40.7191	30.0000	5.4772
40.7333	30.0000	5.4772
40.7476	46.0000	6.7823
40.7618	41.0000	6.4031
40.7761	21.0000	4.5826
40.7904	39.0000	6.2450
40.8046	26.0000	5.0990
40.8189	38.0000	6.1644
40.8331	25.0000	5.0000
40.8474	33.0000	5.7446
40.8616	28.0000	5.2915
40.8759	33.0000	5.7446
40.8902	34.0000	5.8310
40.9044	37.0000	6.0828
40.9187	43.0000	6.5574
40.9329	39.0000	6.2450
40.9472	43.0000	6.5574
40.9615	56.0000	7.4833
40.9757	42.0000	6.4807
40.9900	29.0000	5.3852
41.0042	45.0000	6.7082
41.0185	47.0000	6.8557
41.0328	43.0000	6.5574
41.0470	47.0000	6.8557
41.0613	49.0000	7.0000
41.0755	48.0000	6.9282
41.0898	33.0000	5.7446
41.1041	51.0000	7.1414
41.1183	49.0000	7.0000
41.1326	50.0000	7.0711
41.1468	57.0000	7.5498
41.1611	38.0000	6.1644
41.1754	46.0000	6.7823
41.1896	47.0000	6.8557
41.2039	48.0000	6.9282
41.2181	37.0000	6.0828
41.2324	37.0000	6.0828
41.2467	41.0000	6.4031
41.2609	44.0000	6.6332
41.2752	29.0000	5.3852
41.2894	49.0000	7.0000
41.3037	30.0000	5.4772
41.3180	41.0000	6.4031
41.3322	25.0000	5.0000
41.3465	37.0000	6.0828
41.3607	37.0000	6.0828
41.3750	27.0000	5.1962
41.3893	35.0000	5.9161
41.4035	29.0000	5.3852
41.4178	36.0000	6.0000
41.4320	33.0000	5.7446
41.4463	37.0000	6.0828
41.4605	40.0000	6.3246
41.4748	35.0000	5.9161
41.4891	26.0000	5.0990
41.5033	30.0000	5.4772
41.5176	44.0000	6.6332
41.5318	37.0000	6.0828
41.5461	29.0000	5.3852
41.5604	37.0000	6.0828
41.5746	35.0000	5.9161
41.5889	28.0000	5.2915
41.6031	42.0000	6.4807
41.6174	25.0000	5.0000
41.6317	32.0000	5.6569
41.6459	32.0000	5.6569
41.6602	32.0000	5.6569
41.6744	21.0000	4.5826
41.6887	30.0000	5.4772
41.7030	30.0000	5.4772
41.7172	32.0000	5.6569
41.7315	32.0000	5.6569
41.7457	32.0000	5.6569
41.7600	33.0000	5.7446
41.7743	31.0000	5.5678
41.7885	30.0000	5.4772
41.8028	33.0000	5.7446
41.8170	33.0000	5.7446
41.8313	34.0000	5.8310
41.8456	20.0000	4.4721
41.8598	24.0000	4.8990
41.8741	26.0000	5.0990
41.8883	29.0000	5.3852
41.9026	17.0000	4.1231
41.9169	37.0000	6.0828
41.9311	34.0000	5.8310
41.9454	30.0000	5.4772
41.9596	32.0000	5.6569
41.9739	31.0000	5.5678
41.9881	34.0000	5.8310
42.0024	36.0000	6.0000
42.0167	29.0000	5.3852
42.0309	32.0000	5.6569
42.0452	30.0000	5.4772
42.0594	38.0000	6.1644
42.0737	32.0000	5.6569
42.0880	35.0000	5.9161
42.1022	35.0000	5.9161
42.1165	47.0000	6.8557
42.1307	20.0000	4.4721
42.1450	27.0000	5.1962
42.1593	30.0000	5.4772
42.1735	24.0000	4.8990
42.1878	19.0000	4.3589
42.2020	17.0000	4.1231
42.2163	26.0000	5.0990
42.2306	31.0000	5.5678
42.2448	32.0000	5.6569
42.2591	29.0000	5.3852
42.2733	31.0000	5.5678
42.2876	26.0000	5.0990
42.3019	29.0000	5.3852
42.3161	25.0000	5.0000
42.3304	34.0000	5.8310
42.3446	32.0000	5.6569
42.3589	35.0000	5.9161
42.3732	30.0000	5.4772
42.3874	26.0000	5.0990
42.4017	30.0000	5.4772
42.4159	23.0000	4.7958
42.4302	32.0000	5.6569
42.4445	31.0000	5.5678
42.4587	24.0000	4.8990
42.4730	33.0000	5.7446
42.4872	32.0000	5.6569
42.5015	33.0000	5.7446
42.5158	23.0000	4.7958
42.5300	31.0000	5.5678
42.5443	33.0000	5.7446
42.5585	32.0000	5.6569
42.5728	31.0000	5.5678
42.5870	37.0000	6.0828
42.6013	30.0000	5.4772
42.6156	28.0000	5.2915
42.6298	35.0000	5.9161
42.6441	30.0000	5.4772
42.6583	25.0000	5.0000
42.6726	36.0000	6.0000
42.6869	21.0000	4.5826
42.7011	30.0000	5.4772
42.7154	24.0000	4.8990
42.7296	32.0000	5.6569
42.7439	20.0000	4.4721
42.7582	28.0000	5.2915
42.7724	26.0000	5.0990
42.7867	34.0000	5.8310
42.8009	39.0000	6.2450
42.8152	27.0000	5.1962
42.8295	30.0000	5.4772
42.8437	25.0000	5.0000
42.8580	38.0000	6.1644
42.8722	28.0000	5.2915
42.8865	27.0000	5.1962
42.9008	20.0000	4.4721
42.9150	28.0000	5.2915
42.9293	25.0000	5.0000
42.9435	21.0000	4.5826
42.9578	24.0000	4.8990
42.9721	43.0000	6.5574
42.9863	36.0000	6.0000
43.0006	21.0000	4.5826
43.0148	22.0000	4.6904
43.0291	29.0000	5.3852
43.0434	32.0000	5.6569
43.0576	30.0000	5.4772
43.0719	27.0000	5.1962
43.0861	35.0000	5.9161
43.1004	22.0000	4.6904
43.1146	32.0000	5.6569
43.1289	24.0000	4.8990
43.1432	24.0000	4.8990
43.1574	24.0000	4.8990
43.1717	31.0000	5.5678
43.1859	34.0000	5.8310
43.2002	26.0000	5.0990
43.2145	19.0000	4.3589
43.2287	29.0000	5.3852
43.2430	40.0000	6.3246
43.2572	29.0000	5.3852
43.2715	23.0000	4.7958
43.2858	27.0000	5.1962
43.3000	29.0000	5.3852
43.3143	28.0000	5.2915
43.3285	33.0000	5.7446
43.3428	25.0000	5.0000
43.3571	33.0000	5.7446
43.3713	21.0000	4.5826
43.3856	30.0000	5.4772
43.3998	33.0000	5.7446
43.4141	22.0000	4.6904
43.4284	31.0000	5.5678
43.4426	31.0000	5.5678
43.4569	13.0000	3.6056
43.4711	31.0000	5.5678
43.4854	30.0000	5.4772
43.4997	39.0000	6.2450
43.5139	26.0000	5.0990
43.5282	39.0000	6.2450
43.5424	29.0000	5.3852
43.5567	24.0000	4.8990
43.5710	37.0000	6.0828
43.5852	30.0000	5.4772
43.5995	17.0000	4.1231
43.6137	31.0000	5.5678
43.6280	29.0000	5.3852
43.6423	30.0000	5.4772
43.6565	25.0000	5.0000
43.6708	18.0000	4.2426
43.6850	23.0000	4.7958
43.6993	28.0000	5.2915
43.7135	23.0000	4.7958
43.7278	32.0000	5.6569
43.7421	31.0000	5.5678
43.7563	28.0000	5.2915
43.7706	32.0000	5.6569
43.7848	34.0000	5.8310
43.7991	26.0000	5.0990
43.8134	32.0000	5.6569
43.8276	40.0000	6.3246
43.8419	24.0000	4.8990
43.8561	39.0000	6.2450
43.8704	41.0000	6.4031
43.8847	22.0000	4.6904
43.8989	35.0000	5.9161
43.9132	33.0000	5.7446
43.9274	32.0000	5.6569
43.9417	37.0000	6.0828
43.9560	32.0000	5.6569
43.9702	30.0000	5.4772
43.9845	32.0000	5.6569
43.9987	34.0000	5.8310
44.0130	33.0000	5.7446
44.0273	32.0000	5.6569
44.0415	30.0000	5.4772
44.0558	32.0000	5.6569
44.0700	33.0000	5.7446
44.0843	45.0000	6.7082
44.0986	38.0000	6.1644
44.1128	26.0000	5.0990
44.1271	35.0000	5.9161
44.1413	24.0000	4.8990
44.1556	30.0000	5.4772
44.1699	24.0000	4.8990
44.1841	34.0000	5.8310
44.1984	35.0000	5.9161
44.2126	28.0000	5.2915
44.2269	29.0000	5.3852
44.2412	31.0000	5.5678
44.2554	31.0000	5.5678
44.2697	30.0000	5.4772
44.2839	32.0000	5.6569
44.2982	32.0000	5.6569
44.3124	39.0000	6.2450
44.3267	19.0000	4.3589
44.3410	15.0000	3.8730
44.3552	26.0000	5.0990
44.3695	33.0000	5.7446
44.3837	27.0000	5.1962
44.3980	27.0000	5.1962
44.4123	19.0000	4.3589
44.4265	23.0000	4.7958
44.4408	18.0000	4.2426
44.4550	28.0000	5.2915
44.4693	35.0000	5.9161
44.4836	32.0000	5.6569
44.4978	21.0000	4.5826
44.5121	32.0000	5.6569
44.5263	30.0000	5.4772
44.5406	36.0000	6.0000
44.5549	24.0000	4.8990
44.5691	24.0000	4.8990
44.5834	30.0000	5.4772
44.5976	21.0000	4.5826
44.6119	32.0000	5.6569
44.6262	21.0000	4.5826
44.6404	18.0000	4.2426
44.6547	31.0000	5.5678
44.6689	27.0000	5.1962
44.6832	28.0000	5.2915
44.6975	31.0000	5.5678
44.7117	16.0000	4.0000
44.7260	29.0000	5.3852
44.7402	39.0000	6.2450
44.7545	29.0000	5.3852
44.7688	27.0000	5.1962
44.7830	30.0000	5.4772
44.7973	27.0000	5.1962
44.8115	31.0000	5.5678
44.8258	24.0000	4.8990
44.8400	30.0000	5.4772
44.8543	23.0000	4.7958
44.8686	28.0000	5.2915
44.8828	29.0000	5.3852
44.8971	21.0000	4.5826
44.9113	25.0000	5.0000
44.9256	26.0000	5.0990
44.9399	32.0000	5.6569
44.9541	29.0000	5.3852
44.9684	32.0000	5.6569
44.9826	25.0000	5.0000
44.9969	26.0000	5.0990
45.0112	26.0000	5.0990
45.0254	26.0000	5.0990
45.0397	23.0000	4.7958
45.0539	28.0000	5.2915
45.0682	26.0000	5.0990
45.0825	24.0000	4.8990
45.0967	22.0000	4.6904
45.1110	30.0000	5.4772
45.1252	32.0000	5.6569
45.1395	21.0000	4.5826
45.1538	27.0000	5.1962
45.1680	19.0000	4.3589
45.1823	29.0000	5.3852
45.1965	31.0000	5.5678
45.2108	29.0000	5.3852
45.2251	23.0000	4.7958
45.2393	37.0000	6.0828
45.2536	23.0000	4.7958
45.2678	23.0000	4.7958
45.2821	22.0000	4.6904
45.2964	22.0000	4.6904
45.3106	30.0000	5.4772
45.3249	33.0000	5.7446
45.3391	30.0000	5.4772
45.3534	28.0000	5.2915
45.3677	32.0000	5.6569
45.3819	32.0000	5.6569
45.3962	38.0000	6.1644
45.4104	25.0000	5.0000
45.4247	25.0000	5.0000
45.4389	27.0000	5.1962
45.4532	24.0000	4.8990
45.4675	27.0000	5.1962
45.4817	25.0000	5.0000
45.4960	25.0000	5.0000
45.5102	23.0000	4.7958
45.5245	26.0000	5.0990
45.5388	22.0000	4.6904
45.5530	31.0000	5.5678
45.5673	30.0000	5.4772
45.5815	23.0000	4.7958
45.5958	26.0000	5.0990
45.6101	24.0000	4.8990
45.6243	29.0000	5.3852
45.6386	32.0000	5.6569
45.6528	34.0000	5.8310
45.6671	33.0000	5.7446
45.6814	30.0000	5.4772
45.6956	21.0000	4.5826
45.7099	23.0000	4.7958
45.7241	34.0000	5.8310
45.7384	30.0000	5.4772
45.7527	35.0000	5.9161
45.7669	18.0000	4.2426
45.7812	23.0000	4.7958
45.7954	25.0000	5.0000
45.8097	31.0000	5.5678
45.8240	32.0000	5.6569
45.8382	24.0000	4.8990
45.8525	22.0000	4.6904
45.8667	28.0000	5.2915
45.8810	27.0000	5.1962
45.8953	38.0000	6.1644
45.9095	31.0000	5.5678
45.9238	26.0000	5.0990
45.9380	22.0000	4.6904
45.9523	34.0000	5.8310
45.9665	27.0000	5.1962
45.9808	19.0000	4.3589
45.9951	22.0000	4.6904
46.0093	25.0000	5.0000
46.0236	34.0000	5.8310
46.0378	26.0000	5.0990
46.0521	27.0000	5.1962
46.0664	30.0000	5.4772
46.0806	29.0000	5.3852
46.0949	35.0000	5.9161
46.1091	23.0000	4.7958
46.1234	28.0000	5.2915
46.1377	34.0000	5.8310
46.1519	24.0000	4.8990
46.1662	32.0000	5.6569
46.1804	27.0000	5.1962
46.1947	37.0000	6.0828
46.2090	26.0000	5.0990
46.2232	33.0000	5.7446
46.2375	29.0000	5.3852
46.2517	37.0000	6.0828
46.2660	19.0000	4.3589
46.2803	32.0000	5.6569
46.2945	34.0000	5.8310
46.3088	28.0000	5.2915
46.3230	25.0000	5.0000
46.3373	34.0000	5.8310
46.3516	27.0000	5.1962
46.3658	28.0000	5.2915
46.3801	30.0000	5.4772
46.3943	24.0000	4.8990
46.4086	25.0000	5.0000
46.4229	29.0000	5.3852
46.4371	27.0000	5.1962
46.4514	43.0000	6.5574
46.4656	29.0000	5.3852
46.4799	26.0000	5.0990
46.4942	32.0000	5.6569
46.5084	30.0000	5.4772
46.5227	25.0000	5.0000
46.5369	32.0000	5.6569
46.5512	37.0000	6.0828
46.5654	23.0000	4.7958
46.5797	31.0000	5.5678
46.5940	23.0000	4.7958
46.6082	22.0000	4.6904
46.6225	20.0000	4.4721
46.6367	32.0000	5.6569
46.6510	28.0000	5.2915
46.6653	35.0000	5.9161
46.6795	34.0000	5.8310
46.6938	29.0000	5.3852
46.7080	29.0000	5.3852
46.7223	31.0000	5.5678
46.7366	21.0000	4.5826
46.7508	32.0000	5.6569
46.7651	20.0000	4.4721
46.7793	35.0000	5.9161
46.7936	37.0000	6.0828
46.8079	33.0000	5.7446
46.8221	26.0000	5.0990
46.8364	26.0000	5.0990
46.8506	26.0000	5.0990
46.8649	26.0000	5.0990
46.8792	38.0000	6.1644
46.8934	28.0000	5.2915
46.9077	45.0000	6.7082
46.9219	38.0000	6.1644
46.9362	42.0000	6.4807
46.9505	33.0000	5.7446
46.9647	31.0000	5.5678
46.9790	33.0000	5.7446
46.9932	31.0000	5.5678
47.0075	26.0000	5.0990
47.0218	33.0000	5.7446
47.0360	33.0000	5.7446
47.0503	33.0000	5.7446
47.0645	35.0000	5.9161
47.0788	31.0000	5.5678
47.0931	25.0000	5.0000
47.1073	34.0000	5.8310
47.1216	48.0000	6.9282
47.1358	36.0000	6.0000
47.1501	30.0000	5.4772
47.1643	40.0000	6.3246
47.1786	27.0000	5.1962
47.1929	45.0000	6.7082
47.2071	40.0000	6.3246
47.2214	38.0000	6.1644
47.2356	38.0000	6.1644
47.2499	41.0000	6.4031
47.2642	44.0000	6.6332
47.2784	41.0000	6.4031
47.2927	39.0000	6.2450
47.3069	40.0000	6.3246
47.3212	47.0000	6.8557
47.3355	43.0000	6.5574
47.3497	37.0000	6.0828
47.3640	47.0000	6.8557
47.3782	40.0000	6.3246
47.3925	45.0000	6.7082
47.4068	54.0000	7.3485
47.4210	53.0000	7.2801
47.4353	56.0000	7.4833
47.4495	36.0000	6.0000
47.4638	49.0000	7.0000
47.4781	52.0000	7.2111
47.4923	71.0000	8.4261
47.5066	61.0000	7.8102
47.5208	58.0000	7.6158
47.5351	63.0000	7.9373
47.5494	71.0000	8.4261
47.5636	60.0000	7.7460
47.5779	68.0000	8.2462
47.5921	76.0000	8.7178
47.6064	66.0000	8.1240
47.6207	89.0000	9.4340
47.6349	78.0000	8.8318
47.6492	86.0000	9.2736
47.6634	97.0000	9.8489
47.6777	82.0000	9.0554
47.6919	95.0000	9.7468
47.7062	91.0000	9.5394
47.7205	114.0000	10.6771
47.7347	118.0000	10.8628
47.7490	122.0000	11.0454
47.7632	103.0000	10.1489
47.7775	120.0000	10.9545
47.7918	138.0000	11.7473
47.8060	130.0000	11.4018
47.8203	131.0000	11.4455
47.8345	162.0000	12.7279
47.8488	159.0000	12.6095
47.8631	170.0000	13.0384
47.8773	152.0000	12.3288
47.8916	179.0000	13.3791
47.9058	185.0000	13.6015
47.9201	197.0000	14.0357
47.9344	189.0000	13.7477
47.9486	185.0000	13.6015
47.9629	171.0000	13.0767
47.9771	193.0000	13.8924
47.9914	184.0000	13.5647
48.0057	177.0000	13.3041
48.0199	196.0000	14.0000
48.0342	167.0000	12.9228
48.0484	183.0000	13.5277
48.0627	165.0000	12.8452
48.0770	164.0000	12.8062
48.0912	173.0000	13.1529
48.1055	165.0000	12.8452
48.1197	146.0000	12.0830
48.1340	127.0000	11.2694
48.1483	111.0000	10.5357
48.1625	131.0000	11.4455
48.1768	127.0000	11.2694
48.1910	123.0000	11.0905
48.2053	99.0000	9.9499
48.2196	107.0000	10.3441
48.2338	99.0000	9.9499
48.2481	96.0000	9.7980
48.2623	107.0000	10.3441
48.2766	83.0000	9.1104
48.2908	94.0000	9.6954
48.3051	64.0000	8.0000
48.3194	68.0000	8.2462
48.3336	64.0000	8.0000
48.3479	60.0000	7.7460
48.3621	59.0000	7.6811
48.3764	72.0000	8.4853
48.3907	69.0000	8.3066
48.4049	51.0000	7.1414
48.4192	65.0000	8.0623
48.4334	67.0000	8.1854
48.4477	57.0000	7.5498
48.4620	57.0000	7.5498
48.4762	42.0000	6.4807
48.4905	39.0000	6.2450
48.5047	46.0000	6.7823
[truncated: 4,313 more rows]
