# Supplementary material for: pdCIFplotter: visualizing powder diffraction data in pdCIF format
Source: J Appl Crystallogr. 2022 May 25;55(Pt 3):631–7. doi: 10.1107/S1600576722003478 (PMC9172038; doi:10.1107/S1600576722003478)
Supplement: Supplementary file 3 [file j-55-00631-sup3.zip › second/xye-files/degussa_012.xye]

20.0000	60.0000	7.7460
20.0143	57.0000	7.5498
20.0285	49.0000	7.0000
20.0428	70.0000	8.3666
20.0570	67.0000	8.1854
20.0713	70.0000	8.3666
20.0856	80.0000	8.9443
20.0998	65.0000	8.0623
20.1141	54.0000	7.3485
20.1283	58.0000	7.6158
20.1426	48.0000	6.9282
20.1569	75.0000	8.6603
20.1711	57.0000	7.5498
20.1854	72.0000	8.4853
20.1996	74.0000	8.6023
20.2139	71.0000	8.4261
20.2282	64.0000	8.0000
20.2424	64.0000	8.0000
20.2567	60.0000	7.7460
20.2709	62.0000	7.8740
20.2852	69.0000	8.3066
20.2994	51.0000	7.1414
20.3137	55.0000	7.4162
20.3280	81.0000	9.0000
20.3422	67.0000	8.1854
20.3565	72.0000	8.4853
20.3707	53.0000	7.2801
20.3850	75.0000	8.6603
20.3993	71.0000	8.4261
20.4135	49.0000	7.0000
20.4278	72.0000	8.4853
20.4420	49.0000	7.0000
20.4563	76.0000	8.7178
20.4706	61.0000	7.8102
20.4848	70.0000	8.3666
20.4991	51.0000	7.1414
20.5133	69.0000	8.3066
20.5276	61.0000	7.8102
20.5419	56.0000	7.4833
20.5561	57.0000	7.5498
20.5704	69.0000	8.3066
20.5846	73.0000	8.5440
20.5989	62.0000	7.8740
20.6132	58.0000	7.6158
20.6274	69.0000	8.3066
20.6417	65.0000	8.0623
20.6559	64.0000	8.0000
20.6702	64.0000	8.0000
20.6845	60.0000	7.7460
20.6987	46.0000	6.7823
20.7130	69.0000	8.3066
20.7272	63.0000	7.9373
20.7415	70.0000	8.3666
20.7558	64.0000	8.0000
20.7700	60.0000	7.7460
20.7843	72.0000	8.4853
20.7985	75.0000	8.6603
20.8128	62.0000	7.8740
20.8271	64.0000	8.0000
20.8413	65.0000	8.0623
20.8556	56.0000	7.4833
20.8698	59.0000	7.6811
20.8841	64.0000	8.0000
20.8983	70.0000	8.3666
20.9126	58.0000	7.6158
20.9269	63.0000	7.9373
20.9411	65.0000	8.0623
20.9554	66.0000	8.1240
20.9696	81.0000	9.0000
20.9839	79.0000	8.8882
20.9982	61.0000	7.8102
21.0124	42.0000	6.4807
21.0267	62.0000	7.8740
21.0409	75.0000	8.6603
21.0552	43.0000	6.5574
21.0695	64.0000	8.0000
21.0837	59.0000	7.6811
21.0980	50.0000	7.0711
21.1122	63.0000	7.9373
21.1265	45.0000	6.7082
21.1408	72.0000	8.4853
21.1550	65.0000	8.0623
21.1693	59.0000	7.6811
21.1835	53.0000	7.2801
21.1978	57.0000	7.5498
21.2121	63.0000	7.9373
21.2263	57.0000	7.5498
21.2406	73.0000	8.5440
21.2548	69.0000	8.3066
21.2691	72.0000	8.4853
21.2834	69.0000	8.3066
21.2976	56.0000	7.4833
21.3119	67.0000	8.1854
21.3261	55.0000	7.4162
21.3404	52.0000	7.2111
21.3547	62.0000	7.8740
21.3689	59.0000	7.6811
21.3832	57.0000	7.5498
21.3974	65.0000	8.0623
21.4117	73.0000	8.5440
21.4260	69.0000	8.3066
21.4402	56.0000	7.4833
21.4545	67.0000	8.1854
21.4687	79.0000	8.8882
21.4830	59.0000	7.6811
21.4972	69.0000	8.3066
21.5115	52.0000	7.2111
21.5258	71.0000	8.4261
21.5400	71.0000	8.4261
21.5543	61.0000	7.8102
21.5685	67.0000	8.1854
21.5828	65.0000	8.0623
21.5971	61.0000	7.8102
21.6113	56.0000	7.4833
21.6256	55.0000	7.4162
21.6398	61.0000	7.8102
21.6541	51.0000	7.1414
21.6684	68.0000	8.2462
21.6826	54.0000	7.3485
21.6969	66.0000	8.1240
21.7111	59.0000	7.6811
21.7254	49.0000	7.0000
21.7397	56.0000	7.4833
21.7539	68.0000	8.2462
21.7682	50.0000	7.0711
21.7824	63.0000	7.9373
21.7967	54.0000	7.3485
21.8110	60.0000	7.7460
21.8252	51.0000	7.1414
21.8395	59.0000	7.6811
21.8537	82.0000	9.0554
21.8680	70.0000	8.3666
21.8823	49.0000	7.0000
21.8965	79.0000	8.8882
21.9108	58.0000	7.6158
21.9250	74.0000	8.6023
21.9393	67.0000	8.1854
21.9536	53.0000	7.2801
21.9678	52.0000	7.2111
21.9821	60.0000	7.7460
21.9963	55.0000	7.4162
22.0106	55.0000	7.4162
22.0248	65.0000	8.0623
22.0391	67.0000	8.1854
22.0534	73.0000	8.5440
22.0676	52.0000	7.2111
22.0819	61.0000	7.8102
22.0961	69.0000	8.3066
22.1104	42.0000	6.4807
22.1247	61.0000	7.8102
22.1389	55.0000	7.4162
22.1532	71.0000	8.4261
22.1674	75.0000	8.6603
22.1817	69.0000	8.3066
22.1960	70.0000	8.3666
22.2102	52.0000	7.2111
22.2245	58.0000	7.6158
22.2387	42.0000	6.4807
22.2530	69.0000	8.3066
22.2673	53.0000	7.2801
22.2815	47.0000	6.8557
22.2958	63.0000	7.9373
22.3100	55.0000	7.4162
22.3243	67.0000	8.1854
22.3386	69.0000	8.3066
22.3528	67.0000	8.1854
22.3671	56.0000	7.4833
22.3813	67.0000	8.1854
22.3956	60.0000	7.7460
22.4099	54.0000	7.3485
22.4241	58.0000	7.6158
22.4384	62.0000	7.8740
22.4526	62.0000	7.8740
22.4669	61.0000	7.8102
22.4812	51.0000	7.1414
22.4954	66.0000	8.1240
22.5097	74.0000	8.6023
22.5239	67.0000	8.1854
22.5382	58.0000	7.6158
22.5525	52.0000	7.2111
22.5667	52.0000	7.2111
22.5810	57.0000	7.5498
22.5952	65.0000	8.0623
22.6095	56.0000	7.4833
22.6237	73.0000	8.5440
22.6380	54.0000	7.3485
22.6523	53.0000	7.2801
22.6665	50.0000	7.0711
22.6808	67.0000	8.1854
22.6950	50.0000	7.0711
22.7093	66.0000	8.1240
22.7236	54.0000	7.3485
22.7378	64.0000	8.0000
22.7521	53.0000	7.2801
22.7663	71.0000	8.4261
22.7806	71.0000	8.4261
22.7949	56.0000	7.4833
22.8091	67.0000	8.1854
22.8234	60.0000	7.7460
22.8376	59.0000	7.6811
22.8519	62.0000	7.8740
22.8662	57.0000	7.5498
22.8804	68.0000	8.2462
22.8947	61.0000	7.8102
22.9089	55.0000	7.4162
22.9232	58.0000	7.6158
22.9375	59.0000	7.6811
22.9517	47.0000	6.8557
22.9660	53.0000	7.2801
22.9802	64.0000	8.0000
22.9945	64.0000	8.0000
23.0088	74.0000	8.6023
23.0230	60.0000	7.7460
23.0373	45.0000	6.7082
23.0515	79.0000	8.8882
23.0658	70.0000	8.3666
23.0801	74.0000	8.6023
23.0943	57.0000	7.5498
23.1086	52.0000	7.2111
23.1228	60.0000	7.7460
23.1371	69.0000	8.3066
23.1513	70.0000	8.3666
23.1656	57.0000	7.5498
23.1799	62.0000	7.8740
23.1941	53.0000	7.2801
23.2084	49.0000	7.0000
23.2226	76.0000	8.7178
23.2369	60.0000	7.7460
23.2512	59.0000	7.6811
23.2654	61.0000	7.8102
23.2797	61.0000	7.8102
23.2939	60.0000	7.7460
23.3082	68.0000	8.2462
23.3225	62.0000	7.8740
23.3367	57.0000	7.5498
23.3510	82.0000	9.0554
23.3652	56.0000	7.4833
23.3795	54.0000	7.3485
23.3938	61.0000	7.8102
23.4080	57.0000	7.5498
23.4223	56.0000	7.4833
23.4365	60.0000	7.7460
23.4508	62.0000	7.8740
23.4651	62.0000	7.8740
23.4793	68.0000	8.2462
23.4936	55.0000	7.4162
23.5078	66.0000	8.1240
23.5221	69.0000	8.3066
23.5364	54.0000	7.3485
23.5506	70.0000	8.3666
23.5649	63.0000	7.9373
23.5791	69.0000	8.3066
23.5934	68.0000	8.2462
23.6077	45.0000	6.7082
23.6219	71.0000	8.4261
23.6362	67.0000	8.1854
23.6504	49.0000	7.0000
23.6647	65.0000	8.0623
23.6790	69.0000	8.3066
23.6932	51.0000	7.1414
23.7075	55.0000	7.4162
23.7217	62.0000	7.8740
23.7360	69.0000	8.3066
23.7502	48.0000	6.9282
23.7645	68.0000	8.2462
23.7788	73.0000	8.5440
23.7930	52.0000	7.2111
23.8073	60.0000	7.7460
23.8215	69.0000	8.3066
23.8358	64.0000	8.0000
23.8501	63.0000	7.9373
23.8643	65.0000	8.0623
23.8786	83.0000	9.1104
23.8928	59.0000	7.6811
23.9071	74.0000	8.6023
23.9214	60.0000	7.7460
23.9356	74.0000	8.6023
23.9499	55.0000	7.4162
23.9641	60.0000	7.7460
23.9784	74.0000	8.6023
23.9927	59.0000	7.6811
24.0069	77.0000	8.7750
24.0212	67.0000	8.1854
24.0354	59.0000	7.6811
24.0497	63.0000	7.9373
24.0640	75.0000	8.6603
24.0782	64.0000	8.0000
24.0925	60.0000	7.7460
24.1067	64.0000	8.0000
24.1210	75.0000	8.6603
24.1353	77.0000	8.7750
24.1495	72.0000	8.4853
24.1638	75.0000	8.6603
24.1780	70.0000	8.3666
24.1923	78.0000	8.8318
24.2066	66.0000	8.1240
24.2208	69.0000	8.3066
24.2351	75.0000	8.6603
24.2493	63.0000	7.9373
24.2636	68.0000	8.2462
24.2779	76.0000	8.7178
24.2921	74.0000	8.6023
24.3064	68.0000	8.2462
24.3206	74.0000	8.6023
24.3349	79.0000	8.8882
24.3491	73.0000	8.5440
24.3634	85.0000	9.2195
24.3777	85.0000	9.2195
24.3919	83.0000	9.1104
24.4062	60.0000	7.7460
24.4204	78.0000	8.8318
24.4347	62.0000	7.8740
24.4490	87.0000	9.3274
24.4632	84.0000	9.1652
24.4775	89.0000	9.4340
24.4917	87.0000	9.3274
24.5060	82.0000	9.0554
24.5203	96.0000	9.7980
24.5345	81.0000	9.0000
24.5488	93.0000	9.6437
24.5630	93.0000	9.6437
24.5773	91.0000	9.5394
24.5916	85.0000	9.2195
24.6058	79.0000	8.8882
24.6201	85.0000	9.2195
24.6343	95.0000	9.7468
24.6486	94.0000	9.6954
24.6629	96.0000	9.7980
24.6771	103.0000	10.1489
24.6914	98.0000	9.8995
24.7056	104.0000	10.1980
24.7199	104.0000	10.1980
24.7342	110.0000	10.4881
24.7484	101.0000	10.0499
24.7627	110.0000	10.4881
24.7769	125.0000	11.1803
24.7912	132.0000	11.4891
24.8055	131.0000	11.4455
24.8197	104.0000	10.1980
24.8340	128.0000	11.3137
24.8482	138.0000	11.7473
24.8625	160.0000	12.6491
24.8767	165.0000	12.8452
24.8910	150.0000	12.2474
24.9053	166.0000	12.8841
24.9195	176.0000	13.2665
24.9338	197.0000	14.0357
24.9480	175.0000	13.2288
24.9623	223.0000	14.9332
24.9766	207.0000	14.3875
24.9908	240.0000	15.4919
25.0051	215.0000	14.6629
25.0193	294.0000	17.1464
25.0336	290.0000	17.0294
25.0479	316.0000	17.7764
25.0621	314.0000	17.7200
25.0764	366.0000	19.1311
25.0906	395.0000	19.8746
25.1049	411.0000	20.2731
25.1192	455.0000	21.3307
25.1334	472.0000	21.7256
25.1477	555.0000	23.5584
25.1619	553.0000	23.5160
25.1762	618.0000	24.8596
25.1905	592.0000	24.3311
25.2047	669.0000	25.8650
25.2190	705.0000	26.5518
25.2332	674.0000	25.9615
25.2475	736.0000	27.1293
25.2618	758.0000	27.5318
25.2760	810.0000	28.4605
25.2903	720.0000	26.8328
25.3045	741.0000	27.2213
25.3188	779.0000	27.9106
25.3331	806.0000	28.3901
25.3473	735.0000	27.1109
25.3616	705.0000	26.5518
25.3758	628.0000	25.0599
25.3901	658.0000	25.6515
25.4044	618.0000	24.8596
25.4186	615.0000	24.7992
25.4329	562.0000	23.7065
25.4471	497.0000	22.2935
25.4614	513.0000	22.6495
25.4756	434.0000	20.8327
25.4899	430.0000	20.7364
25.5042	388.0000	19.6977
25.5184	398.0000	19.9499
25.5327	341.0000	18.4662
25.5469	330.0000	18.1659
25.5612	291.0000	17.0587
25.5755	296.0000	17.2047
25.5897	269.0000	16.4012
25.6040	224.0000	14.9666
25.6182	222.0000	14.8997
25.6325	246.0000	15.6844
25.6468	185.0000	13.6015
25.6610	172.0000	13.1149
25.6753	197.0000	14.0357
25.6895	163.0000	12.7671
25.7038	165.0000	12.8452
25.7181	164.0000	12.8062
25.7323	145.0000	12.0416
25.7466	127.0000	11.2694
25.7608	127.0000	11.2694
25.7751	125.0000	11.1803
25.7894	144.0000	12.0000
25.8036	121.0000	11.0000
25.8179	120.0000	10.9545
25.8321	138.0000	11.7473
25.8464	95.0000	9.7468
25.8607	104.0000	10.1980
25.8749	113.0000	10.6301
25.8892	106.0000	10.2956
25.9034	99.0000	9.9499
25.9177	102.0000	10.0995
25.9320	90.0000	9.4868
25.9462	97.0000	9.8489
25.9605	93.0000	9.6437
25.9747	96.0000	9.7980
25.9890	88.0000	9.3808
26.0032	85.0000	9.2195
26.0175	76.0000	8.7178
26.0318	83.0000	9.1104
26.0460	70.0000	8.3666
26.0603	93.0000	9.6437
26.0745	78.0000	8.8318
26.0888	91.0000	9.5394
26.1031	105.0000	10.2470
26.1173	78.0000	8.8318
26.1316	82.0000	9.0554
26.1458	85.0000	9.2195
26.1601	91.0000	9.5394
26.1744	73.0000	8.5440
26.1886	72.0000	8.4853
26.2029	71.0000	8.4261
26.2171	91.0000	9.5394
26.2314	66.0000	8.1240
26.2457	78.0000	8.8318
26.2599	75.0000	8.6603
26.2742	81.0000	9.0000
26.2884	70.0000	8.3666
26.3027	74.0000	8.6023
26.3170	72.0000	8.4853
26.3312	86.0000	9.2736
26.3455	73.0000	8.5440
26.3597	72.0000	8.4853
26.3740	69.0000	8.3066
26.3883	83.0000	9.1104
26.4025	64.0000	8.0000
26.4168	69.0000	8.3066
26.4310	78.0000	8.8318
26.4453	62.0000	7.8740
26.4596	60.0000	7.7460
26.4738	71.0000	8.4261
26.4881	74.0000	8.6023
26.5023	62.0000	7.8740
26.5166	80.0000	8.9443
26.5309	76.0000	8.7178
26.5451	60.0000	7.7460
26.5594	69.0000	8.3066
26.5736	61.0000	7.8102
26.5879	64.0000	8.0000
26.6021	72.0000	8.4853
26.6164	71.0000	8.4261
26.6307	66.0000	8.1240
26.6449	76.0000	8.7178
26.6592	51.0000	7.1414
26.6734	65.0000	8.0623
26.6877	70.0000	8.3666
26.7020	70.0000	8.3666
26.7162	70.0000	8.3666
26.7305	55.0000	7.4162
26.7447	70.0000	8.3666
26.7590	69.0000	8.3066
26.7733	79.0000	8.8882
26.7875	74.0000	8.6023
26.8018	65.0000	8.0623
26.8160	60.0000	7.7460
26.8303	72.0000	8.4853
26.8446	76.0000	8.7178
26.8588	84.0000	9.1652
26.8731	62.0000	7.8740
26.8873	74.0000	8.6023
26.9016	67.0000	8.1854
26.9159	73.0000	8.5440
26.9301	61.0000	7.8102
26.9444	80.0000	8.9443
26.9586	53.0000	7.2801
26.9729	66.0000	8.1240
26.9872	63.0000	7.9373
27.0014	89.0000	9.4340
27.0157	73.0000	8.5440
27.0299	72.0000	8.4853
27.0442	83.0000	9.1104
27.0585	73.0000	8.5440
27.0727	70.0000	8.3666
27.0870	74.0000	8.6023
27.1012	79.0000	8.8882
27.1155	75.0000	8.6603
27.1298	68.0000	8.2462
27.1440	90.0000	9.4868
27.1583	87.0000	9.3274
27.1725	81.0000	9.0000
27.1868	87.0000	9.3274
27.2010	107.0000	10.3441
27.2153	95.0000	9.7468
27.2296	91.0000	9.5394
27.2438	118.0000	10.8628
27.2581	110.0000	10.4881
27.2723	107.0000	10.3441
27.2866	127.0000	11.2694
27.3009	123.0000	11.0905
27.3151	137.0000	11.7047
27.3294	140.0000	11.8322
27.3436	174.0000	13.1909
27.3579	162.0000	12.7279
27.3722	180.0000	13.4164
27.3864	155.0000	12.4499
27.4007	180.0000	13.4164
27.4149	140.0000	11.8322
27.4292	157.0000	12.5300
27.4435	144.0000	12.0000
27.4577	145.0000	12.0416
27.4720	136.0000	11.6619
27.4862	123.0000	11.0905
27.5005	117.0000	10.8167
27.5148	105.0000	10.2470
27.5290	85.0000	9.2195
27.5433	110.0000	10.4881
27.5575	92.0000	9.5917
27.5718	90.0000	9.4868
27.5861	88.0000	9.3808
27.6003	92.0000	9.5917
27.6146	89.0000	9.4340
27.6288	69.0000	8.3066
27.6431	60.0000	7.7460
27.6574	62.0000	7.8740
27.6716	72.0000	8.4853
27.6859	74.0000	8.6023
27.7001	79.0000	8.8882
27.7144	52.0000	7.2111
27.7286	56.0000	7.4833
27.7429	71.0000	8.4261
27.7572	75.0000	8.6603
27.7714	57.0000	7.5498
27.7857	64.0000	8.0000
27.7999	58.0000	7.6158
27.8142	69.0000	8.3066
27.8285	66.0000	8.1240
27.8427	55.0000	7.4162
27.8570	66.0000	8.1240
27.8712	66.0000	8.1240
27.8855	68.0000	8.2462
27.8998	67.0000	8.1854
27.9140	77.0000	8.7750
27.9283	69.0000	8.3066
27.9425	66.0000	8.1240
27.9568	60.0000	7.7460
27.9711	67.0000	8.1854
27.9853	57.0000	7.5498
27.9996	55.0000	7.4162
28.0138	49.0000	7.0000
28.0281	59.0000	7.6811
28.0424	46.0000	6.7823
28.0566	61.0000	7.8102
28.0709	65.0000	8.0623
28.0851	64.0000	8.0000
28.0994	51.0000	7.1414
28.1137	61.0000	7.8102
28.1279	60.0000	7.7460
28.1422	54.0000	7.3485
28.1564	60.0000	7.7460
28.1707	57.0000	7.5498
28.1850	58.0000	7.6158
28.1992	44.0000	6.6332
28.2135	52.0000	7.2111
28.2277	42.0000	6.4807
28.2420	64.0000	8.0000
28.2563	50.0000	7.0711
28.2705	65.0000	8.0623
28.2848	60.0000	7.7460
28.2990	46.0000	6.7823
28.3133	64.0000	8.0000
28.3275	58.0000	7.6158
28.3418	48.0000	6.9282
28.3561	52.0000	7.2111
28.3703	63.0000	7.9373
28.3846	47.0000	6.8557
28.3988	37.0000	6.0828
28.4131	64.0000	8.0000
28.4274	54.0000	7.3485
28.4416	51.0000	7.1414
28.4559	41.0000	6.4031
28.4701	52.0000	7.2111
28.4844	56.0000	7.4833
28.4987	48.0000	6.9282
28.5129	59.0000	7.6811
28.5272	60.0000	7.7460
28.5414	48.0000	6.9282
28.5557	53.0000	7.2801
28.5700	55.0000	7.4162
28.5842	45.0000	6.7082
28.5985	53.0000	7.2801
28.6127	56.0000	7.4833
28.6270	41.0000	6.4031
28.6413	55.0000	7.4162
28.6555	53.0000	7.2801
28.6698	50.0000	7.0711
28.6840	62.0000	7.8740
28.6983	41.0000	6.4031
28.7126	47.0000	6.8557
28.7268	55.0000	7.4162
28.7411	66.0000	8.1240
28.7553	59.0000	7.6811
28.7696	50.0000	7.0711
28.7839	40.0000	6.3246
28.7981	62.0000	7.8740
28.8124	46.0000	6.7823
28.8266	57.0000	7.5498
28.8409	47.0000	6.8557
28.8551	40.0000	6.3246
28.8694	60.0000	7.7460
28.8837	52.0000	7.2111
28.8979	43.0000	6.5574
28.9122	47.0000	6.8557
28.9264	42.0000	6.4807
28.9407	34.0000	5.8310
28.9550	47.0000	6.8557
28.9692	66.0000	8.1240
28.9835	57.0000	7.5498
28.9977	53.0000	7.2801
29.0120	48.0000	6.9282
29.0263	44.0000	6.6332
29.0405	64.0000	8.0000
29.0548	54.0000	7.3485
29.0690	34.0000	5.8310
29.0833	58.0000	7.6158
29.0976	42.0000	6.4807
29.1118	61.0000	7.8102
29.1261	39.0000	6.2450
29.1403	51.0000	7.1414
29.1546	67.0000	8.1854
29.1689	56.0000	7.4833
29.1831	50.0000	7.0711
29.1974	51.0000	7.1414
29.2116	58.0000	7.6158
29.2259	54.0000	7.3485
29.2402	43.0000	6.5574
29.2544	42.0000	6.4807
29.2687	51.0000	7.1414
29.2829	53.0000	7.2801
29.2972	45.0000	6.7082
29.3115	44.0000	6.6332
29.3257	38.0000	6.1644
29.3400	49.0000	7.0000
29.3542	43.0000	6.5574
29.3685	49.0000	7.0000
29.3828	52.0000	7.2111
29.3970	48.0000	6.9282
29.4113	47.0000	6.8557
29.4255	44.0000	6.6332
29.4398	41.0000	6.4031
29.4540	57.0000	7.5498
29.4683	43.0000	6.5574
29.4826	49.0000	7.0000
29.4968	51.0000	7.1414
29.5111	61.0000	7.8102
29.5253	44.0000	6.6332
29.5396	42.0000	6.4807
29.5539	47.0000	6.8557
29.5681	51.0000	7.1414
29.5824	43.0000	6.5574
29.5966	45.0000	6.7082
29.6109	38.0000	6.1644
29.6252	57.0000	7.5498
29.6394	43.0000	6.5574
29.6537	51.0000	7.1414
29.6679	48.0000	6.9282
29.6822	52.0000	7.2111
29.6965	41.0000	6.4031
29.7107	38.0000	6.1644
29.7250	48.0000	6.9282
29.7392	54.0000	7.3485
29.7535	37.0000	6.0828
29.7678	42.0000	6.4807
29.7820	44.0000	6.6332
29.7963	47.0000	6.8557
29.8105	49.0000	7.0000
29.8248	44.0000	6.6332
29.8391	40.0000	6.3246
29.8533	41.0000	6.4031
29.8676	47.0000	6.8557
29.8818	45.0000	6.7082
29.8961	48.0000	6.9282
29.9104	49.0000	7.0000
29.9246	52.0000	7.2111
29.9389	53.0000	7.2801
29.9531	50.0000	7.0711
29.9674	55.0000	7.4162
29.9817	49.0000	7.0000
29.9959	62.0000	7.8740
30.0102	54.0000	7.3485
30.0244	37.0000	6.0828
30.0387	50.0000	7.0711
30.0529	50.0000	7.0711
30.0672	36.0000	6.0000
30.0815	60.0000	7.7460
30.0957	45.0000	6.7082
30.1100	48.0000	6.9282
30.1242	37.0000	6.0828
30.1385	35.0000	5.9161
30.1528	40.0000	6.3246
30.1670	42.0000	6.4807
30.1813	45.0000	6.7082
30.1955	40.0000	6.3246
30.2098	44.0000	6.6332
30.2241	63.0000	7.9373
30.2383	37.0000	6.0828
30.2526	52.0000	7.2111
30.2668	50.0000	7.0711
30.2811	47.0000	6.8557
30.2954	51.0000	7.1414
30.3096	42.0000	6.4807
30.3239	51.0000	7.1414
30.3381	35.0000	5.9161
30.3524	52.0000	7.2111
30.3667	43.0000	6.5574
30.3809	42.0000	6.4807
30.3952	45.0000	6.7082
30.4094	42.0000	6.4807
30.4237	41.0000	6.4031
30.4380	36.0000	6.0000
30.4522	44.0000	6.6332
30.4665	46.0000	6.7823
30.4807	47.0000	6.8557
30.4950	38.0000	6.1644
30.5093	38.0000	6.1644
30.5235	50.0000	7.0711
30.5378	44.0000	6.6332
30.5520	35.0000	5.9161
30.5663	42.0000	6.4807
30.5805	55.0000	7.4162
30.5948	42.0000	6.4807
30.6091	46.0000	6.7823
30.6233	44.0000	6.6332
30.6376	44.0000	6.6332
30.6518	38.0000	6.1644
30.6661	42.0000	6.4807
30.6804	41.0000	6.4031
30.6946	48.0000	6.9282
30.7089	48.0000	6.9282
30.7231	51.0000	7.1414
30.7374	37.0000	6.0828
30.7517	45.0000	6.7082
30.7659	41.0000	6.4031
30.7802	61.0000	7.8102
30.7944	42.0000	6.4807
30.8087	49.0000	7.0000
30.8230	45.0000	6.7082
30.8372	43.0000	6.5574
30.8515	42.0000	6.4807
30.8657	37.0000	6.0828
30.8800	45.0000	6.7082
30.8943	45.0000	6.7082
30.9085	45.0000	6.7082
30.9228	44.0000	6.6332
30.9370	39.0000	6.2450
30.9513	44.0000	6.6332
30.9656	53.0000	7.2801
30.9798	42.0000	6.4807
30.9941	48.0000	6.9282
31.0083	47.0000	6.8557
31.0226	43.0000	6.5574
31.0369	46.0000	6.7823
31.0511	44.0000	6.6332
31.0654	35.0000	5.9161
31.0796	30.0000	5.4772
31.0939	31.0000	5.5678
31.1082	37.0000	6.0828
31.1224	50.0000	7.0711
31.1367	49.0000	7.0000
31.1509	47.0000	6.8557
31.1652	57.0000	7.5498
31.1794	35.0000	5.9161
31.1937	35.0000	5.9161
31.2080	45.0000	6.7082
31.2222	48.0000	6.9282
31.2365	42.0000	6.4807
31.2507	47.0000	6.8557
31.2650	54.0000	7.3485
31.2793	35.0000	5.9161
31.2935	47.0000	6.8557
31.3078	42.0000	6.4807
31.3220	59.0000	7.6811
31.3363	51.0000	7.1414
31.3506	35.0000	5.9161
31.3648	25.0000	5.0000
31.3791	43.0000	6.5574
31.3933	49.0000	7.0000
31.4076	49.0000	7.0000
31.4219	38.0000	6.1644
31.4361	41.0000	6.4031
31.4504	32.0000	5.6569
31.4646	47.0000	6.8557
31.4789	43.0000	6.5574
31.4932	45.0000	6.7082
31.5074	39.0000	6.2450
31.5217	42.0000	6.4807
31.5359	52.0000	7.2111
31.5502	35.0000	5.9161
31.5645	51.0000	7.1414
31.5787	47.0000	6.8557
31.5930	40.0000	6.3246
31.6072	55.0000	7.4162
31.6215	47.0000	6.8557
31.6358	50.0000	7.0711
31.6500	44.0000	6.6332
31.6643	23.0000	4.7958
31.6785	32.0000	5.6569
31.6928	37.0000	6.0828
31.7070	53.0000	7.2801
31.7213	49.0000	7.0000
31.7356	35.0000	5.9161
31.7498	45.0000	6.7082
31.7641	54.0000	7.3485
31.7783	32.0000	5.6569
31.7926	30.0000	5.4772
31.8069	44.0000	6.6332
31.8211	46.0000	6.7823
31.8354	47.0000	6.8557
31.8496	34.0000	5.8310
31.8639	37.0000	6.0828
31.8782	36.0000	6.0000
31.8924	36.0000	6.0000
31.9067	43.0000	6.5574
31.9209	37.0000	6.0828
31.9352	44.0000	6.6332
31.9495	28.0000	5.2915
31.9637	30.0000	5.4772
31.9780	30.0000	5.4772
31.9922	43.0000	6.5574
32.0065	45.0000	6.7082
32.0208	46.0000	6.7823
32.0350	37.0000	6.0828
32.0493	39.0000	6.2450
32.0635	54.0000	7.3485
32.0778	40.0000	6.3246
32.0921	38.0000	6.1644
32.1063	44.0000	6.6332
32.1206	41.0000	6.4031
32.1348	33.0000	5.7446
32.1491	47.0000	6.8557
32.1634	45.0000	6.7082
32.1776	46.0000	6.7823
32.1919	51.0000	7.1414
32.2061	39.0000	6.2450
32.2204	52.0000	7.2111
32.2347	50.0000	7.0711
32.2489	38.0000	6.1644
32.2632	41.0000	6.4031
32.2774	39.0000	6.2450
32.2917	46.0000	6.7823
32.3059	47.0000	6.8557
32.3202	39.0000	6.2450
32.3345	26.0000	5.0990
32.3487	34.0000	5.8310
32.3630	41.0000	6.4031
32.3772	37.0000	6.0828
32.3915	39.0000	6.2450
32.4058	44.0000	6.6332
32.4200	34.0000	5.8310
32.4343	42.0000	6.4807
32.4485	59.0000	7.6811
32.4628	45.0000	6.7082
32.4771	49.0000	7.0000
32.4913	57.0000	7.5498
32.5056	39.0000	6.2450
32.5198	50.0000	7.0711
32.5341	40.0000	6.3246
32.5484	43.0000	6.5574
32.5626	40.0000	6.3246
32.5769	39.0000	6.2450
32.5911	42.0000	6.4807
32.6054	42.0000	6.4807
32.6197	40.0000	6.3246
32.6339	37.0000	6.0828
32.6482	32.0000	5.6569
32.6624	43.0000	6.5574
32.6767	37.0000	6.0828
32.6910	31.0000	5.5678
32.7052	46.0000	6.7823
32.7195	42.0000	6.4807
32.7337	40.0000	6.3246
32.7480	38.0000	6.1644
32.7623	46.0000	6.7823
32.7765	30.0000	5.4772
32.7908	37.0000	6.0828
32.8050	42.0000	6.4807
32.8193	40.0000	6.3246
32.8336	41.0000	6.4031
32.8478	30.0000	5.4772
32.8621	46.0000	6.7823
32.8763	39.0000	6.2450
32.8906	32.0000	5.6569
32.9048	50.0000	7.0711
32.9191	26.0000	5.0990
32.9334	46.0000	6.7823
32.9476	42.0000	6.4807
32.9619	31.0000	5.5678
32.9761	35.0000	5.9161
32.9904	43.0000	6.5574
33.0047	42.0000	6.4807
33.0189	39.0000	6.2450
33.0332	50.0000	7.0711
33.0474	39.0000	6.2450
33.0617	45.0000	6.7082
33.0760	35.0000	5.9161
33.0902	43.0000	6.5574
33.1045	43.0000	6.5574
33.1187	41.0000	6.4031
33.1330	47.0000	6.8557
33.1473	32.0000	5.6569
33.1615	40.0000	6.3246
33.1758	34.0000	5.8310
33.1900	39.0000	6.2450
33.2043	42.0000	6.4807
33.2186	26.0000	5.0990
33.2328	37.0000	6.0828
33.2471	44.0000	6.6332
33.2613	36.0000	6.0000
33.2756	34.0000	5.8310
33.2899	46.0000	6.7823
33.3041	36.0000	6.0000
33.3184	39.0000	6.2450
33.3326	35.0000	5.9161
33.3469	41.0000	6.4031
33.3612	49.0000	7.0000
33.3754	54.0000	7.3485
33.3897	46.0000	6.7823
33.4039	30.0000	5.4772
33.4182	44.0000	6.6332
33.4324	45.0000	6.7082
33.4467	43.0000	6.5574
33.4610	35.0000	5.9161
33.4752	55.0000	7.4162
33.4895	49.0000	7.0000
33.5037	41.0000	6.4031
33.5180	27.0000	5.1962
33.5323	26.0000	5.0990
33.5465	35.0000	5.9161
33.5608	36.0000	6.0000
33.5750	34.0000	5.8310
33.5893	42.0000	6.4807
33.6036	41.0000	6.4031
33.6178	45.0000	6.7082
33.6321	45.0000	6.7082
33.6463	40.0000	6.3246
33.6606	31.0000	5.5678
33.6749	44.0000	6.6332
33.6891	42.0000	6.4807
33.7034	42.0000	6.4807
33.7176	42.0000	6.4807
33.7319	34.0000	5.8310
33.7462	31.0000	5.5678
33.7604	42.0000	6.4807
33.7747	39.0000	6.2450
33.7889	32.0000	5.6569
33.8032	38.0000	6.1644
33.8175	46.0000	6.7823
33.8317	36.0000	6.0000
33.8460	45.0000	6.7082
33.8602	24.0000	4.8990
33.8745	44.0000	6.6332
33.8888	42.0000	6.4807
33.9030	43.0000	6.5574
33.9173	35.0000	5.9161
33.9315	36.0000	6.0000
33.9458	36.0000	6.0000
33.9601	60.0000	7.7460
33.9743	35.0000	5.9161
33.9886	36.0000	6.0000
34.0028	36.0000	6.0000
34.0171	40.0000	6.3246
34.0313	34.0000	5.8310
34.0456	36.0000	6.0000
34.0599	40.0000	6.3246
34.0741	45.0000	6.7082
34.0884	47.0000	6.8557
34.1026	35.0000	5.9161
34.1169	46.0000	6.7823
34.1312	41.0000	6.4031
34.1454	46.0000	6.7823
34.1597	43.0000	6.5574
34.1739	28.0000	5.2915
34.1882	36.0000	6.0000
34.2025	33.0000	5.7446
34.2167	38.0000	6.1644
34.2310	45.0000	6.7082
34.2452	26.0000	5.0990
34.2595	31.0000	5.5678
34.2738	38.0000	6.1644
34.2880	23.0000	4.7958
34.3023	39.0000	6.2450
34.3165	34.0000	5.8310
34.3308	52.0000	7.2111
34.3451	40.0000	6.3246
34.3593	25.0000	5.0000
34.3736	37.0000	6.0828
34.3878	45.0000	6.7082
34.4021	48.0000	6.9282
34.4164	45.0000	6.7082
34.4306	46.0000	6.7823
34.4449	35.0000	5.9161
34.4591	37.0000	6.0828
34.4734	26.0000	5.0990
34.4877	32.0000	5.6569
34.5019	38.0000	6.1644
34.5162	37.0000	6.0828
34.5304	47.0000	6.8557
34.5447	40.0000	6.3246
34.5589	29.0000	5.3852
34.5732	53.0000	7.2801
34.5875	33.0000	5.7446
34.6017	55.0000	7.4162
34.6160	43.0000	6.5574
34.6302	49.0000	7.0000
34.6445	33.0000	5.7446
34.6588	37.0000	6.0828
34.6730	35.0000	5.9161
34.6873	27.0000	5.1962
34.7015	36.0000	6.0000
34.7158	41.0000	6.4031
34.7301	37.0000	6.0828
34.7443	43.0000	6.5574
34.7586	42.0000	6.4807
34.7728	39.0000	6.2450
34.7871	29.0000	5.3852
34.8014	47.0000	6.8557
34.8156	46.0000	6.7823
34.8299	26.0000	5.0990
34.8441	37.0000	6.0828
34.8584	43.0000	6.5574
34.8727	45.0000	6.7082
34.8869	39.0000	6.2450
34.9012	33.0000	5.7446
34.9154	36.0000	6.0000
34.9297	52.0000	7.2111
34.9440	44.0000	6.6332
34.9582	45.0000	6.7082
34.9725	33.0000	5.7446
34.9867	37.0000	6.0828
35.0010	45.0000	6.7082
35.0153	35.0000	5.9161
35.0295	45.0000	6.7082
35.0438	33.0000	5.7446
35.0580	47.0000	6.8557
35.0723	32.0000	5.6569
35.0866	40.0000	6.3246
35.1008	39.0000	6.2450
35.1151	37.0000	6.0828
35.1293	38.0000	6.1644
35.1436	45.0000	6.7082
35.1578	43.0000	6.5574
35.1721	39.0000	6.2450
35.1864	28.0000	5.2915
35.2006	45.0000	6.7082
35.2149	54.0000	7.3485
35.2291	33.0000	5.7446
35.2434	45.0000	6.7082
35.2577	37.0000	6.0828
35.2719	58.0000	7.6158
35.2862	39.0000	6.2450
35.3004	43.0000	6.5574
35.3147	31.0000	5.5678
35.3290	35.0000	5.9161
35.3432	38.0000	6.1644
35.3575	34.0000	5.8310
35.3717	41.0000	6.4031
35.3860	44.0000	6.6332
35.4003	48.0000	6.9282
35.4145	34.0000	5.8310
35.4288	38.0000	6.1644
35.4430	32.0000	5.6569
35.4573	43.0000	6.5574
35.4716	36.0000	6.0000
35.4858	48.0000	6.9282
35.5001	41.0000	6.4031
35.5143	34.0000	5.8310
35.5286	37.0000	6.0828
35.5429	46.0000	6.7823
35.5571	41.0000	6.4031
35.5714	45.0000	6.7082
35.5856	38.0000	6.1644
35.5999	49.0000	7.0000
35.6142	45.0000	6.7082
35.6284	49.0000	7.0000
35.6427	54.0000	7.3485
35.6569	43.0000	6.5574
35.6712	45.0000	6.7082
35.6855	40.0000	6.3246
35.6997	40.0000	6.3246
35.7140	34.0000	5.8310
35.7282	51.0000	7.1414
35.7425	52.0000	7.2111
35.7567	43.0000	6.5574
35.7710	63.0000	7.9373
35.7853	63.0000	7.9373
35.7995	53.0000	7.2801
35.8138	59.0000	7.6811
35.8280	50.0000	7.0711
35.8423	58.0000	7.6158
35.8566	62.0000	7.8740
35.8708	73.0000	8.5440
35.8851	83.0000	9.1104
35.8993	98.0000	9.8995
35.9136	85.0000	9.2195
35.9279	72.0000	8.4853
35.9421	79.0000	8.8882
35.9564	98.0000	9.8995
35.9706	68.0000	8.2462
35.9849	71.0000	8.4261
35.9992	72.0000	8.4853
36.0134	59.0000	7.6811
36.0277	79.0000	8.8882
36.0419	68.0000	8.2462
36.0562	53.0000	7.2801
36.0705	72.0000	8.4853
36.0847	67.0000	8.1854
36.0990	61.0000	7.8102
36.1132	57.0000	7.5498
36.1275	67.0000	8.1854
36.1418	66.0000	8.1240
36.1560	52.0000	7.2111
36.1703	38.0000	6.1644
36.1845	45.0000	6.7082
36.1988	56.0000	7.4833
36.2131	50.0000	7.0711
36.2273	39.0000	6.2450
36.2416	38.0000	6.1644
36.2558	45.0000	6.7082
36.2701	48.0000	6.9282
36.2843	50.0000	7.0711
36.2986	51.0000	7.1414
36.3129	50.0000	7.0711
36.3271	45.0000	6.7082
36.3414	40.0000	6.3246
36.3556	47.0000	6.8557
36.3699	40.0000	6.3246
36.3842	56.0000	7.4833
36.3984	37.0000	6.0828
36.4127	39.0000	6.2450
36.4269	47.0000	6.8557
36.4412	50.0000	7.0711
36.4555	47.0000	6.8557
36.4697	49.0000	7.0000
36.4840	58.0000	7.6158
36.4982	50.0000	7.0711
36.5125	42.0000	6.4807
36.5268	49.0000	7.0000
36.5410	54.0000	7.3485
36.5553	44.0000	6.6332
36.5695	52.0000	7.2111
36.5838	59.0000	7.6811
36.5981	50.0000	7.0711
36.6123	74.0000	8.6023
36.6266	66.0000	8.1240
36.6408	57.0000	7.5498
36.6551	64.0000	8.0000
36.6694	48.0000	6.9282
36.6836	50.0000	7.0711
36.6979	79.0000	8.8882
36.7121	58.0000	7.6158
36.7264	78.0000	8.8318
36.7407	67.0000	8.1854
36.7549	61.0000	7.8102
36.7692	81.0000	9.0000
36.7834	77.0000	8.7750
36.7977	62.0000	7.8740
36.8120	73.0000	8.5440
36.8262	71.0000	8.4261
36.8405	92.0000	9.5917
36.8547	72.0000	8.4853
36.8690	60.0000	7.7460
36.8832	85.0000	9.2195
36.8975	72.0000	8.4853
36.9118	87.0000	9.3274
36.9260	75.0000	8.6603
36.9403	74.0000	8.6023
36.9545	82.0000	9.0554
36.9688	85.0000	9.2195
36.9831	81.0000	9.0000
36.9973	71.0000	8.4261
37.0116	67.0000	8.1854
37.0258	72.0000	8.4853
37.0401	67.0000	8.1854
37.0544	69.0000	8.3066
37.0686	66.0000	8.1240
37.0829	58.0000	7.6158
37.0971	66.0000	8.1240
37.1114	63.0000	7.9373
37.1257	60.0000	7.7460
37.1399	62.0000	7.8740
37.1542	70.0000	8.3666
37.1684	75.0000	8.6603
37.1827	64.0000	8.0000
37.1970	58.0000	7.6158
37.2112	71.0000	8.4261
37.2255	60.0000	7.7460
37.2397	64.0000	8.0000
37.2540	71.0000	8.4261
37.2683	58.0000	7.6158
37.2825	71.0000	8.4261
37.2968	72.0000	8.4853
37.3110	95.0000	9.7468
37.3253	97.0000	9.8489
37.3396	66.0000	8.1240
37.3538	84.0000	9.1652
37.3681	84.0000	9.1652
37.3823	80.0000	8.9443
37.3966	103.0000	10.1489
37.4108	80.0000	8.9443
37.4251	118.0000	10.8628
37.4394	115.0000	10.7238
37.4536	116.0000	10.7703
37.4679	124.0000	11.1355
37.4821	112.0000	10.5830
37.4964	123.0000	11.0905
37.5107	131.0000	11.4455
37.5249	122.0000	11.0454
37.5392	134.0000	11.5758
37.5534	135.0000	11.6190
37.5677	168.0000	12.9615
37.5820	171.0000	13.0767
37.5962	159.0000	12.6095
37.6105	174.0000	13.1909
37.6247	160.0000	12.6491
37.6390	155.0000	12.4499
37.6533	159.0000	12.6095
37.6675	182.0000	13.4907
37.6818	148.0000	12.1655
37.6960	165.0000	12.8452
37.7103	171.0000	13.0767
37.7246	155.0000	12.4499
37.7388	146.0000	12.0830
37.7531	144.0000	12.0000
37.7673	134.0000	11.5758
37.7816	157.0000	12.5300
37.7959	121.0000	11.0000
37.8101	113.0000	10.6301
37.8244	111.0000	10.5357
37.8386	107.0000	10.3441
37.8529	108.0000	10.3923
37.8672	103.0000	10.1489
37.8814	100.0000	10.0000
37.8957	99.0000	9.9499
37.9099	87.0000	9.3274
37.9242	87.0000	9.3274
37.9385	94.0000	9.6954
37.9527	91.0000	9.5394
37.9670	84.0000	9.1652
37.9812	83.0000	9.1104
37.9955	63.0000	7.9373
38.0097	81.0000	9.0000
38.0240	65.0000	8.0623
38.0383	68.0000	8.2462
38.0525	62.0000	7.8740
38.0668	68.0000	8.2462
38.0810	77.0000	8.7750
38.0953	58.0000	7.6158
38.1096	68.0000	8.2462
38.1238	67.0000	8.1854
38.1381	48.0000	6.9282
38.1523	59.0000	7.6811
38.1666	77.0000	8.7750
38.1809	53.0000	7.2801
38.1951	70.0000	8.3666
38.2094	80.0000	8.9443
38.2236	61.0000	7.8102
38.2379	63.0000	7.9373
38.2522	62.0000	7.8740
38.2664	53.0000	7.2801
38.2807	80.0000	8.9443
38.2949	58.0000	7.6158
38.3092	69.0000	8.3066
38.3235	71.0000	8.4261
38.3377	61.0000	7.8102
38.3520	77.0000	8.7750
38.3662	84.0000	9.1652
38.3805	67.0000	8.1854
38.3948	66.0000	8.1240
38.4090	63.0000	7.9373
38.4233	71.0000	8.4261
38.4375	76.0000	8.7178
38.4518	75.0000	8.6603
38.4661	76.0000	8.7178
38.4803	78.0000	8.8318
38.4946	71.0000	8.4261
38.5088	88.0000	9.3808
38.5231	86.0000	9.2736
38.5374	78.0000	8.8318
38.5516	79.0000	8.8882
38.5659	79.0000	8.8882
38.5801	80.0000	8.9443
38.5944	64.0000	8.0000
38.6086	65.0000	8.0623
38.6229	67.0000	8.1854
38.6372	58.0000	7.6158
38.6514	54.0000	7.3485
38.6657	64.0000	8.0000
38.6799	58.0000	7.6158
38.6942	67.0000	8.1854
38.7085	57.0000	7.5498
38.7227	60.0000	7.7460
38.7370	52.0000	7.2111
38.7512	58.0000	7.6158
38.7655	67.0000	8.1854
38.7798	48.0000	6.9282
38.7940	51.0000	7.1414
38.8083	60.0000	7.7460
38.8225	56.0000	7.4833
38.8368	45.0000	6.7082
38.8511	48.0000	6.9282
38.8653	53.0000	7.2801
38.8796	53.0000	7.2801
38.8938	43.0000	6.5574
38.9081	54.0000	7.3485
38.9224	44.0000	6.6332
38.9366	39.0000	6.2450
38.9509	43.0000	6.5574
38.9651	44.0000	6.6332
38.9794	42.0000	6.4807
38.9937	41.0000	6.4031
39.0079	54.0000	7.3485
39.0222	48.0000	6.9282
39.0364	52.0000	7.2111
39.0507	52.0000	7.2111
39.0650	45.0000	6.7082
39.0792	38.0000	6.1644
39.0935	42.0000	6.4807
39.1077	52.0000	7.2111
39.1220	42.0000	6.4807
39.1362	40.0000	6.3246
39.1505	35.0000	5.9161
39.1648	48.0000	6.9282
39.1790	47.0000	6.8557
39.1933	50.0000	7.0711
39.2075	29.0000	5.3852
39.2218	34.0000	5.8310
39.2361	35.0000	5.9161
39.2503	41.0000	6.4031
39.2646	31.0000	5.5678
39.2788	36.0000	6.0000
39.2931	33.0000	5.7446
39.3074	48.0000	6.9282
39.3216	31.0000	5.5678
39.3359	40.0000	6.3246
39.3501	41.0000	6.4031
39.3644	30.0000	5.4772
39.3787	40.0000	6.3246
39.3929	38.0000	6.1644
39.4072	38.0000	6.1644
39.4214	36.0000	6.0000
39.4357	31.0000	5.5678
39.4500	28.0000	5.2915
39.4642	34.0000	5.8310
39.4785	35.0000	5.9161
39.4927	44.0000	6.6332
39.5070	39.0000	6.2450
39.5213	29.0000	5.3852
39.5355	39.0000	6.2450
39.5498	29.0000	5.3852
39.5640	28.0000	5.2915
39.5783	34.0000	5.8310
39.5926	36.0000	6.0000
39.6068	21.0000	4.5826
39.6211	35.0000	5.9161
39.6353	35.0000	5.9161
39.6496	24.0000	4.8990
39.6639	51.0000	7.1414
39.6781	30.0000	5.4772
39.6924	38.0000	6.1644
39.7066	24.0000	4.8990
39.7209	40.0000	6.3246
39.7351	40.0000	6.3246
39.7494	44.0000	6.6332
39.7637	31.0000	5.5678
39.7779	36.0000	6.0000
39.7922	36.0000	6.0000
39.8064	36.0000	6.0000
39.8207	37.0000	6.0828
39.8350	37.0000	6.0828
39.8492	40.0000	6.3246
39.8635	26.0000	5.0990
39.8777	27.0000	5.1962
39.8920	32.0000	5.6569
39.9063	35.0000	5.9161
39.9205	41.0000	6.4031
39.9348	36.0000	6.0000
39.9490	39.0000	6.2450
39.9633	38.0000	6.1644
39.9776	26.0000	5.0990
39.9918	42.0000	6.4807
40.0061	37.0000	6.0828
40.0203	29.0000	5.3852
40.0346	30.0000	5.4772
40.0489	31.0000	5.5678
40.0631	24.0000	4.8990
40.0774	32.0000	5.6569
40.0916	38.0000	6.1644
40.1059	33.0000	5.7446
40.1202	27.0000	5.1962
40.1344	32.0000	5.6569
40.1487	37.0000	6.0828
40.1629	28.0000	5.2915
40.1772	35.0000	5.9161
40.1915	45.0000	6.7082
40.2057	37.0000	6.0828
40.2200	29.0000	5.3852
40.2342	23.0000	4.7958
40.2485	37.0000	6.0828
40.2627	29.0000	5.3852
40.2770	24.0000	4.8990
40.2913	33.0000	5.7446
40.3055	28.0000	5.2915
40.3198	38.0000	6.1644
40.3340	36.0000	6.0000
40.3483	38.0000	6.1644
40.3626	32.0000	5.6569
40.3768	41.0000	6.4031
40.3911	36.0000	6.0000
40.4053	32.0000	5.6569
40.4196	30.0000	5.4772
40.4339	31.0000	5.5678
40.4481	36.0000	6.0000
40.4624	28.0000	5.2915
40.4766	35.0000	5.9161
40.4909	33.0000	5.7446
40.5052	33.0000	5.7446
40.5194	29.0000	5.3852
40.5337	18.0000	4.2426
40.5479	36.0000	6.0000
40.5622	30.0000	5.4772
40.5765	36.0000	6.0000
40.5907	41.0000	6.4031
40.6050	37.0000	6.0828
40.6192	35.0000	5.9161
40.6335	35.0000	5.9161
40.6478	28.0000	5.2915
40.6620	33.0000	5.7446
40.6763	44.0000	6.6332
40.6905	39.0000	6.2450
40.7048	29.0000	5.3852
40.7191	29.0000	5.3852
40.7333	28.0000	5.2915
40.7476	20.0000	4.4721
40.7618	33.0000	5.7446
40.7761	33.0000	5.7446
40.7904	27.0000	5.1962
40.8046	25.0000	5.0000
40.8189	40.0000	6.3246
40.8331	39.0000	6.2450
40.8474	50.0000	7.0711
40.8616	32.0000	5.6569
40.8759	37.0000	6.0828
40.8902	39.0000	6.2450
40.9044	41.0000	6.4031
40.9187	42.0000	6.4807
40.9329	34.0000	5.8310
40.9472	47.0000	6.8557
40.9615	44.0000	6.6332
40.9757	46.0000	6.7823
40.9900	36.0000	6.0000
41.0042	44.0000	6.6332
41.0185	39.0000	6.2450
41.0328	42.0000	6.4807
41.0470	45.0000	6.7082
41.0613	51.0000	7.1414
41.0755	55.0000	7.4162
41.0898	49.0000	7.0000
41.1041	47.0000	6.8557
41.1183	50.0000	7.0711
41.1326	50.0000	7.0711
41.1468	54.0000	7.3485
41.1611	48.0000	6.9282
41.1754	50.0000	7.0711
41.1896	39.0000	6.2450
41.2039	48.0000	6.9282
41.2181	65.0000	8.0623
41.2324	50.0000	7.0711
41.2467	46.0000	6.7823
41.2609	36.0000	6.0000
41.2752	30.0000	5.4772
41.2894	37.0000	6.0828
41.3037	29.0000	5.3852
41.3180	31.0000	5.5678
41.3322	42.0000	6.4807
41.3465	37.0000	6.0828
41.3607	31.0000	5.5678
41.3750	31.0000	5.5678
41.3893	32.0000	5.6569
41.4035	31.0000	5.5678
41.4178	32.0000	5.6569
41.4320	42.0000	6.4807
41.4463	30.0000	5.4772
41.4605	41.0000	6.4031
41.4748	26.0000	5.0990
41.4891	35.0000	5.9161
41.5033	32.0000	5.6569
41.5176	29.0000	5.3852
41.5318	26.0000	5.0990
41.5461	29.0000	5.3852
41.5604	38.0000	6.1644
41.5746	26.0000	5.0990
41.5889	28.0000	5.2915
41.6031	33.0000	5.7446
41.6174	39.0000	6.2450
41.6317	34.0000	5.8310
41.6459	38.0000	6.1644
41.6602	22.0000	4.6904
41.6744	37.0000	6.0828
41.6887	34.0000	5.8310
41.7030	27.0000	5.1962
41.7172	17.0000	4.1231
41.7315	30.0000	5.4772
41.7457	32.0000	5.6569
41.7600	29.0000	5.3852
41.7743	20.0000	4.4721
41.7885	27.0000	5.1962
41.8028	29.0000	5.3852
41.8170	28.0000	5.2915
41.8313	30.0000	5.4772
41.8456	26.0000	5.0990
41.8598	24.0000	4.8990
41.8741	26.0000	5.0990
41.8883	25.0000	5.0000
41.9026	25.0000	5.0000
41.9169	27.0000	5.1962
41.9311	22.0000	4.6904
41.9454	40.0000	6.3246
41.9596	38.0000	6.1644
41.9739	32.0000	5.6569
41.9881	33.0000	5.7446
42.0024	32.0000	5.6569
42.0167	29.0000	5.3852
42.0309	27.0000	5.1962
42.0452	34.0000	5.8310
42.0594	25.0000	5.0000
42.0737	22.0000	4.6904
42.0880	33.0000	5.7446
42.1022	18.0000	4.2426
42.1165	28.0000	5.2915
42.1307	31.0000	5.5678
42.1450	35.0000	5.9161
42.1593	32.0000	5.6569
42.1735	33.0000	5.7446
42.1878	32.0000	5.6569
42.2020	28.0000	5.2915
42.2163	35.0000	5.9161
42.2306	33.0000	5.7446
42.2448	29.0000	5.3852
42.2591	34.0000	5.8310
42.2733	36.0000	6.0000
42.2876	38.0000	6.1644
42.3019	34.0000	5.8310
42.3161	34.0000	5.8310
42.3304	28.0000	5.2915
42.3446	22.0000	4.6904
42.3589	21.0000	4.5826
42.3732	24.0000	4.8990
42.3874	33.0000	5.7446
42.4017	42.0000	6.4807
42.4159	28.0000	5.2915
42.4302	23.0000	4.7958
42.4445	39.0000	6.2450
42.4587	27.0000	5.1962
42.4730	20.0000	4.4721
42.4872	35.0000	5.9161
42.5015	32.0000	5.6569
42.5158	32.0000	5.6569
42.5300	26.0000	5.0990
42.5443	29.0000	5.3852
42.5585	31.0000	5.5678
42.5728	28.0000	5.2915
42.5870	31.0000	5.5678
42.6013	27.0000	5.1962
42.6156	28.0000	5.2915
42.6298	29.0000	5.3852
42.6441	22.0000	4.6904
42.6583	27.0000	5.1962
42.6726	26.0000	5.0990
42.6869	30.0000	5.4772
42.7011	23.0000	4.7958
42.7154	30.0000	5.4772
42.7296	22.0000	4.6904
42.7439	24.0000	4.8990
42.7582	26.0000	5.0990
42.7724	29.0000	5.3852
42.7867	32.0000	5.6569
42.8009	22.0000	4.6904
42.8152	29.0000	5.3852
42.8295	37.0000	6.0828
42.8437	31.0000	5.5678
42.8580	22.0000	4.6904
42.8722	30.0000	5.4772
42.8865	27.0000	5.1962
42.9008	32.0000	5.6569
42.9150	14.0000	3.7417
42.9293	28.0000	5.2915
42.9435	34.0000	5.8310
42.9578	30.0000	5.4772
42.9721	21.0000	4.5826
42.9863	32.0000	5.6569
43.0006	31.0000	5.5678
43.0148	29.0000	5.3852
43.0291	38.0000	6.1644
43.0434	38.0000	6.1644
43.0576	27.0000	5.1962
43.0719	32.0000	5.6569
43.0861	27.0000	5.1962
43.1004	28.0000	5.2915
43.1146	38.0000	6.1644
43.1289	26.0000	5.0990
43.1432	33.0000	5.7446
43.1574	31.0000	5.5678
43.1717	27.0000	5.1962
43.1859	24.0000	4.8990
43.2002	23.0000	4.7958
43.2145	20.0000	4.4721
43.2287	31.0000	5.5678
43.2430	27.0000	5.1962
43.2572	27.0000	5.1962
43.2715	32.0000	5.6569
43.2858	27.0000	5.1962
43.3000	31.0000	5.5678
43.3143	24.0000	4.8990
43.3285	22.0000	4.6904
43.3428	28.0000	5.2915
43.3571	25.0000	5.0000
43.3713	24.0000	4.8990
43.3856	34.0000	5.8310
43.3998	26.0000	5.0990
43.4141	29.0000	5.3852
43.4284	31.0000	5.5678
43.4426	26.0000	5.0990
43.4569	30.0000	5.4772
43.4711	30.0000	5.4772
43.4854	31.0000	5.5678
43.4997	25.0000	5.0000
43.5139	25.0000	5.0000
43.5282	35.0000	5.9161
43.5424	31.0000	5.5678
43.5567	31.0000	5.5678
43.5710	27.0000	5.1962
43.5852	28.0000	5.2915
43.5995	27.0000	5.1962
43.6137	38.0000	6.1644
43.6280	35.0000	5.9161
43.6423	28.0000	5.2915
43.6565	30.0000	5.4772
43.6708	32.0000	5.6569
43.6850	21.0000	4.5826
43.6993	30.0000	5.4772
43.7135	36.0000	6.0000
43.7278	28.0000	5.2915
43.7421	21.0000	4.5826
43.7563	33.0000	5.7446
43.7706	30.0000	5.4772
43.7848	31.0000	5.5678
43.7991	34.0000	5.8310
43.8134	30.0000	5.4772
43.8276	32.0000	5.6569
43.8419	30.0000	5.4772
43.8561	33.0000	5.7446
43.8704	43.0000	6.5574
43.8847	36.0000	6.0000
43.8989	43.0000	6.5574
43.9132	27.0000	5.1962
43.9274	37.0000	6.0828
43.9417	51.0000	7.1414
43.9560	36.0000	6.0000
43.9702	41.0000	6.4031
43.9845	28.0000	5.2915
43.9987	25.0000	5.0000
44.0130	28.0000	5.2915
44.0273	34.0000	5.8310
44.0415	28.0000	5.2915
44.0558	27.0000	5.1962
44.0700	35.0000	5.9161
44.0843	30.0000	5.4772
44.0986	36.0000	6.0000
44.1128	35.0000	5.9161
44.1271	23.0000	4.7958
44.1413	31.0000	5.5678
44.1556	32.0000	5.6569
44.1699	21.0000	4.5826
44.1841	23.0000	4.7958
44.1984	28.0000	5.2915
44.2126	38.0000	6.1644
44.2269	33.0000	5.7446
44.2412	27.0000	5.1962
44.2554	31.0000	5.5678
44.2697	27.0000	5.1962
44.2839	27.0000	5.1962
44.2982	30.0000	5.4772
44.3124	32.0000	5.6569
44.3267	25.0000	5.0000
44.3410	38.0000	6.1644
44.3552	34.0000	5.8310
44.3695	33.0000	5.7446
44.3837	27.0000	5.1962
44.3980	27.0000	5.1962
44.4123	23.0000	4.7958
44.4265	34.0000	5.8310
44.4408	28.0000	5.2915
44.4550	23.0000	4.7958
44.4693	25.0000	5.0000
44.4836	36.0000	6.0000
44.4978	28.0000	5.2915
44.5121	31.0000	5.5678
44.5263	26.0000	5.0990
44.5406	23.0000	4.7958
44.5549	34.0000	5.8310
44.5691	21.0000	4.5826
44.5834	21.0000	4.5826
44.5976	28.0000	5.2915
44.6119	28.0000	5.2915
44.6262	25.0000	5.0000
44.6404	40.0000	6.3246
44.6547	34.0000	5.8310
44.6689	21.0000	4.5826
44.6832	19.0000	4.3589
44.6975	32.0000	5.6569
44.7117	27.0000	5.1962
44.7260	29.0000	5.3852
44.7402	23.0000	4.7958
44.7545	37.0000	6.0828
44.7688	30.0000	5.4772
44.7830	30.0000	5.4772
44.7973	28.0000	5.2915
44.8115	18.0000	4.2426
44.8258	18.0000	4.2426
44.8400	25.0000	5.0000
44.8543	21.0000	4.5826
44.8686	32.0000	5.6569
44.8828	39.0000	6.2450
44.8971	32.0000	5.6569
44.9113	27.0000	5.1962
44.9256	31.0000	5.5678
44.9399	25.0000	5.0000
44.9541	28.0000	5.2915
44.9684	25.0000	5.0000
44.9826	30.0000	5.4772
44.9969	22.0000	4.6904
45.0112	39.0000	6.2450
45.0254	18.0000	4.2426
45.0397	33.0000	5.7446
45.0539	29.0000	5.3852
45.0682	23.0000	4.7958
45.0825	29.0000	5.3852
45.0967	27.0000	5.1962
45.1110	32.0000	5.6569
45.1252	22.0000	4.6904
45.1395	25.0000	5.0000
45.1538	24.0000	4.8990
45.1680	33.0000	5.7446
45.1823	18.0000	4.2426
45.1965	28.0000	5.2915
45.2108	32.0000	5.6569
45.2251	26.0000	5.0990
45.2393	24.0000	4.8990
45.2536	32.0000	5.6569
45.2678	20.0000	4.4721
45.2821	26.0000	5.0990
45.2964	35.0000	5.9161
45.3106	27.0000	5.1962
45.3249	28.0000	5.2915
45.3391	39.0000	6.2450
45.3534	32.0000	5.6569
45.3677	20.0000	4.4721
45.3819	29.0000	5.3852
45.3962	16.0000	4.0000
45.4104	30.0000	5.4772
45.4247	28.0000	5.2915
45.4389	27.0000	5.1962
45.4532	24.0000	4.8990
45.4675	20.0000	4.4721
45.4817	30.0000	5.4772
45.4960	24.0000	4.8990
45.5102	31.0000	5.5678
45.5245	23.0000	4.7958
45.5388	34.0000	5.8310
45.5530	22.0000	4.6904
45.5673	30.0000	5.4772
45.5815	22.0000	4.6904
45.5958	21.0000	4.5826
45.6101	31.0000	5.5678
45.6243	20.0000	4.4721
45.6386	30.0000	5.4772
45.6528	25.0000	5.0000
45.6671	25.0000	5.0000
45.6814	17.0000	4.1231
45.6956	26.0000	5.0990
45.7099	34.0000	5.8310
45.7241	23.0000	4.7958
45.7384	24.0000	4.8990
45.7527	34.0000	5.8310
45.7669	30.0000	5.4772
45.7812	27.0000	5.1962
45.7954	28.0000	5.2915
45.8097	32.0000	5.6569
45.8240	31.0000	5.5678
45.8382	24.0000	4.8990
45.8525	22.0000	4.6904
45.8667	32.0000	5.6569
45.8810	26.0000	5.0990
45.8953	36.0000	6.0000
45.9095	25.0000	5.0000
45.9238	30.0000	5.4772
45.9380	28.0000	5.2915
45.9523	28.0000	5.2915
45.9665	22.0000	4.6904
45.9808	26.0000	5.0990
45.9951	29.0000	5.3852
46.0093	29.0000	5.3852
46.0236	28.0000	5.2915
46.0378	31.0000	5.5678
46.0521	28.0000	5.2915
46.0664	25.0000	5.0000
46.0806	28.0000	5.2915
46.0949	27.0000	5.1962
46.1091	32.0000	5.6569
46.1234	30.0000	5.4772
46.1377	27.0000	5.1962
46.1519	24.0000	4.8990
46.1662	27.0000	5.1962
46.1804	30.0000	5.4772
46.1947	21.0000	4.5826
46.2090	25.0000	5.0000
46.2232	29.0000	5.3852
46.2375	33.0000	5.7446
46.2517	28.0000	5.2915
46.2660	37.0000	6.0828
46.2803	28.0000	5.2915
46.2945	26.0000	5.0990
46.3088	34.0000	5.8310
46.3230	29.0000	5.3852
46.3373	21.0000	4.5826
46.3516	30.0000	5.4772
46.3658	31.0000	5.5678
46.3801	28.0000	5.2915
46.3943	49.0000	7.0000
46.4086	30.0000	5.4772
46.4229	32.0000	5.6569
46.4371	32.0000	5.6569
46.4514	35.0000	5.9161
46.4656	30.0000	5.4772
46.4799	35.0000	5.9161
46.4942	25.0000	5.0000
46.5084	34.0000	5.8310
46.5227	30.0000	5.4772
46.5369	31.0000	5.5678
46.5512	30.0000	5.4772
46.5654	33.0000	5.7446
46.5797	46.0000	6.7823
46.5940	26.0000	5.0990
46.6082	32.0000	5.6569
46.6225	32.0000	5.6569
46.6367	24.0000	4.8990
46.6510	22.0000	4.6904
46.6653	41.0000	6.4031
46.6795	27.0000	5.1962
46.6938	28.0000	5.2915
46.7080	33.0000	5.7446
46.7223	33.0000	5.7446
46.7366	34.0000	5.8310
46.7508	28.0000	5.2915
46.7651	28.0000	5.2915
46.7793	41.0000	6.4031
46.7936	33.0000	5.7446
46.8079	44.0000	6.6332
46.8221	30.0000	5.4772
46.8364	26.0000	5.0990
46.8506	40.0000	6.3246
46.8649	18.0000	4.2426
46.8792	39.0000	6.2450
46.8934	36.0000	6.0000
46.9077	25.0000	5.0000
46.9219	33.0000	5.7446
46.9362	29.0000	5.3852
46.9505	33.0000	5.7446
46.9647	23.0000	4.7958
46.9790	26.0000	5.0990
46.9932	32.0000	5.6569
47.0075	37.0000	6.0828
47.0218	36.0000	6.0000
47.0360	33.0000	5.7446
47.0503	37.0000	6.0828
47.0645	41.0000	6.4031
47.0788	28.0000	5.2915
47.0931	33.0000	5.7446
47.1073	45.0000	6.7082
47.1216	33.0000	5.7446
47.1358	36.0000	6.0000
47.1501	34.0000	5.8310
47.1643	29.0000	5.3852
47.1786	36.0000	6.0000
47.1929	38.0000	6.1644
47.2071	27.0000	5.1962
47.2214	42.0000	6.4807
47.2356	31.0000	5.5678
47.2499	39.0000	6.2450
47.2642	36.0000	6.0000
47.2784	34.0000	5.8310
47.2927	36.0000	6.0000
47.3069	49.0000	7.0000
47.3212	38.0000	6.1644
47.3355	41.0000	6.4031
47.3497	35.0000	5.9161
47.3640	43.0000	6.5574
47.3782	55.0000	7.4162
47.3925	41.0000	6.4031
47.4068	58.0000	7.6158
47.4210	41.0000	6.4031
47.4353	40.0000	6.3246
47.4495	51.0000	7.1414
47.4638	52.0000	7.2111
47.4781	56.0000	7.4833
47.4923	57.0000	7.5498
47.5066	53.0000	7.2801
47.5208	43.0000	6.5574
47.5351	61.0000	7.8102
47.5494	69.0000	8.3066
47.5636	59.0000	7.6811
47.5779	67.0000	8.1854
47.5921	68.0000	8.2462
47.6064	68.0000	8.2462
47.6207	86.0000	9.2736
47.6349	65.0000	8.0623
47.6492	73.0000	8.5440
47.6634	87.0000	9.3274
47.6777	99.0000	9.9499
47.6919	93.0000	9.6437
47.7062	93.0000	9.6437
47.7205	97.0000	9.8489
47.7347	130.0000	11.4018
47.7490	115.0000	10.7238
47.7632	124.0000	11.1355
47.7775	126.0000	11.2250
47.7918	113.0000	10.6301
47.8060	144.0000	12.0000
47.8203	130.0000	11.4018
47.8345	157.0000	12.5300
47.8488	150.0000	12.2474
47.8631	139.0000	11.7898
47.8773	168.0000	12.9615
47.8916	178.0000	13.3417
47.9058	181.0000	13.4536
47.9201	156.0000	12.4900
47.9344	178.0000	13.3417
47.9486	177.0000	13.3041
47.9629	172.0000	13.1149
47.9771	191.0000	13.8203
47.9914	172.0000	13.1149
48.0057	182.0000	13.4907
48.0199	148.0000	12.1655
48.0342	163.0000	12.7671
48.0484	165.0000	12.8452
48.0627	171.0000	13.0767
48.0770	181.0000	13.4536
48.0912	144.0000	12.0000
48.1055	137.0000	11.7047
48.1197	121.0000	11.0000
48.1340	131.0000	11.4455
48.1483	137.0000	11.7047
48.1625	100.0000	10.0000
48.1768	127.0000	11.2694
48.1910	114.0000	10.6771
48.2053	96.0000	9.7980
48.2196	85.0000	9.2195
48.2338	109.0000	10.4403
48.2481	105.0000	10.2470
48.2623	81.0000	9.0000
48.2766	60.0000	7.7460
48.2908	64.0000	8.0000
48.3051	82.0000	9.0554
48.3194	70.0000	8.3666
48.3336	76.0000	8.7178
48.3479	53.0000	7.2801
48.3621	66.0000	8.1240
48.3764	71.0000	8.4261
48.3907	72.0000	8.4853
48.4049	62.0000	7.8740
48.4192	56.0000	7.4833
48.4334	54.0000	7.3485
48.4477	48.0000	6.9282
48.4620	59.0000	7.6811
48.4762	41.0000	6.4031
48.4905	41.0000	6.4031
48.5047	49.0000	7.0000
[truncated: 4,313 more rows]
