# Supplementary material for: pdCIFplotter: visualizing powder diffraction data in pdCIF format
Source: J Appl Crystallogr. 2022 May 25;55(Pt 3):631–7. doi: 10.1107/S1600576722003478 (PMC9172038; doi:10.1107/S1600576722003478)
Supplement: Supplementary file 3 [file j-55-00631-sup3.zip › second/xye-files/degussa_013.xye]

20.0000	70.0000	8.3666
20.0143	52.0000	7.2111
20.0285	78.0000	8.8318
20.0428	68.0000	8.2462
20.0570	76.0000	8.7178
20.0713	64.0000	8.0000
20.0856	73.0000	8.5440
20.0998	64.0000	8.0000
20.1141	77.0000	8.7750
20.1283	70.0000	8.3666
20.1426	74.0000	8.6023
20.1569	85.0000	9.2195
20.1711	60.0000	7.7460
20.1854	74.0000	8.6023
20.1996	64.0000	8.0000
20.2139	73.0000	8.5440
20.2282	69.0000	8.3066
20.2424	70.0000	8.3666
20.2567	81.0000	9.0000
20.2709	60.0000	7.7460
20.2852	78.0000	8.8318
20.2994	69.0000	8.3066
20.3137	47.0000	6.8557
20.3280	63.0000	7.9373
20.3422	63.0000	7.9373
20.3565	57.0000	7.5498
20.3707	47.0000	6.8557
20.3850	67.0000	8.1854
20.3993	69.0000	8.3066
20.4135	69.0000	8.3066
20.4278	73.0000	8.5440
20.4420	82.0000	9.0554
20.4563	71.0000	8.4261
20.4706	51.0000	7.1414
20.4848	67.0000	8.1854
20.4991	58.0000	7.6158
20.5133	61.0000	7.8102
20.5276	70.0000	8.3666
20.5419	77.0000	8.7750
20.5561	71.0000	8.4261
20.5704	48.0000	6.9282
20.5846	64.0000	8.0000
20.5989	69.0000	8.3066
20.6132	61.0000	7.8102
20.6274	79.0000	8.8882
20.6417	63.0000	7.9373
20.6559	72.0000	8.4853
20.6702	60.0000	7.7460
20.6845	54.0000	7.3485
20.6987	61.0000	7.8102
20.7130	67.0000	8.1854
20.7272	67.0000	8.1854
20.7415	74.0000	8.6023
20.7558	79.0000	8.8882
20.7700	78.0000	8.8318
20.7843	67.0000	8.1854
20.7985	61.0000	7.8102
20.8128	81.0000	9.0000
20.8271	58.0000	7.6158
20.8413	69.0000	8.3066
20.8556	69.0000	8.3066
20.8698	78.0000	8.8318
20.8841	62.0000	7.8740
20.8983	62.0000	7.8740
20.9126	47.0000	6.8557
20.9269	71.0000	8.4261
20.9411	69.0000	8.3066
20.9554	66.0000	8.1240
20.9696	55.0000	7.4162
20.9839	63.0000	7.9373
20.9982	53.0000	7.2801
21.0124	49.0000	7.0000
21.0267	59.0000	7.6811
21.0409	66.0000	8.1240
21.0552	68.0000	8.2462
21.0695	52.0000	7.2111
21.0837	71.0000	8.4261
21.0980	51.0000	7.1414
21.1122	55.0000	7.4162
21.1265	79.0000	8.8882
21.1408	57.0000	7.5498
21.1550	62.0000	7.8740
21.1693	60.0000	7.7460
21.1835	59.0000	7.6811
21.1978	52.0000	7.2111
21.2121	54.0000	7.3485
21.2263	65.0000	8.0623
21.2406	58.0000	7.6158
21.2548	60.0000	7.7460
21.2691	65.0000	8.0623
21.2834	63.0000	7.9373
21.2976	82.0000	9.0554
21.3119	69.0000	8.3066
21.3261	64.0000	8.0000
21.3404	79.0000	8.8882
21.3547	60.0000	7.7460
21.3689	71.0000	8.4261
21.3832	58.0000	7.6158
21.3974	58.0000	7.6158
21.4117	62.0000	7.8740
21.4260	59.0000	7.6811
21.4402	64.0000	8.0000
21.4545	66.0000	8.1240
21.4687	68.0000	8.2462
21.4830	63.0000	7.9373
21.4972	73.0000	8.5440
21.5115	79.0000	8.8882
21.5258	57.0000	7.5498
21.5400	57.0000	7.5498
21.5543	71.0000	8.4261
21.5685	70.0000	8.3666
21.5828	55.0000	7.4162
21.5971	64.0000	8.0000
21.6113	59.0000	7.6811
21.6256	66.0000	8.1240
21.6398	79.0000	8.8882
21.6541	58.0000	7.6158
21.6684	60.0000	7.7460
21.6826	60.0000	7.7460
21.6969	62.0000	7.8740
21.7111	70.0000	8.3666
21.7254	60.0000	7.7460
21.7397	69.0000	8.3066
21.7539	68.0000	8.2462
21.7682	66.0000	8.1240
21.7824	68.0000	8.2462
21.7967	61.0000	7.8102
21.8110	53.0000	7.2801
21.8252	57.0000	7.5498
21.8395	63.0000	7.9373
21.8537	51.0000	7.1414
21.8680	67.0000	8.1854
21.8823	56.0000	7.4833
21.8965	67.0000	8.1854
21.9108	61.0000	7.8102
21.9250	62.0000	7.8740
21.9393	72.0000	8.4853
21.9536	63.0000	7.9373
21.9678	73.0000	8.5440
21.9821	65.0000	8.0623
21.9963	75.0000	8.6603
22.0106	53.0000	7.2801
22.0248	59.0000	7.6811
22.0391	53.0000	7.2801
22.0534	62.0000	7.8740
22.0676	66.0000	8.1240
22.0819	61.0000	7.8102
22.0961	66.0000	8.1240
22.1104	74.0000	8.6023
22.1247	56.0000	7.4833
22.1389	62.0000	7.8740
22.1532	72.0000	8.4853
22.1674	43.0000	6.5574
22.1817	65.0000	8.0623
22.1960	62.0000	7.8740
22.2102	71.0000	8.4261
22.2245	60.0000	7.7460
22.2387	51.0000	7.1414
22.2530	62.0000	7.8740
22.2673	52.0000	7.2111
22.2815	58.0000	7.6158
22.2958	67.0000	8.1854
22.3100	62.0000	7.8740
22.3243	46.0000	6.7823
22.3386	55.0000	7.4162
22.3528	59.0000	7.6811
22.3671	61.0000	7.8102
22.3813	69.0000	8.3066
22.3956	56.0000	7.4833
22.4099	68.0000	8.2462
22.4241	62.0000	7.8740
22.4384	55.0000	7.4162
22.4526	56.0000	7.4833
22.4669	65.0000	8.0623
22.4812	59.0000	7.6811
22.4954	59.0000	7.6811
22.5097	54.0000	7.3485
22.5239	53.0000	7.2801
22.5382	55.0000	7.4162
22.5525	56.0000	7.4833
22.5667	47.0000	6.8557
22.5810	55.0000	7.4162
22.5952	56.0000	7.4833
22.6095	63.0000	7.9373
22.6237	49.0000	7.0000
22.6380	60.0000	7.7460
22.6523	58.0000	7.6158
22.6665	63.0000	7.9373
22.6808	83.0000	9.1104
22.6950	63.0000	7.9373
22.7093	70.0000	8.3666
22.7236	81.0000	9.0000
22.7378	60.0000	7.7460
22.7521	72.0000	8.4853
22.7663	62.0000	7.8740
22.7806	69.0000	8.3066
22.7949	54.0000	7.3485
22.8091	71.0000	8.4261
22.8234	68.0000	8.2462
22.8376	70.0000	8.3666
22.8519	50.0000	7.0711
22.8662	65.0000	8.0623
22.8804	67.0000	8.1854
22.8947	64.0000	8.0000
22.9089	79.0000	8.8882
22.9232	59.0000	7.6811
22.9375	67.0000	8.1854
22.9517	61.0000	7.8102
22.9660	55.0000	7.4162
22.9802	57.0000	7.5498
22.9945	68.0000	8.2462
23.0088	62.0000	7.8740
23.0230	56.0000	7.4833
23.0373	54.0000	7.3485
23.0515	61.0000	7.8102
23.0658	56.0000	7.4833
23.0801	60.0000	7.7460
23.0943	63.0000	7.9373
23.1086	68.0000	8.2462
23.1228	72.0000	8.4853
23.1371	66.0000	8.1240
23.1513	57.0000	7.5498
23.1656	52.0000	7.2111
23.1799	63.0000	7.9373
23.1941	67.0000	8.1854
23.2084	71.0000	8.4261
23.2226	54.0000	7.3485
23.2369	56.0000	7.4833
23.2512	57.0000	7.5498
23.2654	69.0000	8.3066
23.2797	63.0000	7.9373
23.2939	63.0000	7.9373
23.3082	59.0000	7.6811
23.3225	57.0000	7.5498
23.3367	84.0000	9.1652
23.3510	65.0000	8.0623
23.3652	56.0000	7.4833
23.3795	68.0000	8.2462
23.3938	63.0000	7.9373
23.4080	58.0000	7.6158
23.4223	62.0000	7.8740
23.4365	65.0000	8.0623
23.4508	67.0000	8.1854
23.4651	63.0000	7.9373
23.4793	51.0000	7.1414
23.4936	51.0000	7.1414
23.5078	56.0000	7.4833
23.5221	66.0000	8.1240
23.5364	62.0000	7.8740
23.5506	67.0000	8.1854
23.5649	74.0000	8.6023
23.5791	63.0000	7.9373
23.5934	64.0000	8.0000
23.6077	75.0000	8.6603
23.6219	54.0000	7.3485
23.6362	61.0000	7.8102
23.6504	76.0000	8.7178
23.6647	61.0000	7.8102
23.6790	71.0000	8.4261
23.6932	65.0000	8.0623
23.7075	58.0000	7.6158
23.7217	65.0000	8.0623
23.7360	65.0000	8.0623
23.7502	73.0000	8.5440
23.7645	55.0000	7.4162
23.7788	69.0000	8.3066
23.7930	54.0000	7.3485
23.8073	55.0000	7.4162
23.8215	55.0000	7.4162
23.8358	67.0000	8.1854
23.8501	68.0000	8.2462
23.8643	75.0000	8.6603
23.8786	70.0000	8.3666
23.8928	63.0000	7.9373
23.9071	56.0000	7.4833
23.9214	61.0000	7.8102
23.9356	81.0000	9.0000
23.9499	60.0000	7.7460
23.9641	54.0000	7.3485
23.9784	57.0000	7.5498
23.9927	71.0000	8.4261
24.0069	78.0000	8.8318
24.0212	55.0000	7.4162
24.0354	65.0000	8.0623
24.0497	75.0000	8.6603
24.0640	56.0000	7.4833
24.0782	77.0000	8.7750
24.0925	69.0000	8.3066
24.1067	85.0000	9.2195
24.1210	80.0000	8.9443
24.1353	62.0000	7.8740
24.1495	71.0000	8.4261
24.1638	66.0000	8.1240
24.1780	61.0000	7.8102
24.1923	79.0000	8.8882
24.2066	68.0000	8.2462
24.2208	80.0000	8.9443
24.2351	61.0000	7.8102
24.2493	87.0000	9.3274
24.2636	69.0000	8.3066
24.2779	70.0000	8.3666
24.2921	86.0000	9.2736
24.3064	81.0000	9.0000
24.3206	74.0000	8.6023
24.3349	65.0000	8.0623
24.3491	72.0000	8.4853
24.3634	66.0000	8.1240
24.3777	65.0000	8.0623
24.3919	69.0000	8.3066
24.4062	61.0000	7.8102
24.4204	70.0000	8.3666
24.4347	73.0000	8.5440
24.4490	80.0000	8.9443
24.4632	72.0000	8.4853
24.4775	83.0000	9.1104
24.4917	92.0000	9.5917
24.5060	84.0000	9.1652
24.5203	83.0000	9.1104
24.5345	79.0000	8.8882
24.5488	85.0000	9.2195
24.5630	101.0000	10.0499
24.5773	72.0000	8.4853
24.5916	86.0000	9.2736
24.6058	100.0000	10.0000
24.6201	79.0000	8.8882
24.6343	89.0000	9.4340
24.6486	99.0000	9.9499
24.6629	105.0000	10.2470
24.6771	103.0000	10.1489
24.6914	94.0000	9.6954
24.7056	94.0000	9.6954
24.7199	106.0000	10.2956
24.7342	113.0000	10.6301
24.7484	103.0000	10.1489
24.7627	117.0000	10.8167
24.7769	113.0000	10.6301
24.7912	104.0000	10.1980
24.8055	126.0000	11.2250
24.8197	116.0000	10.7703
24.8340	133.0000	11.5326
24.8482	154.0000	12.4097
24.8625	127.0000	11.2694
24.8767	149.0000	12.2066
24.8910	151.0000	12.2882
24.9053	145.0000	12.0416
24.9195	178.0000	13.3417
24.9338	192.0000	13.8564
24.9480	188.0000	13.7113
24.9623	200.0000	14.1421
24.9766	233.0000	15.2643
24.9908	214.0000	14.6287
25.0051	215.0000	14.6629
25.0193	221.0000	14.8661
25.0336	271.0000	16.4621
25.0479	311.0000	17.6352
25.0621	348.0000	18.6548
25.0764	332.0000	18.2209
25.0906	407.0000	20.1742
25.1049	357.0000	18.8944
25.1192	413.0000	20.3224
25.1334	501.0000	22.3830
25.1477	479.0000	21.8861
25.1619	527.0000	22.9565
25.1762	538.0000	23.1948
25.1905	601.0000	24.5153
25.2047	606.0000	24.6171
25.2190	647.0000	25.4362
25.2332	720.0000	26.8328
25.2475	687.0000	26.2107
25.2618	724.0000	26.9072
25.2760	771.0000	27.7669
25.2903	759.0000	27.5500
25.3045	744.0000	27.2764
25.3188	712.0000	26.6833
25.3331	708.0000	26.6083
25.3473	692.0000	26.3059
25.3616	640.0000	25.2982
25.3758	619.0000	24.8797
25.3901	597.0000	24.4336
25.4044	600.0000	24.4949
25.4186	591.0000	24.3105
25.4329	523.0000	22.8692
25.4471	514.0000	22.6716
25.4614	454.0000	21.3073
25.4756	388.0000	19.6977
25.4899	394.0000	19.8494
25.5042	362.0000	19.0263
25.5184	356.0000	18.8680
25.5327	313.0000	17.6918
25.5469	286.0000	16.9115
25.5612	262.0000	16.1864
25.5755	272.0000	16.4924
25.5897	228.0000	15.0997
25.6040	218.0000	14.7648
25.6182	225.0000	15.0000
25.6325	200.0000	14.1421
25.6468	190.0000	13.7840
25.6610	183.0000	13.5277
25.6753	161.0000	12.6886
25.6895	155.0000	12.4499
25.7038	155.0000	12.4499
25.7181	153.0000	12.3693
25.7323	128.0000	11.3137
25.7466	137.0000	11.7047
25.7608	163.0000	12.7671
25.7751	123.0000	11.0905
25.7894	112.0000	10.5830
25.8036	122.0000	11.0454
25.8179	114.0000	10.6771
25.8321	114.0000	10.6771
25.8464	125.0000	11.1803
25.8607	100.0000	10.0000
25.8749	107.0000	10.3441
25.8892	116.0000	10.7703
25.9034	103.0000	10.1489
25.9177	97.0000	9.8489
25.9320	111.0000	10.5357
25.9462	91.0000	9.5394
25.9605	71.0000	8.4261
25.9747	81.0000	9.0000
25.9890	97.0000	9.8489
26.0032	100.0000	10.0000
26.0175	106.0000	10.2956
26.0318	90.0000	9.4868
26.0460	95.0000	9.7468
26.0603	100.0000	10.0000
26.0745	93.0000	9.6437
26.0888	64.0000	8.0000
26.1031	76.0000	8.7178
26.1173	92.0000	9.5917
26.1316	75.0000	8.6603
26.1458	107.0000	10.3441
26.1601	81.0000	9.0000
26.1744	73.0000	8.5440
26.1886	80.0000	8.9443
26.2029	80.0000	8.9443
26.2171	79.0000	8.8882
26.2314	81.0000	9.0000
26.2457	85.0000	9.2195
26.2599	87.0000	9.3274
26.2742	88.0000	9.3808
26.2884	71.0000	8.4261
26.3027	63.0000	7.9373
26.3170	85.0000	9.2195
26.3312	75.0000	8.6603
26.3455	60.0000	7.7460
26.3597	79.0000	8.8882
26.3740	62.0000	7.8740
26.3883	68.0000	8.2462
26.4025	55.0000	7.4162
26.4168	84.0000	9.1652
26.4310	71.0000	8.4261
26.4453	77.0000	8.7750
26.4596	69.0000	8.3066
26.4738	60.0000	7.7460
26.4881	64.0000	8.0000
26.5023	80.0000	8.9443
26.5166	86.0000	9.2736
26.5309	64.0000	8.0000
26.5451	50.0000	7.0711
26.5594	60.0000	7.7460
26.5736	57.0000	7.5498
26.5879	67.0000	8.1854
26.6021	68.0000	8.2462
26.6164	68.0000	8.2462
26.6307	65.0000	8.0623
26.6449	76.0000	8.7178
26.6592	73.0000	8.5440
26.6734	63.0000	7.9373
26.6877	54.0000	7.3485
26.7020	55.0000	7.4162
26.7162	77.0000	8.7750
26.7305	72.0000	8.4853
26.7447	71.0000	8.4261
26.7590	76.0000	8.7178
26.7733	63.0000	7.9373
26.7875	63.0000	7.9373
26.8018	62.0000	7.8740
26.8160	58.0000	7.6158
26.8303	48.0000	6.9282
26.8446	62.0000	7.8740
26.8588	69.0000	8.3066
26.8731	54.0000	7.3485
26.8873	65.0000	8.0623
26.9016	56.0000	7.4833
26.9159	83.0000	9.1104
26.9301	58.0000	7.6158
26.9444	53.0000	7.2801
26.9586	64.0000	8.0000
26.9729	73.0000	8.5440
26.9872	69.0000	8.3066
27.0014	59.0000	7.6811
27.0157	69.0000	8.3066
27.0299	86.0000	9.2736
27.0442	66.0000	8.1240
27.0585	63.0000	7.9373
27.0727	62.0000	7.8740
27.0870	60.0000	7.7460
27.1012	84.0000	9.1652
27.1155	92.0000	9.5917
27.1298	84.0000	9.1652
27.1440	77.0000	8.7750
27.1583	71.0000	8.4261
27.1725	73.0000	8.5440
27.1868	102.0000	10.0995
27.2010	100.0000	10.0000
27.2153	124.0000	11.1355
27.2296	119.0000	10.9087
27.2438	110.0000	10.4881
27.2581	115.0000	10.7238
27.2723	108.0000	10.3923
27.2866	126.0000	11.2250
27.3009	160.0000	12.6491
27.3151	164.0000	12.8062
27.3294	162.0000	12.7279
27.3436	174.0000	13.1909
27.3579	146.0000	12.0830
27.3722	198.0000	14.0712
27.3864	204.0000	14.2829
27.4007	188.0000	13.7113
27.4149	193.0000	13.8924
27.4292	178.0000	13.3417
27.4435	179.0000	13.3791
27.4577	170.0000	13.0384
27.4720	171.0000	13.0767
27.4862	145.0000	12.0416
27.5005	131.0000	11.4455
27.5148	114.0000	10.6771
27.5290	109.0000	10.4403
27.5433	83.0000	9.1104
27.5575	99.0000	9.9499
27.5718	91.0000	9.5394
27.5861	84.0000	9.1652
27.6003	76.0000	8.7178
27.6146	91.0000	9.5394
27.6288	100.0000	10.0000
27.6431	84.0000	9.1652
27.6574	79.0000	8.8882
27.6716	63.0000	7.9373
27.6859	67.0000	8.1854
27.7001	71.0000	8.4261
27.7144	80.0000	8.9443
27.7286	72.0000	8.4853
27.7429	75.0000	8.6603
27.7572	66.0000	8.1240
27.7714	64.0000	8.0000
27.7857	64.0000	8.0000
27.7999	55.0000	7.4162
27.8142	52.0000	7.2111
27.8285	61.0000	7.8102
27.8427	65.0000	8.0623
27.8570	62.0000	7.8740
27.8712	59.0000	7.6811
27.8855	60.0000	7.7460
27.8998	63.0000	7.9373
27.9140	67.0000	8.1854
27.9283	61.0000	7.8102
27.9425	51.0000	7.1414
27.9568	72.0000	8.4853
27.9711	62.0000	7.8740
27.9853	64.0000	8.0000
27.9996	63.0000	7.9373
28.0138	56.0000	7.4833
28.0281	64.0000	8.0000
28.0424	47.0000	6.8557
28.0566	65.0000	8.0623
28.0709	56.0000	7.4833
28.0851	50.0000	7.0711
28.0994	62.0000	7.8740
28.1137	39.0000	6.2450
28.1279	45.0000	6.7082
28.1422	48.0000	6.9282
28.1564	44.0000	6.6332
28.1707	61.0000	7.8102
28.1850	43.0000	6.5574
28.1992	59.0000	7.6811
28.2135	60.0000	7.7460
28.2277	78.0000	8.8318
28.2420	47.0000	6.8557
28.2563	40.0000	6.3246
28.2705	79.0000	8.8882
28.2848	51.0000	7.1414
28.2990	65.0000	8.0623
28.3133	59.0000	7.6811
28.3275	50.0000	7.0711
28.3418	42.0000	6.4807
28.3561	49.0000	7.0000
28.3703	49.0000	7.0000
28.3846	62.0000	7.8740
28.3988	60.0000	7.7460
28.4131	56.0000	7.4833
28.4274	58.0000	7.6158
28.4416	46.0000	6.7823
28.4559	54.0000	7.3485
28.4701	41.0000	6.4031
28.4844	60.0000	7.7460
28.4987	52.0000	7.2111
28.5129	50.0000	7.0711
28.5272	41.0000	6.4031
28.5414	50.0000	7.0711
28.5557	70.0000	8.3666
28.5700	54.0000	7.3485
28.5842	55.0000	7.4162
28.5985	50.0000	7.0711
28.6127	63.0000	7.9373
28.6270	54.0000	7.3485
28.6413	51.0000	7.1414
28.6555	42.0000	6.4807
28.6698	54.0000	7.3485
28.6840	48.0000	6.9282
28.6983	51.0000	7.1414
28.7126	46.0000	6.7823
28.7268	56.0000	7.4833
28.7411	44.0000	6.6332
28.7553	46.0000	6.7823
28.7696	58.0000	7.6158
28.7839	48.0000	6.9282
28.7981	53.0000	7.2801
28.8124	53.0000	7.2801
28.8266	31.0000	5.5678
28.8409	62.0000	7.8740
28.8551	60.0000	7.7460
28.8694	47.0000	6.8557
28.8837	49.0000	7.0000
28.8979	64.0000	8.0000
28.9122	38.0000	6.1644
28.9264	50.0000	7.0711
28.9407	37.0000	6.0828
28.9550	45.0000	6.7082
28.9692	52.0000	7.2111
28.9835	51.0000	7.1414
28.9977	51.0000	7.1414
29.0120	43.0000	6.5574
29.0263	48.0000	6.9282
29.0405	58.0000	7.6158
29.0548	61.0000	7.8102
29.0690	65.0000	8.0623
29.0833	57.0000	7.5498
29.0976	48.0000	6.9282
29.1118	45.0000	6.7082
29.1261	46.0000	6.7823
29.1403	48.0000	6.9282
29.1546	53.0000	7.2801
29.1689	51.0000	7.1414
29.1831	49.0000	7.0000
29.1974	51.0000	7.1414
29.2116	59.0000	7.6811
29.2259	54.0000	7.3485
29.2402	54.0000	7.3485
29.2544	49.0000	7.0000
29.2687	54.0000	7.3485
29.2829	54.0000	7.3485
29.2972	53.0000	7.2801
29.3115	48.0000	6.9282
29.3257	45.0000	6.7082
29.3400	47.0000	6.8557
29.3542	47.0000	6.8557
29.3685	49.0000	7.0000
29.3828	59.0000	7.6811
29.3970	48.0000	6.9282
29.4113	39.0000	6.2450
29.4255	50.0000	7.0711
29.4398	33.0000	5.7446
29.4540	37.0000	6.0828
29.4683	47.0000	6.8557
29.4826	55.0000	7.4162
29.4968	52.0000	7.2111
29.5111	45.0000	6.7082
29.5253	47.0000	6.8557
29.5396	46.0000	6.7823
29.5539	63.0000	7.9373
29.5681	61.0000	7.8102
29.5824	46.0000	6.7823
29.5966	47.0000	6.8557
29.6109	43.0000	6.5574
29.6252	42.0000	6.4807
29.6394	51.0000	7.1414
29.6537	44.0000	6.6332
29.6679	41.0000	6.4031
29.6822	55.0000	7.4162
29.6965	48.0000	6.9282
29.7107	40.0000	6.3246
29.7250	60.0000	7.7460
29.7392	51.0000	7.1414
29.7535	51.0000	7.1414
29.7678	38.0000	6.1644
29.7820	51.0000	7.1414
29.7963	36.0000	6.0000
29.8105	41.0000	6.4031
29.8248	47.0000	6.8557
29.8391	45.0000	6.7082
29.8533	52.0000	7.2111
29.8676	46.0000	6.7823
29.8818	47.0000	6.8557
29.8961	50.0000	7.0711
29.9104	38.0000	6.1644
29.9246	44.0000	6.6332
29.9389	44.0000	6.6332
29.9531	52.0000	7.2111
29.9674	39.0000	6.2450
29.9817	40.0000	6.3246
29.9959	39.0000	6.2450
30.0102	52.0000	7.2111
30.0244	45.0000	6.7082
30.0387	36.0000	6.0000
30.0529	51.0000	7.1414
30.0672	42.0000	6.4807
30.0815	43.0000	6.5574
30.0957	48.0000	6.9282
30.1100	50.0000	7.0711
30.1242	51.0000	7.1414
30.1385	39.0000	6.2450
30.1528	45.0000	6.7082
30.1670	38.0000	6.1644
30.1813	47.0000	6.8557
30.1955	47.0000	6.8557
30.2098	33.0000	5.7446
30.2241	51.0000	7.1414
30.2383	51.0000	7.1414
30.2526	46.0000	6.7823
30.2668	35.0000	5.9161
30.2811	54.0000	7.3485
30.2954	45.0000	6.7082
30.3096	42.0000	6.4807
30.3239	32.0000	5.6569
30.3381	50.0000	7.0711
30.3524	61.0000	7.8102
30.3667	49.0000	7.0000
30.3809	51.0000	7.1414
30.3952	54.0000	7.3485
30.4094	49.0000	7.0000
30.4237	41.0000	6.4031
30.4380	33.0000	5.7446
30.4522	43.0000	6.5574
30.4665	48.0000	6.9282
30.4807	27.0000	5.1962
30.4950	53.0000	7.2801
30.5093	53.0000	7.2801
30.5235	41.0000	6.4031
30.5378	37.0000	6.0828
30.5520	35.0000	5.9161
30.5663	42.0000	6.4807
30.5805	30.0000	5.4772
30.5948	41.0000	6.4031
30.6091	44.0000	6.6332
30.6233	42.0000	6.4807
30.6376	48.0000	6.9282
30.6518	36.0000	6.0000
30.6661	47.0000	6.8557
30.6804	33.0000	5.7446
30.6946	49.0000	7.0000
30.7089	45.0000	6.7082
30.7231	37.0000	6.0828
30.7374	52.0000	7.2111
30.7517	47.0000	6.8557
30.7659	47.0000	6.8557
30.7802	51.0000	7.1414
30.7944	52.0000	7.2111
30.8087	54.0000	7.3485
30.8230	41.0000	6.4031
30.8372	60.0000	7.7460
30.8515	36.0000	6.0000
30.8657	36.0000	6.0000
30.8800	46.0000	6.7823
30.8943	33.0000	5.7446
30.9085	36.0000	6.0000
30.9228	43.0000	6.5574
30.9370	51.0000	7.1414
30.9513	37.0000	6.0828
30.9656	48.0000	6.9282
30.9798	49.0000	7.0000
30.9941	47.0000	6.8557
31.0083	44.0000	6.6332
31.0226	39.0000	6.2450
31.0369	37.0000	6.0828
31.0511	53.0000	7.2801
31.0654	54.0000	7.3485
31.0796	36.0000	6.0000
31.0939	41.0000	6.4031
31.1082	44.0000	6.6332
31.1224	47.0000	6.8557
31.1367	47.0000	6.8557
31.1509	51.0000	7.1414
31.1652	53.0000	7.2801
31.1794	46.0000	6.7823
31.1937	37.0000	6.0828
31.2080	45.0000	6.7082
31.2222	31.0000	5.5678
31.2365	43.0000	6.5574
31.2507	50.0000	7.0711
31.2650	46.0000	6.7823
31.2793	48.0000	6.9282
31.2935	45.0000	6.7082
31.3078	45.0000	6.7082
31.3220	39.0000	6.2450
31.3363	46.0000	6.7823
31.3506	39.0000	6.2450
31.3648	40.0000	6.3246
31.3791	41.0000	6.4031
31.3933	55.0000	7.4162
31.4076	37.0000	6.0828
31.4219	39.0000	6.2450
31.4361	59.0000	7.6811
31.4504	45.0000	6.7082
31.4646	39.0000	6.2450
31.4789	44.0000	6.6332
31.4932	41.0000	6.4031
31.5074	50.0000	7.0711
31.5217	38.0000	6.1644
31.5359	50.0000	7.0711
31.5502	36.0000	6.0000
31.5645	55.0000	7.4162
31.5787	41.0000	6.4031
31.5930	48.0000	6.9282
31.6072	38.0000	6.1644
31.6215	39.0000	6.2450
31.6358	45.0000	6.7082
31.6500	40.0000	6.3246
31.6643	37.0000	6.0828
31.6785	47.0000	6.8557
31.6928	40.0000	6.3246
31.7070	36.0000	6.0000
31.7213	37.0000	6.0828
31.7356	50.0000	7.0711
31.7498	57.0000	7.5498
31.7641	47.0000	6.8557
31.7783	35.0000	5.9161
31.7926	39.0000	6.2450
31.8069	41.0000	6.4031
31.8211	39.0000	6.2450
31.8354	37.0000	6.0828
31.8496	49.0000	7.0000
31.8639	34.0000	5.8310
31.8782	42.0000	6.4807
31.8924	38.0000	6.1644
31.9067	39.0000	6.2450
31.9209	45.0000	6.7082
31.9352	58.0000	7.6158
31.9495	40.0000	6.3246
31.9637	43.0000	6.5574
31.9780	57.0000	7.5498
31.9922	39.0000	6.2450
32.0065	37.0000	6.0828
32.0208	46.0000	6.7823
32.0350	40.0000	6.3246
32.0493	37.0000	6.0828
32.0635	32.0000	5.6569
32.0778	38.0000	6.1644
32.0921	53.0000	7.2801
32.1063	50.0000	7.0711
32.1206	34.0000	5.8310
32.1348	41.0000	6.4031
32.1491	61.0000	7.8102
32.1634	55.0000	7.4162
32.1776	38.0000	6.1644
32.1919	33.0000	5.7446
32.2061	42.0000	6.4807
32.2204	43.0000	6.5574
32.2347	40.0000	6.3246
32.2489	36.0000	6.0000
32.2632	51.0000	7.1414
32.2774	55.0000	7.4162
32.2917	48.0000	6.9282
32.3059	44.0000	6.6332
32.3202	44.0000	6.6332
32.3345	43.0000	6.5574
32.3487	43.0000	6.5574
32.3630	51.0000	7.1414
32.3772	46.0000	6.7823
32.3915	43.0000	6.5574
32.4058	38.0000	6.1644
32.4200	41.0000	6.4031
32.4343	51.0000	7.1414
32.4485	36.0000	6.0000
32.4628	36.0000	6.0000
32.4771	48.0000	6.9282
32.4913	52.0000	7.2111
32.5056	46.0000	6.7823
32.5198	35.0000	5.9161
32.5341	29.0000	5.3852
32.5484	45.0000	6.7082
32.5626	42.0000	6.4807
32.5769	49.0000	7.0000
32.5911	35.0000	5.9161
32.6054	40.0000	6.3246
32.6197	37.0000	6.0828
32.6339	42.0000	6.4807
32.6482	40.0000	6.3246
32.6624	44.0000	6.6332
32.6767	48.0000	6.9282
32.6910	33.0000	5.7446
32.7052	49.0000	7.0000
32.7195	42.0000	6.4807
32.7337	38.0000	6.1644
32.7480	44.0000	6.6332
32.7623	47.0000	6.8557
32.7765	36.0000	6.0000
32.7908	38.0000	6.1644
32.8050	35.0000	5.9161
32.8193	40.0000	6.3246
32.8336	31.0000	5.5678
32.8478	44.0000	6.6332
32.8621	40.0000	6.3246
32.8763	41.0000	6.4031
32.8906	45.0000	6.7082
32.9048	40.0000	6.3246
32.9191	39.0000	6.2450
32.9334	43.0000	6.5574
32.9476	37.0000	6.0828
32.9619	30.0000	5.4772
32.9761	47.0000	6.8557
32.9904	35.0000	5.9161
33.0047	43.0000	6.5574
33.0189	33.0000	5.7446
33.0332	46.0000	6.7823
33.0474	42.0000	6.4807
33.0617	37.0000	6.0828
33.0760	42.0000	6.4807
33.0902	40.0000	6.3246
33.1045	53.0000	7.2801
33.1187	38.0000	6.1644
33.1330	26.0000	5.0990
33.1473	49.0000	7.0000
33.1615	41.0000	6.4031
33.1758	35.0000	5.9161
33.1900	49.0000	7.0000
33.2043	36.0000	6.0000
33.2186	32.0000	5.6569
33.2328	50.0000	7.0711
33.2471	41.0000	6.4031
33.2613	44.0000	6.6332
33.2756	38.0000	6.1644
33.2899	37.0000	6.0828
33.3041	45.0000	6.7082
33.3184	37.0000	6.0828
33.3326	33.0000	5.7446
33.3469	46.0000	6.7823
33.3612	39.0000	6.2450
33.3754	37.0000	6.0828
33.3897	50.0000	7.0711
33.4039	37.0000	6.0828
33.4182	41.0000	6.4031
33.4324	33.0000	5.7446
33.4467	52.0000	7.2111
33.4610	39.0000	6.2450
33.4752	46.0000	6.7823
33.4895	46.0000	6.7823
33.5037	42.0000	6.4807
33.5180	43.0000	6.5574
33.5323	38.0000	6.1644
33.5465	42.0000	6.4807
33.5608	33.0000	5.7446
33.5750	43.0000	6.5574
33.5893	26.0000	5.0990
33.6036	33.0000	5.7446
33.6178	41.0000	6.4031
33.6321	42.0000	6.4807
33.6463	38.0000	6.1644
33.6606	36.0000	6.0000
33.6749	43.0000	6.5574
33.6891	43.0000	6.5574
33.7034	43.0000	6.5574
33.7176	34.0000	5.8310
33.7319	35.0000	5.9161
33.7462	41.0000	6.4031
33.7604	50.0000	7.0711
33.7747	44.0000	6.6332
33.7889	38.0000	6.1644
33.8032	36.0000	6.0000
33.8175	49.0000	7.0000
33.8317	38.0000	6.1644
33.8460	51.0000	7.1414
33.8602	42.0000	6.4807
33.8745	38.0000	6.1644
33.8888	35.0000	5.9161
33.9030	41.0000	6.4031
33.9173	44.0000	6.6332
33.9315	41.0000	6.4031
33.9458	46.0000	6.7823
33.9601	40.0000	6.3246
33.9743	39.0000	6.2450
33.9886	53.0000	7.2801
34.0028	40.0000	6.3246
34.0171	43.0000	6.5574
34.0313	46.0000	6.7823
34.0456	39.0000	6.2450
34.0599	52.0000	7.2111
34.0741	36.0000	6.0000
34.0884	43.0000	6.5574
34.1026	30.0000	5.4772
34.1169	29.0000	5.3852
34.1312	48.0000	6.9282
34.1454	48.0000	6.9282
34.1597	40.0000	6.3246
34.1739	43.0000	6.5574
34.1882	36.0000	6.0000
34.2025	35.0000	5.9161
34.2167	34.0000	5.8310
34.2310	40.0000	6.3246
34.2452	37.0000	6.0828
34.2595	44.0000	6.6332
34.2738	51.0000	7.1414
34.2880	33.0000	5.7446
34.3023	33.0000	5.7446
34.3165	28.0000	5.2915
34.3308	41.0000	6.4031
34.3451	38.0000	6.1644
34.3593	44.0000	6.6332
34.3736	40.0000	6.3246
34.3878	37.0000	6.0828
34.4021	38.0000	6.1644
34.4164	41.0000	6.4031
34.4306	31.0000	5.5678
34.4449	34.0000	5.8310
34.4591	46.0000	6.7823
34.4734	37.0000	6.0828
34.4877	44.0000	6.6332
34.5019	32.0000	5.6569
34.5162	34.0000	5.8310
34.5304	37.0000	6.0828
34.5447	43.0000	6.5574
34.5589	39.0000	6.2450
34.5732	33.0000	5.7446
34.5875	32.0000	5.6569
34.6017	42.0000	6.4807
34.6160	24.0000	4.8990
34.6302	40.0000	6.3246
34.6445	47.0000	6.8557
34.6588	35.0000	5.9161
34.6730	39.0000	6.2450
34.6873	33.0000	5.7446
34.7015	46.0000	6.7823
34.7158	32.0000	5.6569
34.7301	33.0000	5.7446
34.7443	36.0000	6.0000
34.7586	41.0000	6.4031
34.7728	34.0000	5.8310
34.7871	38.0000	6.1644
34.8014	41.0000	6.4031
34.8156	37.0000	6.0828
34.8299	31.0000	5.5678
34.8441	35.0000	5.9161
34.8584	41.0000	6.4031
34.8727	50.0000	7.0711
34.8869	43.0000	6.5574
34.9012	40.0000	6.3246
34.9154	32.0000	5.6569
34.9297	38.0000	6.1644
34.9440	43.0000	6.5574
34.9582	35.0000	5.9161
34.9725	38.0000	6.1644
34.9867	54.0000	7.3485
35.0010	30.0000	5.4772
35.0153	28.0000	5.2915
35.0295	43.0000	6.5574
35.0438	42.0000	6.4807
35.0580	36.0000	6.0000
35.0723	38.0000	6.1644
35.0866	23.0000	4.7958
35.1008	28.0000	5.2915
35.1151	43.0000	6.5574
35.1293	41.0000	6.4031
35.1436	34.0000	5.8310
35.1578	36.0000	6.0000
35.1721	34.0000	5.8310
35.1864	39.0000	6.2450
35.2006	37.0000	6.0828
35.2149	41.0000	6.4031
35.2291	47.0000	6.8557
35.2434	40.0000	6.3246
35.2577	46.0000	6.7823
35.2719	43.0000	6.5574
35.2862	48.0000	6.9282
35.3004	40.0000	6.3246
35.3147	38.0000	6.1644
35.3290	33.0000	5.7446
35.3432	32.0000	5.6569
35.3575	25.0000	5.0000
35.3717	34.0000	5.8310
35.3860	39.0000	6.2450
35.4003	40.0000	6.3246
35.4145	45.0000	6.7082
35.4288	52.0000	7.2111
35.4430	39.0000	6.2450
35.4573	42.0000	6.4807
35.4716	36.0000	6.0000
35.4858	44.0000	6.6332
35.5001	49.0000	7.0000
35.5143	43.0000	6.5574
35.5286	46.0000	6.7823
35.5429	49.0000	7.0000
35.5571	44.0000	6.6332
35.5714	49.0000	7.0000
35.5856	45.0000	6.7082
35.5999	41.0000	6.4031
35.6142	35.0000	5.9161
35.6284	46.0000	6.7823
35.6427	52.0000	7.2111
35.6569	38.0000	6.1644
35.6712	44.0000	6.6332
35.6855	43.0000	6.5574
35.6997	54.0000	7.3485
35.7140	47.0000	6.8557
35.7282	65.0000	8.0623
35.7425	45.0000	6.7082
35.7567	58.0000	7.6158
35.7710	55.0000	7.4162
35.7853	71.0000	8.4261
35.7995	50.0000	7.0711
35.8138	68.0000	8.2462
35.8280	67.0000	8.1854
35.8423	79.0000	8.8882
35.8566	91.0000	9.5394
35.8708	78.0000	8.8318
35.8851	102.0000	10.0995
35.8993	92.0000	9.5917
35.9136	80.0000	8.9443
35.9279	96.0000	9.7980
35.9421	98.0000	9.8995
35.9564	86.0000	9.2736
35.9706	101.0000	10.0499
35.9849	78.0000	8.8318
35.9992	87.0000	9.3274
36.0134	76.0000	8.7178
36.0277	73.0000	8.5440
36.0419	65.0000	8.0623
36.0562	83.0000	9.1104
36.0705	56.0000	7.4833
36.0847	64.0000	8.0000
36.0990	68.0000	8.2462
36.1132	63.0000	7.9373
36.1275	63.0000	7.9373
36.1418	53.0000	7.2801
36.1560	47.0000	6.8557
36.1703	60.0000	7.7460
36.1845	41.0000	6.4031
36.1988	51.0000	7.1414
36.2131	55.0000	7.4162
36.2273	49.0000	7.0000
36.2416	72.0000	8.4853
36.2558	50.0000	7.0711
36.2701	46.0000	6.7823
36.2843	44.0000	6.6332
36.2986	31.0000	5.5678
36.3129	55.0000	7.4162
36.3271	49.0000	7.0000
36.3414	53.0000	7.2801
36.3556	51.0000	7.1414
36.3699	52.0000	7.2111
36.3842	45.0000	6.7082
36.3984	48.0000	6.9282
36.4127	49.0000	7.0000
36.4269	49.0000	7.0000
36.4412	52.0000	7.2111
36.4555	42.0000	6.4807
36.4697	50.0000	7.0711
36.4840	60.0000	7.7460
36.4982	50.0000	7.0711
36.5125	70.0000	8.3666
36.5268	55.0000	7.4162
36.5410	50.0000	7.0711
36.5553	59.0000	7.6811
36.5695	60.0000	7.7460
36.5838	50.0000	7.0711
36.5981	41.0000	6.4031
36.6123	53.0000	7.2801
36.6266	57.0000	7.5498
36.6408	47.0000	6.8557
36.6551	59.0000	7.6811
36.6694	47.0000	6.8557
36.6836	63.0000	7.9373
36.6979	59.0000	7.6811
36.7121	62.0000	7.8740
36.7264	73.0000	8.5440
36.7407	84.0000	9.1652
36.7549	57.0000	7.5498
36.7692	70.0000	8.3666
36.7834	71.0000	8.4261
36.7977	76.0000	8.7178
36.8120	79.0000	8.8882
36.8262	67.0000	8.1854
36.8405	61.0000	7.8102
36.8547	69.0000	8.3066
36.8690	68.0000	8.2462
36.8832	74.0000	8.6023
36.8975	80.0000	8.9443
36.9118	72.0000	8.4853
36.9260	61.0000	7.8102
36.9403	68.0000	8.2462
36.9545	68.0000	8.2462
36.9688	69.0000	8.3066
36.9831	54.0000	7.3485
36.9973	62.0000	7.8740
37.0116	60.0000	7.7460
37.0258	74.0000	8.6023
37.0401	65.0000	8.0623
37.0544	55.0000	7.4162
37.0686	63.0000	7.9373
37.0829	64.0000	8.0000
37.0971	54.0000	7.3485
37.1114	63.0000	7.9373
37.1257	75.0000	8.6603
37.1399	72.0000	8.4853
37.1542	63.0000	7.9373
37.1684	49.0000	7.0000
37.1827	73.0000	8.5440
37.1970	63.0000	7.9373
37.2112	62.0000	7.8740
37.2255	69.0000	8.3066
37.2397	72.0000	8.4853
37.2540	60.0000	7.7460
37.2683	83.0000	9.1104
37.2825	74.0000	8.6023
37.2968	77.0000	8.7750
37.3110	68.0000	8.2462
37.3253	92.0000	9.5917
37.3396	86.0000	9.2736
37.3538	101.0000	10.0499
37.3681	88.0000	9.3808
37.3823	99.0000	9.9499
37.3966	80.0000	8.9443
37.4108	114.0000	10.6771
37.4251	102.0000	10.0995
37.4394	109.0000	10.4403
37.4536	115.0000	10.7238
37.4679	124.0000	11.1355
37.4821	110.0000	10.4881
37.4964	122.0000	11.0454
37.5107	127.0000	11.2694
37.5249	152.0000	12.3288
37.5392	134.0000	11.5758
37.5534	167.0000	12.9228
37.5677	164.0000	12.8062
37.5820	150.0000	12.2474
37.5962	147.0000	12.1244
37.6105	139.0000	11.7898
37.6247	150.0000	12.2474
37.6390	174.0000	13.1909
37.6533	149.0000	12.2066
37.6675	167.0000	12.9228
37.6818	149.0000	12.2066
37.6960	134.0000	11.5758
37.7103	146.0000	12.0830
37.7246	144.0000	12.0000
37.7388	135.0000	11.6190
37.7531	124.0000	11.1355
37.7673	123.0000	11.0905
37.7816	110.0000	10.4881
37.7959	116.0000	10.7703
37.8101	111.0000	10.5357
37.8244	117.0000	10.8167
37.8386	103.0000	10.1489
37.8529	97.0000	9.8489
37.8672	102.0000	10.0995
37.8814	88.0000	9.3808
37.8957	104.0000	10.1980
37.9099	94.0000	9.6954
37.9242	85.0000	9.2195
37.9385	77.0000	8.7750
37.9527	68.0000	8.2462
37.9670	75.0000	8.6603
37.9812	74.0000	8.6023
37.9955	83.0000	9.1104
38.0097	71.0000	8.4261
38.0240	73.0000	8.5440
38.0383	66.0000	8.1240
38.0525	66.0000	8.1240
38.0668	62.0000	7.8740
38.0810	54.0000	7.3485
38.0953	61.0000	7.8102
38.1096	63.0000	7.9373
38.1238	71.0000	8.4261
38.1381	67.0000	8.1854
38.1523	64.0000	8.0000
38.1666	51.0000	7.1414
38.1809	60.0000	7.7460
38.1951	59.0000	7.6811
38.2094	57.0000	7.5498
38.2236	65.0000	8.0623
38.2379	63.0000	7.9373
38.2522	62.0000	7.8740
38.2664	67.0000	8.1854
38.2807	75.0000	8.6603
38.2949	66.0000	8.1240
38.3092	66.0000	8.1240
38.3235	68.0000	8.2462
38.3377	70.0000	8.3666
38.3520	83.0000	9.1104
38.3662	70.0000	8.3666
38.3805	86.0000	9.2736
38.3948	62.0000	7.8740
38.4090	65.0000	8.0623
38.4233	71.0000	8.4261
38.4375	82.0000	9.0554
38.4518	78.0000	8.8318
38.4661	73.0000	8.5440
38.4803	75.0000	8.6603
38.4946	78.0000	8.8318
38.5088	65.0000	8.0623
38.5231	66.0000	8.1240
38.5374	71.0000	8.4261
38.5516	81.0000	9.0000
38.5659	83.0000	9.1104
38.5801	55.0000	7.4162
38.5944	63.0000	7.9373
38.6086	66.0000	8.1240
38.6229	74.0000	8.6023
38.6372	62.0000	7.8740
38.6514	63.0000	7.9373
38.6657	63.0000	7.9373
38.6799	56.0000	7.4833
38.6942	60.0000	7.7460
38.7085	52.0000	7.2111
38.7227	53.0000	7.2801
38.7370	60.0000	7.7460
38.7512	53.0000	7.2801
38.7655	53.0000	7.2801
38.7798	46.0000	6.7823
38.7940	52.0000	7.2111
38.8083	51.0000	7.1414
38.8225	48.0000	6.9282
38.8368	45.0000	6.7082
38.8511	51.0000	7.1414
38.8653	52.0000	7.2111
38.8796	41.0000	6.4031
38.8938	49.0000	7.0000
38.9081	49.0000	7.0000
38.9224	44.0000	6.6332
38.9366	43.0000	6.5574
38.9509	55.0000	7.4162
38.9651	43.0000	6.5574
38.9794	47.0000	6.8557
38.9937	39.0000	6.2450
39.0079	44.0000	6.6332
39.0222	50.0000	7.0711
39.0364	45.0000	6.7082
39.0507	43.0000	6.5574
39.0650	41.0000	6.4031
39.0792	49.0000	7.0000
39.0935	47.0000	6.8557
39.1077	46.0000	6.7823
39.1220	55.0000	7.4162
39.1362	42.0000	6.4807
39.1505	37.0000	6.0828
39.1648	35.0000	5.9161
39.1790	43.0000	6.5574
39.1933	35.0000	5.9161
39.2075	43.0000	6.5574
39.2218	40.0000	6.3246
39.2361	35.0000	5.9161
39.2503	27.0000	5.1962
39.2646	33.0000	5.7446
39.2788	35.0000	5.9161
39.2931	33.0000	5.7446
39.3074	35.0000	5.9161
39.3216	50.0000	7.0711
39.3359	30.0000	5.4772
39.3501	32.0000	5.6569
39.3644	40.0000	6.3246
39.3787	37.0000	6.0828
39.3929	39.0000	6.2450
39.4072	38.0000	6.1644
39.4214	50.0000	7.0711
39.4357	41.0000	6.4031
39.4500	40.0000	6.3246
39.4642	49.0000	7.0000
39.4785	30.0000	5.4772
39.4927	41.0000	6.4031
39.5070	41.0000	6.4031
39.5213	45.0000	6.7082
39.5355	50.0000	7.0711
39.5498	39.0000	6.2450
39.5640	38.0000	6.1644
39.5783	33.0000	5.7446
39.5926	40.0000	6.3246
39.6068	32.0000	5.6569
39.6211	31.0000	5.5678
39.6353	26.0000	5.0990
39.6496	30.0000	5.4772
39.6639	31.0000	5.5678
39.6781	32.0000	5.6569
39.6924	37.0000	6.0828
39.7066	42.0000	6.4807
39.7209	44.0000	6.6332
39.7351	32.0000	5.6569
39.7494	31.0000	5.5678
39.7637	35.0000	5.9161
39.7779	29.0000	5.3852
39.7922	28.0000	5.2915
39.8064	45.0000	6.7082
39.8207	29.0000	5.3852
39.8350	43.0000	6.5574
39.8492	33.0000	5.7446
39.8635	32.0000	5.6569
39.8777	27.0000	5.1962
39.8920	34.0000	5.8310
39.9063	31.0000	5.5678
39.9205	23.0000	4.7958
39.9348	32.0000	5.6569
39.9490	41.0000	6.4031
39.9633	39.0000	6.2450
39.9776	36.0000	6.0000
39.9918	38.0000	6.1644
40.0061	30.0000	5.4772
40.0203	28.0000	5.2915
40.0346	20.0000	4.4721
40.0489	31.0000	5.5678
40.0631	28.0000	5.2915
40.0774	45.0000	6.7082
40.0916	34.0000	5.8310
40.1059	25.0000	5.0000
40.1202	37.0000	6.0828
40.1344	36.0000	6.0000
40.1487	38.0000	6.1644
40.1629	31.0000	5.5678
40.1772	32.0000	5.6569
40.1915	26.0000	5.0990
40.2057	25.0000	5.0000
40.2200	27.0000	5.1962
40.2342	52.0000	7.2111
40.2485	33.0000	5.7446
40.2627	33.0000	5.7446
40.2770	31.0000	5.5678
40.2913	37.0000	6.0828
40.3055	42.0000	6.4807
40.3198	37.0000	6.0828
40.3340	39.0000	6.2450
40.3483	28.0000	5.2915
40.3626	27.0000	5.1962
40.3768	29.0000	5.3852
40.3911	31.0000	5.5678
40.4053	36.0000	6.0000
40.4196	34.0000	5.8310
40.4339	41.0000	6.4031
40.4481	33.0000	5.7446
40.4624	25.0000	5.0000
40.4766	30.0000	5.4772
40.4909	32.0000	5.6569
40.5052	40.0000	6.3246
40.5194	28.0000	5.2915
40.5337	26.0000	5.0990
40.5479	41.0000	6.4031
40.5622	45.0000	6.7082
40.5765	40.0000	6.3246
40.5907	28.0000	5.2915
40.6050	41.0000	6.4031
40.6192	23.0000	4.7958
40.6335	29.0000	5.3852
40.6478	30.0000	5.4772
40.6620	39.0000	6.2450
40.6763	35.0000	5.9161
40.6905	30.0000	5.4772
40.7048	41.0000	6.4031
40.7191	17.0000	4.1231
40.7333	36.0000	6.0000
40.7476	38.0000	6.1644
40.7618	28.0000	5.2915
40.7761	37.0000	6.0828
40.7904	26.0000	5.0990
40.8046	37.0000	6.0828
40.8189	30.0000	5.4772
40.8331	34.0000	5.8310
40.8474	20.0000	4.4721
40.8616	39.0000	6.2450
40.8759	39.0000	6.2450
40.8902	39.0000	6.2450
40.9044	39.0000	6.2450
40.9187	47.0000	6.8557
40.9329	34.0000	5.8310
40.9472	53.0000	7.2801
40.9615	40.0000	6.3246
40.9757	47.0000	6.8557
40.9900	37.0000	6.0828
41.0042	60.0000	7.7460
41.0185	58.0000	7.6158
41.0328	61.0000	7.8102
41.0470	79.0000	8.8882
41.0613	59.0000	7.6811
41.0755	71.0000	8.4261
41.0898	53.0000	7.2801
41.1041	59.0000	7.6811
41.1183	62.0000	7.8740
41.1326	45.0000	6.7082
41.1468	57.0000	7.5498
41.1611	45.0000	6.7082
41.1754	56.0000	7.4833
41.1896	53.0000	7.2801
41.2039	50.0000	7.0711
41.2181	43.0000	6.5574
41.2324	41.0000	6.4031
41.2467	53.0000	7.2801
41.2609	44.0000	6.6332
41.2752	38.0000	6.1644
41.2894	33.0000	5.7446
41.3037	28.0000	5.2915
41.3180	34.0000	5.8310
41.3322	41.0000	6.4031
41.3465	28.0000	5.2915
41.3607	45.0000	6.7082
41.3750	42.0000	6.4807
41.3893	33.0000	5.7446
41.4035	19.0000	4.3589
41.4178	32.0000	5.6569
41.4320	24.0000	4.8990
41.4463	25.0000	5.0000
41.4605	37.0000	6.0828
41.4748	30.0000	5.4772
41.4891	27.0000	5.1962
41.5033	37.0000	6.0828
41.5176	36.0000	6.0000
41.5318	39.0000	6.2450
41.5461	32.0000	5.6569
41.5604	32.0000	5.6569
41.5746	41.0000	6.4031
41.5889	29.0000	5.3852
41.6031	31.0000	5.5678
41.6174	32.0000	5.6569
41.6317	41.0000	6.4031
41.6459	30.0000	5.4772
41.6602	28.0000	5.2915
41.6744	36.0000	6.0000
41.6887	20.0000	4.4721
41.7030	26.0000	5.0990
41.7172	38.0000	6.1644
41.7315	27.0000	5.1962
41.7457	44.0000	6.6332
41.7600	52.0000	7.2111
41.7743	32.0000	5.6569
41.7885	34.0000	5.8310
41.8028	30.0000	5.4772
41.8170	33.0000	5.7446
41.8313	25.0000	5.0000
41.8456	23.0000	4.7958
41.8598	30.0000	5.4772
41.8741	29.0000	5.3852
41.8883	27.0000	5.1962
41.9026	31.0000	5.5678
41.9169	32.0000	5.6569
41.9311	22.0000	4.6904
41.9454	37.0000	6.0828
41.9596	25.0000	5.0000
41.9739	27.0000	5.1962
41.9881	25.0000	5.0000
42.0024	33.0000	5.7446
42.0167	29.0000	5.3852
42.0309	28.0000	5.2915
42.0452	27.0000	5.1962
42.0594	32.0000	5.6569
42.0737	26.0000	5.0990
42.0880	28.0000	5.2915
42.1022	25.0000	5.0000
42.1165	38.0000	6.1644
42.1307	34.0000	5.8310
42.1450	26.0000	5.0990
42.1593	25.0000	5.0000
42.1735	37.0000	6.0828
42.1878	31.0000	5.5678
42.2020	28.0000	5.2915
42.2163	32.0000	5.6569
42.2306	32.0000	5.6569
42.2448	27.0000	5.1962
42.2591	29.0000	5.3852
42.2733	23.0000	4.7958
42.2876	26.0000	5.0990
42.3019	30.0000	5.4772
42.3161	33.0000	5.7446
42.3304	21.0000	4.5826
42.3446	37.0000	6.0828
42.3589	25.0000	5.0000
42.3732	31.0000	5.5678
42.3874	19.0000	4.3589
42.4017	33.0000	5.7446
42.4159	27.0000	5.1962
42.4302	32.0000	5.6569
42.4445	32.0000	5.6569
42.4587	25.0000	5.0000
42.4730	32.0000	5.6569
42.4872	21.0000	4.5826
42.5015	30.0000	5.4772
42.5158	26.0000	5.0990
42.5300	30.0000	5.4772
42.5443	31.0000	5.5678
42.5585	29.0000	5.3852
42.5728	25.0000	5.0000
42.5870	17.0000	4.1231
42.6013	32.0000	5.6569
42.6156	24.0000	4.8990
42.6298	25.0000	5.0000
42.6441	33.0000	5.7446
42.6583	30.0000	5.4772
42.6726	31.0000	5.5678
42.6869	35.0000	5.9161
42.7011	28.0000	5.2915
42.7154	26.0000	5.0990
42.7296	25.0000	5.0000
42.7439	26.0000	5.0990
42.7582	28.0000	5.2915
42.7724	26.0000	5.0990
42.7867	28.0000	5.2915
42.8009	28.0000	5.2915
42.8152	33.0000	5.7446
42.8295	25.0000	5.0000
42.8437	31.0000	5.5678
42.8580	22.0000	4.6904
42.8722	26.0000	5.0990
42.8865	22.0000	4.6904
42.9008	29.0000	5.3852
42.9150	21.0000	4.5826
42.9293	36.0000	6.0000
42.9435	25.0000	5.0000
42.9578	27.0000	5.1962
42.9721	29.0000	5.3852
42.9863	46.0000	6.7823
43.0006	34.0000	5.8310
43.0148	26.0000	5.0990
43.0291	29.0000	5.3852
43.0434	31.0000	5.5678
43.0576	26.0000	5.0990
43.0719	30.0000	5.4772
43.0861	21.0000	4.5826
43.1004	25.0000	5.0000
43.1146	35.0000	5.9161
43.1289	28.0000	5.2915
43.1432	29.0000	5.3852
43.1574	24.0000	4.8990
43.1717	31.0000	5.5678
43.1859	20.0000	4.4721
43.2002	34.0000	5.8310
43.2145	26.0000	5.0990
43.2287	21.0000	4.5826
43.2430	38.0000	6.1644
43.2572	32.0000	5.6569
43.2715	33.0000	5.7446
43.2858	26.0000	5.0990
43.3000	31.0000	5.5678
43.3143	29.0000	5.3852
43.3285	22.0000	4.6904
43.3428	19.0000	4.3589
43.3571	33.0000	5.7446
43.3713	27.0000	5.1962
43.3856	32.0000	5.6569
43.3998	22.0000	4.6904
43.4141	30.0000	5.4772
43.4284	30.0000	5.4772
43.4426	37.0000	6.0828
43.4569	34.0000	5.8310
43.4711	28.0000	5.2915
43.4854	31.0000	5.5678
43.4997	37.0000	6.0828
43.5139	32.0000	5.6569
43.5282	30.0000	5.4772
43.5424	28.0000	5.2915
43.5567	26.0000	5.0990
43.5710	36.0000	6.0000
43.5852	35.0000	5.9161
43.5995	33.0000	5.7446
43.6137	34.0000	5.8310
43.6280	28.0000	5.2915
43.6423	22.0000	4.6904
43.6565	42.0000	6.4807
43.6708	32.0000	5.6569
43.6850	41.0000	6.4031
43.6993	31.0000	5.5678
43.7135	22.0000	4.6904
43.7278	33.0000	5.7446
43.7421	43.0000	6.5574
43.7563	37.0000	6.0828
43.7706	32.0000	5.6569
43.7848	30.0000	5.4772
43.7991	36.0000	6.0000
43.8134	32.0000	5.6569
43.8276	44.0000	6.6332
43.8419	38.0000	6.1644
43.8561	29.0000	5.3852
43.8704	31.0000	5.5678
43.8847	38.0000	6.1644
43.8989	40.0000	6.3246
43.9132	42.0000	6.4807
43.9274	29.0000	5.3852
43.9417	25.0000	5.0000
43.9560	25.0000	5.0000
43.9702	38.0000	6.1644
43.9845	35.0000	5.9161
43.9987	33.0000	5.7446
44.0130	29.0000	5.3852
44.0273	35.0000	5.9161
44.0415	37.0000	6.0828
44.0558	37.0000	6.0828
44.0700	37.0000	6.0828
44.0843	24.0000	4.8990
44.0986	29.0000	5.3852
44.1128	31.0000	5.5678
44.1271	24.0000	4.8990
44.1413	32.0000	5.6569
44.1556	23.0000	4.7958
44.1699	31.0000	5.5678
44.1841	29.0000	5.3852
44.1984	19.0000	4.3589
44.2126	39.0000	6.2450
44.2269	28.0000	5.2915
44.2412	32.0000	5.6569
44.2554	22.0000	4.6904
44.2697	34.0000	5.8310
44.2839	31.0000	5.5678
44.2982	25.0000	5.0000
44.3124	25.0000	5.0000
44.3267	28.0000	5.2915
44.3410	39.0000	6.2450
44.3552	30.0000	5.4772
44.3695	24.0000	4.8990
44.3837	19.0000	4.3589
44.3980	31.0000	5.5678
44.4123	33.0000	5.7446
44.4265	28.0000	5.2915
44.4408	18.0000	4.2426
44.4550	27.0000	5.1962
44.4693	22.0000	4.6904
44.4836	34.0000	5.8310
44.4978	24.0000	4.8990
44.5121	24.0000	4.8990
44.5263	25.0000	5.0000
44.5406	31.0000	5.5678
44.5549	33.0000	5.7446
44.5691	17.0000	4.1231
44.5834	26.0000	5.0990
44.5976	33.0000	5.7446
44.6119	30.0000	5.4772
44.6262	32.0000	5.6569
44.6404	33.0000	5.7446
44.6547	22.0000	4.6904
44.6689	27.0000	5.1962
44.6832	34.0000	5.8310
44.6975	28.0000	5.2915
44.7117	17.0000	4.1231
44.7260	25.0000	5.0000
44.7402	31.0000	5.5678
44.7545	28.0000	5.2915
44.7688	26.0000	5.0990
44.7830	25.0000	5.0000
44.7973	25.0000	5.0000
44.8115	22.0000	4.6904
44.8258	25.0000	5.0000
44.8400	28.0000	5.2915
44.8543	27.0000	5.1962
44.8686	28.0000	5.2915
44.8828	27.0000	5.1962
44.8971	22.0000	4.6904
44.9113	19.0000	4.3589
44.9256	27.0000	5.1962
44.9399	20.0000	4.4721
44.9541	24.0000	4.8990
44.9684	29.0000	5.3852
44.9826	9.0000	3.0000
44.9969	30.0000	5.4772
45.0112	27.0000	5.1962
45.0254	25.0000	5.0000
45.0397	40.0000	6.3246
45.0539	27.0000	5.1962
45.0682	29.0000	5.3852
45.0825	23.0000	4.7958
45.0967	32.0000	5.6569
45.1110	25.0000	5.0000
45.1252	30.0000	5.4772
45.1395	30.0000	5.4772
45.1538	27.0000	5.1962
45.1680	22.0000	4.6904
45.1823	30.0000	5.4772
45.1965	38.0000	6.1644
45.2108	29.0000	5.3852
45.2251	21.0000	4.5826
45.2393	28.0000	5.2915
45.2536	20.0000	4.4721
45.2678	28.0000	5.2915
45.2821	24.0000	4.8990
45.2964	29.0000	5.3852
45.3106	27.0000	5.1962
45.3249	28.0000	5.2915
45.3391	33.0000	5.7446
45.3534	24.0000	4.8990
45.3677	23.0000	4.7958
45.3819	24.0000	4.8990
45.3962	20.0000	4.4721
45.4104	29.0000	5.3852
45.4247	29.0000	5.3852
45.4389	30.0000	5.4772
45.4532	26.0000	5.0990
45.4675	29.0000	5.3852
45.4817	32.0000	5.6569
45.4960	26.0000	5.0990
45.5102	32.0000	5.6569
45.5245	26.0000	5.0990
45.5388	30.0000	5.4772
45.5530	24.0000	4.8990
45.5673	27.0000	5.1962
45.5815	23.0000	4.7958
45.5958	23.0000	4.7958
45.6101	37.0000	6.0828
45.6243	24.0000	4.8990
45.6386	23.0000	4.7958
45.6528	21.0000	4.5826
45.6671	18.0000	4.2426
45.6814	25.0000	5.0000
45.6956	28.0000	5.2915
45.7099	29.0000	5.3852
45.7241	17.0000	4.1231
45.7384	27.0000	5.1962
45.7527	28.0000	5.2915
45.7669	26.0000	5.0990
45.7812	26.0000	5.0990
45.7954	23.0000	4.7958
45.8097	22.0000	4.6904
45.8240	32.0000	5.6569
45.8382	26.0000	5.0990
45.8525	20.0000	4.4721
45.8667	29.0000	5.3852
45.8810	20.0000	4.4721
45.8953	28.0000	5.2915
45.9095	28.0000	5.2915
45.9238	26.0000	5.0990
45.9380	30.0000	5.4772
45.9523	31.0000	5.5678
45.9665	31.0000	5.5678
45.9808	29.0000	5.3852
45.9951	23.0000	4.7958
46.0093	23.0000	4.7958
46.0236	30.0000	5.4772
46.0378	20.0000	4.4721
46.0521	30.0000	5.4772
46.0664	34.0000	5.8310
46.0806	24.0000	4.8990
46.0949	35.0000	5.9161
46.1091	32.0000	5.6569
46.1234	24.0000	4.8990
46.1377	22.0000	4.6904
46.1519	30.0000	5.4772
46.1662	31.0000	5.5678
46.1804	26.0000	5.0990
46.1947	34.0000	5.8310
46.2090	34.0000	5.8310
46.2232	32.0000	5.6569
46.2375	33.0000	5.7446
46.2517	27.0000	5.1962
46.2660	21.0000	4.5826
46.2803	28.0000	5.2915
46.2945	22.0000	4.6904
46.3088	32.0000	5.6569
46.3230	26.0000	5.0990
46.3373	27.0000	5.1962
46.3516	26.0000	5.0990
46.3658	24.0000	4.8990
46.3801	28.0000	5.2915
46.3943	33.0000	5.7446
46.4086	25.0000	5.0000
46.4229	27.0000	5.1962
46.4371	28.0000	5.2915
46.4514	38.0000	6.1644
46.4656	22.0000	4.6904
46.4799	33.0000	5.7446
46.4942	25.0000	5.0000
46.5084	29.0000	5.3852
46.5227	26.0000	5.0990
46.5369	25.0000	5.0000
46.5512	23.0000	4.7958
46.5654	34.0000	5.8310
46.5797	26.0000	5.0990
46.5940	33.0000	5.7446
46.6082	32.0000	5.6569
46.6225	22.0000	4.6904
46.6367	33.0000	5.7446
46.6510	19.0000	4.3589
46.6653	34.0000	5.8310
46.6795	27.0000	5.1962
46.6938	28.0000	5.2915
46.7080	34.0000	5.8310
46.7223	27.0000	5.1962
46.7366	36.0000	6.0000
46.7508	35.0000	5.9161
46.7651	42.0000	6.4807
46.7793	29.0000	5.3852
46.7936	34.0000	5.8310
46.8079	30.0000	5.4772
46.8221	31.0000	5.5678
46.8364	24.0000	4.8990
46.8506	25.0000	5.0000
46.8649	23.0000	4.7958
46.8792	32.0000	5.6569
46.8934	25.0000	5.0000
46.9077	37.0000	6.0828
46.9219	21.0000	4.5826
46.9362	39.0000	6.2450
46.9505	29.0000	5.3852
46.9647	40.0000	6.3246
46.9790	31.0000	5.5678
46.9932	28.0000	5.2915
47.0075	39.0000	6.2450
47.0218	27.0000	5.1962
47.0360	33.0000	5.7446
47.0503	29.0000	5.3852
47.0645	36.0000	6.0000
47.0788	33.0000	5.7446
47.0931	26.0000	5.0990
47.1073	34.0000	5.8310
47.1216	33.0000	5.7446
47.1358	35.0000	5.9161
47.1501	40.0000	6.3246
47.1643	27.0000	5.1962
47.1786	21.0000	4.5826
47.1929	36.0000	6.0000
47.2071	40.0000	6.3246
47.2214	36.0000	6.0000
47.2356	35.0000	5.9161
47.2499	37.0000	6.0828
47.2642	41.0000	6.4031
47.2784	32.0000	5.6569
47.2927	44.0000	6.6332
47.3069	35.0000	5.9161
47.3212	39.0000	6.2450
47.3355	38.0000	6.1644
47.3497	40.0000	6.3246
47.3640	54.0000	7.3485
47.3782	45.0000	6.7082
47.3925	38.0000	6.1644
47.4068	43.0000	6.5574
47.4210	40.0000	6.3246
47.4353	44.0000	6.6332
47.4495	44.0000	6.6332
47.4638	45.0000	6.7082
47.4781	44.0000	6.6332
47.4923	45.0000	6.7082
47.5066	54.0000	7.3485
47.5208	52.0000	7.2111
47.5351	59.0000	7.6811
47.5494	59.0000	7.6811
47.5636	52.0000	7.2111
47.5779	71.0000	8.4261
47.5921	62.0000	7.8740
47.6064	68.0000	8.2462
47.6207	72.0000	8.4853
47.6349	52.0000	7.2111
47.6492	91.0000	9.5394
47.6634	81.0000	9.0000
47.6777	92.0000	9.5917
47.6919	97.0000	9.8489
47.7062	103.0000	10.1489
47.7205	97.0000	9.8489
47.7347	115.0000	10.7238
47.7490	120.0000	10.9545
47.7632	118.0000	10.8628
47.7775	99.0000	9.9499
47.7918	122.0000	11.0454
47.8060	151.0000	12.2882
47.8203	150.0000	12.2474
47.8345	152.0000	12.3288
47.8488	139.0000	11.7898
47.8631	151.0000	12.2882
47.8773	181.0000	13.4536
47.8916	179.0000	13.3791
47.9058	165.0000	12.8452
47.9201	178.0000	13.3417
47.9344	177.0000	13.3041
47.9486	175.0000	13.2288
47.9629	166.0000	12.8841
47.9771	183.0000	13.5277
47.9914	193.0000	13.8924
48.0057	155.0000	12.4499
48.0199	189.0000	13.7477
48.0342	183.0000	13.5277
48.0484	175.0000	13.2288
48.0627	154.0000	12.4097
48.0770	183.0000	13.5277
48.0912	167.0000	12.9228
48.1055	165.0000	12.8452
48.1197	126.0000	11.2250
48.1340	106.0000	10.2956
48.1483	108.0000	10.3923
48.1625	108.0000	10.3923
48.1768	99.0000	9.9499
48.1910	103.0000	10.1489
48.2053	108.0000	10.3923
48.2196	95.0000	9.7468
48.2338	73.0000	8.5440
48.2481	87.0000	9.3274
48.2623	82.0000	9.0554
48.2766	84.0000	9.1652
48.2908	67.0000	8.1854
48.3051	58.0000	7.6158
48.3194	61.0000	7.8102
48.3336	72.0000	8.4853
48.3479	48.0000	6.9282
48.3621	51.0000	7.1414
48.3764	57.0000	7.5498
48.3907	46.0000	6.7823
48.4049	54.0000	7.3485
48.4192	55.0000	7.4162
48.4334	46.0000	6.7823
48.4477	56.0000	7.4833
48.4620	48.0000	6.9282
48.4762	41.0000	6.4031
48.4905	45.0000	6.7082
48.5047	44.0000	6.6332
[truncated: 4,313 more rows]
