# Supplementary material for: pdCIFplotter: visualizing powder diffraction data in pdCIF format
Source: J Appl Crystallogr. 2022 May 25;55(Pt 3):631–7. doi: 10.1107/S1600576722003478 (PMC9172038; doi:10.1107/S1600576722003478)
Supplement: Supplementary file 3 [file j-55-00631-sup3.zip › second/xye-files/degussa_014.xye]

20.0000	80.0000	8.9443
20.0143	61.0000	7.8102
20.0285	58.0000	7.6158
20.0428	66.0000	8.1240
20.0570	57.0000	7.5498
20.0713	56.0000	7.4833
20.0856	60.0000	7.7460
20.0998	76.0000	8.7178
20.1141	75.0000	8.6603
20.1283	66.0000	8.1240
20.1426	57.0000	7.5498
20.1569	70.0000	8.3666
20.1711	64.0000	8.0000
20.1854	55.0000	7.4162
20.1996	82.0000	9.0554
20.2139	55.0000	7.4162
20.2282	59.0000	7.6811
20.2424	70.0000	8.3666
20.2567	61.0000	7.8102
20.2709	61.0000	7.8102
20.2852	63.0000	7.9373
20.2994	62.0000	7.8740
20.3137	68.0000	8.2462
20.3280	49.0000	7.0000
20.3422	82.0000	9.0554
20.3565	61.0000	7.8102
20.3707	65.0000	8.0623
20.3850	65.0000	8.0623
20.3993	60.0000	7.7460
20.4135	61.0000	7.8102
20.4278	60.0000	7.7460
20.4420	70.0000	8.3666
20.4563	58.0000	7.6158
20.4706	55.0000	7.4162
20.4848	62.0000	7.8740
20.4991	69.0000	8.3066
20.5133	66.0000	8.1240
20.5276	60.0000	7.7460
20.5419	64.0000	8.0000
20.5561	70.0000	8.3666
20.5704	65.0000	8.0623
20.5846	63.0000	7.9373
20.5989	65.0000	8.0623
20.6132	60.0000	7.7460
20.6274	69.0000	8.3066
20.6417	66.0000	8.1240
20.6559	77.0000	8.7750
20.6702	56.0000	7.4833
20.6845	66.0000	8.1240
20.6987	63.0000	7.9373
20.7130	69.0000	8.3066
20.7272	69.0000	8.3066
20.7415	57.0000	7.5498
20.7558	57.0000	7.5498
20.7700	85.0000	9.2195
20.7843	62.0000	7.8740
20.7985	59.0000	7.6811
20.8128	49.0000	7.0000
20.8271	70.0000	8.3666
20.8413	69.0000	8.3066
20.8556	64.0000	8.0000
20.8698	64.0000	8.0000
20.8841	63.0000	7.9373
20.8983	58.0000	7.6158
20.9126	70.0000	8.3666
20.9269	62.0000	7.8740
20.9411	61.0000	7.8102
20.9554	72.0000	8.4853
20.9696	68.0000	8.2462
20.9839	57.0000	7.5498
20.9982	61.0000	7.8102
21.0124	65.0000	8.0623
21.0267	71.0000	8.4261
21.0409	63.0000	7.9373
21.0552	63.0000	7.9373
21.0695	68.0000	8.2462
21.0837	66.0000	8.1240
21.0980	69.0000	8.3066
21.1122	48.0000	6.9282
21.1265	65.0000	8.0623
21.1408	64.0000	8.0000
21.1550	42.0000	6.4807
21.1693	71.0000	8.4261
21.1835	59.0000	7.6811
21.1978	65.0000	8.0623
21.2121	61.0000	7.8102
21.2263	70.0000	8.3666
21.2406	60.0000	7.7460
21.2548	67.0000	8.1854
21.2691	72.0000	8.4853
21.2834	67.0000	8.1854
21.2976	51.0000	7.1414
21.3119	63.0000	7.9373
21.3261	64.0000	8.0000
21.3404	67.0000	8.1854
21.3547	52.0000	7.2111
21.3689	59.0000	7.6811
21.3832	76.0000	8.7178
21.3974	66.0000	8.1240
21.4117	68.0000	8.2462
21.4260	72.0000	8.4853
21.4402	73.0000	8.5440
21.4545	64.0000	8.0000
21.4687	54.0000	7.3485
21.4830	67.0000	8.1854
21.4972	65.0000	8.0623
21.5115	61.0000	7.8102
21.5258	71.0000	8.4261
21.5400	62.0000	7.8740
21.5543	62.0000	7.8740
21.5685	61.0000	7.8102
21.5828	54.0000	7.3485
21.5971	57.0000	7.5498
21.6113	66.0000	8.1240
21.6256	60.0000	7.7460
21.6398	59.0000	7.6811
21.6541	56.0000	7.4833
21.6684	57.0000	7.5498
21.6826	54.0000	7.3485
21.6969	63.0000	7.9373
21.7111	58.0000	7.6158
21.7254	57.0000	7.5498
21.7397	57.0000	7.5498
21.7539	47.0000	6.8557
21.7682	59.0000	7.6811
21.7824	63.0000	7.9373
21.7967	74.0000	8.6023
21.8110	73.0000	8.5440
21.8252	70.0000	8.3666
21.8395	59.0000	7.6811
21.8537	64.0000	8.0000
21.8680	54.0000	7.3485
21.8823	60.0000	7.7460
21.8965	61.0000	7.8102
21.9108	50.0000	7.0711
21.9250	57.0000	7.5498
21.9393	71.0000	8.4261
21.9536	50.0000	7.0711
21.9678	53.0000	7.2801
21.9821	66.0000	8.1240
21.9963	68.0000	8.2462
22.0106	61.0000	7.8102
22.0248	69.0000	8.3066
22.0391	52.0000	7.2111
22.0534	59.0000	7.6811
22.0676	57.0000	7.5498
22.0819	76.0000	8.7178
22.0961	57.0000	7.5498
22.1104	60.0000	7.7460
22.1247	66.0000	8.1240
22.1389	58.0000	7.6158
22.1532	69.0000	8.3066
22.1674	62.0000	7.8740
22.1817	60.0000	7.7460
22.1960	60.0000	7.7460
22.2102	61.0000	7.8102
22.2245	75.0000	8.6603
22.2387	61.0000	7.8102
22.2530	72.0000	8.4853
22.2673	60.0000	7.7460
22.2815	60.0000	7.7460
22.2958	63.0000	7.9373
22.3100	60.0000	7.7460
22.3243	64.0000	8.0000
22.3386	61.0000	7.8102
22.3528	55.0000	7.4162
22.3671	66.0000	8.1240
22.3813	65.0000	8.0623
22.3956	66.0000	8.1240
22.4099	61.0000	7.8102
22.4241	59.0000	7.6811
22.4384	65.0000	8.0623
22.4526	57.0000	7.5498
22.4669	57.0000	7.5498
22.4812	61.0000	7.8102
22.4954	53.0000	7.2801
22.5097	58.0000	7.6158
22.5239	55.0000	7.4162
22.5382	52.0000	7.2111
22.5525	59.0000	7.6811
22.5667	60.0000	7.7460
22.5810	69.0000	8.3066
22.5952	81.0000	9.0000
22.6095	53.0000	7.2801
22.6237	69.0000	8.3066
22.6380	80.0000	8.9443
22.6523	62.0000	7.8740
22.6665	58.0000	7.6158
22.6808	51.0000	7.1414
22.6950	59.0000	7.6811
22.7093	61.0000	7.8102
22.7236	52.0000	7.2111
22.7378	69.0000	8.3066
22.7521	65.0000	8.0623
22.7663	77.0000	8.7750
22.7806	60.0000	7.7460
22.7949	51.0000	7.1414
22.8091	68.0000	8.2462
22.8234	56.0000	7.4833
22.8376	60.0000	7.7460
22.8519	68.0000	8.2462
22.8662	61.0000	7.8102
22.8804	62.0000	7.8740
22.8947	60.0000	7.7460
22.9089	60.0000	7.7460
22.9232	47.0000	6.8557
22.9375	51.0000	7.1414
22.9517	52.0000	7.2111
22.9660	62.0000	7.8740
22.9802	59.0000	7.6811
22.9945	72.0000	8.4853
23.0088	61.0000	7.8102
23.0230	71.0000	8.4261
23.0373	55.0000	7.4162
23.0515	54.0000	7.3485
23.0658	48.0000	6.9282
23.0801	52.0000	7.2111
23.0943	50.0000	7.0711
23.1086	61.0000	7.8102
23.1228	62.0000	7.8740
23.1371	60.0000	7.7460
23.1513	88.0000	9.3808
23.1656	63.0000	7.9373
23.1799	75.0000	8.6603
23.1941	56.0000	7.4833
23.2084	64.0000	8.0000
23.2226	57.0000	7.5498
23.2369	50.0000	7.0711
23.2512	60.0000	7.7460
23.2654	67.0000	8.1854
23.2797	62.0000	7.8740
23.2939	72.0000	8.4853
23.3082	45.0000	6.7082
23.3225	59.0000	7.6811
23.3367	48.0000	6.9282
23.3510	60.0000	7.7460
23.3652	64.0000	8.0000
23.3795	58.0000	7.6158
23.3938	50.0000	7.0711
23.4080	63.0000	7.9373
23.4223	58.0000	7.6158
23.4365	48.0000	6.9282
23.4508	80.0000	8.9443
23.4651	53.0000	7.2801
23.4793	52.0000	7.2111
23.4936	73.0000	8.5440
23.5078	50.0000	7.0711
23.5221	57.0000	7.5498
23.5364	60.0000	7.7460
23.5506	59.0000	7.6811
23.5649	46.0000	6.7823
23.5791	70.0000	8.3666
23.5934	63.0000	7.9373
23.6077	53.0000	7.2801
23.6219	67.0000	8.1854
23.6362	70.0000	8.3666
23.6504	68.0000	8.2462
23.6647	56.0000	7.4833
23.6790	50.0000	7.0711
23.6932	54.0000	7.3485
23.7075	67.0000	8.1854
23.7217	55.0000	7.4162
23.7360	55.0000	7.4162
23.7502	72.0000	8.4853
23.7645	52.0000	7.2111
23.7788	65.0000	8.0623
23.7930	63.0000	7.9373
23.8073	61.0000	7.8102
23.8215	55.0000	7.4162
23.8358	48.0000	6.9282
23.8501	70.0000	8.3666
23.8643	69.0000	8.3066
23.8786	55.0000	7.4162
23.8928	57.0000	7.5498
23.9071	57.0000	7.5498
23.9214	47.0000	6.8557
23.9356	65.0000	8.0623
23.9499	62.0000	7.8740
23.9641	69.0000	8.3066
23.9784	66.0000	8.1240
23.9927	59.0000	7.6811
24.0069	64.0000	8.0000
24.0212	62.0000	7.8740
24.0354	73.0000	8.5440
24.0497	68.0000	8.2462
24.0640	68.0000	8.2462
24.0782	67.0000	8.1854
24.0925	77.0000	8.7750
24.1067	75.0000	8.6603
24.1210	69.0000	8.3066
24.1353	55.0000	7.4162
24.1495	77.0000	8.7750
24.1638	67.0000	8.1854
24.1780	62.0000	7.8740
24.1923	75.0000	8.6603
24.2066	74.0000	8.6023
24.2208	50.0000	7.0711
24.2351	79.0000	8.8882
24.2493	72.0000	8.4853
24.2636	81.0000	9.0000
24.2779	78.0000	8.8318
24.2921	73.0000	8.5440
24.3064	59.0000	7.6811
24.3206	77.0000	8.7750
24.3349	80.0000	8.9443
24.3491	69.0000	8.3066
24.3634	68.0000	8.2462
24.3777	83.0000	9.1104
24.3919	65.0000	8.0623
24.4062	74.0000	8.6023
24.4204	74.0000	8.6023
24.4347	80.0000	8.9443
24.4490	70.0000	8.3666
24.4632	63.0000	7.9373
24.4775	86.0000	9.2736
24.4917	86.0000	9.2736
24.5060	70.0000	8.3666
24.5203	80.0000	8.9443
24.5345	73.0000	8.5440
24.5488	83.0000	9.1104
24.5630	86.0000	9.2736
24.5773	88.0000	9.3808
24.5916	88.0000	9.3808
24.6058	88.0000	9.3808
24.6201	95.0000	9.7468
24.6343	79.0000	8.8882
24.6486	111.0000	10.5357
24.6629	85.0000	9.2195
24.6771	89.0000	9.4340
24.6914	101.0000	10.0499
24.7056	83.0000	9.1104
24.7199	93.0000	9.6437
24.7342	126.0000	11.2250
24.7484	106.0000	10.2956
24.7627	127.0000	11.2694
24.7769	100.0000	10.0000
24.7912	120.0000	10.9545
24.8055	102.0000	10.0995
24.8197	115.0000	10.7238
24.8340	135.0000	11.6190
24.8482	119.0000	10.9087
24.8625	133.0000	11.5326
24.8767	113.0000	10.6301
24.8910	129.0000	11.3578
24.9053	142.0000	11.9164
24.9195	147.0000	12.1244
24.9338	151.0000	12.2882
24.9480	174.0000	13.1909
24.9623	194.0000	13.9284
24.9766	170.0000	13.0384
24.9908	192.0000	13.8564
25.0051	226.0000	15.0333
25.0193	256.0000	16.0000
25.0336	238.0000	15.4272
25.0479	270.0000	16.4317
25.0621	271.0000	16.4621
25.0764	298.0000	17.2627
25.0906	342.0000	18.4932
25.1049	380.0000	19.4936
25.1192	391.0000	19.7737
25.1334	469.0000	21.6564
25.1477	481.0000	21.9317
25.1619	533.0000	23.0868
25.1762	580.0000	24.0832
25.1905	576.0000	24.0000
25.2047	655.0000	25.5930
25.2190	665.0000	25.7876
25.2332	722.0000	26.8701
25.2475	766.0000	27.6767
25.2618	729.0000	27.0000
25.2760	722.0000	26.8701
25.2903	737.0000	27.1477
25.3045	725.0000	26.9258
25.3188	776.0000	27.8568
25.3331	689.0000	26.2488
25.3473	739.0000	27.1846
25.3616	698.0000	26.4197
25.3758	652.0000	25.5343
25.3901	609.0000	24.6779
25.4044	545.0000	23.3452
25.4186	520.0000	22.8035
25.4329	468.0000	21.6333
25.4471	445.0000	21.0950
25.4614	407.0000	20.1742
25.4756	396.0000	19.8997
25.4899	339.0000	18.4120
25.5042	357.0000	18.8944
25.5184	302.0000	17.3781
25.5327	275.0000	16.5831
25.5469	256.0000	16.0000
25.5612	230.0000	15.1658
25.5755	253.0000	15.9060
25.5897	214.0000	14.6287
25.6040	207.0000	14.3875
25.6182	220.0000	14.8324
25.6325	186.0000	13.6382
25.6468	168.0000	12.9615
25.6610	161.0000	12.6886
25.6753	145.0000	12.0416
25.6895	141.0000	11.8743
25.7038	154.0000	12.4097
25.7181	139.0000	11.7898
25.7323	122.0000	11.0454
25.7466	115.0000	10.7238
25.7608	109.0000	10.4403
25.7751	112.0000	10.5830
25.7894	114.0000	10.6771
25.8036	125.0000	11.1803
25.8179	114.0000	10.6771
25.8321	104.0000	10.1980
25.8464	104.0000	10.1980
25.8607	79.0000	8.8882
25.8749	93.0000	9.6437
25.8892	103.0000	10.1489
25.9034	94.0000	9.6954
25.9177	76.0000	8.7178
25.9320	88.0000	9.3808
25.9462	95.0000	9.7468
25.9605	90.0000	9.4868
25.9747	72.0000	8.4853
25.9890	78.0000	8.8318
26.0032	80.0000	8.9443
26.0175	71.0000	8.4261
26.0318	71.0000	8.4261
26.0460	88.0000	9.3808
26.0603	74.0000	8.6023
26.0745	83.0000	9.1104
26.0888	73.0000	8.5440
26.1031	74.0000	8.6023
26.1173	77.0000	8.7750
26.1316	71.0000	8.4261
26.1458	93.0000	9.6437
26.1601	55.0000	7.4162
26.1744	84.0000	9.1652
26.1886	81.0000	9.0000
26.2029	59.0000	7.6811
26.2171	80.0000	8.9443
26.2314	69.0000	8.3066
26.2457	83.0000	9.1104
26.2599	88.0000	9.3808
26.2742	82.0000	9.0554
26.2884	67.0000	8.1854
26.3027	67.0000	8.1854
26.3170	77.0000	8.7750
26.3312	77.0000	8.7750
26.3455	70.0000	8.3666
26.3597	68.0000	8.2462
26.3740	77.0000	8.7750
26.3883	73.0000	8.5440
26.4025	73.0000	8.5440
26.4168	52.0000	7.2111
26.4310	69.0000	8.3066
26.4453	91.0000	9.5394
26.4596	76.0000	8.7178
26.4738	70.0000	8.3666
26.4881	59.0000	7.6811
26.5023	61.0000	7.8102
26.5166	65.0000	8.0623
26.5309	65.0000	8.0623
26.5451	73.0000	8.5440
26.5594	67.0000	8.1854
26.5736	69.0000	8.3066
26.5879	70.0000	8.3666
26.6021	62.0000	7.8740
26.6164	76.0000	8.7178
26.6307	48.0000	6.9282
26.6449	56.0000	7.4833
26.6592	75.0000	8.6603
26.6734	65.0000	8.0623
26.6877	56.0000	7.4833
26.7020	72.0000	8.4853
26.7162	55.0000	7.4162
26.7305	56.0000	7.4833
26.7447	61.0000	7.8102
26.7590	63.0000	7.9373
26.7733	59.0000	7.6811
26.7875	61.0000	7.8102
26.8018	70.0000	8.3666
26.8160	65.0000	8.0623
26.8303	70.0000	8.3666
26.8446	68.0000	8.2462
26.8588	69.0000	8.3066
26.8731	52.0000	7.2111
26.8873	68.0000	8.2462
26.9016	62.0000	7.8740
26.9159	57.0000	7.5498
26.9301	63.0000	7.9373
26.9444	79.0000	8.8882
26.9586	82.0000	9.0554
26.9729	67.0000	8.1854
26.9872	84.0000	9.1652
27.0014	68.0000	8.2462
27.0157	73.0000	8.5440
27.0299	70.0000	8.3666
27.0442	82.0000	9.0554
27.0585	81.0000	9.0000
27.0727	82.0000	9.0554
27.0870	98.0000	9.8995
27.1012	75.0000	8.6603
27.1155	92.0000	9.5917
27.1298	84.0000	9.1652
27.1440	87.0000	9.3274
27.1583	104.0000	10.1980
27.1725	103.0000	10.1489
27.1868	124.0000	11.1355
27.2010	134.0000	11.5758
27.2153	105.0000	10.2470
27.2296	119.0000	10.9087
27.2438	157.0000	12.5300
27.2581	165.0000	12.8452
27.2723	170.0000	13.0384
27.2866	197.0000	14.0357
27.3009	208.0000	14.4222
27.3151	233.0000	15.2643
27.3294	275.0000	16.5831
27.3436	248.0000	15.7480
27.3579	284.0000	16.8523
27.3722	279.0000	16.7033
27.3864	276.0000	16.6132
27.4007	286.0000	16.9115
27.4149	258.0000	16.0624
27.4292	232.0000	15.2315
27.4435	220.0000	14.8324
27.4577	184.0000	13.5647
27.4720	205.0000	14.3178
27.4862	158.0000	12.5698
27.5005	146.0000	12.0830
27.5148	145.0000	12.0416
27.5290	119.0000	10.9087
27.5433	112.0000	10.5830
27.5575	96.0000	9.7980
27.5718	102.0000	10.0995
27.5861	95.0000	9.7468
27.6003	96.0000	9.7980
27.6146	73.0000	8.5440
27.6288	62.0000	7.8740
27.6431	99.0000	9.9499
27.6574	92.0000	9.5917
27.6716	90.0000	9.4868
27.6859	68.0000	8.2462
27.7001	64.0000	8.0000
27.7144	75.0000	8.6603
27.7286	64.0000	8.0000
27.7429	56.0000	7.4833
27.7572	69.0000	8.3066
27.7714	54.0000	7.3485
27.7857	64.0000	8.0000
27.7999	70.0000	8.3666
27.8142	66.0000	8.1240
27.8285	45.0000	6.7082
27.8427	56.0000	7.4833
27.8570	56.0000	7.4833
27.8712	50.0000	7.0711
27.8855	64.0000	8.0000
27.8998	59.0000	7.6811
27.9140	48.0000	6.9282
27.9283	58.0000	7.6158
27.9425	52.0000	7.2111
27.9568	67.0000	8.1854
27.9711	58.0000	7.6158
27.9853	70.0000	8.3666
27.9996	49.0000	7.0000
28.0138	58.0000	7.6158
28.0281	49.0000	7.0000
28.0424	63.0000	7.9373
28.0566	47.0000	6.8557
28.0709	59.0000	7.6811
28.0851	64.0000	8.0000
28.0994	63.0000	7.9373
28.1137	61.0000	7.8102
28.1279	58.0000	7.6158
28.1422	59.0000	7.6811
28.1564	56.0000	7.4833
28.1707	37.0000	6.0828
28.1850	55.0000	7.4162
28.1992	68.0000	8.2462
28.2135	48.0000	6.9282
28.2277	65.0000	8.0623
28.2420	53.0000	7.2801
28.2563	59.0000	7.6811
28.2705	56.0000	7.4833
28.2848	59.0000	7.6811
28.2990	55.0000	7.4162
28.3133	49.0000	7.0000
28.3275	69.0000	8.3066
28.3418	44.0000	6.6332
28.3561	65.0000	8.0623
28.3703	58.0000	7.6158
28.3846	56.0000	7.4833
28.3988	55.0000	7.4162
28.4131	54.0000	7.3485
28.4274	43.0000	6.5574
28.4416	51.0000	7.1414
28.4559	65.0000	8.0623
28.4701	59.0000	7.6811
28.4844	52.0000	7.2111
28.4987	44.0000	6.6332
28.5129	48.0000	6.9282
28.5272	56.0000	7.4833
28.5414	51.0000	7.1414
28.5557	41.0000	6.4031
28.5700	47.0000	6.8557
28.5842	52.0000	7.2111
28.5985	38.0000	6.1644
28.6127	48.0000	6.9282
28.6270	45.0000	6.7082
28.6413	46.0000	6.7823
28.6555	52.0000	7.2111
28.6698	45.0000	6.7082
28.6840	53.0000	7.2801
28.6983	63.0000	7.9373
28.7126	51.0000	7.1414
28.7268	46.0000	6.7823
28.7411	53.0000	7.2801
28.7553	41.0000	6.4031
28.7696	55.0000	7.4162
28.7839	40.0000	6.3246
28.7981	49.0000	7.0000
28.8124	65.0000	8.0623
28.8266	52.0000	7.2111
28.8409	46.0000	6.7823
28.8551	45.0000	6.7082
28.8694	61.0000	7.8102
28.8837	38.0000	6.1644
28.8979	50.0000	7.0711
28.9122	48.0000	6.9282
28.9264	49.0000	7.0000
28.9407	51.0000	7.1414
28.9550	50.0000	7.0711
28.9692	46.0000	6.7823
28.9835	58.0000	7.6158
28.9977	60.0000	7.7460
29.0120	55.0000	7.4162
29.0263	55.0000	7.4162
29.0405	40.0000	6.3246
29.0548	46.0000	6.7823
29.0690	49.0000	7.0000
29.0833	41.0000	6.4031
29.0976	57.0000	7.5498
29.1118	52.0000	7.2111
29.1261	50.0000	7.0711
29.1403	53.0000	7.2801
29.1546	58.0000	7.6158
29.1689	50.0000	7.0711
29.1831	46.0000	6.7823
29.1974	61.0000	7.8102
29.2116	49.0000	7.0000
29.2259	53.0000	7.2801
29.2402	43.0000	6.5574
29.2544	53.0000	7.2801
29.2687	66.0000	8.1240
29.2829	63.0000	7.9373
29.2972	64.0000	8.0000
29.3115	37.0000	6.0828
29.3257	52.0000	7.2111
29.3400	56.0000	7.4833
29.3542	48.0000	6.9282
29.3685	50.0000	7.0711
29.3828	57.0000	7.5498
29.3970	54.0000	7.3485
29.4113	58.0000	7.6158
29.4255	55.0000	7.4162
29.4398	50.0000	7.0711
29.4540	54.0000	7.3485
29.4683	44.0000	6.6332
29.4826	39.0000	6.2450
29.4968	45.0000	6.7082
29.5111	43.0000	6.5574
29.5253	45.0000	6.7082
29.5396	54.0000	7.3485
29.5539	40.0000	6.3246
29.5681	64.0000	8.0000
29.5824	46.0000	6.7823
29.5966	47.0000	6.8557
29.6109	52.0000	7.2111
29.6252	33.0000	5.7446
29.6394	32.0000	5.6569
29.6537	47.0000	6.8557
29.6679	43.0000	6.5574
29.6822	45.0000	6.7082
29.6965	43.0000	6.5574
29.7107	51.0000	7.1414
29.7250	56.0000	7.4833
29.7392	36.0000	6.0000
29.7535	49.0000	7.0000
29.7678	36.0000	6.0000
29.7820	49.0000	7.0000
29.7963	44.0000	6.6332
29.8105	43.0000	6.5574
29.8248	42.0000	6.4807
29.8391	37.0000	6.0828
29.8533	47.0000	6.8557
29.8676	58.0000	7.6158
29.8818	42.0000	6.4807
29.8961	44.0000	6.6332
29.9104	44.0000	6.6332
29.9246	38.0000	6.1644
29.9389	58.0000	7.6158
29.9531	60.0000	7.7460
29.9674	43.0000	6.5574
29.9817	49.0000	7.0000
29.9959	45.0000	6.7082
30.0102	49.0000	7.0000
30.0244	48.0000	6.9282
30.0387	41.0000	6.4031
30.0529	59.0000	7.6811
30.0672	54.0000	7.3485
30.0815	44.0000	6.6332
30.0957	47.0000	6.8557
30.1100	44.0000	6.6332
30.1242	50.0000	7.0711
30.1385	52.0000	7.2111
30.1528	59.0000	7.6811
30.1670	51.0000	7.1414
30.1813	60.0000	7.7460
30.1955	59.0000	7.6811
30.2098	49.0000	7.0000
30.2241	43.0000	6.5574
30.2383	49.0000	7.0000
30.2526	36.0000	6.0000
30.2668	37.0000	6.0828
30.2811	54.0000	7.3485
30.2954	43.0000	6.5574
30.3096	50.0000	7.0711
30.3239	38.0000	6.1644
30.3381	57.0000	7.5498
30.3524	42.0000	6.4807
30.3667	45.0000	6.7082
30.3809	52.0000	7.2111
30.3952	48.0000	6.9282
30.4094	56.0000	7.4833
30.4237	43.0000	6.5574
30.4380	48.0000	6.9282
30.4522	47.0000	6.8557
30.4665	50.0000	7.0711
30.4807	56.0000	7.4833
30.4950	51.0000	7.1414
30.5093	50.0000	7.0711
30.5235	49.0000	7.0000
30.5378	38.0000	6.1644
30.5520	42.0000	6.4807
30.5663	43.0000	6.5574
30.5805	55.0000	7.4162
30.5948	37.0000	6.0828
30.6091	45.0000	6.7082
30.6233	46.0000	6.7823
30.6376	47.0000	6.8557
30.6518	46.0000	6.7823
30.6661	50.0000	7.0711
30.6804	45.0000	6.7082
30.6946	52.0000	7.2111
30.7089	42.0000	6.4807
30.7231	59.0000	7.6811
30.7374	45.0000	6.7082
30.7517	54.0000	7.3485
30.7659	54.0000	7.3485
30.7802	37.0000	6.0828
30.7944	46.0000	6.7823
30.8087	46.0000	6.7823
30.8230	57.0000	7.5498
30.8372	44.0000	6.6332
30.8515	46.0000	6.7823
30.8657	33.0000	5.7446
30.8800	31.0000	5.5678
30.8943	44.0000	6.6332
30.9085	38.0000	6.1644
30.9228	53.0000	7.2801
30.9370	40.0000	6.3246
30.9513	34.0000	5.8310
30.9656	40.0000	6.3246
30.9798	28.0000	5.2915
30.9941	51.0000	7.1414
31.0083	34.0000	5.8310
31.0226	46.0000	6.7823
31.0369	43.0000	6.5574
31.0511	41.0000	6.4031
31.0654	44.0000	6.6332
31.0796	49.0000	7.0000
31.0939	42.0000	6.4807
31.1082	55.0000	7.4162
31.1224	35.0000	5.9161
31.1367	52.0000	7.2111
31.1509	39.0000	6.2450
31.1652	42.0000	6.4807
31.1794	42.0000	6.4807
31.1937	42.0000	6.4807
31.2080	40.0000	6.3246
31.2222	40.0000	6.3246
31.2365	45.0000	6.7082
31.2507	44.0000	6.6332
31.2650	46.0000	6.7823
31.2793	37.0000	6.0828
31.2935	50.0000	7.0711
31.3078	51.0000	7.1414
31.3220	39.0000	6.2450
31.3363	39.0000	6.2450
31.3506	33.0000	5.7446
31.3648	47.0000	6.8557
31.3791	34.0000	5.8310
31.3933	41.0000	6.4031
31.4076	44.0000	6.6332
31.4219	38.0000	6.1644
31.4361	46.0000	6.7823
31.4504	46.0000	6.7823
31.4646	41.0000	6.4031
31.4789	31.0000	5.5678
31.4932	45.0000	6.7082
31.5074	51.0000	7.1414
31.5217	34.0000	5.8310
31.5359	33.0000	5.7446
31.5502	38.0000	6.1644
31.5645	48.0000	6.9282
31.5787	44.0000	6.6332
31.5930	51.0000	7.1414
31.6072	43.0000	6.5574
31.6215	51.0000	7.1414
31.6358	40.0000	6.3246
31.6500	43.0000	6.5574
31.6643	45.0000	6.7082
31.6785	33.0000	5.7446
31.6928	59.0000	7.6811
31.7070	50.0000	7.0711
31.7213	30.0000	5.4772
31.7356	42.0000	6.4807
31.7498	33.0000	5.7446
31.7641	38.0000	6.1644
31.7783	50.0000	7.0711
31.7926	36.0000	6.0000
31.8069	51.0000	7.1414
31.8211	31.0000	5.5678
31.8354	40.0000	6.3246
31.8496	27.0000	5.1962
31.8639	27.0000	5.1962
31.8782	41.0000	6.4031
31.8924	30.0000	5.4772
31.9067	50.0000	7.0711
31.9209	54.0000	7.3485
31.9352	33.0000	5.7446
31.9495	44.0000	6.6332
31.9637	54.0000	7.3485
31.9780	48.0000	6.9282
31.9922	24.0000	4.8990
32.0065	38.0000	6.1644
32.0208	32.0000	5.6569
32.0350	37.0000	6.0828
32.0493	41.0000	6.4031
32.0635	45.0000	6.7082
32.0778	43.0000	6.5574
32.0921	39.0000	6.2450
32.1063	31.0000	5.5678
32.1206	38.0000	6.1644
32.1348	38.0000	6.1644
32.1491	39.0000	6.2450
32.1634	49.0000	7.0000
32.1776	44.0000	6.6332
32.1919	25.0000	5.0000
32.2061	54.0000	7.3485
32.2204	38.0000	6.1644
32.2347	44.0000	6.6332
32.2489	35.0000	5.9161
32.2632	37.0000	6.0828
32.2774	41.0000	6.4031
32.2917	38.0000	6.1644
32.3059	54.0000	7.3485
32.3202	40.0000	6.3246
32.3345	41.0000	6.4031
32.3487	41.0000	6.4031
32.3630	43.0000	6.5574
32.3772	45.0000	6.7082
32.3915	32.0000	5.6569
32.4058	49.0000	7.0000
32.4200	38.0000	6.1644
32.4343	34.0000	5.8310
32.4485	44.0000	6.6332
32.4628	46.0000	6.7823
32.4771	27.0000	5.1962
32.4913	43.0000	6.5574
32.5056	40.0000	6.3246
32.5198	50.0000	7.0711
32.5341	43.0000	6.5574
32.5484	43.0000	6.5574
32.5626	32.0000	5.6569
32.5769	30.0000	5.4772
32.5911	38.0000	6.1644
32.6054	39.0000	6.2450
32.6197	35.0000	5.9161
32.6339	41.0000	6.4031
32.6482	33.0000	5.7446
32.6624	36.0000	6.0000
32.6767	40.0000	6.3246
32.6910	45.0000	6.7082
32.7052	30.0000	5.4772
32.7195	39.0000	6.2450
32.7337	36.0000	6.0000
32.7480	46.0000	6.7823
32.7623	46.0000	6.7823
32.7765	44.0000	6.6332
32.7908	28.0000	5.2915
32.8050	40.0000	6.3246
32.8193	51.0000	7.1414
32.8336	37.0000	6.0828
32.8478	49.0000	7.0000
32.8621	39.0000	6.2450
32.8763	40.0000	6.3246
32.8906	39.0000	6.2450
32.9048	42.0000	6.4807
32.9191	48.0000	6.9282
32.9334	35.0000	5.9161
32.9476	45.0000	6.7082
32.9619	50.0000	7.0711
32.9761	51.0000	7.1414
32.9904	28.0000	5.2915
33.0047	27.0000	5.1962
33.0189	33.0000	5.7446
33.0332	37.0000	6.0828
33.0474	27.0000	5.1962
33.0617	43.0000	6.5574
33.0760	45.0000	6.7082
33.0902	38.0000	6.1644
33.1045	39.0000	6.2450
33.1187	42.0000	6.4807
33.1330	30.0000	5.4772
33.1473	46.0000	6.7823
33.1615	36.0000	6.0000
33.1758	35.0000	5.9161
33.1900	30.0000	5.4772
33.2043	40.0000	6.3246
33.2186	48.0000	6.9282
33.2328	42.0000	6.4807
33.2471	38.0000	6.1644
33.2613	45.0000	6.7082
33.2756	39.0000	6.2450
33.2899	49.0000	7.0000
33.3041	34.0000	5.8310
33.3184	41.0000	6.4031
33.3326	34.0000	5.8310
33.3469	44.0000	6.6332
33.3612	30.0000	5.4772
33.3754	36.0000	6.0000
33.3897	32.0000	5.6569
33.4039	37.0000	6.0828
33.4182	37.0000	6.0828
33.4324	41.0000	6.4031
33.4467	33.0000	5.7446
33.4610	41.0000	6.4031
33.4752	29.0000	5.3852
33.4895	47.0000	6.8557
33.5037	44.0000	6.6332
33.5180	36.0000	6.0000
33.5323	35.0000	5.9161
33.5465	44.0000	6.6332
33.5608	48.0000	6.9282
33.5750	35.0000	5.9161
33.5893	42.0000	6.4807
33.6036	34.0000	5.8310
33.6178	36.0000	6.0000
33.6321	37.0000	6.0828
33.6463	45.0000	6.7082
33.6606	34.0000	5.8310
33.6749	41.0000	6.4031
33.6891	40.0000	6.3246
33.7034	42.0000	6.4807
33.7176	34.0000	5.8310
33.7319	35.0000	5.9161
33.7462	34.0000	5.8310
33.7604	42.0000	6.4807
33.7747	45.0000	6.7082
33.7889	39.0000	6.2450
33.8032	36.0000	6.0000
33.8175	40.0000	6.3246
33.8317	51.0000	7.1414
33.8460	46.0000	6.7823
33.8602	35.0000	5.9161
33.8745	34.0000	5.8310
33.8888	40.0000	6.3246
33.9030	51.0000	7.1414
33.9173	38.0000	6.1644
33.9315	34.0000	5.8310
33.9458	48.0000	6.9282
33.9601	45.0000	6.7082
33.9743	52.0000	7.2111
33.9886	43.0000	6.5574
34.0028	48.0000	6.9282
34.0171	60.0000	7.7460
34.0313	37.0000	6.0828
34.0456	33.0000	5.7446
34.0599	36.0000	6.0000
34.0741	38.0000	6.1644
34.0884	42.0000	6.4807
34.1026	47.0000	6.8557
34.1169	48.0000	6.9282
34.1312	40.0000	6.3246
34.1454	46.0000	6.7823
34.1597	40.0000	6.3246
34.1739	31.0000	5.5678
34.1882	38.0000	6.1644
34.2025	41.0000	6.4031
34.2167	45.0000	6.7082
34.2310	38.0000	6.1644
34.2452	36.0000	6.0000
34.2595	47.0000	6.8557
34.2738	33.0000	5.7446
34.2880	48.0000	6.9282
34.3023	41.0000	6.4031
34.3165	41.0000	6.4031
34.3308	32.0000	5.6569
34.3451	46.0000	6.7823
34.3593	43.0000	6.5574
34.3736	37.0000	6.0828
34.3878	37.0000	6.0828
34.4021	47.0000	6.8557
34.4164	36.0000	6.0000
34.4306	32.0000	5.6569
34.4449	34.0000	5.8310
34.4591	52.0000	7.2111
34.4734	32.0000	5.6569
34.4877	32.0000	5.6569
34.5019	32.0000	5.6569
34.5162	41.0000	6.4031
34.5304	49.0000	7.0000
34.5447	46.0000	6.7823
34.5589	33.0000	5.7446
34.5732	29.0000	5.3852
34.5875	31.0000	5.5678
34.6017	45.0000	6.7082
34.6160	45.0000	6.7082
34.6302	46.0000	6.7823
34.6445	39.0000	6.2450
34.6588	30.0000	5.4772
34.6730	52.0000	7.2111
34.6873	28.0000	5.2915
34.7015	48.0000	6.9282
34.7158	42.0000	6.4807
34.7301	45.0000	6.7082
34.7443	39.0000	6.2450
34.7586	56.0000	7.4833
34.7728	36.0000	6.0000
34.7871	42.0000	6.4807
34.8014	46.0000	6.7823
34.8156	42.0000	6.4807
34.8299	31.0000	5.5678
34.8441	37.0000	6.0828
34.8584	36.0000	6.0000
34.8727	41.0000	6.4031
34.8869	42.0000	6.4807
34.9012	32.0000	5.6569
34.9154	30.0000	5.4772
34.9297	45.0000	6.7082
34.9440	39.0000	6.2450
34.9582	37.0000	6.0828
34.9725	35.0000	5.9161
34.9867	36.0000	6.0000
35.0010	28.0000	5.2915
35.0153	30.0000	5.4772
35.0295	45.0000	6.7082
35.0438	36.0000	6.0000
35.0580	36.0000	6.0000
35.0723	39.0000	6.2450
35.0866	45.0000	6.7082
35.1008	36.0000	6.0000
35.1151	36.0000	6.0000
35.1293	43.0000	6.5574
35.1436	36.0000	6.0000
35.1578	44.0000	6.6332
35.1721	44.0000	6.6332
35.1864	42.0000	6.4807
35.2006	38.0000	6.1644
35.2149	47.0000	6.8557
35.2291	27.0000	5.1962
35.2434	43.0000	6.5574
35.2577	39.0000	6.2450
35.2719	38.0000	6.1644
35.2862	37.0000	6.0828
35.3004	48.0000	6.9282
35.3147	44.0000	6.6332
35.3290	40.0000	6.3246
35.3432	49.0000	7.0000
35.3575	43.0000	6.5574
35.3717	51.0000	7.1414
35.3860	41.0000	6.4031
35.4003	51.0000	7.1414
35.4145	31.0000	5.5678
35.4288	40.0000	6.3246
35.4430	44.0000	6.6332
35.4573	44.0000	6.6332
35.4716	50.0000	7.0711
35.4858	41.0000	6.4031
35.5001	45.0000	6.7082
35.5143	59.0000	7.6811
35.5286	51.0000	7.1414
35.5429	49.0000	7.0000
35.5571	44.0000	6.6332
35.5714	42.0000	6.4807
35.5856	62.0000	7.8740
35.5999	40.0000	6.3246
35.6142	53.0000	7.2801
35.6284	32.0000	5.6569
35.6427	57.0000	7.5498
35.6569	52.0000	7.2111
35.6712	58.0000	7.6158
35.6855	52.0000	7.2111
35.6997	53.0000	7.2801
35.7140	60.0000	7.7460
35.7282	54.0000	7.3485
35.7425	70.0000	8.3666
35.7567	79.0000	8.8882
35.7710	76.0000	8.7178
35.7853	79.0000	8.8882
35.7995	79.0000	8.8882
35.8138	82.0000	9.0554
35.8280	94.0000	9.6954
35.8423	98.0000	9.8995
35.8566	89.0000	9.4340
35.8708	105.0000	10.2470
35.8851	102.0000	10.0995
35.8993	102.0000	10.0995
35.9136	114.0000	10.6771
35.9279	134.0000	11.5758
35.9421	108.0000	10.3923
35.9564	110.0000	10.4881
35.9706	97.0000	9.8489
35.9849	122.0000	11.0454
35.9992	113.0000	10.6301
36.0134	82.0000	9.0554
36.0277	100.0000	10.0000
36.0419	82.0000	9.0554
36.0562	91.0000	9.5394
36.0705	81.0000	9.0000
36.0847	78.0000	8.8318
36.0990	67.0000	8.1854
36.1132	59.0000	7.6811
36.1275	69.0000	8.3066
36.1418	59.0000	7.6811
36.1560	57.0000	7.5498
36.1703	66.0000	8.1240
36.1845	51.0000	7.1414
36.1988	50.0000	7.0711
36.2131	44.0000	6.6332
36.2273	71.0000	8.4261
36.2416	63.0000	7.9373
36.2558	53.0000	7.2801
36.2701	58.0000	7.6158
36.2843	45.0000	6.7082
36.2986	60.0000	7.7460
36.3129	44.0000	6.6332
36.3271	43.0000	6.5574
36.3414	39.0000	6.2450
36.3556	52.0000	7.2111
36.3699	39.0000	6.2450
36.3842	43.0000	6.5574
36.3984	53.0000	7.2801
36.4127	55.0000	7.4162
36.4269	53.0000	7.2801
36.4412	47.0000	6.8557
36.4555	49.0000	7.0000
36.4697	47.0000	6.8557
36.4840	45.0000	6.7082
36.4982	41.0000	6.4031
36.5125	51.0000	7.1414
36.5268	38.0000	6.1644
36.5410	56.0000	7.4833
36.5553	54.0000	7.3485
36.5695	43.0000	6.5574
36.5838	36.0000	6.0000
36.5981	53.0000	7.2801
36.6123	55.0000	7.4162
36.6266	55.0000	7.4162
36.6408	48.0000	6.9282
36.6551	57.0000	7.5498
36.6694	70.0000	8.3666
36.6836	65.0000	8.0623
36.6979	55.0000	7.4162
36.7121	72.0000	8.4853
36.7264	70.0000	8.3666
36.7407	61.0000	7.8102
36.7549	82.0000	9.0554
36.7692	87.0000	9.3274
36.7834	77.0000	8.7750
36.7977	70.0000	8.3666
36.8120	73.0000	8.5440
36.8262	73.0000	8.5440
36.8405	76.0000	8.7178
36.8547	80.0000	8.9443
36.8690	85.0000	9.2195
36.8832	71.0000	8.4261
36.8975	78.0000	8.8318
36.9118	64.0000	8.0000
36.9260	82.0000	9.0554
36.9403	55.0000	7.4162
36.9545	72.0000	8.4853
36.9688	57.0000	7.5498
36.9831	65.0000	8.0623
36.9973	70.0000	8.3666
37.0116	74.0000	8.6023
37.0258	66.0000	8.1240
37.0401	76.0000	8.7178
37.0544	50.0000	7.0711
37.0686	63.0000	7.9373
37.0829	49.0000	7.0000
37.0971	59.0000	7.6811
37.1114	55.0000	7.4162
37.1257	66.0000	8.1240
37.1399	59.0000	7.6811
37.1542	63.0000	7.9373
37.1684	52.0000	7.2111
37.1827	65.0000	8.0623
37.1970	51.0000	7.1414
37.2112	54.0000	7.3485
37.2255	55.0000	7.4162
37.2397	86.0000	9.2736
37.2540	62.0000	7.8740
37.2683	59.0000	7.6811
37.2825	65.0000	8.0623
37.2968	71.0000	8.4261
37.3110	84.0000	9.1652
37.3253	81.0000	9.0000
37.3396	96.0000	9.7980
37.3538	75.0000	8.6603
37.3681	95.0000	9.7468
37.3823	78.0000	8.8318
37.3966	94.0000	9.6954
37.4108	106.0000	10.2956
37.4251	82.0000	9.0554
37.4394	121.0000	11.0000
37.4536	126.0000	11.2250
37.4679	117.0000	10.8167
37.4821	135.0000	11.6190
37.4964	137.0000	11.7047
37.5107	138.0000	11.7473
37.5249	144.0000	12.0000
37.5392	138.0000	11.7473
37.5534	146.0000	12.0830
37.5677	136.0000	11.6619
37.5820	160.0000	12.6491
37.5962	159.0000	12.6095
37.6105	143.0000	11.9583
37.6247	165.0000	12.8452
37.6390	144.0000	12.0000
37.6533	127.0000	11.2694
37.6675	133.0000	11.5326
37.6818	123.0000	11.0905
37.6960	149.0000	12.2066
37.7103	127.0000	11.2694
37.7246	129.0000	11.3578
37.7388	128.0000	11.3137
37.7531	136.0000	11.6619
37.7673	99.0000	9.9499
37.7816	109.0000	10.4403
37.7959	105.0000	10.2470
37.8101	105.0000	10.2470
37.8244	103.0000	10.1489
37.8386	88.0000	9.3808
37.8529	98.0000	9.8995
37.8672	75.0000	8.6603
37.8814	81.0000	9.0000
37.8957	75.0000	8.6603
37.9099	78.0000	8.8318
37.9242	89.0000	9.4340
37.9385	70.0000	8.3666
37.9527	67.0000	8.1854
37.9670	54.0000	7.3485
37.9812	44.0000	6.6332
37.9955	68.0000	8.2462
38.0097	58.0000	7.6158
38.0240	51.0000	7.1414
38.0383	55.0000	7.4162
38.0525	46.0000	6.7823
38.0668	50.0000	7.0711
38.0810	60.0000	7.7460
38.0953	66.0000	8.1240
38.1096	55.0000	7.4162
38.1238	57.0000	7.5498
38.1381	50.0000	7.0711
38.1523	48.0000	6.9282
38.1666	41.0000	6.4031
38.1809	56.0000	7.4833
38.1951	45.0000	6.7082
38.2094	48.0000	6.9282
38.2236	51.0000	7.1414
38.2379	52.0000	7.2111
38.2522	59.0000	7.6811
38.2664	62.0000	7.8740
38.2807	65.0000	8.0623
38.2949	65.0000	8.0623
38.3092	58.0000	7.6158
38.3235	56.0000	7.4833
38.3377	49.0000	7.0000
38.3520	77.0000	8.7750
38.3662	58.0000	7.6158
38.3805	87.0000	9.3274
38.3948	78.0000	8.8318
38.4090	77.0000	8.7750
38.4233	79.0000	8.8882
38.4375	79.0000	8.8882
38.4518	90.0000	9.4868
38.4661	75.0000	8.6603
38.4803	72.0000	8.4853
38.4946	83.0000	9.1104
38.5088	65.0000	8.0623
38.5231	78.0000	8.8318
38.5374	65.0000	8.0623
38.5516	69.0000	8.3066
38.5659	62.0000	7.8740
38.5801	70.0000	8.3666
38.5944	62.0000	7.8740
38.6086	65.0000	8.0623
38.6229	62.0000	7.8740
38.6372	66.0000	8.1240
38.6514	55.0000	7.4162
38.6657	67.0000	8.1854
38.6799	50.0000	7.0711
38.6942	40.0000	6.3246
38.7085	56.0000	7.4833
38.7227	59.0000	7.6811
38.7370	48.0000	6.9282
38.7512	56.0000	7.4833
38.7655	42.0000	6.4807
38.7798	45.0000	6.7082
38.7940	56.0000	7.4833
38.8083	41.0000	6.4031
38.8225	35.0000	5.9161
38.8368	41.0000	6.4031
38.8511	52.0000	7.2111
38.8653	52.0000	7.2111
38.8796	35.0000	5.9161
38.8938	47.0000	6.8557
38.9081	46.0000	6.7823
38.9224	63.0000	7.9373
38.9366	58.0000	7.6158
38.9509	50.0000	7.0711
38.9651	43.0000	6.5574
38.9794	38.0000	6.1644
38.9937	40.0000	6.3246
39.0079	44.0000	6.6332
39.0222	51.0000	7.1414
39.0364	71.0000	8.4261
39.0507	51.0000	7.1414
39.0650	47.0000	6.8557
39.0792	36.0000	6.0000
39.0935	52.0000	7.2111
39.1077	48.0000	6.9282
39.1220	49.0000	7.0000
39.1362	46.0000	6.7823
39.1505	44.0000	6.6332
39.1648	53.0000	7.2801
39.1790	43.0000	6.5574
39.1933	40.0000	6.3246
39.2075	38.0000	6.1644
39.2218	51.0000	7.1414
39.2361	43.0000	6.5574
39.2503	52.0000	7.2111
39.2646	34.0000	5.8310
39.2788	46.0000	6.7823
39.2931	36.0000	6.0000
39.3074	29.0000	5.3852
39.3216	45.0000	6.7082
39.3359	41.0000	6.4031
39.3501	41.0000	6.4031
39.3644	38.0000	6.1644
39.3787	34.0000	5.8310
39.3929	32.0000	5.6569
39.4072	49.0000	7.0000
39.4214	45.0000	6.7082
39.4357	29.0000	5.3852
39.4500	30.0000	5.4772
39.4642	36.0000	6.0000
39.4785	25.0000	5.0000
39.4927	43.0000	6.5574
39.5070	30.0000	5.4772
39.5213	36.0000	6.0000
39.5355	32.0000	5.6569
39.5498	37.0000	6.0828
39.5640	39.0000	6.2450
39.5783	35.0000	5.9161
39.5926	39.0000	6.2450
39.6068	34.0000	5.8310
39.6211	30.0000	5.4772
39.6353	45.0000	6.7082
39.6496	38.0000	6.1644
39.6639	40.0000	6.3246
39.6781	34.0000	5.8310
39.6924	41.0000	6.4031
39.7066	39.0000	6.2450
39.7209	39.0000	6.2450
39.7351	36.0000	6.0000
39.7494	42.0000	6.4807
39.7637	30.0000	5.4772
39.7779	31.0000	5.5678
39.7922	51.0000	7.1414
39.8064	38.0000	6.1644
39.8207	41.0000	6.4031
39.8350	47.0000	6.8557
39.8492	21.0000	4.5826
39.8635	30.0000	5.4772
39.8777	42.0000	6.4807
39.8920	32.0000	5.6569
39.9063	33.0000	5.7446
39.9205	37.0000	6.0828
39.9348	36.0000	6.0000
39.9490	41.0000	6.4031
39.9633	34.0000	5.8310
39.9776	31.0000	5.5678
39.9918	42.0000	6.4807
40.0061	29.0000	5.3852
40.0203	34.0000	5.8310
40.0346	22.0000	4.6904
40.0489	35.0000	5.9161
40.0631	31.0000	5.5678
40.0774	24.0000	4.8990
40.0916	36.0000	6.0000
40.1059	24.0000	4.8990
40.1202	37.0000	6.0828
40.1344	40.0000	6.3246
40.1487	25.0000	5.0000
40.1629	31.0000	5.5678
40.1772	28.0000	5.2915
40.1915	35.0000	5.9161
40.2057	39.0000	6.2450
40.2200	25.0000	5.0000
40.2342	33.0000	5.7446
40.2485	32.0000	5.6569
40.2627	36.0000	6.0000
40.2770	31.0000	5.5678
40.2913	35.0000	5.9161
40.3055	26.0000	5.0990
40.3198	38.0000	6.1644
40.3340	29.0000	5.3852
40.3483	27.0000	5.1962
40.3626	25.0000	5.0000
40.3768	38.0000	6.1644
40.3911	39.0000	6.2450
40.4053	25.0000	5.0000
40.4196	34.0000	5.8310
40.4339	32.0000	5.6569
40.4481	37.0000	6.0828
40.4624	41.0000	6.4031
40.4766	30.0000	5.4772
40.4909	38.0000	6.1644
40.5052	28.0000	5.2915
40.5194	30.0000	5.4772
40.5337	40.0000	6.3246
40.5479	37.0000	6.0828
40.5622	29.0000	5.3852
40.5765	38.0000	6.1644
40.5907	21.0000	4.5826
40.6050	28.0000	5.2915
40.6192	34.0000	5.8310
40.6335	21.0000	4.5826
40.6478	37.0000	6.0828
40.6620	39.0000	6.2450
40.6763	42.0000	6.4807
40.6905	40.0000	6.3246
40.7048	28.0000	5.2915
40.7191	31.0000	5.5678
40.7333	42.0000	6.4807
40.7476	36.0000	6.0000
40.7618	44.0000	6.6332
40.7761	39.0000	6.2450
40.7904	33.0000	5.7446
40.8046	37.0000	6.0828
40.8189	30.0000	5.4772
40.8331	40.0000	6.3246
40.8474	45.0000	6.7082
40.8616	49.0000	7.0000
40.8759	35.0000	5.9161
40.8902	43.0000	6.5574
40.9044	44.0000	6.6332
40.9187	35.0000	5.9161
40.9329	47.0000	6.8557
40.9472	55.0000	7.4162
40.9615	57.0000	7.5498
40.9757	60.0000	7.7460
40.9900	77.0000	8.7750
41.0042	62.0000	7.8740
41.0185	71.0000	8.4261
41.0328	76.0000	8.7178
41.0470	60.0000	7.7460
41.0613	57.0000	7.5498
41.0755	89.0000	9.4340
41.0898	88.0000	9.3808
41.1041	79.0000	8.8882
41.1183	57.0000	7.5498
41.1326	61.0000	7.8102
41.1468	72.0000	8.4853
41.1611	55.0000	7.4162
41.1754	62.0000	7.8740
41.1896	55.0000	7.4162
41.2039	58.0000	7.6158
41.2181	53.0000	7.2801
41.2324	40.0000	6.3246
41.2467	47.0000	6.8557
41.2609	40.0000	6.3246
41.2752	39.0000	6.2450
41.2894	35.0000	5.9161
41.3037	35.0000	5.9161
41.3180	47.0000	6.8557
41.3322	35.0000	5.9161
41.3465	46.0000	6.7823
41.3607	39.0000	6.2450
41.3750	36.0000	6.0000
41.3893	39.0000	6.2450
41.4035	34.0000	5.8310
41.4178	31.0000	5.5678
41.4320	36.0000	6.0000
41.4463	32.0000	5.6569
41.4605	32.0000	5.6569
41.4748	30.0000	5.4772
41.4891	39.0000	6.2450
41.5033	23.0000	4.7958
41.5176	31.0000	5.5678
41.5318	23.0000	4.7958
41.5461	27.0000	5.1962
41.5604	26.0000	5.0990
41.5746	30.0000	5.4772
41.5889	29.0000	5.3852
41.6031	31.0000	5.5678
41.6174	36.0000	6.0000
41.6317	23.0000	4.7958
41.6459	31.0000	5.5678
41.6602	32.0000	5.6569
41.6744	30.0000	5.4772
41.6887	25.0000	5.0000
41.7030	29.0000	5.3852
41.7172	32.0000	5.6569
41.7315	28.0000	5.2915
41.7457	31.0000	5.5678
41.7600	36.0000	6.0000
41.7743	28.0000	5.2915
41.7885	31.0000	5.5678
41.8028	17.0000	4.1231
41.8170	23.0000	4.7958
41.8313	34.0000	5.8310
41.8456	30.0000	5.4772
41.8598	31.0000	5.5678
41.8741	34.0000	5.8310
41.8883	34.0000	5.8310
41.9026	47.0000	6.8557
41.9169	31.0000	5.5678
41.9311	23.0000	4.7958
41.9454	35.0000	5.9161
41.9596	30.0000	5.4772
41.9739	29.0000	5.3852
41.9881	35.0000	5.9161
42.0024	30.0000	5.4772
42.0167	28.0000	5.2915
42.0309	33.0000	5.7446
42.0452	34.0000	5.8310
42.0594	33.0000	5.7446
42.0737	22.0000	4.6904
42.0880	35.0000	5.9161
42.1022	35.0000	5.9161
42.1165	31.0000	5.5678
42.1307	31.0000	5.5678
42.1450	29.0000	5.3852
42.1593	36.0000	6.0000
42.1735	31.0000	5.5678
42.1878	28.0000	5.2915
42.2020	26.0000	5.0990
42.2163	31.0000	5.5678
42.2306	20.0000	4.4721
42.2448	31.0000	5.5678
42.2591	37.0000	6.0828
42.2733	24.0000	4.8990
42.2876	26.0000	5.0990
42.3019	43.0000	6.5574
42.3161	26.0000	5.0990
42.3304	30.0000	5.4772
42.3446	31.0000	5.5678
42.3589	32.0000	5.6569
42.3732	34.0000	5.8310
42.3874	35.0000	5.9161
42.4017	37.0000	6.0828
42.4159	35.0000	5.9161
42.4302	30.0000	5.4772
42.4445	30.0000	5.4772
42.4587	34.0000	5.8310
42.4730	34.0000	5.8310
42.4872	25.0000	5.0000
42.5015	33.0000	5.7446
42.5158	35.0000	5.9161
42.5300	23.0000	4.7958
42.5443	20.0000	4.4721
42.5585	34.0000	5.8310
42.5728	33.0000	5.7446
42.5870	32.0000	5.6569
42.6013	30.0000	5.4772
42.6156	29.0000	5.3852
42.6298	24.0000	4.8990
42.6441	36.0000	6.0000
42.6583	24.0000	4.8990
42.6726	35.0000	5.9161
42.6869	31.0000	5.5678
42.7011	31.0000	5.5678
42.7154	39.0000	6.2450
42.7296	33.0000	5.7446
42.7439	39.0000	6.2450
42.7582	24.0000	4.8990
42.7724	42.0000	6.4807
42.7867	27.0000	5.1962
42.8009	34.0000	5.8310
42.8152	38.0000	6.1644
42.8295	29.0000	5.3852
42.8437	28.0000	5.2915
42.8580	29.0000	5.3852
42.8722	29.0000	5.3852
42.8865	25.0000	5.0000
42.9008	23.0000	4.7958
42.9150	25.0000	5.0000
42.9293	31.0000	5.5678
42.9435	28.0000	5.2915
42.9578	44.0000	6.6332
42.9721	26.0000	5.0990
42.9863	37.0000	6.0828
43.0006	28.0000	5.2915
43.0148	34.0000	5.8310
43.0291	32.0000	5.6569
43.0434	29.0000	5.3852
43.0576	30.0000	5.4772
43.0719	24.0000	4.8990
43.0861	21.0000	4.5826
43.1004	31.0000	5.5678
43.1146	30.0000	5.4772
43.1289	31.0000	5.5678
43.1432	26.0000	5.0990
43.1574	29.0000	5.3852
43.1717	29.0000	5.3852
43.1859	28.0000	5.2915
43.2002	31.0000	5.5678
43.2145	29.0000	5.3852
43.2287	28.0000	5.2915
43.2430	22.0000	4.6904
43.2572	26.0000	5.0990
43.2715	27.0000	5.1962
43.2858	28.0000	5.2915
43.3000	29.0000	5.3852
43.3143	29.0000	5.3852
43.3285	32.0000	5.6569
43.3428	38.0000	6.1644
43.3571	36.0000	6.0000
43.3713	31.0000	5.5678
43.3856	24.0000	4.8990
43.3998	30.0000	5.4772
43.4141	32.0000	5.6569
43.4284	29.0000	5.3852
43.4426	29.0000	5.3852
43.4569	29.0000	5.3852
43.4711	29.0000	5.3852
43.4854	30.0000	5.4772
43.4997	38.0000	6.1644
43.5139	36.0000	6.0000
43.5282	30.0000	5.4772
43.5424	17.0000	4.1231
43.5567	29.0000	5.3852
43.5710	26.0000	5.0990
43.5852	31.0000	5.5678
43.5995	29.0000	5.3852
43.6137	29.0000	5.3852
43.6280	35.0000	5.9161
43.6423	31.0000	5.5678
43.6565	20.0000	4.4721
43.6708	31.0000	5.5678
43.6850	25.0000	5.0000
43.6993	24.0000	4.8990
43.7135	30.0000	5.4772
43.7278	33.0000	5.7446
43.7421	25.0000	5.0000
43.7563	43.0000	6.5574
43.7706	43.0000	6.5574
43.7848	35.0000	5.9161
43.7991	34.0000	5.8310
43.8134	52.0000	7.2111
43.8276	39.0000	6.2450
43.8419	52.0000	7.2111
43.8561	45.0000	6.7082
43.8704	41.0000	6.4031
43.8847	48.0000	6.9282
43.8989	38.0000	6.1644
43.9132	40.0000	6.3246
43.9274	51.0000	7.1414
43.9417	42.0000	6.4807
43.9560	37.0000	6.0828
43.9702	39.0000	6.2450
43.9845	38.0000	6.1644
43.9987	36.0000	6.0000
44.0130	31.0000	5.5678
44.0273	38.0000	6.1644
44.0415	33.0000	5.7446
44.0558	35.0000	5.9161
44.0700	28.0000	5.2915
44.0843	31.0000	5.5678
44.0986	28.0000	5.2915
44.1128	25.0000	5.0000
44.1271	37.0000	6.0828
44.1413	24.0000	4.8990
44.1556	22.0000	4.6904
44.1699	27.0000	5.1962
44.1841	31.0000	5.5678
44.1984	29.0000	5.3852
44.2126	29.0000	5.3852
44.2269	29.0000	5.3852
44.2412	28.0000	5.2915
44.2554	35.0000	5.9161
44.2697	31.0000	5.5678
44.2839	34.0000	5.8310
44.2982	16.0000	4.0000
44.3124	27.0000	5.1962
44.3267	36.0000	6.0000
44.3410	28.0000	5.2915
44.3552	34.0000	5.8310
44.3695	27.0000	5.1962
44.3837	31.0000	5.5678
44.3980	42.0000	6.4807
44.4123	32.0000	5.6569
44.4265	26.0000	5.0990
44.4408	16.0000	4.0000
44.4550	31.0000	5.5678
44.4693	22.0000	4.6904
44.4836	25.0000	5.0000
44.4978	31.0000	5.5678
44.5121	32.0000	5.6569
44.5263	31.0000	5.5678
44.5406	18.0000	4.2426
44.5549	16.0000	4.0000
44.5691	32.0000	5.6569
44.5834	25.0000	5.0000
44.5976	26.0000	5.0990
44.6119	26.0000	5.0990
44.6262	22.0000	4.6904
44.6404	41.0000	6.4031
44.6547	31.0000	5.5678
44.6689	26.0000	5.0990
44.6832	28.0000	5.2915
44.6975	30.0000	5.4772
44.7117	29.0000	5.3852
44.7260	19.0000	4.3589
44.7402	22.0000	4.6904
44.7545	20.0000	4.4721
44.7688	40.0000	6.3246
44.7830	32.0000	5.6569
44.7973	31.0000	5.5678
44.8115	29.0000	5.3852
44.8258	28.0000	5.2915
44.8400	17.0000	4.1231
44.8543	26.0000	5.0990
44.8686	24.0000	4.8990
44.8828	19.0000	4.3589
44.8971	35.0000	5.9161
44.9113	32.0000	5.6569
44.9256	32.0000	5.6569
44.9399	18.0000	4.2426
44.9541	25.0000	5.0000
44.9684	28.0000	5.2915
44.9826	32.0000	5.6569
44.9969	22.0000	4.6904
45.0112	28.0000	5.2915
45.0254	28.0000	5.2915
45.0397	24.0000	4.8990
45.0539	31.0000	5.5678
45.0682	22.0000	4.6904
45.0825	20.0000	4.4721
45.0967	31.0000	5.5678
45.1110	33.0000	5.7446
45.1252	23.0000	4.7958
45.1395	22.0000	4.6904
45.1538	29.0000	5.3852
45.1680	21.0000	4.5826
45.1823	33.0000	5.7446
45.1965	28.0000	5.2915
45.2108	33.0000	5.7446
45.2251	20.0000	4.4721
45.2393	29.0000	5.3852
45.2536	23.0000	4.7958
45.2678	19.0000	4.3589
45.2821	16.0000	4.0000
45.2964	19.0000	4.3589
45.3106	27.0000	5.1962
45.3249	25.0000	5.0000
45.3391	23.0000	4.7958
45.3534	20.0000	4.4721
45.3677	21.0000	4.5826
45.3819	19.0000	4.3589
45.3962	27.0000	5.1962
45.4104	31.0000	5.5678
45.4247	22.0000	4.6904
45.4389	28.0000	5.2915
45.4532	24.0000	4.8990
45.4675	24.0000	4.8990
45.4817	32.0000	5.6569
45.4960	29.0000	5.3852
45.5102	32.0000	5.6569
45.5245	36.0000	6.0000
45.5388	22.0000	4.6904
45.5530	33.0000	5.7446
45.5673	28.0000	5.2915
45.5815	30.0000	5.4772
45.5958	22.0000	4.6904
45.6101	25.0000	5.0000
45.6243	26.0000	5.0990
45.6386	33.0000	5.7446
45.6528	25.0000	5.0000
45.6671	24.0000	4.8990
45.6814	38.0000	6.1644
45.6956	19.0000	4.3589
45.7099	26.0000	5.0990
45.7241	39.0000	6.2450
45.7384	23.0000	4.7958
45.7527	26.0000	5.0990
45.7669	25.0000	5.0000
45.7812	28.0000	5.2915
45.7954	26.0000	5.0990
45.8097	16.0000	4.0000
45.8240	33.0000	5.7446
45.8382	32.0000	5.6569
45.8525	27.0000	5.1962
45.8667	33.0000	5.7446
45.8810	27.0000	5.1962
45.8953	27.0000	5.1962
45.9095	35.0000	5.9161
45.9238	26.0000	5.0990
45.9380	28.0000	5.2915
45.9523	34.0000	5.8310
45.9665	30.0000	5.4772
45.9808	22.0000	4.6904
45.9951	25.0000	5.0000
46.0093	34.0000	5.8310
46.0236	25.0000	5.0000
46.0378	26.0000	5.0990
46.0521	30.0000	5.4772
46.0664	34.0000	5.8310
46.0806	30.0000	5.4772
46.0949	30.0000	5.4772
46.1091	27.0000	5.1962
46.1234	35.0000	5.9161
46.1377	24.0000	4.8990
46.1519	33.0000	5.7446
46.1662	22.0000	4.6904
46.1804	22.0000	4.6904
46.1947	23.0000	4.7958
46.2090	25.0000	5.0000
46.2232	21.0000	4.5826
46.2375	33.0000	5.7446
46.2517	35.0000	5.9161
46.2660	27.0000	5.1962
46.2803	21.0000	4.5826
46.2945	23.0000	4.7958
46.3088	31.0000	5.5678
46.3230	31.0000	5.5678
46.3373	37.0000	6.0828
46.3516	28.0000	5.2915
46.3658	18.0000	4.2426
46.3801	31.0000	5.5678
46.3943	27.0000	5.1962
46.4086	36.0000	6.0000
46.4229	26.0000	5.0990
46.4371	35.0000	5.9161
46.4514	32.0000	5.6569
46.4656	21.0000	4.5826
46.4799	20.0000	4.4721
46.4942	25.0000	5.0000
46.5084	32.0000	5.6569
46.5227	24.0000	4.8990
46.5369	27.0000	5.1962
46.5512	32.0000	5.6569
46.5654	37.0000	6.0828
46.5797	25.0000	5.0000
46.5940	26.0000	5.0990
46.6082	21.0000	4.5826
46.6225	27.0000	5.1962
46.6367	21.0000	4.5826
46.6510	23.0000	4.7958
46.6653	33.0000	5.7446
46.6795	29.0000	5.3852
46.6938	25.0000	5.0000
46.7080	29.0000	5.3852
46.7223	32.0000	5.6569
46.7366	27.0000	5.1962
46.7508	26.0000	5.0990
46.7651	33.0000	5.7446
46.7793	32.0000	5.6569
46.7936	28.0000	5.2915
46.8079	38.0000	6.1644
46.8221	25.0000	5.0000
46.8364	22.0000	4.6904
46.8506	29.0000	5.3852
46.8649	21.0000	4.5826
46.8792	35.0000	5.9161
46.8934	30.0000	5.4772
46.9077	23.0000	4.7958
46.9219	32.0000	5.6569
46.9362	26.0000	5.0990
46.9505	26.0000	5.0990
46.9647	30.0000	5.4772
46.9790	32.0000	5.6569
46.9932	37.0000	6.0828
47.0075	32.0000	5.6569
47.0218	39.0000	6.2450
47.0360	32.0000	5.6569
47.0503	33.0000	5.7446
47.0645	27.0000	5.1962
47.0788	24.0000	4.8990
47.0931	25.0000	5.0000
47.1073	38.0000	6.1644
47.1216	33.0000	5.7446
47.1358	38.0000	6.1644
47.1501	35.0000	5.9161
47.1643	39.0000	6.2450
47.1786	42.0000	6.4807
47.1929	35.0000	5.9161
47.2071	37.0000	6.0828
47.2214	46.0000	6.7823
47.2356	33.0000	5.7446
47.2499	30.0000	5.4772
47.2642	39.0000	6.2450
47.2784	36.0000	6.0000
47.2927	27.0000	5.1962
47.3069	38.0000	6.1644
47.3212	38.0000	6.1644
47.3355	32.0000	5.6569
47.3497	43.0000	6.5574
47.3640	39.0000	6.2450
47.3782	34.0000	5.8310
47.3925	40.0000	6.3246
47.4068	40.0000	6.3246
47.4210	39.0000	6.2450
47.4353	47.0000	6.8557
47.4495	46.0000	6.7823
47.4638	36.0000	6.0000
47.4781	50.0000	7.0711
47.4923	51.0000	7.1414
47.5066	53.0000	7.2801
47.5208	46.0000	6.7823
47.5351	54.0000	7.3485
47.5494	56.0000	7.4833
47.5636	47.0000	6.8557
47.5779	63.0000	7.9373
47.5921	59.0000	7.6811
47.6064	80.0000	8.9443
47.6207	58.0000	7.6158
47.6349	60.0000	7.7460
47.6492	78.0000	8.8318
47.6634	64.0000	8.0000
47.6777	98.0000	9.8995
47.6919	91.0000	9.5394
47.7062	85.0000	9.2195
47.7205	98.0000	9.8995
47.7347	96.0000	9.7980
47.7490	113.0000	10.6301
47.7632	133.0000	11.5326
47.7775	116.0000	10.7703
47.7918	124.0000	11.1355
47.8060	150.0000	12.2474
47.8203	138.0000	11.7473
47.8345	159.0000	12.6095
47.8488	142.0000	11.9164
47.8631	175.0000	13.2288
47.8773	166.0000	12.8841
47.8916	156.0000	12.4900
47.9058	159.0000	12.6095
47.9201	178.0000	13.3417
47.9344	164.0000	12.8062
47.9486	191.0000	13.8203
47.9629	156.0000	12.4900
47.9771	161.0000	12.6886
47.9914	150.0000	12.2474
48.0057	158.0000	12.5698
48.0199	165.0000	12.8452
48.0342	166.0000	12.8841
48.0484	165.0000	12.8452
48.0627	136.0000	11.6619
48.0770	129.0000	11.3578
48.0912	117.0000	10.8167
48.1055	123.0000	11.0905
48.1197	118.0000	10.8628
48.1340	93.0000	9.6437
48.1483	108.0000	10.3923
48.1625	118.0000	10.8628
48.1768	91.0000	9.5394
48.1910	86.0000	9.2736
48.2053	77.0000	8.7750
48.2196	60.0000	7.7460
48.2338	79.0000	8.8882
48.2481	76.0000	8.7178
48.2623	77.0000	8.7750
48.2766	67.0000	8.1854
48.2908	55.0000	7.4162
48.3051	57.0000	7.5498
48.3194	55.0000	7.4162
48.3336	53.0000	7.2801
48.3479	55.0000	7.4162
48.3621	51.0000	7.1414
48.3764	53.0000	7.2801
48.3907	56.0000	7.4833
48.4049	50.0000	7.0711
48.4192	49.0000	7.0000
48.4334	38.0000	6.1644
48.4477	50.0000	7.0711
48.4620	35.0000	5.9161
48.4762	42.0000	6.4807
48.4905	51.0000	7.1414
48.5047	34.0000	5.8310
[truncated: 4,313 more rows]
