# Supplementary material for: pdCIFplotter: visualizing powder diffraction data in pdCIF format
Source: J Appl Crystallogr. 2022 May 25;55(Pt 3):631–7. doi: 10.1107/S1600576722003478 (PMC9172038; doi:10.1107/S1600576722003478)
Supplement: Supplementary file 3 [file j-55-00631-sup3.zip › second/xye-files/degussa_015.xye]

20.0000	54.0000	7.3485
20.0143	69.0000	8.3066
20.0285	85.0000	9.2195
20.0428	71.0000	8.4261
20.0570	82.0000	9.0554
20.0713	62.0000	7.8740
20.0856	54.0000	7.3485
20.0998	80.0000	8.9443
20.1141	66.0000	8.1240
20.1283	77.0000	8.7750
20.1426	60.0000	7.7460
20.1569	68.0000	8.2462
20.1711	50.0000	7.0711
20.1854	61.0000	7.8102
20.1996	61.0000	7.8102
20.2139	58.0000	7.6158
20.2282	75.0000	8.6603
20.2424	62.0000	7.8740
20.2567	80.0000	8.9443
20.2709	60.0000	7.7460
20.2852	66.0000	8.1240
20.2994	62.0000	7.8740
20.3137	85.0000	9.2195
20.3280	65.0000	8.0623
20.3422	56.0000	7.4833
20.3565	74.0000	8.6023
20.3707	65.0000	8.0623
20.3850	56.0000	7.4833
20.3993	69.0000	8.3066
20.4135	67.0000	8.1854
20.4278	59.0000	7.6811
20.4420	56.0000	7.4833
20.4563	78.0000	8.8318
20.4706	75.0000	8.6603
20.4848	79.0000	8.8882
20.4991	66.0000	8.1240
20.5133	61.0000	7.8102
20.5276	83.0000	9.1104
20.5419	57.0000	7.5498
20.5561	78.0000	8.8318
20.5704	60.0000	7.7460
20.5846	67.0000	8.1854
20.5989	69.0000	8.3066
20.6132	66.0000	8.1240
20.6274	65.0000	8.0623
20.6417	77.0000	8.7750
20.6559	52.0000	7.2111
20.6702	59.0000	7.6811
20.6845	63.0000	7.9373
20.6987	57.0000	7.5498
20.7130	43.0000	6.5574
20.7272	57.0000	7.5498
20.7415	65.0000	8.0623
20.7558	50.0000	7.0711
20.7700	57.0000	7.5498
20.7843	76.0000	8.7178
20.7985	45.0000	6.7082
20.8128	77.0000	8.7750
20.8271	55.0000	7.4162
20.8413	84.0000	9.1652
20.8556	57.0000	7.5498
20.8698	60.0000	7.7460
20.8841	66.0000	8.1240
20.8983	63.0000	7.9373
20.9126	76.0000	8.7178
20.9269	68.0000	8.2462
20.9411	53.0000	7.2801
20.9554	65.0000	8.0623
20.9696	65.0000	8.0623
20.9839	82.0000	9.0554
20.9982	61.0000	7.8102
21.0124	60.0000	7.7460
21.0267	67.0000	8.1854
21.0409	61.0000	7.8102
21.0552	71.0000	8.4261
21.0695	66.0000	8.1240
21.0837	57.0000	7.5498
21.0980	61.0000	7.8102
21.1122	63.0000	7.9373
21.1265	64.0000	8.0000
21.1408	49.0000	7.0000
21.1550	63.0000	7.9373
21.1693	61.0000	7.8102
21.1835	69.0000	8.3066
21.1978	52.0000	7.2111
21.2121	75.0000	8.6603
21.2263	75.0000	8.6603
21.2406	59.0000	7.6811
21.2548	66.0000	8.1240
21.2691	56.0000	7.4833
21.2834	48.0000	6.9282
21.2976	70.0000	8.3666
21.3119	58.0000	7.6158
21.3261	64.0000	8.0000
21.3404	63.0000	7.9373
21.3547	65.0000	8.0623
21.3689	55.0000	7.4162
21.3832	75.0000	8.6603
21.3974	67.0000	8.1854
21.4117	68.0000	8.2462
21.4260	49.0000	7.0000
21.4402	65.0000	8.0623
21.4545	49.0000	7.0000
21.4687	56.0000	7.4833
21.4830	62.0000	7.8740
21.4972	59.0000	7.6811
21.5115	63.0000	7.9373
21.5258	61.0000	7.8102
21.5400	74.0000	8.6023
21.5543	46.0000	6.7823
21.5685	50.0000	7.0711
21.5828	66.0000	8.1240
21.5971	56.0000	7.4833
21.6113	57.0000	7.5498
21.6256	56.0000	7.4833
21.6398	67.0000	8.1854
21.6541	54.0000	7.3485
21.6684	63.0000	7.9373
21.6826	48.0000	6.9282
21.6969	76.0000	8.7178
21.7111	55.0000	7.4162
21.7254	55.0000	7.4162
21.7397	67.0000	8.1854
21.7539	53.0000	7.2801
21.7682	63.0000	7.9373
21.7824	46.0000	6.7823
21.7967	58.0000	7.6158
21.8110	76.0000	8.7178
21.8252	52.0000	7.2111
21.8395	50.0000	7.0711
21.8537	70.0000	8.3666
21.8680	61.0000	7.8102
21.8823	55.0000	7.4162
21.8965	66.0000	8.1240
21.9108	54.0000	7.3485
21.9250	53.0000	7.2801
21.9393	66.0000	8.1240
21.9536	71.0000	8.4261
21.9678	70.0000	8.3666
21.9821	64.0000	8.0000
21.9963	63.0000	7.9373
22.0106	66.0000	8.1240
22.0248	58.0000	7.6158
22.0391	68.0000	8.2462
22.0534	63.0000	7.9373
22.0676	70.0000	8.3666
22.0819	60.0000	7.7460
22.0961	60.0000	7.7460
22.1104	58.0000	7.6158
22.1247	66.0000	8.1240
22.1389	81.0000	9.0000
22.1532	60.0000	7.7460
22.1674	61.0000	7.8102
22.1817	63.0000	7.9373
22.1960	66.0000	8.1240
22.2102	52.0000	7.2111
22.2245	61.0000	7.8102
22.2387	65.0000	8.0623
22.2530	69.0000	8.3066
22.2673	55.0000	7.4162
22.2815	62.0000	7.8740
22.2958	55.0000	7.4162
22.3100	53.0000	7.2801
22.3243	65.0000	8.0623
22.3386	49.0000	7.0000
22.3528	67.0000	8.1854
22.3671	66.0000	8.1240
22.3813	67.0000	8.1854
22.3956	49.0000	7.0000
22.4099	65.0000	8.0623
22.4241	65.0000	8.0623
22.4384	70.0000	8.3666
22.4526	38.0000	6.1644
22.4669	66.0000	8.1240
22.4812	51.0000	7.1414
22.4954	65.0000	8.0623
22.5097	64.0000	8.0000
22.5239	58.0000	7.6158
22.5382	57.0000	7.5498
22.5525	62.0000	7.8740
22.5667	48.0000	6.9282
22.5810	60.0000	7.7460
22.5952	58.0000	7.6158
22.6095	56.0000	7.4833
22.6237	69.0000	8.3066
22.6380	55.0000	7.4162
22.6523	60.0000	7.7460
22.6665	62.0000	7.8740
22.6808	64.0000	8.0000
22.6950	71.0000	8.4261
22.7093	73.0000	8.5440
22.7236	65.0000	8.0623
22.7378	62.0000	7.8740
22.7521	63.0000	7.9373
22.7663	79.0000	8.8882
22.7806	53.0000	7.2801
22.7949	59.0000	7.6811
22.8091	57.0000	7.5498
22.8234	71.0000	8.4261
22.8376	58.0000	7.6158
22.8519	70.0000	8.3666
22.8662	71.0000	8.4261
22.8804	55.0000	7.4162
22.8947	54.0000	7.3485
22.9089	52.0000	7.2111
22.9232	75.0000	8.6603
22.9375	62.0000	7.8740
22.9517	68.0000	8.2462
22.9660	61.0000	7.8102
22.9802	68.0000	8.2462
22.9945	63.0000	7.9373
23.0088	64.0000	8.0000
23.0230	56.0000	7.4833
23.0373	57.0000	7.5498
23.0515	64.0000	8.0000
23.0658	43.0000	6.5574
23.0801	64.0000	8.0000
23.0943	62.0000	7.8740
23.1086	60.0000	7.7460
23.1228	70.0000	8.3666
23.1371	56.0000	7.4833
23.1513	58.0000	7.6158
23.1656	62.0000	7.8740
23.1799	45.0000	6.7082
23.1941	60.0000	7.7460
23.2084	65.0000	8.0623
23.2226	61.0000	7.8102
23.2369	45.0000	6.7082
23.2512	57.0000	7.5498
23.2654	58.0000	7.6158
23.2797	52.0000	7.2111
23.2939	66.0000	8.1240
23.3082	66.0000	8.1240
23.3225	54.0000	7.3485
23.3367	61.0000	7.8102
23.3510	54.0000	7.3485
23.3652	60.0000	7.7460
23.3795	64.0000	8.0000
23.3938	54.0000	7.3485
23.4080	61.0000	7.8102
23.4223	62.0000	7.8740
23.4365	55.0000	7.4162
23.4508	53.0000	7.2801
23.4651	44.0000	6.6332
23.4793	71.0000	8.4261
23.4936	67.0000	8.1854
23.5078	69.0000	8.3066
23.5221	63.0000	7.9373
23.5364	59.0000	7.6811
23.5506	62.0000	7.8740
23.5649	58.0000	7.6158
23.5791	46.0000	6.7823
23.5934	56.0000	7.4833
23.6077	78.0000	8.8318
23.6219	60.0000	7.7460
23.6362	59.0000	7.6811
23.6504	59.0000	7.6811
23.6647	64.0000	8.0000
23.6790	57.0000	7.5498
23.6932	62.0000	7.8740
23.7075	54.0000	7.3485
23.7217	63.0000	7.9373
23.7360	51.0000	7.1414
23.7502	60.0000	7.7460
23.7645	61.0000	7.8102
23.7788	55.0000	7.4162
23.7930	61.0000	7.8102
23.8073	59.0000	7.6811
23.8215	60.0000	7.7460
23.8358	62.0000	7.8740
23.8501	68.0000	8.2462
23.8643	52.0000	7.2111
23.8786	62.0000	7.8740
23.8928	63.0000	7.9373
23.9071	63.0000	7.9373
23.9214	57.0000	7.5498
23.9356	64.0000	8.0000
23.9499	83.0000	9.1104
23.9641	55.0000	7.4162
23.9784	76.0000	8.7178
23.9927	68.0000	8.2462
24.0069	66.0000	8.1240
24.0212	75.0000	8.6603
24.0354	62.0000	7.8740
24.0497	61.0000	7.8102
24.0640	68.0000	8.2462
24.0782	69.0000	8.3066
24.0925	64.0000	8.0000
24.1067	64.0000	8.0000
24.1210	54.0000	7.3485
24.1353	64.0000	8.0000
24.1495	62.0000	7.8740
24.1638	69.0000	8.3066
24.1780	61.0000	7.8102
24.1923	70.0000	8.3666
24.2066	62.0000	7.8740
24.2208	62.0000	7.8740
24.2351	78.0000	8.8318
24.2493	64.0000	8.0000
24.2636	64.0000	8.0000
24.2779	71.0000	8.4261
24.2921	68.0000	8.2462
24.3064	66.0000	8.1240
24.3206	75.0000	8.6603
24.3349	47.0000	6.8557
24.3491	76.0000	8.7178
24.3634	80.0000	8.9443
24.3777	48.0000	6.9282
24.3919	81.0000	9.0000
24.4062	59.0000	7.6811
24.4204	66.0000	8.1240
24.4347	70.0000	8.3666
24.4490	80.0000	8.9443
24.4632	68.0000	8.2462
24.4775	74.0000	8.6023
24.4917	64.0000	8.0000
24.5060	73.0000	8.5440
24.5203	78.0000	8.8318
24.5345	70.0000	8.3666
24.5488	78.0000	8.8318
24.5630	80.0000	8.9443
24.5773	75.0000	8.6603
24.5916	81.0000	9.0000
24.6058	91.0000	9.5394
24.6201	72.0000	8.4853
24.6343	75.0000	8.6603
24.6486	89.0000	9.4340
24.6629	76.0000	8.7178
24.6771	85.0000	9.2195
24.6914	92.0000	9.5917
24.7056	99.0000	9.9499
24.7199	78.0000	8.8318
24.7342	80.0000	8.9443
24.7484	93.0000	9.6437
24.7627	86.0000	9.2736
24.7769	94.0000	9.6954
24.7912	95.0000	9.7468
24.8055	90.0000	9.4868
24.8197	106.0000	10.2956
24.8340	98.0000	9.8995
24.8482	101.0000	10.0499
24.8625	91.0000	9.5394
24.8767	114.0000	10.6771
24.8910	117.0000	10.8167
24.9053	109.0000	10.4403
24.9195	122.0000	11.0454
24.9338	122.0000	11.0454
24.9480	142.0000	11.9164
24.9623	162.0000	12.7279
24.9766	144.0000	12.0000
24.9908	153.0000	12.3693
25.0051	188.0000	13.7113
25.0193	190.0000	13.7840
25.0336	191.0000	13.8203
25.0479	266.0000	16.3095
25.0621	255.0000	15.9687
25.0764	285.0000	16.8819
25.0906	260.0000	16.1245
25.1049	301.0000	17.3494
25.1192	336.0000	18.3303
25.1334	374.0000	19.3391
25.1477	454.0000	21.3073
25.1619	500.0000	22.3607
25.1762	459.0000	21.4243
25.1905	479.0000	21.8861
25.2047	591.0000	24.3105
25.2190	580.0000	24.0832
25.2332	531.0000	23.0434
25.2475	634.0000	25.1794
25.2618	608.0000	24.6577
25.2760	642.0000	25.3377
25.2903	623.0000	24.9600
25.3045	615.0000	24.7992
25.3188	556.0000	23.5797
25.3331	567.0000	23.8118
25.3473	526.0000	22.9347
25.3616	473.0000	21.7486
25.3758	454.0000	21.3073
25.3901	417.0000	20.4206
25.4044	398.0000	19.9499
25.4186	376.0000	19.3907
25.4329	311.0000	17.6352
25.4471	348.0000	18.6548
25.4614	297.0000	17.2337
25.4756	277.0000	16.6433
25.4899	235.0000	15.3297
25.5042	256.0000	16.0000
25.5184	191.0000	13.8203
25.5327	187.0000	13.6748
25.5469	182.0000	13.4907
25.5612	148.0000	12.1655
25.5755	158.0000	12.5698
25.5897	139.0000	11.7898
25.6040	121.0000	11.0000
25.6182	138.0000	11.7473
25.6325	113.0000	10.6301
25.6468	118.0000	10.8628
25.6610	116.0000	10.7703
25.6753	111.0000	10.5357
25.6895	109.0000	10.4403
25.7038	111.0000	10.5357
25.7181	93.0000	9.6437
25.7323	92.0000	9.5917
25.7466	97.0000	9.8489
25.7608	108.0000	10.3923
25.7751	90.0000	9.4868
25.7894	83.0000	9.1104
25.8036	75.0000	8.6603
25.8179	84.0000	9.1652
25.8321	87.0000	9.3274
25.8464	67.0000	8.1854
25.8607	84.0000	9.1652
25.8749	88.0000	9.3808
25.8892	96.0000	9.7980
25.9034	84.0000	9.1652
25.9177	82.0000	9.0554
25.9320	75.0000	8.6603
25.9462	57.0000	7.5498
25.9605	65.0000	8.0623
25.9747	74.0000	8.6023
25.9890	70.0000	8.3666
26.0032	81.0000	9.0000
26.0175	55.0000	7.4162
26.0318	64.0000	8.0000
26.0460	71.0000	8.4261
26.0603	68.0000	8.2462
26.0745	74.0000	8.6023
26.0888	66.0000	8.1240
26.1031	68.0000	8.2462
26.1173	75.0000	8.6603
26.1316	69.0000	8.3066
26.1458	81.0000	9.0000
26.1601	63.0000	7.9373
26.1744	79.0000	8.8882
26.1886	64.0000	8.0000
26.2029	83.0000	9.1104
26.2171	70.0000	8.3666
26.2314	69.0000	8.3066
26.2457	76.0000	8.7178
26.2599	94.0000	9.6954
26.2742	68.0000	8.2462
26.2884	60.0000	7.7460
26.3027	74.0000	8.6023
26.3170	52.0000	7.2111
26.3312	50.0000	7.0711
26.3455	57.0000	7.5498
26.3597	77.0000	8.7750
26.3740	86.0000	9.2736
26.3883	64.0000	8.0000
26.4025	66.0000	8.1240
26.4168	57.0000	7.5498
26.4310	75.0000	8.6603
26.4453	77.0000	8.7750
26.4596	54.0000	7.3485
26.4738	49.0000	7.0000
26.4881	66.0000	8.1240
26.5023	74.0000	8.6023
26.5166	66.0000	8.1240
26.5309	71.0000	8.4261
26.5451	77.0000	8.7750
26.5594	73.0000	8.5440
26.5736	71.0000	8.4261
26.5879	72.0000	8.4853
26.6021	57.0000	7.5498
26.6164	80.0000	8.9443
26.6307	63.0000	7.9373
26.6449	83.0000	9.1104
26.6592	61.0000	7.8102
26.6734	67.0000	8.1854
26.6877	65.0000	8.0623
26.7020	65.0000	8.0623
26.7162	79.0000	8.8882
26.7305	65.0000	8.0623
26.7447	67.0000	8.1854
26.7590	77.0000	8.7750
26.7733	65.0000	8.0623
26.7875	72.0000	8.4853
26.8018	80.0000	8.9443
26.8160	86.0000	9.2736
26.8303	83.0000	9.1104
26.8446	64.0000	8.0000
26.8588	66.0000	8.1240
26.8731	60.0000	7.7460
26.8873	72.0000	8.4853
26.9016	68.0000	8.2462
26.9159	65.0000	8.0623
26.9301	82.0000	9.0554
26.9444	70.0000	8.3666
26.9586	71.0000	8.4261
26.9729	71.0000	8.4261
26.9872	72.0000	8.4853
27.0014	67.0000	8.1854
27.0157	74.0000	8.6023
27.0299	80.0000	8.9443
27.0442	99.0000	9.9499
27.0585	85.0000	9.2195
27.0727	89.0000	9.4340
27.0870	86.0000	9.2736
27.1012	89.0000	9.4340
27.1155	98.0000	9.8995
27.1298	119.0000	10.9087
27.1440	118.0000	10.8628
27.1583	134.0000	11.5758
27.1725	159.0000	12.6095
27.1868	143.0000	11.9583
27.2010	176.0000	13.2665
27.2153	189.0000	13.7477
27.2296	225.0000	15.0000
27.2438	260.0000	16.1245
27.2581	279.0000	16.7033
27.2723	323.0000	17.9722
27.2866	398.0000	19.9499
27.3009	430.0000	20.7364
27.3151	425.0000	20.6155
27.3294	467.0000	21.6102
27.3436	497.0000	22.2935
27.3579	528.0000	22.9783
27.3722	522.0000	22.8473
27.3864	464.0000	21.5407
27.4007	448.0000	21.1660
27.4149	387.0000	19.6723
27.4292	358.0000	18.9209
27.4435	308.0000	17.5499
27.4577	261.0000	16.1555
27.4720	235.0000	15.3297
27.4862	188.0000	13.7113
27.5005	179.0000	13.3791
27.5148	175.0000	13.2288
27.5290	147.0000	12.1244
27.5433	141.0000	11.8743
27.5575	110.0000	10.4881
27.5718	114.0000	10.6771
27.5861	92.0000	9.5917
27.6003	131.0000	11.4455
27.6146	110.0000	10.4881
27.6288	89.0000	9.4340
27.6431	95.0000	9.7468
27.6574	93.0000	9.6437
27.6716	79.0000	8.8882
27.6859	75.0000	8.6603
27.7001	98.0000	9.8995
27.7144	60.0000	7.7460
27.7286	59.0000	7.6811
27.7429	69.0000	8.3066
27.7572	74.0000	8.6023
27.7714	75.0000	8.6603
27.7857	69.0000	8.3066
27.7999	59.0000	7.6811
27.8142	51.0000	7.1414
27.8285	74.0000	8.6023
27.8427	60.0000	7.7460
27.8570	67.0000	8.1854
27.8712	68.0000	8.2462
27.8855	72.0000	8.4853
27.8998	61.0000	7.8102
27.9140	48.0000	6.9282
27.9283	57.0000	7.5498
27.9425	69.0000	8.3066
27.9568	47.0000	6.8557
27.9711	67.0000	8.1854
27.9853	46.0000	6.7823
27.9996	55.0000	7.4162
28.0138	54.0000	7.3485
28.0281	44.0000	6.6332
28.0424	62.0000	7.8740
28.0566	45.0000	6.7082
28.0709	61.0000	7.8102
28.0851	58.0000	7.6158
28.0994	45.0000	6.7082
28.1137	64.0000	8.0000
28.1279	64.0000	8.0000
28.1422	58.0000	7.6158
28.1564	61.0000	7.8102
28.1707	57.0000	7.5498
28.1850	52.0000	7.2111
28.1992	57.0000	7.5498
28.2135	56.0000	7.4833
28.2277	46.0000	6.7823
28.2420	65.0000	8.0623
28.2563	50.0000	7.0711
28.2705	50.0000	7.0711
28.2848	60.0000	7.7460
28.2990	38.0000	6.1644
28.3133	51.0000	7.1414
28.3275	52.0000	7.2111
28.3418	59.0000	7.6811
28.3561	70.0000	8.3666
28.3703	55.0000	7.4162
28.3846	47.0000	6.8557
28.3988	44.0000	6.6332
28.4131	51.0000	7.1414
28.4274	62.0000	7.8740
28.4416	44.0000	6.6332
28.4559	56.0000	7.4833
28.4701	52.0000	7.2111
28.4844	55.0000	7.4162
28.4987	58.0000	7.6158
28.5129	52.0000	7.2111
28.5272	45.0000	6.7082
28.5414	38.0000	6.1644
28.5557	66.0000	8.1240
28.5700	49.0000	7.0000
28.5842	59.0000	7.6811
28.5985	53.0000	7.2801
28.6127	57.0000	7.5498
28.6270	67.0000	8.1854
28.6413	59.0000	7.6811
28.6555	65.0000	8.0623
28.6698	50.0000	7.0711
28.6840	51.0000	7.1414
28.6983	43.0000	6.5574
28.7126	38.0000	6.1644
28.7268	58.0000	7.6158
28.7411	47.0000	6.8557
28.7553	55.0000	7.4162
28.7696	55.0000	7.4162
28.7839	53.0000	7.2801
28.7981	48.0000	6.9282
28.8124	46.0000	6.7823
28.8266	41.0000	6.4031
28.8409	67.0000	8.1854
28.8551	60.0000	7.7460
28.8694	58.0000	7.6158
28.8837	36.0000	6.0000
28.8979	41.0000	6.4031
28.9122	50.0000	7.0711
28.9264	43.0000	6.5574
28.9407	48.0000	6.9282
28.9550	45.0000	6.7082
28.9692	44.0000	6.6332
28.9835	49.0000	7.0000
28.9977	58.0000	7.6158
29.0120	44.0000	6.6332
29.0263	50.0000	7.0711
29.0405	64.0000	8.0000
29.0548	56.0000	7.4833
29.0690	40.0000	6.3246
29.0833	42.0000	6.4807
29.0976	48.0000	6.9282
29.1118	46.0000	6.7823
29.1261	57.0000	7.5498
29.1403	44.0000	6.6332
29.1546	58.0000	7.6158
29.1689	49.0000	7.0000
29.1831	53.0000	7.2801
29.1974	37.0000	6.0828
29.2116	56.0000	7.4833
29.2259	44.0000	6.6332
29.2402	47.0000	6.8557
29.2544	47.0000	6.8557
29.2687	51.0000	7.1414
29.2829	49.0000	7.0000
29.2972	47.0000	6.8557
29.3115	40.0000	6.3246
29.3257	45.0000	6.7082
29.3400	50.0000	7.0711
29.3542	50.0000	7.0711
29.3685	42.0000	6.4807
29.3828	47.0000	6.8557
29.3970	56.0000	7.4833
29.4113	55.0000	7.4162
29.4255	44.0000	6.6332
29.4398	55.0000	7.4162
29.4540	37.0000	6.0828
29.4683	43.0000	6.5574
29.4826	38.0000	6.1644
29.4968	54.0000	7.3485
29.5111	48.0000	6.9282
29.5253	35.0000	5.9161
29.5396	55.0000	7.4162
29.5539	62.0000	7.8740
29.5681	49.0000	7.0000
29.5824	48.0000	6.9282
29.5966	52.0000	7.2111
29.6109	45.0000	6.7082
29.6252	41.0000	6.4031
29.6394	33.0000	5.7446
29.6537	39.0000	6.2450
29.6679	51.0000	7.1414
29.6822	48.0000	6.9282
29.6965	46.0000	6.7823
29.7107	46.0000	6.7823
29.7250	52.0000	7.2111
29.7392	56.0000	7.4833
29.7535	47.0000	6.8557
29.7678	57.0000	7.5498
29.7820	44.0000	6.6332
29.7963	34.0000	5.8310
29.8105	53.0000	7.2801
29.8248	43.0000	6.5574
29.8391	53.0000	7.2801
29.8533	45.0000	6.7082
29.8676	38.0000	6.1644
29.8818	55.0000	7.4162
29.8961	43.0000	6.5574
29.9104	43.0000	6.5574
29.9246	46.0000	6.7823
29.9389	55.0000	7.4162
29.9531	61.0000	7.8102
29.9674	44.0000	6.6332
29.9817	43.0000	6.5574
29.9959	61.0000	7.8102
30.0102	38.0000	6.1644
30.0244	50.0000	7.0711
30.0387	52.0000	7.2111
30.0529	52.0000	7.2111
30.0672	40.0000	6.3246
30.0815	55.0000	7.4162
30.0957	65.0000	8.0623
30.1100	49.0000	7.0000
30.1242	38.0000	6.1644
30.1385	41.0000	6.4031
30.1528	42.0000	6.4807
30.1670	36.0000	6.0000
30.1813	44.0000	6.6332
30.1955	47.0000	6.8557
30.2098	39.0000	6.2450
30.2241	57.0000	7.5498
30.2383	48.0000	6.9282
30.2526	47.0000	6.8557
30.2668	50.0000	7.0711
30.2811	59.0000	7.6811
30.2954	51.0000	7.1414
30.3096	40.0000	6.3246
30.3239	50.0000	7.0711
30.3381	50.0000	7.0711
30.3524	55.0000	7.4162
30.3667	46.0000	6.7823
30.3809	46.0000	6.7823
30.3952	46.0000	6.7823
30.4094	45.0000	6.7082
30.4237	51.0000	7.1414
30.4380	36.0000	6.0000
30.4522	46.0000	6.7823
30.4665	48.0000	6.9282
30.4807	42.0000	6.4807
30.4950	46.0000	6.7823
30.5093	35.0000	5.9161
30.5235	41.0000	6.4031
30.5378	44.0000	6.6332
30.5520	42.0000	6.4807
30.5663	50.0000	7.0711
30.5805	44.0000	6.6332
30.5948	43.0000	6.5574
30.6091	40.0000	6.3246
30.6233	43.0000	6.5574
30.6376	48.0000	6.9282
30.6518	36.0000	6.0000
30.6661	40.0000	6.3246
30.6804	34.0000	5.8310
30.6946	53.0000	7.2801
30.7089	49.0000	7.0000
30.7231	47.0000	6.8557
30.7374	47.0000	6.8557
30.7517	42.0000	6.4807
30.7659	42.0000	6.4807
30.7802	48.0000	6.9282
30.7944	52.0000	7.2111
30.8087	47.0000	6.8557
30.8230	50.0000	7.0711
30.8372	37.0000	6.0828
30.8515	39.0000	6.2450
30.8657	45.0000	6.7082
30.8800	36.0000	6.0000
30.8943	33.0000	5.7446
30.9085	35.0000	5.9161
30.9228	47.0000	6.8557
30.9370	28.0000	5.2915
30.9513	47.0000	6.8557
30.9656	34.0000	5.8310
30.9798	50.0000	7.0711
30.9941	36.0000	6.0000
31.0083	46.0000	6.7823
31.0226	51.0000	7.1414
31.0369	34.0000	5.8310
31.0511	44.0000	6.6332
31.0654	42.0000	6.4807
31.0796	45.0000	6.7082
31.0939	43.0000	6.5574
31.1082	59.0000	7.6811
31.1224	43.0000	6.5574
31.1367	39.0000	6.2450
31.1509	56.0000	7.4833
31.1652	35.0000	5.9161
31.1794	57.0000	7.5498
31.1937	46.0000	6.7823
31.2080	56.0000	7.4833
31.2222	45.0000	6.7082
31.2365	31.0000	5.5678
31.2507	39.0000	6.2450
31.2650	63.0000	7.9373
31.2793	48.0000	6.9282
31.2935	34.0000	5.8310
31.3078	37.0000	6.0828
31.3220	41.0000	6.4031
31.3363	50.0000	7.0711
31.3506	42.0000	6.4807
31.3648	53.0000	7.2801
31.3791	49.0000	7.0000
31.3933	45.0000	6.7082
31.4076	49.0000	7.0000
31.4219	50.0000	7.0711
31.4361	44.0000	6.6332
31.4504	39.0000	6.2450
31.4646	52.0000	7.2111
31.4789	36.0000	6.0000
31.4932	41.0000	6.4031
31.5074	49.0000	7.0000
31.5217	47.0000	6.8557
31.5359	50.0000	7.0711
31.5502	33.0000	5.7446
31.5645	47.0000	6.8557
31.5787	35.0000	5.9161
31.5930	39.0000	6.2450
31.6072	45.0000	6.7082
31.6215	34.0000	5.8310
31.6358	40.0000	6.3246
31.6500	42.0000	6.4807
31.6643	49.0000	7.0000
31.6785	39.0000	6.2450
31.6928	40.0000	6.3246
31.7070	32.0000	5.6569
31.7213	53.0000	7.2801
31.7356	51.0000	7.1414
31.7498	33.0000	5.7446
31.7641	38.0000	6.1644
31.7783	30.0000	5.4772
31.7926	41.0000	6.4031
31.8069	37.0000	6.0828
31.8211	45.0000	6.7082
31.8354	41.0000	6.4031
31.8496	48.0000	6.9282
31.8639	50.0000	7.0711
31.8782	44.0000	6.6332
31.8924	48.0000	6.9282
31.9067	35.0000	5.9161
31.9209	40.0000	6.3246
31.9352	48.0000	6.9282
31.9495	48.0000	6.9282
31.9637	48.0000	6.9282
31.9780	39.0000	6.2450
31.9922	48.0000	6.9282
32.0065	36.0000	6.0000
32.0208	36.0000	6.0000
32.0350	43.0000	6.5574
32.0493	44.0000	6.6332
32.0635	39.0000	6.2450
32.0778	55.0000	7.4162
32.0921	44.0000	6.6332
32.1063	40.0000	6.3246
32.1206	46.0000	6.7823
32.1348	43.0000	6.5574
32.1491	42.0000	6.4807
32.1634	33.0000	5.7446
32.1776	42.0000	6.4807
32.1919	39.0000	6.2450
32.2061	40.0000	6.3246
32.2204	29.0000	5.3852
32.2347	43.0000	6.5574
32.2489	47.0000	6.8557
32.2632	38.0000	6.1644
32.2774	56.0000	7.4833
32.2917	40.0000	6.3246
32.3059	30.0000	5.4772
32.3202	43.0000	6.5574
32.3345	44.0000	6.6332
32.3487	34.0000	5.8310
32.3630	45.0000	6.7082
32.3772	46.0000	6.7823
32.3915	41.0000	6.4031
32.4058	47.0000	6.8557
32.4200	43.0000	6.5574
32.4343	35.0000	5.9161
32.4485	52.0000	7.2111
32.4628	38.0000	6.1644
32.4771	37.0000	6.0828
32.4913	42.0000	6.4807
32.5056	45.0000	6.7082
32.5198	42.0000	6.4807
32.5341	47.0000	6.8557
32.5484	37.0000	6.0828
32.5626	37.0000	6.0828
32.5769	40.0000	6.3246
32.5911	48.0000	6.9282
32.6054	47.0000	6.8557
32.6197	34.0000	5.8310
32.6339	44.0000	6.6332
32.6482	52.0000	7.2111
32.6624	38.0000	6.1644
32.6767	42.0000	6.4807
32.6910	46.0000	6.7823
32.7052	56.0000	7.4833
32.7195	40.0000	6.3246
32.7337	40.0000	6.3246
32.7480	33.0000	5.7446
32.7623	40.0000	6.3246
32.7765	34.0000	5.8310
32.7908	38.0000	6.1644
32.8050	44.0000	6.6332
32.8193	42.0000	6.4807
32.8336	39.0000	6.2450
32.8478	43.0000	6.5574
32.8621	37.0000	6.0828
32.8763	29.0000	5.3852
32.8906	37.0000	6.0828
32.9048	31.0000	5.5678
32.9191	41.0000	6.4031
32.9334	35.0000	5.9161
32.9476	43.0000	6.5574
32.9619	47.0000	6.8557
32.9761	30.0000	5.4772
32.9904	48.0000	6.9282
33.0047	46.0000	6.7823
33.0189	37.0000	6.0828
33.0332	38.0000	6.1644
33.0474	48.0000	6.9282
33.0617	45.0000	6.7082
33.0760	33.0000	5.7446
33.0902	41.0000	6.4031
33.1045	46.0000	6.7823
33.1187	41.0000	6.4031
33.1330	37.0000	6.0828
33.1473	31.0000	5.5678
33.1615	37.0000	6.0828
33.1758	42.0000	6.4807
33.1900	40.0000	6.3246
33.2043	30.0000	5.4772
33.2186	43.0000	6.5574
33.2328	60.0000	7.7460
33.2471	38.0000	6.1644
33.2613	35.0000	5.9161
33.2756	46.0000	6.7823
33.2899	41.0000	6.4031
33.3041	51.0000	7.1414
33.3184	33.0000	5.7446
33.3326	41.0000	6.4031
33.3469	47.0000	6.8557
33.3612	47.0000	6.8557
33.3754	51.0000	7.1414
33.3897	27.0000	5.1962
33.4039	39.0000	6.2450
33.4182	35.0000	5.9161
33.4324	48.0000	6.9282
33.4467	38.0000	6.1644
33.4610	39.0000	6.2450
33.4752	41.0000	6.4031
33.4895	34.0000	5.8310
33.5037	34.0000	5.8310
33.5180	35.0000	5.9161
33.5323	37.0000	6.0828
33.5465	35.0000	5.9161
33.5608	40.0000	6.3246
33.5750	46.0000	6.7823
33.5893	36.0000	6.0000
33.6036	32.0000	5.6569
33.6178	47.0000	6.8557
33.6321	44.0000	6.6332
33.6463	45.0000	6.7082
33.6606	34.0000	5.8310
33.6749	40.0000	6.3246
33.6891	40.0000	6.3246
33.7034	29.0000	5.3852
33.7176	44.0000	6.6332
33.7319	47.0000	6.8557
33.7462	35.0000	5.9161
33.7604	30.0000	5.4772
33.7747	45.0000	6.7082
33.7889	38.0000	6.1644
33.8032	31.0000	5.5678
33.8175	46.0000	6.7823
33.8317	43.0000	6.5574
33.8460	35.0000	5.9161
33.8602	38.0000	6.1644
33.8745	34.0000	5.8310
33.8888	37.0000	6.0828
33.9030	41.0000	6.4031
33.9173	24.0000	4.8990
33.9315	30.0000	5.4772
33.9458	49.0000	7.0000
33.9601	43.0000	6.5574
33.9743	47.0000	6.8557
33.9886	37.0000	6.0828
34.0028	34.0000	5.8310
34.0171	39.0000	6.2450
34.0313	29.0000	5.3852
34.0456	37.0000	6.0828
34.0599	32.0000	5.6569
34.0741	40.0000	6.3246
34.0884	42.0000	6.4807
34.1026	41.0000	6.4031
34.1169	39.0000	6.2450
34.1312	33.0000	5.7446
34.1454	41.0000	6.4031
34.1597	36.0000	6.0000
34.1739	36.0000	6.0000
34.1882	40.0000	6.3246
34.2025	39.0000	6.2450
34.2167	36.0000	6.0000
34.2310	40.0000	6.3246
34.2452	34.0000	5.8310
34.2595	48.0000	6.9282
34.2738	32.0000	5.6569
34.2880	30.0000	5.4772
34.3023	37.0000	6.0828
34.3165	39.0000	6.2450
34.3308	37.0000	6.0828
34.3451	48.0000	6.9282
34.3593	32.0000	5.6569
34.3736	53.0000	7.2801
34.3878	28.0000	5.2915
34.4021	34.0000	5.8310
34.4164	41.0000	6.4031
34.4306	32.0000	5.6569
34.4449	35.0000	5.9161
34.4591	42.0000	6.4807
34.4734	32.0000	5.6569
34.4877	39.0000	6.2450
34.5019	38.0000	6.1644
34.5162	39.0000	6.2450
34.5304	45.0000	6.7082
34.5447	38.0000	6.1644
34.5589	34.0000	5.8310
34.5732	38.0000	6.1644
34.5875	52.0000	7.2111
34.6017	38.0000	6.1644
34.6160	52.0000	7.2111
34.6302	30.0000	5.4772
34.6445	48.0000	6.9282
34.6588	47.0000	6.8557
34.6730	50.0000	7.0711
34.6873	45.0000	6.7082
34.7015	34.0000	5.8310
34.7158	34.0000	5.8310
34.7301	43.0000	6.5574
34.7443	43.0000	6.5574
34.7586	46.0000	6.7823
34.7728	35.0000	5.9161
34.7871	40.0000	6.3246
34.8014	33.0000	5.7446
34.8156	46.0000	6.7823
34.8299	44.0000	6.6332
34.8441	39.0000	6.2450
34.8584	34.0000	5.8310
34.8727	35.0000	5.9161
34.8869	37.0000	6.0828
34.9012	51.0000	7.1414
34.9154	30.0000	5.4772
34.9297	36.0000	6.0000
34.9440	39.0000	6.2450
34.9582	34.0000	5.8310
34.9725	43.0000	6.5574
34.9867	30.0000	5.4772
35.0010	46.0000	6.7823
35.0153	45.0000	6.7082
35.0295	44.0000	6.6332
35.0438	40.0000	6.3246
35.0580	49.0000	7.0000
35.0723	38.0000	6.1644
35.0866	37.0000	6.0828
35.1008	43.0000	6.5574
35.1151	40.0000	6.3246
35.1293	41.0000	6.4031
35.1436	39.0000	6.2450
35.1578	29.0000	5.3852
35.1721	44.0000	6.6332
35.1864	33.0000	5.7446
35.2006	41.0000	6.4031
35.2149	34.0000	5.8310
35.2291	35.0000	5.9161
35.2434	39.0000	6.2450
35.2577	40.0000	6.3246
35.2719	38.0000	6.1644
35.2862	32.0000	5.6569
35.3004	32.0000	5.6569
35.3147	57.0000	7.5498
35.3290	44.0000	6.6332
35.3432	47.0000	6.8557
35.3575	49.0000	7.0000
35.3717	49.0000	7.0000
35.3860	40.0000	6.3246
35.4003	35.0000	5.9161
35.4145	38.0000	6.1644
35.4288	38.0000	6.1644
35.4430	57.0000	7.5498
35.4573	48.0000	6.9282
35.4716	38.0000	6.1644
35.4858	52.0000	7.2111
35.5001	46.0000	6.7823
35.5143	45.0000	6.7082
35.5286	52.0000	7.2111
35.5429	41.0000	6.4031
35.5571	50.0000	7.0711
35.5714	49.0000	7.0000
35.5856	55.0000	7.4162
35.5999	49.0000	7.0000
35.6142	38.0000	6.1644
35.6284	52.0000	7.2111
35.6427	82.0000	9.0554
35.6569	56.0000	7.4833
35.6712	61.0000	7.8102
35.6855	69.0000	8.3066
35.6997	72.0000	8.4853
35.7140	77.0000	8.7750
35.7282	75.0000	8.6603
35.7425	91.0000	9.5394
35.7567	103.0000	10.1489
35.7710	115.0000	10.7238
35.7853	125.0000	11.1803
35.7995	139.0000	11.7898
35.8138	150.0000	12.2474
35.8280	163.0000	12.7671
35.8423	177.0000	13.3041
35.8566	210.0000	14.4914
35.8708	211.0000	14.5258
35.8851	212.0000	14.5602
35.8993	218.0000	14.7648
35.9136	210.0000	14.4914
35.9279	211.0000	14.5258
35.9421	190.0000	13.7840
35.9564	165.0000	12.8452
35.9706	181.0000	13.4536
35.9849	153.0000	12.3693
35.9992	139.0000	11.7898
36.0134	162.0000	12.7279
36.0277	133.0000	11.5326
36.0419	104.0000	10.1980
36.0562	82.0000	9.0554
36.0705	91.0000	9.5394
36.0847	67.0000	8.1854
36.0990	71.0000	8.4261
36.1132	59.0000	7.6811
36.1275	61.0000	7.8102
36.1418	59.0000	7.6811
36.1560	54.0000	7.3485
36.1703	52.0000	7.2111
36.1845	57.0000	7.5498
36.1988	76.0000	8.7178
36.2131	54.0000	7.3485
36.2273	66.0000	8.1240
36.2416	46.0000	6.7823
36.2558	49.0000	7.0000
36.2701	52.0000	7.2111
36.2843	52.0000	7.2111
36.2986	49.0000	7.0000
36.3129	60.0000	7.7460
36.3271	44.0000	6.6332
36.3414	40.0000	6.3246
36.3556	42.0000	6.4807
36.3699	39.0000	6.2450
36.3842	39.0000	6.2450
36.3984	45.0000	6.7082
36.4127	50.0000	7.0711
36.4269	44.0000	6.6332
36.4412	51.0000	7.1414
36.4555	43.0000	6.5574
36.4697	56.0000	7.4833
36.4840	42.0000	6.4807
36.4982	51.0000	7.1414
36.5125	42.0000	6.4807
36.5268	46.0000	6.7823
36.5410	51.0000	7.1414
36.5553	49.0000	7.0000
36.5695	45.0000	6.7082
36.5838	53.0000	7.2801
36.5981	47.0000	6.8557
36.6123	47.0000	6.8557
36.6266	50.0000	7.0711
36.6408	58.0000	7.6158
36.6551	62.0000	7.8740
36.6694	60.0000	7.7460
36.6836	62.0000	7.8740
36.6979	51.0000	7.1414
36.7121	66.0000	8.1240
36.7264	61.0000	7.8102
36.7407	71.0000	8.4261
36.7549	55.0000	7.4162
36.7692	60.0000	7.7460
36.7834	67.0000	8.1854
36.7977	71.0000	8.4261
36.8120	65.0000	8.0623
36.8262	45.0000	6.7082
36.8405	67.0000	8.1854
36.8547	68.0000	8.2462
36.8690	58.0000	7.6158
36.8832	74.0000	8.6023
36.8975	55.0000	7.4162
36.9118	68.0000	8.2462
36.9260	66.0000	8.1240
36.9403	52.0000	7.2111
36.9545	48.0000	6.9282
36.9688	64.0000	8.0000
36.9831	64.0000	8.0000
36.9973	58.0000	7.6158
37.0116	56.0000	7.4833
37.0258	50.0000	7.0711
37.0401	56.0000	7.4833
37.0544	55.0000	7.4162
37.0686	51.0000	7.1414
37.0829	52.0000	7.2111
37.0971	54.0000	7.3485
37.1114	56.0000	7.4833
37.1257	52.0000	7.2111
37.1399	47.0000	6.8557
37.1542	41.0000	6.4031
37.1684	48.0000	6.9282
37.1827	64.0000	8.0000
37.1970	54.0000	7.3485
37.2112	61.0000	7.8102
37.2255	63.0000	7.9373
37.2397	49.0000	7.0000
37.2540	56.0000	7.4833
37.2683	63.0000	7.9373
37.2825	66.0000	8.1240
37.2968	78.0000	8.8318
37.3110	75.0000	8.6603
37.3253	74.0000	8.6023
37.3396	77.0000	8.7750
37.3538	62.0000	7.8740
37.3681	75.0000	8.6603
37.3823	93.0000	9.6437
37.3966	80.0000	8.9443
37.4108	93.0000	9.6437
37.4251	86.0000	9.2736
37.4394	125.0000	11.1803
37.4536	101.0000	10.0499
37.4679	118.0000	10.8628
37.4821	113.0000	10.6301
37.4964	106.0000	10.2956
37.5107	133.0000	11.5326
37.5249	131.0000	11.4455
37.5392	102.0000	10.0995
37.5534	114.0000	10.6771
37.5677	140.0000	11.8322
37.5820	128.0000	11.3137
37.5962	116.0000	10.7703
37.6105	119.0000	10.9087
37.6247	110.0000	10.4881
37.6390	127.0000	11.2694
37.6533	102.0000	10.0995
37.6675	120.0000	10.9545
37.6818	96.0000	9.7980
37.6960	101.0000	10.0499
37.7103	107.0000	10.3441
37.7246	102.0000	10.0995
37.7388	84.0000	9.1652
37.7531	89.0000	9.4340
37.7673	82.0000	9.0554
37.7816	77.0000	8.7750
37.7959	67.0000	8.1854
37.8101	61.0000	7.8102
37.8244	77.0000	8.7750
37.8386	69.0000	8.3066
37.8529	59.0000	7.6811
37.8672	60.0000	7.7460
37.8814	54.0000	7.3485
37.8957	63.0000	7.9373
37.9099	41.0000	6.4031
37.9242	41.0000	6.4031
37.9385	51.0000	7.1414
37.9527	45.0000	6.7082
37.9670	47.0000	6.8557
37.9812	43.0000	6.5574
37.9955	49.0000	7.0000
38.0097	42.0000	6.4807
38.0240	40.0000	6.3246
38.0383	42.0000	6.4807
38.0525	51.0000	7.1414
38.0668	46.0000	6.7823
38.0810	27.0000	5.1962
38.0953	53.0000	7.2801
38.1096	45.0000	6.7082
38.1238	52.0000	7.2111
38.1381	42.0000	6.4807
38.1523	49.0000	7.0000
38.1666	50.0000	7.0711
38.1809	42.0000	6.4807
38.1951	36.0000	6.0000
38.2094	57.0000	7.5498
38.2236	47.0000	6.8557
38.2379	57.0000	7.5498
38.2522	45.0000	6.7082
38.2664	45.0000	6.7082
38.2807	51.0000	7.1414
38.2949	47.0000	6.8557
38.3092	49.0000	7.0000
38.3235	58.0000	7.6158
38.3377	77.0000	8.7750
38.3520	52.0000	7.2111
38.3662	56.0000	7.4833
38.3805	52.0000	7.2111
38.3948	58.0000	7.6158
38.4090	75.0000	8.6603
38.4233	67.0000	8.1854
38.4375	60.0000	7.7460
38.4518	60.0000	7.7460
38.4661	62.0000	7.8740
38.4803	68.0000	8.2462
38.4946	55.0000	7.4162
38.5088	61.0000	7.8102
38.5231	64.0000	8.0000
38.5374	58.0000	7.6158
38.5516	67.0000	8.1854
38.5659	67.0000	8.1854
38.5801	56.0000	7.4833
38.5944	63.0000	7.9373
38.6086	51.0000	7.1414
38.6229	57.0000	7.5498
38.6372	43.0000	6.5574
38.6514	48.0000	6.9282
38.6657	47.0000	6.8557
38.6799	48.0000	6.9282
38.6942	54.0000	7.3485
38.7085	33.0000	5.7446
38.7227	47.0000	6.8557
38.7370	47.0000	6.8557
38.7512	36.0000	6.0000
38.7655	41.0000	6.4031
38.7798	49.0000	7.0000
38.7940	45.0000	6.7082
38.8083	40.0000	6.3246
38.8225	43.0000	6.5574
38.8368	55.0000	7.4162
38.8511	54.0000	7.3485
38.8653	48.0000	6.9282
38.8796	48.0000	6.9282
38.8938	47.0000	6.8557
38.9081	44.0000	6.6332
38.9224	49.0000	7.0000
38.9366	48.0000	6.9282
38.9509	49.0000	7.0000
38.9651	58.0000	7.6158
38.9794	61.0000	7.8102
38.9937	59.0000	7.6811
39.0079	59.0000	7.6811
39.0222	58.0000	7.6158
39.0364	68.0000	8.2462
39.0507	62.0000	7.8740
39.0650	65.0000	8.0623
39.0792	58.0000	7.6158
39.0935	50.0000	7.0711
39.1077	61.0000	7.8102
39.1220	50.0000	7.0711
39.1362	54.0000	7.3485
39.1505	46.0000	6.7823
39.1648	49.0000	7.0000
39.1790	46.0000	6.7823
39.1933	33.0000	5.7446
39.2075	45.0000	6.7082
39.2218	48.0000	6.9282
39.2361	41.0000	6.4031
39.2503	36.0000	6.0000
39.2646	40.0000	6.3246
39.2788	43.0000	6.5574
39.2931	33.0000	5.7446
39.3074	40.0000	6.3246
39.3216	29.0000	5.3852
39.3359	37.0000	6.0828
39.3501	42.0000	6.4807
39.3644	45.0000	6.7082
39.3787	29.0000	5.3852
39.3929	34.0000	5.8310
39.4072	44.0000	6.6332
39.4214	33.0000	5.7446
39.4357	46.0000	6.7823
39.4500	34.0000	5.8310
39.4642	31.0000	5.5678
39.4785	36.0000	6.0000
39.4927	36.0000	6.0000
39.5070	32.0000	5.6569
39.5213	26.0000	5.0990
39.5355	38.0000	6.1644
39.5498	27.0000	5.1962
39.5640	30.0000	5.4772
39.5783	36.0000	6.0000
39.5926	24.0000	4.8990
39.6068	30.0000	5.4772
39.6211	27.0000	5.1962
39.6353	28.0000	5.2915
39.6496	34.0000	5.8310
39.6639	33.0000	5.7446
39.6781	27.0000	5.1962
39.6924	22.0000	4.6904
39.7066	29.0000	5.3852
39.7209	36.0000	6.0000
39.7351	24.0000	4.8990
39.7494	37.0000	6.0828
39.7637	35.0000	5.9161
39.7779	36.0000	6.0000
39.7922	23.0000	4.7958
39.8064	34.0000	5.8310
39.8207	35.0000	5.9161
39.8350	45.0000	6.7082
39.8492	36.0000	6.0000
39.8635	44.0000	6.6332
39.8777	31.0000	5.5678
39.8920	30.0000	5.4772
39.9063	36.0000	6.0000
39.9205	44.0000	6.6332
39.9348	34.0000	5.8310
39.9490	40.0000	6.3246
39.9633	35.0000	5.9161
39.9776	29.0000	5.3852
39.9918	44.0000	6.6332
40.0061	33.0000	5.7446
40.0203	35.0000	5.9161
40.0346	28.0000	5.2915
40.0489	39.0000	6.2450
40.0631	30.0000	5.4772
40.0774	41.0000	6.4031
40.0916	28.0000	5.2915
40.1059	32.0000	5.6569
40.1202	34.0000	5.8310
40.1344	32.0000	5.6569
40.1487	37.0000	6.0828
40.1629	25.0000	5.0000
40.1772	37.0000	6.0828
40.1915	31.0000	5.5678
40.2057	34.0000	5.8310
40.2200	28.0000	5.2915
40.2342	31.0000	5.5678
40.2485	45.0000	6.7082
40.2627	43.0000	6.5574
40.2770	31.0000	5.5678
40.2913	28.0000	5.2915
40.3055	32.0000	5.6569
40.3198	28.0000	5.2915
40.3340	32.0000	5.6569
40.3483	42.0000	6.4807
40.3626	29.0000	5.3852
40.3768	29.0000	5.3852
40.3911	40.0000	6.3246
40.4053	33.0000	5.7446
40.4196	29.0000	5.3852
40.4339	39.0000	6.2450
40.4481	36.0000	6.0000
40.4624	33.0000	5.7446
40.4766	31.0000	5.5678
40.4909	38.0000	6.1644
40.5052	31.0000	5.5678
40.5194	38.0000	6.1644
40.5337	35.0000	5.9161
40.5479	32.0000	5.6569
40.5622	32.0000	5.6569
40.5765	32.0000	5.6569
40.5907	27.0000	5.1962
40.6050	39.0000	6.2450
40.6192	31.0000	5.5678
40.6335	33.0000	5.7446
40.6478	35.0000	5.9161
40.6620	43.0000	6.5574
40.6763	32.0000	5.6569
40.6905	33.0000	5.7446
40.7048	39.0000	6.2450
40.7191	28.0000	5.2915
40.7333	40.0000	6.3246
40.7476	49.0000	7.0000
40.7618	41.0000	6.4031
40.7761	41.0000	6.4031
40.7904	47.0000	6.8557
40.8046	34.0000	5.8310
40.8189	43.0000	6.5574
40.8331	64.0000	8.0000
40.8474	50.0000	7.0711
40.8616	54.0000	7.3485
40.8759	54.0000	7.3485
40.8902	61.0000	7.8102
40.9044	67.0000	8.1854
40.9187	88.0000	9.3808
40.9329	95.0000	9.7468
40.9472	83.0000	9.1104
40.9615	102.0000	10.0995
40.9757	110.0000	10.4881
40.9900	114.0000	10.6771
41.0042	124.0000	11.1355
41.0185	120.0000	10.9545
41.0328	112.0000	10.5830
41.0470	129.0000	11.3578
41.0613	108.0000	10.3923
41.0755	123.0000	11.0905
41.0898	113.0000	10.6301
41.1041	89.0000	9.4340
41.1183	113.0000	10.6301
41.1326	84.0000	9.1652
41.1468	94.0000	9.6954
41.1611	74.0000	8.6023
41.1754	64.0000	8.0000
41.1896	72.0000	8.4853
41.2039	55.0000	7.4162
41.2181	62.0000	7.8740
41.2324	42.0000	6.4807
41.2467	45.0000	6.7082
41.2609	49.0000	7.0000
41.2752	34.0000	5.8310
41.2894	43.0000	6.5574
41.3037	40.0000	6.3246
41.3180	43.0000	6.5574
41.3322	40.0000	6.3246
41.3465	33.0000	5.7446
41.3607	37.0000	6.0828
41.3750	29.0000	5.3852
41.3893	33.0000	5.7446
41.4035	27.0000	5.1962
41.4178	37.0000	6.0828
41.4320	25.0000	5.0000
41.4463	34.0000	5.8310
41.4605	30.0000	5.4772
41.4748	20.0000	4.4721
41.4891	29.0000	5.3852
41.5033	37.0000	6.0828
41.5176	25.0000	5.0000
41.5318	32.0000	5.6569
41.5461	30.0000	5.4772
41.5604	33.0000	5.7446
41.5746	30.0000	5.4772
41.5889	38.0000	6.1644
41.6031	29.0000	5.3852
41.6174	30.0000	5.4772
41.6317	38.0000	6.1644
41.6459	32.0000	5.6569
41.6602	28.0000	5.2915
41.6744	40.0000	6.3246
41.6887	25.0000	5.0000
41.7030	35.0000	5.9161
41.7172	25.0000	5.0000
41.7315	26.0000	5.0990
41.7457	19.0000	4.3589
41.7600	33.0000	5.7446
41.7743	25.0000	5.0000
41.7885	26.0000	5.0990
41.8028	41.0000	6.4031
41.8170	30.0000	5.4772
41.8313	28.0000	5.2915
41.8456	26.0000	5.0990
41.8598	28.0000	5.2915
41.8741	29.0000	5.3852
41.8883	34.0000	5.8310
41.9026	34.0000	5.8310
41.9169	20.0000	4.4721
41.9311	31.0000	5.5678
41.9454	38.0000	6.1644
41.9596	41.0000	6.4031
41.9739	31.0000	5.5678
41.9881	29.0000	5.3852
42.0024	41.0000	6.4031
42.0167	37.0000	6.0828
42.0309	29.0000	5.3852
42.0452	31.0000	5.5678
42.0594	29.0000	5.3852
42.0737	37.0000	6.0828
42.0880	31.0000	5.5678
42.1022	31.0000	5.5678
42.1165	25.0000	5.0000
42.1307	30.0000	5.4772
42.1450	34.0000	5.8310
42.1593	26.0000	5.0990
42.1735	30.0000	5.4772
42.1878	25.0000	5.0000
42.2020	25.0000	5.0000
42.2163	19.0000	4.3589
42.2306	21.0000	4.5826
42.2448	22.0000	4.6904
42.2591	33.0000	5.7446
42.2733	28.0000	5.2915
42.2876	23.0000	4.7958
42.3019	34.0000	5.8310
42.3161	29.0000	5.3852
42.3304	28.0000	5.2915
42.3446	28.0000	5.2915
42.3589	30.0000	5.4772
42.3732	26.0000	5.0990
42.3874	36.0000	6.0000
42.4017	30.0000	5.4772
42.4159	15.0000	3.8730
42.4302	28.0000	5.2915
42.4445	32.0000	5.6569
42.4587	40.0000	6.3246
42.4730	27.0000	5.1962
42.4872	31.0000	5.5678
42.5015	38.0000	6.1644
42.5158	32.0000	5.6569
42.5300	26.0000	5.0990
42.5443	19.0000	4.3589
42.5585	36.0000	6.0000
42.5728	34.0000	5.8310
42.5870	34.0000	5.8310
42.6013	32.0000	5.6569
42.6156	30.0000	5.4772
42.6298	25.0000	5.0000
42.6441	35.0000	5.9161
42.6583	21.0000	4.5826
42.6726	32.0000	5.6569
42.6869	33.0000	5.7446
42.7011	35.0000	5.9161
42.7154	35.0000	5.9161
42.7296	37.0000	6.0828
42.7439	34.0000	5.8310
42.7582	30.0000	5.4772
42.7724	21.0000	4.5826
42.7867	29.0000	5.3852
42.8009	28.0000	5.2915
42.8152	24.0000	4.8990
42.8295	34.0000	5.8310
42.8437	29.0000	5.3852
42.8580	34.0000	5.8310
42.8722	29.0000	5.3852
42.8865	32.0000	5.6569
42.9008	35.0000	5.9161
42.9150	19.0000	4.3589
42.9293	24.0000	4.8990
42.9435	39.0000	6.2450
42.9578	24.0000	4.8990
42.9721	30.0000	5.4772
42.9863	18.0000	4.2426
43.0006	27.0000	5.1962
43.0148	21.0000	4.5826
43.0291	23.0000	4.7958
43.0434	26.0000	5.0990
43.0576	26.0000	5.0990
43.0719	31.0000	5.5678
43.0861	34.0000	5.8310
43.1004	32.0000	5.6569
43.1146	29.0000	5.3852
43.1289	36.0000	6.0000
43.1432	39.0000	6.2450
43.1574	45.0000	6.7082
43.1717	32.0000	5.6569
43.1859	19.0000	4.3589
43.2002	29.0000	5.3852
43.2145	39.0000	6.2450
43.2287	29.0000	5.3852
43.2430	27.0000	5.1962
43.2572	23.0000	4.7958
43.2715	29.0000	5.3852
43.2858	28.0000	5.2915
43.3000	40.0000	6.3246
43.3143	28.0000	5.2915
43.3285	29.0000	5.3852
43.3428	39.0000	6.2450
43.3571	34.0000	5.8310
43.3713	37.0000	6.0828
43.3856	24.0000	4.8990
43.3998	34.0000	5.8310
43.4141	26.0000	5.0990
43.4284	29.0000	5.3852
43.4426	31.0000	5.5678
43.4569	32.0000	5.6569
43.4711	30.0000	5.4772
43.4854	35.0000	5.9161
43.4997	26.0000	5.0990
43.5139	36.0000	6.0000
43.5282	29.0000	5.3852
43.5424	28.0000	5.2915
43.5567	25.0000	5.0000
43.5710	36.0000	6.0000
43.5852	31.0000	5.5678
43.5995	34.0000	5.8310
43.6137	34.0000	5.8310
43.6280	32.0000	5.6569
43.6423	22.0000	4.6904
43.6565	37.0000	6.0828
43.6708	27.0000	5.1962
43.6850	38.0000	6.1644
43.6993	44.0000	6.6332
43.7135	41.0000	6.4031
43.7278	46.0000	6.7823
43.7421	40.0000	6.3246
43.7563	49.0000	7.0000
43.7706	48.0000	6.9282
43.7848	45.0000	6.7082
43.7991	50.0000	7.0711
43.8134	49.0000	7.0000
43.8276	61.0000	7.8102
43.8419	47.0000	6.8557
43.8561	61.0000	7.8102
43.8704	55.0000	7.4162
43.8847	45.0000	6.7082
43.8989	50.0000	7.0711
43.9132	54.0000	7.3485
43.9274	55.0000	7.4162
43.9417	64.0000	8.0000
43.9560	42.0000	6.4807
43.9702	55.0000	7.4162
43.9845	57.0000	7.5498
43.9987	43.0000	6.5574
44.0130	38.0000	6.1644
44.0273	31.0000	5.5678
44.0415	34.0000	5.8310
44.0558	40.0000	6.3246
44.0700	39.0000	6.2450
44.0843	29.0000	5.3852
44.0986	39.0000	6.2450
44.1128	34.0000	5.8310
44.1271	24.0000	4.8990
44.1413	26.0000	5.0990
44.1556	22.0000	4.6904
44.1699	34.0000	5.8310
44.1841	27.0000	5.1962
44.1984	23.0000	4.7958
44.2126	30.0000	5.4772
44.2269	25.0000	5.0000
44.2412	31.0000	5.5678
44.2554	23.0000	4.7958
44.2697	27.0000	5.1962
44.2839	30.0000	5.4772
44.2982	20.0000	4.4721
44.3124	19.0000	4.3589
44.3267	30.0000	5.4772
44.3410	26.0000	5.0990
44.3552	35.0000	5.9161
44.3695	37.0000	6.0828
44.3837	31.0000	5.5678
44.3980	28.0000	5.2915
44.4123	35.0000	5.9161
44.4265	25.0000	5.0000
44.4408	33.0000	5.7446
44.4550	26.0000	5.0990
44.4693	25.0000	5.0000
44.4836	22.0000	4.6904
44.4978	34.0000	5.8310
44.5121	24.0000	4.8990
44.5263	20.0000	4.4721
44.5406	30.0000	5.4772
44.5549	20.0000	4.4721
44.5691	23.0000	4.7958
44.5834	21.0000	4.5826
44.5976	29.0000	5.3852
44.6119	33.0000	5.7446
44.6262	30.0000	5.4772
44.6404	33.0000	5.7446
44.6547	27.0000	5.1962
44.6689	24.0000	4.8990
44.6832	32.0000	5.6569
44.6975	24.0000	4.8990
44.7117	23.0000	4.7958
44.7260	28.0000	5.2915
44.7402	25.0000	5.0000
44.7545	19.0000	4.3589
44.7688	33.0000	5.7446
44.7830	34.0000	5.8310
44.7973	40.0000	6.3246
44.8115	28.0000	5.2915
44.8258	20.0000	4.4721
44.8400	29.0000	5.3852
44.8543	21.0000	4.5826
44.8686	36.0000	6.0000
44.8828	23.0000	4.7958
44.8971	23.0000	4.7958
44.9113	24.0000	4.8990
44.9256	33.0000	5.7446
44.9399	30.0000	5.4772
44.9541	24.0000	4.8990
44.9684	26.0000	5.0990
44.9826	26.0000	5.0990
44.9969	18.0000	4.2426
45.0112	29.0000	5.3852
45.0254	25.0000	5.0000
45.0397	30.0000	5.4772
45.0539	27.0000	5.1962
45.0682	27.0000	5.1962
45.0825	35.0000	5.9161
45.0967	24.0000	4.8990
45.1110	42.0000	6.4807
45.1252	26.0000	5.0990
45.1395	37.0000	6.0828
45.1538	25.0000	5.0000
45.1680	23.0000	4.7958
45.1823	17.0000	4.1231
45.1965	22.0000	4.6904
45.2108	27.0000	5.1962
45.2251	25.0000	5.0000
45.2393	26.0000	5.0990
45.2536	24.0000	4.8990
45.2678	29.0000	5.3852
45.2821	23.0000	4.7958
45.2964	27.0000	5.1962
45.3106	25.0000	5.0000
45.3249	20.0000	4.4721
45.3391	43.0000	6.5574
45.3534	17.0000	4.1231
45.3677	29.0000	5.3852
45.3819	24.0000	4.8990
45.3962	29.0000	5.3852
45.4104	35.0000	5.9161
45.4247	29.0000	5.3852
45.4389	25.0000	5.0000
45.4532	27.0000	5.1962
45.4675	21.0000	4.5826
45.4817	29.0000	5.3852
45.4960	17.0000	4.1231
45.5102	38.0000	6.1644
45.5245	32.0000	5.6569
45.5388	23.0000	4.7958
45.5530	35.0000	5.9161
45.5673	31.0000	5.5678
45.5815	24.0000	4.8990
45.5958	25.0000	5.0000
45.6101	35.0000	5.9161
45.6243	30.0000	5.4772
45.6386	21.0000	4.5826
45.6528	25.0000	5.0000
45.6671	33.0000	5.7446
45.6814	26.0000	5.0990
45.6956	23.0000	4.7958
45.7099	23.0000	4.7958
45.7241	31.0000	5.5678
45.7384	16.0000	4.0000
45.7527	29.0000	5.3852
45.7669	21.0000	4.5826
45.7812	22.0000	4.6904
45.7954	25.0000	5.0000
45.8097	31.0000	5.5678
45.8240	29.0000	5.3852
45.8382	35.0000	5.9161
45.8525	36.0000	6.0000
45.8667	21.0000	4.5826
45.8810	32.0000	5.6569
45.8953	23.0000	4.7958
45.9095	33.0000	5.7446
45.9238	24.0000	4.8990
45.9380	24.0000	4.8990
45.9523	28.0000	5.2915
45.9665	20.0000	4.4721
45.9808	32.0000	5.6569
45.9951	23.0000	4.7958
46.0093	25.0000	5.0000
46.0236	27.0000	5.1962
46.0378	33.0000	5.7446
46.0521	30.0000	5.4772
46.0664	37.0000	6.0828
46.0806	27.0000	5.1962
46.0949	25.0000	5.0000
46.1091	25.0000	5.0000
46.1234	17.0000	4.1231
46.1377	21.0000	4.5826
46.1519	26.0000	5.0990
46.1662	31.0000	5.5678
46.1804	28.0000	5.2915
46.1947	26.0000	5.0990
46.2090	27.0000	5.1962
46.2232	28.0000	5.2915
46.2375	26.0000	5.0990
46.2517	19.0000	4.3589
46.2660	27.0000	5.1962
46.2803	25.0000	5.0000
46.2945	27.0000	5.1962
46.3088	28.0000	5.2915
46.3230	27.0000	5.1962
46.3373	25.0000	5.0000
46.3516	25.0000	5.0000
46.3658	41.0000	6.4031
46.3801	28.0000	5.2915
46.3943	29.0000	5.3852
46.4086	29.0000	5.3852
46.4229	26.0000	5.0990
46.4371	34.0000	5.8310
46.4514	29.0000	5.3852
46.4656	24.0000	4.8990
46.4799	21.0000	4.5826
46.4942	23.0000	4.7958
46.5084	28.0000	5.2915
46.5227	21.0000	4.5826
46.5369	29.0000	5.3852
46.5512	22.0000	4.6904
46.5654	29.0000	5.3852
46.5797	16.0000	4.0000
46.5940	22.0000	4.6904
46.6082	29.0000	5.3852
46.6225	25.0000	5.0000
46.6367	22.0000	4.6904
46.6510	24.0000	4.8990
46.6653	18.0000	4.2426
46.6795	23.0000	4.7958
46.6938	31.0000	5.5678
46.7080	31.0000	5.5678
46.7223	37.0000	6.0828
46.7366	34.0000	5.8310
46.7508	20.0000	4.4721
46.7651	26.0000	5.0990
46.7793	28.0000	5.2915
46.7936	28.0000	5.2915
46.8079	27.0000	5.1962
46.8221	38.0000	6.1644
46.8364	22.0000	4.6904
46.8506	28.0000	5.2915
46.8649	25.0000	5.0000
46.8792	31.0000	5.5678
46.8934	34.0000	5.8310
46.9077	24.0000	4.8990
46.9219	28.0000	5.2915
46.9362	28.0000	5.2915
46.9505	34.0000	5.8310
46.9647	19.0000	4.3589
46.9790	27.0000	5.1962
46.9932	30.0000	5.4772
47.0075	22.0000	4.6904
47.0218	31.0000	5.5678
47.0360	27.0000	5.1962
47.0503	24.0000	4.8990
47.0645	24.0000	4.8990
47.0788	23.0000	4.7958
47.0931	32.0000	5.6569
47.1073	24.0000	4.8990
47.1216	37.0000	6.0828
47.1358	35.0000	5.9161
47.1501	36.0000	6.0000
47.1643	31.0000	5.5678
47.1786	29.0000	5.3852
47.1929	32.0000	5.6569
47.2071	34.0000	5.8310
47.2214	29.0000	5.3852
47.2356	32.0000	5.6569
47.2499	19.0000	4.3589
47.2642	30.0000	5.4772
47.2784	26.0000	5.0990
47.2927	43.0000	6.5574
47.3069	39.0000	6.2450
47.3212	25.0000	5.0000
47.3355	29.0000	5.3852
47.3497	41.0000	6.4031
47.3640	35.0000	5.9161
47.3782	22.0000	4.6904
47.3925	37.0000	6.0828
47.4068	40.0000	6.3246
47.4210	35.0000	5.9161
47.4353	48.0000	6.9282
47.4495	41.0000	6.4031
47.4638	29.0000	5.3852
47.4781	45.0000	6.7082
47.4923	48.0000	6.9282
47.5066	42.0000	6.4807
47.5208	40.0000	6.3246
47.5351	45.0000	6.7082
47.5494	31.0000	5.5678
47.5636	39.0000	6.2450
47.5779	49.0000	7.0000
47.5921	48.0000	6.9282
47.6064	57.0000	7.5498
47.6207	50.0000	7.0711
47.6349	61.0000	7.8102
47.6492	50.0000	7.0711
47.6634	50.0000	7.0711
47.6777	81.0000	9.0000
47.6919	61.0000	7.8102
47.7062	65.0000	8.0623
47.7205	100.0000	10.0000
47.7347	89.0000	9.4340
47.7490	74.0000	8.6023
47.7632	104.0000	10.1980
47.7775	97.0000	9.8489
47.7918	94.0000	9.6954
47.8060	119.0000	10.9087
47.8203	115.0000	10.7238
47.8345	109.0000	10.4403
47.8488	125.0000	11.1803
47.8631	128.0000	11.3137
47.8773	126.0000	11.2250
47.8916	149.0000	12.2066
47.9058	145.0000	12.0416
47.9201	117.0000	10.8167
47.9344	123.0000	11.0905
47.9486	137.0000	11.7047
47.9629	115.0000	10.7238
47.9771	136.0000	11.6619
47.9914	115.0000	10.7238
48.0057	115.0000	10.7238
48.0199	121.0000	11.0000
48.0342	85.0000	9.2195
48.0484	111.0000	10.5357
48.0627	104.0000	10.1980
48.0770	90.0000	9.4868
48.0912	107.0000	10.3441
48.1055	85.0000	9.2195
48.1197	76.0000	8.7178
48.1340	86.0000	9.2736
48.1483	75.0000	8.6603
48.1625	73.0000	8.5440
48.1768	74.0000	8.6023
48.1910	56.0000	7.4833
48.2053	56.0000	7.4833
48.2196	48.0000	6.9282
48.2338	49.0000	7.0000
48.2481	67.0000	8.1854
48.2623	61.0000	7.8102
48.2766	37.0000	6.0828
48.2908	41.0000	6.4031
48.3051	40.0000	6.3246
48.3194	31.0000	5.5678
48.3336	41.0000	6.4031
48.3479	44.0000	6.6332
48.3621	40.0000	6.3246
48.3764	37.0000	6.0828
48.3907	34.0000	5.8310
48.4049	43.0000	6.5574
48.4192	36.0000	6.0000
48.4334	40.0000	6.3246
48.4477	35.0000	5.9161
48.4620	32.0000	5.6569
48.4762	38.0000	6.1644
48.4905	31.0000	5.5678
48.5047	22.0000	4.6904
[truncated: 4,313 more rows]
