# Supplementary material for: pdCIFplotter: visualizing powder diffraction data in pdCIF format
Source: J Appl Crystallogr. 2022 May 25;55(Pt 3):631–7. doi: 10.1107/S1600576722003478 (PMC9172038; doi:10.1107/S1600576722003478)
Supplement: Supplementary file 3 [file j-55-00631-sup3.zip › second/xye-files/degussa_016.xye]

20.0000	62.0000	7.8740
20.0143	63.0000	7.9373
20.0285	69.0000	8.3066
20.0428	63.0000	7.9373
20.0570	51.0000	7.1414
20.0713	59.0000	7.6811
20.0856	70.0000	8.3666
20.0998	73.0000	8.5440
20.1141	61.0000	7.8102
20.1283	59.0000	7.6811
20.1426	69.0000	8.3066
20.1569	82.0000	9.0554
20.1711	67.0000	8.1854
20.1854	55.0000	7.4162
20.1996	74.0000	8.6023
20.2139	57.0000	7.5498
20.2282	59.0000	7.6811
20.2424	64.0000	8.0000
20.2567	64.0000	8.0000
20.2709	71.0000	8.4261
20.2852	70.0000	8.3666
20.2994	65.0000	8.0623
20.3137	72.0000	8.4853
20.3280	68.0000	8.2462
20.3422	45.0000	6.7082
20.3565	69.0000	8.3066
20.3707	68.0000	8.2462
20.3850	75.0000	8.6603
20.3993	76.0000	8.7178
20.4135	67.0000	8.1854
20.4278	57.0000	7.5498
20.4420	67.0000	8.1854
20.4563	66.0000	8.1240
20.4706	59.0000	7.6811
20.4848	68.0000	8.2462
20.4991	66.0000	8.1240
20.5133	69.0000	8.3066
20.5276	60.0000	7.7460
20.5419	65.0000	8.0623
20.5561	51.0000	7.1414
20.5704	56.0000	7.4833
20.5846	59.0000	7.6811
20.5989	62.0000	7.8740
20.6132	62.0000	7.8740
20.6274	55.0000	7.4162
20.6417	76.0000	8.7178
20.6559	55.0000	7.4162
20.6702	65.0000	8.0623
20.6845	56.0000	7.4833
20.6987	61.0000	7.8102
20.7130	73.0000	8.5440
20.7272	67.0000	8.1854
20.7415	59.0000	7.6811
20.7558	43.0000	6.5574
20.7700	71.0000	8.4261
20.7843	66.0000	8.1240
20.7985	51.0000	7.1414
20.8128	66.0000	8.1240
20.8271	73.0000	8.5440
20.8413	56.0000	7.4833
20.8556	59.0000	7.6811
20.8698	59.0000	7.6811
20.8841	62.0000	7.8740
20.8983	57.0000	7.5498
20.9126	67.0000	8.1854
20.9269	66.0000	8.1240
20.9411	67.0000	8.1854
20.9554	60.0000	7.7460
20.9696	50.0000	7.0711
20.9839	72.0000	8.4853
20.9982	64.0000	8.0000
21.0124	64.0000	8.0000
21.0267	59.0000	7.6811
21.0409	57.0000	7.5498
21.0552	69.0000	8.3066
21.0695	70.0000	8.3666
21.0837	60.0000	7.7460
21.0980	50.0000	7.0711
21.1122	61.0000	7.8102
21.1265	47.0000	6.8557
21.1408	70.0000	8.3666
21.1550	69.0000	8.3066
21.1693	69.0000	8.3066
21.1835	67.0000	8.1854
21.1978	52.0000	7.2111
21.2121	61.0000	7.8102
21.2263	59.0000	7.6811
21.2406	54.0000	7.3485
21.2548	54.0000	7.3485
21.2691	62.0000	7.8740
21.2834	74.0000	8.6023
21.2976	56.0000	7.4833
21.3119	56.0000	7.4833
21.3261	52.0000	7.2111
21.3404	59.0000	7.6811
21.3547	74.0000	8.6023
21.3689	55.0000	7.4162
21.3832	74.0000	8.6023
21.3974	61.0000	7.8102
21.4117	68.0000	8.2462
21.4260	49.0000	7.0000
21.4402	63.0000	7.9373
21.4545	59.0000	7.6811
21.4687	62.0000	7.8740
21.4830	74.0000	8.6023
21.4972	59.0000	7.6811
21.5115	63.0000	7.9373
21.5258	60.0000	7.7460
21.5400	57.0000	7.5498
21.5543	58.0000	7.6158
21.5685	47.0000	6.8557
21.5828	61.0000	7.8102
21.5971	52.0000	7.2111
21.6113	63.0000	7.9373
21.6256	62.0000	7.8740
21.6398	62.0000	7.8740
21.6541	54.0000	7.3485
21.6684	60.0000	7.7460
21.6826	70.0000	8.3666
21.6969	60.0000	7.7460
21.7111	55.0000	7.4162
21.7254	71.0000	8.4261
21.7397	67.0000	8.1854
21.7539	68.0000	8.2462
21.7682	47.0000	6.8557
21.7824	56.0000	7.4833
21.7967	63.0000	7.9373
21.8110	55.0000	7.4162
21.8252	53.0000	7.2801
21.8395	55.0000	7.4162
21.8537	56.0000	7.4833
21.8680	57.0000	7.5498
21.8823	73.0000	8.5440
21.8965	63.0000	7.9373
21.9108	58.0000	7.6158
21.9250	64.0000	8.0000
21.9393	62.0000	7.8740
21.9536	72.0000	8.4853
21.9678	47.0000	6.8557
21.9821	65.0000	8.0623
21.9963	65.0000	8.0623
22.0106	50.0000	7.0711
22.0248	44.0000	6.6332
22.0391	56.0000	7.4833
22.0534	68.0000	8.2462
22.0676	64.0000	8.0000
22.0819	71.0000	8.4261
22.0961	64.0000	8.0000
22.1104	56.0000	7.4833
22.1247	71.0000	8.4261
22.1389	60.0000	7.7460
22.1532	48.0000	6.9282
22.1674	69.0000	8.3066
22.1817	64.0000	8.0000
22.1960	60.0000	7.7460
22.2102	68.0000	8.2462
22.2245	57.0000	7.5498
22.2387	61.0000	7.8102
22.2530	53.0000	7.2801
22.2673	49.0000	7.0000
22.2815	47.0000	6.8557
22.2958	64.0000	8.0000
22.3100	56.0000	7.4833
22.3243	58.0000	7.6158
22.3386	52.0000	7.2111
22.3528	63.0000	7.9373
22.3671	61.0000	7.8102
22.3813	50.0000	7.0711
22.3956	52.0000	7.2111
22.4099	75.0000	8.6603
22.4241	57.0000	7.5498
22.4384	57.0000	7.5498
22.4526	76.0000	8.7178
22.4669	66.0000	8.1240
22.4812	64.0000	8.0000
22.4954	71.0000	8.4261
22.5097	58.0000	7.6158
22.5239	70.0000	8.3666
22.5382	57.0000	7.5498
22.5525	47.0000	6.8557
22.5667	49.0000	7.0000
22.5810	61.0000	7.8102
22.5952	54.0000	7.3485
22.6095	55.0000	7.4162
22.6237	64.0000	8.0000
22.6380	69.0000	8.3066
22.6523	54.0000	7.3485
22.6665	57.0000	7.5498
22.6808	62.0000	7.8740
22.6950	69.0000	8.3066
22.7093	69.0000	8.3066
22.7236	61.0000	7.8102
22.7378	50.0000	7.0711
22.7521	75.0000	8.6603
22.7663	54.0000	7.3485
22.7806	62.0000	7.8740
22.7949	63.0000	7.9373
22.8091	57.0000	7.5498
22.8234	48.0000	6.9282
22.8376	68.0000	8.2462
22.8519	49.0000	7.0000
22.8662	62.0000	7.8740
22.8804	60.0000	7.7460
22.8947	57.0000	7.5498
22.9089	54.0000	7.3485
22.9232	68.0000	8.2462
22.9375	53.0000	7.2801
22.9517	50.0000	7.0711
22.9660	55.0000	7.4162
22.9802	69.0000	8.3066
22.9945	58.0000	7.6158
23.0088	59.0000	7.6811
23.0230	63.0000	7.9373
23.0373	53.0000	7.2801
23.0515	62.0000	7.8740
23.0658	51.0000	7.1414
23.0801	57.0000	7.5498
23.0943	59.0000	7.6811
23.1086	53.0000	7.2801
23.1228	51.0000	7.1414
23.1371	50.0000	7.0711
23.1513	52.0000	7.2111
23.1656	62.0000	7.8740
23.1799	59.0000	7.6811
23.1941	56.0000	7.4833
23.2084	53.0000	7.2801
23.2226	44.0000	6.6332
23.2369	69.0000	8.3066
23.2512	62.0000	7.8740
23.2654	66.0000	8.1240
23.2797	61.0000	7.8102
23.2939	58.0000	7.6158
23.3082	58.0000	7.6158
23.3225	59.0000	7.6811
23.3367	56.0000	7.4833
23.3510	62.0000	7.8740
23.3652	63.0000	7.9373
23.3795	66.0000	8.1240
23.3938	52.0000	7.2111
23.4080	64.0000	8.0000
23.4223	52.0000	7.2111
23.4365	57.0000	7.5498
23.4508	48.0000	6.9282
23.4651	53.0000	7.2801
23.4793	63.0000	7.9373
23.4936	64.0000	8.0000
23.5078	51.0000	7.1414
23.5221	53.0000	7.2801
23.5364	58.0000	7.6158
23.5506	52.0000	7.2111
23.5649	75.0000	8.6603
23.5791	52.0000	7.2111
23.5934	54.0000	7.3485
23.6077	69.0000	8.3066
23.6219	59.0000	7.6811
23.6362	68.0000	8.2462
23.6504	65.0000	8.0623
23.6647	56.0000	7.4833
23.6790	58.0000	7.6158
23.6932	63.0000	7.9373
23.7075	52.0000	7.2111
23.7217	60.0000	7.7460
23.7360	61.0000	7.8102
23.7502	64.0000	8.0000
23.7645	48.0000	6.9282
23.7788	57.0000	7.5498
23.7930	64.0000	8.0000
23.8073	45.0000	6.7082
23.8215	55.0000	7.4162
23.8358	54.0000	7.3485
23.8501	50.0000	7.0711
23.8643	53.0000	7.2801
23.8786	51.0000	7.1414
23.8928	55.0000	7.4162
23.9071	66.0000	8.1240
23.9214	55.0000	7.4162
23.9356	55.0000	7.4162
23.9499	46.0000	6.7823
23.9641	61.0000	7.8102
23.9784	56.0000	7.4833
23.9927	56.0000	7.4833
24.0069	51.0000	7.1414
24.0212	54.0000	7.3485
24.0354	56.0000	7.4833
24.0497	53.0000	7.2801
24.0640	58.0000	7.6158
24.0782	45.0000	6.7082
24.0925	63.0000	7.9373
24.1067	62.0000	7.8740
24.1210	75.0000	8.6603
24.1353	60.0000	7.7460
24.1495	67.0000	8.1854
24.1638	46.0000	6.7823
24.1780	49.0000	7.0000
24.1923	48.0000	6.9282
24.2066	70.0000	8.3666
24.2208	50.0000	7.0711
24.2351	65.0000	8.0623
24.2493	52.0000	7.2111
24.2636	58.0000	7.6158
24.2779	73.0000	8.5440
24.2921	68.0000	8.2462
24.3064	61.0000	7.8102
24.3206	83.0000	9.1104
24.3349	66.0000	8.1240
24.3491	72.0000	8.4853
24.3634	61.0000	7.8102
24.3777	61.0000	7.8102
24.3919	63.0000	7.9373
24.4062	62.0000	7.8740
24.4204	64.0000	8.0000
24.4347	51.0000	7.1414
24.4490	67.0000	8.1854
24.4632	64.0000	8.0000
24.4775	63.0000	7.9373
24.4917	54.0000	7.3485
24.5060	72.0000	8.4853
24.5203	62.0000	7.8740
24.5345	65.0000	8.0623
24.5488	54.0000	7.3485
24.5630	55.0000	7.4162
24.5773	57.0000	7.5498
24.5916	63.0000	7.9373
24.6058	66.0000	8.1240
24.6201	64.0000	8.0000
24.6343	74.0000	8.6023
24.6486	59.0000	7.6811
24.6629	65.0000	8.0623
24.6771	70.0000	8.3666
24.6914	62.0000	7.8740
24.7056	70.0000	8.3666
24.7199	56.0000	7.4833
24.7342	80.0000	8.9443
24.7484	51.0000	7.1414
24.7627	68.0000	8.2462
24.7769	70.0000	8.3666
24.7912	50.0000	7.0711
24.8055	70.0000	8.3666
24.8197	78.0000	8.8318
24.8340	73.0000	8.5440
24.8482	75.0000	8.6603
24.8625	68.0000	8.2462
24.8767	64.0000	8.0000
24.8910	68.0000	8.2462
24.9053	79.0000	8.8882
24.9195	78.0000	8.8318
24.9338	59.0000	7.6811
24.9480	81.0000	9.0000
24.9623	91.0000	9.5394
24.9766	89.0000	9.4340
24.9908	88.0000	9.3808
25.0051	84.0000	9.1652
25.0193	92.0000	9.5917
25.0336	113.0000	10.6301
25.0479	124.0000	11.1355
25.0621	108.0000	10.3923
25.0764	122.0000	11.0454
25.0906	126.0000	11.2250
25.1049	157.0000	12.5300
25.1192	157.0000	12.5300
25.1334	197.0000	14.0357
25.1477	170.0000	13.0384
25.1619	199.0000	14.1067
25.1762	207.0000	14.3875
25.1905	230.0000	15.1658
25.2047	255.0000	15.9687
25.2190	251.0000	15.8430
25.2332	260.0000	16.1245
25.2475	230.0000	15.1658
25.2618	242.0000	15.5563
25.2760	245.0000	15.6525
25.2903	260.0000	16.1245
25.3045	206.0000	14.3527
25.3188	235.0000	15.3297
25.3331	185.0000	13.6015
25.3473	189.0000	13.7477
25.3616	162.0000	12.7279
25.3758	170.0000	13.0384
25.3901	137.0000	11.7047
25.4044	151.0000	12.2882
25.4186	116.0000	10.7703
25.4329	121.0000	11.0000
25.4471	95.0000	9.7468
25.4614	114.0000	10.6771
25.4756	95.0000	9.7468
25.4899	99.0000	9.9499
25.5042	100.0000	10.0000
25.5184	87.0000	9.3274
25.5327	83.0000	9.1104
25.5469	69.0000	8.3066
25.5612	78.0000	8.8318
25.5755	102.0000	10.0995
25.5897	64.0000	8.0000
25.6040	58.0000	7.6158
25.6182	82.0000	9.0554
25.6325	81.0000	9.0000
25.6468	65.0000	8.0623
25.6610	62.0000	7.8740
25.6753	57.0000	7.5498
25.6895	65.0000	8.0623
25.7038	70.0000	8.3666
25.7181	53.0000	7.2801
25.7323	51.0000	7.1414
25.7466	78.0000	8.8318
25.7608	72.0000	8.4853
25.7751	71.0000	8.4261
25.7894	61.0000	7.8102
25.8036	67.0000	8.1854
25.8179	58.0000	7.6158
25.8321	62.0000	7.8740
25.8464	47.0000	6.8557
25.8607	52.0000	7.2111
25.8749	73.0000	8.5440
25.8892	58.0000	7.6158
25.9034	47.0000	6.8557
25.9177	67.0000	8.1854
25.9320	48.0000	6.9282
25.9462	67.0000	8.1854
25.9605	69.0000	8.3066
25.9747	66.0000	8.1240
25.9890	62.0000	7.8740
26.0032	53.0000	7.2801
26.0175	47.0000	6.8557
26.0318	57.0000	7.5498
26.0460	79.0000	8.8882
26.0603	58.0000	7.6158
26.0745	49.0000	7.0000
26.0888	63.0000	7.9373
26.1031	53.0000	7.2801
26.1173	73.0000	8.5440
26.1316	52.0000	7.2111
26.1458	47.0000	6.8557
26.1601	57.0000	7.5498
26.1744	66.0000	8.1240
26.1886	58.0000	7.6158
26.2029	64.0000	8.0000
26.2171	74.0000	8.6023
26.2314	69.0000	8.3066
26.2457	76.0000	8.7178
26.2599	51.0000	7.1414
26.2742	48.0000	6.9282
26.2884	53.0000	7.2801
26.3027	72.0000	8.4853
26.3170	68.0000	8.2462
26.3312	57.0000	7.5498
26.3455	62.0000	7.8740
26.3597	55.0000	7.4162
26.3740	50.0000	7.0711
26.3883	59.0000	7.6811
26.4025	76.0000	8.7178
26.4168	53.0000	7.2801
26.4310	69.0000	8.3066
26.4453	82.0000	9.0554
26.4596	53.0000	7.2801
26.4738	63.0000	7.9373
26.4881	71.0000	8.4261
26.5023	56.0000	7.4833
26.5166	68.0000	8.2462
26.5309	57.0000	7.5498
26.5451	62.0000	7.8740
26.5594	63.0000	7.9373
26.5736	61.0000	7.8102
26.5879	55.0000	7.4162
26.6021	67.0000	8.1854
26.6164	73.0000	8.5440
26.6307	61.0000	7.8102
26.6449	61.0000	7.8102
26.6592	54.0000	7.3485
26.6734	70.0000	8.3666
26.6877	67.0000	8.1854
26.7020	75.0000	8.6603
26.7162	80.0000	8.9443
26.7305	62.0000	7.8740
26.7447	73.0000	8.5440
26.7590	73.0000	8.5440
26.7733	59.0000	7.6811
26.7875	70.0000	8.3666
26.8018	62.0000	7.8740
26.8160	79.0000	8.8882
26.8303	83.0000	9.1104
26.8446	87.0000	9.3274
26.8588	81.0000	9.0000
26.8731	82.0000	9.0554
26.8873	85.0000	9.2195
26.9016	82.0000	9.0554
26.9159	68.0000	8.2462
26.9301	76.0000	8.7178
26.9444	72.0000	8.4853
26.9586	79.0000	8.8882
26.9729	82.0000	9.0554
26.9872	88.0000	9.3808
27.0014	93.0000	9.6437
27.0157	94.0000	9.6954
27.0299	88.0000	9.3808
27.0442	98.0000	9.8995
27.0585	123.0000	11.0905
27.0727	126.0000	11.2250
27.0870	122.0000	11.0454
27.1012	115.0000	10.7238
27.1155	140.0000	11.8322
27.1298	178.0000	13.3417
27.1440	182.0000	13.4907
27.1583	203.0000	14.2478
27.1725	215.0000	14.6629
27.1868	295.0000	17.1756
27.2010	298.0000	17.2627
27.2153	361.0000	19.0000
27.2296	468.0000	21.6333
27.2438	521.0000	22.8254
27.2581	600.0000	24.4949
27.2723	772.0000	27.7849
27.2866	813.0000	28.5132
27.3009	917.0000	30.2820
27.3151	934.0000	30.5614
27.3294	952.0000	30.8545
27.3436	918.0000	30.2985
27.3579	827.0000	28.7576
27.3722	792.0000	28.1425
27.3864	719.0000	26.8142
27.4007	597.0000	24.4336
27.4149	520.0000	22.8035
27.4292	443.0000	21.0476
27.4435	361.0000	19.0000
27.4577	302.0000	17.3781
27.4720	254.0000	15.9374
27.4862	205.0000	14.3178
27.5005	210.0000	14.4914
27.5148	168.0000	12.9615
27.5290	155.0000	12.4499
27.5433	122.0000	11.0454
27.5575	132.0000	11.4891
27.5718	120.0000	10.9545
27.5861	117.0000	10.8167
27.6003	105.0000	10.2470
27.6146	98.0000	9.8995
27.6288	106.0000	10.2956
27.6431	108.0000	10.3923
27.6574	80.0000	8.9443
27.6716	90.0000	9.4868
27.6859	82.0000	9.0554
27.7001	87.0000	9.3274
27.7144	57.0000	7.5498
27.7286	72.0000	8.4853
27.7429	81.0000	9.0000
27.7572	72.0000	8.4853
27.7714	80.0000	8.9443
27.7857	64.0000	8.0000
27.7999	59.0000	7.6811
27.8142	66.0000	8.1240
27.8285	74.0000	8.6023
27.8427	73.0000	8.5440
27.8570	74.0000	8.6023
27.8712	68.0000	8.2462
27.8855	58.0000	7.6158
27.8998	71.0000	8.4261
27.9140	54.0000	7.3485
27.9283	59.0000	7.6811
27.9425	70.0000	8.3666
27.9568	51.0000	7.1414
27.9711	46.0000	6.7823
27.9853	62.0000	7.8740
27.9996	72.0000	8.4853
28.0138	72.0000	8.4853
28.0281	64.0000	8.0000
28.0424	62.0000	7.8740
28.0566	62.0000	7.8740
28.0709	60.0000	7.7460
28.0851	62.0000	7.8740
28.0994	61.0000	7.8102
28.1137	71.0000	8.4261
28.1279	53.0000	7.2801
28.1422	63.0000	7.9373
28.1564	62.0000	7.8740
28.1707	57.0000	7.5498
28.1850	54.0000	7.3485
28.1992	47.0000	6.8557
28.2135	52.0000	7.2111
28.2277	46.0000	6.7823
28.2420	64.0000	8.0000
28.2563	61.0000	7.8102
28.2705	52.0000	7.2111
28.2848	61.0000	7.8102
28.2990	62.0000	7.8740
28.3133	57.0000	7.5498
28.3275	64.0000	8.0000
28.3418	58.0000	7.6158
28.3561	42.0000	6.4807
28.3703	44.0000	6.6332
28.3846	57.0000	7.5498
28.3988	46.0000	6.7823
28.4131	68.0000	8.2462
28.4274	50.0000	7.0711
28.4416	54.0000	7.3485
28.4559	73.0000	8.5440
28.4701	49.0000	7.0000
28.4844	56.0000	7.4833
28.4987	40.0000	6.3246
28.5129	48.0000	6.9282
28.5272	47.0000	6.8557
28.5414	60.0000	7.7460
28.5557	56.0000	7.4833
28.5700	46.0000	6.7823
28.5842	50.0000	7.0711
28.5985	66.0000	8.1240
28.6127	45.0000	6.7082
28.6270	55.0000	7.4162
28.6413	52.0000	7.2111
28.6555	70.0000	8.3666
28.6698	61.0000	7.8102
28.6840	62.0000	7.8740
28.6983	48.0000	6.9282
28.7126	57.0000	7.5498
28.7268	57.0000	7.5498
28.7411	50.0000	7.0711
28.7553	52.0000	7.2111
28.7696	71.0000	8.4261
28.7839	63.0000	7.9373
28.7981	62.0000	7.8740
28.8124	46.0000	6.7823
28.8266	40.0000	6.3246
28.8409	54.0000	7.3485
28.8551	53.0000	7.2801
28.8694	52.0000	7.2111
28.8837	55.0000	7.4162
28.8979	46.0000	6.7823
28.9122	45.0000	6.7082
28.9264	43.0000	6.5574
28.9407	49.0000	7.0000
28.9550	42.0000	6.4807
28.9692	49.0000	7.0000
28.9835	45.0000	6.7082
28.9977	53.0000	7.2801
29.0120	51.0000	7.1414
29.0263	50.0000	7.0711
29.0405	41.0000	6.4031
29.0548	45.0000	6.7082
29.0690	42.0000	6.4807
29.0833	38.0000	6.1644
29.0976	59.0000	7.6811
29.1118	55.0000	7.4162
29.1261	53.0000	7.2801
29.1403	48.0000	6.9282
29.1546	42.0000	6.4807
29.1689	44.0000	6.6332
29.1831	44.0000	6.6332
29.1974	60.0000	7.7460
29.2116	40.0000	6.3246
29.2259	45.0000	6.7082
29.2402	53.0000	7.2801
29.2544	54.0000	7.3485
29.2687	35.0000	5.9161
29.2829	45.0000	6.7082
29.2972	51.0000	7.1414
29.3115	43.0000	6.5574
29.3257	49.0000	7.0000
29.3400	43.0000	6.5574
29.3542	49.0000	7.0000
29.3685	63.0000	7.9373
29.3828	53.0000	7.2801
29.3970	49.0000	7.0000
29.4113	41.0000	6.4031
29.4255	55.0000	7.4162
29.4398	55.0000	7.4162
29.4540	59.0000	7.6811
29.4683	51.0000	7.1414
29.4826	46.0000	6.7823
29.4968	45.0000	6.7082
29.5111	40.0000	6.3246
29.5253	45.0000	6.7082
29.5396	38.0000	6.1644
29.5539	46.0000	6.7823
29.5681	45.0000	6.7082
29.5824	55.0000	7.4162
29.5966	62.0000	7.8740
29.6109	47.0000	6.8557
29.6252	39.0000	6.2450
29.6394	50.0000	7.0711
29.6537	47.0000	6.8557
29.6679	49.0000	7.0000
29.6822	51.0000	7.1414
29.6965	47.0000	6.8557
29.7107	43.0000	6.5574
29.7250	46.0000	6.7823
29.7392	41.0000	6.4031
29.7535	49.0000	7.0000
29.7678	42.0000	6.4807
29.7820	52.0000	7.2111
29.7963	48.0000	6.9282
29.8105	48.0000	6.9282
29.8248	34.0000	5.8310
29.8391	48.0000	6.9282
29.8533	48.0000	6.9282
29.8676	54.0000	7.3485
29.8818	46.0000	6.7823
29.8961	50.0000	7.0711
29.9104	50.0000	7.0711
29.9246	50.0000	7.0711
29.9389	44.0000	6.6332
29.9531	48.0000	6.9282
29.9674	42.0000	6.4807
29.9817	47.0000	6.8557
29.9959	53.0000	7.2801
30.0102	47.0000	6.8557
30.0244	54.0000	7.3485
30.0387	53.0000	7.2801
30.0529	38.0000	6.1644
30.0672	47.0000	6.8557
30.0815	56.0000	7.4833
30.0957	44.0000	6.6332
30.1100	39.0000	6.2450
30.1242	34.0000	5.8310
30.1385	35.0000	5.9161
30.1528	56.0000	7.4833
30.1670	35.0000	5.9161
30.1813	40.0000	6.3246
30.1955	41.0000	6.4031
30.2098	41.0000	6.4031
30.2241	50.0000	7.0711
30.2383	38.0000	6.1644
30.2526	53.0000	7.2801
30.2668	31.0000	5.5678
30.2811	55.0000	7.4162
30.2954	40.0000	6.3246
30.3096	59.0000	7.6811
30.3239	51.0000	7.1414
30.3381	36.0000	6.0000
30.3524	48.0000	6.9282
30.3667	40.0000	6.3246
30.3809	48.0000	6.9282
30.3952	33.0000	5.7446
30.4094	39.0000	6.2450
30.4237	46.0000	6.7823
30.4380	42.0000	6.4807
30.4522	36.0000	6.0000
30.4665	42.0000	6.4807
30.4807	31.0000	5.5678
30.4950	53.0000	7.2801
30.5093	50.0000	7.0711
30.5235	57.0000	7.5498
30.5378	40.0000	6.3246
30.5520	49.0000	7.0000
30.5663	40.0000	6.3246
30.5805	43.0000	6.5574
30.5948	54.0000	7.3485
30.6091	37.0000	6.0828
30.6233	46.0000	6.7823
30.6376	54.0000	7.3485
30.6518	39.0000	6.2450
30.6661	38.0000	6.1644
30.6804	36.0000	6.0000
30.6946	40.0000	6.3246
30.7089	47.0000	6.8557
30.7231	41.0000	6.4031
30.7374	52.0000	7.2111
30.7517	35.0000	5.9161
30.7659	36.0000	6.0000
30.7802	34.0000	5.8310
30.7944	35.0000	5.9161
30.8087	55.0000	7.4162
30.8230	48.0000	6.9282
30.8372	41.0000	6.4031
30.8515	43.0000	6.5574
30.8657	42.0000	6.4807
30.8800	41.0000	6.4031
30.8943	39.0000	6.2450
30.9085	33.0000	5.7446
30.9228	48.0000	6.9282
30.9370	52.0000	7.2111
30.9513	45.0000	6.7082
30.9656	33.0000	5.7446
30.9798	42.0000	6.4807
30.9941	54.0000	7.3485
31.0083	44.0000	6.6332
31.0226	38.0000	6.1644
31.0369	40.0000	6.3246
31.0511	65.0000	8.0623
31.0654	47.0000	6.8557
31.0796	45.0000	6.7082
31.0939	38.0000	6.1644
31.1082	41.0000	6.4031
31.1224	43.0000	6.5574
31.1367	40.0000	6.3246
31.1509	42.0000	6.4807
31.1652	38.0000	6.1644
31.1794	48.0000	6.9282
31.1937	53.0000	7.2801
31.2080	35.0000	5.9161
31.2222	49.0000	7.0000
31.2365	27.0000	5.1962
31.2507	42.0000	6.4807
31.2650	45.0000	6.7082
31.2793	42.0000	6.4807
31.2935	45.0000	6.7082
31.3078	44.0000	6.6332
31.3220	45.0000	6.7082
31.3363	43.0000	6.5574
31.3506	37.0000	6.0828
31.3648	33.0000	5.7446
31.3791	37.0000	6.0828
31.3933	45.0000	6.7082
31.4076	52.0000	7.2111
31.4219	43.0000	6.5574
31.4361	41.0000	6.4031
31.4504	42.0000	6.4807
31.4646	47.0000	6.8557
31.4789	38.0000	6.1644
31.4932	32.0000	5.6569
31.5074	35.0000	5.9161
31.5217	43.0000	6.5574
31.5359	39.0000	6.2450
31.5502	36.0000	6.0000
31.5645	46.0000	6.7823
31.5787	46.0000	6.7823
31.5930	39.0000	6.2450
31.6072	30.0000	5.4772
31.6215	46.0000	6.7823
31.6358	61.0000	7.8102
31.6500	41.0000	6.4031
31.6643	42.0000	6.4807
31.6785	32.0000	5.6569
31.6928	39.0000	6.2450
31.7070	39.0000	6.2450
31.7213	43.0000	6.5574
31.7356	51.0000	7.1414
31.7498	37.0000	6.0828
31.7641	32.0000	5.6569
31.7783	48.0000	6.9282
31.7926	38.0000	6.1644
31.8069	29.0000	5.3852
31.8211	37.0000	6.0828
31.8354	46.0000	6.7823
31.8496	56.0000	7.4833
31.8639	55.0000	7.4162
31.8782	50.0000	7.0711
31.8924	43.0000	6.5574
31.9067	38.0000	6.1644
31.9209	51.0000	7.1414
31.9352	36.0000	6.0000
31.9495	25.0000	5.0000
31.9637	33.0000	5.7446
31.9780	38.0000	6.1644
31.9922	44.0000	6.6332
32.0065	41.0000	6.4031
32.0208	46.0000	6.7823
32.0350	36.0000	6.0000
32.0493	45.0000	6.7082
32.0635	47.0000	6.8557
32.0778	36.0000	6.0000
32.0921	41.0000	6.4031
32.1063	49.0000	7.0000
32.1206	41.0000	6.4031
32.1348	30.0000	5.4772
32.1491	31.0000	5.5678
32.1634	46.0000	6.7823
32.1776	30.0000	5.4772
32.1919	44.0000	6.6332
32.2061	41.0000	6.4031
32.2204	52.0000	7.2111
32.2347	34.0000	5.8310
32.2489	37.0000	6.0828
32.2632	34.0000	5.8310
32.2774	44.0000	6.6332
32.2917	27.0000	5.1962
32.3059	44.0000	6.6332
32.3202	37.0000	6.0828
32.3345	41.0000	6.4031
32.3487	38.0000	6.1644
32.3630	35.0000	5.9161
32.3772	61.0000	7.8102
32.3915	44.0000	6.6332
32.4058	42.0000	6.4807
32.4200	55.0000	7.4162
32.4343	41.0000	6.4031
32.4485	48.0000	6.9282
32.4628	46.0000	6.7823
32.4771	46.0000	6.7823
32.4913	44.0000	6.6332
32.5056	46.0000	6.7823
32.5198	44.0000	6.6332
32.5341	29.0000	5.3852
32.5484	33.0000	5.7446
32.5626	32.0000	5.6569
32.5769	26.0000	5.0990
32.5911	34.0000	5.8310
32.6054	51.0000	7.1414
32.6197	42.0000	6.4807
32.6339	43.0000	6.5574
32.6482	28.0000	5.2915
32.6624	39.0000	6.2450
32.6767	43.0000	6.5574
32.6910	40.0000	6.3246
32.7052	43.0000	6.5574
32.7195	45.0000	6.7082
32.7337	43.0000	6.5574
32.7480	37.0000	6.0828
32.7623	33.0000	5.7446
32.7765	41.0000	6.4031
32.7908	38.0000	6.1644
32.8050	46.0000	6.7823
32.8193	29.0000	5.3852
32.8336	51.0000	7.1414
32.8478	32.0000	5.6569
32.8621	53.0000	7.2801
32.8763	38.0000	6.1644
32.8906	42.0000	6.4807
32.9048	44.0000	6.6332
32.9191	40.0000	6.3246
32.9334	45.0000	6.7082
32.9476	44.0000	6.6332
32.9619	48.0000	6.9282
32.9761	36.0000	6.0000
32.9904	33.0000	5.7446
33.0047	35.0000	5.9161
33.0189	40.0000	6.3246
33.0332	42.0000	6.4807
33.0474	40.0000	6.3246
33.0617	47.0000	6.8557
33.0760	36.0000	6.0000
33.0902	40.0000	6.3246
33.1045	31.0000	5.5678
33.1187	34.0000	5.8310
33.1330	31.0000	5.5678
33.1473	21.0000	4.5826
33.1615	39.0000	6.2450
33.1758	40.0000	6.3246
33.1900	37.0000	6.0828
33.2043	30.0000	5.4772
33.2186	35.0000	5.9161
33.2328	49.0000	7.0000
33.2471	37.0000	6.0828
33.2613	30.0000	5.4772
33.2756	34.0000	5.8310
33.2899	32.0000	5.6569
33.3041	29.0000	5.3852
33.3184	35.0000	5.9161
33.3326	47.0000	6.8557
33.3469	40.0000	6.3246
33.3612	45.0000	6.7082
33.3754	43.0000	6.5574
33.3897	41.0000	6.4031
33.4039	37.0000	6.0828
33.4182	39.0000	6.2450
33.4324	44.0000	6.6332
33.4467	44.0000	6.6332
33.4610	33.0000	5.7446
33.4752	40.0000	6.3246
33.4895	40.0000	6.3246
33.5037	45.0000	6.7082
33.5180	38.0000	6.1644
33.5323	34.0000	5.8310
33.5465	42.0000	6.4807
33.5608	44.0000	6.6332
33.5750	34.0000	5.8310
33.5893	39.0000	6.2450
33.6036	44.0000	6.6332
33.6178	40.0000	6.3246
33.6321	30.0000	5.4772
33.6463	33.0000	5.7446
33.6606	35.0000	5.9161
33.6749	47.0000	6.8557
33.6891	37.0000	6.0828
33.7034	41.0000	6.4031
33.7176	39.0000	6.2450
33.7319	37.0000	6.0828
33.7462	42.0000	6.4807
33.7604	45.0000	6.7082
33.7747	31.0000	5.5678
33.7889	33.0000	5.7446
33.8032	55.0000	7.4162
33.8175	39.0000	6.2450
33.8317	45.0000	6.7082
33.8460	40.0000	6.3246
33.8602	43.0000	6.5574
33.8745	43.0000	6.5574
33.8888	41.0000	6.4031
33.9030	50.0000	7.0711
33.9173	46.0000	6.7823
33.9315	46.0000	6.7823
33.9458	47.0000	6.8557
33.9601	36.0000	6.0000
33.9743	38.0000	6.1644
33.9886	34.0000	5.8310
34.0028	36.0000	6.0000
34.0171	45.0000	6.7082
34.0313	53.0000	7.2801
34.0456	27.0000	5.1962
34.0599	33.0000	5.7446
34.0741	37.0000	6.0828
34.0884	34.0000	5.8310
34.1026	49.0000	7.0000
34.1169	44.0000	6.6332
34.1312	46.0000	6.7823
34.1454	35.0000	5.9161
34.1597	44.0000	6.6332
34.1739	34.0000	5.8310
34.1882	30.0000	5.4772
34.2025	45.0000	6.7082
34.2167	36.0000	6.0000
34.2310	35.0000	5.9161
34.2452	35.0000	5.9161
34.2595	35.0000	5.9161
34.2738	41.0000	6.4031
34.2880	41.0000	6.4031
34.3023	46.0000	6.7823
34.3165	36.0000	6.0000
34.3308	41.0000	6.4031
34.3451	37.0000	6.0828
34.3593	35.0000	5.9161
34.3736	36.0000	6.0000
34.3878	32.0000	5.6569
34.4021	38.0000	6.1644
34.4164	36.0000	6.0000
34.4306	43.0000	6.5574
34.4449	36.0000	6.0000
34.4591	42.0000	6.4807
34.4734	28.0000	5.2915
34.4877	35.0000	5.9161
34.5019	26.0000	5.0990
34.5162	37.0000	6.0828
34.5304	39.0000	6.2450
34.5447	34.0000	5.8310
34.5589	37.0000	6.0828
34.5732	47.0000	6.8557
34.5875	46.0000	6.7823
34.6017	30.0000	5.4772
34.6160	35.0000	5.9161
34.6302	32.0000	5.6569
34.6445	42.0000	6.4807
34.6588	47.0000	6.8557
34.6730	28.0000	5.2915
34.6873	50.0000	7.0711
34.7015	35.0000	5.9161
34.7158	44.0000	6.6332
34.7301	31.0000	5.5678
34.7443	32.0000	5.6569
34.7586	42.0000	6.4807
34.7728	33.0000	5.7446
34.7871	44.0000	6.6332
34.8014	45.0000	6.7082
34.8156	36.0000	6.0000
34.8299	40.0000	6.3246
34.8441	48.0000	6.9282
34.8584	36.0000	6.0000
34.8727	41.0000	6.4031
34.8869	46.0000	6.7823
34.9012	35.0000	5.9161
34.9154	32.0000	5.6569
34.9297	37.0000	6.0828
34.9440	33.0000	5.7446
34.9582	47.0000	6.8557
34.9725	37.0000	6.0828
34.9867	40.0000	6.3246
35.0010	31.0000	5.5678
35.0153	37.0000	6.0828
35.0295	31.0000	5.5678
35.0438	40.0000	6.3246
35.0580	30.0000	5.4772
35.0723	37.0000	6.0828
35.0866	37.0000	6.0828
35.1008	52.0000	7.2111
35.1151	40.0000	6.3246
35.1293	47.0000	6.8557
35.1436	39.0000	6.2450
35.1578	32.0000	5.6569
35.1721	36.0000	6.0000
35.1864	42.0000	6.4807
35.2006	48.0000	6.9282
35.2149	50.0000	7.0711
35.2291	35.0000	5.9161
35.2434	54.0000	7.3485
35.2577	41.0000	6.4031
35.2719	51.0000	7.1414
35.2862	41.0000	6.4031
35.3004	52.0000	7.2111
35.3147	45.0000	6.7082
35.3290	39.0000	6.2450
35.3432	52.0000	7.2111
35.3575	40.0000	6.3246
35.3717	47.0000	6.8557
35.3860	51.0000	7.1414
35.4003	41.0000	6.4031
35.4145	60.0000	7.7460
35.4288	48.0000	6.9282
35.4430	51.0000	7.1414
35.4573	47.0000	6.8557
35.4716	59.0000	7.6811
35.4858	52.0000	7.2111
35.5001	55.0000	7.4162
35.5143	55.0000	7.4162
35.5286	43.0000	6.5574
35.5429	60.0000	7.7460
35.5571	58.0000	7.6158
35.5714	65.0000	8.0623
35.5856	54.0000	7.3485
35.5999	64.0000	8.0000
35.6142	73.0000	8.5440
35.6284	51.0000	7.1414
35.6427	70.0000	8.3666
35.6569	84.0000	9.1652
35.6712	97.0000	9.8489
35.6855	90.0000	9.4868
35.6997	97.0000	9.8489
35.7140	128.0000	11.3137
35.7282	125.0000	11.1803
35.7425	181.0000	13.4536
35.7567	195.0000	13.9642
35.7710	223.0000	14.9332
35.7853	282.0000	16.7929
35.7995	274.0000	16.5529
35.8138	323.0000	17.9722
35.8280	345.0000	18.5742
35.8423	363.0000	19.0526
35.8566	405.0000	20.1246
35.8708	347.0000	18.6279
35.8851	343.0000	18.5203
35.8993	350.0000	18.7083
35.9136	318.0000	17.8326
35.9279	297.0000	17.2337
35.9421	288.0000	16.9706
35.9564	259.0000	16.0935
35.9706	226.0000	15.0333
35.9849	173.0000	13.1529
35.9992	145.0000	12.0416
36.0134	168.0000	12.9615
36.0277	98.0000	9.8995
36.0419	107.0000	10.3441
36.0562	96.0000	9.7980
36.0705	98.0000	9.8995
36.0847	98.0000	9.8995
36.0990	92.0000	9.5917
36.1132	64.0000	8.0000
36.1275	60.0000	7.7460
36.1418	63.0000	7.9373
36.1560	74.0000	8.6023
36.1703	60.0000	7.7460
36.1845	61.0000	7.8102
36.1988	56.0000	7.4833
36.2131	58.0000	7.6158
36.2273	69.0000	8.3066
36.2416	46.0000	6.7823
36.2558	49.0000	7.0000
36.2701	50.0000	7.0711
36.2843	48.0000	6.9282
36.2986	47.0000	6.8557
36.3129	41.0000	6.4031
36.3271	41.0000	6.4031
36.3414	45.0000	6.7082
36.3556	33.0000	5.7446
36.3699	40.0000	6.3246
36.3842	39.0000	6.2450
36.3984	45.0000	6.7082
36.4127	38.0000	6.1644
36.4269	38.0000	6.1644
36.4412	51.0000	7.1414
36.4555	38.0000	6.1644
36.4697	35.0000	5.9161
36.4840	52.0000	7.2111
36.4982	35.0000	5.9161
36.5125	34.0000	5.8310
36.5268	46.0000	6.7823
36.5410	51.0000	7.1414
36.5553	43.0000	6.5574
36.5695	37.0000	6.0828
36.5838	52.0000	7.2111
36.5981	43.0000	6.5574
36.6123	54.0000	7.3485
36.6266	42.0000	6.4807
36.6408	42.0000	6.4807
36.6551	46.0000	6.7823
36.6694	53.0000	7.2801
36.6836	49.0000	7.0000
36.6979	45.0000	6.7082
36.7121	60.0000	7.7460
36.7264	47.0000	6.8557
36.7407	49.0000	7.0000
36.7549	49.0000	7.0000
36.7692	40.0000	6.3246
36.7834	44.0000	6.6332
36.7977	56.0000	7.4833
36.8120	44.0000	6.6332
36.8262	42.0000	6.4807
36.8405	36.0000	6.0000
36.8547	38.0000	6.1644
36.8690	49.0000	7.0000
36.8832	52.0000	7.2111
36.8975	46.0000	6.7823
36.9118	52.0000	7.2111
36.9260	56.0000	7.4833
36.9403	47.0000	6.8557
36.9545	38.0000	6.1644
36.9688	33.0000	5.7446
36.9831	33.0000	5.7446
36.9973	34.0000	5.8310
37.0116	37.0000	6.0828
37.0258	30.0000	5.4772
37.0401	38.0000	6.1644
37.0544	41.0000	6.4031
37.0686	45.0000	6.7082
37.0829	29.0000	5.3852
37.0971	33.0000	5.7446
37.1114	53.0000	7.2801
37.1257	30.0000	5.4772
37.1399	52.0000	7.2111
37.1542	47.0000	6.8557
37.1684	53.0000	7.2801
37.1827	57.0000	7.5498
37.1970	34.0000	5.8310
37.2112	41.0000	6.4031
37.2255	31.0000	5.5678
37.2397	45.0000	6.7082
37.2540	38.0000	6.1644
37.2683	31.0000	5.5678
37.2825	44.0000	6.6332
37.2968	50.0000	7.0711
37.3110	35.0000	5.9161
37.3253	53.0000	7.2801
37.3396	49.0000	7.0000
37.3538	53.0000	7.2801
37.3681	41.0000	6.4031
37.3823	64.0000	8.0000
37.3966	51.0000	7.1414
37.4108	61.0000	7.8102
37.4251	50.0000	7.0711
37.4394	80.0000	8.9443
37.4536	64.0000	8.0000
37.4679	64.0000	8.0000
37.4821	72.0000	8.4853
37.4964	51.0000	7.1414
37.5107	76.0000	8.7178
37.5249	60.0000	7.7460
37.5392	61.0000	7.8102
37.5534	77.0000	8.7750
37.5677	63.0000	7.9373
37.5820	51.0000	7.1414
37.5962	56.0000	7.4833
37.6105	58.0000	7.6158
37.6247	62.0000	7.8740
37.6390	56.0000	7.4833
37.6533	53.0000	7.2801
37.6675	64.0000	8.0000
37.6818	56.0000	7.4833
37.6960	53.0000	7.2801
37.7103	47.0000	6.8557
37.7246	44.0000	6.6332
37.7388	42.0000	6.4807
37.7531	55.0000	7.4162
37.7673	45.0000	6.7082
37.7816	40.0000	6.3246
37.7959	44.0000	6.6332
37.8101	34.0000	5.8310
37.8244	45.0000	6.7082
37.8386	47.0000	6.8557
37.8529	43.0000	6.5574
37.8672	44.0000	6.6332
37.8814	36.0000	6.0000
37.8957	33.0000	5.7446
37.9099	36.0000	6.0000
37.9242	29.0000	5.3852
37.9385	31.0000	5.5678
37.9527	40.0000	6.3246
37.9670	41.0000	6.4031
37.9812	28.0000	5.2915
37.9955	38.0000	6.1644
38.0097	30.0000	5.4772
38.0240	35.0000	5.9161
38.0383	41.0000	6.4031
38.0525	42.0000	6.4807
38.0668	44.0000	6.6332
38.0810	48.0000	6.9282
38.0953	38.0000	6.1644
38.1096	42.0000	6.4807
38.1238	40.0000	6.3246
38.1381	49.0000	7.0000
38.1523	41.0000	6.4031
38.1666	37.0000	6.0828
38.1809	38.0000	6.1644
38.1951	38.0000	6.1644
38.2094	53.0000	7.2801
38.2236	30.0000	5.4772
38.2379	41.0000	6.4031
38.2522	39.0000	6.2450
38.2664	40.0000	6.3246
38.2807	52.0000	7.2111
38.2949	47.0000	6.8557
38.3092	31.0000	5.5678
38.3235	38.0000	6.1644
38.3377	43.0000	6.5574
38.3520	39.0000	6.2450
38.3662	38.0000	6.1644
38.3805	45.0000	6.7082
38.3948	31.0000	5.5678
38.4090	53.0000	7.2801
38.4233	34.0000	5.8310
38.4375	34.0000	5.8310
38.4518	54.0000	7.3485
38.4661	44.0000	6.6332
38.4803	46.0000	6.7823
38.4946	41.0000	6.4031
38.5088	36.0000	6.0000
38.5231	54.0000	7.3485
38.5374	39.0000	6.2450
38.5516	34.0000	5.8310
38.5659	36.0000	6.0000
38.5801	41.0000	6.4031
38.5944	35.0000	5.9161
38.6086	46.0000	6.7823
38.6229	46.0000	6.7823
38.6372	45.0000	6.7082
38.6514	32.0000	5.6569
38.6657	25.0000	5.0000
38.6799	29.0000	5.3852
38.6942	32.0000	5.6569
38.7085	44.0000	6.6332
38.7227	32.0000	5.6569
38.7370	34.0000	5.8310
38.7512	52.0000	7.2111
38.7655	50.0000	7.0711
38.7798	33.0000	5.7446
38.7940	34.0000	5.8310
38.8083	45.0000	6.7082
38.8225	42.0000	6.4807
38.8368	32.0000	5.6569
38.8511	35.0000	5.9161
38.8653	58.0000	7.6158
38.8796	60.0000	7.7460
38.8938	55.0000	7.4162
38.9081	59.0000	7.6811
38.9224	60.0000	7.7460
38.9366	59.0000	7.6811
38.9509	83.0000	9.1104
38.9651	67.0000	8.1854
38.9794	91.0000	9.5394
38.9937	63.0000	7.9373
39.0079	81.0000	9.0000
39.0222	70.0000	8.3666
39.0364	61.0000	7.8102
39.0507	83.0000	9.1104
39.0650	62.0000	7.8740
39.0792	74.0000	8.6023
39.0935	44.0000	6.6332
39.1077	49.0000	7.0000
39.1220	58.0000	7.6158
39.1362	45.0000	6.7082
39.1505	45.0000	6.7082
39.1648	49.0000	7.0000
39.1790	35.0000	5.9161
39.1933	42.0000	6.4807
39.2075	35.0000	5.9161
39.2218	39.0000	6.2450
39.2361	31.0000	5.5678
39.2503	36.0000	6.0000
39.2646	37.0000	6.0828
39.2788	31.0000	5.5678
39.2931	32.0000	5.6569
39.3074	26.0000	5.0990
39.3216	33.0000	5.7446
39.3359	28.0000	5.2915
39.3501	37.0000	6.0828
39.3644	29.0000	5.3852
39.3787	28.0000	5.2915
39.3929	31.0000	5.5678
39.4072	25.0000	5.0000
39.4214	38.0000	6.1644
39.4357	31.0000	5.5678
39.4500	32.0000	5.6569
39.4642	32.0000	5.6569
39.4785	31.0000	5.5678
39.4927	36.0000	6.0000
39.5070	36.0000	6.0000
39.5213	30.0000	5.4772
39.5355	31.0000	5.5678
39.5498	28.0000	5.2915
39.5640	41.0000	6.4031
39.5783	38.0000	6.1644
39.5926	33.0000	5.7446
39.6068	31.0000	5.5678
39.6211	28.0000	5.2915
39.6353	38.0000	6.1644
39.6496	38.0000	6.1644
39.6639	39.0000	6.2450
39.6781	28.0000	5.2915
39.6924	24.0000	4.8990
39.7066	25.0000	5.0000
39.7209	30.0000	5.4772
39.7351	33.0000	5.7446
39.7494	28.0000	5.2915
39.7637	29.0000	5.3852
39.7779	40.0000	6.3246
39.7922	35.0000	5.9161
39.8064	36.0000	6.0000
39.8207	26.0000	5.0990
39.8350	28.0000	5.2915
39.8492	32.0000	5.6569
39.8635	27.0000	5.1962
39.8777	33.0000	5.7446
39.8920	31.0000	5.5678
39.9063	22.0000	4.6904
39.9205	45.0000	6.7082
39.9348	25.0000	5.0000
39.9490	31.0000	5.5678
39.9633	24.0000	4.8990
39.9776	28.0000	5.2915
39.9918	28.0000	5.2915
40.0061	28.0000	5.2915
40.0203	36.0000	6.0000
40.0346	33.0000	5.7446
40.0489	29.0000	5.3852
40.0631	26.0000	5.0990
40.0774	34.0000	5.8310
40.0916	42.0000	6.4807
40.1059	34.0000	5.8310
40.1202	32.0000	5.6569
40.1344	23.0000	4.7958
40.1487	41.0000	6.4031
40.1629	26.0000	5.0990
40.1772	34.0000	5.8310
40.1915	42.0000	6.4807
40.2057	38.0000	6.1644
40.2200	28.0000	5.2915
40.2342	29.0000	5.3852
40.2485	36.0000	6.0000
40.2627	30.0000	5.4772
40.2770	30.0000	5.4772
40.2913	30.0000	5.4772
40.3055	39.0000	6.2450
40.3198	34.0000	5.8310
40.3340	40.0000	6.3246
40.3483	33.0000	5.7446
40.3626	30.0000	5.4772
40.3768	49.0000	7.0000
40.3911	24.0000	4.8990
40.4053	38.0000	6.1644
40.4196	31.0000	5.5678
40.4339	46.0000	6.7823
40.4481	32.0000	5.6569
40.4624	40.0000	6.3246
40.4766	33.0000	5.7446
40.4909	28.0000	5.2915
40.5052	28.0000	5.2915
40.5194	43.0000	6.5574
40.5337	39.0000	6.2450
40.5479	43.0000	6.5574
40.5622	31.0000	5.5678
40.5765	32.0000	5.6569
40.5907	26.0000	5.0990
40.6050	37.0000	6.0828
40.6192	41.0000	6.4031
40.6335	29.0000	5.3852
40.6478	37.0000	6.0828
40.6620	39.0000	6.2450
40.6763	41.0000	6.4031
40.6905	41.0000	6.4031
40.7048	34.0000	5.8310
40.7191	40.0000	6.3246
40.7333	60.0000	7.7460
40.7476	45.0000	6.7082
40.7618	49.0000	7.0000
40.7761	39.0000	6.2450
40.7904	45.0000	6.7082
40.8046	47.0000	6.8557
40.8189	66.0000	8.1240
40.8331	67.0000	8.1854
40.8474	78.0000	8.8318
40.8616	80.0000	8.9443
40.8759	109.0000	10.4403
40.8902	113.0000	10.6301
40.9044	123.0000	11.0905
40.9187	149.0000	12.2066
40.9329	178.0000	13.3417
40.9472	203.0000	14.2478
40.9615	190.0000	13.7840
40.9757	186.0000	13.6382
40.9900	168.0000	12.9615
41.0042	168.0000	12.9615
41.0185	161.0000	12.6886
41.0328	169.0000	13.0000
41.0470	144.0000	12.0000
41.0613	155.0000	12.4499
41.0755	145.0000	12.0416
41.0898	132.0000	11.4891
41.1041	112.0000	10.5830
41.1183	92.0000	9.5917
41.1326	99.0000	9.9499
41.1468	90.0000	9.4868
41.1611	73.0000	8.5440
41.1754	55.0000	7.4162
41.1896	61.0000	7.8102
41.2039	62.0000	7.8740
41.2181	65.0000	8.0623
41.2324	36.0000	6.0000
41.2467	59.0000	7.6811
41.2609	52.0000	7.2111
41.2752	41.0000	6.4031
41.2894	46.0000	6.7823
41.3037	29.0000	5.3852
41.3180	43.0000	6.5574
41.3322	42.0000	6.4807
41.3465	45.0000	6.7082
41.3607	37.0000	6.0828
41.3750	35.0000	5.9161
41.3893	58.0000	7.6158
41.4035	35.0000	5.9161
41.4178	32.0000	5.6569
41.4320	39.0000	6.2450
41.4463	35.0000	5.9161
41.4605	30.0000	5.4772
41.4748	35.0000	5.9161
41.4891	34.0000	5.8310
41.5033	38.0000	6.1644
41.5176	18.0000	4.2426
41.5318	39.0000	6.2450
41.5461	25.0000	5.0000
41.5604	46.0000	6.7823
41.5746	32.0000	5.6569
41.5889	28.0000	5.2915
41.6031	37.0000	6.0828
41.6174	38.0000	6.1644
41.6317	36.0000	6.0000
41.6459	30.0000	5.4772
41.6602	21.0000	4.5826
41.6744	34.0000	5.8310
41.6887	32.0000	5.6569
41.7030	34.0000	5.8310
41.7172	28.0000	5.2915
41.7315	29.0000	5.3852
41.7457	30.0000	5.4772
41.7600	24.0000	4.8990
41.7743	29.0000	5.3852
41.7885	29.0000	5.3852
41.8028	34.0000	5.8310
41.8170	30.0000	5.4772
41.8313	33.0000	5.7446
41.8456	37.0000	6.0828
41.8598	33.0000	5.7446
41.8741	34.0000	5.8310
41.8883	36.0000	6.0000
41.9026	33.0000	5.7446
41.9169	37.0000	6.0828
41.9311	27.0000	5.1962
41.9454	20.0000	4.4721
41.9596	28.0000	5.2915
41.9739	26.0000	5.0990
41.9881	30.0000	5.4772
42.0024	24.0000	4.8990
42.0167	31.0000	5.5678
42.0309	37.0000	6.0828
42.0452	22.0000	4.6904
42.0594	31.0000	5.5678
42.0737	26.0000	5.0990
42.0880	21.0000	4.5826
42.1022	16.0000	4.0000
42.1165	36.0000	6.0000
42.1307	36.0000	6.0000
42.1450	22.0000	4.6904
42.1593	27.0000	5.1962
42.1735	31.0000	5.5678
42.1878	28.0000	5.2915
42.2020	27.0000	5.1962
42.2163	25.0000	5.0000
42.2306	30.0000	5.4772
42.2448	27.0000	5.1962
42.2591	25.0000	5.0000
42.2733	37.0000	6.0828
42.2876	29.0000	5.3852
42.3019	21.0000	4.5826
42.3161	30.0000	5.4772
42.3304	24.0000	4.8990
42.3446	34.0000	5.8310
42.3589	29.0000	5.3852
42.3732	29.0000	5.3852
42.3874	28.0000	5.2915
42.4017	30.0000	5.4772
42.4159	26.0000	5.0990
42.4302	33.0000	5.7446
42.4445	23.0000	4.7958
42.4587	40.0000	6.3246
42.4730	26.0000	5.0990
42.4872	30.0000	5.4772
42.5015	30.0000	5.4772
42.5158	49.0000	7.0000
42.5300	23.0000	4.7958
42.5443	29.0000	5.3852
42.5585	25.0000	5.0000
42.5728	26.0000	5.0990
42.5870	21.0000	4.5826
42.6013	21.0000	4.5826
42.6156	32.0000	5.6569
42.6298	23.0000	4.7958
42.6441	34.0000	5.8310
42.6583	21.0000	4.5826
42.6726	30.0000	5.4772
42.6869	29.0000	5.3852
42.7011	35.0000	5.9161
42.7154	23.0000	4.7958
42.7296	27.0000	5.1962
42.7439	32.0000	5.6569
42.7582	24.0000	4.8990
42.7724	27.0000	5.1962
42.7867	28.0000	5.2915
42.8009	28.0000	5.2915
42.8152	29.0000	5.3852
42.8295	31.0000	5.5678
42.8437	26.0000	5.0990
42.8580	34.0000	5.8310
42.8722	28.0000	5.2915
42.8865	39.0000	6.2450
42.9008	30.0000	5.4772
42.9150	24.0000	4.8990
42.9293	29.0000	5.3852
42.9435	29.0000	5.3852
42.9578	19.0000	4.3589
42.9721	23.0000	4.7958
42.9863	24.0000	4.8990
43.0006	31.0000	5.5678
43.0148	29.0000	5.3852
43.0291	27.0000	5.1962
43.0434	24.0000	4.8990
43.0576	27.0000	5.1962
43.0719	31.0000	5.5678
43.0861	24.0000	4.8990
43.1004	32.0000	5.6569
43.1146	30.0000	5.4772
43.1289	29.0000	5.3852
43.1432	27.0000	5.1962
43.1574	22.0000	4.6904
43.1717	38.0000	6.1644
43.1859	30.0000	5.4772
43.2002	38.0000	6.1644
43.2145	28.0000	5.2915
43.2287	26.0000	5.0990
43.2430	29.0000	5.3852
43.2572	25.0000	5.0000
43.2715	22.0000	4.6904
43.2858	27.0000	5.1962
43.3000	33.0000	5.7446
43.3143	28.0000	5.2915
43.3285	29.0000	5.3852
43.3428	26.0000	5.0990
43.3571	29.0000	5.3852
43.3713	30.0000	5.4772
43.3856	29.0000	5.3852
43.3998	37.0000	6.0828
43.4141	42.0000	6.4807
43.4284	28.0000	5.2915
43.4426	28.0000	5.2915
43.4569	35.0000	5.9161
43.4711	29.0000	5.3852
43.4854	27.0000	5.1962
43.4997	27.0000	5.1962
43.5139	32.0000	5.6569
43.5282	37.0000	6.0828
43.5424	30.0000	5.4772
43.5567	29.0000	5.3852
43.5710	33.0000	5.7446
43.5852	30.0000	5.4772
43.5995	23.0000	4.7958
43.6137	32.0000	5.6569
43.6280	38.0000	6.1644
43.6423	42.0000	6.4807
43.6565	41.0000	6.4031
43.6708	38.0000	6.1644
43.6850	61.0000	7.8102
43.6993	72.0000	8.4853
43.7135	48.0000	6.9282
43.7278	59.0000	7.6811
43.7421	63.0000	7.9373
43.7563	65.0000	8.0623
43.7706	74.0000	8.6023
43.7848	93.0000	9.6437
43.7991	73.0000	8.5440
43.8134	90.0000	9.4868
43.8276	90.0000	9.4868
43.8419	87.0000	9.3274
43.8561	59.0000	7.6811
43.8704	74.0000	8.6023
43.8847	61.0000	7.8102
43.8989	71.0000	8.4261
43.9132	52.0000	7.2111
43.9274	62.0000	7.8740
43.9417	45.0000	6.7082
43.9560	55.0000	7.4162
43.9702	49.0000	7.0000
43.9845	43.0000	6.5574
43.9987	32.0000	5.6569
44.0130	39.0000	6.2450
44.0273	40.0000	6.3246
44.0415	30.0000	5.4772
44.0558	37.0000	6.0828
44.0700	34.0000	5.8310
44.0843	40.0000	6.3246
44.0986	36.0000	6.0000
44.1128	23.0000	4.7958
44.1271	40.0000	6.3246
44.1413	31.0000	5.5678
44.1556	25.0000	5.0000
44.1699	25.0000	5.0000
44.1841	21.0000	4.5826
44.1984	21.0000	4.5826
44.2126	28.0000	5.2915
44.2269	23.0000	4.7958
44.2412	35.0000	5.9161
44.2554	23.0000	4.7958
44.2697	23.0000	4.7958
44.2839	16.0000	4.0000
44.2982	27.0000	5.1962
44.3124	24.0000	4.8990
44.3267	35.0000	5.9161
44.3410	29.0000	5.3852
44.3552	19.0000	4.3589
44.3695	25.0000	5.0000
44.3837	31.0000	5.5678
44.3980	33.0000	5.7446
44.4123	22.0000	4.6904
44.4265	30.0000	5.4772
44.4408	17.0000	4.1231
44.4550	23.0000	4.7958
44.4693	27.0000	5.1962
44.4836	32.0000	5.6569
44.4978	24.0000	4.8990
44.5121	26.0000	5.0990
44.5263	24.0000	4.8990
44.5406	28.0000	5.2915
44.5549	21.0000	4.5826
44.5691	27.0000	5.1962
44.5834	29.0000	5.3852
44.5976	29.0000	5.3852
44.6119	25.0000	5.0000
44.6262	33.0000	5.7446
44.6404	24.0000	4.8990
44.6547	27.0000	5.1962
44.6689	24.0000	4.8990
44.6832	37.0000	6.0828
44.6975	30.0000	5.4772
44.7117	37.0000	6.0828
44.7260	22.0000	4.6904
44.7402	29.0000	5.3852
44.7545	27.0000	5.1962
44.7688	25.0000	5.0000
44.7830	31.0000	5.5678
44.7973	26.0000	5.0990
44.8115	24.0000	4.8990
44.8258	29.0000	5.3852
44.8400	25.0000	5.0000
44.8543	29.0000	5.3852
44.8686	27.0000	5.1962
44.8828	26.0000	5.0990
44.8971	27.0000	5.1962
44.9113	17.0000	4.1231
44.9256	25.0000	5.0000
44.9399	30.0000	5.4772
44.9541	33.0000	5.7446
44.9684	26.0000	5.0990
44.9826	26.0000	5.0990
44.9969	26.0000	5.0990
45.0112	36.0000	6.0000
45.0254	28.0000	5.2915
45.0397	29.0000	5.3852
45.0539	22.0000	4.6904
45.0682	27.0000	5.1962
45.0825	25.0000	5.0000
45.0967	26.0000	5.0990
45.1110	17.0000	4.1231
45.1252	18.0000	4.2426
45.1395	28.0000	5.2915
45.1538	17.0000	4.1231
45.1680	38.0000	6.1644
45.1823	31.0000	5.5678
45.1965	27.0000	5.1962
45.2108	23.0000	4.7958
45.2251	22.0000	4.6904
45.2393	32.0000	5.6569
45.2536	28.0000	5.2915
45.2678	34.0000	5.8310
45.2821	27.0000	5.1962
45.2964	21.0000	4.5826
45.3106	29.0000	5.3852
45.3249	28.0000	5.2915
45.3391	21.0000	4.5826
45.3534	27.0000	5.1962
45.3677	26.0000	5.0990
45.3819	24.0000	4.8990
45.3962	24.0000	4.8990
45.4104	30.0000	5.4772
45.4247	35.0000	5.9161
45.4389	33.0000	5.7446
45.4532	23.0000	4.7958
45.4675	27.0000	5.1962
45.4817	16.0000	4.0000
45.4960	16.0000	4.0000
45.5102	25.0000	5.0000
45.5245	27.0000	5.1962
45.5388	29.0000	5.3852
45.5530	29.0000	5.3852
45.5673	17.0000	4.1231
45.5815	27.0000	5.1962
45.5958	27.0000	5.1962
45.6101	21.0000	4.5826
45.6243	22.0000	4.6904
45.6386	31.0000	5.5678
45.6528	30.0000	5.4772
45.6671	31.0000	5.5678
45.6814	14.0000	3.7417
45.6956	15.0000	3.8730
45.7099	31.0000	5.5678
45.7241	18.0000	4.2426
45.7384	22.0000	4.6904
45.7527	22.0000	4.6904
45.7669	20.0000	4.4721
45.7812	23.0000	4.7958
45.7954	27.0000	5.1962
45.8097	25.0000	5.0000
45.8240	25.0000	5.0000
45.8382	22.0000	4.6904
45.8525	31.0000	5.5678
45.8667	27.0000	5.1962
45.8810	30.0000	5.4772
45.8953	37.0000	6.0828
45.9095	24.0000	4.8990
45.9238	26.0000	5.0990
45.9380	33.0000	5.7446
45.9523	19.0000	4.3589
45.9665	25.0000	5.0000
45.9808	15.0000	3.8730
45.9951	24.0000	4.8990
46.0093	28.0000	5.2915
46.0236	22.0000	4.6904
46.0378	20.0000	4.4721
46.0521	25.0000	5.0000
46.0664	23.0000	4.7958
46.0806	21.0000	4.5826
46.0949	34.0000	5.8310
46.1091	28.0000	5.2915
46.1234	33.0000	5.7446
46.1377	26.0000	5.0990
46.1519	26.0000	5.0990
46.1662	33.0000	5.7446
46.1804	16.0000	4.0000
46.1947	26.0000	5.0990
46.2090	20.0000	4.4721
46.2232	28.0000	5.2915
46.2375	34.0000	5.8310
46.2517	30.0000	5.4772
46.2660	24.0000	4.8990
46.2803	16.0000	4.0000
46.2945	29.0000	5.3852
46.3088	30.0000	5.4772
46.3230	24.0000	4.8990
46.3373	31.0000	5.5678
46.3516	27.0000	5.1962
46.3658	29.0000	5.3852
46.3801	29.0000	5.3852
46.3943	31.0000	5.5678
46.4086	21.0000	4.5826
46.4229	27.0000	5.1962
46.4371	15.0000	3.8730
46.4514	18.0000	4.2426
46.4656	26.0000	5.0990
46.4799	16.0000	4.0000
46.4942	35.0000	5.9161
46.5084	34.0000	5.8310
46.5227	19.0000	4.3589
46.5369	23.0000	4.7958
46.5512	24.0000	4.8990
46.5654	24.0000	4.8990
46.5797	36.0000	6.0000
46.5940	30.0000	5.4772
46.6082	29.0000	5.3852
46.6225	23.0000	4.7958
46.6367	27.0000	5.1962
46.6510	30.0000	5.4772
46.6653	26.0000	5.0990
46.6795	26.0000	5.0990
46.6938	24.0000	4.8990
46.7080	35.0000	5.9161
46.7223	26.0000	5.0990
46.7366	26.0000	5.0990
46.7508	24.0000	4.8990
46.7651	24.0000	4.8990
46.7793	25.0000	5.0000
46.7936	30.0000	5.4772
46.8079	21.0000	4.5826
46.8221	37.0000	6.0828
46.8364	32.0000	5.6569
46.8506	19.0000	4.3589
46.8649	27.0000	5.1962
46.8792	26.0000	5.0990
46.8934	18.0000	4.2426
46.9077	27.0000	5.1962
46.9219	22.0000	4.6904
46.9362	31.0000	5.5678
46.9505	26.0000	5.0990
46.9647	21.0000	4.5826
46.9790	20.0000	4.4721
46.9932	25.0000	5.0000
47.0075	35.0000	5.9161
47.0218	28.0000	5.2915
47.0360	23.0000	4.7958
47.0503	31.0000	5.5678
47.0645	25.0000	5.0000
47.0788	34.0000	5.8310
47.0931	33.0000	5.7446
47.1073	17.0000	4.1231
47.1216	30.0000	5.4772
47.1358	28.0000	5.2915
47.1501	15.0000	3.8730
47.1643	30.0000	5.4772
47.1786	27.0000	5.1962
47.1929	21.0000	4.5826
47.2071	31.0000	5.5678
47.2214	23.0000	4.7958
47.2356	32.0000	5.6569
47.2499	27.0000	5.1962
47.2642	23.0000	4.7958
47.2784	37.0000	6.0828
47.2927	33.0000	5.7446
47.3069	21.0000	4.5826
47.3212	29.0000	5.3852
47.3355	35.0000	5.9161
47.3497	39.0000	6.2450
47.3640	24.0000	4.8990
47.3782	30.0000	5.4772
47.3925	29.0000	5.3852
47.4068	25.0000	5.0000
47.4210	31.0000	5.5678
47.4353	31.0000	5.5678
47.4495	26.0000	5.0990
47.4638	18.0000	4.2426
47.4781	19.0000	4.3589
47.4923	30.0000	5.4772
47.5066	22.0000	4.6904
47.5208	32.0000	5.6569
47.5351	31.0000	5.5678
47.5494	35.0000	5.9161
47.5636	31.0000	5.5678
47.5779	27.0000	5.1962
47.5921	22.0000	4.6904
47.6064	37.0000	6.0828
47.6207	27.0000	5.1962
47.6349	25.0000	5.0000
47.6492	32.0000	5.6569
47.6634	38.0000	6.1644
47.6777	26.0000	5.0990
47.6919	35.0000	5.9161
47.7062	48.0000	6.9282
47.7205	51.0000	7.1414
47.7347	38.0000	6.1644
47.7490	53.0000	7.2801
47.7632	39.0000	6.2450
47.7775	54.0000	7.3485
47.7918	39.0000	6.2450
47.8060	51.0000	7.1414
47.8203	57.0000	7.5498
47.8345	55.0000	7.4162
47.8488	51.0000	7.1414
47.8631	47.0000	6.8557
47.8773	59.0000	7.6811
47.8916	34.0000	5.8310
47.9058	48.0000	6.9282
47.9201	62.0000	7.8740
47.9344	45.0000	6.7082
47.9486	71.0000	8.4261
47.9629	51.0000	7.1414
47.9771	60.0000	7.7460
47.9914	41.0000	6.4031
48.0057	55.0000	7.4162
48.0199	49.0000	7.0000
48.0342	36.0000	6.0000
48.0484	44.0000	6.6332
48.0627	38.0000	6.1644
48.0770	34.0000	5.8310
48.0912	37.0000	6.0828
48.1055	32.0000	5.6569
48.1197	47.0000	6.8557
48.1340	40.0000	6.3246
48.1483	26.0000	5.0990
48.1625	33.0000	5.7446
48.1768	38.0000	6.1644
48.1910	38.0000	6.1644
48.2053	23.0000	4.7958
48.2196	33.0000	5.7446
48.2338	23.0000	4.7958
48.2481	33.0000	5.7446
48.2623	23.0000	4.7958
48.2766	26.0000	5.0990
48.2908	23.0000	4.7958
48.3051	24.0000	4.8990
48.3194	23.0000	4.7958
48.3336	30.0000	5.4772
48.3479	31.0000	5.5678
48.3621	35.0000	5.9161
48.3764	23.0000	4.7958
48.3907	42.0000	6.4807
48.4049	26.0000	5.0990
48.4192	26.0000	5.0990
48.4334	26.0000	5.0990
48.4477	29.0000	5.3852
48.4620	25.0000	5.0000
48.4762	22.0000	4.6904
48.4905	25.0000	5.0000
48.5047	25.0000	5.0000
[truncated: 4,313 more rows]
