# Supplementary material for: pdCIFplotter: visualizing powder diffraction data in pdCIF format
Source: J Appl Crystallogr. 2022 May 25;55(Pt 3):631–7. doi: 10.1107/S1600576722003478 (PMC9172038; doi:10.1107/S1600576722003478)
Supplement: Supplementary file 3 [file j-55-00631-sup3.zip › second/xye-files/degussa_017.xye]

20.0000	63.0000	7.9373
20.0143	76.0000	8.7178
20.0285	72.0000	8.4853
20.0428	73.0000	8.5440
20.0570	50.0000	7.0711
20.0713	80.0000	8.9443
20.0856	54.0000	7.3485
20.0998	71.0000	8.4261
20.1141	53.0000	7.2801
20.1283	61.0000	7.8102
20.1426	55.0000	7.4162
20.1569	73.0000	8.5440
20.1711	61.0000	7.8102
20.1854	63.0000	7.9373
20.1996	64.0000	8.0000
20.2139	42.0000	6.4807
20.2282	60.0000	7.7460
20.2424	69.0000	8.3066
20.2567	58.0000	7.6158
20.2709	57.0000	7.5498
20.2852	74.0000	8.6023
20.2994	75.0000	8.6603
20.3137	60.0000	7.7460
20.3280	48.0000	6.9282
20.3422	69.0000	8.3066
20.3565	51.0000	7.1414
20.3707	55.0000	7.4162
20.3850	59.0000	7.6811
20.3993	67.0000	8.1854
20.4135	43.0000	6.5574
20.4278	63.0000	7.9373
20.4420	67.0000	8.1854
20.4563	62.0000	7.8740
20.4706	81.0000	9.0000
20.4848	66.0000	8.1240
20.4991	71.0000	8.4261
20.5133	64.0000	8.0000
20.5276	79.0000	8.8882
20.5419	63.0000	7.9373
20.5561	79.0000	8.8882
20.5704	66.0000	8.1240
20.5846	78.0000	8.8318
20.5989	66.0000	8.1240
20.6132	71.0000	8.4261
20.6274	59.0000	7.6811
20.6417	60.0000	7.7460
20.6559	48.0000	6.9282
20.6702	66.0000	8.1240
20.6845	59.0000	7.6811
20.6987	54.0000	7.3485
20.7130	72.0000	8.4853
20.7272	67.0000	8.1854
20.7415	80.0000	8.9443
20.7558	65.0000	8.0623
20.7700	62.0000	7.8740
20.7843	52.0000	7.2111
20.7985	56.0000	7.4833
20.8128	54.0000	7.3485
20.8271	79.0000	8.8882
20.8413	62.0000	7.8740
20.8556	53.0000	7.2801
20.8698	51.0000	7.1414
20.8841	54.0000	7.3485
20.8983	57.0000	7.5498
20.9126	65.0000	8.0623
20.9269	64.0000	8.0000
20.9411	52.0000	7.2111
20.9554	46.0000	6.7823
20.9696	56.0000	7.4833
20.9839	60.0000	7.7460
20.9982	60.0000	7.7460
21.0124	74.0000	8.6023
21.0267	48.0000	6.9282
21.0409	63.0000	7.9373
21.0552	50.0000	7.0711
21.0695	57.0000	7.5498
21.0837	56.0000	7.4833
21.0980	59.0000	7.6811
21.1122	57.0000	7.5498
21.1265	60.0000	7.7460
21.1408	60.0000	7.7460
21.1550	61.0000	7.8102
21.1693	64.0000	8.0000
21.1835	47.0000	6.8557
21.1978	62.0000	7.8740
21.2121	59.0000	7.6811
21.2263	65.0000	8.0623
21.2406	49.0000	7.0000
21.2548	54.0000	7.3485
21.2691	54.0000	7.3485
21.2834	70.0000	8.3666
21.2976	45.0000	6.7082
21.3119	62.0000	7.8740
21.3261	59.0000	7.6811
21.3404	65.0000	8.0623
21.3547	74.0000	8.6023
21.3689	56.0000	7.4833
21.3832	75.0000	8.6603
21.3974	65.0000	8.0623
21.4117	57.0000	7.5498
21.4260	57.0000	7.5498
21.4402	55.0000	7.4162
21.4545	58.0000	7.6158
21.4687	53.0000	7.2801
21.4830	67.0000	8.1854
21.4972	69.0000	8.3066
21.5115	79.0000	8.8882
21.5258	66.0000	8.1240
21.5400	72.0000	8.4853
21.5543	61.0000	7.8102
21.5685	59.0000	7.6811
21.5828	50.0000	7.0711
21.5971	61.0000	7.8102
21.6113	59.0000	7.6811
21.6256	53.0000	7.2801
21.6398	54.0000	7.3485
21.6541	60.0000	7.7460
21.6684	68.0000	8.2462
21.6826	59.0000	7.6811
21.6969	57.0000	7.5498
21.7111	59.0000	7.6811
21.7254	69.0000	8.3066
21.7397	63.0000	7.9373
21.7539	76.0000	8.7178
21.7682	66.0000	8.1240
21.7824	56.0000	7.4833
21.7967	63.0000	7.9373
21.8110	64.0000	8.0000
21.8252	60.0000	7.7460
21.8395	63.0000	7.9373
21.8537	66.0000	8.1240
21.8680	62.0000	7.8740
21.8823	80.0000	8.9443
21.8965	53.0000	7.2801
21.9108	69.0000	8.3066
21.9250	65.0000	8.0623
21.9393	77.0000	8.7750
21.9536	64.0000	8.0000
21.9678	59.0000	7.6811
21.9821	59.0000	7.6811
21.9963	57.0000	7.5498
22.0106	60.0000	7.7460
22.0248	56.0000	7.4833
22.0391	71.0000	8.4261
22.0534	58.0000	7.6158
22.0676	69.0000	8.3066
22.0819	56.0000	7.4833
22.0961	52.0000	7.2111
22.1104	59.0000	7.6811
22.1247	64.0000	8.0000
22.1389	59.0000	7.6811
22.1532	65.0000	8.0623
22.1674	67.0000	8.1854
22.1817	53.0000	7.2801
22.1960	56.0000	7.4833
22.2102	39.0000	6.2450
22.2245	63.0000	7.9373
22.2387	55.0000	7.4162
22.2530	78.0000	8.8318
22.2673	69.0000	8.3066
22.2815	61.0000	7.8102
22.2958	52.0000	7.2111
22.3100	69.0000	8.3066
22.3243	60.0000	7.7460
22.3386	61.0000	7.8102
22.3528	58.0000	7.6158
22.3671	60.0000	7.7460
22.3813	54.0000	7.3485
22.3956	60.0000	7.7460
22.4099	56.0000	7.4833
22.4241	57.0000	7.5498
22.4384	69.0000	8.3066
22.4526	70.0000	8.3666
22.4669	73.0000	8.5440
22.4812	55.0000	7.4162
22.4954	63.0000	7.9373
22.5097	64.0000	8.0000
22.5239	59.0000	7.6811
22.5382	61.0000	7.8102
22.5525	60.0000	7.7460
22.5667	54.0000	7.3485
22.5810	53.0000	7.2801
22.5952	49.0000	7.0000
22.6095	73.0000	8.5440
22.6237	70.0000	8.3666
22.6380	60.0000	7.7460
22.6523	52.0000	7.2111
22.6665	54.0000	7.3485
22.6808	65.0000	8.0623
22.6950	52.0000	7.2111
22.7093	47.0000	6.8557
22.7236	56.0000	7.4833
22.7378	53.0000	7.2801
22.7521	59.0000	7.6811
22.7663	51.0000	7.1414
22.7806	54.0000	7.3485
22.7949	50.0000	7.0711
22.8091	60.0000	7.7460
22.8234	56.0000	7.4833
22.8376	50.0000	7.0711
22.8519	44.0000	6.6332
22.8662	62.0000	7.8740
22.8804	74.0000	8.6023
22.8947	80.0000	8.9443
22.9089	54.0000	7.3485
22.9232	54.0000	7.3485
22.9375	68.0000	8.2462
22.9517	55.0000	7.4162
22.9660	64.0000	8.0000
22.9802	49.0000	7.0000
22.9945	57.0000	7.5498
23.0088	60.0000	7.7460
23.0230	45.0000	6.7082
23.0373	59.0000	7.6811
23.0515	45.0000	6.7082
23.0658	51.0000	7.1414
23.0801	50.0000	7.0711
23.0943	67.0000	8.1854
23.1086	63.0000	7.9373
23.1228	58.0000	7.6158
23.1371	50.0000	7.0711
23.1513	63.0000	7.9373
23.1656	52.0000	7.2111
23.1799	66.0000	8.1240
23.1941	42.0000	6.4807
23.2084	60.0000	7.7460
23.2226	59.0000	7.6811
23.2369	53.0000	7.2801
23.2512	56.0000	7.4833
23.2654	59.0000	7.6811
23.2797	67.0000	8.1854
23.2939	65.0000	8.0623
23.3082	59.0000	7.6811
23.3225	66.0000	8.1240
23.3367	59.0000	7.6811
23.3510	56.0000	7.4833
23.3652	54.0000	7.3485
23.3795	41.0000	6.4031
23.3938	51.0000	7.1414
23.4080	62.0000	7.8740
23.4223	38.0000	6.1644
23.4365	63.0000	7.9373
23.4508	69.0000	8.3066
23.4651	63.0000	7.9373
23.4793	51.0000	7.1414
23.4936	57.0000	7.5498
23.5078	54.0000	7.3485
23.5221	58.0000	7.6158
23.5364	64.0000	8.0000
23.5506	56.0000	7.4833
23.5649	66.0000	8.1240
23.5791	57.0000	7.5498
23.5934	50.0000	7.0711
23.6077	34.0000	5.8310
23.6219	56.0000	7.4833
23.6362	52.0000	7.2111
23.6504	49.0000	7.0000
23.6647	60.0000	7.7460
23.6790	66.0000	8.1240
23.6932	58.0000	7.6158
23.7075	60.0000	7.7460
23.7217	61.0000	7.8102
23.7360	50.0000	7.0711
23.7502	55.0000	7.4162
23.7645	60.0000	7.7460
23.7788	56.0000	7.4833
23.7930	46.0000	6.7823
23.8073	48.0000	6.9282
23.8215	56.0000	7.4833
23.8358	59.0000	7.6811
23.8501	67.0000	8.1854
23.8643	61.0000	7.8102
23.8786	58.0000	7.6158
23.8928	46.0000	6.7823
23.9071	64.0000	8.0000
23.9214	55.0000	7.4162
23.9356	60.0000	7.7460
23.9499	53.0000	7.2801
23.9641	55.0000	7.4162
23.9784	55.0000	7.4162
23.9927	60.0000	7.7460
24.0069	64.0000	8.0000
24.0212	45.0000	6.7082
24.0354	76.0000	8.7178
24.0497	58.0000	7.6158
24.0640	69.0000	8.3066
24.0782	70.0000	8.3666
24.0925	68.0000	8.2462
24.1067	54.0000	7.3485
24.1210	58.0000	7.6158
24.1353	55.0000	7.4162
24.1495	49.0000	7.0000
24.1638	46.0000	6.7823
24.1780	62.0000	7.8740
24.1923	55.0000	7.4162
24.2066	42.0000	6.4807
24.2208	49.0000	7.0000
24.2351	59.0000	7.6811
24.2493	40.0000	6.3246
24.2636	66.0000	8.1240
24.2779	56.0000	7.4833
24.2921	42.0000	6.4807
24.3064	65.0000	8.0623
24.3206	65.0000	8.0623
24.3349	51.0000	7.1414
24.3491	41.0000	6.4031
24.3634	55.0000	7.4162
24.3777	57.0000	7.5498
24.3919	51.0000	7.1414
24.4062	53.0000	7.2801
24.4204	56.0000	7.4833
24.4347	63.0000	7.9373
24.4490	61.0000	7.8102
24.4632	49.0000	7.0000
24.4775	57.0000	7.5498
24.4917	56.0000	7.4833
24.5060	60.0000	7.7460
24.5203	53.0000	7.2801
24.5345	65.0000	8.0623
24.5488	53.0000	7.2801
24.5630	63.0000	7.9373
24.5773	48.0000	6.9282
24.5916	51.0000	7.1414
24.6058	53.0000	7.2801
24.6201	61.0000	7.8102
24.6343	57.0000	7.5498
24.6486	53.0000	7.2801
24.6629	67.0000	8.1854
24.6771	54.0000	7.3485
24.6914	62.0000	7.8740
24.7056	59.0000	7.6811
24.7199	55.0000	7.4162
24.7342	47.0000	6.8557
24.7484	76.0000	8.7178
24.7627	66.0000	8.1240
24.7769	41.0000	6.4031
24.7912	49.0000	7.0000
24.8055	52.0000	7.2111
24.8197	58.0000	7.6158
24.8340	67.0000	8.1854
24.8482	54.0000	7.3485
24.8625	61.0000	7.8102
24.8767	71.0000	8.4261
24.8910	59.0000	7.6811
24.9053	62.0000	7.8740
24.9195	54.0000	7.3485
24.9338	58.0000	7.6158
24.9480	64.0000	8.0000
24.9623	58.0000	7.6158
24.9766	73.0000	8.5440
24.9908	52.0000	7.2111
25.0051	68.0000	8.2462
25.0193	55.0000	7.4162
25.0336	57.0000	7.5498
25.0479	57.0000	7.5498
25.0621	55.0000	7.4162
25.0764	72.0000	8.4853
25.0906	66.0000	8.1240
25.1049	55.0000	7.4162
25.1192	71.0000	8.4261
25.1334	77.0000	8.7750
25.1477	70.0000	8.3666
25.1619	83.0000	9.1104
25.1762	79.0000	8.8882
25.1905	54.0000	7.3485
25.2047	75.0000	8.6603
25.2190	65.0000	8.0623
25.2332	85.0000	9.2195
25.2475	91.0000	9.5394
25.2618	87.0000	9.3274
25.2760	75.0000	8.6603
25.2903	80.0000	8.9443
25.3045	81.0000	9.0000
25.3188	55.0000	7.4162
25.3331	86.0000	9.2736
25.3473	74.0000	8.6023
25.3616	67.0000	8.1854
25.3758	52.0000	7.2111
25.3901	69.0000	8.3066
25.4044	65.0000	8.0623
25.4186	67.0000	8.1854
25.4329	62.0000	7.8740
25.4471	73.0000	8.5440
25.4614	65.0000	8.0623
25.4756	45.0000	6.7082
25.4899	62.0000	7.8740
25.5042	48.0000	6.9282
25.5184	47.0000	6.8557
25.5327	39.0000	6.2450
25.5469	49.0000	7.0000
25.5612	59.0000	7.6811
25.5755	58.0000	7.6158
25.5897	63.0000	7.9373
25.6040	65.0000	8.0623
25.6182	50.0000	7.0711
25.6325	59.0000	7.6811
25.6468	69.0000	8.3066
25.6610	47.0000	6.8557
25.6753	48.0000	6.9282
25.6895	48.0000	6.9282
25.7038	53.0000	7.2801
25.7181	60.0000	7.7460
25.7323	52.0000	7.2111
25.7466	62.0000	7.8740
25.7608	57.0000	7.5498
25.7751	42.0000	6.4807
25.7894	49.0000	7.0000
25.8036	48.0000	6.9282
25.8179	50.0000	7.0711
25.8321	55.0000	7.4162
25.8464	49.0000	7.0000
25.8607	65.0000	8.0623
25.8749	53.0000	7.2801
25.8892	46.0000	6.7823
25.9034	44.0000	6.6332
25.9177	51.0000	7.1414
25.9320	58.0000	7.6158
25.9462	43.0000	6.5574
25.9605	45.0000	6.7082
25.9747	41.0000	6.4031
25.9890	58.0000	7.6158
26.0032	47.0000	6.8557
26.0175	52.0000	7.2111
26.0318	36.0000	6.0000
26.0460	54.0000	7.3485
26.0603	61.0000	7.8102
26.0745	59.0000	7.6811
26.0888	54.0000	7.3485
26.1031	50.0000	7.0711
26.1173	54.0000	7.3485
26.1316	49.0000	7.0000
26.1458	55.0000	7.4162
26.1601	56.0000	7.4833
26.1744	51.0000	7.1414
26.1886	47.0000	6.8557
26.2029	54.0000	7.3485
26.2171	58.0000	7.6158
26.2314	46.0000	6.7823
26.2457	79.0000	8.8882
26.2599	61.0000	7.8102
26.2742	79.0000	8.8882
26.2884	64.0000	8.0000
26.3027	48.0000	6.9282
26.3170	70.0000	8.3666
26.3312	64.0000	8.0000
26.3455	64.0000	8.0000
26.3597	55.0000	7.4162
26.3740	75.0000	8.6603
26.3883	63.0000	7.9373
26.4025	56.0000	7.4833
26.4168	76.0000	8.7178
26.4310	53.0000	7.2801
26.4453	53.0000	7.2801
26.4596	48.0000	6.9282
26.4738	80.0000	8.9443
26.4881	61.0000	7.8102
26.5023	78.0000	8.8318
26.5166	62.0000	7.8740
26.5309	66.0000	8.1240
26.5451	62.0000	7.8740
26.5594	52.0000	7.2111
26.5736	74.0000	8.6023
26.5879	64.0000	8.0000
26.6021	67.0000	8.1854
26.6164	68.0000	8.2462
26.6307	75.0000	8.6603
26.6449	45.0000	6.7082
26.6592	68.0000	8.2462
26.6734	58.0000	7.6158
26.6877	73.0000	8.5440
26.7020	70.0000	8.3666
26.7162	56.0000	7.4833
26.7305	63.0000	7.9373
26.7447	77.0000	8.7750
26.7590	62.0000	7.8740
26.7733	63.0000	7.9373
26.7875	59.0000	7.6811
26.8018	81.0000	9.0000
26.8160	64.0000	8.0000
26.8303	54.0000	7.3485
26.8446	82.0000	9.0554
26.8588	67.0000	8.1854
26.8731	60.0000	7.7460
26.8873	79.0000	8.8882
26.9016	69.0000	8.3066
26.9159	72.0000	8.4853
26.9301	55.0000	7.4162
26.9444	74.0000	8.6023
26.9586	83.0000	9.1104
26.9729	77.0000	8.7750
26.9872	90.0000	9.4868
27.0014	93.0000	9.6437
27.0157	94.0000	9.6954
27.0299	89.0000	9.4340
27.0442	93.0000	9.6437
27.0585	129.0000	11.3578
27.0727	114.0000	10.6771
27.0870	127.0000	11.2694
27.1012	101.0000	10.0499
27.1155	146.0000	12.0830
27.1298	157.0000	12.5300
27.1440	194.0000	13.9284
27.1583	190.0000	13.7840
27.1725	215.0000	14.6629
27.1868	268.0000	16.3707
27.2010	353.0000	18.7883
27.2153	447.0000	21.1424
27.2296	515.0000	22.6936
27.2438	632.0000	25.1396
27.2581	777.0000	27.8747
27.2723	890.0000	29.8329
27.2866	1033.0000	32.1403
27.3009	1075.0000	32.7872
27.3151	1130.0000	33.6155
27.3294	1055.0000	32.4808
27.3436	974.0000	31.2090
27.3579	949.0000	30.8058
27.3722	872.0000	29.5296
27.3864	737.0000	27.1477
27.4007	639.0000	25.2784
27.4149	496.0000	22.2711
27.4292	448.0000	21.1660
27.4435	368.0000	19.1833
27.4577	295.0000	17.1756
27.4720	260.0000	16.1245
27.4862	226.0000	15.0333
27.5005	185.0000	13.6015
27.5148	171.0000	13.0767
27.5290	153.0000	12.3693
27.5433	160.0000	12.6491
27.5575	126.0000	11.2250
27.5718	122.0000	11.0454
27.5861	106.0000	10.2956
27.6003	106.0000	10.2956
27.6146	99.0000	9.9499
27.6288	96.0000	9.7980
27.6431	78.0000	8.8318
27.6574	81.0000	9.0000
27.6716	93.0000	9.6437
27.6859	79.0000	8.8882
27.7001	67.0000	8.1854
27.7144	79.0000	8.8882
27.7286	73.0000	8.5440
27.7429	83.0000	9.1104
27.7572	65.0000	8.0623
27.7714	65.0000	8.0623
27.7857	86.0000	9.2736
27.7999	67.0000	8.1854
27.8142	62.0000	7.8740
27.8285	73.0000	8.5440
27.8427	57.0000	7.5498
27.8570	52.0000	7.2111
27.8712	61.0000	7.8102
27.8855	52.0000	7.2111
27.8998	65.0000	8.0623
27.9140	53.0000	7.2801
27.9283	69.0000	8.3066
27.9425	80.0000	8.9443
27.9568	49.0000	7.0000
27.9711	58.0000	7.6158
27.9853	58.0000	7.6158
27.9996	72.0000	8.4853
28.0138	68.0000	8.2462
28.0281	69.0000	8.3066
28.0424	68.0000	8.2462
28.0566	56.0000	7.4833
28.0709	62.0000	7.8740
28.0851	70.0000	8.3666
28.0994	62.0000	7.8740
28.1137	58.0000	7.6158
28.1279	49.0000	7.0000
28.1422	58.0000	7.6158
28.1564	52.0000	7.2111
28.1707	59.0000	7.6811
28.1850	49.0000	7.0000
28.1992	54.0000	7.3485
28.2135	58.0000	7.6158
28.2277	39.0000	6.2450
28.2420	54.0000	7.3485
28.2563	49.0000	7.0000
28.2705	76.0000	8.7178
28.2848	45.0000	6.7082
28.2990	55.0000	7.4162
28.3133	56.0000	7.4833
28.3275	57.0000	7.5498
28.3418	67.0000	8.1854
28.3561	57.0000	7.5498
28.3703	58.0000	7.6158
28.3846	64.0000	8.0000
28.3988	82.0000	9.0554
28.4131	69.0000	8.3066
28.4274	41.0000	6.4031
28.4416	53.0000	7.2801
28.4559	51.0000	7.1414
28.4701	43.0000	6.5574
28.4844	52.0000	7.2111
28.4987	51.0000	7.1414
28.5129	59.0000	7.6811
28.5272	56.0000	7.4833
28.5414	52.0000	7.2111
28.5557	56.0000	7.4833
28.5700	59.0000	7.6811
28.5842	48.0000	6.9282
28.5985	55.0000	7.4162
28.6127	69.0000	8.3066
28.6270	62.0000	7.8740
28.6413	41.0000	6.4031
28.6555	51.0000	7.1414
28.6698	51.0000	7.1414
28.6840	48.0000	6.9282
28.6983	50.0000	7.0711
28.7126	52.0000	7.2111
28.7268	52.0000	7.2111
28.7411	48.0000	6.9282
28.7553	41.0000	6.4031
28.7696	53.0000	7.2801
28.7839	56.0000	7.4833
28.7981	41.0000	6.4031
28.8124	59.0000	7.6811
28.8266	48.0000	6.9282
28.8409	50.0000	7.0711
28.8551	51.0000	7.1414
28.8694	45.0000	6.7082
28.8837	47.0000	6.8557
28.8979	45.0000	6.7082
28.9122	58.0000	7.6158
28.9264	43.0000	6.5574
28.9407	54.0000	7.3485
28.9550	48.0000	6.9282
28.9692	58.0000	7.6158
28.9835	40.0000	6.3246
28.9977	44.0000	6.6332
29.0120	47.0000	6.8557
29.0263	48.0000	6.9282
29.0405	50.0000	7.0711
29.0548	44.0000	6.6332
29.0690	47.0000	6.8557
29.0833	55.0000	7.4162
29.0976	51.0000	7.1414
29.1118	43.0000	6.5574
29.1261	56.0000	7.4833
29.1403	54.0000	7.3485
29.1546	67.0000	8.1854
29.1689	55.0000	7.4162
29.1831	42.0000	6.4807
29.1974	47.0000	6.8557
29.2116	35.0000	5.9161
29.2259	40.0000	6.3246
29.2402	54.0000	7.3485
29.2544	54.0000	7.3485
29.2687	53.0000	7.2801
29.2829	41.0000	6.4031
29.2972	54.0000	7.3485
29.3115	34.0000	5.8310
29.3257	48.0000	6.9282
29.3400	55.0000	7.4162
29.3542	45.0000	6.7082
29.3685	50.0000	7.0711
29.3828	50.0000	7.0711
29.3970	49.0000	7.0000
29.4113	51.0000	7.1414
29.4255	45.0000	6.7082
29.4398	43.0000	6.5574
29.4540	69.0000	8.3066
29.4683	58.0000	7.6158
29.4826	57.0000	7.5498
29.4968	39.0000	6.2450
29.5111	40.0000	6.3246
29.5253	46.0000	6.7823
29.5396	59.0000	7.6811
29.5539	50.0000	7.0711
29.5681	54.0000	7.3485
29.5824	42.0000	6.4807
29.5966	51.0000	7.1414
29.6109	46.0000	6.7823
29.6252	52.0000	7.2111
29.6394	52.0000	7.2111
29.6537	34.0000	5.8310
29.6679	46.0000	6.7823
29.6822	45.0000	6.7082
29.6965	34.0000	5.8310
29.7107	52.0000	7.2111
29.7250	53.0000	7.2801
29.7392	47.0000	6.8557
29.7535	48.0000	6.9282
29.7678	60.0000	7.7460
29.7820	44.0000	6.6332
29.7963	50.0000	7.0711
29.8105	48.0000	6.9282
29.8248	47.0000	6.8557
29.8391	44.0000	6.6332
29.8533	46.0000	6.7823
29.8676	47.0000	6.8557
29.8818	46.0000	6.7823
29.8961	53.0000	7.2801
29.9104	40.0000	6.3246
29.9246	53.0000	7.2801
29.9389	38.0000	6.1644
29.9531	46.0000	6.7823
29.9674	44.0000	6.6332
29.9817	45.0000	6.7082
29.9959	48.0000	6.9282
30.0102	41.0000	6.4031
30.0244	49.0000	7.0000
30.0387	45.0000	6.7082
30.0529	62.0000	7.8740
30.0672	46.0000	6.7823
30.0815	44.0000	6.6332
30.0957	42.0000	6.4807
30.1100	46.0000	6.7823
30.1242	47.0000	6.8557
30.1385	45.0000	6.7082
30.1528	46.0000	6.7823
30.1670	51.0000	7.1414
30.1813	35.0000	5.9161
30.1955	47.0000	6.8557
30.2098	56.0000	7.4833
30.2241	39.0000	6.2450
30.2383	39.0000	6.2450
30.2526	42.0000	6.4807
30.2668	59.0000	7.6811
30.2811	47.0000	6.8557
30.2954	44.0000	6.6332
30.3096	46.0000	6.7823
30.3239	44.0000	6.6332
30.3381	51.0000	7.1414
30.3524	39.0000	6.2450
30.3667	44.0000	6.6332
30.3809	31.0000	5.5678
30.3952	56.0000	7.4833
30.4094	49.0000	7.0000
30.4237	43.0000	6.5574
30.4380	55.0000	7.4162
30.4522	48.0000	6.9282
30.4665	49.0000	7.0000
30.4807	40.0000	6.3246
30.4950	48.0000	6.9282
30.5093	34.0000	5.8310
30.5235	51.0000	7.1414
30.5378	42.0000	6.4807
30.5520	43.0000	6.5574
30.5663	54.0000	7.3485
30.5805	48.0000	6.9282
30.5948	42.0000	6.4807
30.6091	36.0000	6.0000
30.6233	58.0000	7.6158
30.6376	50.0000	7.0711
30.6518	40.0000	6.3246
30.6661	38.0000	6.1644
30.6804	41.0000	6.4031
30.6946	61.0000	7.8102
30.7089	36.0000	6.0000
30.7231	39.0000	6.2450
30.7374	61.0000	7.8102
30.7517	33.0000	5.7446
30.7659	51.0000	7.1414
30.7802	48.0000	6.9282
30.7944	52.0000	7.2111
30.8087	40.0000	6.3246
30.8230	45.0000	6.7082
30.8372	45.0000	6.7082
30.8515	41.0000	6.4031
30.8657	46.0000	6.7823
30.8800	42.0000	6.4807
30.8943	49.0000	7.0000
30.9085	36.0000	6.0000
30.9228	55.0000	7.4162
30.9370	40.0000	6.3246
30.9513	51.0000	7.1414
30.9656	48.0000	6.9282
30.9798	50.0000	7.0711
30.9941	46.0000	6.7823
31.0083	36.0000	6.0000
31.0226	31.0000	5.5678
31.0369	43.0000	6.5574
31.0511	36.0000	6.0000
31.0654	55.0000	7.4162
31.0796	39.0000	6.2450
31.0939	43.0000	6.5574
31.1082	31.0000	5.5678
31.1224	42.0000	6.4807
31.1367	43.0000	6.5574
31.1509	38.0000	6.1644
31.1652	42.0000	6.4807
31.1794	38.0000	6.1644
31.1937	44.0000	6.6332
31.2080	54.0000	7.3485
31.2222	49.0000	7.0000
31.2365	41.0000	6.4031
31.2507	42.0000	6.4807
31.2650	56.0000	7.4833
31.2793	35.0000	5.9161
31.2935	40.0000	6.3246
31.3078	42.0000	6.4807
31.3220	33.0000	5.7446
31.3363	41.0000	6.4031
31.3506	44.0000	6.6332
31.3648	43.0000	6.5574
31.3791	45.0000	6.7082
31.3933	45.0000	6.7082
31.4076	37.0000	6.0828
31.4219	38.0000	6.1644
31.4361	41.0000	6.4031
31.4504	32.0000	5.6569
31.4646	57.0000	7.5498
31.4789	54.0000	7.3485
31.4932	40.0000	6.3246
31.5074	36.0000	6.0000
31.5217	33.0000	5.7446
31.5359	44.0000	6.6332
31.5502	39.0000	6.2450
31.5645	36.0000	6.0000
31.5787	43.0000	6.5574
31.5930	34.0000	5.8310
31.6072	47.0000	6.8557
31.6215	33.0000	5.7446
31.6358	48.0000	6.9282
31.6500	40.0000	6.3246
31.6643	36.0000	6.0000
31.6785	39.0000	6.2450
31.6928	42.0000	6.4807
31.7070	40.0000	6.3246
31.7213	44.0000	6.6332
31.7356	38.0000	6.1644
31.7498	47.0000	6.8557
31.7641	41.0000	6.4031
31.7783	52.0000	7.2111
31.7926	38.0000	6.1644
31.8069	42.0000	6.4807
31.8211	46.0000	6.7823
31.8354	49.0000	7.0000
31.8496	35.0000	5.9161
31.8639	47.0000	6.8557
31.8782	41.0000	6.4031
31.8924	45.0000	6.7082
31.9067	42.0000	6.4807
31.9209	44.0000	6.6332
31.9352	47.0000	6.8557
31.9495	40.0000	6.3246
31.9637	41.0000	6.4031
31.9780	43.0000	6.5574
31.9922	36.0000	6.0000
32.0065	37.0000	6.0828
32.0208	38.0000	6.1644
32.0350	50.0000	7.0711
32.0493	46.0000	6.7823
32.0635	35.0000	5.9161
32.0778	48.0000	6.9282
32.0921	41.0000	6.4031
32.1063	50.0000	7.0711
32.1206	27.0000	5.1962
32.1348	41.0000	6.4031
32.1491	47.0000	6.8557
32.1634	41.0000	6.4031
32.1776	47.0000	6.8557
32.1919	38.0000	6.1644
32.2061	38.0000	6.1644
32.2204	40.0000	6.3246
32.2347	50.0000	7.0711
32.2489	35.0000	5.9161
32.2632	45.0000	6.7082
32.2774	35.0000	5.9161
32.2917	50.0000	7.0711
32.3059	48.0000	6.9282
32.3202	40.0000	6.3246
32.3345	51.0000	7.1414
32.3487	38.0000	6.1644
32.3630	47.0000	6.8557
32.3772	47.0000	6.8557
32.3915	47.0000	6.8557
32.4058	44.0000	6.6332
32.4200	47.0000	6.8557
32.4343	52.0000	7.2111
32.4485	57.0000	7.5498
32.4628	31.0000	5.5678
32.4771	36.0000	6.0000
32.4913	43.0000	6.5574
32.5056	33.0000	5.7446
32.5198	43.0000	6.5574
32.5341	45.0000	6.7082
32.5484	44.0000	6.6332
32.5626	42.0000	6.4807
32.5769	42.0000	6.4807
32.5911	28.0000	5.2915
32.6054	33.0000	5.7446
32.6197	41.0000	6.4031
32.6339	40.0000	6.3246
32.6482	42.0000	6.4807
32.6624	43.0000	6.5574
32.6767	42.0000	6.4807
32.6910	39.0000	6.2450
32.7052	42.0000	6.4807
32.7195	43.0000	6.5574
32.7337	40.0000	6.3246
32.7480	45.0000	6.7082
32.7623	24.0000	4.8990
32.7765	39.0000	6.2450
32.7908	37.0000	6.0828
32.8050	39.0000	6.2450
32.8193	51.0000	7.1414
32.8336	46.0000	6.7823
32.8478	38.0000	6.1644
32.8621	35.0000	5.9161
32.8763	43.0000	6.5574
32.8906	46.0000	6.7823
32.9048	45.0000	6.7082
32.9191	50.0000	7.0711
32.9334	36.0000	6.0000
32.9476	40.0000	6.3246
32.9619	43.0000	6.5574
32.9761	46.0000	6.7823
32.9904	45.0000	6.7082
33.0047	35.0000	5.9161
33.0189	44.0000	6.6332
33.0332	46.0000	6.7823
33.0474	35.0000	5.9161
33.0617	41.0000	6.4031
33.0760	50.0000	7.0711
33.0902	32.0000	5.6569
33.1045	29.0000	5.3852
33.1187	51.0000	7.1414
33.1330	32.0000	5.6569
33.1473	39.0000	6.2450
33.1615	40.0000	6.3246
33.1758	40.0000	6.3246
33.1900	43.0000	6.5574
33.2043	33.0000	5.7446
33.2186	34.0000	5.8310
33.2328	42.0000	6.4807
33.2471	38.0000	6.1644
33.2613	41.0000	6.4031
33.2756	37.0000	6.0828
33.2899	49.0000	7.0000
33.3041	46.0000	6.7823
33.3184	36.0000	6.0000
33.3326	35.0000	5.9161
33.3469	36.0000	6.0000
33.3612	43.0000	6.5574
33.3754	41.0000	6.4031
33.3897	51.0000	7.1414
33.4039	31.0000	5.5678
33.4182	44.0000	6.6332
33.4324	42.0000	6.4807
33.4467	38.0000	6.1644
33.4610	47.0000	6.8557
33.4752	38.0000	6.1644
33.4895	42.0000	6.4807
33.5037	35.0000	5.9161
33.5180	40.0000	6.3246
33.5323	47.0000	6.8557
33.5465	45.0000	6.7082
33.5608	46.0000	6.7823
33.5750	39.0000	6.2450
33.5893	33.0000	5.7446
33.6036	44.0000	6.6332
33.6178	38.0000	6.1644
33.6321	45.0000	6.7082
33.6463	27.0000	5.1962
33.6606	57.0000	7.5498
33.6749	33.0000	5.7446
33.6891	34.0000	5.8310
33.7034	45.0000	6.7082
33.7176	45.0000	6.7082
33.7319	26.0000	5.0990
33.7462	40.0000	6.3246
33.7604	30.0000	5.4772
33.7747	37.0000	6.0828
33.7889	37.0000	6.0828
33.8032	33.0000	5.7446
33.8175	38.0000	6.1644
33.8317	45.0000	6.7082
33.8460	32.0000	5.6569
33.8602	53.0000	7.2801
33.8745	44.0000	6.6332
33.8888	44.0000	6.6332
33.9030	47.0000	6.8557
33.9173	44.0000	6.6332
33.9315	45.0000	6.7082
33.9458	54.0000	7.3485
33.9601	48.0000	6.9282
33.9743	38.0000	6.1644
33.9886	54.0000	7.3485
34.0028	48.0000	6.9282
34.0171	50.0000	7.0711
34.0313	56.0000	7.4833
34.0456	28.0000	5.2915
34.0599	44.0000	6.6332
34.0741	43.0000	6.5574
34.0884	42.0000	6.4807
34.1026	40.0000	6.3246
34.1169	36.0000	6.0000
34.1312	36.0000	6.0000
34.1454	33.0000	5.7446
34.1597	35.0000	5.9161
34.1739	36.0000	6.0000
34.1882	29.0000	5.3852
34.2025	28.0000	5.2915
34.2167	23.0000	4.7958
34.2310	42.0000	6.4807
34.2452	32.0000	5.6569
34.2595	36.0000	6.0000
34.2738	35.0000	5.9161
34.2880	37.0000	6.0828
34.3023	33.0000	5.7446
34.3165	43.0000	6.5574
34.3308	42.0000	6.4807
34.3451	34.0000	5.8310
34.3593	42.0000	6.4807
34.3736	41.0000	6.4031
34.3878	32.0000	5.6569
34.4021	43.0000	6.5574
34.4164	39.0000	6.2450
34.4306	33.0000	5.7446
34.4449	35.0000	5.9161
34.4591	39.0000	6.2450
34.4734	30.0000	5.4772
34.4877	41.0000	6.4031
34.5019	47.0000	6.8557
34.5162	37.0000	6.0828
34.5304	34.0000	5.8310
34.5447	36.0000	6.0000
34.5589	34.0000	5.8310
34.5732	41.0000	6.4031
34.5875	47.0000	6.8557
34.6017	32.0000	5.6569
34.6160	36.0000	6.0000
34.6302	28.0000	5.2915
34.6445	47.0000	6.8557
34.6588	42.0000	6.4807
34.6730	52.0000	7.2111
34.6873	40.0000	6.3246
34.7015	41.0000	6.4031
34.7158	40.0000	6.3246
34.7301	33.0000	5.7446
34.7443	40.0000	6.3246
34.7586	46.0000	6.7823
34.7728	45.0000	6.7082
34.7871	37.0000	6.0828
34.8014	32.0000	5.6569
34.8156	28.0000	5.2915
34.8299	35.0000	5.9161
34.8441	46.0000	6.7823
34.8584	47.0000	6.8557
34.8727	42.0000	6.4807
34.8869	31.0000	5.5678
34.9012	36.0000	6.0000
34.9154	52.0000	7.2111
34.9297	34.0000	5.8310
34.9440	38.0000	6.1644
34.9582	31.0000	5.5678
34.9725	37.0000	6.0828
34.9867	47.0000	6.8557
35.0010	37.0000	6.0828
35.0153	43.0000	6.5574
35.0295	46.0000	6.7823
35.0438	47.0000	6.8557
35.0580	34.0000	5.8310
35.0723	44.0000	6.6332
35.0866	38.0000	6.1644
35.1008	53.0000	7.2801
35.1151	47.0000	6.8557
35.1293	35.0000	5.9161
35.1436	40.0000	6.3246
35.1578	43.0000	6.5574
35.1721	43.0000	6.5574
35.1864	39.0000	6.2450
35.2006	27.0000	5.1962
35.2149	40.0000	6.3246
35.2291	42.0000	6.4807
35.2434	36.0000	6.0000
35.2577	46.0000	6.7823
35.2719	49.0000	7.0000
35.2862	49.0000	7.0000
35.3004	42.0000	6.4807
35.3147	47.0000	6.8557
35.3290	44.0000	6.6332
35.3432	41.0000	6.4031
35.3575	34.0000	5.8310
35.3717	42.0000	6.4807
35.3860	41.0000	6.4031
35.4003	50.0000	7.0711
35.4145	42.0000	6.4807
35.4288	39.0000	6.2450
35.4430	47.0000	6.8557
35.4573	58.0000	7.6158
35.4716	50.0000	7.0711
35.4858	45.0000	6.7082
35.5001	59.0000	7.6811
35.5143	56.0000	7.4833
35.5286	59.0000	7.6811
35.5429	66.0000	8.1240
35.5571	56.0000	7.4833
35.5714	67.0000	8.1854
35.5856	65.0000	8.0623
35.5999	73.0000	8.5440
35.6142	70.0000	8.3666
35.6284	84.0000	9.1652
35.6427	92.0000	9.5917
35.6569	85.0000	9.2195
35.6712	109.0000	10.4403
35.6855	115.0000	10.7238
35.6997	129.0000	11.3578
35.7140	149.0000	12.2066
35.7282	159.0000	12.6095
35.7425	192.0000	13.8564
35.7567	203.0000	14.2478
35.7710	288.0000	16.9706
35.7853	331.0000	18.1934
35.7995	400.0000	20.0000
35.8138	426.0000	20.6398
35.8280	463.0000	21.5174
35.8423	432.0000	20.7846
35.8566	429.0000	20.7123
35.8708	366.0000	19.1311
35.8851	363.0000	19.0526
35.8993	366.0000	19.1311
35.9136	341.0000	18.4662
35.9279	308.0000	17.5499
35.9421	241.0000	15.5242
35.9564	239.0000	15.4596
35.9706	191.0000	13.8203
35.9849	165.0000	12.8452
35.9992	143.0000	11.9583
36.0134	118.0000	10.8628
36.0277	108.0000	10.3923
36.0419	107.0000	10.3441
36.0562	91.0000	9.5394
36.0705	90.0000	9.4868
36.0847	89.0000	9.4340
36.0990	71.0000	8.4261
36.1132	63.0000	7.9373
36.1275	65.0000	8.0623
36.1418	69.0000	8.3066
36.1560	60.0000	7.7460
36.1703	61.0000	7.8102
36.1845	58.0000	7.6158
36.1988	60.0000	7.7460
36.2131	51.0000	7.1414
36.2273	56.0000	7.4833
36.2416	49.0000	7.0000
36.2558	36.0000	6.0000
36.2701	52.0000	7.2111
36.2843	46.0000	6.7823
36.2986	46.0000	6.7823
36.3129	41.0000	6.4031
36.3271	51.0000	7.1414
36.3414	50.0000	7.0711
36.3556	39.0000	6.2450
36.3699	50.0000	7.0711
36.3842	52.0000	7.2111
36.3984	48.0000	6.9282
36.4127	38.0000	6.1644
36.4269	40.0000	6.3246
36.4412	40.0000	6.3246
36.4555	41.0000	6.4031
36.4697	47.0000	6.8557
36.4840	58.0000	7.6158
36.4982	31.0000	5.5678
36.5125	41.0000	6.4031
36.5268	45.0000	6.7082
36.5410	36.0000	6.0000
36.5553	42.0000	6.4807
36.5695	56.0000	7.4833
36.5838	49.0000	7.0000
36.5981	38.0000	6.1644
36.6123	49.0000	7.0000
36.6266	52.0000	7.2111
36.6408	55.0000	7.4162
36.6551	60.0000	7.7460
36.6694	44.0000	6.6332
36.6836	40.0000	6.3246
36.6979	48.0000	6.9282
36.7121	48.0000	6.9282
36.7264	37.0000	6.0828
36.7407	47.0000	6.8557
36.7549	50.0000	7.0711
36.7692	42.0000	6.4807
36.7834	43.0000	6.5574
36.7977	43.0000	6.5574
36.8120	41.0000	6.4031
36.8262	35.0000	5.9161
36.8405	45.0000	6.7082
36.8547	33.0000	5.7446
36.8690	36.0000	6.0000
36.8832	37.0000	6.0828
36.8975	43.0000	6.5574
36.9118	35.0000	5.9161
36.9260	49.0000	7.0000
36.9403	39.0000	6.2450
36.9545	33.0000	5.7446
36.9688	32.0000	5.6569
36.9831	42.0000	6.4807
36.9973	46.0000	6.7823
37.0116	43.0000	6.5574
37.0258	39.0000	6.2450
37.0401	35.0000	5.9161
37.0544	28.0000	5.2915
37.0686	42.0000	6.4807
37.0829	46.0000	6.7823
37.0971	38.0000	6.1644
37.1114	31.0000	5.5678
37.1257	27.0000	5.1962
37.1399	26.0000	5.0990
37.1542	26.0000	5.0990
37.1684	33.0000	5.7446
37.1827	30.0000	5.4772
37.1970	30.0000	5.4772
37.2112	31.0000	5.5678
37.2255	41.0000	6.4031
37.2397	40.0000	6.3246
37.2540	27.0000	5.1962
37.2683	41.0000	6.4031
37.2825	28.0000	5.2915
37.2968	25.0000	5.0000
37.3110	34.0000	5.8310
37.3253	33.0000	5.7446
37.3396	36.0000	6.0000
37.3538	33.0000	5.7446
37.3681	40.0000	6.3246
37.3823	29.0000	5.3852
37.3966	46.0000	6.7823
37.4108	26.0000	5.0990
37.4251	29.0000	5.3852
37.4394	40.0000	6.3246
37.4536	40.0000	6.3246
37.4679	40.0000	6.3246
37.4821	40.0000	6.3246
37.4964	36.0000	6.0000
37.5107	36.0000	6.0000
37.5249	37.0000	6.0828
37.5392	36.0000	6.0000
37.5534	43.0000	6.5574
37.5677	27.0000	5.1962
37.5820	40.0000	6.3246
37.5962	39.0000	6.2450
37.6105	48.0000	6.9282
37.6247	37.0000	6.0828
37.6390	29.0000	5.3852
37.6533	30.0000	5.4772
37.6675	38.0000	6.1644
37.6818	32.0000	5.6569
37.6960	36.0000	6.0000
37.7103	36.0000	6.0000
37.7246	32.0000	5.6569
37.7388	40.0000	6.3246
37.7531	38.0000	6.1644
37.7673	39.0000	6.2450
37.7816	36.0000	6.0000
37.7959	34.0000	5.8310
37.8101	29.0000	5.3852
37.8244	31.0000	5.5678
37.8386	26.0000	5.0990
37.8529	34.0000	5.8310
37.8672	25.0000	5.0000
37.8814	30.0000	5.4772
37.8957	34.0000	5.8310
37.9099	35.0000	5.9161
37.9242	37.0000	6.0828
37.9385	47.0000	6.8557
37.9527	39.0000	6.2450
37.9670	39.0000	6.2450
37.9812	32.0000	5.6569
37.9955	40.0000	6.3246
38.0097	33.0000	5.7446
38.0240	42.0000	6.4807
38.0383	48.0000	6.9282
38.0525	36.0000	6.0000
38.0668	33.0000	5.7446
38.0810	27.0000	5.1962
38.0953	34.0000	5.8310
38.1096	40.0000	6.3246
38.1238	33.0000	5.7446
38.1381	35.0000	5.9161
38.1523	31.0000	5.5678
38.1666	26.0000	5.0990
38.1809	39.0000	6.2450
38.1951	28.0000	5.2915
38.2094	48.0000	6.9282
38.2236	36.0000	6.0000
38.2379	34.0000	5.8310
38.2522	27.0000	5.1962
38.2664	34.0000	5.8310
38.2807	35.0000	5.9161
38.2949	32.0000	5.6569
38.3092	30.0000	5.4772
38.3235	30.0000	5.4772
38.3377	35.0000	5.9161
38.3520	37.0000	6.0828
38.3662	36.0000	6.0000
38.3805	27.0000	5.1962
38.3948	36.0000	6.0000
38.4090	27.0000	5.1962
38.4233	35.0000	5.9161
38.4375	39.0000	6.2450
38.4518	44.0000	6.6332
38.4661	36.0000	6.0000
38.4803	28.0000	5.2915
38.4946	35.0000	5.9161
38.5088	42.0000	6.4807
38.5231	35.0000	5.9161
38.5374	31.0000	5.5678
38.5516	37.0000	6.0828
38.5659	37.0000	6.0828
38.5801	40.0000	6.3246
38.5944	39.0000	6.2450
38.6086	37.0000	6.0828
38.6229	32.0000	5.6569
38.6372	40.0000	6.3246
38.6514	27.0000	5.1962
38.6657	34.0000	5.8310
38.6799	35.0000	5.9161
38.6942	37.0000	6.0828
38.7085	32.0000	5.6569
38.7227	36.0000	6.0000
38.7370	40.0000	6.3246
38.7512	39.0000	6.2450
38.7655	36.0000	6.0000
38.7798	39.0000	6.2450
38.7940	47.0000	6.8557
38.8083	47.0000	6.8557
38.8225	35.0000	5.9161
38.8368	41.0000	6.4031
38.8511	48.0000	6.9282
38.8653	39.0000	6.2450
38.8796	54.0000	7.3485
38.8938	56.0000	7.4833
38.9081	66.0000	8.1240
38.9224	70.0000	8.3666
38.9366	78.0000	8.8318
38.9509	84.0000	9.1652
38.9651	70.0000	8.3666
38.9794	86.0000	9.2736
38.9937	82.0000	9.0554
39.0079	77.0000	8.7750
39.0222	70.0000	8.3666
39.0364	72.0000	8.4853
39.0507	84.0000	9.1652
39.0650	76.0000	8.7178
39.0792	58.0000	7.6158
39.0935	52.0000	7.2111
39.1077	58.0000	7.6158
39.1220	48.0000	6.9282
39.1362	65.0000	8.0623
39.1505	49.0000	7.0000
39.1648	35.0000	5.9161
39.1790	37.0000	6.0828
39.1933	34.0000	5.8310
39.2075	41.0000	6.4031
39.2218	39.0000	6.2450
39.2361	44.0000	6.6332
39.2503	37.0000	6.0828
39.2646	31.0000	5.5678
39.2788	46.0000	6.7823
39.2931	32.0000	5.6569
39.3074	37.0000	6.0828
39.3216	32.0000	5.6569
39.3359	35.0000	5.9161
39.3501	40.0000	6.3246
39.3644	28.0000	5.2915
39.3787	36.0000	6.0000
39.3929	30.0000	5.4772
39.4072	40.0000	6.3246
39.4214	24.0000	4.8990
39.4357	44.0000	6.6332
39.4500	33.0000	5.7446
39.4642	26.0000	5.0990
39.4785	26.0000	5.0990
39.4927	33.0000	5.7446
39.5070	39.0000	6.2450
39.5213	26.0000	5.0990
39.5355	33.0000	5.7446
39.5498	32.0000	5.6569
39.5640	38.0000	6.1644
39.5783	26.0000	5.0990
39.5926	21.0000	4.5826
39.6068	23.0000	4.7958
39.6211	32.0000	5.6569
39.6353	30.0000	5.4772
39.6496	31.0000	5.5678
39.6639	28.0000	5.2915
39.6781	40.0000	6.3246
39.6924	35.0000	5.9161
39.7066	30.0000	5.4772
39.7209	32.0000	5.6569
39.7351	32.0000	5.6569
39.7494	36.0000	6.0000
39.7637	28.0000	5.2915
39.7779	44.0000	6.6332
39.7922	30.0000	5.4772
39.8064	32.0000	5.6569
39.8207	33.0000	5.7446
39.8350	39.0000	6.2450
39.8492	34.0000	5.8310
39.8635	28.0000	5.2915
39.8777	27.0000	5.1962
39.8920	31.0000	5.5678
39.9063	32.0000	5.6569
39.9205	47.0000	6.8557
39.9348	31.0000	5.5678
39.9490	33.0000	5.7446
39.9633	34.0000	5.8310
39.9776	27.0000	5.1962
39.9918	31.0000	5.5678
40.0061	27.0000	5.1962
40.0203	28.0000	5.2915
40.0346	30.0000	5.4772
40.0489	30.0000	5.4772
40.0631	40.0000	6.3246
40.0774	27.0000	5.1962
40.0916	31.0000	5.5678
40.1059	28.0000	5.2915
40.1202	21.0000	4.5826
40.1344	41.0000	6.4031
40.1487	34.0000	5.8310
40.1629	33.0000	5.7446
40.1772	29.0000	5.3852
40.1915	32.0000	5.6569
40.2057	29.0000	5.3852
40.2200	35.0000	5.9161
40.2342	35.0000	5.9161
40.2485	24.0000	4.8990
40.2627	29.0000	5.3852
40.2770	39.0000	6.2450
40.2913	34.0000	5.8310
40.3055	37.0000	6.0828
40.3198	37.0000	6.0828
40.3340	34.0000	5.8310
40.3483	25.0000	5.0000
40.3626	28.0000	5.2915
40.3768	25.0000	5.0000
40.3911	41.0000	6.4031
40.4053	33.0000	5.7446
40.4196	32.0000	5.6569
40.4339	26.0000	5.0990
40.4481	33.0000	5.7446
40.4624	25.0000	5.0000
40.4766	32.0000	5.6569
40.4909	27.0000	5.1962
40.5052	28.0000	5.2915
40.5194	38.0000	6.1644
40.5337	37.0000	6.0828
40.5479	41.0000	6.4031
40.5622	47.0000	6.8557
40.5765	32.0000	5.6569
40.5907	27.0000	5.1962
40.6050	44.0000	6.6332
40.6192	43.0000	6.5574
40.6335	31.0000	5.5678
40.6478	40.0000	6.3246
40.6620	39.0000	6.2450
40.6763	41.0000	6.4031
40.6905	47.0000	6.8557
40.7048	42.0000	6.4807
40.7191	48.0000	6.9282
40.7333	58.0000	7.6158
40.7476	53.0000	7.2801
40.7618	44.0000	6.6332
40.7761	40.0000	6.3246
40.7904	50.0000	7.0711
40.8046	71.0000	8.4261
40.8189	64.0000	8.0000
40.8331	64.0000	8.0000
40.8474	83.0000	9.1104
40.8616	99.0000	9.9499
40.8759	122.0000	11.0454
40.8902	133.0000	11.5326
40.9044	158.0000	12.5698
40.9187	186.0000	13.6382
40.9329	201.0000	14.1774
40.9472	236.0000	15.3623
40.9615	204.0000	14.2829
40.9757	246.0000	15.6844
40.9900	214.0000	14.6287
41.0042	177.0000	13.3041
41.0185	189.0000	13.7477
41.0328	188.0000	13.7113
41.0470	148.0000	12.1655
41.0613	137.0000	11.7047
41.0755	129.0000	11.3578
41.0898	115.0000	10.7238
41.1041	120.0000	10.9545
41.1183	101.0000	10.0499
41.1326	87.0000	9.3274
41.1468	84.0000	9.1652
41.1611	59.0000	7.6811
41.1754	55.0000	7.4162
41.1896	56.0000	7.4833
41.2039	52.0000	7.2111
41.2181	51.0000	7.1414
41.2324	42.0000	6.4807
41.2467	42.0000	6.4807
41.2609	49.0000	7.0000
41.2752	40.0000	6.3246
41.2894	44.0000	6.6332
41.3037	39.0000	6.2450
41.3180	40.0000	6.3246
41.3322	29.0000	5.3852
41.3465	47.0000	6.8557
41.3607	40.0000	6.3246
41.3750	40.0000	6.3246
41.3893	32.0000	5.6569
41.4035	43.0000	6.5574
41.4178	28.0000	5.2915
41.4320	32.0000	5.6569
41.4463	30.0000	5.4772
41.4605	25.0000	5.0000
41.4748	31.0000	5.5678
41.4891	36.0000	6.0000
41.5033	29.0000	5.3852
41.5176	30.0000	5.4772
41.5318	36.0000	6.0000
41.5461	30.0000	5.4772
41.5604	35.0000	5.9161
41.5746	25.0000	5.0000
41.5889	39.0000	6.2450
41.6031	31.0000	5.5678
41.6174	40.0000	6.3246
41.6317	32.0000	5.6569
41.6459	26.0000	5.0990
41.6602	45.0000	6.7082
41.6744	23.0000	4.7958
41.6887	39.0000	6.2450
41.7030	32.0000	5.6569
41.7172	35.0000	5.9161
41.7315	30.0000	5.4772
41.7457	24.0000	4.8990
41.7600	29.0000	5.3852
41.7743	33.0000	5.7446
41.7885	37.0000	6.0828
41.8028	35.0000	5.9161
41.8170	27.0000	5.1962
41.8313	29.0000	5.3852
41.8456	27.0000	5.1962
41.8598	30.0000	5.4772
41.8741	25.0000	5.0000
41.8883	33.0000	5.7446
41.9026	21.0000	4.5826
41.9169	24.0000	4.8990
41.9311	30.0000	5.4772
41.9454	27.0000	5.1962
41.9596	27.0000	5.1962
41.9739	18.0000	4.2426
41.9881	37.0000	6.0828
42.0024	33.0000	5.7446
42.0167	32.0000	5.6569
42.0309	33.0000	5.7446
42.0452	30.0000	5.4772
42.0594	21.0000	4.5826
42.0737	20.0000	4.4721
42.0880	36.0000	6.0000
42.1022	35.0000	5.9161
42.1165	19.0000	4.3589
42.1307	25.0000	5.0000
42.1450	25.0000	5.0000
42.1593	22.0000	4.6904
42.1735	35.0000	5.9161
42.1878	26.0000	5.0990
42.2020	29.0000	5.3852
42.2163	15.0000	3.8730
42.2306	35.0000	5.9161
42.2448	46.0000	6.7823
42.2591	17.0000	4.1231
42.2733	31.0000	5.5678
42.2876	26.0000	5.0990
42.3019	28.0000	5.2915
42.3161	35.0000	5.9161
42.3304	29.0000	5.3852
42.3446	39.0000	6.2450
42.3589	38.0000	6.1644
42.3732	28.0000	5.2915
42.3874	32.0000	5.6569
42.4017	32.0000	5.6569
42.4159	35.0000	5.9161
42.4302	17.0000	4.1231
42.4445	33.0000	5.7446
42.4587	23.0000	4.7958
42.4730	32.0000	5.6569
42.4872	26.0000	5.0990
42.5015	24.0000	4.8990
42.5158	28.0000	5.2915
42.5300	28.0000	5.2915
42.5443	29.0000	5.3852
42.5585	28.0000	5.2915
42.5728	33.0000	5.7446
42.5870	28.0000	5.2915
42.6013	25.0000	5.0000
42.6156	25.0000	5.0000
42.6298	23.0000	4.7958
42.6441	31.0000	5.5678
42.6583	33.0000	5.7446
42.6726	38.0000	6.1644
42.6869	34.0000	5.8310
42.7011	25.0000	5.0000
42.7154	23.0000	4.7958
42.7296	36.0000	6.0000
42.7439	27.0000	5.1962
42.7582	22.0000	4.6904
42.7724	24.0000	4.8990
42.7867	32.0000	5.6569
42.8009	39.0000	6.2450
42.8152	23.0000	4.7958
42.8295	32.0000	5.6569
42.8437	25.0000	5.0000
42.8580	17.0000	4.1231
42.8722	20.0000	4.4721
42.8865	31.0000	5.5678
42.9008	23.0000	4.7958
42.9150	31.0000	5.5678
42.9293	28.0000	5.2915
42.9435	19.0000	4.3589
42.9578	29.0000	5.3852
42.9721	35.0000	5.9161
42.9863	24.0000	4.8990
43.0006	26.0000	5.0990
43.0148	33.0000	5.7446
43.0291	30.0000	5.4772
43.0434	25.0000	5.0000
43.0576	26.0000	5.0990
43.0719	29.0000	5.3852
43.0861	25.0000	5.0000
43.1004	16.0000	4.0000
43.1146	37.0000	6.0828
43.1289	33.0000	5.7446
43.1432	34.0000	5.8310
43.1574	22.0000	4.6904
43.1717	18.0000	4.2426
43.1859	34.0000	5.8310
43.2002	28.0000	5.2915
43.2145	23.0000	4.7958
43.2287	32.0000	5.6569
43.2430	26.0000	5.0990
43.2572	30.0000	5.4772
43.2715	31.0000	5.5678
43.2858	22.0000	4.6904
43.3000	30.0000	5.4772
43.3143	19.0000	4.3589
43.3285	27.0000	5.1962
43.3428	32.0000	5.6569
43.3571	32.0000	5.6569
43.3713	34.0000	5.8310
43.3856	31.0000	5.5678
43.3998	39.0000	6.2450
43.4141	26.0000	5.0990
43.4284	36.0000	6.0000
43.4426	27.0000	5.1962
43.4569	28.0000	5.2915
43.4711	28.0000	5.2915
43.4854	36.0000	6.0000
43.4997	27.0000	5.1962
43.5139	32.0000	5.6569
43.5282	34.0000	5.8310
43.5424	31.0000	5.5678
43.5567	25.0000	5.0000
43.5710	29.0000	5.3852
43.5852	41.0000	6.4031
43.5995	33.0000	5.7446
43.6137	34.0000	5.8310
43.6280	36.0000	6.0000
43.6423	42.0000	6.4807
43.6565	35.0000	5.9161
43.6708	43.0000	6.5574
43.6850	44.0000	6.6332
43.6993	53.0000	7.2801
43.7135	63.0000	7.9373
43.7278	76.0000	8.7178
43.7421	86.0000	9.2736
43.7563	77.0000	8.7750
43.7706	96.0000	9.7980
43.7848	91.0000	9.5394
43.7991	84.0000	9.1652
43.8134	76.0000	8.7178
43.8276	80.0000	8.9443
43.8419	79.0000	8.8882
43.8561	80.0000	8.9443
43.8704	87.0000	9.3274
43.8847	68.0000	8.2462
43.8989	51.0000	7.1414
43.9132	58.0000	7.6158
43.9274	49.0000	7.0000
43.9417	49.0000	7.0000
43.9560	38.0000	6.1644
43.9702	47.0000	6.8557
43.9845	35.0000	5.9161
43.9987	54.0000	7.3485
44.0130	27.0000	5.1962
44.0273	34.0000	5.8310
44.0415	30.0000	5.4772
44.0558	31.0000	5.5678
44.0700	31.0000	5.5678
44.0843	25.0000	5.0000
44.0986	25.0000	5.0000
44.1128	34.0000	5.8310
44.1271	32.0000	5.6569
44.1413	28.0000	5.2915
44.1556	35.0000	5.9161
44.1699	19.0000	4.3589
44.1841	31.0000	5.5678
44.1984	20.0000	4.4721
44.2126	26.0000	5.0990
44.2269	28.0000	5.2915
44.2412	31.0000	5.5678
44.2554	26.0000	5.0990
44.2697	23.0000	4.7958
44.2839	26.0000	5.0990
44.2982	26.0000	5.0990
44.3124	26.0000	5.0990
44.3267	29.0000	5.3852
44.3410	36.0000	6.0000
44.3552	33.0000	5.7446
44.3695	29.0000	5.3852
44.3837	31.0000	5.5678
44.3980	42.0000	6.4807
44.4123	37.0000	6.0828
44.4265	31.0000	5.5678
44.4408	30.0000	5.4772
44.4550	28.0000	5.2915
44.4693	26.0000	5.0990
44.4836	27.0000	5.1962
44.4978	27.0000	5.1962
44.5121	24.0000	4.8990
44.5263	29.0000	5.3852
44.5406	28.0000	5.2915
44.5549	29.0000	5.3852
44.5691	20.0000	4.4721
44.5834	31.0000	5.5678
44.5976	22.0000	4.6904
44.6119	26.0000	5.0990
44.6262	18.0000	4.2426
44.6404	23.0000	4.7958
44.6547	34.0000	5.8310
44.6689	33.0000	5.7446
44.6832	28.0000	5.2915
44.6975	23.0000	4.7958
44.7117	30.0000	5.4772
44.7260	34.0000	5.8310
44.7402	18.0000	4.2426
44.7545	23.0000	4.7958
44.7688	23.0000	4.7958
44.7830	23.0000	4.7958
44.7973	15.0000	3.8730
44.8115	31.0000	5.5678
44.8258	31.0000	5.5678
44.8400	30.0000	5.4772
44.8543	27.0000	5.1962
44.8686	25.0000	5.0000
44.8828	35.0000	5.9161
44.8971	24.0000	4.8990
44.9113	30.0000	5.4772
44.9256	22.0000	4.6904
44.9399	22.0000	4.6904
44.9541	23.0000	4.7958
44.9684	30.0000	5.4772
44.9826	34.0000	5.8310
44.9969	38.0000	6.1644
45.0112	28.0000	5.2915
45.0254	23.0000	4.7958
45.0397	28.0000	5.2915
45.0539	42.0000	6.4807
45.0682	22.0000	4.6904
45.0825	26.0000	5.0990
45.0967	22.0000	4.6904
45.1110	16.0000	4.0000
45.1252	28.0000	5.2915
45.1395	35.0000	5.9161
45.1538	29.0000	5.3852
45.1680	24.0000	4.8990
45.1823	23.0000	4.7958
45.1965	20.0000	4.4721
45.2108	25.0000	5.0000
45.2251	30.0000	5.4772
45.2393	32.0000	5.6569
45.2536	35.0000	5.9161
45.2678	29.0000	5.3852
45.2821	29.0000	5.3852
45.2964	25.0000	5.0000
45.3106	21.0000	4.5826
45.3249	31.0000	5.5678
45.3391	29.0000	5.3852
45.3534	19.0000	4.3589
45.3677	29.0000	5.3852
45.3819	32.0000	5.6569
45.3962	24.0000	4.8990
45.4104	31.0000	5.5678
45.4247	19.0000	4.3589
45.4389	23.0000	4.7958
45.4532	30.0000	5.4772
45.4675	29.0000	5.3852
45.4817	23.0000	4.7958
45.4960	24.0000	4.8990
45.5102	22.0000	4.6904
45.5245	29.0000	5.3852
45.5388	30.0000	5.4772
45.5530	22.0000	4.6904
45.5673	26.0000	5.0990
45.5815	27.0000	5.1962
45.5958	23.0000	4.7958
45.6101	26.0000	5.0990
45.6243	20.0000	4.4721
45.6386	39.0000	6.2450
45.6528	29.0000	5.3852
45.6671	25.0000	5.0000
45.6814	31.0000	5.5678
45.6956	31.0000	5.5678
45.7099	26.0000	5.0990
45.7241	22.0000	4.6904
45.7384	33.0000	5.7446
45.7527	24.0000	4.8990
45.7669	27.0000	5.1962
45.7812	23.0000	4.7958
45.7954	16.0000	4.0000
45.8097	28.0000	5.2915
45.8240	25.0000	5.0000
45.8382	30.0000	5.4772
45.8525	22.0000	4.6904
45.8667	28.0000	5.2915
45.8810	29.0000	5.3852
45.8953	26.0000	5.0990
45.9095	29.0000	5.3852
45.9238	28.0000	5.2915
45.9380	18.0000	4.2426
45.9523	37.0000	6.0828
45.9665	23.0000	4.7958
45.9808	22.0000	4.6904
45.9951	26.0000	5.0990
46.0093	34.0000	5.8310
46.0236	27.0000	5.1962
46.0378	29.0000	5.3852
46.0521	17.0000	4.1231
46.0664	26.0000	5.0990
46.0806	15.0000	3.8730
46.0949	25.0000	5.0000
46.1091	18.0000	4.2426
46.1234	24.0000	4.8990
46.1377	29.0000	5.3852
46.1519	27.0000	5.1962
46.1662	27.0000	5.1962
46.1804	24.0000	4.8990
46.1947	27.0000	5.1962
46.2090	28.0000	5.2915
46.2232	24.0000	4.8990
46.2375	24.0000	4.8990
46.2517	24.0000	4.8990
46.2660	18.0000	4.2426
46.2803	29.0000	5.3852
46.2945	28.0000	5.2915
46.3088	25.0000	5.0000
46.3230	29.0000	5.3852
46.3373	25.0000	5.0000
46.3516	19.0000	4.3589
46.3658	26.0000	5.0990
46.3801	19.0000	4.3589
46.3943	35.0000	5.9161
46.4086	22.0000	4.6904
46.4229	30.0000	5.4772
46.4371	28.0000	5.2915
46.4514	18.0000	4.2426
46.4656	25.0000	5.0000
46.4799	19.0000	4.3589
46.4942	17.0000	4.1231
46.5084	23.0000	4.7958
46.5227	22.0000	4.6904
46.5369	24.0000	4.8990
46.5512	20.0000	4.4721
46.5654	23.0000	4.7958
46.5797	16.0000	4.0000
46.5940	23.0000	4.7958
46.6082	15.0000	3.8730
46.6225	17.0000	4.1231
46.6367	28.0000	5.2915
46.6510	19.0000	4.3589
46.6653	33.0000	5.7446
46.6795	23.0000	4.7958
46.6938	31.0000	5.5678
46.7080	23.0000	4.7958
46.7223	17.0000	4.1231
46.7366	18.0000	4.2426
46.7508	17.0000	4.1231
46.7651	18.0000	4.2426
46.7793	19.0000	4.3589
46.7936	24.0000	4.8990
46.8079	20.0000	4.4721
46.8221	16.0000	4.0000
46.8364	20.0000	4.4721
46.8506	24.0000	4.8990
46.8649	28.0000	5.2915
46.8792	28.0000	5.2915
46.8934	30.0000	5.4772
46.9077	25.0000	5.0000
46.9219	25.0000	5.0000
46.9362	25.0000	5.0000
46.9505	22.0000	4.6904
46.9647	31.0000	5.5678
46.9790	21.0000	4.5826
46.9932	19.0000	4.3589
47.0075	32.0000	5.6569
47.0218	18.0000	4.2426
47.0360	17.0000	4.1231
47.0503	19.0000	4.3589
47.0645	28.0000	5.2915
47.0788	23.0000	4.7958
47.0931	21.0000	4.5826
47.1073	19.0000	4.3589
47.1216	34.0000	5.8310
47.1358	22.0000	4.6904
47.1501	25.0000	5.0000
47.1643	24.0000	4.8990
47.1786	17.0000	4.1231
47.1929	25.0000	5.0000
47.2071	16.0000	4.0000
47.2214	22.0000	4.6904
47.2356	36.0000	6.0000
47.2499	27.0000	5.1962
47.2642	25.0000	5.0000
47.2784	35.0000	5.9161
47.2927	20.0000	4.4721
47.3069	27.0000	5.1962
47.3212	18.0000	4.2426
47.3355	20.0000	4.4721
47.3497	28.0000	5.2915
47.3640	28.0000	5.2915
47.3782	26.0000	5.0990
47.3925	22.0000	4.6904
47.4068	23.0000	4.7958
47.4210	25.0000	5.0000
47.4353	25.0000	5.0000
47.4495	32.0000	5.6569
47.4638	20.0000	4.4721
47.4781	22.0000	4.6904
47.4923	22.0000	4.6904
47.5066	24.0000	4.8990
47.5208	20.0000	4.4721
47.5351	24.0000	4.8990
47.5494	18.0000	4.2426
47.5636	19.0000	4.3589
47.5779	27.0000	5.1962
47.5921	32.0000	5.6569
47.6064	27.0000	5.1962
47.6207	30.0000	5.4772
47.6349	23.0000	4.7958
47.6492	21.0000	4.5826
47.6634	23.0000	4.7958
47.6777	13.0000	3.6056
47.6919	30.0000	5.4772
47.7062	32.0000	5.6569
47.7205	23.0000	4.7958
47.7347	21.0000	4.5826
47.7490	25.0000	5.0000
47.7632	27.0000	5.1962
47.7775	20.0000	4.4721
47.7918	29.0000	5.3852
47.8060	29.0000	5.3852
47.8203	26.0000	5.0990
47.8345	26.0000	5.0990
47.8488	31.0000	5.5678
47.8631	30.0000	5.4772
47.8773	27.0000	5.1962
47.8916	30.0000	5.4772
47.9058	26.0000	5.0990
47.9201	32.0000	5.6569
47.9344	20.0000	4.4721
47.9486	20.0000	4.4721
47.9629	34.0000	5.8310
47.9771	23.0000	4.7958
47.9914	35.0000	5.9161
48.0057	33.0000	5.7446
48.0199	31.0000	5.5678
48.0342	23.0000	4.7958
48.0484	25.0000	5.0000
48.0627	27.0000	5.1962
48.0770	18.0000	4.2426
48.0912	24.0000	4.8990
48.1055	26.0000	5.0990
48.1197	32.0000	5.6569
48.1340	36.0000	6.0000
48.1483	25.0000	5.0000
48.1625	16.0000	4.0000
48.1768	36.0000	6.0000
48.1910	20.0000	4.4721
48.2053	16.0000	4.0000
48.2196	21.0000	4.5826
48.2338	25.0000	5.0000
48.2481	25.0000	5.0000
48.2623	23.0000	4.7958
48.2766	21.0000	4.5826
48.2908	20.0000	4.4721
48.3051	21.0000	4.5826
48.3194	25.0000	5.0000
48.3336	24.0000	4.8990
48.3479	24.0000	4.8990
48.3621	22.0000	4.6904
48.3764	30.0000	5.4772
48.3907	24.0000	4.8990
48.4049	29.0000	5.3852
48.4192	16.0000	4.0000
48.4334	26.0000	5.0990
48.4477	22.0000	4.6904
48.4620	31.0000	5.5678
48.4762	30.0000	5.4772
48.4905	23.0000	4.7958
48.5047	23.0000	4.7958
[truncated: 4,313 more rows]
