# Supplementary material for: pdCIFplotter: visualizing powder diffraction data in pdCIF format
Source: J Appl Crystallogr. 2022 May 25;55(Pt 3):631–7. doi: 10.1107/S1600576722003478 (PMC9172038; doi:10.1107/S1600576722003478)
Supplement: Supplementary file 3 [file j-55-00631-sup3.zip › second/xye-files/degussa_018.xye]

20.0000	67.0000	8.1854
20.0143	64.0000	8.0000
20.0285	71.0000	8.4261
20.0428	78.0000	8.8318
20.0570	72.0000	8.4853
20.0713	70.0000	8.3666
20.0856	58.0000	7.6158
20.0998	64.0000	8.0000
20.1141	53.0000	7.2801
20.1283	62.0000	7.8740
20.1426	58.0000	7.6158
20.1569	71.0000	8.4261
20.1711	55.0000	7.4162
20.1854	68.0000	8.2462
20.1996	60.0000	7.7460
20.2139	69.0000	8.3066
20.2282	69.0000	8.3066
20.2424	65.0000	8.0623
20.2567	68.0000	8.2462
20.2709	71.0000	8.4261
20.2852	60.0000	7.7460
20.2994	59.0000	7.6811
20.3137	65.0000	8.0623
20.3280	55.0000	7.4162
20.3422	69.0000	8.3066
20.3565	58.0000	7.6158
20.3707	56.0000	7.4833
20.3850	72.0000	8.4853
20.3993	70.0000	8.3666
20.4135	69.0000	8.3066
20.4278	77.0000	8.7750
20.4420	57.0000	7.5498
20.4563	60.0000	7.7460
20.4706	62.0000	7.8740
20.4848	70.0000	8.3666
20.4991	64.0000	8.0000
20.5133	68.0000	8.2462
20.5276	61.0000	7.8102
20.5419	70.0000	8.3666
20.5561	64.0000	8.0000
20.5704	70.0000	8.3666
20.5846	58.0000	7.6158
20.5989	67.0000	8.1854
20.6132	62.0000	7.8740
20.6274	49.0000	7.0000
20.6417	59.0000	7.6811
20.6559	57.0000	7.5498
20.6702	55.0000	7.4162
20.6845	63.0000	7.9373
20.6987	75.0000	8.6603
20.7130	81.0000	9.0000
20.7272	59.0000	7.6811
20.7415	61.0000	7.8102
20.7558	67.0000	8.1854
20.7700	65.0000	8.0623
20.7843	60.0000	7.7460
20.7985	60.0000	7.7460
20.8128	74.0000	8.6023
20.8271	65.0000	8.0623
20.8413	67.0000	8.1854
20.8556	60.0000	7.7460
20.8698	60.0000	7.7460
20.8841	55.0000	7.4162
20.8983	62.0000	7.8740
20.9126	54.0000	7.3485
20.9269	64.0000	8.0000
20.9411	55.0000	7.4162
20.9554	53.0000	7.2801
20.9696	52.0000	7.2111
20.9839	62.0000	7.8740
20.9982	63.0000	7.9373
21.0124	66.0000	8.1240
21.0267	71.0000	8.4261
21.0409	81.0000	9.0000
21.0552	64.0000	8.0000
21.0695	52.0000	7.2111
21.0837	45.0000	6.7082
21.0980	78.0000	8.8318
21.1122	55.0000	7.4162
21.1265	59.0000	7.6811
21.1408	52.0000	7.2111
21.1550	75.0000	8.6603
21.1693	74.0000	8.6023
21.1835	59.0000	7.6811
21.1978	56.0000	7.4833
21.2121	59.0000	7.6811
21.2263	68.0000	8.2462
21.2406	76.0000	8.7178
21.2548	65.0000	8.0623
21.2691	60.0000	7.7460
21.2834	58.0000	7.6158
21.2976	52.0000	7.2111
21.3119	53.0000	7.2801
21.3261	52.0000	7.2111
21.3404	65.0000	8.0623
21.3547	65.0000	8.0623
21.3689	64.0000	8.0000
21.3832	59.0000	7.6811
21.3974	60.0000	7.7460
21.4117	54.0000	7.3485
21.4260	58.0000	7.6158
21.4402	50.0000	7.0711
21.4545	64.0000	8.0000
21.4687	66.0000	8.1240
21.4830	66.0000	8.1240
21.4972	52.0000	7.2111
21.5115	72.0000	8.4853
21.5258	64.0000	8.0000
21.5400	48.0000	6.9282
21.5543	62.0000	7.8740
21.5685	67.0000	8.1854
21.5828	84.0000	9.1652
21.5971	66.0000	8.1240
21.6113	61.0000	7.8102
21.6256	60.0000	7.7460
21.6398	76.0000	8.7178
21.6541	61.0000	7.8102
21.6684	66.0000	8.1240
21.6826	56.0000	7.4833
21.6969	63.0000	7.9373
21.7111	69.0000	8.3066
21.7254	46.0000	6.7823
21.7397	70.0000	8.3666
21.7539	60.0000	7.7460
21.7682	58.0000	7.6158
21.7824	71.0000	8.4261
21.7967	64.0000	8.0000
21.8110	61.0000	7.8102
21.8252	58.0000	7.6158
21.8395	47.0000	6.8557
21.8537	60.0000	7.7460
21.8680	70.0000	8.3666
21.8823	56.0000	7.4833
21.8965	57.0000	7.5498
21.9108	61.0000	7.8102
21.9250	72.0000	8.4853
21.9393	70.0000	8.3666
21.9536	75.0000	8.6603
21.9678	61.0000	7.8102
21.9821	54.0000	7.3485
21.9963	55.0000	7.4162
22.0106	70.0000	8.3666
22.0248	58.0000	7.6158
22.0391	60.0000	7.7460
22.0534	50.0000	7.0711
22.0676	58.0000	7.6158
22.0819	49.0000	7.0000
22.0961	59.0000	7.6811
22.1104	49.0000	7.0000
22.1247	74.0000	8.6023
22.1389	72.0000	8.4853
22.1532	58.0000	7.6158
22.1674	57.0000	7.5498
22.1817	60.0000	7.7460
22.1960	57.0000	7.5498
22.2102	55.0000	7.4162
22.2245	56.0000	7.4833
22.2387	52.0000	7.2111
22.2530	41.0000	6.4031
22.2673	65.0000	8.0623
22.2815	49.0000	7.0000
22.2958	57.0000	7.5498
22.3100	59.0000	7.6811
22.3243	64.0000	8.0000
22.3386	69.0000	8.3066
22.3528	58.0000	7.6158
22.3671	59.0000	7.6811
22.3813	63.0000	7.9373
22.3956	50.0000	7.0711
22.4099	60.0000	7.7460
22.4241	54.0000	7.3485
22.4384	60.0000	7.7460
22.4526	66.0000	8.1240
22.4669	53.0000	7.2801
22.4812	52.0000	7.2111
22.4954	71.0000	8.4261
22.5097	65.0000	8.0623
22.5239	69.0000	8.3066
22.5382	62.0000	7.8740
22.5525	52.0000	7.2111
22.5667	65.0000	8.0623
22.5810	60.0000	7.7460
22.5952	65.0000	8.0623
22.6095	54.0000	7.3485
22.6237	51.0000	7.1414
22.6380	57.0000	7.5498
22.6523	53.0000	7.2801
22.6665	66.0000	8.1240
22.6808	52.0000	7.2111
22.6950	59.0000	7.6811
22.7093	58.0000	7.6158
22.7236	47.0000	6.8557
22.7378	52.0000	7.2111
22.7521	55.0000	7.4162
22.7663	47.0000	6.8557
22.7806	40.0000	6.3246
22.7949	51.0000	7.1414
22.8091	56.0000	7.4833
22.8234	60.0000	7.7460
22.8376	66.0000	8.1240
22.8519	55.0000	7.4162
22.8662	47.0000	6.8557
22.8804	45.0000	6.7082
22.8947	54.0000	7.3485
22.9089	56.0000	7.4833
22.9232	51.0000	7.1414
22.9375	51.0000	7.1414
22.9517	76.0000	8.7178
22.9660	60.0000	7.7460
22.9802	70.0000	8.3666
22.9945	60.0000	7.7460
23.0088	57.0000	7.5498
23.0230	47.0000	6.8557
23.0373	58.0000	7.6158
23.0515	51.0000	7.1414
23.0658	48.0000	6.9282
23.0801	49.0000	7.0000
23.0943	59.0000	7.6811
23.1086	59.0000	7.6811
23.1228	62.0000	7.8740
23.1371	57.0000	7.5498
23.1513	69.0000	8.3066
23.1656	62.0000	7.8740
23.1799	42.0000	6.4807
23.1941	51.0000	7.1414
23.2084	54.0000	7.3485
23.2226	62.0000	7.8740
23.2369	64.0000	8.0000
23.2512	45.0000	6.7082
23.2654	56.0000	7.4833
23.2797	53.0000	7.2801
23.2939	61.0000	7.8102
23.3082	53.0000	7.2801
23.3225	63.0000	7.9373
23.3367	56.0000	7.4833
23.3510	50.0000	7.0711
23.3652	49.0000	7.0000
23.3795	59.0000	7.6811
23.3938	65.0000	8.0623
23.4080	70.0000	8.3666
23.4223	48.0000	6.9282
23.4365	49.0000	7.0000
23.4508	54.0000	7.3485
23.4651	70.0000	8.3666
23.4793	63.0000	7.9373
23.4936	60.0000	7.7460
23.5078	53.0000	7.2801
23.5221	50.0000	7.0711
23.5364	61.0000	7.8102
23.5506	54.0000	7.3485
23.5649	39.0000	6.2450
23.5791	42.0000	6.4807
23.5934	64.0000	8.0000
23.6077	60.0000	7.7460
23.6219	52.0000	7.2111
23.6362	57.0000	7.5498
23.6504	53.0000	7.2801
23.6647	50.0000	7.0711
23.6790	62.0000	7.8740
23.6932	52.0000	7.2111
23.7075	56.0000	7.4833
23.7217	45.0000	6.7082
23.7360	57.0000	7.5498
23.7502	58.0000	7.6158
23.7645	69.0000	8.3066
23.7788	54.0000	7.3485
23.7930	46.0000	6.7823
23.8073	54.0000	7.3485
23.8215	64.0000	8.0000
23.8358	41.0000	6.4031
23.8501	59.0000	7.6811
23.8643	58.0000	7.6158
23.8786	49.0000	7.0000
23.8928	45.0000	6.7082
23.9071	45.0000	6.7082
23.9214	40.0000	6.3246
23.9356	53.0000	7.2801
23.9499	57.0000	7.5498
23.9641	52.0000	7.2111
23.9784	55.0000	7.4162
23.9927	60.0000	7.7460
24.0069	73.0000	8.5440
24.0212	49.0000	7.0000
24.0354	63.0000	7.9373
24.0497	56.0000	7.4833
24.0640	56.0000	7.4833
24.0782	61.0000	7.8102
24.0925	59.0000	7.6811
24.1067	51.0000	7.1414
24.1210	50.0000	7.0711
24.1353	65.0000	8.0623
24.1495	57.0000	7.5498
24.1638	59.0000	7.6811
24.1780	53.0000	7.2801
24.1923	66.0000	8.1240
24.2066	46.0000	6.7823
24.2208	69.0000	8.3066
24.2351	58.0000	7.6158
24.2493	56.0000	7.4833
24.2636	55.0000	7.4162
24.2779	64.0000	8.0000
24.2921	47.0000	6.8557
24.3064	64.0000	8.0000
24.3206	58.0000	7.6158
24.3349	39.0000	6.2450
24.3491	57.0000	7.5498
24.3634	68.0000	8.2462
24.3777	57.0000	7.5498
24.3919	48.0000	6.9282
24.4062	44.0000	6.6332
24.4204	55.0000	7.4162
24.4347	49.0000	7.0000
24.4490	58.0000	7.6158
24.4632	42.0000	6.4807
24.4775	54.0000	7.3485
24.4917	67.0000	8.1854
24.5060	57.0000	7.5498
24.5203	64.0000	8.0000
24.5345	51.0000	7.1414
24.5488	58.0000	7.6158
24.5630	52.0000	7.2111
24.5773	65.0000	8.0623
24.5916	64.0000	8.0000
24.6058	53.0000	7.2801
24.6201	52.0000	7.2111
24.6343	70.0000	8.3666
24.6486	45.0000	6.7082
24.6629	52.0000	7.2111
24.6771	59.0000	7.6811
24.6914	47.0000	6.8557
24.7056	47.0000	6.8557
24.7199	60.0000	7.7460
24.7342	62.0000	7.8740
24.7484	61.0000	7.8102
24.7627	45.0000	6.7082
24.7769	73.0000	8.5440
24.7912	49.0000	7.0000
24.8055	61.0000	7.8102
24.8197	56.0000	7.4833
24.8340	52.0000	7.2111
24.8482	64.0000	8.0000
24.8625	47.0000	6.8557
24.8767	67.0000	8.1854
24.8910	58.0000	7.6158
24.9053	51.0000	7.1414
24.9195	68.0000	8.2462
24.9338	60.0000	7.7460
24.9480	45.0000	6.7082
24.9623	47.0000	6.8557
24.9766	51.0000	7.1414
24.9908	54.0000	7.3485
25.0051	61.0000	7.8102
25.0193	48.0000	6.9282
25.0336	51.0000	7.1414
25.0479	53.0000	7.2801
25.0621	51.0000	7.1414
25.0764	62.0000	7.8740
25.0906	54.0000	7.3485
25.1049	53.0000	7.2801
25.1192	60.0000	7.7460
25.1334	60.0000	7.7460
25.1477	55.0000	7.4162
25.1619	66.0000	8.1240
25.1762	59.0000	7.6811
25.1905	51.0000	7.1414
25.2047	64.0000	8.0000
25.2190	55.0000	7.4162
25.2332	61.0000	7.8102
25.2475	46.0000	6.7823
25.2618	59.0000	7.6811
25.2760	55.0000	7.4162
25.2903	50.0000	7.0711
25.3045	58.0000	7.6158
25.3188	51.0000	7.1414
25.3331	63.0000	7.9373
25.3473	46.0000	6.7823
25.3616	55.0000	7.4162
25.3758	51.0000	7.1414
25.3901	64.0000	8.0000
25.4044	56.0000	7.4833
25.4186	59.0000	7.6811
25.4329	53.0000	7.2801
25.4471	57.0000	7.5498
25.4614	66.0000	8.1240
25.4756	58.0000	7.6158
25.4899	61.0000	7.8102
25.5042	51.0000	7.1414
25.5184	62.0000	7.8740
25.5327	43.0000	6.5574
25.5469	68.0000	8.2462
25.5612	64.0000	8.0000
25.5755	54.0000	7.3485
25.5897	58.0000	7.6158
25.6040	54.0000	7.3485
25.6182	55.0000	7.4162
25.6325	55.0000	7.4162
25.6468	52.0000	7.2111
25.6610	54.0000	7.3485
25.6753	46.0000	6.7823
25.6895	58.0000	7.6158
25.7038	53.0000	7.2801
25.7181	65.0000	8.0623
25.7323	53.0000	7.2801
25.7466	45.0000	6.7082
25.7608	51.0000	7.1414
25.7751	64.0000	8.0000
25.7894	54.0000	7.3485
25.8036	55.0000	7.4162
25.8179	51.0000	7.1414
25.8321	48.0000	6.9282
25.8464	52.0000	7.2111
25.8607	65.0000	8.0623
25.8749	52.0000	7.2111
25.8892	57.0000	7.5498
25.9034	60.0000	7.7460
25.9177	42.0000	6.4807
25.9320	60.0000	7.7460
25.9462	51.0000	7.1414
25.9605	56.0000	7.4833
25.9747	38.0000	6.1644
25.9890	52.0000	7.2111
26.0032	51.0000	7.1414
26.0175	56.0000	7.4833
26.0318	63.0000	7.9373
26.0460	51.0000	7.1414
26.0603	64.0000	8.0000
26.0745	56.0000	7.4833
26.0888	59.0000	7.6811
26.1031	61.0000	7.8102
26.1173	59.0000	7.6811
26.1316	57.0000	7.5498
26.1458	45.0000	6.7082
26.1601	64.0000	8.0000
26.1744	65.0000	8.0623
26.1886	52.0000	7.2111
26.2029	57.0000	7.5498
26.2171	55.0000	7.4162
26.2314	48.0000	6.9282
26.2457	51.0000	7.1414
26.2599	70.0000	8.3666
26.2742	62.0000	7.8740
26.2884	56.0000	7.4833
26.3027	71.0000	8.4261
26.3170	54.0000	7.3485
26.3312	53.0000	7.2801
26.3455	60.0000	7.7460
26.3597	50.0000	7.0711
26.3740	57.0000	7.5498
26.3883	72.0000	8.4853
26.4025	51.0000	7.1414
26.4168	53.0000	7.2801
26.4310	57.0000	7.5498
26.4453	60.0000	7.7460
26.4596	65.0000	8.0623
26.4738	72.0000	8.4853
26.4881	65.0000	8.0623
26.5023	64.0000	8.0000
26.5166	57.0000	7.5498
26.5309	54.0000	7.3485
26.5451	58.0000	7.6158
26.5594	63.0000	7.9373
26.5736	64.0000	8.0000
26.5879	57.0000	7.5498
26.6021	63.0000	7.9373
26.6164	72.0000	8.4853
26.6307	58.0000	7.6158
26.6449	62.0000	7.8740
26.6592	60.0000	7.7460
26.6734	58.0000	7.6158
26.6877	74.0000	8.6023
26.7020	73.0000	8.5440
26.7162	71.0000	8.4261
26.7305	64.0000	8.0000
26.7447	59.0000	7.6811
26.7590	70.0000	8.3666
26.7733	67.0000	8.1854
26.7875	63.0000	7.9373
26.8018	67.0000	8.1854
26.8160	76.0000	8.7178
26.8303	58.0000	7.6158
26.8446	63.0000	7.9373
26.8588	80.0000	8.9443
26.8731	59.0000	7.6811
26.8873	57.0000	7.5498
26.9016	79.0000	8.8882
26.9159	68.0000	8.2462
26.9301	76.0000	8.7178
26.9444	69.0000	8.3066
26.9586	69.0000	8.3066
26.9729	83.0000	9.1104
26.9872	72.0000	8.4853
27.0014	63.0000	7.9373
27.0157	74.0000	8.6023
27.0299	85.0000	9.2195
27.0442	97.0000	9.8489
27.0585	112.0000	10.5830
27.0727	106.0000	10.2956
27.0870	123.0000	11.0905
27.1012	117.0000	10.8167
27.1155	140.0000	11.8322
27.1298	153.0000	12.3693
27.1440	165.0000	12.8452
27.1583	199.0000	14.1067
27.1725	226.0000	15.0333
27.1868	268.0000	16.3707
27.2010	330.0000	18.1659
27.2153	433.0000	20.8087
27.2296	462.0000	21.4942
27.2438	635.0000	25.1992
27.2581	807.0000	28.4077
27.2723	932.0000	30.5287
27.2866	1044.0000	32.3110
27.3009	1106.0000	33.2566
27.3151	1092.0000	33.0454
27.3294	1065.0000	32.6343
27.3436	979.0000	31.2890
27.3579	867.0000	29.4449
27.3722	812.0000	28.4956
27.3864	628.0000	25.0599
27.4007	582.0000	24.1247
27.4149	465.0000	21.5639
27.4292	392.0000	19.7990
27.4435	296.0000	17.2047
27.4577	257.0000	16.0312
27.4720	219.0000	14.7986
27.4862	183.0000	13.5277
27.5005	170.0000	13.0384
27.5148	125.0000	11.1803
27.5290	120.0000	10.9545
27.5433	101.0000	10.0499
27.5575	129.0000	11.3578
27.5718	102.0000	10.0995
27.5861	84.0000	9.1652
27.6003	108.0000	10.3923
27.6146	87.0000	9.3274
27.6288	94.0000	9.6954
27.6431	64.0000	8.0000
27.6574	76.0000	8.7178
27.6716	86.0000	9.2736
27.6859	72.0000	8.4853
27.7001	72.0000	8.4853
27.7144	80.0000	8.9443
27.7286	69.0000	8.3066
27.7429	76.0000	8.7178
27.7572	74.0000	8.6023
27.7714	68.0000	8.2462
27.7857	57.0000	7.5498
27.7999	62.0000	7.8740
27.8142	62.0000	7.8740
27.8285	54.0000	7.3485
27.8427	66.0000	8.1240
27.8570	65.0000	8.0623
27.8712	59.0000	7.6811
27.8855	58.0000	7.6158
27.8998	59.0000	7.6811
27.9140	63.0000	7.9373
27.9283	61.0000	7.8102
27.9425	57.0000	7.5498
27.9568	57.0000	7.5498
27.9711	54.0000	7.3485
27.9853	55.0000	7.4162
27.9996	69.0000	8.3066
28.0138	63.0000	7.9373
28.0281	61.0000	7.8102
28.0424	52.0000	7.2111
28.0566	50.0000	7.0711
28.0709	52.0000	7.2111
28.0851	62.0000	7.8740
28.0994	59.0000	7.6811
28.1137	50.0000	7.0711
28.1279	46.0000	6.7823
28.1422	70.0000	8.3666
28.1564	54.0000	7.3485
28.1707	63.0000	7.9373
28.1850	61.0000	7.8102
28.1992	56.0000	7.4833
28.2135	63.0000	7.9373
28.2277	52.0000	7.2111
28.2420	46.0000	6.7823
28.2563	54.0000	7.3485
28.2705	70.0000	8.3666
28.2848	61.0000	7.8102
28.2990	49.0000	7.0000
28.3133	66.0000	8.1240
28.3275	44.0000	6.6332
28.3418	57.0000	7.5498
28.3561	59.0000	7.6811
28.3703	59.0000	7.6811
28.3846	41.0000	6.4031
28.3988	68.0000	8.2462
28.4131	62.0000	7.8740
28.4274	53.0000	7.2801
28.4416	55.0000	7.4162
28.4559	55.0000	7.4162
28.4701	52.0000	7.2111
28.4844	50.0000	7.0711
28.4987	42.0000	6.4807
28.5129	33.0000	5.7446
28.5272	62.0000	7.8740
28.5414	58.0000	7.6158
28.5557	41.0000	6.4031
28.5700	52.0000	7.2111
28.5842	64.0000	8.0000
28.5985	71.0000	8.4261
28.6127	58.0000	7.6158
28.6270	57.0000	7.5498
28.6413	58.0000	7.6158
28.6555	46.0000	6.7823
28.6698	48.0000	6.9282
28.6840	54.0000	7.3485
28.6983	46.0000	6.7823
28.7126	40.0000	6.3246
28.7268	54.0000	7.3485
28.7411	46.0000	6.7823
28.7553	57.0000	7.5498
28.7696	54.0000	7.3485
28.7839	42.0000	6.4807
28.7981	36.0000	6.0000
28.8124	52.0000	7.2111
28.8266	47.0000	6.8557
28.8409	47.0000	6.8557
28.8551	50.0000	7.0711
28.8694	67.0000	8.1854
28.8837	45.0000	6.7082
28.8979	47.0000	6.8557
28.9122	50.0000	7.0711
28.9264	70.0000	8.3666
28.9407	56.0000	7.4833
28.9550	39.0000	6.2450
28.9692	44.0000	6.6332
28.9835	53.0000	7.2801
28.9977	46.0000	6.7823
29.0120	54.0000	7.3485
29.0263	53.0000	7.2801
29.0405	43.0000	6.5574
29.0548	47.0000	6.8557
29.0690	41.0000	6.4031
29.0833	39.0000	6.2450
29.0976	53.0000	7.2801
29.1118	51.0000	7.1414
29.1261	35.0000	5.9161
29.1403	44.0000	6.6332
29.1546	59.0000	7.6811
29.1689	46.0000	6.7823
29.1831	46.0000	6.7823
29.1974	47.0000	6.8557
29.2116	34.0000	5.8310
29.2259	45.0000	6.7082
29.2402	42.0000	6.4807
29.2544	42.0000	6.4807
29.2687	46.0000	6.7823
29.2829	47.0000	6.8557
29.2972	40.0000	6.3246
29.3115	58.0000	7.6158
29.3257	47.0000	6.8557
29.3400	54.0000	7.3485
29.3542	44.0000	6.6332
29.3685	38.0000	6.1644
29.3828	35.0000	5.9161
29.3970	35.0000	5.9161
29.4113	56.0000	7.4833
29.4255	41.0000	6.4031
29.4398	49.0000	7.0000
29.4540	37.0000	6.0828
29.4683	56.0000	7.4833
29.4826	45.0000	6.7082
29.4968	45.0000	6.7082
29.5111	66.0000	8.1240
29.5253	61.0000	7.8102
29.5396	52.0000	7.2111
29.5539	39.0000	6.2450
29.5681	43.0000	6.5574
29.5824	57.0000	7.5498
29.5966	56.0000	7.4833
29.6109	47.0000	6.8557
29.6252	58.0000	7.6158
29.6394	37.0000	6.0828
29.6537	44.0000	6.6332
29.6679	48.0000	6.9282
29.6822	43.0000	6.5574
29.6965	49.0000	7.0000
29.7107	50.0000	7.0711
29.7250	31.0000	5.5678
29.7392	43.0000	6.5574
29.7535	51.0000	7.1414
29.7678	49.0000	7.0000
29.7820	41.0000	6.4031
29.7963	48.0000	6.9282
29.8105	47.0000	6.8557
29.8248	36.0000	6.0000
29.8391	41.0000	6.4031
29.8533	35.0000	5.9161
29.8676	46.0000	6.7823
29.8818	42.0000	6.4807
29.8961	51.0000	7.1414
29.9104	40.0000	6.3246
29.9246	50.0000	7.0711
29.9389	43.0000	6.5574
29.9531	43.0000	6.5574
29.9674	47.0000	6.8557
29.9817	62.0000	7.8740
29.9959	44.0000	6.6332
30.0102	36.0000	6.0000
30.0244	37.0000	6.0828
30.0387	35.0000	5.9161
30.0529	44.0000	6.6332
30.0672	46.0000	6.7823
30.0815	53.0000	7.2801
30.0957	40.0000	6.3246
30.1100	37.0000	6.0828
30.1242	51.0000	7.1414
30.1385	56.0000	7.4833
30.1528	42.0000	6.4807
30.1670	40.0000	6.3246
30.1813	49.0000	7.0000
30.1955	45.0000	6.7082
30.2098	43.0000	6.5574
30.2241	43.0000	6.5574
30.2383	39.0000	6.2450
30.2526	43.0000	6.5574
30.2668	41.0000	6.4031
30.2811	40.0000	6.3246
30.2954	48.0000	6.9282
30.3096	61.0000	7.8102
30.3239	49.0000	7.0000
30.3381	52.0000	7.2111
30.3524	42.0000	6.4807
30.3667	55.0000	7.4162
30.3809	43.0000	6.5574
30.3952	40.0000	6.3246
30.4094	43.0000	6.5574
30.4237	42.0000	6.4807
30.4380	55.0000	7.4162
30.4522	47.0000	6.8557
30.4665	38.0000	6.1644
30.4807	53.0000	7.2801
30.4950	45.0000	6.7082
30.5093	45.0000	6.7082
30.5235	45.0000	6.7082
30.5378	51.0000	7.1414
30.5520	47.0000	6.8557
30.5663	54.0000	7.3485
30.5805	49.0000	7.0000
30.5948	44.0000	6.6332
30.6091	42.0000	6.4807
30.6233	37.0000	6.0828
30.6376	42.0000	6.4807
30.6518	58.0000	7.6158
30.6661	42.0000	6.4807
30.6804	46.0000	6.7823
30.6946	39.0000	6.2450
30.7089	37.0000	6.0828
30.7231	42.0000	6.4807
30.7374	29.0000	5.3852
30.7517	49.0000	7.0000
30.7659	36.0000	6.0000
30.7802	43.0000	6.5574
30.7944	35.0000	5.9161
30.8087	51.0000	7.1414
30.8230	37.0000	6.0828
30.8372	58.0000	7.6158
30.8515	39.0000	6.2450
30.8657	54.0000	7.3485
30.8800	42.0000	6.4807
30.8943	50.0000	7.0711
30.9085	38.0000	6.1644
30.9228	36.0000	6.0000
30.9370	43.0000	6.5574
30.9513	44.0000	6.6332
30.9656	36.0000	6.0000
30.9798	49.0000	7.0000
30.9941	41.0000	6.4031
31.0083	31.0000	5.5678
31.0226	29.0000	5.3852
31.0369	48.0000	6.9282
31.0511	39.0000	6.2450
31.0654	47.0000	6.8557
31.0796	46.0000	6.7823
31.0939	49.0000	7.0000
31.1082	39.0000	6.2450
31.1224	55.0000	7.4162
31.1367	36.0000	6.0000
31.1509	44.0000	6.6332
31.1652	28.0000	5.2915
31.1794	49.0000	7.0000
31.1937	53.0000	7.2801
31.2080	46.0000	6.7823
31.2222	46.0000	6.7823
31.2365	34.0000	5.8310
31.2507	40.0000	6.3246
31.2650	30.0000	5.4772
31.2793	41.0000	6.4031
31.2935	41.0000	6.4031
31.3078	39.0000	6.2450
31.3220	42.0000	6.4807
31.3363	35.0000	5.9161
31.3506	55.0000	7.4162
31.3648	41.0000	6.4031
31.3791	36.0000	6.0000
31.3933	42.0000	6.4807
31.4076	37.0000	6.0828
31.4219	33.0000	5.7446
31.4361	47.0000	6.8557
31.4504	49.0000	7.0000
31.4646	39.0000	6.2450
31.4789	38.0000	6.1644
31.4932	27.0000	5.1962
31.5074	40.0000	6.3246
31.5217	43.0000	6.5574
31.5359	33.0000	5.7446
31.5502	44.0000	6.6332
31.5645	36.0000	6.0000
31.5787	42.0000	6.4807
31.5930	61.0000	7.8102
31.6072	42.0000	6.4807
31.6215	30.0000	5.4772
31.6358	39.0000	6.2450
31.6500	44.0000	6.6332
31.6643	42.0000	6.4807
31.6785	34.0000	5.8310
31.6928	47.0000	6.8557
31.7070	41.0000	6.4031
31.7213	44.0000	6.6332
31.7356	34.0000	5.8310
31.7498	41.0000	6.4031
31.7641	45.0000	6.7082
31.7783	46.0000	6.7823
31.7926	45.0000	6.7082
31.8069	29.0000	5.3852
31.8211	36.0000	6.0000
31.8354	47.0000	6.8557
31.8496	39.0000	6.2450
31.8639	49.0000	7.0000
31.8782	45.0000	6.7082
31.8924	32.0000	5.6569
31.9067	32.0000	5.6569
31.9209	32.0000	5.6569
31.9352	46.0000	6.7823
31.9495	35.0000	5.9161
31.9637	39.0000	6.2450
31.9780	34.0000	5.8310
31.9922	47.0000	6.8557
32.0065	37.0000	6.0828
32.0208	35.0000	5.9161
32.0350	44.0000	6.6332
32.0493	36.0000	6.0000
32.0635	46.0000	6.7823
32.0778	40.0000	6.3246
32.0921	33.0000	5.7446
32.1063	39.0000	6.2450
32.1206	36.0000	6.0000
32.1348	42.0000	6.4807
32.1491	33.0000	5.7446
32.1634	45.0000	6.7082
32.1776	41.0000	6.4031
32.1919	38.0000	6.1644
32.2061	42.0000	6.4807
32.2204	43.0000	6.5574
32.2347	33.0000	5.7446
32.2489	32.0000	5.6569
32.2632	43.0000	6.5574
32.2774	43.0000	6.5574
32.2917	46.0000	6.7823
32.3059	40.0000	6.3246
32.3202	45.0000	6.7082
32.3345	41.0000	6.4031
32.3487	48.0000	6.9282
32.3630	32.0000	5.6569
32.3772	37.0000	6.0828
32.3915	42.0000	6.4807
32.4058	42.0000	6.4807
32.4200	34.0000	5.8310
32.4343	38.0000	6.1644
32.4485	32.0000	5.6569
32.4628	44.0000	6.6332
32.4771	34.0000	5.8310
32.4913	37.0000	6.0828
32.5056	26.0000	5.0990
32.5198	38.0000	6.1644
32.5341	45.0000	6.7082
32.5484	39.0000	6.2450
32.5626	25.0000	5.0000
32.5769	38.0000	6.1644
32.5911	31.0000	5.5678
32.6054	34.0000	5.8310
32.6197	35.0000	5.9161
32.6339	41.0000	6.4031
32.6482	42.0000	6.4807
32.6624	45.0000	6.7082
32.6767	54.0000	7.3485
32.6910	46.0000	6.7823
32.7052	26.0000	5.0990
32.7195	35.0000	5.9161
32.7337	37.0000	6.0828
32.7480	45.0000	6.7082
32.7623	48.0000	6.9282
32.7765	46.0000	6.7823
32.7908	38.0000	6.1644
32.8050	38.0000	6.1644
32.8193	34.0000	5.8310
32.8336	38.0000	6.1644
32.8478	44.0000	6.6332
32.8621	39.0000	6.2450
32.8763	40.0000	6.3246
32.8906	40.0000	6.3246
32.9048	33.0000	5.7446
32.9191	30.0000	5.4772
32.9334	55.0000	7.4162
32.9476	33.0000	5.7446
32.9619	28.0000	5.2915
32.9761	29.0000	5.3852
32.9904	31.0000	5.5678
33.0047	30.0000	5.4772
33.0189	44.0000	6.6332
33.0332	48.0000	6.9282
33.0474	31.0000	5.5678
33.0617	41.0000	6.4031
33.0760	49.0000	7.0000
33.0902	39.0000	6.2450
33.1045	40.0000	6.3246
33.1187	40.0000	6.3246
33.1330	28.0000	5.2915
33.1473	39.0000	6.2450
33.1615	38.0000	6.1644
33.1758	38.0000	6.1644
33.1900	34.0000	5.8310
33.2043	42.0000	6.4807
33.2186	50.0000	7.0711
33.2328	43.0000	6.5574
33.2471	36.0000	6.0000
33.2613	37.0000	6.0828
33.2756	51.0000	7.1414
33.2899	35.0000	5.9161
33.3041	30.0000	5.4772
33.3184	38.0000	6.1644
33.3326	40.0000	6.3246
33.3469	27.0000	5.1962
33.3612	37.0000	6.0828
33.3754	34.0000	5.8310
33.3897	44.0000	6.6332
33.4039	34.0000	5.8310
33.4182	33.0000	5.7446
33.4324	26.0000	5.0990
33.4467	43.0000	6.5574
33.4610	50.0000	7.0711
33.4752	36.0000	6.0000
33.4895	36.0000	6.0000
33.5037	47.0000	6.8557
33.5180	34.0000	5.8310
33.5323	48.0000	6.9282
33.5465	40.0000	6.3246
33.5608	33.0000	5.7446
33.5750	34.0000	5.8310
33.5893	46.0000	6.7823
33.6036	40.0000	6.3246
33.6178	40.0000	6.3246
33.6321	26.0000	5.0990
33.6463	29.0000	5.3852
33.6606	58.0000	7.6158
33.6749	43.0000	6.5574
33.6891	40.0000	6.3246
33.7034	47.0000	6.8557
33.7176	41.0000	6.4031
33.7319	43.0000	6.5574
33.7462	46.0000	6.7823
33.7604	52.0000	7.2111
33.7747	34.0000	5.8310
33.7889	36.0000	6.0000
33.8032	45.0000	6.7082
33.8175	30.0000	5.4772
33.8317	39.0000	6.2450
33.8460	36.0000	6.0000
33.8602	42.0000	6.4807
33.8745	42.0000	6.4807
33.8888	34.0000	5.8310
33.9030	41.0000	6.4031
33.9173	41.0000	6.4031
33.9315	46.0000	6.7823
33.9458	37.0000	6.0828
33.9601	42.0000	6.4807
33.9743	54.0000	7.3485
33.9886	48.0000	6.9282
34.0028	46.0000	6.7823
34.0171	44.0000	6.6332
34.0313	35.0000	5.9161
34.0456	42.0000	6.4807
34.0599	45.0000	6.7082
34.0741	46.0000	6.7823
34.0884	36.0000	6.0000
34.1026	37.0000	6.0828
34.1169	44.0000	6.6332
34.1312	52.0000	7.2111
34.1454	37.0000	6.0828
34.1597	41.0000	6.4031
34.1739	34.0000	5.8310
34.1882	33.0000	5.7446
34.2025	38.0000	6.1644
34.2167	37.0000	6.0828
34.2310	30.0000	5.4772
34.2452	35.0000	5.9161
34.2595	27.0000	5.1962
34.2738	42.0000	6.4807
34.2880	44.0000	6.6332
34.3023	40.0000	6.3246
34.3165	32.0000	5.6569
34.3308	38.0000	6.1644
34.3451	43.0000	6.5574
34.3593	37.0000	6.0828
34.3736	50.0000	7.0711
34.3878	47.0000	6.8557
34.4021	37.0000	6.0828
34.4164	35.0000	5.9161
34.4306	25.0000	5.0000
34.4449	35.0000	5.9161
34.4591	45.0000	6.7082
34.4734	25.0000	5.0000
34.4877	47.0000	6.8557
34.5019	40.0000	6.3246
34.5162	42.0000	6.4807
34.5304	45.0000	6.7082
34.5447	28.0000	5.2915
34.5589	36.0000	6.0000
34.5732	36.0000	6.0000
34.5875	46.0000	6.7823
34.6017	38.0000	6.1644
34.6160	50.0000	7.0711
34.6302	37.0000	6.0828
34.6445	34.0000	5.8310
34.6588	31.0000	5.5678
34.6730	41.0000	6.4031
34.6873	36.0000	6.0000
34.7015	33.0000	5.7446
34.7158	36.0000	6.0000
34.7301	37.0000	6.0828
34.7443	33.0000	5.7446
34.7586	44.0000	6.6332
34.7728	52.0000	7.2111
34.7871	34.0000	5.8310
34.8014	40.0000	6.3246
34.8156	42.0000	6.4807
34.8299	50.0000	7.0711
34.8441	48.0000	6.9282
34.8584	32.0000	5.6569
34.8727	30.0000	5.4772
34.8869	40.0000	6.3246
34.9012	27.0000	5.1962
34.9154	38.0000	6.1644
34.9297	46.0000	6.7823
34.9440	39.0000	6.2450
34.9582	38.0000	6.1644
34.9725	41.0000	6.4031
34.9867	42.0000	6.4807
35.0010	49.0000	7.0000
35.0153	37.0000	6.0828
35.0295	43.0000	6.5574
35.0438	32.0000	5.6569
35.0580	37.0000	6.0828
35.0723	34.0000	5.8310
35.0866	30.0000	5.4772
35.1008	45.0000	6.7082
35.1151	35.0000	5.9161
35.1293	44.0000	6.6332
35.1436	44.0000	6.6332
35.1578	44.0000	6.6332
35.1721	44.0000	6.6332
35.1864	44.0000	6.6332
35.2006	46.0000	6.7823
35.2149	36.0000	6.0000
35.2291	34.0000	5.8310
35.2434	42.0000	6.4807
35.2577	38.0000	6.1644
35.2719	38.0000	6.1644
35.2862	47.0000	6.8557
35.3004	34.0000	5.8310
35.3147	39.0000	6.2450
35.3290	48.0000	6.9282
35.3432	40.0000	6.3246
35.3575	49.0000	7.0000
35.3717	40.0000	6.3246
35.3860	40.0000	6.3246
35.4003	59.0000	7.6811
35.4145	46.0000	6.7823
35.4288	52.0000	7.2111
35.4430	39.0000	6.2450
35.4573	49.0000	7.0000
35.4716	53.0000	7.2801
35.4858	66.0000	8.1240
35.5001	59.0000	7.6811
35.5143	55.0000	7.4162
35.5286	46.0000	6.7823
35.5429	56.0000	7.4833
35.5571	56.0000	7.4833
35.5714	80.0000	8.9443
35.5856	59.0000	7.6811
35.5999	57.0000	7.5498
35.6142	67.0000	8.1854
35.6284	86.0000	9.2736
35.6427	76.0000	8.7178
35.6569	84.0000	9.1652
35.6712	89.0000	9.4340
35.6855	100.0000	10.0000
35.6997	130.0000	11.4018
35.7140	131.0000	11.4455
35.7282	186.0000	13.6382
35.7425	203.0000	14.2478
35.7567	279.0000	16.7033
35.7710	318.0000	17.8326
35.7853	399.0000	19.9750
35.7995	399.0000	19.9750
35.8138	444.0000	21.0713
35.8280	465.0000	21.5639
35.8423	410.0000	20.2485
35.8566	392.0000	19.7990
35.8708	374.0000	19.3391
35.8851	356.0000	18.8680
35.8993	311.0000	17.6352
35.9136	318.0000	17.8326
35.9279	290.0000	17.0294
35.9421	226.0000	15.0333
35.9564	192.0000	13.8564
35.9706	166.0000	12.8841
35.9849	122.0000	11.0454
35.9992	111.0000	10.5357
36.0134	89.0000	9.4340
36.0277	101.0000	10.0499
36.0419	69.0000	8.3066
36.0562	72.0000	8.4853
36.0705	66.0000	8.1240
36.0847	64.0000	8.0000
36.0990	50.0000	7.0711
36.1132	68.0000	8.2462
36.1275	47.0000	6.8557
36.1418	61.0000	7.8102
36.1560	50.0000	7.0711
36.1703	52.0000	7.2111
36.1845	48.0000	6.9282
36.1988	60.0000	7.7460
36.2131	42.0000	6.4807
36.2273	47.0000	6.8557
36.2416	40.0000	6.3246
36.2558	52.0000	7.2111
36.2701	36.0000	6.0000
36.2843	40.0000	6.3246
36.2986	33.0000	5.7446
36.3129	45.0000	6.7082
36.3271	57.0000	7.5498
36.3414	39.0000	6.2450
36.3556	39.0000	6.2450
36.3699	36.0000	6.0000
36.3842	41.0000	6.4031
36.3984	48.0000	6.9282
36.4127	42.0000	6.4807
36.4269	46.0000	6.7823
36.4412	38.0000	6.1644
36.4555	21.0000	4.5826
36.4697	54.0000	7.3485
36.4840	45.0000	6.7082
36.4982	28.0000	5.2915
36.5125	32.0000	5.6569
36.5268	34.0000	5.8310
36.5410	34.0000	5.8310
36.5553	40.0000	6.3246
36.5695	38.0000	6.1644
36.5838	46.0000	6.7823
36.5981	45.0000	6.7082
36.6123	48.0000	6.9282
36.6266	49.0000	7.0000
36.6408	45.0000	6.7082
36.6551	44.0000	6.6332
36.6694	40.0000	6.3246
36.6836	45.0000	6.7082
36.6979	42.0000	6.4807
36.7121	41.0000	6.4031
36.7264	33.0000	5.7446
36.7407	40.0000	6.3246
36.7549	40.0000	6.3246
36.7692	34.0000	5.8310
36.7834	40.0000	6.3246
36.7977	45.0000	6.7082
36.8120	34.0000	5.8310
36.8262	45.0000	6.7082
36.8405	40.0000	6.3246
36.8547	35.0000	5.9161
36.8690	31.0000	5.5678
36.8832	34.0000	5.8310
36.8975	42.0000	6.4807
36.9118	36.0000	6.0000
36.9260	42.0000	6.4807
36.9403	42.0000	6.4807
36.9545	34.0000	5.8310
36.9688	39.0000	6.2450
36.9831	36.0000	6.0000
36.9973	37.0000	6.0828
37.0116	44.0000	6.6332
37.0258	39.0000	6.2450
37.0401	46.0000	6.7823
37.0544	41.0000	6.4031
37.0686	44.0000	6.6332
37.0829	35.0000	5.9161
37.0971	37.0000	6.0828
37.1114	46.0000	6.7823
37.1257	40.0000	6.3246
37.1399	36.0000	6.0000
37.1542	33.0000	5.7446
37.1684	39.0000	6.2450
37.1827	29.0000	5.3852
37.1970	26.0000	5.0990
37.2112	48.0000	6.9282
37.2255	40.0000	6.3246
37.2397	29.0000	5.3852
37.2540	39.0000	6.2450
37.2683	37.0000	6.0828
37.2825	42.0000	6.4807
37.2968	41.0000	6.4031
37.3110	35.0000	5.9161
37.3253	38.0000	6.1644
37.3396	41.0000	6.4031
37.3538	35.0000	5.9161
37.3681	34.0000	5.8310
37.3823	33.0000	5.7446
37.3966	48.0000	6.9282
37.4108	35.0000	5.9161
37.4251	33.0000	5.7446
37.4394	36.0000	6.0000
37.4536	33.0000	5.7446
37.4679	32.0000	5.6569
37.4821	32.0000	5.6569
37.4964	32.0000	5.6569
37.5107	39.0000	6.2450
37.5249	34.0000	5.8310
37.5392	41.0000	6.4031
37.5534	39.0000	6.2450
37.5677	37.0000	6.0828
37.5820	34.0000	5.8310
37.5962	34.0000	5.8310
37.6105	34.0000	5.8310
37.6247	36.0000	6.0000
37.6390	21.0000	4.5826
37.6533	35.0000	5.9161
37.6675	25.0000	5.0000
37.6818	28.0000	5.2915
37.6960	31.0000	5.5678
37.7103	33.0000	5.7446
37.7246	29.0000	5.3852
37.7388	34.0000	5.8310
37.7531	45.0000	6.7082
37.7673	34.0000	5.8310
37.7816	34.0000	5.8310
37.7959	31.0000	5.5678
37.8101	33.0000	5.7446
37.8244	36.0000	6.0000
37.8386	30.0000	5.4772
37.8529	32.0000	5.6569
37.8672	36.0000	6.0000
37.8814	46.0000	6.7823
37.8957	43.0000	6.5574
37.9099	27.0000	5.1962
37.9242	30.0000	5.4772
37.9385	33.0000	5.7446
37.9527	30.0000	5.4772
37.9670	27.0000	5.1962
37.9812	37.0000	6.0828
37.9955	28.0000	5.2915
38.0097	20.0000	4.4721
38.0240	30.0000	5.4772
38.0383	34.0000	5.8310
38.0525	42.0000	6.4807
38.0668	39.0000	6.2450
38.0810	47.0000	6.8557
38.0953	36.0000	6.0000
38.1096	42.0000	6.4807
38.1238	34.0000	5.8310
38.1381	30.0000	5.4772
38.1523	34.0000	5.8310
38.1666	26.0000	5.0990
38.1809	25.0000	5.0000
38.1951	32.0000	5.6569
38.2094	34.0000	5.8310
38.2236	35.0000	5.9161
38.2379	40.0000	6.3246
38.2522	32.0000	5.6569
38.2664	34.0000	5.8310
38.2807	28.0000	5.2915
38.2949	36.0000	6.0000
38.3092	41.0000	6.4031
38.3235	33.0000	5.7446
38.3377	37.0000	6.0828
38.3520	36.0000	6.0000
38.3662	32.0000	5.6569
38.3805	38.0000	6.1644
38.3948	36.0000	6.0000
38.4090	44.0000	6.6332
38.4233	27.0000	5.1962
38.4375	29.0000	5.3852
38.4518	30.0000	5.4772
38.4661	25.0000	5.0000
38.4803	27.0000	5.1962
38.4946	35.0000	5.9161
38.5088	30.0000	5.4772
38.5231	30.0000	5.4772
38.5374	24.0000	4.8990
38.5516	40.0000	6.3246
38.5659	26.0000	5.0990
38.5801	36.0000	6.0000
38.5944	28.0000	5.2915
38.6086	34.0000	5.8310
38.6229	25.0000	5.0000
38.6372	30.0000	5.4772
38.6514	28.0000	5.2915
38.6657	36.0000	6.0000
38.6799	35.0000	5.9161
38.6942	27.0000	5.1962
38.7085	49.0000	7.0000
38.7227	36.0000	6.0000
38.7370	37.0000	6.0828
38.7512	34.0000	5.8310
38.7655	38.0000	6.1644
38.7798	27.0000	5.1962
38.7940	45.0000	6.7082
38.8083	39.0000	6.2450
38.8225	43.0000	6.5574
38.8368	44.0000	6.6332
38.8511	56.0000	7.4833
38.8653	38.0000	6.1644
38.8796	60.0000	7.7460
38.8938	52.0000	7.2111
38.9081	76.0000	8.7178
38.9224	78.0000	8.8318
38.9366	85.0000	9.2195
38.9509	88.0000	9.3808
38.9651	87.0000	9.3274
38.9794	100.0000	10.0000
38.9937	77.0000	8.7750
39.0079	83.0000	9.1104
39.0222	77.0000	8.7750
39.0364	65.0000	8.0623
39.0507	59.0000	7.6811
39.0650	73.0000	8.5440
39.0792	51.0000	7.1414
39.0935	47.0000	6.8557
39.1077	50.0000	7.0711
39.1220	40.0000	6.3246
39.1362	54.0000	7.3485
39.1505	39.0000	6.2450
39.1648	31.0000	5.5678
39.1790	49.0000	7.0000
39.1933	40.0000	6.3246
39.2075	35.0000	5.9161
39.2218	43.0000	6.5574
39.2361	28.0000	5.2915
39.2503	36.0000	6.0000
39.2646	33.0000	5.7446
39.2788	24.0000	4.8990
39.2931	28.0000	5.2915
39.3074	49.0000	7.0000
39.3216	29.0000	5.3852
39.3359	31.0000	5.5678
39.3501	34.0000	5.8310
39.3644	29.0000	5.3852
39.3787	20.0000	4.4721
39.3929	42.0000	6.4807
39.4072	27.0000	5.1962
39.4214	22.0000	4.6904
39.4357	29.0000	5.3852
39.4500	38.0000	6.1644
39.4642	35.0000	5.9161
39.4785	33.0000	5.7446
39.4927	29.0000	5.3852
39.5070	45.0000	6.7082
39.5213	31.0000	5.5678
39.5355	29.0000	5.3852
39.5498	32.0000	5.6569
39.5640	27.0000	5.1962
39.5783	46.0000	6.7823
39.5926	33.0000	5.7446
39.6068	20.0000	4.4721
39.6211	39.0000	6.2450
39.6353	34.0000	5.8310
39.6496	29.0000	5.3852
39.6639	30.0000	5.4772
39.6781	35.0000	5.9161
39.6924	30.0000	5.4772
39.7066	32.0000	5.6569
39.7209	36.0000	6.0000
39.7351	22.0000	4.6904
39.7494	35.0000	5.9161
39.7637	34.0000	5.8310
39.7779	45.0000	6.7082
39.7922	33.0000	5.7446
39.8064	28.0000	5.2915
39.8207	44.0000	6.6332
39.8350	28.0000	5.2915
39.8492	30.0000	5.4772
39.8635	33.0000	5.7446
39.8777	33.0000	5.7446
39.8920	41.0000	6.4031
39.9063	26.0000	5.0990
39.9205	23.0000	4.7958
39.9348	30.0000	5.4772
39.9490	36.0000	6.0000
39.9633	27.0000	5.1962
39.9776	33.0000	5.7446
39.9918	37.0000	6.0828
40.0061	32.0000	5.6569
40.0203	26.0000	5.0990
40.0346	23.0000	4.7958
40.0489	34.0000	5.8310
40.0631	36.0000	6.0000
40.0774	38.0000	6.1644
40.0916	31.0000	5.5678
40.1059	34.0000	5.8310
40.1202	36.0000	6.0000
40.1344	25.0000	5.0000
40.1487	31.0000	5.5678
40.1629	31.0000	5.5678
40.1772	35.0000	5.9161
40.1915	33.0000	5.7446
40.2057	35.0000	5.9161
40.2200	27.0000	5.1962
40.2342	39.0000	6.2450
40.2485	31.0000	5.5678
40.2627	20.0000	4.4721
40.2770	29.0000	5.3852
40.2913	41.0000	6.4031
40.3055	27.0000	5.1962
40.3198	33.0000	5.7446
40.3340	34.0000	5.8310
40.3483	37.0000	6.0828
40.3626	25.0000	5.0000
40.3768	28.0000	5.2915
40.3911	27.0000	5.1962
40.4053	32.0000	5.6569
40.4196	37.0000	6.0828
40.4339	35.0000	5.9161
40.4481	30.0000	5.4772
40.4624	17.0000	4.1231
40.4766	41.0000	6.4031
40.4909	32.0000	5.6569
40.5052	39.0000	6.2450
40.5194	37.0000	6.0828
40.5337	29.0000	5.3852
40.5479	41.0000	6.4031
40.5622	46.0000	6.7823
40.5765	36.0000	6.0000
40.5907	33.0000	5.7446
40.6050	36.0000	6.0000
40.6192	44.0000	6.6332
40.6335	29.0000	5.3852
40.6478	33.0000	5.7446
40.6620	55.0000	7.4162
40.6763	42.0000	6.4807
40.6905	37.0000	6.0828
40.7048	33.0000	5.7446
40.7191	45.0000	6.7082
40.7333	43.0000	6.5574
40.7476	51.0000	7.1414
40.7618	53.0000	7.2801
40.7761	47.0000	6.8557
40.7904	50.0000	7.0711
40.8046	58.0000	7.6158
40.8189	67.0000	8.1854
40.8331	76.0000	8.7178
40.8474	83.0000	9.1104
40.8616	103.0000	10.1489
40.8759	127.0000	11.2694
40.8902	165.0000	12.8452
40.9044	178.0000	13.3417
40.9187	223.0000	14.9332
40.9329	228.0000	15.0997
40.9472	248.0000	15.7480
40.9615	239.0000	15.4596
40.9757	187.0000	13.6748
40.9900	169.0000	13.0000
41.0042	186.0000	13.6382
41.0185	174.0000	13.1909
41.0328	174.0000	13.1909
41.0470	168.0000	12.9615
41.0613	143.0000	11.9583
41.0755	126.0000	11.2250
41.0898	108.0000	10.3923
41.1041	95.0000	9.7468
41.1183	77.0000	8.7750
41.1326	72.0000	8.4853
41.1468	74.0000	8.6023
41.1611	68.0000	8.2462
41.1754	62.0000	7.8740
41.1896	48.0000	6.9282
41.2039	54.0000	7.3485
41.2181	57.0000	7.5498
41.2324	33.0000	5.7446
41.2467	49.0000	7.0000
41.2609	47.0000	6.8557
41.2752	41.0000	6.4031
41.2894	42.0000	6.4807
41.3037	42.0000	6.4807
41.3180	35.0000	5.9161
41.3322	40.0000	6.3246
41.3465	31.0000	5.5678
41.3607	41.0000	6.4031
41.3750	38.0000	6.1644
41.3893	29.0000	5.3852
41.4035	36.0000	6.0000
41.4178	36.0000	6.0000
41.4320	28.0000	5.2915
41.4463	26.0000	5.0990
41.4605	29.0000	5.3852
41.4748	37.0000	6.0828
41.4891	30.0000	5.4772
41.5033	38.0000	6.1644
41.5176	32.0000	5.6569
41.5318	37.0000	6.0828
41.5461	36.0000	6.0000
41.5604	44.0000	6.6332
41.5746	37.0000	6.0828
41.5889	44.0000	6.6332
41.6031	24.0000	4.8990
41.6174	37.0000	6.0828
41.6317	21.0000	4.5826
41.6459	28.0000	5.2915
41.6602	29.0000	5.3852
41.6744	33.0000	5.7446
41.6887	39.0000	6.2450
41.7030	34.0000	5.8310
41.7172	23.0000	4.7958
41.7315	28.0000	5.2915
41.7457	31.0000	5.5678
41.7600	19.0000	4.3589
41.7743	32.0000	5.6569
41.7885	31.0000	5.5678
41.8028	23.0000	4.7958
41.8170	34.0000	5.8310
41.8313	34.0000	5.8310
41.8456	21.0000	4.5826
41.8598	27.0000	5.1962
41.8741	32.0000	5.6569
41.8883	28.0000	5.2915
41.9026	24.0000	4.8990
41.9169	32.0000	5.6569
41.9311	34.0000	5.8310
41.9454	25.0000	5.0000
41.9596	27.0000	5.1962
41.9739	30.0000	5.4772
41.9881	32.0000	5.6569
42.0024	29.0000	5.3852
42.0167	23.0000	4.7958
42.0309	24.0000	4.8990
42.0452	29.0000	5.3852
42.0594	21.0000	4.5826
42.0737	23.0000	4.7958
42.0880	30.0000	5.4772
42.1022	29.0000	5.3852
42.1165	25.0000	5.0000
42.1307	31.0000	5.5678
42.1450	33.0000	5.7446
42.1593	30.0000	5.4772
42.1735	31.0000	5.5678
42.1878	37.0000	6.0828
42.2020	34.0000	5.8310
42.2163	29.0000	5.3852
42.2306	30.0000	5.4772
42.2448	24.0000	4.8990
42.2591	23.0000	4.7958
42.2733	27.0000	5.1962
42.2876	26.0000	5.0990
42.3019	19.0000	4.3589
42.3161	29.0000	5.3852
42.3304	25.0000	5.0000
42.3446	31.0000	5.5678
42.3589	30.0000	5.4772
42.3732	20.0000	4.4721
42.3874	27.0000	5.1962
42.4017	29.0000	5.3852
42.4159	23.0000	4.7958
42.4302	23.0000	4.7958
42.4445	30.0000	5.4772
42.4587	27.0000	5.1962
42.4730	27.0000	5.1962
42.4872	27.0000	5.1962
42.5015	36.0000	6.0000
42.5158	19.0000	4.3589
42.5300	34.0000	5.8310
42.5443	28.0000	5.2915
42.5585	31.0000	5.5678
42.5728	25.0000	5.0000
42.5870	42.0000	6.4807
42.6013	25.0000	5.0000
42.6156	32.0000	5.6569
42.6298	20.0000	4.4721
42.6441	29.0000	5.3852
42.6583	44.0000	6.6332
42.6726	26.0000	5.0990
42.6869	32.0000	5.6569
42.7011	29.0000	5.3852
42.7154	25.0000	5.0000
42.7296	29.0000	5.3852
42.7439	35.0000	5.9161
42.7582	34.0000	5.8310
42.7724	32.0000	5.6569
42.7867	26.0000	5.0990
42.8009	24.0000	4.8990
42.8152	27.0000	5.1962
42.8295	30.0000	5.4772
42.8437	23.0000	4.7958
42.8580	40.0000	6.3246
42.8722	19.0000	4.3589
42.8865	29.0000	5.3852
42.9008	29.0000	5.3852
42.9150	33.0000	5.7446
42.9293	25.0000	5.0000
42.9435	32.0000	5.6569
42.9578	31.0000	5.5678
42.9721	39.0000	6.2450
42.9863	31.0000	5.5678
43.0006	24.0000	4.8990
43.0148	31.0000	5.5678
43.0291	29.0000	5.3852
43.0434	30.0000	5.4772
43.0576	34.0000	5.8310
43.0719	23.0000	4.7958
43.0861	27.0000	5.1962
43.1004	25.0000	5.0000
43.1146	31.0000	5.5678
43.1289	22.0000	4.6904
43.1432	35.0000	5.9161
43.1574	32.0000	5.6569
43.1717	35.0000	5.9161
43.1859	45.0000	6.7082
43.2002	36.0000	6.0000
43.2145	32.0000	5.6569
43.2287	27.0000	5.1962
43.2430	36.0000	6.0000
43.2572	38.0000	6.1644
43.2715	27.0000	5.1962
43.2858	23.0000	4.7958
43.3000	36.0000	6.0000
43.3143	26.0000	5.0990
43.3285	32.0000	5.6569
43.3428	26.0000	5.0990
43.3571	23.0000	4.7958
43.3713	27.0000	5.1962
43.3856	25.0000	5.0000
43.3998	28.0000	5.2915
43.4141	28.0000	5.2915
43.4284	25.0000	5.0000
43.4426	28.0000	5.2915
43.4569	40.0000	6.3246
43.4711	31.0000	5.5678
43.4854	28.0000	5.2915
43.4997	30.0000	5.4772
43.5139	36.0000	6.0000
43.5282	32.0000	5.6569
43.5424	38.0000	6.1644
43.5567	33.0000	5.7446
43.5710	42.0000	6.4807
43.5852	28.0000	5.2915
43.5995	43.0000	6.5574
43.6137	31.0000	5.5678
43.6280	35.0000	5.9161
43.6423	41.0000	6.4031
43.6565	34.0000	5.8310
43.6708	45.0000	6.7082
43.6850	60.0000	7.7460
43.6993	60.0000	7.7460
43.7135	74.0000	8.6023
43.7278	75.0000	8.6603
43.7421	81.0000	9.0000
43.7563	98.0000	9.8995
43.7706	83.0000	9.1104
43.7848	88.0000	9.3808
43.7991	65.0000	8.0623
43.8134	77.0000	8.7750
43.8276	85.0000	9.2195
43.8419	81.0000	9.0000
43.8561	81.0000	9.0000
43.8704	64.0000	8.0000
43.8847	53.0000	7.2801
43.8989	71.0000	8.4261
43.9132	56.0000	7.4833
43.9274	56.0000	7.4833
43.9417	50.0000	7.0711
43.9560	36.0000	6.0000
43.9702	43.0000	6.5574
43.9845	46.0000	6.7823
43.9987	36.0000	6.0000
44.0130	30.0000	5.4772
44.0273	33.0000	5.7446
44.0415	31.0000	5.5678
44.0558	32.0000	5.6569
44.0700	31.0000	5.5678
44.0843	36.0000	6.0000
44.0986	20.0000	4.4721
44.1128	29.0000	5.3852
44.1271	28.0000	5.2915
44.1413	26.0000	5.0990
44.1556	17.0000	4.1231
44.1699	29.0000	5.3852
44.1841	31.0000	5.5678
44.1984	27.0000	5.1962
44.2126	31.0000	5.5678
44.2269	39.0000	6.2450
44.2412	19.0000	4.3589
44.2554	32.0000	5.6569
44.2697	25.0000	5.0000
44.2839	30.0000	5.4772
44.2982	31.0000	5.5678
44.3124	29.0000	5.3852
44.3267	30.0000	5.4772
44.3410	29.0000	5.3852
44.3552	26.0000	5.0990
44.3695	17.0000	4.1231
44.3837	31.0000	5.5678
44.3980	29.0000	5.3852
44.4123	31.0000	5.5678
44.4265	22.0000	4.6904
44.4408	25.0000	5.0000
44.4550	23.0000	4.7958
44.4693	21.0000	4.5826
44.4836	33.0000	5.7446
44.4978	22.0000	4.6904
44.5121	30.0000	5.4772
44.5263	24.0000	4.8990
44.5406	37.0000	6.0828
44.5549	27.0000	5.1962
44.5691	32.0000	5.6569
44.5834	37.0000	6.0828
44.5976	35.0000	5.9161
44.6119	32.0000	5.6569
44.6262	26.0000	5.0990
44.6404	37.0000	6.0828
44.6547	27.0000	5.1962
44.6689	41.0000	6.4031
44.6832	21.0000	4.5826
44.6975	26.0000	5.0990
44.7117	27.0000	5.1962
44.7260	27.0000	5.1962
44.7402	18.0000	4.2426
44.7545	26.0000	5.0990
44.7688	24.0000	4.8990
44.7830	33.0000	5.7446
44.7973	30.0000	5.4772
44.8115	22.0000	4.6904
44.8258	26.0000	5.0990
44.8400	27.0000	5.1962
44.8543	26.0000	5.0990
44.8686	26.0000	5.0990
44.8828	27.0000	5.1962
44.8971	21.0000	4.5826
44.9113	28.0000	5.2915
44.9256	30.0000	5.4772
44.9399	22.0000	4.6904
44.9541	31.0000	5.5678
44.9684	20.0000	4.4721
44.9826	28.0000	5.2915
44.9969	23.0000	4.7958
45.0112	25.0000	5.0000
45.0254	23.0000	4.7958
45.0397	43.0000	6.5574
45.0539	36.0000	6.0000
45.0682	23.0000	4.7958
45.0825	29.0000	5.3852
45.0967	29.0000	5.3852
45.1110	29.0000	5.3852
45.1252	19.0000	4.3589
45.1395	30.0000	5.4772
45.1538	27.0000	5.1962
45.1680	33.0000	5.7446
45.1823	32.0000	5.6569
45.1965	20.0000	4.4721
45.2108	26.0000	5.0990
45.2251	34.0000	5.8310
45.2393	28.0000	5.2915
45.2536	30.0000	5.4772
45.2678	29.0000	5.3852
45.2821	25.0000	5.0000
45.2964	22.0000	4.6904
45.3106	12.0000	3.4641
45.3249	25.0000	5.0000
45.3391	25.0000	5.0000
45.3534	25.0000	5.0000
45.3677	22.0000	4.6904
45.3819	20.0000	4.4721
45.3962	29.0000	5.3852
45.4104	30.0000	5.4772
45.4247	35.0000	5.9161
45.4389	27.0000	5.1962
45.4532	35.0000	5.9161
45.4675	30.0000	5.4772
45.4817	22.0000	4.6904
45.4960	18.0000	4.2426
45.5102	31.0000	5.5678
45.5245	28.0000	5.2915
45.5388	25.0000	5.0000
45.5530	27.0000	5.1962
45.5673	34.0000	5.8310
45.5815	24.0000	4.8990
45.5958	22.0000	4.6904
45.6101	21.0000	4.5826
45.6243	33.0000	5.7446
45.6386	32.0000	5.6569
45.6528	18.0000	4.2426
45.6671	24.0000	4.8990
45.6814	32.0000	5.6569
45.6956	19.0000	4.3589
45.7099	32.0000	5.6569
45.7241	26.0000	5.0990
45.7384	24.0000	4.8990
45.7527	30.0000	5.4772
45.7669	25.0000	5.0000
45.7812	20.0000	4.4721
45.7954	15.0000	3.8730
45.8097	33.0000	5.7446
45.8240	27.0000	5.1962
45.8382	31.0000	5.5678
45.8525	22.0000	4.6904
45.8667	26.0000	5.0990
45.8810	29.0000	5.3852
45.8953	30.0000	5.4772
45.9095	23.0000	4.7958
45.9238	24.0000	4.8990
45.9380	23.0000	4.7958
45.9523	16.0000	4.0000
45.9665	26.0000	5.0990
45.9808	21.0000	4.5826
45.9951	26.0000	5.0990
46.0093	26.0000	5.0990
46.0236	26.0000	5.0990
46.0378	23.0000	4.7958
46.0521	32.0000	5.6569
46.0664	26.0000	5.0990
46.0806	21.0000	4.5826
46.0949	24.0000	4.8990
46.1091	23.0000	4.7958
46.1234	26.0000	5.0990
46.1377	35.0000	5.9161
46.1519	23.0000	4.7958
46.1662	30.0000	5.4772
46.1804	25.0000	5.0000
46.1947	21.0000	4.5826
46.2090	23.0000	4.7958
46.2232	22.0000	4.6904
46.2375	35.0000	5.9161
46.2517	28.0000	5.2915
46.2660	28.0000	5.2915
46.2803	22.0000	4.6904
46.2945	31.0000	5.5678
46.3088	25.0000	5.0000
46.3230	23.0000	4.7958
46.3373	25.0000	5.0000
46.3516	32.0000	5.6569
46.3658	24.0000	4.8990
46.3801	16.0000	4.0000
46.3943	21.0000	4.5826
46.4086	24.0000	4.8990
46.4229	25.0000	5.0000
46.4371	21.0000	4.5826
46.4514	24.0000	4.8990
46.4656	23.0000	4.7958
46.4799	19.0000	4.3589
46.4942	30.0000	5.4772
46.5084	21.0000	4.5826
46.5227	20.0000	4.4721
46.5369	27.0000	5.1962
46.5512	17.0000	4.1231
46.5654	16.0000	4.0000
46.5797	21.0000	4.5826
46.5940	20.0000	4.4721
46.6082	27.0000	5.1962
46.6225	26.0000	5.0990
46.6367	27.0000	5.1962
46.6510	30.0000	5.4772
46.6653	23.0000	4.7958
46.6795	27.0000	5.1962
46.6938	23.0000	4.7958
46.7080	25.0000	5.0000
46.7223	24.0000	4.8990
46.7366	35.0000	5.9161
46.7508	28.0000	5.2915
46.7651	29.0000	5.3852
46.7793	20.0000	4.4721
46.7936	25.0000	5.0000
46.8079	17.0000	4.1231
46.8221	26.0000	5.0990
46.8364	26.0000	5.0990
46.8506	27.0000	5.1962
46.8649	24.0000	4.8990
46.8792	23.0000	4.7958
46.8934	22.0000	4.6904
46.9077	22.0000	4.6904
46.9219	19.0000	4.3589
46.9362	17.0000	4.1231
46.9505	18.0000	4.2426
46.9647	25.0000	5.0000
46.9790	21.0000	4.5826
46.9932	21.0000	4.5826
47.0075	24.0000	4.8990
47.0218	18.0000	4.2426
47.0360	33.0000	5.7446
47.0503	22.0000	4.6904
47.0645	22.0000	4.6904
47.0788	23.0000	4.7958
47.0931	26.0000	5.0990
47.1073	30.0000	5.4772
47.1216	21.0000	4.5826
47.1358	25.0000	5.0000
47.1501	28.0000	5.2915
47.1643	25.0000	5.0000
47.1786	30.0000	5.4772
47.1929	34.0000	5.8310
47.2071	26.0000	5.0990
47.2214	23.0000	4.7958
47.2356	24.0000	4.8990
47.2499	27.0000	5.1962
47.2642	20.0000	4.4721
47.2784	21.0000	4.5826
47.2927	28.0000	5.2915
47.3069	22.0000	4.6904
47.3212	33.0000	5.7446
47.3355	22.0000	4.6904
47.3497	30.0000	5.4772
47.3640	24.0000	4.8990
47.3782	27.0000	5.1962
47.3925	39.0000	6.2450
47.4068	24.0000	4.8990
47.4210	20.0000	4.4721
47.4353	30.0000	5.4772
47.4495	24.0000	4.8990
47.4638	23.0000	4.7958
47.4781	33.0000	5.7446
47.4923	25.0000	5.0000
47.5066	17.0000	4.1231
47.5208	21.0000	4.5826
47.5351	14.0000	3.7417
47.5494	19.0000	4.3589
47.5636	29.0000	5.3852
47.5779	26.0000	5.0990
47.5921	25.0000	5.0000
47.6064	30.0000	5.4772
47.6207	18.0000	4.2426
47.6349	35.0000	5.9161
47.6492	18.0000	4.2426
47.6634	21.0000	4.5826
47.6777	21.0000	4.5826
47.6919	16.0000	4.0000
47.7062	27.0000	5.1962
47.7205	24.0000	4.8990
47.7347	31.0000	5.5678
47.7490	16.0000	4.0000
47.7632	24.0000	4.8990
47.7775	25.0000	5.0000
47.7918	25.0000	5.0000
47.8060	25.0000	5.0000
47.8203	23.0000	4.7958
47.8345	20.0000	4.4721
47.8488	16.0000	4.0000
47.8631	23.0000	4.7958
47.8773	18.0000	4.2426
47.8916	41.0000	6.4031
47.9058	22.0000	4.6904
47.9201	16.0000	4.0000
47.9344	33.0000	5.7446
47.9486	18.0000	4.2426
47.9629	28.0000	5.2915
47.9771	17.0000	4.1231
47.9914	24.0000	4.8990
48.0057	19.0000	4.3589
48.0199	19.0000	4.3589
48.0342	23.0000	4.7958
48.0484	23.0000	4.7958
48.0627	16.0000	4.0000
48.0770	10.0000	3.1623
48.0912	14.0000	3.7417
48.1055	27.0000	5.1962
48.1197	21.0000	4.5826
48.1340	27.0000	5.1962
48.1483	24.0000	4.8990
48.1625	17.0000	4.1231
48.1768	23.0000	4.7958
48.1910	25.0000	5.0000
48.2053	30.0000	5.4772
48.2196	27.0000	5.1962
48.2338	18.0000	4.2426
48.2481	21.0000	4.5826
48.2623	27.0000	5.1962
48.2766	20.0000	4.4721
48.2908	20.0000	4.4721
48.3051	35.0000	5.9161
48.3194	24.0000	4.8990
48.3336	19.0000	4.3589
48.3479	26.0000	5.0990
48.3621	25.0000	5.0000
48.3764	17.0000	4.1231
48.3907	28.0000	5.2915
48.4049	31.0000	5.5678
48.4192	35.0000	5.9161
48.4334	24.0000	4.8990
48.4477	14.0000	3.7417
48.4620	24.0000	4.8990
48.4762	21.0000	4.5826
48.4905	21.0000	4.5826
48.5047	21.0000	4.5826
[truncated: 4,313 more rows]
