# Supplementary material for: pdCIFplotter: visualizing powder diffraction data in pdCIF format
Source: J Appl Crystallogr. 2022 May 25;55(Pt 3):631–7. doi: 10.1107/S1600576722003478 (PMC9172038; doi:10.1107/S1600576722003478)
Supplement: Supplementary file 3 [file j-55-00631-sup3.zip › second/xye-files/degussa_019.xye]

20.0000	73.0000	8.5440
20.0143	61.0000	7.8102
20.0285	74.0000	8.6023
20.0428	72.0000	8.4853
20.0570	55.0000	7.4162
20.0713	66.0000	8.1240
20.0856	62.0000	7.8740
20.0998	72.0000	8.4853
20.1141	75.0000	8.6603
20.1283	77.0000	8.7750
20.1426	74.0000	8.6023
20.1569	61.0000	7.8102
20.1711	66.0000	8.1240
20.1854	69.0000	8.3066
20.1996	78.0000	8.8318
20.2139	66.0000	8.1240
20.2282	77.0000	8.7750
20.2424	64.0000	8.0000
20.2567	71.0000	8.4261
20.2709	68.0000	8.2462
20.2852	62.0000	7.8740
20.2994	75.0000	8.6603
20.3137	69.0000	8.3066
20.3280	71.0000	8.4261
20.3422	65.0000	8.0623
20.3565	71.0000	8.4261
20.3707	62.0000	7.8740
20.3850	61.0000	7.8102
20.3993	67.0000	8.1854
20.4135	60.0000	7.7460
20.4278	73.0000	8.5440
20.4420	46.0000	6.7823
20.4563	53.0000	7.2801
20.4706	72.0000	8.4853
20.4848	81.0000	9.0000
20.4991	66.0000	8.1240
20.5133	74.0000	8.6023
20.5276	68.0000	8.2462
20.5419	68.0000	8.2462
20.5561	69.0000	8.3066
20.5704	60.0000	7.7460
20.5846	72.0000	8.4853
20.5989	79.0000	8.8882
20.6132	85.0000	9.2195
20.6274	69.0000	8.3066
20.6417	57.0000	7.5498
20.6559	65.0000	8.0623
20.6702	63.0000	7.9373
20.6845	66.0000	8.1240
20.6987	55.0000	7.4162
20.7130	61.0000	7.8102
20.7272	61.0000	7.8102
20.7415	65.0000	8.0623
20.7558	65.0000	8.0623
20.7700	74.0000	8.6023
20.7843	62.0000	7.8740
20.7985	56.0000	7.4833
20.8128	67.0000	8.1854
20.8271	57.0000	7.5498
20.8413	56.0000	7.4833
20.8556	59.0000	7.6811
20.8698	65.0000	8.0623
20.8841	73.0000	8.5440
20.8983	54.0000	7.3485
20.9126	64.0000	8.0000
20.9269	64.0000	8.0000
20.9411	69.0000	8.3066
20.9554	79.0000	8.8882
20.9696	61.0000	7.8102
20.9839	67.0000	8.1854
20.9982	63.0000	7.9373
21.0124	61.0000	7.8102
21.0267	59.0000	7.6811
21.0409	58.0000	7.6158
21.0552	69.0000	8.3066
21.0695	60.0000	7.7460
21.0837	77.0000	8.7750
21.0980	57.0000	7.5498
21.1122	81.0000	9.0000
21.1265	63.0000	7.9373
21.1408	70.0000	8.3666
21.1550	64.0000	8.0000
21.1693	64.0000	8.0000
21.1835	66.0000	8.1240
21.1978	46.0000	6.7823
21.2121	66.0000	8.1240
21.2263	72.0000	8.4853
21.2406	53.0000	7.2801
21.2548	74.0000	8.6023
21.2691	55.0000	7.4162
21.2834	67.0000	8.1854
21.2976	57.0000	7.5498
21.3119	78.0000	8.8318
21.3261	72.0000	8.4853
21.3404	73.0000	8.5440
21.3547	69.0000	8.3066
21.3689	65.0000	8.0623
21.3832	64.0000	8.0000
21.3974	63.0000	7.9373
21.4117	67.0000	8.1854
21.4260	74.0000	8.6023
21.4402	71.0000	8.4261
21.4545	66.0000	8.1240
21.4687	47.0000	6.8557
21.4830	70.0000	8.3666
21.4972	53.0000	7.2801
21.5115	53.0000	7.2801
21.5258	79.0000	8.8882
21.5400	50.0000	7.0711
21.5543	77.0000	8.7750
21.5685	77.0000	8.7750
21.5828	72.0000	8.4853
21.5971	64.0000	8.0000
21.6113	71.0000	8.4261
21.6256	70.0000	8.3666
21.6398	62.0000	7.8740
21.6541	70.0000	8.3666
21.6684	86.0000	9.2736
21.6826	59.0000	7.6811
21.6969	67.0000	8.1854
21.7111	58.0000	7.6158
21.7254	53.0000	7.2801
21.7397	69.0000	8.3066
21.7539	57.0000	7.5498
21.7682	62.0000	7.8740
21.7824	74.0000	8.6023
21.7967	73.0000	8.5440
21.8110	60.0000	7.7460
21.8252	57.0000	7.5498
21.8395	54.0000	7.3485
21.8537	73.0000	8.5440
21.8680	67.0000	8.1854
21.8823	54.0000	7.3485
21.8965	46.0000	6.7823
21.9108	53.0000	7.2801
21.9250	60.0000	7.7460
21.9393	59.0000	7.6811
21.9536	55.0000	7.4162
21.9678	70.0000	8.3666
21.9821	64.0000	8.0000
21.9963	48.0000	6.9282
22.0106	68.0000	8.2462
22.0248	53.0000	7.2801
22.0391	52.0000	7.2111
22.0534	49.0000	7.0000
22.0676	54.0000	7.3485
22.0819	41.0000	6.4031
22.0961	65.0000	8.0623
22.1104	69.0000	8.3066
22.1247	62.0000	7.8740
22.1389	54.0000	7.3485
22.1532	62.0000	7.8740
22.1674	73.0000	8.5440
22.1817	67.0000	8.1854
22.1960	53.0000	7.2801
22.2102	70.0000	8.3666
22.2245	62.0000	7.8740
22.2387	52.0000	7.2111
22.2530	62.0000	7.8740
22.2673	63.0000	7.9373
22.2815	52.0000	7.2111
22.2958	71.0000	8.4261
22.3100	67.0000	8.1854
22.3243	76.0000	8.7178
22.3386	60.0000	7.7460
22.3528	66.0000	8.1240
22.3671	60.0000	7.7460
22.3813	58.0000	7.6158
22.3956	71.0000	8.4261
22.4099	71.0000	8.4261
22.4241	69.0000	8.3066
22.4384	63.0000	7.9373
22.4526	56.0000	7.4833
22.4669	61.0000	7.8102
22.4812	65.0000	8.0623
22.4954	63.0000	7.9373
22.5097	73.0000	8.5440
22.5239	66.0000	8.1240
22.5382	66.0000	8.1240
22.5525	70.0000	8.3666
22.5667	58.0000	7.6158
22.5810	57.0000	7.5498
22.5952	64.0000	8.0000
22.6095	56.0000	7.4833
22.6237	50.0000	7.0711
22.6380	60.0000	7.7460
22.6523	52.0000	7.2111
22.6665	69.0000	8.3066
22.6808	53.0000	7.2801
22.6950	54.0000	7.3485
22.7093	69.0000	8.3066
22.7236	78.0000	8.8318
22.7378	72.0000	8.4853
22.7521	56.0000	7.4833
22.7663	69.0000	8.3066
22.7806	58.0000	7.6158
22.7949	45.0000	6.7082
22.8091	68.0000	8.2462
22.8234	61.0000	7.8102
22.8376	44.0000	6.6332
22.8519	65.0000	8.0623
22.8662	54.0000	7.3485
22.8804	67.0000	8.1854
22.8947	53.0000	7.2801
22.9089	61.0000	7.8102
22.9232	61.0000	7.8102
22.9375	63.0000	7.9373
22.9517	56.0000	7.4833
22.9660	65.0000	8.0623
22.9802	74.0000	8.6023
22.9945	59.0000	7.6811
23.0088	58.0000	7.6158
23.0230	66.0000	8.1240
23.0373	63.0000	7.9373
23.0515	53.0000	7.2801
23.0658	49.0000	7.0000
23.0801	54.0000	7.3485
23.0943	54.0000	7.3485
23.1086	75.0000	8.6603
23.1228	52.0000	7.2111
23.1371	60.0000	7.7460
23.1513	65.0000	8.0623
23.1656	51.0000	7.1414
23.1799	45.0000	6.7082
23.1941	62.0000	7.8740
23.2084	47.0000	6.8557
23.2226	59.0000	7.6811
23.2369	66.0000	8.1240
23.2512	44.0000	6.6332
23.2654	60.0000	7.7460
23.2797	60.0000	7.7460
23.2939	58.0000	7.6158
23.3082	73.0000	8.5440
23.3225	67.0000	8.1854
23.3367	51.0000	7.1414
23.3510	69.0000	8.3066
23.3652	62.0000	7.8740
23.3795	51.0000	7.1414
23.3938	58.0000	7.6158
23.4080	44.0000	6.6332
23.4223	52.0000	7.2111
23.4365	63.0000	7.9373
23.4508	61.0000	7.8102
23.4651	54.0000	7.3485
23.4793	73.0000	8.5440
23.4936	60.0000	7.7460
23.5078	49.0000	7.0000
23.5221	47.0000	6.8557
23.5364	65.0000	8.0623
23.5506	62.0000	7.8740
23.5649	59.0000	7.6811
23.5791	49.0000	7.0000
23.5934	55.0000	7.4162
23.6077	61.0000	7.8102
23.6219	52.0000	7.2111
23.6362	61.0000	7.8102
23.6504	66.0000	8.1240
23.6647	48.0000	6.9282
23.6790	68.0000	8.2462
23.6932	62.0000	7.8740
23.7075	51.0000	7.1414
23.7217	62.0000	7.8740
23.7360	63.0000	7.9373
23.7502	62.0000	7.8740
23.7645	48.0000	6.9282
23.7788	58.0000	7.6158
23.7930	54.0000	7.3485
23.8073	51.0000	7.1414
23.8215	53.0000	7.2801
23.8358	54.0000	7.3485
23.8501	52.0000	7.2111
23.8643	61.0000	7.8102
23.8786	58.0000	7.6158
23.8928	49.0000	7.0000
23.9071	52.0000	7.2111
23.9214	63.0000	7.9373
23.9356	54.0000	7.3485
23.9499	49.0000	7.0000
23.9641	55.0000	7.4162
23.9784	47.0000	6.8557
23.9927	62.0000	7.8740
24.0069	57.0000	7.5498
24.0212	60.0000	7.7460
24.0354	65.0000	8.0623
24.0497	52.0000	7.2111
24.0640	75.0000	8.6603
24.0782	71.0000	8.4261
24.0925	62.0000	7.8740
24.1067	79.0000	8.8882
24.1210	52.0000	7.2111
24.1353	72.0000	8.4853
24.1495	59.0000	7.6811
24.1638	69.0000	8.3066
24.1780	50.0000	7.0711
24.1923	58.0000	7.6158
24.2066	52.0000	7.2111
24.2208	63.0000	7.9373
24.2351	38.0000	6.1644
24.2493	62.0000	7.8740
24.2636	64.0000	8.0000
24.2779	57.0000	7.5498
24.2921	65.0000	8.0623
24.3064	58.0000	7.6158
24.3206	59.0000	7.6811
24.3349	59.0000	7.6811
24.3491	63.0000	7.9373
24.3634	65.0000	8.0623
24.3777	46.0000	6.7823
24.3919	52.0000	7.2111
24.4062	56.0000	7.4833
24.4204	61.0000	7.8102
24.4347	69.0000	8.3066
24.4490	50.0000	7.0711
24.4632	58.0000	7.6158
24.4775	64.0000	8.0000
24.4917	46.0000	6.7823
24.5060	45.0000	6.7082
24.5203	58.0000	7.6158
24.5345	54.0000	7.3485
24.5488	59.0000	7.6811
24.5630	64.0000	8.0000
24.5773	60.0000	7.7460
24.5916	92.0000	9.5917
24.6058	73.0000	8.5440
24.6201	70.0000	8.3666
24.6343	56.0000	7.4833
24.6486	67.0000	8.1854
24.6629	73.0000	8.5440
24.6771	57.0000	7.5498
24.6914	61.0000	7.8102
24.7056	52.0000	7.2111
24.7199	48.0000	6.9282
24.7342	56.0000	7.4833
24.7484	64.0000	8.0000
24.7627	40.0000	6.3246
24.7769	64.0000	8.0000
24.7912	57.0000	7.5498
24.8055	51.0000	7.1414
24.8197	60.0000	7.7460
24.8340	65.0000	8.0623
24.8482	51.0000	7.1414
24.8625	50.0000	7.0711
24.8767	47.0000	6.8557
24.8910	49.0000	7.0000
24.9053	51.0000	7.1414
24.9195	48.0000	6.9282
24.9338	48.0000	6.9282
24.9480	61.0000	7.8102
24.9623	62.0000	7.8740
24.9766	52.0000	7.2111
24.9908	62.0000	7.8740
25.0051	58.0000	7.6158
25.0193	51.0000	7.1414
25.0336	58.0000	7.6158
25.0479	63.0000	7.9373
25.0621	74.0000	8.6023
25.0764	55.0000	7.4162
25.0906	48.0000	6.9282
25.1049	59.0000	7.6811
25.1192	62.0000	7.8740
25.1334	59.0000	7.6811
25.1477	62.0000	7.8740
25.1619	72.0000	8.4853
25.1762	54.0000	7.3485
25.1905	40.0000	6.3246
25.2047	65.0000	8.0623
25.2190	65.0000	8.0623
25.2332	49.0000	7.0000
25.2475	70.0000	8.3666
25.2618	58.0000	7.6158
25.2760	57.0000	7.5498
25.2903	69.0000	8.3066
25.3045	64.0000	8.0000
25.3188	60.0000	7.7460
25.3331	42.0000	6.4807
25.3473	65.0000	8.0623
25.3616	51.0000	7.1414
25.3758	54.0000	7.3485
25.3901	57.0000	7.5498
25.4044	58.0000	7.6158
25.4186	54.0000	7.3485
25.4329	57.0000	7.5498
25.4471	62.0000	7.8740
25.4614	68.0000	8.2462
25.4756	58.0000	7.6158
25.4899	49.0000	7.0000
25.5042	56.0000	7.4833
25.5184	56.0000	7.4833
25.5327	61.0000	7.8102
25.5469	59.0000	7.6811
25.5612	51.0000	7.1414
25.5755	56.0000	7.4833
25.5897	61.0000	7.8102
25.6040	70.0000	8.3666
25.6182	56.0000	7.4833
25.6325	66.0000	8.1240
25.6468	54.0000	7.3485
25.6610	66.0000	8.1240
25.6753	58.0000	7.6158
25.6895	74.0000	8.6023
25.7038	51.0000	7.1414
25.7181	49.0000	7.0000
25.7323	58.0000	7.6158
25.7466	61.0000	7.8102
25.7608	60.0000	7.7460
25.7751	59.0000	7.6811
25.7894	53.0000	7.2801
25.8036	71.0000	8.4261
25.8179	54.0000	7.3485
25.8321	61.0000	7.8102
25.8464	52.0000	7.2111
25.8607	59.0000	7.6811
25.8749	57.0000	7.5498
25.8892	58.0000	7.6158
25.9034	75.0000	8.6603
25.9177	68.0000	8.2462
25.9320	68.0000	8.2462
25.9462	56.0000	7.4833
25.9605	58.0000	7.6158
25.9747	69.0000	8.3066
25.9890	80.0000	8.9443
26.0032	62.0000	7.8740
26.0175	74.0000	8.6023
26.0318	61.0000	7.8102
26.0460	71.0000	8.4261
26.0603	59.0000	7.6811
26.0745	50.0000	7.0711
26.0888	73.0000	8.5440
26.1031	55.0000	7.4162
26.1173	53.0000	7.2801
26.1316	68.0000	8.2462
26.1458	55.0000	7.4162
26.1601	45.0000	6.7082
26.1744	58.0000	7.6158
26.1886	59.0000	7.6811
26.2029	48.0000	6.9282
26.2171	67.0000	8.1854
26.2314	50.0000	7.0711
26.2457	44.0000	6.6332
26.2599	57.0000	7.5498
26.2742	63.0000	7.9373
26.2884	61.0000	7.8102
26.3027	53.0000	7.2801
26.3170	49.0000	7.0000
26.3312	54.0000	7.3485
26.3455	72.0000	8.4853
26.3597	49.0000	7.0000
26.3740	53.0000	7.2801
26.3883	61.0000	7.8102
26.4025	49.0000	7.0000
26.4168	67.0000	8.1854
26.4310	49.0000	7.0000
26.4453	70.0000	8.3666
26.4596	59.0000	7.6811
26.4738	60.0000	7.7460
26.4881	63.0000	7.9373
26.5023	64.0000	8.0000
26.5166	68.0000	8.2462
26.5309	62.0000	7.8740
26.5451	79.0000	8.8882
26.5594	76.0000	8.7178
26.5736	52.0000	7.2111
26.5879	53.0000	7.2801
26.6021	59.0000	7.6811
26.6164	64.0000	8.0000
26.6307	70.0000	8.3666
26.6449	69.0000	8.3066
26.6592	86.0000	9.2736
26.6734	65.0000	8.0623
26.6877	68.0000	8.2462
26.7020	76.0000	8.7178
26.7162	59.0000	7.6811
26.7305	64.0000	8.0000
26.7447	80.0000	8.9443
26.7590	74.0000	8.6023
26.7733	63.0000	7.9373
26.7875	72.0000	8.4853
26.8018	82.0000	9.0554
26.8160	60.0000	7.7460
26.8303	72.0000	8.4853
26.8446	70.0000	8.3666
26.8588	74.0000	8.6023
26.8731	59.0000	7.6811
26.8873	75.0000	8.6603
26.9016	67.0000	8.1854
26.9159	76.0000	8.7178
26.9301	71.0000	8.4261
26.9444	91.0000	9.5394
26.9586	70.0000	8.3666
26.9729	96.0000	9.7980
26.9872	91.0000	9.5394
27.0014	73.0000	8.5440
27.0157	100.0000	10.0000
27.0299	99.0000	9.9499
27.0442	91.0000	9.5394
27.0585	121.0000	11.0000
27.0727	92.0000	9.5917
27.0870	97.0000	9.8489
27.1012	123.0000	11.0905
27.1155	156.0000	12.4900
27.1298	136.0000	11.6619
27.1440	181.0000	13.4536
27.1583	185.0000	13.6015
27.1725	201.0000	14.1774
27.1868	249.0000	15.7797
27.2010	303.0000	17.4069
27.2153	410.0000	20.2485
27.2296	511.0000	22.6053
27.2438	619.0000	24.8797
27.2581	803.0000	28.3373
27.2723	999.0000	31.6070
27.2866	1074.0000	32.7719
27.3009	1240.0000	35.2136
27.3151	1297.0000	36.0139
27.3294	1154.0000	33.9706
27.3436	1082.0000	32.8938
27.3579	992.0000	31.4960
27.3722	899.0000	29.9833
27.3864	742.0000	27.2397
27.4007	619.0000	24.8797
27.4149	545.0000	23.3452
27.4292	384.0000	19.5959
27.4435	345.0000	18.5742
27.4577	230.0000	15.1658
27.4720	223.0000	14.9332
27.4862	173.0000	13.1529
27.5005	161.0000	12.6886
27.5148	146.0000	12.0830
27.5290	136.0000	11.6619
27.5433	140.0000	11.8322
27.5575	104.0000	10.1980
27.5718	110.0000	10.4881
27.5861	99.0000	9.9499
27.6003	88.0000	9.3808
27.6146	75.0000	8.6603
27.6288	85.0000	9.2195
27.6431	72.0000	8.4853
27.6574	82.0000	9.0554
27.6716	87.0000	9.3274
27.6859	92.0000	9.5917
27.7001	74.0000	8.6023
27.7144	69.0000	8.3066
27.7286	77.0000	8.7750
27.7429	77.0000	8.7750
27.7572	85.0000	9.2195
27.7714	64.0000	8.0000
27.7857	79.0000	8.8882
27.7999	67.0000	8.1854
27.8142	64.0000	8.0000
27.8285	66.0000	8.1240
27.8427	54.0000	7.3485
27.8570	79.0000	8.8882
27.8712	56.0000	7.4833
27.8855	45.0000	6.7082
27.8998	69.0000	8.3066
27.9140	64.0000	8.0000
27.9283	60.0000	7.7460
27.9425	63.0000	7.9373
27.9568	47.0000	6.8557
27.9711	71.0000	8.4261
27.9853	67.0000	8.1854
27.9996	58.0000	7.6158
28.0138	58.0000	7.6158
28.0281	59.0000	7.6811
28.0424	57.0000	7.5498
28.0566	54.0000	7.3485
28.0709	56.0000	7.4833
28.0851	59.0000	7.6811
28.0994	65.0000	8.0623
28.1137	66.0000	8.1240
28.1279	74.0000	8.6023
28.1422	53.0000	7.2801
28.1564	67.0000	8.1854
28.1707	51.0000	7.1414
28.1850	57.0000	7.5498
28.1992	61.0000	7.8102
28.2135	62.0000	7.8740
28.2277	72.0000	8.4853
28.2420	52.0000	7.2111
28.2563	54.0000	7.3485
28.2705	57.0000	7.5498
28.2848	46.0000	6.7823
28.2990	41.0000	6.4031
28.3133	60.0000	7.7460
28.3275	45.0000	6.7082
28.3418	44.0000	6.6332
28.3561	56.0000	7.4833
28.3703	57.0000	7.5498
28.3846	56.0000	7.4833
28.3988	43.0000	6.5574
28.4131	75.0000	8.6603
28.4274	56.0000	7.4833
28.4416	50.0000	7.0711
28.4559	51.0000	7.1414
28.4701	54.0000	7.3485
28.4844	56.0000	7.4833
28.4987	56.0000	7.4833
28.5129	56.0000	7.4833
28.5272	42.0000	6.4807
28.5414	55.0000	7.4162
28.5557	62.0000	7.8740
28.5700	55.0000	7.4162
28.5842	51.0000	7.1414
28.5985	55.0000	7.4162
28.6127	62.0000	7.8740
28.6270	47.0000	6.8557
28.6413	57.0000	7.5498
28.6555	55.0000	7.4162
28.6698	52.0000	7.2111
28.6840	48.0000	6.9282
28.6983	47.0000	6.8557
28.7126	41.0000	6.4031
28.7268	54.0000	7.3485
28.7411	44.0000	6.6332
28.7553	44.0000	6.6332
28.7696	61.0000	7.8102
28.7839	33.0000	5.7446
28.7981	59.0000	7.6811
28.8124	48.0000	6.9282
28.8266	48.0000	6.9282
28.8409	51.0000	7.1414
28.8551	56.0000	7.4833
28.8694	47.0000	6.8557
28.8837	43.0000	6.5574
28.8979	49.0000	7.0000
28.9122	51.0000	7.1414
28.9264	47.0000	6.8557
28.9407	62.0000	7.8740
28.9550	52.0000	7.2111
28.9692	37.0000	6.0828
28.9835	42.0000	6.4807
28.9977	47.0000	6.8557
29.0120	57.0000	7.5498
29.0263	51.0000	7.1414
29.0405	59.0000	7.6811
29.0548	46.0000	6.7823
29.0690	50.0000	7.0711
29.0833	59.0000	7.6811
29.0976	46.0000	6.7823
29.1118	51.0000	7.1414
29.1261	52.0000	7.2111
29.1403	62.0000	7.8740
29.1546	52.0000	7.2111
29.1689	54.0000	7.3485
29.1831	50.0000	7.0711
29.1974	54.0000	7.3485
29.2116	41.0000	6.4031
29.2259	42.0000	6.4807
29.2402	44.0000	6.6332
29.2544	46.0000	6.7823
29.2687	51.0000	7.1414
29.2829	40.0000	6.3246
29.2972	50.0000	7.0711
29.3115	47.0000	6.8557
29.3257	56.0000	7.4833
29.3400	57.0000	7.5498
29.3542	58.0000	7.6158
29.3685	40.0000	6.3246
29.3828	59.0000	7.6811
29.3970	46.0000	6.7823
29.4113	59.0000	7.6811
29.4255	48.0000	6.9282
29.4398	45.0000	6.7082
29.4540	51.0000	7.1414
29.4683	43.0000	6.5574
29.4826	40.0000	6.3246
29.4968	43.0000	6.5574
29.5111	50.0000	7.0711
29.5253	51.0000	7.1414
29.5396	48.0000	6.9282
29.5539	50.0000	7.0711
29.5681	40.0000	6.3246
29.5824	42.0000	6.4807
29.5966	47.0000	6.8557
29.6109	54.0000	7.3485
29.6252	41.0000	6.4031
29.6394	56.0000	7.4833
29.6537	46.0000	6.7823
29.6679	47.0000	6.8557
29.6822	60.0000	7.7460
29.6965	46.0000	6.7823
29.7107	39.0000	6.2450
29.7250	59.0000	7.6811
29.7392	43.0000	6.5574
29.7535	60.0000	7.7460
29.7678	50.0000	7.0711
29.7820	42.0000	6.4807
29.7963	50.0000	7.0711
29.8105	35.0000	5.9161
29.8248	48.0000	6.9282
29.8391	35.0000	5.9161
29.8533	49.0000	7.0000
29.8676	43.0000	6.5574
29.8818	43.0000	6.5574
29.8961	43.0000	6.5574
29.9104	51.0000	7.1414
29.9246	50.0000	7.0711
29.9389	43.0000	6.5574
29.9531	43.0000	6.5574
29.9674	58.0000	7.6158
29.9817	50.0000	7.0711
29.9959	40.0000	6.3246
30.0102	51.0000	7.1414
30.0244	40.0000	6.3246
30.0387	45.0000	6.7082
30.0529	51.0000	7.1414
30.0672	40.0000	6.3246
30.0815	50.0000	7.0711
30.0957	54.0000	7.3485
30.1100	36.0000	6.0000
30.1242	60.0000	7.7460
30.1385	47.0000	6.8557
30.1528	43.0000	6.5574
30.1670	45.0000	6.7082
30.1813	56.0000	7.4833
30.1955	51.0000	7.1414
30.2098	48.0000	6.9282
30.2241	41.0000	6.4031
30.2383	44.0000	6.6332
30.2526	47.0000	6.8557
30.2668	35.0000	5.9161
30.2811	45.0000	6.7082
30.2954	45.0000	6.7082
30.3096	46.0000	6.7823
30.3239	55.0000	7.4162
30.3381	45.0000	6.7082
30.3524	41.0000	6.4031
30.3667	59.0000	7.6811
30.3809	43.0000	6.5574
30.3952	38.0000	6.1644
30.4094	45.0000	6.7082
30.4237	51.0000	7.1414
30.4380	41.0000	6.4031
30.4522	44.0000	6.6332
30.4665	43.0000	6.5574
30.4807	47.0000	6.8557
30.4950	48.0000	6.9282
30.5093	53.0000	7.2801
30.5235	41.0000	6.4031
30.5378	50.0000	7.0711
30.5520	45.0000	6.7082
30.5663	45.0000	6.7082
30.5805	46.0000	6.7823
30.5948	54.0000	7.3485
30.6091	54.0000	7.3485
30.6233	44.0000	6.6332
30.6376	42.0000	6.4807
30.6518	36.0000	6.0000
30.6661	33.0000	5.7446
30.6804	54.0000	7.3485
30.6946	52.0000	7.2111
30.7089	52.0000	7.2111
30.7231	31.0000	5.5678
30.7374	41.0000	6.4031
30.7517	45.0000	6.7082
30.7659	34.0000	5.8310
30.7802	46.0000	6.7823
30.7944	54.0000	7.3485
30.8087	29.0000	5.3852
30.8230	44.0000	6.6332
30.8372	38.0000	6.1644
30.8515	49.0000	7.0000
30.8657	69.0000	8.3066
30.8800	47.0000	6.8557
30.8943	40.0000	6.3246
30.9085	47.0000	6.8557
30.9228	43.0000	6.5574
30.9370	46.0000	6.7823
30.9513	51.0000	7.1414
30.9656	46.0000	6.7823
30.9798	46.0000	6.7823
30.9941	46.0000	6.7823
31.0083	58.0000	7.6158
31.0226	45.0000	6.7082
31.0369	48.0000	6.9282
31.0511	45.0000	6.7082
31.0654	41.0000	6.4031
31.0796	44.0000	6.6332
31.0939	59.0000	7.6811
31.1082	45.0000	6.7082
31.1224	43.0000	6.5574
31.1367	49.0000	7.0000
31.1509	41.0000	6.4031
31.1652	42.0000	6.4807
31.1794	49.0000	7.0000
31.1937	47.0000	6.8557
31.2080	47.0000	6.8557
31.2222	56.0000	7.4833
31.2365	46.0000	6.7823
31.2507	39.0000	6.2450
31.2650	47.0000	6.8557
31.2793	48.0000	6.9282
31.2935	48.0000	6.9282
31.3078	38.0000	6.1644
31.3220	40.0000	6.3246
31.3363	50.0000	7.0711
31.3506	43.0000	6.5574
31.3648	56.0000	7.4833
31.3791	41.0000	6.4031
31.3933	29.0000	5.3852
31.4076	48.0000	6.9282
31.4219	32.0000	5.6569
31.4361	49.0000	7.0000
31.4504	47.0000	6.8557
31.4646	38.0000	6.1644
31.4789	48.0000	6.9282
31.4932	53.0000	7.2801
31.5074	37.0000	6.0828
31.5217	42.0000	6.4807
31.5359	46.0000	6.7823
31.5502	44.0000	6.6332
31.5645	47.0000	6.8557
31.5787	36.0000	6.0000
31.5930	46.0000	6.7823
31.6072	35.0000	5.9161
31.6215	43.0000	6.5574
31.6358	45.0000	6.7082
31.6500	49.0000	7.0000
31.6643	48.0000	6.9282
31.6785	40.0000	6.3246
31.6928	33.0000	5.7446
31.7070	44.0000	6.6332
31.7213	37.0000	6.0828
31.7356	47.0000	6.8557
31.7498	33.0000	5.7446
31.7641	50.0000	7.0711
31.7783	40.0000	6.3246
31.7926	37.0000	6.0828
31.8069	40.0000	6.3246
31.8211	38.0000	6.1644
31.8354	46.0000	6.7823
31.8496	38.0000	6.1644
31.8639	50.0000	7.0711
31.8782	33.0000	5.7446
31.8924	37.0000	6.0828
31.9067	34.0000	5.8310
31.9209	50.0000	7.0711
31.9352	43.0000	6.5574
31.9495	41.0000	6.4031
31.9637	44.0000	6.6332
31.9780	47.0000	6.8557
31.9922	45.0000	6.7082
32.0065	48.0000	6.9282
32.0208	47.0000	6.8557
32.0350	34.0000	5.8310
32.0493	42.0000	6.4807
32.0635	38.0000	6.1644
32.0778	48.0000	6.9282
32.0921	45.0000	6.7082
32.1063	35.0000	5.9161
32.1206	44.0000	6.6332
32.1348	47.0000	6.8557
32.1491	46.0000	6.7823
32.1634	34.0000	5.8310
32.1776	36.0000	6.0000
32.1919	38.0000	6.1644
32.2061	46.0000	6.7823
32.2204	34.0000	5.8310
32.2347	47.0000	6.8557
32.2489	42.0000	6.4807
32.2632	55.0000	7.4162
32.2774	48.0000	6.9282
32.2917	44.0000	6.6332
32.3059	33.0000	5.7446
32.3202	43.0000	6.5574
32.3345	49.0000	7.0000
32.3487	41.0000	6.4031
32.3630	57.0000	7.5498
32.3772	42.0000	6.4807
32.3915	48.0000	6.9282
32.4058	50.0000	7.0711
32.4200	44.0000	6.6332
32.4343	34.0000	5.8310
32.4485	35.0000	5.9161
32.4628	36.0000	6.0000
32.4771	39.0000	6.2450
32.4913	40.0000	6.3246
32.5056	47.0000	6.8557
32.5198	43.0000	6.5574
32.5341	46.0000	6.7823
32.5484	42.0000	6.4807
32.5626	37.0000	6.0828
32.5769	45.0000	6.7082
32.5911	37.0000	6.0828
32.6054	35.0000	5.9161
32.6197	51.0000	7.1414
32.6339	48.0000	6.9282
32.6482	57.0000	7.5498
32.6624	37.0000	6.0828
32.6767	42.0000	6.4807
32.6910	35.0000	5.9161
32.7052	34.0000	5.8310
32.7195	35.0000	5.9161
32.7337	39.0000	6.2450
32.7480	34.0000	5.8310
32.7623	40.0000	6.3246
32.7765	45.0000	6.7082
32.7908	40.0000	6.3246
32.8050	47.0000	6.8557
32.8193	45.0000	6.7082
32.8336	52.0000	7.2111
32.8478	43.0000	6.5574
32.8621	49.0000	7.0000
32.8763	39.0000	6.2450
32.8906	43.0000	6.5574
32.9048	35.0000	5.9161
32.9191	36.0000	6.0000
32.9334	48.0000	6.9282
32.9476	47.0000	6.8557
32.9619	42.0000	6.4807
32.9761	46.0000	6.7823
32.9904	33.0000	5.7446
33.0047	34.0000	5.8310
33.0189	38.0000	6.1644
33.0332	42.0000	6.4807
33.0474	28.0000	5.2915
33.0617	53.0000	7.2801
33.0760	40.0000	6.3246
33.0902	37.0000	6.0828
33.1045	40.0000	6.3246
33.1187	35.0000	5.9161
33.1330	49.0000	7.0000
33.1473	49.0000	7.0000
33.1615	49.0000	7.0000
33.1758	42.0000	6.4807
33.1900	40.0000	6.3246
33.2043	40.0000	6.3246
33.2186	37.0000	6.0828
33.2328	58.0000	7.6158
33.2471	47.0000	6.8557
33.2613	32.0000	5.6569
33.2756	44.0000	6.6332
33.2899	31.0000	5.5678
33.3041	41.0000	6.4031
33.3184	44.0000	6.6332
33.3326	52.0000	7.2111
33.3469	39.0000	6.2450
33.3612	41.0000	6.4031
33.3754	44.0000	6.6332
33.3897	42.0000	6.4807
33.4039	32.0000	5.6569
33.4182	27.0000	5.1962
33.4324	34.0000	5.8310
33.4467	49.0000	7.0000
33.4610	34.0000	5.8310
33.4752	41.0000	6.4031
33.4895	38.0000	6.1644
33.5037	39.0000	6.2450
33.5180	31.0000	5.5678
33.5323	43.0000	6.5574
33.5465	42.0000	6.4807
33.5608	42.0000	6.4807
33.5750	44.0000	6.6332
33.5893	38.0000	6.1644
33.6036	45.0000	6.7082
33.6178	42.0000	6.4807
33.6321	37.0000	6.0828
33.6463	48.0000	6.9282
33.6606	42.0000	6.4807
33.6749	42.0000	6.4807
33.6891	33.0000	5.7446
33.7034	51.0000	7.1414
33.7176	36.0000	6.0000
33.7319	46.0000	6.7823
33.7462	33.0000	5.7446
33.7604	38.0000	6.1644
33.7747	43.0000	6.5574
33.7889	35.0000	5.9161
33.8032	41.0000	6.4031
33.8175	40.0000	6.3246
33.8317	42.0000	6.4807
33.8460	33.0000	5.7446
33.8602	48.0000	6.9282
33.8745	41.0000	6.4031
33.8888	41.0000	6.4031
33.9030	30.0000	5.4772
33.9173	43.0000	6.5574
33.9315	53.0000	7.2801
33.9458	37.0000	6.0828
33.9601	55.0000	7.4162
33.9743	42.0000	6.4807
33.9886	43.0000	6.5574
34.0028	56.0000	7.4833
34.0171	48.0000	6.9282
34.0313	65.0000	8.0623
34.0456	51.0000	7.1414
34.0599	50.0000	7.0711
34.0741	41.0000	6.4031
34.0884	50.0000	7.0711
34.1026	46.0000	6.7823
34.1169	46.0000	6.7823
34.1312	50.0000	7.0711
34.1454	45.0000	6.7082
34.1597	53.0000	7.2801
34.1739	51.0000	7.1414
34.1882	42.0000	6.4807
34.2025	34.0000	5.8310
34.2167	42.0000	6.4807
34.2310	38.0000	6.1644
34.2452	38.0000	6.1644
34.2595	35.0000	5.9161
34.2738	31.0000	5.5678
34.2880	35.0000	5.9161
34.3023	35.0000	5.9161
34.3165	45.0000	6.7082
34.3308	35.0000	5.9161
34.3451	50.0000	7.0711
34.3593	23.0000	4.7958
34.3736	46.0000	6.7823
34.3878	34.0000	5.8310
34.4021	37.0000	6.0828
34.4164	29.0000	5.3852
34.4306	39.0000	6.2450
34.4449	35.0000	5.9161
34.4591	40.0000	6.3246
34.4734	37.0000	6.0828
34.4877	35.0000	5.9161
34.5019	31.0000	5.5678
34.5162	38.0000	6.1644
34.5304	44.0000	6.6332
34.5447	38.0000	6.1644
34.5589	52.0000	7.2111
34.5732	38.0000	6.1644
34.5875	37.0000	6.0828
34.6017	37.0000	6.0828
34.6160	40.0000	6.3246
34.6302	50.0000	7.0711
34.6445	37.0000	6.0828
34.6588	41.0000	6.4031
34.6730	47.0000	6.8557
34.6873	42.0000	6.4807
34.7015	52.0000	7.2111
34.7158	49.0000	7.0000
34.7301	42.0000	6.4807
34.7443	39.0000	6.2450
34.7586	29.0000	5.3852
34.7728	47.0000	6.8557
34.7871	39.0000	6.2450
34.8014	39.0000	6.2450
34.8156	34.0000	5.8310
34.8299	42.0000	6.4807
34.8441	25.0000	5.0000
34.8584	35.0000	5.9161
34.8727	37.0000	6.0828
34.8869	43.0000	6.5574
34.9012	40.0000	6.3246
34.9154	42.0000	6.4807
34.9297	37.0000	6.0828
34.9440	40.0000	6.3246
34.9582	44.0000	6.6332
34.9725	41.0000	6.4031
34.9867	44.0000	6.6332
35.0010	40.0000	6.3246
35.0153	47.0000	6.8557
35.0295	48.0000	6.9282
35.0438	48.0000	6.9282
35.0580	39.0000	6.2450
35.0723	41.0000	6.4031
35.0866	31.0000	5.5678
35.1008	36.0000	6.0000
35.1151	42.0000	6.4807
35.1293	38.0000	6.1644
35.1436	46.0000	6.7823
35.1578	51.0000	7.1414
35.1721	36.0000	6.0000
35.1864	46.0000	6.7823
35.2006	43.0000	6.5574
35.2149	38.0000	6.1644
35.2291	54.0000	7.3485
35.2434	38.0000	6.1644
35.2577	36.0000	6.0000
35.2719	44.0000	6.6332
35.2862	38.0000	6.1644
35.3004	46.0000	6.7823
35.3147	51.0000	7.1414
35.3290	41.0000	6.4031
35.3432	36.0000	6.0000
35.3575	53.0000	7.2801
35.3717	51.0000	7.1414
35.3860	46.0000	6.7823
35.4003	40.0000	6.3246
35.4145	44.0000	6.6332
35.4288	53.0000	7.2801
35.4430	53.0000	7.2801
35.4573	49.0000	7.0000
35.4716	48.0000	6.9282
35.4858	70.0000	8.3666
35.5001	57.0000	7.5498
35.5143	40.0000	6.3246
35.5286	49.0000	7.0000
35.5429	49.0000	7.0000
35.5571	41.0000	6.4031
35.5714	45.0000	6.7082
35.5856	54.0000	7.3485
35.5999	55.0000	7.4162
35.6142	56.0000	7.4833
35.6284	57.0000	7.5498
35.6427	51.0000	7.1414
35.6569	71.0000	8.4261
35.6712	63.0000	7.9373
35.6855	59.0000	7.6811
35.6997	84.0000	9.1652
35.7140	73.0000	8.5440
35.7282	83.0000	9.1104
35.7425	77.0000	8.7750
35.7567	88.0000	9.3808
35.7710	88.0000	9.3808
35.7853	90.0000	9.4868
35.7995	106.0000	10.2956
35.8138	120.0000	10.9545
35.8280	155.0000	12.4499
35.8423	155.0000	12.4499
35.8566	196.0000	14.0000
35.8708	231.0000	15.1987
35.8851	291.0000	17.0587
35.8993	379.0000	19.4679
35.9136	467.0000	21.6102
35.9279	522.0000	22.8473
35.9421	543.0000	23.3024
35.9564	530.0000	23.0217
35.9706	471.0000	21.7025
35.9849	452.0000	21.2603
35.9992	394.0000	19.8494
36.0134	409.0000	20.2237
36.0277	386.0000	19.6469
36.0419	301.0000	17.3494
36.0562	261.0000	16.1555
36.0705	227.0000	15.0665
36.0847	193.0000	13.8924
36.0990	168.0000	12.9615
36.1132	153.0000	12.3693
36.1275	114.0000	10.6771
36.1418	94.0000	9.6954
36.1560	100.0000	10.0000
36.1703	89.0000	9.4340
36.1845	74.0000	8.6023
36.1988	80.0000	8.9443
36.2131	76.0000	8.7178
36.2273	53.0000	7.2801
36.2416	67.0000	8.1854
36.2558	69.0000	8.3066
36.2701	63.0000	7.9373
36.2843	40.0000	6.3246
36.2986	39.0000	6.2450
36.3129	64.0000	8.0000
36.3271	53.0000	7.2801
36.3414	48.0000	6.9282
36.3556	59.0000	7.6811
36.3699	58.0000	7.6158
36.3842	58.0000	7.6158
36.3984	47.0000	6.8557
36.4127	37.0000	6.0828
36.4269	44.0000	6.6332
36.4412	56.0000	7.4833
36.4555	34.0000	5.8310
36.4697	47.0000	6.8557
36.4840	54.0000	7.3485
36.4982	50.0000	7.0711
36.5125	43.0000	6.5574
36.5268	34.0000	5.8310
36.5410	51.0000	7.1414
36.5553	47.0000	6.8557
36.5695	45.0000	6.7082
36.5838	52.0000	7.2111
36.5981	44.0000	6.6332
36.6123	39.0000	6.2450
36.6266	46.0000	6.7823
36.6408	47.0000	6.8557
36.6551	35.0000	5.9161
36.6694	53.0000	7.2801
36.6836	39.0000	6.2450
36.6979	47.0000	6.8557
36.7121	51.0000	7.1414
36.7264	42.0000	6.4807
36.7407	43.0000	6.5574
36.7549	44.0000	6.6332
36.7692	42.0000	6.4807
36.7834	50.0000	7.0711
36.7977	51.0000	7.1414
36.8120	39.0000	6.2450
36.8262	29.0000	5.3852
36.8405	35.0000	5.9161
36.8547	58.0000	7.6158
36.8690	39.0000	6.2450
36.8832	42.0000	6.4807
36.8975	47.0000	6.8557
36.9118	40.0000	6.3246
36.9260	42.0000	6.4807
36.9403	32.0000	5.6569
36.9545	35.0000	5.9161
36.9688	29.0000	5.3852
36.9831	36.0000	6.0000
36.9973	34.0000	5.8310
37.0116	34.0000	5.8310
37.0258	40.0000	6.3246
37.0401	41.0000	6.4031
37.0544	41.0000	6.4031
37.0686	36.0000	6.0000
37.0829	35.0000	5.9161
37.0971	30.0000	5.4772
37.1114	31.0000	5.5678
37.1257	33.0000	5.7446
37.1399	32.0000	5.6569
37.1542	31.0000	5.5678
37.1684	31.0000	5.5678
37.1827	39.0000	6.2450
37.1970	44.0000	6.6332
37.2112	49.0000	7.0000
37.2255	33.0000	5.7446
37.2397	25.0000	5.0000
37.2540	37.0000	6.0828
37.2683	37.0000	6.0828
37.2825	31.0000	5.5678
37.2968	52.0000	7.2111
37.3110	38.0000	6.1644
37.3253	45.0000	6.7082
37.3396	44.0000	6.6332
37.3538	37.0000	6.0828
37.3681	44.0000	6.6332
37.3823	30.0000	5.4772
37.3966	52.0000	7.2111
37.4108	43.0000	6.5574
37.4251	41.0000	6.4031
37.4394	40.0000	6.3246
37.4536	41.0000	6.4031
37.4679	43.0000	6.5574
37.4821	41.0000	6.4031
37.4964	47.0000	6.8557
37.5107	38.0000	6.1644
37.5249	37.0000	6.0828
37.5392	35.0000	5.9161
37.5534	30.0000	5.4772
37.5677	28.0000	5.2915
37.5820	43.0000	6.5574
37.5962	29.0000	5.3852
37.6105	46.0000	6.7823
37.6247	32.0000	5.6569
37.6390	38.0000	6.1644
37.6533	28.0000	5.2915
37.6675	37.0000	6.0828
37.6818	34.0000	5.8310
37.6960	27.0000	5.1962
37.7103	42.0000	6.4807
37.7246	33.0000	5.7446
37.7388	25.0000	5.0000
37.7531	29.0000	5.3852
37.7673	37.0000	6.0828
37.7816	35.0000	5.9161
37.7959	36.0000	6.0000
37.8101	25.0000	5.0000
37.8244	32.0000	5.6569
37.8386	35.0000	5.9161
37.8529	26.0000	5.0990
37.8672	44.0000	6.6332
37.8814	39.0000	6.2450
37.8957	38.0000	6.1644
37.9099	35.0000	5.9161
37.9242	43.0000	6.5574
37.9385	42.0000	6.4807
37.9527	42.0000	6.4807
37.9670	41.0000	6.4031
37.9812	37.0000	6.0828
37.9955	40.0000	6.3246
38.0097	43.0000	6.5574
38.0240	34.0000	5.8310
38.0383	39.0000	6.2450
38.0525	36.0000	6.0000
38.0668	31.0000	5.5678
38.0810	31.0000	5.5678
38.0953	34.0000	5.8310
38.1096	46.0000	6.7823
38.1238	37.0000	6.0828
38.1381	37.0000	6.0828
38.1523	35.0000	5.9161
38.1666	41.0000	6.4031
38.1809	33.0000	5.7446
38.1951	44.0000	6.6332
38.2094	38.0000	6.1644
38.2236	35.0000	5.9161
38.2379	45.0000	6.7082
38.2522	41.0000	6.4031
38.2664	34.0000	5.8310
38.2807	37.0000	6.0828
38.2949	36.0000	6.0000
38.3092	32.0000	5.6569
38.3235	29.0000	5.3852
38.3377	49.0000	7.0000
38.3520	36.0000	6.0000
38.3662	33.0000	5.7446
38.3805	37.0000	6.0828
38.3948	41.0000	6.4031
38.4090	32.0000	5.6569
38.4233	20.0000	4.4721
38.4375	34.0000	5.8310
38.4518	32.0000	5.6569
38.4661	23.0000	4.7958
38.4803	33.0000	5.7446
38.4946	25.0000	5.0000
38.5088	39.0000	6.2450
38.5231	34.0000	5.8310
38.5374	27.0000	5.1962
38.5516	38.0000	6.1644
38.5659	36.0000	6.0000
38.5801	36.0000	6.0000
38.5944	38.0000	6.1644
38.6086	34.0000	5.8310
38.6229	28.0000	5.2915
38.6372	33.0000	5.7446
38.6514	32.0000	5.6569
38.6657	44.0000	6.6332
38.6799	36.0000	6.0000
38.6942	35.0000	5.9161
38.7085	34.0000	5.8310
38.7227	42.0000	6.4807
38.7370	41.0000	6.4031
38.7512	36.0000	6.0000
38.7655	30.0000	5.4772
38.7798	32.0000	5.6569
38.7940	30.0000	5.4772
38.8083	35.0000	5.9161
38.8225	35.0000	5.9161
38.8368	36.0000	6.0000
38.8511	38.0000	6.1644
38.8653	34.0000	5.8310
38.8796	48.0000	6.9282
38.8938	48.0000	6.9282
38.9081	39.0000	6.2450
38.9224	39.0000	6.2450
38.9366	48.0000	6.9282
38.9509	44.0000	6.6332
38.9651	55.0000	7.4162
38.9794	49.0000	7.0000
38.9937	63.0000	7.9373
39.0079	86.0000	9.2736
39.0222	87.0000	9.3274
39.0364	86.0000	9.2736
39.0507	110.0000	10.4881
39.0650	92.0000	9.5917
39.0792	80.0000	8.9443
39.0935	98.0000	9.8995
39.1077	88.0000	9.3808
39.1220	75.0000	8.6603
39.1362	86.0000	9.2736
39.1505	87.0000	9.3274
39.1648	80.0000	8.9443
39.1790	65.0000	8.0623
39.1933	69.0000	8.3066
39.2075	51.0000	7.1414
39.2218	56.0000	7.4833
39.2361	49.0000	7.0000
39.2503	52.0000	7.2111
39.2646	41.0000	6.4031
39.2788	37.0000	6.0828
39.2931	32.0000	5.6569
39.3074	42.0000	6.4807
39.3216	43.0000	6.5574
39.3359	34.0000	5.8310
39.3501	33.0000	5.7446
39.3644	40.0000	6.3246
39.3787	34.0000	5.8310
39.3929	42.0000	6.4807
39.4072	34.0000	5.8310
39.4214	40.0000	6.3246
39.4357	31.0000	5.5678
39.4500	40.0000	6.3246
39.4642	39.0000	6.2450
39.4785	28.0000	5.2915
39.4927	25.0000	5.0000
39.5070	30.0000	5.4772
39.5213	25.0000	5.0000
39.5355	33.0000	5.7446
39.5498	47.0000	6.8557
39.5640	36.0000	6.0000
39.5783	31.0000	5.5678
39.5926	46.0000	6.7823
39.6068	29.0000	5.3852
39.6211	28.0000	5.2915
39.6353	26.0000	5.0990
39.6496	38.0000	6.1644
39.6639	42.0000	6.4807
39.6781	36.0000	6.0000
39.6924	32.0000	5.6569
39.7066	27.0000	5.1962
39.7209	37.0000	6.0828
39.7351	44.0000	6.6332
39.7494	34.0000	5.8310
39.7637	40.0000	6.3246
39.7779	34.0000	5.8310
39.7922	30.0000	5.4772
39.8064	37.0000	6.0828
39.8207	35.0000	5.9161
39.8350	35.0000	5.9161
39.8492	31.0000	5.5678
39.8635	38.0000	6.1644
39.8777	29.0000	5.3852
39.8920	33.0000	5.7446
39.9063	31.0000	5.5678
39.9205	32.0000	5.6569
39.9348	27.0000	5.1962
39.9490	37.0000	6.0828
39.9633	40.0000	6.3246
39.9776	39.0000	6.2450
39.9918	32.0000	5.6569
40.0061	38.0000	6.1644
40.0203	36.0000	6.0000
40.0346	34.0000	5.8310
40.0489	43.0000	6.5574
40.0631	23.0000	4.7958
40.0774	35.0000	5.9161
40.0916	33.0000	5.7446
40.1059	32.0000	5.6569
40.1202	37.0000	6.0828
40.1344	28.0000	5.2915
40.1487	34.0000	5.8310
40.1629	28.0000	5.2915
40.1772	21.0000	4.5826
40.1915	36.0000	6.0000
40.2057	30.0000	5.4772
40.2200	30.0000	5.4772
40.2342	30.0000	5.4772
40.2485	24.0000	4.8990
40.2627	29.0000	5.3852
40.2770	39.0000	6.2450
40.2913	33.0000	5.7446
40.3055	28.0000	5.2915
40.3198	38.0000	6.1644
40.3340	28.0000	5.2915
40.3483	32.0000	5.6569
40.3626	23.0000	4.7958
40.3768	23.0000	4.7958
40.3911	26.0000	5.0990
40.4053	37.0000	6.0828
40.4196	34.0000	5.8310
40.4339	26.0000	5.0990
40.4481	38.0000	6.1644
40.4624	30.0000	5.4772
40.4766	43.0000	6.5574
40.4909	34.0000	5.8310
40.5052	30.0000	5.4772
40.5194	37.0000	6.0828
40.5337	32.0000	5.6569
40.5479	29.0000	5.3852
40.5622	27.0000	5.1962
40.5765	32.0000	5.6569
40.5907	45.0000	6.7082
40.6050	26.0000	5.0990
40.6192	38.0000	6.1644
40.6335	30.0000	5.4772
40.6478	31.0000	5.5678
40.6620	45.0000	6.7082
40.6763	36.0000	6.0000
40.6905	35.0000	5.9161
40.7048	36.0000	6.0000
40.7191	36.0000	6.0000
40.7333	34.0000	5.8310
40.7476	46.0000	6.7823
40.7618	43.0000	6.5574
40.7761	46.0000	6.7823
40.7904	37.0000	6.0828
40.8046	33.0000	5.7446
40.8189	52.0000	7.2111
40.8331	36.0000	6.0000
40.8474	40.0000	6.3246
40.8616	37.0000	6.0828
40.8759	42.0000	6.4807
40.8902	43.0000	6.5574
40.9044	55.0000	7.4162
40.9187	56.0000	7.4833
40.9329	56.0000	7.4833
40.9472	62.0000	7.8740
40.9615	49.0000	7.0000
40.9757	60.0000	7.7460
40.9900	80.0000	8.9443
41.0042	87.0000	9.3274
41.0185	104.0000	10.1980
41.0328	113.0000	10.6301
41.0470	166.0000	12.8841
41.0613	171.0000	13.0767
41.0755	248.0000	15.7480
41.0898	248.0000	15.7480
41.1041	282.0000	16.7929
41.1183	243.0000	15.5885
41.1326	228.0000	15.0997
41.1468	216.0000	14.6969
41.1611	201.0000	14.1774
41.1754	202.0000	14.2127
41.1896	210.0000	14.4914
41.2039	181.0000	13.4536
41.2181	154.0000	12.4097
41.2324	160.0000	12.6491
41.2467	130.0000	11.4018
41.2609	123.0000	11.0905
41.2752	79.0000	8.8882
41.2894	83.0000	9.1104
41.3037	63.0000	7.9373
41.3180	60.0000	7.7460
41.3322	57.0000	7.5498
41.3465	61.0000	7.8102
41.3607	50.0000	7.0711
41.3750	49.0000	7.0000
41.3893	51.0000	7.1414
41.4035	59.0000	7.6811
41.4178	58.0000	7.6158
41.4320	48.0000	6.9282
41.4463	46.0000	6.7823
41.4605	49.0000	7.0000
41.4748	46.0000	6.7823
41.4891	43.0000	6.5574
41.5033	54.0000	7.3485
41.5176	42.0000	6.4807
41.5318	44.0000	6.6332
41.5461	42.0000	6.4807
41.5604	39.0000	6.2450
41.5746	36.0000	6.0000
41.5889	45.0000	6.7082
41.6031	35.0000	5.9161
41.6174	33.0000	5.7446
41.6317	35.0000	5.9161
41.6459	36.0000	6.0000
41.6602	35.0000	5.9161
41.6744	35.0000	5.9161
41.6887	38.0000	6.1644
41.7030	31.0000	5.5678
41.7172	32.0000	5.6569
41.7315	31.0000	5.5678
41.7457	37.0000	6.0828
41.7600	41.0000	6.4031
41.7743	36.0000	6.0000
41.7885	29.0000	5.3852
41.8028	35.0000	5.9161
41.8170	31.0000	5.5678
41.8313	26.0000	5.0990
41.8456	38.0000	6.1644
41.8598	33.0000	5.7446
41.8741	41.0000	6.4031
41.8883	19.0000	4.3589
41.9026	28.0000	5.2915
41.9169	34.0000	5.8310
41.9311	30.0000	5.4772
41.9454	37.0000	6.0828
41.9596	24.0000	4.8990
41.9739	23.0000	4.7958
41.9881	41.0000	6.4031
42.0024	28.0000	5.2915
42.0167	21.0000	4.5826
42.0309	24.0000	4.8990
42.0452	35.0000	5.9161
42.0594	30.0000	5.4772
42.0737	23.0000	4.7958
42.0880	38.0000	6.1644
42.1022	25.0000	5.0000
42.1165	33.0000	5.7446
42.1307	28.0000	5.2915
42.1450	32.0000	5.6569
42.1593	29.0000	5.3852
42.1735	35.0000	5.9161
42.1878	41.0000	6.4031
42.2020	36.0000	6.0000
42.2163	31.0000	5.5678
42.2306	18.0000	4.2426
42.2448	30.0000	5.4772
42.2591	26.0000	5.0990
42.2733	25.0000	5.0000
42.2876	32.0000	5.6569
42.3019	43.0000	6.5574
42.3161	22.0000	4.6904
42.3304	31.0000	5.5678
42.3446	37.0000	6.0828
42.3589	30.0000	5.4772
42.3732	22.0000	4.6904
42.3874	31.0000	5.5678
42.4017	34.0000	5.8310
42.4159	33.0000	5.7446
42.4302	30.0000	5.4772
42.4445	38.0000	6.1644
42.4587	29.0000	5.3852
42.4730	51.0000	7.1414
42.4872	39.0000	6.2450
42.5015	42.0000	6.4807
42.5158	38.0000	6.1644
42.5300	28.0000	5.2915
42.5443	25.0000	5.0000
42.5585	36.0000	6.0000
42.5728	34.0000	5.8310
42.5870	32.0000	5.6569
42.6013	37.0000	6.0828
42.6156	33.0000	5.7446
42.6298	18.0000	4.2426
42.6441	25.0000	5.0000
42.6583	31.0000	5.5678
42.6726	49.0000	7.0000
42.6869	31.0000	5.5678
42.7011	20.0000	4.4721
42.7154	36.0000	6.0000
42.7296	21.0000	4.5826
42.7439	28.0000	5.2915
42.7582	18.0000	4.2426
42.7724	17.0000	4.1231
42.7867	23.0000	4.7958
42.8009	34.0000	5.8310
42.8152	30.0000	5.4772
42.8295	21.0000	4.5826
42.8437	32.0000	5.6569
42.8580	34.0000	5.8310
42.8722	30.0000	5.4772
42.8865	23.0000	4.7958
42.9008	35.0000	5.9161
42.9150	27.0000	5.1962
42.9293	25.0000	5.0000
42.9435	28.0000	5.2915
42.9578	33.0000	5.7446
42.9721	32.0000	5.6569
42.9863	27.0000	5.1962
43.0006	41.0000	6.4031
43.0148	31.0000	5.5678
43.0291	33.0000	5.7446
43.0434	34.0000	5.8310
43.0576	29.0000	5.3852
43.0719	26.0000	5.0990
43.0861	28.0000	5.2915
43.1004	36.0000	6.0000
43.1146	40.0000	6.3246
43.1289	23.0000	4.7958
43.1432	38.0000	6.1644
43.1574	30.0000	5.4772
43.1717	32.0000	5.6569
43.1859	34.0000	5.8310
43.2002	36.0000	6.0000
43.2145	28.0000	5.2915
43.2287	33.0000	5.7446
43.2430	21.0000	4.5826
43.2572	29.0000	5.3852
43.2715	34.0000	5.8310
43.2858	31.0000	5.5678
43.3000	39.0000	6.2450
43.3143	37.0000	6.0828
43.3285	26.0000	5.0990
43.3428	28.0000	5.2915
43.3571	28.0000	5.2915
43.3713	24.0000	4.8990
43.3856	18.0000	4.2426
43.3998	27.0000	5.1962
43.4141	32.0000	5.6569
43.4284	28.0000	5.2915
43.4426	26.0000	5.0990
43.4569	21.0000	4.5826
43.4711	27.0000	5.1962
43.4854	22.0000	4.6904
43.4997	25.0000	5.0000
43.5139	23.0000	4.7958
43.5282	28.0000	5.2915
43.5424	27.0000	5.1962
43.5567	26.0000	5.0990
43.5710	31.0000	5.5678
43.5852	36.0000	6.0000
43.5995	35.0000	5.9161
43.6137	31.0000	5.5678
43.6280	33.0000	5.7446
43.6423	35.0000	5.9161
43.6565	39.0000	6.2450
43.6708	26.0000	5.0990
43.6850	31.0000	5.5678
43.6993	32.0000	5.6569
43.7135	47.0000	6.8557
43.7278	29.0000	5.3852
43.7421	42.0000	6.4807
43.7563	33.0000	5.7446
43.7706	37.0000	6.0828
43.7848	38.0000	6.1644
43.7991	45.0000	6.7082
43.8134	48.0000	6.9282
43.8276	67.0000	8.1854
43.8419	73.0000	8.5440
43.8561	79.0000	8.8882
43.8704	84.0000	9.1652
43.8847	76.0000	8.7178
43.8989	120.0000	10.9545
43.9132	106.0000	10.2956
43.9274	94.0000	9.6954
43.9417	78.0000	8.8318
43.9560	81.0000	9.0000
43.9702	83.0000	9.1104
43.9845	89.0000	9.4340
43.9987	81.0000	9.0000
44.0130	72.0000	8.4853
44.0273	74.0000	8.6023
44.0415	65.0000	8.0623
44.0558	57.0000	7.5498
44.0700	53.0000	7.2801
44.0843	49.0000	7.0000
44.0986	56.0000	7.4833
44.1128	30.0000	5.4772
44.1271	37.0000	6.0828
44.1413	36.0000	6.0000
44.1556	37.0000	6.0828
44.1699	32.0000	5.6569
44.1841	30.0000	5.4772
44.1984	32.0000	5.6569
44.2126	27.0000	5.1962
44.2269	22.0000	4.6904
44.2412	28.0000	5.2915
44.2554	28.0000	5.2915
44.2697	25.0000	5.0000
44.2839	26.0000	5.0990
44.2982	30.0000	5.4772
44.3124	31.0000	5.5678
44.3267	32.0000	5.6569
44.3410	31.0000	5.5678
44.3552	40.0000	6.3246
44.3695	28.0000	5.2915
44.3837	22.0000	4.6904
44.3980	29.0000	5.3852
44.4123	26.0000	5.0990
44.4265	27.0000	5.1962
44.4408	22.0000	4.6904
44.4550	20.0000	4.4721
44.4693	27.0000	5.1962
44.4836	37.0000	6.0828
44.4978	27.0000	5.1962
44.5121	22.0000	4.6904
44.5263	27.0000	5.1962
44.5406	21.0000	4.5826
44.5549	33.0000	5.7446
44.5691	31.0000	5.5678
44.5834	25.0000	5.0000
44.5976	27.0000	5.1962
44.6119	22.0000	4.6904
44.6262	28.0000	5.2915
44.6404	28.0000	5.2915
44.6547	23.0000	4.7958
44.6689	25.0000	5.0000
44.6832	28.0000	5.2915
44.6975	19.0000	4.3589
44.7117	26.0000	5.0990
44.7260	21.0000	4.5826
44.7402	26.0000	5.0990
44.7545	34.0000	5.8310
44.7688	16.0000	4.0000
44.7830	22.0000	4.6904
44.7973	38.0000	6.1644
44.8115	29.0000	5.3852
44.8258	28.0000	5.2915
44.8400	17.0000	4.1231
44.8543	28.0000	5.2915
44.8686	33.0000	5.7446
44.8828	31.0000	5.5678
44.8971	19.0000	4.3589
44.9113	28.0000	5.2915
44.9256	22.0000	4.6904
44.9399	28.0000	5.2915
44.9541	20.0000	4.4721
44.9684	26.0000	5.0990
44.9826	23.0000	4.7958
44.9969	29.0000	5.3852
45.0112	32.0000	5.6569
45.0254	26.0000	5.0990
45.0397	26.0000	5.0990
45.0539	37.0000	6.0828
45.0682	30.0000	5.4772
45.0825	36.0000	6.0000
45.0967	39.0000	6.2450
45.1110	26.0000	5.0990
45.1252	30.0000	5.4772
45.1395	36.0000	6.0000
45.1538	45.0000	6.7082
45.1680	27.0000	5.1962
45.1823	18.0000	4.2426
45.1965	34.0000	5.8310
45.2108	28.0000	5.2915
45.2251	36.0000	6.0000
45.2393	37.0000	6.0828
45.2536	23.0000	4.7958
45.2678	39.0000	6.2450
45.2821	27.0000	5.1962
45.2964	29.0000	5.3852
45.3106	37.0000	6.0828
45.3249	24.0000	4.8990
45.3391	31.0000	5.5678
45.3534	21.0000	4.5826
45.3677	28.0000	5.2915
45.3819	28.0000	5.2915
45.3962	29.0000	5.3852
45.4104	20.0000	4.4721
45.4247	39.0000	6.2450
45.4389	34.0000	5.8310
45.4532	22.0000	4.6904
45.4675	27.0000	5.1962
45.4817	24.0000	4.8990
45.4960	30.0000	5.4772
45.5102	20.0000	4.4721
45.5245	38.0000	6.1644
45.5388	28.0000	5.2915
45.5530	32.0000	5.6569
45.5673	24.0000	4.8990
45.5815	29.0000	5.3852
45.5958	26.0000	5.0990
45.6101	23.0000	4.7958
45.6243	27.0000	5.1962
45.6386	25.0000	5.0000
45.6528	23.0000	4.7958
45.6671	30.0000	5.4772
45.6814	24.0000	4.8990
45.6956	25.0000	5.0000
45.7099	26.0000	5.0990
45.7241	26.0000	5.0990
45.7384	35.0000	5.9161
45.7527	28.0000	5.2915
45.7669	30.0000	5.4772
45.7812	37.0000	6.0828
45.7954	23.0000	4.7958
45.8097	24.0000	4.8990
45.8240	22.0000	4.6904
45.8382	25.0000	5.0000
45.8525	28.0000	5.2915
45.8667	22.0000	4.6904
45.8810	24.0000	4.8990
45.8953	25.0000	5.0000
45.9095	14.0000	3.7417
45.9238	25.0000	5.0000
45.9380	25.0000	5.0000
45.9523	26.0000	5.0990
45.9665	30.0000	5.4772
45.9808	24.0000	4.8990
45.9951	23.0000	4.7958
46.0093	23.0000	4.7958
46.0236	28.0000	5.2915
46.0378	25.0000	5.0000
46.0521	24.0000	4.8990
46.0664	18.0000	4.2426
46.0806	30.0000	5.4772
46.0949	28.0000	5.2915
46.1091	25.0000	5.0000
46.1234	26.0000	5.0990
46.1377	36.0000	6.0000
46.1519	22.0000	4.6904
46.1662	23.0000	4.7958
46.1804	22.0000	4.6904
46.1947	30.0000	5.4772
46.2090	23.0000	4.7958
46.2232	24.0000	4.8990
46.2375	19.0000	4.3589
46.2517	24.0000	4.8990
46.2660	18.0000	4.2426
46.2803	25.0000	5.0000
46.2945	25.0000	5.0000
46.3088	27.0000	5.1962
46.3230	24.0000	4.8990
46.3373	21.0000	4.5826
46.3516	25.0000	5.0000
46.3658	20.0000	4.4721
46.3801	23.0000	4.7958
46.3943	25.0000	5.0000
46.4086	21.0000	4.5826
46.4229	27.0000	5.1962
46.4371	33.0000	5.7446
46.4514	27.0000	5.1962
46.4656	15.0000	3.8730
46.4799	20.0000	4.4721
46.4942	22.0000	4.6904
46.5084	36.0000	6.0000
46.5227	29.0000	5.3852
46.5369	27.0000	5.1962
46.5512	18.0000	4.2426
46.5654	24.0000	4.8990
46.5797	34.0000	5.8310
46.5940	26.0000	5.0990
46.6082	20.0000	4.4721
46.6225	32.0000	5.6569
46.6367	20.0000	4.4721
46.6510	23.0000	4.7958
46.6653	29.0000	5.3852
46.6795	27.0000	5.1962
46.6938	29.0000	5.3852
46.7080	36.0000	6.0000
46.7223	20.0000	4.4721
46.7366	20.0000	4.4721
46.7508	30.0000	5.4772
46.7651	14.0000	3.7417
46.7793	20.0000	4.4721
46.7936	27.0000	5.1962
46.8079	27.0000	5.1962
46.8221	20.0000	4.4721
46.8364	22.0000	4.6904
46.8506	27.0000	5.1962
46.8649	16.0000	4.0000
46.8792	20.0000	4.4721
46.8934	13.0000	3.6056
46.9077	23.0000	4.7958
46.9219	21.0000	4.5826
46.9362	22.0000	4.6904
46.9505	25.0000	5.0000
46.9647	25.0000	5.0000
46.9790	19.0000	4.3589
46.9932	26.0000	5.0990
47.0075	26.0000	5.0990
47.0218	22.0000	4.6904
47.0360	29.0000	5.3852
47.0503	18.0000	4.2426
47.0645	23.0000	4.7958
47.0788	25.0000	5.0000
47.0931	28.0000	5.2915
47.1073	26.0000	5.0990
47.1216	19.0000	4.3589
47.1358	19.0000	4.3589
47.1501	29.0000	5.3852
47.1643	23.0000	4.7958
47.1786	26.0000	5.0990
47.1929	27.0000	5.1962
47.2071	19.0000	4.3589
47.2214	18.0000	4.2426
47.2356	25.0000	5.0000
47.2499	28.0000	5.2915
47.2642	26.0000	5.0990
47.2784	15.0000	3.8730
47.2927	25.0000	5.0000
47.3069	25.0000	5.0000
47.3212	21.0000	4.5826
47.3355	22.0000	4.6904
47.3497	27.0000	5.1962
47.3640	32.0000	5.6569
47.3782	27.0000	5.1962
47.3925	28.0000	5.2915
47.4068	25.0000	5.0000
47.4210	24.0000	4.8990
47.4353	17.0000	4.1231
47.4495	23.0000	4.7958
47.4638	29.0000	5.3852
47.4781	29.0000	5.3852
47.4923	21.0000	4.5826
47.5066	27.0000	5.1962
47.5208	20.0000	4.4721
47.5351	26.0000	5.0990
47.5494	16.0000	4.0000
47.5636	20.0000	4.4721
47.5779	29.0000	5.3852
47.5921	21.0000	4.5826
47.6064	26.0000	5.0990
47.6207	25.0000	5.0000
47.6349	35.0000	5.9161
47.6492	33.0000	5.7446
47.6634	20.0000	4.4721
47.6777	33.0000	5.7446
47.6919	24.0000	4.8990
47.7062	22.0000	4.6904
47.7205	22.0000	4.6904
47.7347	24.0000	4.8990
47.7490	24.0000	4.8990
47.7632	21.0000	4.5826
47.7775	16.0000	4.0000
47.7918	26.0000	5.0990
47.8060	28.0000	5.2915
47.8203	27.0000	5.1962
47.8345	20.0000	4.4721
47.8488	33.0000	5.7446
47.8631	14.0000	3.7417
47.8773	24.0000	4.8990
47.8916	25.0000	5.0000
47.9058	17.0000	4.1231
47.9201	26.0000	5.0990
47.9344	24.0000	4.8990
47.9486	26.0000	5.0990
47.9629	22.0000	4.6904
47.9771	20.0000	4.4721
47.9914	22.0000	4.6904
48.0057	15.0000	3.8730
48.0199	21.0000	4.5826
48.0342	21.0000	4.5826
48.0484	18.0000	4.2426
48.0627	26.0000	5.0990
48.0770	34.0000	5.8310
48.0912	18.0000	4.2426
48.1055	21.0000	4.5826
48.1197	25.0000	5.0000
48.1340	20.0000	4.4721
48.1483	19.0000	4.3589
48.1625	15.0000	3.8730
48.1768	22.0000	4.6904
48.1910	29.0000	5.3852
48.2053	23.0000	4.7958
48.2196	26.0000	5.0990
48.2338	19.0000	4.3589
48.2481	29.0000	5.3852
48.2623	24.0000	4.8990
48.2766	25.0000	5.0000
48.2908	21.0000	4.5826
48.3051	14.0000	3.7417
48.3194	21.0000	4.5826
48.3336	20.0000	4.4721
48.3479	23.0000	4.7958
48.3621	28.0000	5.2915
48.3764	25.0000	5.0000
48.3907	24.0000	4.8990
48.4049	20.0000	4.4721
48.4192	26.0000	5.0990
48.4334	25.0000	5.0000
48.4477	10.0000	3.1623
48.4620	26.0000	5.0990
48.4762	19.0000	4.3589
48.4905	25.0000	5.0000
48.5047	25.0000	5.0000
[truncated: 4,313 more rows]
