# Supplementary material for: pdCIFplotter: visualizing powder diffraction data in pdCIF format
Source: J Appl Crystallogr. 2022 May 25;55(Pt 3):631–7. doi: 10.1107/S1600576722003478 (PMC9172038; doi:10.1107/S1600576722003478)
Supplement: Supplementary file 4 [file j-55-00631-sup4.zip]

Archive with 9 entries (8 files):
- third/third.cif
- third/third.inp
- third/xye_data/
- third/xye_data/GEM68242_b1_TOF.dat
- third/xye_data/GEM68242_b2_TOF.dat
- third/xye_data/GEM68242_b3_TOF.dat
- third/xye_data/GEM68242_b4_TOF.dat
- third/xye_data/GEM68242_b5_TOF.dat
- third/xye_data/GEM68242_b6_TOF.dat
