# Supplementary material for: pdCIFplotter: visualizing powder diffraction data in pdCIF format
Source: J Appl Crystallogr. 2022 May 25;55(Pt 3):631–7. doi: 10.1107/S1600576722003478 (PMC9172038; doi:10.1107/S1600576722003478)
Supplement: Supplementary file 4 [file j-55-00631-sup4.zip › third/third.cif]

#######	Begin powder crystal structure	#######
data_Mag_str_0
_pd_block_id	Mag_str_0
# The diffractogram block id loop is at the end of the datablock.
_diffrn_measurement_device_type	General_Materials_(GEM)_Diffractometer_at_ISIS
_pd_phase_name Mag_str
_cell_length_a  18.154652
_cell_length_b  34.067774
_cell_length_c  5.675069
_cell_angle_alpha 90
_cell_angle_beta  90
_cell_angle_gamma 90
_cell_volume 3509.96538
_cell_measurement_temperature	12
_diffrn_ambient_temperature	12
_exptl_crystal_density_diffrn	5.95593366
_space_group_crystal_system	orthorhombic
_space_group_magn.number_BNS	62.455
loop_
	_space_group_symop_magn_operation.id
	_space_group_symop_magn_operation.xyz
	_space_group_symop_magn_operation.mxmymz
	_space_group_symop_magn_operation.timereversal
	  1 -x,-y,-z  mx,my,mz +1
	  2 -x,-y+1/2,z+1/2  mx,my,-mz -1
	  3 -x,y,z+1/2  -mx,my,mz -1
	  4 -x,y+1/2,-z  -mx,my,-mz +1
	  5 -x+1/2,-y,z+1/2  -mx,-my,mz +1
	  6 -x+1/2,-y+1/2,-z  -mx,-my,-mz -1
	  7 -x+1/2,y,-z  mx,-my,mz -1
	  8 -x+1/2,y+1/2,z+1/2  mx,-my,-mz +1
	  9 x,-y,-z+1/2  -mx,my,mz -1
	 10 x,-y+1/2,z  -mx,my,-mz +1
	 11 x,y,z  mx,my,mz +1
	 12 x,y+1/2,-z+1/2  mx,my,-mz -1
	 13 x+1/2,-y,z  mx,-my,mz -1
	 14 x+1/2,-y+1/2,-z+1/2  mx,-my,-mz +1
	 15 x+1/2,y,-z+1/2  -mx,-my,mz +1
	 16 x+1/2,y+1/2,z  -mx,-my,-mz -1
loop_
	_atom_site_label
	_atom_site_type_symbol
	_atom_site_site_symmetry_multiplicity
	_atom_site_fract_x
	_atom_site_fract_y
	_atom_site_fract_z
	_atom_site_occupancy
	_atom_site_B_iso_or_equiv
Ce1_1 Ce+3  16 0.932 0.83366 0.76985 0.78 0.21565
Ce2_1 Ce+3  16 0.06838 0.9168 0.76039 0.78 0.21565
Ce3_1 Ce+3   8 0.56525 0.25 0.77209 0.78 0.21565
Ce4_1 Ce+3   8 0.56712 0 0.25 0.78 0.21565
La1_1 La  16 0.932 0.83366 0.76985 0.22 0.21565
La2_1 La  16 0.06838 0.9168 0.76039 0.22 0.21565
La3_1 La   8 0.56525 0.25 0.77209 0.22 0.21565
La4_1 La   8 0.56712 0 0.25 0.22 0.21565
Se1_1 Se   8 0.33946 0 0.25 1 0.2842
Se2_1 Se   8 0.33848 0.25 0.77891 1 0.2842
Se3_1 Se  16 0.83784 0.91658 0.75831 1 0.2842
Se4_1 Se  16 0.1623 0.83357 0.76498 1 0.2842
O1_1 O  16 -0.00111 0.79155 0.5267 1 0.27972
O2_1 O  16 -0.00259 0.87499 0.51052 1 0.27972
O3_1 O  16 0.00068 -0.0415 0.50264 1 0.27972
Mn1_1 Mn   8 0.75 0.79526 0 1 0.25874
Mn2_1 Mn   8 0.75 -0.04101 0 1 0.25874
Mn3_1 Mn   8 0.75 0.12293 0 1 0.25874
loop_
	_atom_site_moment.label
	_atom_site_moment.crystalaxis_x
	_atom_site_moment.crystalaxis_y
	_atom_site_moment.crystalaxis_z
Ce1_1     0.00000    -0.60232     0.60252
Ce2_1     0.00000     0.60232    -0.60252
Ce3_1     0.00000    -0.85169     0.00000
Ce4_1     0.00000     0.60232     0.60247
Mn1_1     4.26398     0.00000     0.00000
Mn2_1     4.26398     0.00000     0.00000
Mn3_1     4.26398     0.00000     0.00000
loop_
	_geom_bond_atom_site_label_1
	_geom_bond_atom_site_label_2
	_geom_bond_distance
	_geom_bond_site_symmetry_1
	_geom_bond_site_symmetry_2
	Ce1_1     La1_1     0.00000 1_555   1_555
	Ce1_1     O1_1      2.33170 1_555   1_455
	Ce1_1     O2_1      2.34314 1_555   9_454
	Ce1_1     O2_1      2.35767 1_555   1_455
	Ce1_1     O1_1      2.39937 1_555   9_454
	Ce2_1     La2_1     0.00000 1_555   1_555
	Ce2_1     O2_1      2.33889 1_555   9_554
	Ce2_1     O3_1      2.34097 1_555   9_544
	Ce2_1     O3_1      2.38085 1_555   1_545
	Ce2_1     O2_1      2.38741 1_555   1_555
	Ce3_1     La3_1     0.00000 1_555   1_555
	Ce3_1     O1_1      2.32259 1_555   6_455
	Ce3_1     O1_1      2.32259 1_555   7_445
	Ce3_1     O1_1      2.33397 1_555  15_444
	Ce3_1     O1_1      2.33397 1_555  14_454
	Ce4_1     La4_1     0.00000 1_555   1_555
	Ce4_1     O3_1      2.34191 1_555  13_454
	Ce4_1     O3_1      2.34191 1_555  15_455
	Ce4_1     O3_1      2.34721 1_555   7_455
	Ce4_1     O3_1      2.34721 1_555   5_454
	La1_1     Ce1_1     0.00000 1_555   1_555
	La1_1     O1_1      2.33170 1_555   1_455
	La1_1     O2_1      2.34314 1_555   9_454
	La1_1     O2_1      2.35767 1_555   1_455
	La1_1     O1_1      2.39937 1_555   9_454
	La2_1     Ce2_1     0.00000 1_555   1_555
	La2_1     O2_1      2.33889 1_555   9_554
	La2_1     O3_1      2.34097 1_555   9_544
	La2_1     O3_1      2.38085 1_555   1_545
	La2_1     O2_1      2.38741 1_555   1_555
	La3_1     Ce3_1     0.00000 1_555   1_555
	La3_1     O1_1      2.32259 1_555   6_455
	La3_1     O1_1      2.32259 1_555   7_445
	La3_1     O1_1      2.33397 1_555  15_444
	La3_1     O1_1      2.33397 1_555  14_454
	La4_1     Ce4_1     0.00000 1_555   1_555
	La4_1     O3_1      2.34191 1_555  13_454
	La4_1     O3_1      2.34191 1_555  15_455
	La4_1     O3_1      2.34721 1_555   7_455
	La4_1     O3_1      2.34721 1_555   5_454
	Se1_1     Mn2_1     2.56955 1_555   5_554
	Se1_1     Mn2_1     2.56955 1_555   7_555
	Se2_1     Mn1_1     2.55578 1_555   7_544
	Se2_1     Mn1_1     2.55578 1_555   6_554
	Se3_1     Mn3_1     2.55025 1_555   3_544
	Se3_1     Mn2_1     2.55184 1_555   1_544
	Se4_1     Mn1_1     2.54945 1_555   5_554
	Se4_1     Mn3_1     2.55148 1_555   7_544
	O1_1      Ce3_1     2.32259 1_555   6_545
	O1_1      La3_1     2.32259 1_555   6_545
	O1_1      La1_1     2.33170 1_555   1_655
	O1_1      Ce1_1     2.33170 1_555   1_655
	O1_1      Ce3_1     2.33397 1_555  14_445
	O1_1      La3_1     2.33397 1_555  14_445
	O1_1      La1_1     2.39937 1_555   9_455
	O1_1      Ce1_1     2.39937 1_555   9_455
	O1_1      O1_1      2.83103 1_555   4_535
	O1_1      O1_1      2.83782 1_555   9_555
	O1_1      O1_1      2.83782 1_555   9_554
	O1_1      O2_1      2.84422 1_555   1_555
	O2_1      La2_1     2.33889 1_555   9_555
	O2_1      Ce2_1     2.33889 1_555   9_555
	O2_1      La1_1     2.34314 1_555   9_455
	O2_1      Ce1_1     2.34314 1_555   9_455
	O2_1      Ce1_1     2.35767 1_555   1_655
	O2_1      La1_1     2.35767 1_555   1_655
	O2_1      Ce2_1     2.38741 1_555   1_555
	O2_1      La2_1     2.38741 1_555   1_555
	O2_1      O2_1      2.83909 1_555   9_555
	O2_1      O2_1      2.83909 1_555   9_554
	O2_1      O1_1      2.84422 1_555   1_555
	O2_1      O3_1      2.84597 1_555   1_545
	O3_1      Ce2_1     2.34097 1_555   9_565
	O3_1      La2_1     2.34097 1_555   9_565
	O3_1      Ce4_1     2.34191 1_555  13_454
	O3_1      La4_1     2.34191 1_555  13_454
	O3_1      La4_1     2.34721 1_555   5_554
	O3_1      Ce4_1     2.34721 1_555   5_554
	O3_1      La2_1     2.38085 1_555   1_565
	O3_1      Ce2_1     2.38085 1_555   1_565
	O3_1      O3_1      2.82789 1_555  11_554
	O3_1      O3_1      2.83764 1_555   9_554
	O3_1      O3_1      2.83764 1_555   9_555
	O3_1      O2_1      2.84597 1_555   1_565
	Mn1_1     Se4_1     2.54945 1_555   5_454
	Mn1_1     Se4_1     2.54945 1_555   9_455
	Mn1_1     Se2_1     2.55578 1_555   6_446
	Mn1_1     Se2_1     2.55578 1_555  10_444
	Mn1_1     Mn1_1     3.08381 1_555   4_535
	Mn2_1     Se3_1     2.55184 1_555  13_364
	Mn2_1     Se3_1     2.55184 1_555   1_566
	Mn2_1     Se1_1     2.56955 1_555   9_455
	Mn2_1     Se1_1     2.56955 1_555   5_454
	Mn3_1     Se3_1     2.55025 1_555  15_345
	Mn3_1     Se3_1     2.55025 1_555   3_544
	Mn3_1     Se4_1     2.55148 1_555   7_446
	Mn3_1     Se4_1     2.55148 1_555  11_444
	loop_
		_geom_angle_atom_site_label_1
		_geom_angle_atom_site_label_2
		_geom_angle_atom_site_label_3
		_geom_angle
		_geom_angle_site_symmetry_1
		_geom_angle_site_symmetry_2
		_geom_angle_site_symmetry_3
	O1_1      Ce1_1     La1_1      Invalid    1_455 1_555   1_555
	O2_1      Ce1_1     O1_1       115.457    9_454 1_555   1_455
	O2_1      Ce1_1     La1_1      Invalid    9_454 1_555   1_555
	O2_1      Ce1_1     O2_1       74.307     1_455 1_555   9_454
	O2_1      Ce1_1     O1_1       74.675     1_455 1_555   1_455
	O2_1      Ce1_1     La1_1      Invalid    1_455 1_555   1_555
	O1_1      Ce1_1     O2_1       118.224    9_454 1_555   1_455
	O1_1      Ce1_1     O2_1       73.690     9_454 1_555   9_454
	O1_1      Ce1_1     O1_1       73.699     9_454 1_555   1_455
	O1_1      Ce1_1     La1_1      Invalid    9_454 1_555   1_555
	O2_1      Ce2_1     La2_1      Invalid    9_554 1_555   1_555
	O3_1      Ce2_1     O2_1       74.909     9_544 1_555   9_554
	O3_1      Ce2_1     La2_1      Invalid    9_544 1_555   1_555
	O3_1      Ce2_1     O3_1       73.873     1_545 1_555   9_544
	O3_1      Ce2_1     O2_1       118.205    1_545 1_555   9_554
	O3_1      Ce2_1     La2_1      Invalid    1_545 1_555   1_555
	O2_1      Ce2_1     O3_1       73.290     1_555 1_555   1_545
	O2_1      Ce2_1     O3_1       114.951    1_555 1_555   9_544
	O2_1      Ce2_1     O2_1       73.832     1_555 1_555   9_554
	O2_1      Ce2_1     La2_1      Invalid    1_555 1_555   1_555
	O1_1      Ce3_1     La3_1      Invalid    6_455 1_555   1_555
	O1_1      Ce3_1     O1_1       75.100     7_445 1_555   6_455
	O1_1      Ce3_1     La3_1      Invalid    7_445 1_555   1_555
	O1_1      Ce3_1     O1_1       75.095    15_444 1_555   7_445
	O1_1      Ce3_1     O1_1       118.818   15_444 1_555   6_455
	O1_1      Ce3_1     La3_1      Invalid   15_444 1_555   1_555
	O1_1      Ce3_1     O1_1       74.671    14_454 1_555  15_444
	O1_1      Ce3_1     O1_1       118.818   14_454 1_555   7_445
	O1_1      Ce3_1     O1_1       75.095    14_454 1_555   6_455
	O1_1      Ce3_1     La3_1      Invalid   14_454 1_555   1_555
	O3_1      Ce4_1     La4_1      Invalid   13_454 1_555   1_555
	O3_1      Ce4_1     O3_1       116.584   15_455 1_555  13_454
	O3_1      Ce4_1     La4_1      Invalid   15_455 1_555   1_555
	O3_1      Ce4_1     O3_1       74.480     7_455 1_555  15_455
	O3_1      Ce4_1     O3_1       74.181     7_455 1_555  13_454
	O3_1      Ce4_1     La4_1      Invalid    7_455 1_555   1_555
	O3_1      Ce4_1     O3_1       118.154    5_454 1_555   7_455
	O3_1      Ce4_1     O3_1       74.181     5_454 1_555  15_455
	O3_1      Ce4_1     O3_1       74.480     5_454 1_555  13_454
	O3_1      Ce4_1     La4_1      Invalid    5_454 1_555   1_555
	O1_1      La1_1     Ce1_1      Invalid    1_455 1_555   1_555
	O2_1      La1_1     O1_1       115.457    9_454 1_555   1_455
	O2_1      La1_1     Ce1_1      Invalid    9_454 1_555   1_555
	O2_1      La1_1     O2_1       74.307     1_455 1_555   9_454
	O2_1      La1_1     O1_1       74.675     1_455 1_555   1_455
	O2_1      La1_1     Ce1_1      Invalid    1_455 1_555   1_555
	O1_1      La1_1     O2_1       118.224    9_454 1_555   1_455
	O1_1      La1_1     O2_1       73.690     9_454 1_555   9_454
	O1_1      La1_1     O1_1       73.699     9_454 1_555   1_455
	O1_1      La1_1     Ce1_1      Invalid    9_454 1_555   1_555
	O2_1      La2_1     Ce2_1      Invalid    9_554 1_555   1_555
	O3_1      La2_1     O2_1       74.909     9_544 1_555   9_554
	O3_1      La2_1     Ce2_1      Invalid    9_544 1_555   1_555
	O3_1      La2_1     O3_1       73.873     1_545 1_555   9_544
	O3_1      La2_1     O2_1       118.205    1_545 1_555   9_554
	O3_1      La2_1     Ce2_1      Invalid    1_545 1_555   1_555
	O2_1      La2_1     O3_1       73.290     1_555 1_555   1_545
	O2_1      La2_1     O3_1       114.951    1_555 1_555   9_544
	O2_1      La2_1     O2_1       73.832     1_555 1_555   9_554
	O2_1      La2_1     Ce2_1      Invalid    1_555 1_555   1_555
	O1_1      La3_1     Ce3_1      Invalid    6_455 1_555   1_555
	O1_1      La3_1     O1_1       75.100     7_445 1_555   6_455
	O1_1      La3_1     Ce3_1      Invalid    7_445 1_555   1_555
	O1_1      La3_1     O1_1       75.095    15_444 1_555   7_445
	O1_1      La3_1     O1_1       118.818   15_444 1_555   6_455
	O1_1      La3_1     Ce3_1      Invalid   15_444 1_555   1_555
	O1_1      La3_1     O1_1       74.671    14_454 1_555  15_444
	O1_1      La3_1     O1_1       118.818   14_454 1_555   7_445
	O1_1      La3_1     O1_1       75.095    14_454 1_555   6_455
	O1_1      La3_1     Ce3_1      Invalid   14_454 1_555   1_555
	O3_1      La4_1     Ce4_1      Invalid   13_454 1_555   1_555
	O3_1      La4_1     O3_1       116.584   15_455 1_555  13_454
	O3_1      La4_1     Ce4_1      Invalid   15_455 1_555   1_555
	O3_1      La4_1     O3_1       74.480     7_455 1_555  15_455
	O3_1      La4_1     O3_1       74.181     7_455 1_555  13_454
	O3_1      La4_1     Ce4_1      Invalid    7_455 1_555   1_555
	O3_1      La4_1     O3_1       118.154    5_454 1_555   7_455
	O3_1      La4_1     O3_1       74.181     5_454 1_555  15_455
	O3_1      La4_1     O3_1       74.480     5_454 1_555  13_454
	O3_1      La4_1     Ce4_1      Invalid    5_454 1_555   1_555
	Mn2_1     Se1_1     Mn2_1      101.595    7_555 1_555   5_554
	Mn1_1     Se2_1     Mn1_1      74.213     6_554 1_555   7_544
	Mn2_1     Se3_1     Mn3_1      102.534    1_544 1_555   3_544
	Mn3_1     Se4_1     Mn1_1      102.472    7_544 1_555   5_554
	La3_1     O1_1      Ce3_1      0.000      6_545 1_555   6_545
	La1_1     O1_1      La3_1      106.875    1_655 1_555   6_545
	La1_1     O1_1      Ce3_1      106.875    1_655 1_555   6_545
	Ce1_1     O1_1      La1_1      0.000      1_655 1_555   1_655
	Ce1_1     O1_1      La3_1      106.875    1_655 1_555   6_545
	Ce1_1     O1_1      Ce3_1      106.875    1_655 1_555   6_545
	Ce3_1     O1_1      Ce1_1      118.665   14_445 1_555   1_655
	Ce3_1     O1_1      La1_1      118.665   14_445 1_555   1_655
	Ce3_1     O1_1      La3_1      105.091   14_445 1_555   6_545
	Ce3_1     O1_1      Ce3_1      105.091   14_445 1_555   6_545
	La3_1     O1_1      Ce3_1      0.000     14_445 1_555  14_445
	La3_1     O1_1      Ce1_1      118.665   14_445 1_555   1_655
	La3_1     O1_1      La1_1      118.665   14_445 1_555   1_655
	La3_1     O1_1      La3_1      105.091   14_445 1_555   6_545
	La3_1     O1_1      Ce3_1      105.091   14_445 1_555   6_545
	La1_1     O1_1      La3_1      104.324    9_455 1_555  14_445
	La1_1     O1_1      Ce3_1      104.324    9_455 1_555  14_445
	La1_1     O1_1      Ce1_1      105.307    9_455 1_555   1_655
	La1_1     O1_1      La1_1      105.307    9_455 1_555   1_655
	La1_1     O1_1      La3_1      117.220    9_455 1_555   6_545
	La1_1     O1_1      Ce3_1      117.220    9_455 1_555   6_545
	Ce1_1     O1_1      La1_1      0.000      9_455 1_555   9_455
	Ce1_1     O1_1      La3_1      104.324    9_455 1_555  14_445
	Ce1_1     O1_1      Ce3_1      104.324    9_455 1_555  14_445
	Ce1_1     O1_1      Ce1_1      105.307    9_455 1_555   1_655
	Ce1_1     O1_1      La1_1      105.307    9_455 1_555   1_655
	Ce1_1     O1_1      La3_1      117.220    9_455 1_555   6_545
	Ce1_1     O1_1      Ce3_1      117.220    9_455 1_555   6_545
	O1_1      O1_1      Ce1_1      126.720    4_535 1_555   9_455
	O1_1      O1_1      La1_1      126.720    4_535 1_555   9_455
	O1_1      O1_1      La3_1      52.664     4_535 1_555  14_445
	O1_1      O1_1      Ce3_1      52.664     4_535 1_555  14_445
	O1_1      O1_1      Ce1_1      127.970    4_535 1_555   1_655
	O1_1      O1_1      La1_1      127.970    4_535 1_555   1_655
	O1_1      O1_1      La3_1      52.450     4_535 1_555   6_545
	O1_1      O1_1      Ce3_1      52.450     4_535 1_555   6_545
	O1_1      O1_1      O1_1       90.000     9_555 1_555   4_535
	O1_1      O1_1      Ce1_1      52.057     9_555 1_555   9_455
	O1_1      O1_1      La1_1      52.057     9_555 1_555   9_455
	O1_1      O1_1      La3_1      52.270     9_555 1_555  14_445
	O1_1      O1_1      Ce3_1      52.270     9_555 1_555  14_445
	O1_1      O1_1      Ce1_1      126.808    9_555 1_555   1_655
	O1_1      O1_1      La1_1      126.808    9_555 1_555   1_655
	O1_1      O1_1      La3_1      126.311    9_555 1_555   6_545
	O1_1      O1_1      Ce3_1      126.311    9_555 1_555   6_545
	O1_1      O1_1      O1_1       178.372    9_554 1_555   9_555
	O1_1      O1_1      O1_1       90.000     9_554 1_555   4_535
	O1_1      O1_1      Ce1_1      126.872    9_554 1_555   9_455
	O1_1      O1_1      La1_1      126.872    9_554 1_555   9_455
	O1_1      O1_1      La3_1      128.764    9_554 1_555  14_445
	O1_1      O1_1      Ce3_1      128.764    9_554 1_555  14_445
	O1_1      O1_1      Ce1_1      54.244     9_554 1_555   1_655
	O1_1      O1_1      La1_1      54.244     9_554 1_555   1_655
	O1_1      O1_1      La3_1      52.635     9_554 1_555   6_545
	O1_1      O1_1      Ce3_1      52.635     9_554 1_555   6_545
	O2_1      O1_1      O1_1       91.858     1_555 1_555   9_554
	O2_1      O1_1      O1_1       88.158     1_555 1_555   9_555
	O2_1      O1_1      O1_1       178.072    1_555 1_555   4_535
	O2_1      O1_1      Ce1_1      52.248     1_555 1_555   9_455
	O2_1      O1_1      La1_1      52.248     1_555 1_555   9_455
	O2_1      O1_1      La3_1      125.552    1_555 1_555  14_445
	O2_1      O1_1      Ce3_1      125.552    1_555 1_555  14_445
	O2_1      O1_1      Ce1_1      53.078     1_555 1_555   1_655
	O2_1      O1_1      La1_1      53.078     1_555 1_555   1_655
	O2_1      O1_1      La3_1      129.299    1_555 1_555   6_545
	O2_1      O1_1      Ce3_1      129.299    1_555 1_555   6_545
	Ce2_1     O2_1      La2_1      0.000      9_555 1_555   9_555
	La1_1     O2_1      Ce2_1      106.947    9_455 1_555   9_555
	La1_1     O2_1      La2_1      106.947    9_455 1_555   9_555
	Ce1_1     O2_1      La1_1      0.000      9_455 1_555   9_455
	Ce1_1     O2_1      Ce2_1      106.947    9_455 1_555   9_555
	Ce1_1     O2_1      La2_1      106.947    9_455 1_555   9_555
	Ce1_1     O2_1      Ce1_1      106.288    1_655 1_555   9_455
	Ce1_1     O2_1      La1_1      106.288    1_655 1_555   9_455
	Ce1_1     O2_1      Ce2_1      119.035    1_655 1_555   9_555
	Ce1_1     O2_1      La2_1      119.035    1_655 1_555   9_555
	La1_1     O2_1      Ce1_1      0.000      1_655 1_555   1_655
	La1_1     O2_1      Ce1_1      106.288    1_655 1_555   9_455
	La1_1     O2_1      La1_1      106.288    1_655 1_555   9_455
	La1_1     O2_1      Ce2_1      119.035    1_655 1_555   9_555
	La1_1     O2_1      La2_1      119.035    1_655 1_555   9_555
	Ce2_1     O2_1      La1_1      104.914    1_555 1_555   1_655
	Ce2_1     O2_1      Ce1_1      104.914    1_555 1_555   1_655
	Ce2_1     O2_1      Ce1_1      114.178    1_555 1_555   9_455
	Ce2_1     O2_1      La1_1      114.178    1_555 1_555   9_455
	Ce2_1     O2_1      Ce2_1      105.827    1_555 1_555   9_555
	Ce2_1     O2_1      La2_1      105.827    1_555 1_555   9_555
	La2_1     O2_1      Ce2_1      0.000      1_555 1_555   1_555
	La2_1     O2_1      La1_1      104.914    1_555 1_555   1_655
	La2_1     O2_1      Ce1_1      104.914    1_555 1_555   1_655
	La2_1     O2_1      Ce1_1      114.178    1_555 1_555   9_455
	La2_1     O2_1      La1_1      114.178    1_555 1_555   9_455
	La2_1     O2_1      Ce2_1      105.827    1_555 1_555   9_555
	La2_1     O2_1      La2_1      105.827    1_555 1_555   9_555
	O2_1      O2_1      La2_1      125.153    9_555 1_555   1_555
	O2_1      O2_1      Ce2_1      125.153    9_555 1_555   1_555
	O2_1      O2_1      La1_1      129.834    9_555 1_555   1_655
	O2_1      O2_1      Ce1_1      129.834    9_555 1_555   1_655
	O2_1      O2_1      Ce1_1      53.080     9_555 1_555   9_455
	O2_1      O2_1      La1_1      53.080     9_555 1_555   9_455
	O2_1      O2_1      Ce2_1      53.867     9_555 1_555   9_555
	O2_1      O2_1      La2_1      53.867     9_555 1_555   9_555
	O2_1      O2_1      O2_1       176.204    9_554 1_555   9_555
	O2_1      O2_1      La2_1      52.301     9_554 1_555   1_555
	O2_1      O2_1      Ce2_1      52.301     9_554 1_555   1_555
	O2_1      O2_1      La1_1      52.613     9_554 1_555   1_655
	O2_1      O2_1      Ce1_1      52.613     9_554 1_555   1_655
	O2_1      O2_1      Ce1_1      124.365    9_554 1_555   9_455
	O2_1      O2_1      La1_1      124.365    9_554 1_555   9_455
	O2_1      O2_1      Ce2_1      128.572    9_554 1_555   9_555
	O2_1      O2_1      La2_1      128.572    9_554 1_555   9_555
	O1_1      O2_1      O2_1       88.133     1_555 1_555   9_554
	O1_1      O2_1      O2_1       91.831     1_555 1_555   9_555
	O1_1      O2_1      La2_1      124.890    1_555 1_555   1_555
	O1_1      O2_1      Ce2_1      124.890    1_555 1_555   1_555
	O1_1      O2_1      La1_1      52.247     1_555 1_555   1_655
	O1_1      O2_1      Ce1_1      52.247     1_555 1_555   1_655
	O1_1      O2_1      Ce1_1      54.061     1_555 1_555   9_455
	O1_1      O2_1      La1_1      54.061     1_555 1_555   9_455
	O1_1      O2_1      Ce2_1      129.277    1_555 1_555   9_555
	O1_1      O2_1      La2_1      129.277    1_555 1_555   9_555
	O3_1      O2_1      O1_1       178.021    1_545 1_555   1_555
	O3_1      O2_1      O2_1       90.860     1_545 1_555   9_554
	O3_1      O2_1      O2_1       89.061     1_545 1_555   9_555
	O3_1      O2_1      La2_1      53.249     1_545 1_555   1_555
	O3_1      O2_1      Ce2_1      53.249     1_545 1_555   1_555
	O3_1      O2_1      La1_1      128.121    1_545 1_555   1_655
	O3_1      O2_1      Ce1_1      128.121    1_545 1_555   1_655
	O3_1      O2_1      Ce1_1      125.460    1_545 1_555   9_455
	O3_1      O2_1      La1_1      125.460    1_545 1_555   9_455
	O3_1      O2_1      Ce2_1      52.579     1_545 1_555   9_555
	O3_1      O2_1      La2_1      52.579     1_545 1_555   9_555
	La2_1     O3_1      Ce2_1      0.000      9_565 1_555   9_565
	Ce4_1     O3_1      La2_1      115.905   13_454 1_555   9_565
	Ce4_1     O3_1      Ce2_1      115.905   13_454 1_555   9_565
	La4_1     O3_1      Ce4_1      0.000     13_454 1_555  13_454
	La4_1     O3_1      La2_1      115.905   13_454 1_555   9_565
	La4_1     O3_1      Ce2_1      115.905   13_454 1_555   9_565
	La4_1     O3_1      La4_1      105.819    5_554 1_555  13_454
	La4_1     O3_1      Ce4_1      105.819    5_554 1_555  13_454
	La4_1     O3_1      La2_1      106.381    5_554 1_555   9_565
	La4_1     O3_1      Ce2_1      106.381    5_554 1_555   9_565
	Ce4_1     O3_1      La4_1      0.000      5_554 1_555   5_554
	Ce4_1     O3_1      La4_1      105.819    5_554 1_555  13_454
	Ce4_1     O3_1      Ce4_1      105.819    5_554 1_555  13_454
	Ce4_1     O3_1      La2_1      106.381    5_554 1_555   9_565
	Ce4_1     O3_1      Ce2_1      106.381    5_554 1_555   9_565
	La2_1     O3_1      Ce4_1      117.996    1_565 1_555   5_554
	La2_1     O3_1      La4_1      117.996    1_565 1_555   5_554
	La2_1     O3_1      La4_1      105.265    1_565 1_555  13_454
	La2_1     O3_1      Ce4_1      105.265    1_565 1_555  13_454
	La2_1     O3_1      La2_1      105.973    1_565 1_555   9_565
	La2_1     O3_1      Ce2_1      105.973    1_565 1_555   9_565
	Ce2_1     O3_1      La2_1      0.000      1_565 1_555   1_565
	Ce2_1     O3_1      Ce4_1      117.996    1_565 1_555   5_554
	Ce2_1     O3_1      La4_1      117.996    1_565 1_555   5_554
	Ce2_1     O3_1      La4_1      105.265    1_565 1_555  13_454
	Ce2_1     O3_1      Ce4_1      105.265    1_565 1_555  13_454
	Ce2_1     O3_1      La2_1      105.973    1_565 1_555   9_565
	Ce2_1     O3_1      Ce2_1      105.973    1_565 1_555   9_565
	O3_1      O3_1      Ce2_1      127.420   11_554 1_555   1_565
	O3_1      O3_1      La2_1      127.420   11_554 1_555   1_565
	O3_1      O3_1      Ce4_1      52.824    11_554 1_555   5_554
	O3_1      O3_1      La4_1      52.824    11_554 1_555   5_554
	O3_1      O3_1      La4_1      52.995    11_554 1_555  13_454
	O3_1      O3_1      Ce4_1      52.995    11_554 1_555  13_454
	O3_1      O3_1      La2_1      126.577   11_554 1_555   9_565
	O3_1      O3_1      Ce2_1      126.577   11_554 1_555   9_565
	O3_1      O3_1      O3_1       90.603     9_554 1_555  11_554
	O3_1      O3_1      Ce2_1      52.420     9_554 1_555   1_565
	O3_1      O3_1      La2_1      52.420     9_554 1_555   1_565
	O3_1      O3_1      Ce4_1      127.972    9_554 1_555   5_554
	O3_1      O3_1      La4_1      127.972    9_554 1_555   5_554
	O3_1      O3_1      La4_1      52.845     9_554 1_555  13_454
	O3_1      O3_1      Ce4_1      52.845     9_554 1_555  13_454
	O3_1      O3_1      La2_1      125.633    9_554 1_555   9_565
	O3_1      O3_1      Ce2_1      125.633    9_554 1_555   9_565
	O3_1      O3_1      O3_1       179.003    9_555 1_555   9_554
	O3_1      O3_1      O3_1       89.389     9_555 1_555  11_554
	O3_1      O3_1      Ce2_1      128.232    9_555 1_555   1_565
	O3_1      O3_1      La2_1      128.232    9_555 1_555   1_565
	O3_1      O3_1      Ce4_1      52.675     9_555 1_555   5_554
	O3_1      O3_1      La4_1      52.675     9_555 1_555   5_554
	O3_1      O3_1      La4_1      126.500    9_555 1_555  13_454
	O3_1      O3_1      Ce4_1      126.500    9_555 1_555  13_454
	O3_1      O3_1      La2_1      53.707     9_555 1_555   9_565
	O3_1      O3_1      Ce2_1      53.707     9_555 1_555   9_565
	O2_1      O3_1      O3_1       90.890     1_565 1_555   9_555
	O2_1      O3_1      O3_1       89.089     1_565 1_555   9_554
	O2_1      O3_1      O3_1       178.279    1_565 1_555  11_554
	O2_1      O3_1      Ce2_1      53.461     1_565 1_555   1_565
	O2_1      O3_1      La2_1      53.461     1_565 1_555   1_565
	O2_1      O3_1      Ce4_1      128.495    1_565 1_555   5_554
	O2_1      O3_1      La4_1      128.495    1_565 1_555   5_554
	O2_1      O3_1      La4_1      125.670    1_565 1_555  13_454
	O2_1      O3_1      Ce4_1      125.670    1_565 1_555  13_454
	O2_1      O3_1      La2_1      52.512     1_565 1_555   9_565
	O2_1      O3_1      Ce2_1      52.512     1_565 1_555   9_565
	Se4_1     Mn1_1     Se4_1      118.415    9_455 1_555   5_454
	Se2_1     Mn1_1     Se4_1      101.883    6_446 1_555   9_455
	Se2_1     Mn1_1     Se4_1      114.317    6_446 1_555   5_454
	Se2_1     Mn1_1     Se2_1      105.787   10_444 1_555   6_446
	Se2_1     Mn1_1     Se4_1      114.317   10_444 1_555   9_455
	Se2_1     Mn1_1     Se4_1      101.883   10_444 1_555   5_454
	Mn1_1     Mn1_1     Se2_1      52.893     4_535 1_555  10_444
	Mn1_1     Mn1_1     Se2_1      52.893     4_535 1_555   6_446
	Mn1_1     Mn1_1     Se4_1      120.792    4_535 1_555   9_455
	Mn1_1     Mn1_1     Se4_1      120.792    4_535 1_555   5_454
	Se3_1     Mn2_1     Se3_1      111.031    1_566 1_555  13_364
	Se1_1     Mn2_1     Se3_1      113.958    9_455 1_555   1_566
	Se1_1     Mn2_1     Se3_1      102.101    9_455 1_555  13_364
	Se1_1     Mn2_1     Se1_1      114.125    5_454 1_555   9_455
	Se1_1     Mn2_1     Se3_1      102.101    5_454 1_555   1_566
	Se1_1     Mn2_1     Se3_1      113.958    5_454 1_555  13_364
	Se3_1     Mn3_1     Se3_1      116.286    3_544 1_555  15_345
	Se4_1     Mn3_1     Se3_1      113.346    7_446 1_555   3_544
	Se4_1     Mn3_1     Se3_1      102.523    7_446 1_555  15_345
	Se4_1     Mn3_1     Se4_1      108.984   11_444 1_555   7_446
	Se4_1     Mn3_1     Se3_1      102.523   11_444 1_555   3_544
	Se4_1     Mn3_1     Se3_1      113.346   11_444 1_555  15_345
loop_
_pd_block_diffractogram_id	
	xye_data\gem68242_b1_tof.dat_0
	xye_data\gem68242_b2_tof.dat_0
	xye_data\gem68242_b3_tof.dat_0
	xye_data\gem68242_b4_tof.dat_0
	xye_data\gem68242_b5_tof.dat_0
	xye_data\gem68242_b6_tof.dat_0
#######	End powder crystal structure	#######


#######	Begin powder crystal structure	#######
data_Vanadium_0
_pd_block_id	Vanadium_0
# The diffractogram block id loop is at the end of the datablock.
_diffrn_measurement_device_type	General_Materials_(GEM)_Diffractometer_at_ISIS
_pd_phase_name Vanadium
_cell_length_a  3.0204(4)
_cell_length_b  3.0204(4)
_cell_length_c  3.0204(4)
_cell_angle_alpha 90
_cell_angle_beta  90
_cell_angle_gamma 90
_cell_volume 27.554(11)
_cell_formula_units_Z	  2
_chemical_formula_weight	50.9415
_chemical_formula_sum	V
_cell_measurement_temperature	12
_diffrn_ambient_temperature	12
_exptl_crystal_density_diffrn	6.140(3)
_space_group_crystal_system	cubic
_space_group_name_H-M_alt Im-3m
loop_
	_space_group_symop_id
	_space_group_symop_operation_xyz
	  1 'x, y, z '
	  2 '-x, -y, z '
	  3 '-x, -z, -y '
	  4 '-x, -z, y '
	  5 '-x, z, -y '
	  6 '-x, z, y '
	  7 '-x, y, -z '
	  8 '-x, y, z '
	  9 '-y, -x, -z '
	 10 '-y, -x, z '
	 11 '-y, -z, -x '
	 12 '-y, -z, x '
	 13 '-y, z, -x '
	 14 '-y, z, x '
	 15 '-y, x, -z '
	 16 '-y, x, z '
	 17 '-z, -x, -y '
	 18 '-z, -x, y '
	 19 '-z, -y, -x '
	 20 '-z, -y, x '
	 21 '-z, y, -x '
	 22 '-z, y, x '
	 23 '-z, x, -y '
	 24 '-z, x, y '
	 25 'z, -x, -y '
	 26 'z, -x, y '
	 27 'z, -y, -x '
	 28 'z, -y, x '
	 29 'z, y, -x '
	 30 'z, y, x '
	 31 'z, x, -y '
	 32 'z, x, y '
	 33 'y, -x, -z '
	 34 'y, -x, z '
	 35 'y, -z, -x '
	 36 'y, -z, x '
	 37 'y, z, -x '
	 38 'y, z, x '
	 39 'y, x, -z '
	 40 'y, x, z '
	 41 'x, -y, -z '
	 42 'x, -y, z '
	 43 'x, -z, -y '
	 44 'x, -z, y '
	 45 'x, z, -y '
	 46 'x, z, y '
	 47 'x, y, -z '
	 48 '-x, -y, -z '
	 49 'x+1/2, y+1/2, z+1/2 '
	 50 '-x+1/2, -y+1/2, z+1/2 '
	 51 '-x+1/2, -z+1/2, -y+1/2 '
	 52 '-x+1/2, -z+1/2, y+1/2 '
	 53 '-x+1/2, z+1/2, -y+1/2 '
	 54 '-x+1/2, z+1/2, y+1/2 '
	 55 '-x+1/2, y+1/2, -z+1/2 '
	 56 '-x+1/2, y+1/2, z+1/2 '
	 57 '-y+1/2, -x+1/2, -z+1/2 '
	 58 '-y+1/2, -x+1/2, z+1/2 '
	 59 '-y+1/2, -z+1/2, -x+1/2 '
	 60 '-y+1/2, -z+1/2, x+1/2 '
	 61 '-y+1/2, z+1/2, -x+1/2 '
	 62 '-y+1/2, z+1/2, x+1/2 '
	 63 '-y+1/2, x+1/2, -z+1/2 '
	 64 '-y+1/2, x+1/2, z+1/2 '
	 65 '-z+1/2, -x+1/2, -y+1/2 '
	 66 '-z+1/2, -x+1/2, y+1/2 '
	 67 '-z+1/2, -y+1/2, -x+1/2 '
	 68 '-z+1/2, -y+1/2, x+1/2 '
	 69 '-z+1/2, y+1/2, -x+1/2 '
	 70 '-z+1/2, y+1/2, x+1/2 '
	 71 '-z+1/2, x+1/2, -y+1/2 '
	 72 '-z+1/2, x+1/2, y+1/2 '
	 73 'z+1/2, -x+1/2, -y+1/2 '
	 74 'z+1/2, -x+1/2, y+1/2 '
	 75 'z+1/2, -y+1/2, -x+1/2 '
	 76 'z+1/2, -y+1/2, x+1/2 '
	 77 'z+1/2, y+1/2, -x+1/2 '
	 78 'z+1/2, y+1/2, x+1/2 '
	 79 'z+1/2, x+1/2, -y+1/2 '
	 80 'z+1/2, x+1/2, y+1/2 '
	 81 'y+1/2, -x+1/2, -z+1/2 '
	 82 'y+1/2, -x+1/2, z+1/2 '
	 83 'y+1/2, -z+1/2, -x+1/2 '
	 84 'y+1/2, -z+1/2, x+1/2 '
	 85 'y+1/2, z+1/2, -x+1/2 '
	 86 'y+1/2, z+1/2, x+1/2 '
	 87 'y+1/2, x+1/2, -z+1/2 '
	 88 'y+1/2, x+1/2, z+1/2 '
	 89 'x+1/2, -y+1/2, -z+1/2 '
	 90 'x+1/2, -y+1/2, z+1/2 '
	 91 'x+1/2, -z+1/2, -y+1/2 '
	 92 'x+1/2, -z+1/2, y+1/2 '
	 93 'x+1/2, z+1/2, -y+1/2 '
	 94 'x+1/2, z+1/2, y+1/2 '
	 95 'x+1/2, y+1/2, -z+1/2 '
	 96 '-x+1/2, -y+1/2, -z+1/2 '
loop_
	_atom_site_label
	_atom_site_type_symbol
	_atom_site_site_symmetry_multiplicity
	_atom_site_fract_x
	_atom_site_fract_y
	_atom_site_fract_z
	_atom_site_occupancy
	_atom_site_B_iso_or_equiv
V1 V   2 0 0 0 1 0.67933
loop_
	_geom_bond_atom_site_label_1
	_geom_bond_atom_site_label_2
	_geom_bond_distance
	_geom_bond_site_symmetry_1
	_geom_bond_site_symmetry_2
	V1        V1        2.6157(4) 1_555  49_545
	V1        V1        2.6157(4) 1_555  49_544
	V1        V1        2.6157(4) 1_555  49_454
	V1        V1        2.6157(4) 1_555  49_455
	V1        V1        2.6157(4) 1_555  49_554
	V1        V1        2.6157(4) 1_555  49_445
	V1        V1        2.6157(4) 1_555  49_444
	V1        V1        2.6157(4) 1_555  49_555
	V1        V1        3.0204(4) 1_555   1_565
	V1        V1        3.0204(4) 1_555   1_545
	V1        V1        3.0204(4) 1_555   1_556
	V1        V1        3.0204(4) 1_555   1_655
	V1        V1        3.0204(4) 1_555   1_554
	V1        V1        3.0204(4) 1_555   1_455
	loop_
		_geom_angle_atom_site_label_1
		_geom_angle_atom_site_label_2
		_geom_angle_atom_site_label_3
		_geom_angle
		_geom_angle_site_symmetry_1
		_geom_angle_site_symmetry_2
		_geom_angle_site_symmetry_3
	V1        V1        V1         70.529    49_544 1_555  49_545
	V1        V1        V1         109.471   49_454 1_555  49_544
	V1        V1        V1         180.000   49_454 1_555  49_545
	V1        V1        V1         70.529    49_455 1_555  49_454
	V1        V1        V1         180.000   49_455 1_555  49_544
	V1        V1        V1         109.471   49_455 1_555  49_545
	V1        V1        V1         109.471   49_554 1_555  49_455
	V1        V1        V1         70.529    49_554 1_555  49_454
	V1        V1        V1         70.529    49_554 1_555  49_544
	V1        V1        V1         109.471   49_554 1_555  49_545
	V1        V1        V1         180.000   49_445 1_555  49_554
	V1        V1        V1         70.529    49_445 1_555  49_455
	V1        V1        V1         109.471   49_445 1_555  49_454
	V1        V1        V1         109.471   49_445 1_555  49_544
	V1        V1        V1         70.529    49_445 1_555  49_545
	V1        V1        V1         70.529    49_444 1_555  49_445
	V1        V1        V1         109.471   49_444 1_555  49_554
	V1        V1        V1         109.471   49_444 1_555  49_455
	V1        V1        V1         70.529    49_444 1_555  49_454
	V1        V1        V1         70.529    49_444 1_555  49_544
	V1        V1        V1         109.471   49_444 1_555  49_545
	V1        V1        V1         180.000   49_555 1_555  49_444
	V1        V1        V1         109.471   49_555 1_555  49_445
	V1        V1        V1         70.529    49_555 1_555  49_554
	V1        V1        V1         70.529    49_555 1_555  49_455
	V1        V1        V1         109.471   49_555 1_555  49_454
	V1        V1        V1         109.471   49_555 1_555  49_544
	V1        V1        V1         70.529    49_555 1_555  49_545
	V1        V1        V1         54.736     1_565 1_555  49_555
	V1        V1        V1         125.264    1_565 1_555  49_444
	V1        V1        V1         125.264    1_565 1_555  49_445
	V1        V1        V1         54.736     1_565 1_555  49_554
	V1        V1        V1         54.736     1_565 1_555  49_455
	V1        V1        V1         54.736     1_565 1_555  49_454
	V1        V1        V1         125.264    1_565 1_555  49_544
	V1        V1        V1         125.264    1_565 1_555  49_545
	V1        V1        V1         180.000    1_545 1_555   1_565
	V1        V1        V1         125.264    1_545 1_555  49_555
	V1        V1        V1         54.736     1_545 1_555  49_444
	V1        V1        V1         54.736     1_545 1_555  49_445
	V1        V1        V1         125.264    1_545 1_555  49_554
	V1        V1        V1         125.264    1_545 1_555  49_455
	V1        V1        V1         125.264    1_545 1_555  49_454
	V1        V1        V1         54.736     1_545 1_555  49_544
	V1        V1        V1         54.736     1_545 1_555  49_545
	V1        V1        V1         90.000     1_556 1_555   1_545
	V1        V1        V1         90.000     1_556 1_555   1_565
	V1        V1        V1         54.736     1_556 1_555  49_555
	V1        V1        V1         125.264    1_556 1_555  49_444
	V1        V1        V1         54.736     1_556 1_555  49_445
	V1        V1        V1         125.264    1_556 1_555  49_554
	V1        V1        V1         54.736     1_556 1_555  49_455
	V1        V1        V1         125.264    1_556 1_555  49_454
	V1        V1        V1         125.264    1_556 1_555  49_544
	V1        V1        V1         54.736     1_556 1_555  49_545
	V1        V1        V1         90.000     1_655 1_555   1_556
	V1        V1        V1         90.000     1_655 1_555   1_545
	V1        V1        V1         90.000     1_655 1_555   1_565
	V1        V1        V1         54.736     1_655 1_555  49_555
	V1        V1        V1         125.264    1_655 1_555  49_444
	V1        V1        V1         125.264    1_655 1_555  49_445
	V1        V1        V1         54.736     1_655 1_555  49_554
	V1        V1        V1         125.264    1_655 1_555  49_455
	V1        V1        V1         125.264    1_655 1_555  49_454
	V1        V1        V1         54.736     1_655 1_555  49_544
	V1        V1        V1         54.736     1_655 1_555  49_545
	V1        V1        V1         90.000     1_554 1_555   1_655
	V1        V1        V1         180.000    1_554 1_555   1_556
	V1        V1        V1         90.000     1_554 1_555   1_545
	V1        V1        V1         90.000     1_554 1_555   1_565
	V1        V1        V1         125.264    1_554 1_555  49_555
	V1        V1        V1         54.736     1_554 1_555  49_444
	V1        V1        V1         125.264    1_554 1_555  49_445
	V1        V1        V1         54.736     1_554 1_555  49_554
	V1        V1        V1         125.264    1_554 1_555  49_455
	V1        V1        V1         54.736     1_554 1_555  49_454
	V1        V1        V1         54.736     1_554 1_555  49_544
	V1        V1        V1         125.264    1_554 1_555  49_545
	V1        V1        V1         90.000     1_455 1_555   1_554
	V1        V1        V1         180.000    1_455 1_555   1_655
	V1        V1        V1         90.000     1_455 1_555   1_556
	V1        V1        V1         90.000     1_455 1_555   1_545
	V1        V1        V1         90.000     1_455 1_555   1_565
	V1        V1        V1         125.264    1_455 1_555  49_555
	V1        V1        V1         54.736     1_455 1_555  49_444
	V1        V1        V1         54.736     1_455 1_555  49_445
	V1        V1        V1         125.264    1_455 1_555  49_554
	V1        V1        V1         54.736     1_455 1_555  49_455
	V1        V1        V1         54.736     1_455 1_555  49_454
	V1        V1        V1         125.264    1_455 1_555  49_544
	V1        V1        V1         125.264    1_455 1_555  49_545
loop_
_pd_block_diffractogram_id	
	xye_data\gem68242_b1_tof.dat_0
	xye_data\gem68242_b2_tof.dat_0
	xye_data\gem68242_b3_tof.dat_0
	xye_data\gem68242_b4_tof.dat_0
	xye_data\gem68242_b5_tof.dat_0
	xye_data\gem68242_b6_tof.dat_0
#######	End powder crystal structure	#######


#######	Begin powder crystal structure	#######
data_MnSe_0
_pd_block_id	MnSe_0
# The diffractogram block id loop is at the end of the datablock.
_diffrn_measurement_device_type	General_Materials_(GEM)_Diffractometer_at_ISIS
_pd_phase_name MnSe
_cell_length_a  5.4469(5)
_cell_length_b  5.4469(5)
_cell_length_c  5.4469(5)
_cell_angle_alpha 90
_cell_angle_beta  90
_cell_angle_gamma 90
_cell_volume 161.60(4)
_cell_formula_units_Z	  4
_chemical_formula_weight	133.898
_chemical_formula_sum	MnSe
_cell_measurement_temperature	12
_diffrn_ambient_temperature	12
_exptl_crystal_density_diffrn	5.5035(14)
_space_group_crystal_system	cubic
_space_group_name_H-M_alt Fm-3m
loop_
	_space_group_symop_id
	_space_group_symop_operation_xyz
	  1 'x, y, z '
	  2 '-x, -y, z '
	  3 '-x, -z, -y '
	  4 '-x, -z, y '
	  5 '-x, z, -y '
	  6 '-x, z, y '
	  7 '-x, y, -z '
	  8 '-x, y, z '
	  9 '-y, -x, -z '
	 10 '-y, -x, z '
	 11 '-y, -z, -x '
	 12 '-y, -z, x '
	 13 '-y, z, -x '
	 14 '-y, z, x '
	 15 '-y, x, -z '
	 16 '-y, x, z '
	 17 '-z, -x, -y '
	 18 '-z, -x, y '
	 19 '-z, -y, -x '
	 20 '-z, -y, x '
	 21 '-z, y, -x '
	 22 '-z, y, x '
	 23 '-z, x, -y '
	 24 '-z, x, y '
	 25 'z, -x, -y '
	 26 'z, -x, y '
	 27 'z, -y, -x '
	 28 'z, -y, x '
	 29 'z, y, -x '
	 30 'z, y, x '
	 31 'z, x, -y '
	 32 'z, x, y '
	 33 'y, -x, -z '
	 34 'y, -x, z '
	 35 'y, -z, -x '
	 36 'y, -z, x '
	 37 'y, z, -x '
	 38 'y, z, x '
	 39 'y, x, -z '
	 40 'y, x, z '
	 41 'x, -y, -z '
	 42 'x, -y, z '
	 43 'x, -z, -y '
	 44 'x, -z, y '
	 45 'x, z, -y '
	 46 'x, z, y '
	 47 'x, y, -z '
	 48 '-x, -y, -z '
	 49 'x+1/2, y+1/2, z '
	 50 '-x+1/2, -y+1/2, z '
	 51 '-x+1/2, -z+1/2, -y '
	 52 '-x+1/2, -z+1/2, y '
	 53 '-x+1/2, z+1/2, -y '
	 54 '-x+1/2, z+1/2, y '
	 55 '-x+1/2, y+1/2, -z '
	 56 '-x+1/2, y+1/2, z '
	 57 '-y+1/2, -x+1/2, -z '
	 58 '-y+1/2, -x+1/2, z '
	 59 '-y+1/2, -z+1/2, -x '
	 60 '-y+1/2, -z+1/2, x '
	 61 '-y+1/2, z+1/2, -x '
	 62 '-y+1/2, z+1/2, x '
	 63 '-y+1/2, x+1/2, -z '
	 64 '-y+1/2, x+1/2, z '
	 65 '-z+1/2, -x+1/2, -y '
	 66 '-z+1/2, -x+1/2, y '
	 67 '-z+1/2, -y+1/2, -x '
	 68 '-z+1/2, -y+1/2, x '
	 69 '-z+1/2, y+1/2, -x '
	 70 '-z+1/2, y+1/2, x '
	 71 '-z+1/2, x+1/2, -y '
	 72 '-z+1/2, x+1/2, y '
	 73 'z+1/2, -x+1/2, -y '
	 74 'z+1/2, -x+1/2, y '
	 75 'z+1/2, -y+1/2, -x '
	 76 'z+1/2, -y+1/2, x '
	 77 'z+1/2, y+1/2, -x '
	 78 'z+1/2, y+1/2, x '
	 79 'z+1/2, x+1/2, -y '
	 80 'z+1/2, x+1/2, y '
	 81 'y+1/2, -x+1/2, -z '
	 82 'y+1/2, -x+1/2, z '
	 83 'y+1/2, -z+1/2, -x '
	 84 'y+1/2, -z+1/2, x '
	 85 'y+1/2, z+1/2, -x '
	 86 'y+1/2, z+1/2, x '
	 87 'y+1/2, x+1/2, -z '
	 88 'y+1/2, x+1/2, z '
	 89 'x+1/2, -y+1/2, -z '
	 90 'x+1/2, -y+1/2, z '
	 91 'x+1/2, -z+1/2, -y '
	 92 'x+1/2, -z+1/2, y '
	 93 'x+1/2, z+1/2, -y '
	 94 'x+1/2, z+1/2, y '
	 95 'x+1/2, y+1/2, -z '
	 96 '-x+1/2, -y+1/2, -z '
	 97 'x+1/2, y, z+1/2 '
	 98 '-x+1/2, -y, z+1/2 '
	 99 '-x+1/2, -z, -y+1/2 '
	100 '-x+1/2, -z, y+1/2 '
	101 '-x+1/2, z, -y+1/2 '
	102 '-x+1/2, z, y+1/2 '
	103 '-x+1/2, y, -z+1/2 '
	104 '-x+1/2, y, z+1/2 '
	105 '-y+1/2, -x, -z+1/2 '
	106 '-y+1/2, -x, z+1/2 '
	107 '-y+1/2, -z, -x+1/2 '
	108 '-y+1/2, -z, x+1/2 '
	109 '-y+1/2, z, -x+1/2 '
	110 '-y+1/2, z, x+1/2 '
	111 '-y+1/2, x, -z+1/2 '
	112 '-y+1/2, x, z+1/2 '
	113 '-z+1/2, -x, -y+1/2 '
	114 '-z+1/2, -x, y+1/2 '
	115 '-z+1/2, -y, -x+1/2 '
	116 '-z+1/2, -y, x+1/2 '
	117 '-z+1/2, y, -x+1/2 '
	118 '-z+1/2, y, x+1/2 '
	119 '-z+1/2, x, -y+1/2 '
	120 '-z+1/2, x, y+1/2 '
	121 'z+1/2, -x, -y+1/2 '
	122 'z+1/2, -x, y+1/2 '
	123 'z+1/2, -y, -x+1/2 '
	124 'z+1/2, -y, x+1/2 '
	125 'z+1/2, y, -x+1/2 '
	126 'z+1/2, y, x+1/2 '
	127 'z+1/2, x, -y+1/2 '
	128 'z+1/2, x, y+1/2 '
	129 'y+1/2, -x, -z+1/2 '
	130 'y+1/2, -x, z+1/2 '
	131 'y+1/2, -z, -x+1/2 '
	132 'y+1/2, -z, x+1/2 '
	133 'y+1/2, z, -x+1/2 '
	134 'y+1/2, z, x+1/2 '
	135 'y+1/2, x, -z+1/2 '
	136 'y+1/2, x, z+1/2 '
	137 'x+1/2, -y, -z+1/2 '
	138 'x+1/2, -y, z+1/2 '
	139 'x+1/2, -z, -y+1/2 '
	140 'x+1/2, -z, y+1/2 '
	141 'x+1/2, z, -y+1/2 '
	142 'x+1/2, z, y+1/2 '
	143 'x+1/2, y, -z+1/2 '
	144 '-x+1/2, -y, -z+1/2 '
	145 'x, y+1/2, z+1/2 '
	146 '-x, -y+1/2, z+1/2 '
	147 '-x, -z+1/2, -y+1/2 '
	148 '-x, -z+1/2, y+1/2 '
	149 '-x, z+1/2, -y+1/2 '
	150 '-x, z+1/2, y+1/2 '
	151 '-x, y+1/2, -z+1/2 '
	152 '-x, y+1/2, z+1/2 '
	153 '-y, -x+1/2, -z+1/2 '
	154 '-y, -x+1/2, z+1/2 '
	155 '-y, -z+1/2, -x+1/2 '
	156 '-y, -z+1/2, x+1/2 '
	157 '-y, z+1/2, -x+1/2 '
	158 '-y, z+1/2, x+1/2 '
	159 '-y, x+1/2, -z+1/2 '
	160 '-y, x+1/2, z+1/2 '
	161 '-z, -x+1/2, -y+1/2 '
	162 '-z, -x+1/2, y+1/2 '
	163 '-z, -y+1/2, -x+1/2 '
	164 '-z, -y+1/2, x+1/2 '
	165 '-z, y+1/2, -x+1/2 '
	166 '-z, y+1/2, x+1/2 '
	167 '-z, x+1/2, -y+1/2 '
	168 '-z, x+1/2, y+1/2 '
	169 'z, -x+1/2, -y+1/2 '
	170 'z, -x+1/2, y+1/2 '
	171 'z, -y+1/2, -x+1/2 '
	172 'z, -y+1/2, x+1/2 '
	173 'z, y+1/2, -x+1/2 '
	174 'z, y+1/2, x+1/2 '
	175 'z, x+1/2, -y+1/2 '
	176 'z, x+1/2, y+1/2 '
	177 'y, -x+1/2, -z+1/2 '
	178 'y, -x+1/2, z+1/2 '
	179 'y, -z+1/2, -x+1/2 '
	180 'y, -z+1/2, x+1/2 '
	181 'y, z+1/2, -x+1/2 '
	182 'y, z+1/2, x+1/2 '
	183 'y, x+1/2, -z+1/2 '
	184 'y, x+1/2, z+1/2 '
	185 'x, -y+1/2, -z+1/2 '
	186 'x, -y+1/2, z+1/2 '
	187 'x, -z+1/2, -y+1/2 '
	188 'x, -z+1/2, y+1/2 '
	189 'x, z+1/2, -y+1/2 '
	190 'x, z+1/2, y+1/2 '
	191 'x, y+1/2, -z+1/2 '
	192 '-x, -y+1/2, -z+1/2 '
loop_
	_atom_site_label
	_atom_site_type_symbol
	_atom_site_site_symmetry_multiplicity
	_atom_site_fract_x
	_atom_site_fract_y
	_atom_site_fract_z
	_atom_site_occupancy
	_atom_site_B_iso_or_equiv
Mn1 Mn+2   4 0 0 0 1 0.26735
Se1 Se   4 0.5 0.5 0.5 1 0.44655
loop_
	_geom_bond_atom_site_label_1
	_geom_bond_atom_site_label_2
	_geom_bond_distance
	_geom_bond_site_symmetry_1
	_geom_bond_site_symmetry_2
	Mn1       Se1       2.7234(2) 1_555 145_444
	Mn1       Se1       2.7234(2) 1_555  97_444
	Mn1       Se1       2.7234(2) 1_555  97_454
	Mn1       Se1       2.7234(2) 1_555  49_445
	Mn1       Se1       2.7234(2) 1_555  49_444
	Mn1       Se1       2.7234(2) 1_555 145_544
	Se1       Mn1       2.7234(2) 1_555  97_555
	Se1       Mn1       2.7234(2) 1_555  97_565
	Se1       Mn1       2.7234(2) 1_555  49_556
	Se1       Mn1       2.7234(2) 1_555  49_555
	Se1       Mn1       2.7234(2) 1_555 145_555
	Se1       Mn1       2.7234(2) 1_555 145_655
	loop_
		_geom_angle_atom_site_label_1
		_geom_angle_atom_site_label_2
		_geom_angle_atom_site_label_3
		_geom_angle
		_geom_angle_site_symmetry_1
		_geom_angle_site_symmetry_2
		_geom_angle_site_symmetry_3
	Se1       Mn1       Se1        90.000    97_444 1_555 145_444
	Se1       Mn1       Se1        180.000   97_454 1_555  97_444
	Se1       Mn1       Se1        90.000    97_454 1_555 145_444
	Se1       Mn1       Se1        90.000    49_445 1_555  97_454
	Se1       Mn1       Se1        90.000    49_445 1_555  97_444
	Se1       Mn1       Se1        90.000    49_445 1_555 145_444
	Se1       Mn1       Se1        180.000   49_444 1_555  49_445
	Se1       Mn1       Se1        90.000    49_444 1_555  97_454
	Se1       Mn1       Se1        90.000    49_444 1_555  97_444
	Se1       Mn1       Se1        90.000    49_444 1_555 145_444
	Se1       Mn1       Se1        90.000   145_544 1_555  49_444
	Se1       Mn1       Se1        90.000   145_544 1_555  49_445
	Se1       Mn1       Se1        90.000   145_544 1_555  97_454
	Se1       Mn1       Se1        90.000   145_544 1_555  97_444
	Se1       Mn1       Se1        180.0000000(7) 145_544 1_555 145_444
	Mn1       Se1       Mn1        180.000   97_565 1_555  97_555
	Mn1       Se1       Mn1        90.000    49_556 1_555  97_565
	Mn1       Se1       Mn1        90.000    49_556 1_555  97_555
	Mn1       Se1       Mn1        180.000   49_555 1_555  49_556
	Mn1       Se1       Mn1        90.000    49_555 1_555  97_565
	Mn1       Se1       Mn1        90.000    49_555 1_555  97_555
	Mn1       Se1       Mn1        90.000   145_555 1_555  49_555
	Mn1       Se1       Mn1        90.000   145_555 1_555  49_556
	Mn1       Se1       Mn1        90.000   145_555 1_555  97_565
	Mn1       Se1       Mn1        90.000   145_555 1_555  97_555
	Mn1       Se1       Mn1        179.9999991(7) 145_655 1_555 145_555
	Mn1       Se1       Mn1        90.000   145_655 1_555  49_555
	Mn1       Se1       Mn1        90.000   145_655 1_555  49_556
	Mn1       Se1       Mn1        90.000   145_655 1_555  97_565
	Mn1       Se1       Mn1        90.000   145_655 1_555  97_555
loop_
_pd_block_diffractogram_id	
	xye_data\gem68242_b1_tof.dat_0
	xye_data\gem68242_b2_tof.dat_0
	xye_data\gem68242_b3_tof.dat_0
	xye_data\gem68242_b4_tof.dat_0
	xye_data\gem68242_b5_tof.dat_0
	xye_data\gem68242_b6_tof.dat_0
#######	End powder crystal structure	#######


#######	Begin powder diffraction data	#######
data_xye_data\gem68242_b1_tof.dat_0
_pd_block_id	xye_data\gem68242_b1_tof.dat_0
_pd_calc_method	Rietveld
_diffrn_radiation_probe	neutron
_pd_instr_special_details	General_Materials_(GEM)_Diffractometer_at_ISIS
_pd_meas_scan_method	tof
_diffrn_ambient_temperature	12
_refine_ls_goodness_of_fit_all	2.03070
_pd_proc_ls_prof_R_factor	0.02669
_pd_proc_ls_prof_wR_factor	0.03261
_pd_proc_ls_prof_wR_expected	0.01606
loop_
	_pd_phase_id
	_pd_phase_block_id
	_pd_phase_mass_%
1	Mag_str_0	20(3)
2	Vanadium_0	80(3)
3	MnSe_0	0.62(12)
loop_
	_refln_index_h
	_refln_index_k
	_refln_index_l
	_pd_refln_phase_id
	_refln_d_spacing
	_refln_F_squared_calc
	_refln_F_squared_meas
   0    0    1 1    5.675069     0.000000     0.000000
   0    0    2 1    2.837534     0.097170     0.097043
   0    0    3 1    1.891690     0.000000     0.000000
   0    1    1 1    5.597931     0.025374     0.025071
   0    1    2 1    2.827743     0.000000     0.000000
   0    1    3 1    1.888780     0.006669     0.006545
   0    2    0 1   17.033887     0.000000     0.000000
   0    2    1 1    5.384117     0.000000     0.000000
   0    2    2 1    2.798965     0.000028     0.000027
   0    2    3 1    1.880131     0.000000     0.000000
   0    3    0 1   11.355925     0.000047     0.000047
   0    3    1 1    5.076453     0.003239     0.003058
   0    3    2 1    2.752895     0.000001     0.000001
   0    3    3 1    1.865977     0.000859     0.000851
   0    4    0 1    8.516943     0.000001     0.000001
   0    4    1 1    4.722683     0.000000     0.000000
   0    4    2 1    2.692059     0.000019     0.000019
   0    4    3 1    1.846687     0.000000     0.000000
   0    5    0 1    6.813555     0.000605     0.000624
   0    5    1 1    4.360619     0.001546     0.001523
   0    5    2 1    2.619460     0.000014     0.000014
   0    5    3 1    1.822743     0.000418     0.000415
   0    6    0 1    5.677962     0.000002     0.000002
   0    6    1 1    4.013902     0.000000     0.000000
   0    6    2 1    2.538227     0.000019     0.000019
   0    6    3 1    1.794706     0.000000     0.000000
   0    7    0 1    4.866825     0.000564     0.000541
   0    7    1 1    3.694371     0.001306     0.001386
   0    7    2 1    2.451320     0.000327     0.000320
   0    7    3 1    1.763182     0.000362     0.000365
   0    8    0 1    4.258472     0.000026     0.000026
   0    8    1 1    3.406152     0.000000     0.000000
   0    8    2 1    2.361342     0.000042     0.000041
   0    8    3 1    1.728793     0.000000     0.000000
   0    9    0 1    3.785308     0.000034     0.000036
   0    9    1 1    3.149073     0.001877     0.001889
   0    9    2 1    2.270444     0.000017     0.000017
   0    9    3 1    1.692151     0.000537     0.000538
   0   10    0 1    3.406777     0.000051     0.000053
   0   10    1 1    2.920893     0.000000     0.000000
   0   10    2 1    2.180310     0.000236     0.000234
   0   10    3 1    1.653833     0.000000     0.000000
   0   11    0 1    3.097070     0.000002     0.000002
   0   11    1 1    2.718586     0.008874     0.008712
   0   11    2 1    2.092187     0.000002     0.000002
   0   11    3 1    1.614368     0.002636     0.002660
   0   12    0 1    2.838981     0.099223     0.099101
   0   12    1 1    2.539003     0.000000     0.000000
   0   12    2 1    2.006951     0.623227     0.601567
   0   12    3 1    1.574228     0.000000     0.000000
   0   13    0 1    2.620598     0.000002     0.000002
   0   13    1 1    2.379183     0.015641     0.015235
   0   13    2 1    1.925173     0.000001     0.000001
   0   13    3 1    1.533821     0.004836     0.005065
   0   14    0 1    2.433412     0.000129     0.000126
   0   14    1 1    2.236482     0.000000     0.000000
   0   14    2 1    1.847186     0.000019     0.000019
   0   14    3 1    1.493496     0.000000     0.000000
   0   15    0 1    2.271185     0.000021     0.000021
   0   15    1 1    2.108594     0.001140     0.001131
   0   15    2 1    1.773145     0.000011     0.000011
   0   16    0 1    2.129236     0.000105     0.000105
   0   16    1 1    1.993540     0.000000     0.000000
   0   16    2 1    1.703076     0.000000     0.000000
   0   17    0 1    2.003987     0.000213     0.000206
   0   17    1 1    1.889633     0.000388     0.000381
   0   17    2 1    1.636915     0.000111     0.000110
   0   18    0 1    1.892654     0.000019     0.000018
   0   18    1 1    1.795438     0.000000     0.000000
   0   18    2 1    1.574536     0.000016     0.000016
   0   19    0 1    1.793041     0.000180     0.000180
   0   19    1 1    1.709734     0.000252     0.000255
   0   19    2 1    1.515776     0.000206     0.000218
   0   20    0 1    1.703389     0.000012     0.000012
   0   20    1 1    1.631482     0.000000     0.000000
   0   21    0 1    1.622275     0.000009     0.000009
   0   21    1 1    1.559796     0.000273     0.000284
   0   22    0 1    1.548535     0.000019     0.000020
   0   22    1 1    1.493918     0.000000     0.000000
   1    0    0 1   18.154652     0.000007     0.000007
   1    0    1 1    5.416592     0.000569     0.000549
   1    0    2 1    2.803498     0.000008     0.000007
   1    0    3 1    1.881503     0.000176     0.000173
   1    1    0 1   16.021705     0.000000     0.000000
   1    1    1 1    5.349399     0.000316     0.000304
   1    1    2 1    2.794053     0.000842     0.000837
   1    1    3 1    1.878640     0.001452     0.001432
   1    2    0 1   12.422107     0.000000     0.000000
   1    2    1 1    5.161897     0.000002     0.000002
   1    2    2 1    2.766282     0.000024     0.000023
   1    2    3 1    1.870129     0.000000     0.000000
   1    3    0 1    9.627595     0.000000     0.000000
   1    3    1 1    4.888920     0.000500     0.000479
   1    3    2 1    2.721782     0.000054     0.000053
   1    3    3 1    1.856198     0.001822     0.001809
   1    4    0 1    7.710608     0.000039     0.000039
   1    4    1 1    4.570567     0.000001     0.000001
   1    4    2 1    2.662941     0.000086     0.000084
   1    4    3 1    1.837207     0.000001     0.000001
   1    5    0 1    6.379088     0.000000     0.000000
   1    5    1 1    4.240025     0.002687     0.002707
   1    5    2 1    2.592612     0.000003     0.000003
   1    5    3 1    1.813625     0.015302     0.015218
   1    6    0 1    5.419107     0.045750     0.044189
   1    6    1 1    3.919253     0.000002     0.000002
   1    6    2 1    2.513777     0.060101     0.059048
   1    6    3 1    1.786000     0.000001     0.000001
   1    7    0 1    4.700843     0.000000     0.000000
   1    7    1 1    3.620176     0.011059     0.011779
   1    7    2 1    2.429275     0.000067     0.000066
   1    7    3 1    1.754925     0.000950     0.000960
   1    8    0 1    4.145941     0.000289     0.000295
   1    8    1 1    3.347740     0.000002     0.000002
   1    8    2 1    2.341617     0.000253     0.000246
   1    8    3 1    1.721008     0.000001     0.000001
   1    9    0 1    3.705617     0.000000     0.000000
   1    9    1 1    3.102741     0.001195     0.001219
   1    9    2 1    2.252894     0.000522     0.000514
   1    9    3 1    1.684848     0.000188     0.000188
   1   10    0 1    3.348334     0.000132     0.000137
   1   10    1 1    2.883807     0.000005     0.000005
   1   10    2 1    2.164754     0.000119     0.000118
   1   10    3 1    1.647013     0.000003     0.000003
   1   11    0 1    3.052965     0.000000     0.000000
   1   11    1 1    2.688609     0.000788     0.000772
   1   11    2 1    2.078431     0.018275     0.018093
   1   11    3 1    1.608023     0.000054     0.000055
   1   12    0 1    2.804893     0.000105     0.000105
   1   12    1 1    2.514531     0.000139     0.000136
   1   12    2 1    1.994799     0.000103     0.000099
   1   12    3 1    1.568343     0.000148     0.000154
   1   13    0 1    2.593715     0.000000     0.000000
   1   13    1 1    2.359012     0.000746     0.000726
   1   13    2 1    1.914439     0.017905     0.017371
   1   13    3 1    1.528376     0.000033     0.000035
   1   14    0 1    2.411843     0.000138     0.000134
   1   14    1 1    2.219702     0.000001     0.000001
   1   14    2 1    1.837698     0.000146     0.000145
   1   15    0 1    2.253618     0.000000     0.000000
   1   15    1 1    2.094514     0.000874     0.000867
   1   15    2 1    1.764747     0.000454     0.000458
   1   16    0 1    2.114741     0.000306     0.000304
   1   16    1 1    1.981629     0.000000     0.000000
   1   16    2 1    1.695631     0.000351     0.000352
   1   17    0 1    1.991888     0.000000     0.000000
   1   17    1 1    1.879480     0.005144     0.005069
   1   17    2 1    1.630302     0.000063     0.000063
   1   18    0 1    1.882452     0.014917     0.014681
   1   18    1 1    1.786721     0.000000     0.000000
   1   18    2 1    1.568648     0.015851     0.016493
   1   19    0 1    1.784359     0.000000     0.000000
   1   19    1 1    1.702202     0.006319     0.006372
   1   19    2 1    1.510520     0.000010     0.000011
   1   20    0 1    1.695940     0.000446     0.000448
   1   20    1 1    1.624934     0.000000     0.000000
   1   21    0 1    1.615837     0.000000     0.000000
   1   21    1 1    1.554071     0.000456     0.000475
   1   22    0 1    1.542933     0.000113     0.000118
   1   22    1 1    1.488886     0.000001     0.000001
   2    0    0 1    9.077326     0.066601     0.066722
   2    0    1 1    4.812034     0.000000     0.000000
   2    0    2 1    2.708296     0.117874     0.115618
   2    0    3 1    1.851904     0.000041     0.000041
   2    1    0 1    8.771305     0.000003     0.000003
   2    1    1 1    4.764738     0.027964     0.027054
   2    1    2 1    2.699778     0.000001     0.000001
   2    1    3 1    1.849173     0.013037     0.012964
   2    2    0 1    8.010853     0.000003     0.000003
   2    2    1 1    4.630800     0.000009     0.000009
   2    2    2 1    2.674700     0.000076     0.000074
   2    2    3 1    1.841055     0.000022     0.000022
   2    3    0 1    7.090458     0.000038     0.000039
   2    3    1 1    4.430661     0.004093     0.003999
   2    3    2 1    2.634411     0.000003     0.000003
   2    3    3 1    1.827759     0.001632     0.001624
   2    4    0 1    6.211054     0.000005     0.000005
   2    4    1 1    4.189576     0.000001     0.000001
   2    4    2 1    2.580949     0.000115     0.000112
   2    4    3 1    1.809619     0.000043     0.000043
   2    5    0 1    5.449241     0.000493     0.000477
   2    5    1 1    3.930607     0.002282     0.002352
   2    5    2 1    2.516765     0.000055     0.000054
   2    5    3 1    1.787071     0.000769     0.000767
   2    6    0 1    4.813798     0.000007     0.000007
   2    6    1 1    3.671015     0.037000     0.039345
   2    6    2 1    2.444460     0.000029     0.000028
   2    6    3 1    1.760624     0.032908     0.033194
   2    7    0 1    4.289227     0.000460     0.000459
   2    7    1 1    3.421829     0.002151     0.002249
   2    7    2 1    2.366546     0.000289     0.000281
   2    7    3 1    1.730832     0.000647     0.000657
   2    8    0 1    3.855304     0.000000     0.000000
   2    8    1 1    3.189031     0.000001     0.000001
   2    8    2 1    2.285284     0.000048     0.000047
   2    8    3 1    1.698268     0.000038     0.000038
   2    9    0 1    3.493708     0.000027     0.000028
   2    9    1 1    2.975128     0.003357     0.003482
   2    9    2 1    2.202591     0.000015     0.000015
   2    9    3 1    1.663494     0.000937     0.000925
   2   10    0 1    3.189544     0.000035     0.000036
   2   10    1 1    2.780490     0.000000     0.000000
   2   10    2 1    2.120013     0.000035     0.000034
   2   10    3 1    1.627049     0.000027     0.000027
   2   11    0 1    2.931159     0.000002     0.000002
   2   11    1 1    2.604297     0.016928     0.016473
   2   11    2 1    2.038736     0.000002     0.000002
   2   11    3 1    1.589428     0.004448     0.004592
   2   12    0 1    2.709554     0.120701     0.118404
   2   12    1 1    2.445154     0.000001     0.000001
   2   12    2 1    1.959626     0.247784     0.238247
   2   12    3 1    1.551075     0.000034     0.000036
   2   13    0 1    2.517774     0.000002     0.000002
   2   13    1 1    2.301445     0.028765     0.028125
   2   13    2 1    1.883283     0.000001     0.000001
   2   13    3 1    1.512383     0.008823     0.009344
   2   14    0 1    2.350421     0.000112     0.000109
   2   14    1 1    2.171543     0.000021     0.000020
   2   14    2 1    1.810088     0.000566     0.000563
   2   15    0 1    2.203267     0.000017     0.000017
   2   15    1 1    2.053908     0.002107     0.002073
   2   15    2 1    1.740254     0.000009     0.000009
   2   16    0 1    2.072971     0.000083     0.000082
   2   16    1 1    1.947136     0.000003     0.000003
   2   16    2 1    1.673870     0.000008     0.000008
   2   17    0 1    1.956866     0.000175     0.000169
   2   17    1 1    1.849974     0.000706     0.000702
   2   17    2 1    1.610932     0.000095     0.000097
   2   18    0 1    1.852808     0.000054     0.000054
   2   18    1 1    1.761315     0.035285     0.035582
   2   18    2 1    1.551371     0.000077     0.000080
   2   19    0 1    1.759052     0.000148     0.000150
   2   19    1 1    1.680190     0.000457     0.000454
   2   19    2 1    1.495075     0.000171     0.000183
   2   20    0 1    1.674167     0.000064     0.000064
   2   20    1 1    1.605752     0.000003     0.000003
   2   21    0 1    1.596972     0.000007     0.000007
   2   21    1 1    1.537266     0.000508     0.000532
   2   22    0 1    1.526482     0.000242     0.000254
   3    0    0 1    6.051551     0.000001     0.000001
   3    0    1 1    4.139580     0.002740     0.002792
   3    0    2 1    2.569129     0.000001     0.000001
   3    0    3 1    1.805531     0.000859     0.000855
   3    1    0 1    5.958279     0.000000     0.000000
   3    1    1 1    4.109354     0.000264     0.000269
   3    1    2 1    2.561855     0.011194     0.010930
   3    1    3 1    1.803000     0.000109     0.000108
   3    2    0 1    5.702382     0.000007     0.000007
   3    2    1 1    4.022502     0.000019     0.000019
   3    2    2 1    2.540397     0.000010     0.000010
   3    2    3 1    1.795473     0.000004     0.000004
   3    3    0 1    5.340568     0.000000     0.000000
   3    3    1 1    3.889232     0.000909     0.000943
   3    3    2 1    2.505802     0.000688     0.000676
   3    3    3 1    1.783133     0.000789     0.000789
   3    4    0 1    4.933095     0.000036     0.000034
   3    4    1 1    3.723108     0.000012     0.000013
   3    4    2 1    2.459660     0.000065     0.000064
   3    4    3 1    1.766278     0.000004     0.000004
   3    5    0 1    4.524615     0.000000     0.000000
   3    5    1 1    3.537821     0.003151     0.003332
   3    5    2 1    2.403917     0.000207     0.000201
   3    5    3 1    1.745293     0.019328     0.019600
   3    6    0 1    4.140702     0.030402     0.030983
   3    6    1 1    3.344980     0.000012     0.000013
   3    6    2 1    2.340672     0.041739     0.040615
   3    6    3 1    1.720632     0.000005     0.000006
   3    7    0 1    3.792518     0.000000     0.000000
   3    7    1 1    3.153220     0.013096     0.013168
   3    7    2 1    2.271997     0.000075     0.000073
   3    7    3 1    1.692794     0.000890     0.000892
   3    8    0 1    3.482613     0.000144     0.000151
   3    8    1 1    2.968267     0.000013     0.000013
   3    8    2 1    2.199802     0.000238     0.000236
   3    8    3 1    1.662292     0.000008     0.000008
   3    9    0 1    3.209198     0.000000     0.000000
   3    9    1 1    2.793482     0.000909     0.000903
   3    9    2 1    2.125754     0.000007     0.000007
   3    9    3 1    1.629640     0.001076     0.001071
   3   10    0 1    2.968681     0.000069     0.000072
   3   10    1 1    2.630508     0.000023     0.000023
   3   10    2 1    2.051237     0.000110     0.000108
   3   10    3 1    1.595330     0.000018     0.000018
   3   11    0 1    2.756990     0.000000     0.000000
   3   11    1 1    2.479844     0.000152     0.000150
   3   11    2 1    1.977348     0.000000     0.000000
   3   11    3 1    1.559819     0.000351     0.000366
   3   12    0 1    2.570203     0.000063     0.000062
   3   12    1 1    2.341281     0.001002     0.000975
   3   12    2 1    1.904925     0.000089     0.000086
   3   12    3 1    1.523522     0.000749     0.000788
   3   13    0 1    2.404797     0.000000     0.000000
   3   13    1 1    2.214206     0.000132     0.000131
   3   13    2 1    1.834575     0.000000     0.000000
   3   14    0 1    2.257717     0.000090     0.000088
   3   14    1 1    2.097803     0.000003     0.000003
   3   14    2 1    1.766714     0.000123     0.000123
   3   15    0 1    2.126363     0.000000     0.000000
   3   15    1 1    1.991181     0.000658     0.000633
   3   15    2 1    1.701605     0.000016     0.000016
   3   16    0 1    2.008536     0.000225     0.000217
   3   16    1 1    1.893446     0.000001     0.000001
   3   16    2 1    1.639392     0.000280     0.000277
   3   17    0 1    1.902390     0.000000     0.000000
   3   17    1 1    1.803742     0.006641     0.006606
   3   17    2 1    1.580128     0.000052     0.000054
   3   18    0 1    1.806369     0.011010     0.010950
   3   18    1 1    1.721277     0.000001     0.000001
   3   18    2 1    1.523802     0.014231     0.014975
   3   19    0 1    1.719165     0.000000     0.000000
   3   19    1 1    1.645327     0.007070     0.006978
   3   20    0 1    1.639671     0.000386     0.000381
   3   20    1 1    1.575239     0.000002     0.000002
   3   21    0 1    1.566948     0.000000     0.000000
   3   21    1 1    1.510430     0.000865     0.000917
   3   22    0 1    1.500197     0.000102     0.000109
   4    0    0 1    4.538663     0.002658     0.002596
   4    0    1 1    3.544524     0.000000     0.000000
   4    0    2 1    2.406017     0.181033     0.176459
   4    0    3 1    1.746096     0.000001     0.000001
   4    1    0 1    4.498914     0.000000     0.000000
   4    1    1 1    3.525494     0.024094     0.025441
   4    1    2 1    2.400039     0.000000     0.000000
   4    1    3 1    1.743807     0.007510     0.007621
   4    2    0 1    4.385652     0.000030     0.000030
   4    2    1 1    3.470191     0.000009     0.000010
   4    2    2 1    2.382369     0.000195     0.000190
   4    2    3 1    1.736994     0.000041     0.000041
   4    3    0 1    4.214517     0.000002     0.000002
   4    3    1 1    3.383534     0.002900     0.003018
   4    3    2 1    2.353766     0.000001     0.000001
   4    3    3 1    1.725814     0.001041     0.001058
   4    4    0 1    4.005426     0.000021     0.000021
   4    4    1 1    3.272442     0.000002     0.000002
   4    4    2 1    2.315400     0.000013     0.000013
   4    4    3 1    1.710519     0.000301     0.000305
   4    5    0 1    3.777344     0.000018     0.000019
   4    5    1 1    3.144483     0.001307     0.001316
   4    5    2 1    2.268722     0.000006     0.000006
   4    5    3 1    1.691438     0.000556     0.000557
   4    6    0 1    3.545229     0.000018     0.000019
   4    6    1 1    3.006750     0.607034     0.631332
   4    6    2 1    2.215330     0.000003     0.000003
   4    6    3 1    1.668962     0.544583     0.538185
   4    7    0 1    3.319274     0.000017     0.000017
   4    7    1 1    2.865180     0.001096     0.001097
   4    7    2 1    2.156842     0.000011     0.000011
   4    7    3 1    1.643520     0.000534     0.000527
   4    8    0 1    3.105527     0.000023     0.000023
   4    8    1 1    2.724301     0.000016     0.000016
   4    8    2 1    2.094788     0.000040     0.000039
   4    8    3 1    1.615562     0.000415     0.000418
   4    9    0 1    2.906981     0.000001     0.000001
   4    9    1 1    2.587295     0.001709     0.001665
   4    9    2 1    2.030548     0.000001     0.000001
   4    9    3 1    1.585539     0.000863     0.000893
   4   10    0 1    2.724621     0.000096     0.000094
   4   10    1 1    2.456209     0.000040     0.000040
   4   10    2 1    1.965303     0.000051     0.000049
   4   10    3 1    1.553886     0.000184     0.000191
   4   11    0 1    2.558221     0.000000     0.000000
   4   11    1 1    2.332213     0.008883     0.008647
   4   11    2 1    1.900032     0.000000     0.000000
   4   11    3 1    1.521016     0.004708     0.004961
   4   12    0 1    2.406899     0.191331     0.186503
   4   12    1 1    2.215846     0.000003     0.000002
   4   12    2 1    1.835508     0.010226     0.010177
   4   13    0 1    2.269461     0.000000     0.000000
   4   13    1 1    2.107214     0.018838     0.018700
   4   13    2 1    1.772324     0.000000     0.000000
   4   14    0 1    2.144614     0.000042     0.000042
   4   14    1 1    2.006145     0.000007     0.000006
   4   14    2 1    1.710914     0.000466     0.000472
   4   15    0 1    2.031078     0.000001     0.000001
   4   15    1 1    1.912295     0.001452     0.001410
   4   15    2 1    1.651580     0.000001     0.000001
   4   16    0 1    1.927652     0.000039     0.000037
   4   16    1 1    1.825232     0.000034     0.000034
   4   16    2 1    1.594515     0.000335     0.000344
   4   17    0 1    1.833239     0.000006     0.000006
   4   17    1 1    1.744478     0.000525     0.000533
   4   17    2 1    1.539829     0.000004     0.000004
   4   18    0 1    1.746854     0.000017     0.000018
   4   18    1 1    1.669550     0.588141     0.581364
   4   19    0 1    1.667623     0.000006     0.000005
   4   19    1 1    1.599975     0.000369     0.000377
   4   20    0 1    1.594772     0.000148     0.000152
   4   20    1 1    1.535303     0.000070     0.000074
   4   21    0 1    1.527623     0.000000     0.000000
   5    0    0 1    3.630930     0.000001     0.000001
   5    0    1 1    3.058501     0.001753     0.001808
   5    0    2 1    2.235786     0.000001     0.000001
   5    0    3 1    1.677656     0.000566     0.000562
   5    1    0 1    3.610482     0.000000     0.000000
   5    1    1 1    3.046250     0.001406     0.001453
   5    1    2 1    2.230987     0.002925     0.002884
   5    1    3 1    1.675626     0.000252     0.000249
   5    2    0 1    3.551150     0.000001     0.000001
   5    2    1 1    3.010360     0.000020     0.000021
   5    2    2 1    2.216773     0.000006     0.000006
   5    2    3 1    1.669578     0.000007     0.000007
   5    3    0 1    3.458448     0.000000     0.000000
   5    3    1 1    2.953263     0.001110     0.001144
   5    3    2 1    2.193674     0.000092     0.000091
   5    3    3 1    1.659643     0.000039     0.000039
   5    4    0 1    3.340070     0.000014     0.000015
   5    4    1 1    2.878523     0.000017     0.000017
   5    4    2 1    2.162516     0.000055     0.000055
   5    4    3 1    1.646027     0.000005     0.000005
   5    5    0 1    3.204341     0.000000     0.000000
   5    5    1 1    2.790276     0.013838     0.013744
   5    5    2 1    2.124341     0.000006     0.000006
   5    5    3 1    1.629003     0.008823     0.008787
   5    6    0 1    3.058954     0.015956     0.016452
   5    6    1 1    2.692697     0.000012     0.000011
   5    6    2 1    2.080318     0.024738     0.024498
   5    6    3 1    1.608896     0.000004     0.000005
   5    7    0 1    2.910243     0.000000     0.000000
   5    7    1 1    2.589594     0.000624     0.000608
   5    7    2 1    2.031658     0.000072     0.000070
   5    7    3 1    1.586067     0.054218     0.056089
   5    8    0 1    2.762950     0.000068     0.000067
   5    8    1 1    2.484179     0.000014     0.000014
   5    8    2 1    1.979544     0.000174     0.000168
   5    8    3 1    1.560896     0.000008     0.000008
   5    9    0 1    2.620332     0.000000     0.000000
   5    9    1 1    2.378985     0.000419     0.000408
   5    9    2 1    1.925068     0.000375     0.000363
   5    9    3 1    1.533768     0.001921     0.002012
   5   10    0 1    2.484421     0.000040     0.000039
   5   10    1 1    2.275888     0.000018     0.000018
   5   10    2 1    1.869202     0.000073     0.000073
   5   10    3 1    1.505061     0.000014     0.000015
   5   11    0 1    2.356324     0.000000     0.000000
   5   11    1 1    2.176195     0.000666     0.000661
   5   11    2 1    1.812780     0.002616     0.002602
   5   12    0 1    2.236494     0.000034     0.000034
   5   12    1 1    2.080745     0.000944     0.000935
   5   12    2 1    1.756488     0.000063     0.000063
   5   13    0 1    2.124948     0.000000     0.000000
   5   13    1 1    1.990020     0.000592     0.000569
   5   13    2 1    1.700879     0.002651     0.002672
   5   14    0 1    2.021429     0.000058     0.000056
   5   14    1 1    1.904235     0.000004     0.000003
   5   14    2 1    1.646380     0.000081     0.000080
   5   15    0 1    1.925519     0.000000     0.000000
   5   15    1 1    1.823421     0.000203     0.000202
   5   15    2 1    1.593308     0.000406     0.000418
   5   16    0 1    1.836720     0.000146     0.000145
   5   16    1 1    1.747477     0.000002     0.000002
   5   16    2 1    1.541890     0.000194     0.000203
   5   17    0 1    1.754500     0.000000     0.000000
   5   17    1 1    1.676222     0.000059     0.000058
   5   17    2 1    1.492277     0.000080     0.000086
   5   18    0 1    1.678329     0.006816     0.006767
   5   18    1 1    1.609424     0.000002     0.000002
   5   19    0 1    1.607696     0.000000     0.000000
   5   19    1 1    1.546825     0.020520     0.021411
   5   20    0 1    1.542122     0.000275     0.000287
   6    0    0 1    3.025775     0.127348     0.132180
   6    0    1 1    2.669983     0.000002     0.000002
   6    0    2 1    2.069790     0.040932     0.040451
   6    0    3 1    1.604011     0.000004     0.000004
   6    1    0 1    3.013911     0.000002     0.000002
   6    1    1 1    2.661821     0.003730     0.003640
   6    1    2 1    2.065981     0.000001     0.000001
   6    1    3 1    1.602236     0.006832     0.006978
   6    2    0 1    2.979139     0.000002     0.000002
   6    2    1 1    2.637776     0.000209     0.000204
   6    2    2 1    2.054677     0.000075     0.000074
   6    2    3 1    1.596947     0.000242     0.000249
   6    3    0 1    2.923768     0.000042     0.000043
   6    3    1 1    2.599109     0.000709     0.000690
   6    3    2 1    2.036244     0.000020     0.000020
   6    3    3 1    1.588246     0.000830     0.000858
   6    4    0 1    2.851191     0.000001     0.000001
   6    4    1 1    2.547726     0.000001     0.000001
   6    4    2 1    2.011251     0.000009     0.000009
   6    4    3 1    1.576300     0.000058     0.000060
   6    5    0 1    2.765361     0.000511     0.000505
   6    5    1 1    2.485931     0.000503     0.000495
   6    5    2 1    1.980430     0.000274     0.000264
   6    5    3 1    1.561330     0.000390     0.000406
   6    6    0 1    2.670284     0.000001     0.000001
   6    6    1 1    2.416178     0.089161     0.086949
   6    6    2 1    1.944616     0.000003     0.000003
   6    6    3 1    1.543600     0.079985     0.083518
   6    7    0 1    2.569640     0.000479     0.000468
   6    7    1 1    2.340855     0.000633     0.000616
   6    7    2 1    1.904696     0.000403     0.000393
   6    7    3 1    1.523405     0.000310     0.000327
   6    8    0 1    2.466548     0.000001     0.000001
   6    8    1 1    2.262124     0.000005     0.000005
   6    8    2 1    1.861554     0.000010     0.000010
   6    8    3 1    1.501060     0.000053     0.000056
   6    9    0 1    2.363486     0.000031     0.000030
   6    9    1 1    2.181833     0.001153     0.001143
   6    9    2 1    1.816035     0.000021     0.000021
   6   10    0 1    2.262307     0.000026     0.000026
   6   10    1 1    2.101484     0.000212     0.000211
   6   10    2 1    1.768911     0.000008     0.000008
   6   11    0 1    2.164313     0.000001     0.000001
   6   11    1 1    2.022241     0.006769     0.006569
   6   11    2 1    1.720866     0.000001     0.000001
   6   12    0 1    2.070351     0.041651     0.041167
   6   12    1 1    1.944965     0.000001     0.000001
   6   12    2 1    1.672490     0.471334     0.466495
   6   13    0 1    1.980921     0.000002     0.000001
   6   13    1 1    1.870258     0.012045     0.011915
   6   13    2 1    1.624272     0.000001     0.000001
   6   14    0 1    1.896259     0.000244     0.000239
   6   14    1 1    1.798514     0.000302     0.000301
   6   14    2 1    1.576610     0.000430     0.000447
   6   15    0 1    1.816414     0.000020     0.000020
   6   15    1 1    1.729962     0.000953     0.000968
   6   15    2 1    1.529817     0.000014     0.000014
   6   16    0 1    1.741306     0.000029     0.000030
   6   16    1 1    1.664705     0.000005     0.000005
   6   17    0 1    1.670773     0.000192     0.000190
   6   17    1 1    1.602757     0.000342     0.000349
   6   18    0 1    1.604599     0.000078     0.000080
   6   18    1 1    1.544066     0.086551     0.090364
   6   19    0 1    1.542540     0.000164     0.000171
   7    0    0 1    2.593522     0.000004     0.000004
   7    0    1 1    2.358867     0.000055     0.000053
   7    0    2 1    1.914361     0.000004     0.000004
   7    0    3 1    1.528337     0.000018     0.000019
   7    1    0 1    2.586039     0.000000     0.000000
   7    1    1 1    2.353233     0.000088     0.000086
   7    1    2 1    1.911346     0.003247     0.003154
   7    1    3 1    1.526801     0.000005     0.000005
   7    2    0 1    2.563973     0.000005     0.000005
   7    2    1 1    2.336569     0.000003     0.000003
   7    2    2 1    1.902385     0.000009     0.000008
   7    2    3 1    1.522222     0.000001     0.000001
   7    3    0 1    2.528419     0.000000     0.000000
   7    3    1 1    2.309566     0.001216     0.001187
   7    3    2 1    1.887726     0.000036     0.000035
   7    3    3 1    1.514681     0.000487     0.000515
   7    4    0 1    2.481040     0.000001     0.000001
   7    4    1 1    2.273288     0.000006     0.000006
   7    4    2 1    1.867761     0.000016     0.000016
   7    4    3 1    1.504308     0.000002     0.000002
   7    5    0 1    2.423865     0.000000     0.000000
   7    5    1 1    2.229063     0.010975     0.010822
   7    5    2 1    1.842999     0.000050     0.000049
   7    5    3 1    1.491281     0.000535     0.000573
   7    6    0 1    2.359074     0.000831     0.000809
   7    6    1 1    2.178361     0.000002     0.000002
   7    6    2 1    1.814031     0.019128     0.019022
   7    7    0 1    2.288815     0.000000     0.000000
   7    7    1 1    2.122680     0.006197     0.006155
   7    7    2 1    1.781496     0.000173     0.000173
   7    8    0 1    2.215057     0.000058     0.000058
   7    8    1 1    2.063449     0.000004     0.000004
   7    8    2 1    1.746046     0.000032     0.000032
   7    9    0 1    2.139510     0.000000     0.000000
   7    9    1 1    2.001966     0.000845     0.000815
   7    9    2 1    1.708320     0.000514     0.000520
   7   10    0 1    2.063588     0.000038     0.000038
   7   10    1 1    1.939354     0.000002     0.000002
   7   10    2 1    1.668919     0.000022     0.000022
   7   11    0 1    1.988405     0.000000     0.000000
   7   11    1 1    1.876553     0.000005     0.000005
   7   11    2 1    1.628390     0.002247     0.002239
   7   12    0 1    1.914805     0.000038     0.000037
   7   12    1 1    1.814314     0.000038     0.000038
   7   12    2 1    1.587221     0.000026     0.000027
   7   13    0 1    1.843395     0.000000     0.000000
   7   13    1 1    1.753223     0.000001     0.000001
   7   13    2 1    1.545832     0.002313     0.002414
   7   14    0 1    1.774587     0.000051     0.000051
   7   14    1 1    1.693712     0.000001     0.000001
   7   14    2 1    1.504578     0.000047     0.000050
   7   15    0 1    1.708636     0.000000     0.000000
   7   15    1 1    1.636090     0.000558     0.000553
   7   16    0 1    1.645676     0.000116     0.000114
   7   16    1 1    1.580563     0.000001     0.000001
   7   17    0 1    1.585754     0.000000     0.000000
   7   17    1 1    1.527252     0.002105     0.002211
   7   18    0 1    1.528845     0.007084     0.007436
   8    0    0 1    2.269331     0.014665     0.014411
   8    0    1 1    2.107111     0.000003     0.000003
   8    0    2 1    1.772262     0.266486     0.267465
   8    1    0 1    2.264313     0.000003     0.000003
   8    1    1 1    2.103092     0.001766     0.001752
   8    1    2 1    1.769869     0.000002     0.000002
   8    2    0 1    2.249457     0.000006     0.000006
   8    2    1 1    2.091172     0.000069     0.000068
   8    2    2 1    1.762747     0.000015     0.000016
   8    3    0 1    2.225332     0.000036     0.000035
   8    3    1 1    2.071748     0.000296     0.000292
   8    3    2 1    1.751066     0.000023     0.000023
   8    4    0 1    2.192826     0.000079     0.000078
   8    4    1 1    2.045442     0.000088     0.000086
   8    4    2 1    1.735095     0.000051     0.000052
   8    5    0 1    2.153053     0.000468     0.000465
   8    5    1 1    2.013047     0.000230     0.000223
   8    5    2 1    1.715190     0.000340     0.000345
   8    6    0 1    2.107259     0.000000     0.000000
   8    6    1 1    1.975468     0.343222     0.329860
   8    6    2 1    1.691767     0.000034     0.000034
   8    7    0 1    2.056730     0.000441     0.000434
   8    7    1 1    1.933659     0.000254     0.000245
   8    7    2 1    1.665285     0.000425     0.000419
   8    8    0 1    2.002713     0.000063     0.000061
   8    8    1 1    1.888565     0.000119     0.000117
   8    8    2 1    1.636221     0.000002     0.000002
   8    9    0 1    1.946356     0.000026     0.000025
   8    9    1 1    1.841086     0.000520     0.000517
   8    9    2 1    1.605053     0.000022     0.000022
   8   10    0 1    1.888672     0.000000     0.000000
   8   10    1 1    1.792037     0.000203     0.000202
   8   10    2 1    1.572241     0.000379     0.000394
   8   11    0 1    1.830523     0.000002     0.000002
   8   11    1 1    1.742137     0.003116     0.003163
   8   11    2 1    1.538218     0.000002     0.000002
   8   12    0 1    1.772615     0.281004     0.281993
   8   12    1 1    1.691997     0.000048     0.000048
   8   12    2 1    1.503375     0.055734     0.059330
   8   13    0 1    1.715509     0.000002     0.000002
   8   13    1 1    1.642122     0.006118     0.006046
   8   14    0 1    1.659637     0.000152     0.000150
   8   14    1 1    1.592919     0.000043     0.000044
   8   15    0 1    1.605315     0.000017     0.000018
   8   15    1 1    1.544703     0.000521     0.000544
   8   16    0 1    1.552763     0.000007     0.000008
   8   16    1 1    1.497713     0.000032     0.000035
   8   17    0 1    1.502128     0.000183     0.000195
   9    0    0 1    2.017184     0.000002     0.000002
   9    0    1 1    1.900685     0.000443     0.000432
   9    0    2 1    1.644084     0.000003     0.000003
   9    1    0 1    2.013657     0.000000     0.000000
   9    1    1 1    1.897734     0.001549     0.001514
   9    1    2 1    1.642173     0.024517     0.024227
   9    2    0 1    2.003186     0.000009     0.000008
   9    2    1 1    1.888962     0.000003     0.000003
   9    2    2 1    1.636479     0.000011     0.000011
   9    3    0 1    1.986093     0.000000     0.000000
   9    3    1 1    1.874609     0.000511     0.000504
   9    3    2 1    1.627120     0.000817     0.000815
   9    4    0 1    1.962881     0.000012     0.000011
   9    4    1 1    1.855053     0.000000     0.000000
   9    4    2 1    1.614282     0.000030     0.000031
   9    5    0 1    1.934199     0.000000     0.000000
   9    5    1 1    1.830787     0.000980     0.000975
   9    5    2 1    1.598215     0.000201     0.000206
   9    6    0 1    1.900794     0.004514     0.004405
   9    6    1 1    1.802382     0.000001     0.000001
   9    6    2 1    1.579214     0.005973     0.006199
   9    7    0 1    1.863461     0.000000     0.000000
   9    7    1 1    1.770459     0.009100     0.009141
   9    7    2 1    1.557608     0.000074     0.000077
   9    8    0 1    1.823003     0.000004     0.000004
   9    8    1 1    1.735651     0.000000     0.000000
   9    8    2 1    1.533748     0.000076     0.000080
   9    9    0 1    1.780189     0.000000     0.000000
   9    9    1 1    1.698581     0.000682     0.000687
   9    9    2 1    1.507988     0.000001     0.000001
   9   10    0 1    1.735734     0.000001     0.000001
   9   10    1 1    1.659834     0.000003     0.000003
   9   11    0 1    1.690275     0.000000     0.000000
   9   11    1 1    1.619948     0.001576     0.001582
   9   12    0 1    1.644365     0.000003     0.000003
   9   12    1 1    1.579401     0.000373     0.000387
   9   13    0 1    1.598473     0.000000     0.000000
   9   13    1 1    1.538605     0.001527     0.001597
   9   14    0 1    1.552984     0.000006     0.000007
   9   14    1 1    1.497911     0.000001     0.000001
   9   15    0 1    1.508205     0.000000     0.000000
  10    0    0 1    1.815465     0.000604     0.000600
  10    0    1 1    1.729142     0.000002     0.000002
  10    0    2 1    1.529251     0.512374     0.537712
  10    1    0 1    1.812893     0.000001     0.000001
  10    1    1 1    1.726919     0.002751     0.002796
  10    1    2 1    1.527712     0.000001     0.000001
  10    2    0 1    1.805241     0.000014     0.000014
  10    2    1 1    1.720301     0.000017     0.000017
  10    2    2 1    1.523125     0.000146     0.000154
  10    3    0 1    1.792701     0.000004     0.000004
  10    3    1 1    1.709439     0.000306     0.000310
  10    3    2 1    1.515570     0.000003     0.000003
  10    4    0 1    1.775575     0.000226     0.000226
  10    4    1 1    1.694571     0.000073     0.000073
  10    4    2 1    1.505180     0.000220     0.000233
  10    5    0 1    1.754261     0.000059     0.000060
  10    5    1 1    1.676013     0.000112     0.000111
  10    5    2 1    1.492130     0.000053     0.000056
  10    6    0 1    1.729224     0.000011     0.000011
  10    6    1 1    1.654139     0.000621     0.000612
  10    7    0 1    1.700973     0.000056     0.000057
  10    7    1 1    1.629359     0.000093     0.000092
  10    8    0 1    1.670035     0.000419     0.000415
  10    8    1 1    1.602105     0.000087     0.000089
  10    9    0 1    1.636934     0.000003     0.000003
  10    9    1 1    1.572812     0.000156     0.000162
  10   10    0 1    1.602171     0.000118     0.000120
  10   10    1 1    1.541901     0.000007     0.000007
  10   11    0 1    1.566211     0.000001     0.000001
  10   11    1 1    1.509770     0.000942     0.000999
  10   12    0 1    1.529477     0.529047     0.555151
  10   13    0 1    1.492340     0.000001     0.000001
  11    0    0 1    1.650423     0.000000     0.000000
  11    0    1 1    1.584766     0.000707     0.000732
  11    1    0 1    1.648490     0.000000     0.000000
  11    1    1 1    1.583054     0.000088     0.000092
  11    2    0 1    1.642730     0.000002     0.000002
  11    2    1 1    1.577952     0.000008     0.000008
  11    3    0 1    1.633264     0.000000     0.000000
  11    3    1 1    1.569556     0.000701     0.000729
  11    4    0 1    1.620282     0.000000     0.000000
  11    4    1 1    1.558024     0.000005     0.000005
  11    5    0 1    1.604036     0.000000     0.000000
  11    5    1 1    1.543564     0.006670     0.006964
  11    6    0 1    1.584829     0.000628     0.000650
  11    6    1 1    1.526426     0.000004     0.000005
  11    7    0 1    1.562996     0.000000     0.000000
  11    7    1 1    1.506889     0.012750     0.013544
  11    8    0 1    1.538890     0.000011     0.000012
  11    9    0 1    1.512875     0.000000     0.000000
  12    0    0 1    1.512888     0.184934     0.195790
  12    1    0 1    1.511398     0.000000     0.000000
  12    2    0 1    1.506956     0.000015     0.000016
  12    3    0 1    1.499638     0.000003     0.000003
  12    4    0 1    1.489570     0.000178     0.000191
   1    1    0 2    2.135726     0.099373     0.098735
   2    0    0 2    1.510187     0.046121     0.048906
   1    1    1 3    3.144754     0.065858     0.066330
   2    0    0 3    2.723437     0.006351     0.006239
   2    2    0 3    1.925760     0.012193     0.011785
   2    2    2 3    1.572377     0.007802     0.008113
   3    1    1 3    1.642294     0.187480     0.185262
loop_
	_pd_meas_time_of_flight
	_pd_proc_d_spacing
	_pd_proc_intensity_total
	_pd_proc_ls_weight
	_pd_calc_intensity_total
	_pd_proc_intensity_bkg_calc
1110.301000     1.489225     0.600083  6528.869605     0.553025     0.504217 
1114.742200     1.495170     0.635318  6316.379172     0.571286     0.504020 
1119.201170     1.501138     0.646909  6107.857158     0.593895     0.503826 
1123.677980     1.507131     0.655807  6162.146968     0.620014     0.503635 
1128.172690     1.513147     0.690974  5674.483799     0.647871     0.503449 
1132.685380     1.519188     0.731769  5437.235435     0.674692     0.503265 
1137.216120     1.525253     0.746836  5297.227933     0.697102     0.503086 
1141.764990     1.531342     0.728226  5757.558766     0.711720     0.502910 
1146.332050     1.537455     0.734770  5499.279939     0.715909     0.502738 
1150.917370     1.543593     0.767760  5323.581345     0.708790     0.502569 
1155.521040     1.549755     0.709505  5872.714407     0.691777     0.502404 
1160.143130     1.555942     0.669895  6234.583462     0.668038     0.502243 
1164.783700     1.562154     0.678579  6248.666761     0.641405     0.502085 
1169.442840     1.568390     0.634791  6559.415543     0.615396     0.501932 
1174.120610     1.574651     0.622278  6796.492514     0.592612     0.501782 
1178.817090     1.580938     0.602232  7119.010702     0.574505     0.501635 
1183.532360     1.587250     0.588625  7530.549458     0.561492     0.501493 
1188.266490     1.593586     0.582490  7310.770591     0.553388     0.501354 
1193.019550     1.599949     0.592071  7114.579893     0.549883     0.501219 
1197.791630     1.606336     0.569213  7607.925942     0.550907     0.501087 
1202.582800     1.612749     0.580639  7333.526962     0.556794     0.500960 
1207.393130     1.619188     0.574265  7430.322244     0.568225     0.500836 
1212.222700     1.625653     0.571874  7683.846685     0.586017     0.500716 
1217.071590     1.632143     0.592305  7407.101453     0.610766     0.500600 
1221.939880     1.638660     0.616073  7301.590376     0.642356     0.500488 
1226.827640     1.645202     0.679795  6566.997714     0.679516     0.500379 
1231.734950     1.651771     0.718646  6268.253261     0.719601     0.500274 
1236.661890     1.658366     0.733649  6195.747821     0.758615     0.500174 
1241.608540     1.664987     0.766710  6000.478253     0.791439     0.500077 
1246.574970     1.671634     0.786148  5848.853838     0.812410     0.499984 
1251.561270     1.678309     0.783820  5751.709097     0.816773     0.499894 
1256.567520     1.685010     0.790832  5759.586403     0.802839     0.499809 
1261.593790     1.691737     0.752377  5936.012157     0.773181     0.499728 
1266.640160     1.698492     0.729114  6378.274987     0.733608     0.499650 
1271.706720     1.705274     0.702256  6584.359515     0.691000     0.499576 
1276.793550     1.712083     0.681893  6717.809054     0.651533     0.499507 
1281.900720     1.718919     0.645230  7072.829535     0.619751     0.499441 
1287.028330     1.725782     0.607108  7679.134023     0.598242     0.499379 
1292.176440     1.732673     0.602445  7725.994753     0.587719     0.499321 
1297.345140     1.739591     0.598290  7776.096398     0.587326     0.499267 
1302.534530     1.746537     0.612294  7737.715699     0.595064     0.499217 
1307.744660     1.753511     0.622730  7574.564616     0.608149     0.499170 
1312.975640     1.760513     0.635169  7549.287283     0.623299     0.499128 
1318.227540     1.767542     0.646432  7345.335306     0.636980     0.499090 
1323.500450     1.774600     0.657355  7360.719999     0.645854     0.499055 
1328.794460     1.781686     0.640570  7578.059741     0.647511     0.499024 
1334.109630     1.788800     0.650479  7215.583480     0.641313     0.498998 
1339.446070     1.795943     0.613334  7727.013499     0.628583     0.498975 
1344.803860     1.803114     0.595921  8106.318454     0.611857     0.498956 
1350.183070     1.810314     0.584651  8507.877962     0.593854     0.498942 
1355.583800     1.817543     0.579032  8402.994854     0.576783     0.498931 
1361.006140     1.824801     0.551513  9016.356653     0.562089     0.498924 
1366.450160     1.832088     0.542859  9054.455501     0.550462     0.498921 
1371.915970     1.839403     0.540234  9124.282578     0.541971     0.498922 
1377.403630     1.846749     0.545937  8934.218675     0.536242     0.498927 
1382.913240     1.854123     0.531313  9192.892951     0.532739     0.498935 
1388.444900     1.861527     0.531543  9419.830632     0.530933     0.498948 
1393.998680     1.868961     0.541829  9083.802997     0.530399     0.498965 
1399.574670     1.876424     0.534767  9220.383956     0.530856     0.498985 
1405.172970     1.883917     0.502191  9878.184348     0.532194     0.499010 
1410.793660     1.891440     0.527238  9570.902436     0.534516     0.499038 
1416.436840     1.898993     0.537181  9459.597954     0.538179     0.499071 
1422.102580     1.906577     0.538951  9228.623390     0.543800     0.499107 
1427.790990     1.914190     0.546550  9146.565562     0.552203     0.499147 
1433.502160     1.921834     0.521555  9544.310003     0.564286     0.499191 
1439.236170     1.929509     0.552751  9134.994778     0.580850     0.499239 
1444.993110     1.937214     0.583707  8886.378143     0.602403     0.499291 
1450.773080     1.944951     0.594349  8603.793229     0.628894     0.499346 
1456.576180     1.952718     0.635464  7987.021414     0.659451     0.499406 
1462.402480     1.960516     0.674735  7620.722794     0.692245     0.499469 
1468.252090     1.968345     0.694940  7540.492365     0.724634     0.499536 
1474.125100     1.976206     0.717481  7288.580420     0.753639     0.499608 
1480.021600     1.984098     0.746109  6881.918474     0.776551     0.499682 
1485.941690     1.992022     0.753021  7079.758394     0.791360     0.499761 
1491.885450     1.999977     0.758375  6996.634938     0.796769     0.499844 
1497.852990     2.007964     0.760409  6820.289495     0.791891     0.499930 
1503.844410     2.015983     0.740602  7187.471351     0.776425     0.500020 
1509.859780     2.024034     0.730107  7087.926546     0.751591     0.500114 
1515.899220     2.032118     0.678710  7841.372978     0.720583     0.500211 
1521.962820     2.040233     0.664583  7758.585486     0.687689     0.500313 
1528.050670     2.048381     0.645929  8167.370344     0.656870     0.500418 
1534.162870     2.056562     0.616224  8615.440740     0.630834     0.500527 
1540.299530     2.064775     0.627765  8215.128068     0.610758     0.500639 
1546.460720     2.073022     0.598136  8817.073000     0.596409     0.500755 
1552.646570     2.081301     0.565962  9726.654606     0.586673     0.500875 
1558.857150     2.089613     0.580408  9158.649158     0.580124     0.500999 
1565.092580     2.097959     0.573169  9413.397614     0.575611     0.501126 
1571.352950     2.106337     0.571897  9304.677895     0.572370     0.501257 
1577.638360     2.114750     0.573560  9230.414491     0.569860     0.501391 
1583.948920     2.123196     0.555718  9669.009979     0.567607     0.501529 
1590.284710     2.131676     0.559880  9493.805716     0.565079     0.501670 
1596.645850     2.140189     0.550742  9787.023450     0.561739     0.501815 
1603.032430     2.148737     0.557994  9686.279949     0.557213     0.501964 
1609.444560     2.157319     0.554885  9617.419695     0.551526     0.502116 
1615.882340     2.165935     0.543582  9803.018730     0.545131     0.502272 
1622.345870     2.174586     0.544550  9939.059949     0.538705     0.502431 
1628.835260     2.183271     0.520793  10488.305231     0.532899     0.502593 
1635.350600     2.191991     0.535280  9815.454213     0.528197     0.502759 
1641.892000     2.200746     0.514717  10476.885792     0.524858     0.502928 
1648.459570     2.209536     0.510816  10632.747301     0.522921     0.503101 
1655.053410     2.218361     0.507489  10869.708112     0.522249     0.503277 
1661.673620     2.227221     0.523852  10003.340837     0.522606     0.503456 
1668.320310     2.236117     0.526222  10300.131257     0.523724     0.503638 
1674.993590     2.245048     0.513086  10400.502225     0.525400     0.503824 
1681.693570     2.254015     0.521633  10280.193951     0.527537     0.504013 
1688.420340     2.263018     0.503744  10840.709660     0.530119     0.504205 
1695.174020     2.272056     0.526863  10400.862863     0.533164     0.504401 
1701.954720     2.281131     0.531645  10291.940556     0.536693     0.504599 
1708.762540     2.290243     0.544128  9939.495947     0.540766     0.504801 
1715.597590     2.299390     0.542220  10037.183375     0.545460     0.505005 
1722.459980     2.308574     0.535634  10349.376138     0.551004     0.505213 
1729.349820     2.317795     0.537206  10256.220859     0.557730     0.505424 
1736.267220     2.327053     0.549174  10111.585245     0.566223     0.505638 
1743.212290     2.336348     0.557577  9698.111859     0.577272     0.505854 
1750.185140     2.345680     0.573973  9750.392174     0.591718     0.506074 
1757.185880     2.355049     0.581191  9528.143564     0.610264     0.506296 
1764.214620     2.364456     0.613097  9065.718178     0.633199     0.506522 
1771.271480     2.373900     0.636231  8918.616422     0.659975     0.506750 
1778.356570     2.383383     0.681101  8287.304942     0.688758     0.506981 
1785.469990     2.392903     0.715448  7919.498709     0.716290     0.507214 
1792.611870     2.402461     0.716200  8053.257301     0.738175     0.507451 
1799.782320     2.412057     0.729415  7883.131524     0.749791     0.507690 
1806.981450     2.421692     0.728537  7799.559608     0.748004     0.507932 
1814.209370     2.431365     0.706286  7995.350845     0.732785     0.508176 
1821.466210     2.441077     0.679568  8237.107915     0.707335     0.508423 
1828.752080     2.450827     0.651686  8601.638874     0.676638     0.508672 
1836.067090     2.460617     0.624771  9024.238338     0.645724     0.508924 
1843.411350     2.470446     0.601787  9430.096893     0.618517     0.509178 
1850.785000     2.480314     0.612439  9105.468562     0.597309     0.509434 
1858.188140     2.490221     0.582313  9760.104382     0.582691     0.509693 
1865.620890     2.500168     0.577996  9715.919568     0.573853     0.509954 
1873.083370     2.510155     0.557426  10221.802836     0.569057     0.510218 
1880.575710     2.520182     0.550778  10262.559734     0.566382     0.510483 
1888.098010     2.530249     0.569203  9777.348387     0.564287     0.510751 
1895.650400     2.540356     0.532216  10780.753535     0.561914     0.511021 
1903.233000     2.550504     0.542459  10331.017636     0.559154     0.511293 
1910.845940     2.560692     0.541646  10265.076128     0.556288     0.511567 
1918.489320     2.570921     0.542676  10132.074032     0.553691     0.511843 
1926.163280     2.581191     0.550216  9914.966178     0.551711     0.512121 
1933.867930     2.591502     0.528359  10630.730216     0.550661     0.512401 
1941.603400     2.601854     0.536368  10326.105102     0.550849     0.512682 
1949.369820     2.612247     0.530595  10652.290084     0.552685     0.512965 
1957.167300     2.622682     0.548795  10323.524277     0.556786     0.513250 
1964.995960     2.633159     0.542868  10417.600111     0.564006     0.513537 
1972.855950     2.643677     0.544615  10329.715683     0.575251     0.513825 
1980.747370     2.654238     0.568746  9639.622450     0.591132     0.514115 
1988.670360     2.664841     0.605295  9270.968549     0.611571     0.514406 
1996.625040     2.675486     0.623563  9037.643757     0.635516     0.514699 
2004.611540     2.686174     0.647713  8828.990510     0.660718     0.514993 
2012.629990     2.696904     0.664656  8742.049194     0.683889     0.515289 
2020.680510     2.707678     0.694927  8156.147829     0.701180     0.515585 
2028.763230     2.718494     0.694298  8421.960490     0.709295     0.515883 
2036.878280     2.729354     0.690367  8212.031419     0.707061     0.516183 
2045.025800     2.740257     0.687493  8309.863135     0.696311     0.516483 
2053.205900     2.751204     0.665505  8464.849172     0.681161     0.516784 
2061.418720     2.762194     0.649889  8795.850487     0.666410     0.517086 
2069.664400     2.773229     0.644410  8830.284822     0.656149     0.517389 
2077.943060     2.784307     0.627943  9036.939273     0.652891     0.517693 
2086.254830     2.795430     0.666149  8489.873012     0.657252     0.517998 
2094.599850     2.806597     0.666894  8447.306641     0.667872     0.518304 
2102.978250     2.817809     0.692095  8156.471940     0.681772     0.518610 
2111.390160     2.829066     0.695204  8188.462115     0.694877     0.518917 
2119.835720     2.840368     0.707133  8124.771392     0.702955     0.519224 
2128.315060     2.851715     0.712907  8036.488015     0.702966     0.519532 
2136.828320     2.863107     0.681841  8282.930970     0.694540     0.519840 
2145.375640     2.874545     0.672786  8168.329977     0.680328     0.520149 
2153.957140     2.886028     0.661282  8395.497304     0.665039     0.520458 
2162.572970     2.897558     0.643612  8790.276615     0.654219     0.520767 
2171.223260     2.909133     0.653212  8500.270982     0.653443     0.521076 
2179.908150     2.920755     0.663392  8396.405097     0.667793     0.521386 
2188.627790     2.932423     0.725102  7590.926780     0.701279     0.521695 
2197.382300     2.944138     0.753149  7431.385569     0.756039     0.522005 
2206.171830     2.955900     0.868427  6395.067173     0.831410     0.522314 
2214.996510     2.967709     0.961901  5803.414448     0.923085     0.522623 
2223.856500     2.979565     1.083996  5323.278388     1.022561     0.522932 
2232.751930     2.991468     1.200597  4848.529829     1.117182     0.523240 
2241.682930     3.003419     1.261435  4686.694481     1.191497     0.523548 
2250.649670     3.015418     1.304527  4409.516851     1.230708     0.523856 
2259.652260     3.027464     1.284898  4517.037333     1.226295     0.524163 
2268.690870     3.039559     1.218898  4761.685753     1.179918     0.524469 
2277.765640     3.051702     1.138280  5035.126122     1.102461     0.524775 
2286.876700     3.063894     1.026664  5584.127845     1.009207     0.525079 
2296.024210     3.076135     0.945756  5860.339691     0.915108     0.525384 
2305.208300     3.088424     0.859479  6525.136210     0.831692     0.525687 
2314.429140     3.100763     0.782563  7183.646184     0.765526     0.525989 
2323.686850     3.113150     0.742776  7456.574784     0.718232     0.526290 
2332.981600     3.125588     0.709053  7848.237814     0.687394     0.526590 
2342.313530     3.138075     0.679898  8204.431215     0.668122     0.526889 
2351.682780     3.150612     0.657416  8553.402763     0.654836     0.527186 
2361.089510     3.163199     0.629463  8660.333532     0.642958     0.527482 
2370.533870     3.175836     0.614924  8839.618923     0.629902     0.527777 
2380.016010     3.188524     0.604200  8999.377659     0.615267     0.528070 
2389.536070     3.201263     0.591728  9133.615441     0.599929     0.528361 
2399.094210     3.214052     0.571889  9622.571446     0.585180     0.528651 
2408.690590     3.226893     0.569917  9505.045673     0.572165     0.528939 
2418.325350     3.239785     0.573145  9751.046907     0.561582     0.529225 
2427.998650     3.252729     0.555163  9937.970078     0.553636     0.529510 
2437.710650     3.265724     0.565950  9555.938712     0.548125     0.529792 
2447.461490     3.278771     0.580920  9593.545561     0.544618     0.530072 
2457.251340     3.291870     0.571761  9596.233541     0.542624     0.530350 
2467.080340     3.305022     0.565981  9760.779379     0.541705     0.530626 
2476.948660     3.318226     0.563669  9799.952357     0.541524     0.530900 
2486.856460     3.331484     0.581269  9542.725068     0.541855     0.531171 
2496.803890     3.344794     0.543656  10093.510750     0.542543     0.531440 
2506.791100     3.358157     0.563917  9548.470006     0.543480     0.531706 
2516.818270     3.371574     0.568510  9821.057902     0.544583     0.531969 
2526.885540     3.385044     0.556091  9657.307193     0.545804     0.532230 
2536.993080     3.398568     0.564638  9845.239789     0.547154     0.532488 
2547.141050     3.412146     0.569716  9699.869409     0.548738     0.532743 
2557.329620     3.425779     0.574977  9603.381916     0.550758     0.532996 
2567.558940     3.439466     0.583165  9414.986980     0.553470     0.533245 
2577.829170     3.453207     0.603575  8854.181041     0.557112     0.533491 
2588.140490     3.467004     0.586491  9286.967899     0.561809     0.533734 
2598.493050     3.480856     0.604260  8933.492474     0.567472     0.533973 
2608.887020     3.494763     0.596263  9105.972526     0.573740     0.534210 
2619.322570     3.508726     0.598668  9236.323498     0.579993     0.534442 
2629.799860     3.522744     0.620739  8893.586723     0.585481     0.534672 
2640.319060     3.536819     0.620105  8748.166347     0.589598     0.534897 
2650.880340     3.550949     0.626111  8891.507070     0.592237     0.535119 
2661.483860     3.565137     0.638893  8571.784887     0.593971     0.535338 
2672.129790     3.579381     0.633614  8657.191227     0.595752     0.535552 
2682.818310     3.593682     0.639863  8631.135881     0.598468     0.535763 
2693.549590     3.608040     0.642685  8685.290845     0.602525     0.535969 
2704.323780     3.622455     0.637696  8783.242638     0.607668     0.536172 
2715.141080     3.636928     0.667936  8321.222331     0.613052     0.536370 
2726.001640     3.651459     0.678733  8060.402317     0.617511     0.536564 
2736.905650     3.666048     0.660589  8487.636187     0.619669     0.536754 
2747.853270     3.680695     0.657056  8483.993463     0.618379     0.536939 
2758.844690     3.695401     0.635456  8997.636310     0.613189     0.537120 
2769.880060     3.710166     0.649242  8545.750459     0.604654     0.537297 
2780.959580     3.724990     0.642102  8557.058623     0.594072     0.537469 
2792.083420     3.739872     0.613501  9110.492693     0.582938     0.537636 
2803.251760     3.754815     0.605092  9239.289010     0.572523     0.537798 
2814.464760     3.769817     0.590605  9399.111415     0.563694     0.537956 
2825.722620     3.784879     0.581531  9561.321607     0.556863     0.538108 
2837.025510     3.800001     0.587074  9285.446629     0.552072     0.538256 
2848.373610     3.815184     0.585613  9437.812192     0.549080     0.538398 
2859.767110     3.830427     0.578219  9508.382611     0.547521     0.538536 
2871.206180     3.845732     0.560805  9964.713660     0.547012     0.538668 
2882.691000     3.861097     0.581551  9404.763618     0.547194     0.538795 
2894.221770     3.876524     0.570031  9721.687441     0.547778     0.538916 
2905.798650     3.892012     0.568028  9957.535721     0.548521     0.539033 
2917.421850     3.907563     0.570715  9716.360121     0.549231     0.539143 
2929.091540     3.923175     0.565642  10093.956951     0.549778     0.539248 
2940.807900     3.938850     0.572245  9729.110827     0.550119     0.539348 
2952.571130     3.954588     0.568972  10125.590731     0.550327     0.539441 
2964.381420     3.970389     0.560030  10010.047565     0.550631     0.539529 
2976.238940     3.986252     0.551765  10283.321631     0.551406     0.539611 
2988.143900     4.002179     0.569187  9885.984325     0.553137     0.539688 
3000.096470     4.018170     0.569958  9912.735320     0.556351     0.539758 
3012.096860     4.034225     0.557012  10131.237785     0.561531     0.539822 
3024.145250     4.050343     0.594134  9411.826912     0.568997     0.539880 
3036.241830     4.066527     0.594039  9753.319725     0.578734     0.539932 
3048.386800     4.082774     0.595770  9830.914900     0.590266     0.539978 
3060.580340     4.099087     0.629704  8948.558146     0.602613     0.540017 
3072.822660     4.115465     0.617968  9595.895132     0.614188     0.540051 
3085.113960     4.131909     0.649235  8721.552916     0.623072     0.540077 
3097.454410     4.148418     0.626789  9149.330418     0.627456     0.540098 
3109.844230     4.164993     0.648647  8746.382877     0.626380     0.540111 
3122.283610     4.181634     0.624857  9310.730241     0.620268     0.540119 
3134.772740     4.198342     0.627773  9242.949035     0.610666     0.540119 
3147.311830     4.215117     0.614056  9385.312311     0.599477     0.540113 
3159.901080     4.231959     0.594777  9880.580336     0.588366     0.540101 
3172.540680     4.248868     0.578200  10167.187590     0.578510     0.540081 
3185.230850     4.265844     0.580928  9871.511604     0.570498     0.540055 
3197.971770     4.282889     0.566665  10157.823894     0.564584     0.540022 
3210.763660     4.300001     0.563308  10112.256356     0.560627     0.539981 
3223.606710     4.317182     0.553506  10347.144433     0.558337     0.539934 
3236.501140     4.334432     0.541593  10895.228486     0.557361     0.539880 
3249.447140     4.351750     0.551121  10722.914395     0.557335     0.539819 
3262.444930     4.369138     0.544104  10669.968778     0.557905     0.539751 
3275.494710     4.386595     0.547264  10362.380692     0.558762     0.539676 
3288.596690     4.404122     0.555920  10311.681691     0.559644     0.539594 
3301.751080     4.421719     0.551857  10557.432538     0.560329     0.539504 
3314.958080     4.439387     0.532797  10967.850151     0.560642     0.539407 
3328.217910     4.457124     0.544592  10904.628218     0.560506     0.539303 
3341.530780     4.474933     0.541967  10926.387473     0.559984     0.539192 
3354.896910     4.492813     0.539956  10911.121811     0.559223     0.539074 
3368.316500     4.510765     0.536810  11309.179645     0.558335     0.538948 
3381.789760     4.528788     0.551194  10879.460644     0.557361     0.538814 
3395.316920     4.546883     0.538389  11083.435555     0.556542     0.538674 
3408.898190     4.565051     0.554043  10465.185222     0.556062     0.538526 
3422.533780     4.583291     0.549106  10932.557578     0.556247     0.538370 
3436.223920     4.601604     0.543130  10689.525900     0.557467     0.538207 
3449.968810     4.619990     0.543291  10884.182859     0.560424     0.538037 
3463.768690     4.638450     0.555507  10727.223945     0.565774     0.537859 
3477.623760     4.656983     0.558268  10529.890009     0.573979     0.537674 
3491.534260     4.675590     0.570192  10227.323717     0.585124     0.537481 
3505.500390     4.694272     0.579644  10166.449499     0.598719     0.537281 
3519.522400     4.713029     0.595640  9913.702591     0.613577     0.537073 
3533.600480     4.731860     0.613552  9732.988944     0.627799     0.536858 
3547.734890     4.750767     0.606478  9993.982717     0.639023     0.536635 
3561.925830     4.769749     0.623971  9745.349094     0.644851     0.536405 
3576.173530     4.788807     0.629456  9513.892401     0.643814     0.536167 
3590.478220     4.807941     0.634676  9490.273050     0.636138     0.535922 
3604.840140     4.827152     0.592046  10267.843151     0.623598     0.535669 
3619.259500     4.846439     0.563364  10983.281104     0.608605     0.535409 
3633.736530     4.865804     0.580170  10541.677644     0.593411     0.535141 
3648.271480     4.885246     0.552755  11006.061434     0.579706     0.534866 
3662.864570     4.904765     0.553833  11046.306879     0.568495     0.534584 
3677.516030     4.924363     0.536939  11485.506111     0.560151     0.534294 
3692.226090     4.944039     0.522929  11737.609565     0.554571     0.533996 
3706.994990     4.963793     0.512274  11977.079259     0.551370     0.533691 
3721.822970     4.983627     0.517860  12038.712566     0.550042     0.533379 
3736.710270     5.003539     0.525301  11888.623427     0.550045     0.533060 
3751.657110     5.023532     0.528251  11533.266025     0.550859     0.532733 
3766.663740     5.043604     0.516863  12007.915547     0.551981     0.532399 
3781.730390     5.063756     0.521936  11710.037876     0.552934     0.532058 
3796.857310     5.083989     0.519665  11811.868693     0.553320     0.531710 
3812.044740     5.104303     0.521401  11846.631961     0.552934     0.531354 
3827.292920     5.124697     0.501341  12440.321215     0.551878     0.530992 
3842.602090     5.145174     0.533669  11336.578054     0.550535     0.530622 
3857.972500     5.165732     0.521653  11738.270854     0.549488     0.530245 
3873.404390     5.186372     0.507582  12191.365826     0.549465     0.529862 
3888.898010     5.207095     0.504281  12262.073140     0.551364     0.529471 
3904.453600     5.227900     0.526305  11754.821254     0.556282     0.529074 
3920.071410     5.248789     0.545469  11337.664472     0.565500     0.528670 
3935.751700     5.269761     0.545548  11380.011185     0.580365     0.528259 
3951.494710     5.290817     0.561690  11051.393738     0.601995     0.527841 
3967.300690     5.311957     0.619148  9948.638699     0.630856     0.527417 
3983.169890     5.333182     0.639936  9799.738929     0.666215     0.526986 
3999.102570     5.354491     0.696956  9028.388939     0.705775     0.526549 
4015.098980     5.375886     0.739862  8348.219579     0.745575     0.526106 
4031.159370     5.397366     0.752573  8514.096597     0.780329     0.525656 
4047.284010     5.418931     0.773320  8266.566893     0.804446     0.525200 
4063.473150     5.440583     0.767628  8434.371406     0.814119     0.524738 
4079.727040     5.462322     0.764317  8354.034885     0.809544     0.524270 
4096.045950     5.484147     0.750045  8457.284260     0.794918     0.523795 
4112.430130     5.506059     0.751584  8398.144163     0.776071     0.523315 
4128.879850     5.528059     0.742704  8562.206119     0.757895     0.522829 
4145.395370     5.550147     0.725489  8716.375007     0.742985     0.522338 
4161.976950     5.572323     0.733100  8725.496429     0.731047     0.521841 
4178.624860     5.594588     0.727235  8599.612924     0.719535     0.521338 
4195.339360     5.616942     0.707301  8949.150729     0.705203     0.520830 
4212.120720     5.639385     0.685672  9222.456065     0.686113     0.520317 
4228.969200     5.661918     0.658537  9484.063299     0.662616     0.519798 
4245.885080     5.684540     0.627686  9906.481088     0.636649     0.519275 
4262.868620     5.707253     0.604770  10524.273515     0.610729     0.518746 
4279.920090     5.730057     0.584296  10605.674224     0.587083     0.518213 
4297.039770     5.752952     0.547607  11333.585179     0.567197     0.517675 
4314.227930     5.775939     0.560219  11237.553875     0.551672     0.517132 
4331.484840     5.799017     0.536386  11446.095712     0.540334     0.516585 
4348.810780     5.822187     0.515273  12396.176333     0.532515     0.516033 
4366.206030     5.845450     0.506978  12591.908360     0.527309     0.515478 
4383.670850     5.868806     0.520631  11880.771888     0.523872     0.514918 
4401.205530     5.892255     0.516473  12440.404468     0.521543     0.514354 
4418.810360     5.915798     0.518662  12309.681109     0.519868     0.513787 
4436.485600     5.939435     0.519543  11906.428303     0.518564     0.513216 
4454.231540     5.963166     0.501599  12454.569665     0.517467     0.512641 
4472.048470     5.986993     0.506527  12463.303019     0.516488     0.512063 
4489.936660     6.010914     0.506346  12435.438491     0.515584     0.511481 
4507.896410     6.034931     0.506347  12117.906069     0.514732     0.510897 
4525.927990     6.059044     0.519730  12215.550852     0.513918     0.510310 
4544.031700     6.083253     0.511728  12460.743250     0.513133     0.509719 
4562.207830     6.107559     0.506531  12455.292460     0.512373     0.509127 
4580.456660     6.131962     0.503413  12320.860527     0.511632     0.508531 
4598.778490     6.156462     0.508546  12551.903442     0.510909     0.507934 
4617.173600     6.181061     0.513994  12369.994708     0.510199     0.507334 
4635.642300     6.205757     0.538963  11591.975562     0.509485     0.506732 
4654.184870     6.230552     0.533450  11922.111997     0.508791     0.506129 
4672.801610     6.255447     0.509722  12686.971912     0.508108     0.505523 
4691.492810     6.280440     0.521137  12506.492464     0.507432     0.504917 
4710.258780     6.305534     0.531831  12088.000892     0.506763     0.504309 
4729.099820     6.330728     0.511478  12416.628075     0.506100     0.503700 
4748.016220     6.356022     0.520844  12346.255164     0.505444     0.503089 
4767.008280     6.381418     0.524244  12342.579459     0.504796     0.502478 
4786.076320     6.406915     0.517116  12485.929999     0.504156     0.501867 
4805.220620     6.432514     0.512092  12910.200803     0.503527     0.501255 
4824.441500     6.458215     0.507978  12685.600168     0.502909     0.500642 
4843.739270     6.484018     0.514092  12793.933708     0.502306     0.500030 
4863.114230     6.509925     0.516660  12434.079608     0.501729     0.499418 
4882.566680     6.535935     0.495512  13252.180849     0.501189     0.498806 
4902.096950     6.562049     0.524665  12232.958869     0.500707     0.498194 
4921.705340     6.588268     0.514339  12728.572552     0.500312     0.497583 
4941.392160     6.614591     0.504058  12725.614805     0.500035     0.496973 
4961.157730     6.641019     0.516199  12742.772596     0.499909     0.496364 
4981.002360     6.667553     0.513388  13042.466410     0.499952     0.495757 
5000.926370     6.694193     0.515788  12639.661325     0.500157     0.495150 
5020.930070     6.720939     0.500349  13520.570519     0.500490     0.494546 
5041.013790     6.747792     0.510846  13064.807734     0.500867     0.493943 
5061.177850     6.774753     0.506799  13451.535872     0.501164     0.493342 
5081.422560     6.801821     0.522831  12970.495263     0.501232     0.492743 
5101.748250     6.828997     0.529533  12637.672118     0.500941     0.492146 
5122.155240     6.856282     0.524704  12780.832822     0.500225     0.491552 
5142.643860     6.883675     0.513332  13246.355108     0.499126     0.490961 
5163.214440     6.911178     0.520468  12874.424380     0.497766     0.490373 
5183.867300     6.938791     0.503613  13952.653512     0.496294     0.489788 
5204.602770     6.966514     0.516036  13086.008861     0.494843     0.489206 
5225.421180     6.994348     0.506671  13823.423723     0.493512     0.488628 
5246.322860     7.022293     0.515104  13504.737220     0.492348     0.488053 
5267.308150     7.050350     0.492754  14140.602466     0.491358     0.487483 
5288.377390     7.078519     0.513774  13708.941172     0.490514     0.486916 
5309.530900     7.106800     0.500843  14411.942143     0.489778     0.486354 
5330.769020     7.135194     0.508437  13841.937783     0.489108     0.485796 
5352.092100     7.163702     0.511226  14218.236941     0.488455     0.485243 
5373.500460     7.192323     0.485055  15009.652495     0.487852     0.484694 
5394.994470     7.221059     0.507795  14288.584173     0.487270     0.484151 
5416.574440     7.249910     0.480638  15875.831716     0.486710     0.483613 
5438.240740     7.278875     0.502522  14589.663790     0.486174     0.483080 
5459.993710     7.307957     0.497250  15041.552844     0.485663     0.482553 
5481.833680     7.337154     0.499491  14923.851683     0.485178     0.482031 
5503.761010     7.366469     0.496076  15550.695756     0.484718     0.481515 
5525.776060     7.395900     0.483640  15670.411246     0.484284     0.481006 
5547.879160     7.425449     0.498953  14986.619347     0.483873     0.480503 
5570.070680     7.455116     0.504240  14651.822474     0.483487     0.480006 
5592.350960     7.484901     0.503615  14958.990939     0.483128     0.479516 
5614.720370     7.514805     0.499234  15308.863934     0.482798     0.479032 
5637.179250     7.544829     0.494434  15399.310656     0.482499     0.478556 
5659.727960     7.574972     0.484333  15924.551929     0.482232     0.478086 
5682.366880     7.605236     0.489790  16057.568289     0.481993     0.477624 
5705.096340     7.635621     0.485819  16472.479084     0.481773     0.477169 
5727.916730     7.666127     0.490546  16208.465504     0.481569     0.476722 
5750.828400     7.696755     0.481014  16679.182123     0.481366     0.476282 
5773.831710     7.727505     0.476438  16832.656017     0.481151     0.475850 
5796.927040     7.758378     0.466026  17426.012995     0.480919     0.475426 
5820.114740     7.789374     0.485907  16831.651477     0.480675     0.475011 
5843.395200     7.820495     0.488069  16707.911550     0.480430     0.474603 
5866.768780     7.851739     0.482991  17093.924435     0.480198     0.474204 
5890.235860     7.883108     0.477637  17181.240753     0.479995     0.473813 
5913.796800     7.914602     0.476240  17754.760153     0.479831     0.473431 
5937.451990     7.946223     0.474503  17623.061670     0.479716     0.473058 
5961.201800     7.977969     0.482008  17134.627893     0.479652     0.472693 
5985.046610     8.009842     0.476511  17955.406030     0.479642     0.472338 
6008.986790     8.041843     0.475401  18002.946243     0.479685     0.471991 
6033.022740     8.073971     0.474084  17795.806293     0.479784     0.471653 
6057.154830     8.106227     0.492001  17110.877756     0.479883     0.471325 
6081.383450     8.138613     0.471986  18772.189259     0.480100     0.471006 
6105.708980     8.171127     0.475632  18475.647537     0.480390     0.470697 
6130.131820     8.203772     0.479376  17887.031370     0.480757     0.470397 
6154.652350     8.236547     0.475514  18277.358152     0.481214     0.470106 
6179.270960     8.269452     0.469616  19078.668493     0.481772     0.469825 
6203.988040     8.302489     0.461171  19121.907271     0.482443     0.469554 
6228.803990     8.335658     0.485152  18023.108819     0.483250     0.469292 
6253.719210     8.368960     0.487594  18223.953930     0.484211     0.469040 
6278.734080     8.402394     0.476875  18859.167029     0.485332     0.468798 
6303.849020     8.435962     0.477576  19032.372490     0.486686     0.468566 
6329.064420     8.469664     0.479744  18701.095758     0.488336     0.468343 
6354.380670     8.503500     0.478228  18850.467960     0.490366     0.468130 
6379.798200     8.537472     0.478451  19131.377078     0.492949     0.467928 
6405.317390     8.571579     0.479648  18960.998227     0.496433     0.467735 
6430.938660     8.605822     0.494660  18236.852028     0.501463     0.467552 
6456.662410     8.640202     0.497466  18641.395652     0.509216     0.467378 
6482.489060     8.674720     0.503099  18105.268101     0.521757     0.467215 
6508.419020     8.709375     0.518277  17862.989551     0.542457     0.467061 
6534.452700     8.744168     0.565631  16099.362901     0.576393     0.466918 
6560.590510     8.779101     0.617612  14701.179899     0.630701     0.466784 
6586.832870     8.814173     0.682032  13539.550544     0.713562     0.466659 
6613.180200     8.849385     0.776443  12069.416060     0.833238     0.466545 
6639.632920     8.884737     0.959307  9587.553367     0.995545     0.466440 
6666.191450     8.920231     1.217030  7900.209263     1.200683     0.466344 
6692.856220     8.955866     1.458876  6717.908164     1.440104     0.466258 
6719.627640     8.991644     1.742990  5713.781699     1.694421     0.466182 
6746.506150     9.027564     1.996256  5103.083250     1.933338     0.466114 
6773.492180     9.063628     2.198065  4583.580906     2.118987     0.466056 
6800.586150     9.099836     2.233119  4564.956695     2.214925     0.466007 
6827.788490     9.136188     2.188218  4639.523086     2.200175     0.465967 
6855.099650     9.172685     2.045132  4946.046857     2.078907     0.465935 
6882.520040     9.209329     1.811394  5536.085071     1.877112     0.465913 
6910.050120     9.246118     1.561147  6415.500740     1.631103     0.465899 
6937.690330     9.283054     1.325003  7596.048347     1.376718     0.465893 
6965.441090     9.320138     1.121556  8909.442870     1.142332     0.465896 
6993.302850     9.357370     0.977994  10177.549849     0.945561     0.465907 
7021.276060     9.394750     0.863256  11597.818700     0.793461     0.465925 
7049.361170     9.432280     0.756942  13218.134931     0.683744     0.465952 
7077.558610     9.469959     0.681157  14590.791697     0.609361     0.465986 
7105.868850     9.507789     0.626928  15672.961696     0.561494     0.466028 
7134.292320     9.545770     0.562234  17821.901224     0.531868     0.466077 
7162.829490     9.583902     0.545685  18440.940049     0.513960     0.466132 
7191.480810     9.622187     0.511628  19817.511397     0.503067     0.466195 
7220.246730     9.660625     0.503761  19849.577206     0.496197     0.466264 
7249.127720     9.699215     0.491758  20356.483200     0.491610     0.466340 
7278.124230     9.737960     0.491106  20534.813857     0.488341     0.466421 
7307.236730     9.776860     0.480404  20913.086959     0.485850     0.466509 
7336.465670     9.815915     0.479452  20755.449109     0.483857     0.466602 
7365.811540     9.855126     0.469289  21821.288915     0.482215     0.466701 
7395.274780     9.894493     0.481103  21008.983901     0.480834     0.466805 
7424.855880     9.934017     0.466162  21594.592709     0.479659     0.466913 
7454.555300     9.973699     0.474916  21442.257727     0.478655     0.467026 
7484.373530    10.013540     0.478429  21439.557731     0.477791     0.467144 
7514.311020    10.053540     0.474377  21478.789134     0.477046     0.467266 
7544.368260    10.093699     0.488485  20734.772483     0.476404     0.467391 
7574.545740    10.134018     0.479236  21169.216506     0.475849     0.467520 
7604.843920    10.174499     0.478348  21394.674490     0.475370     0.467652 
7635.263300    10.215141     0.472227  21778.544432     0.474956     0.467787 
7665.804350    10.255945     0.467619  21872.632156     0.474599     0.467924 
7696.467570    10.296912     0.469002  22241.209040     0.474293     0.468064 
7727.253440    10.338043     0.479083  21536.637380     0.474030     0.468206 
7758.162450    10.379337     0.475137  21466.580664     0.473807     0.468349 
7789.195100    10.420797     0.473739  21607.990463     0.473617     0.468494 
7820.351880    10.462422     0.484872  21025.071485     0.473457     0.468639 
7851.633290    10.504213     0.473581  22236.963965     0.473324     0.468786 
7883.039820    10.546171     0.480460  21874.767301     0.473215     0.468933 
7914.571980    10.588296     0.467897  22063.170359     0.473127     0.469079 
7946.230270    10.630590     0.474050  22022.393158     0.473057     0.469226 
7978.015190    10.673052     0.481971  21621.209935     0.473004     0.469372 
8009.927250    10.715683     0.472692  21905.729642     0.472967     0.469517 
8041.966960    10.758485     0.464631  22542.968947     0.472943     0.469660 
8074.134830    10.801458     0.472625  22038.350205     0.472934     0.469803 
8106.431370    10.844602     0.466654  22448.765167     0.472940     0.469943 
8138.857090    10.887918     0.474010  22164.191286     0.472965     0.470081 
8171.412520    10.931407     0.486904  21226.374442     0.473013     0.470216 
8204.098170    10.975070     0.461652  22776.001038     0.473094     0.470349 
8236.914560    11.018907     0.468451  22514.226743     0.473218     0.470478 
8269.862220    11.062919     0.465371  21964.335831     0.473396     0.470604 
8302.941670    11.107106     0.461030  23026.006692     0.473637     0.470727 
8336.153440    11.151470     0.469533  21499.390913     0.473944     0.470845 
8369.498050    11.196011     0.472927  21779.122960     0.474306     0.470958 
8402.976040    11.240730     0.467360  22098.146756     0.474699     0.471067 
8436.587950    11.285627     0.467570  22032.658613     0.475081     0.471172 
8470.334300    11.330703     0.469151  22032.462391     0.475399     0.471270 
8504.215640    11.375959     0.462128  21971.173338     0.475596     0.471364 
8538.232500    11.421395     0.470202  21703.595565     0.475634     0.471451 
8572.385430    11.467013     0.467032  22201.128322     0.475509     0.471533 
8606.674970    11.512813     0.467874  22084.028077     0.475251     0.471609 
8641.101670    11.558796     0.470667  22273.883686     0.474913     0.471677 
8675.666080    11.604962     0.461343  22524.905657     0.474548     0.471740 
8710.368740    11.651312     0.461857  22214.697247     0.474200     0.471795 
8745.210220    11.697848     0.474690  21672.613954     0.473901     0.471843 
8780.191060    11.744569     0.470893  21937.147661     0.473660     0.471884 
8815.311820    11.791476     0.474132  21526.779755     0.473479     0.471918 
8850.573070    11.838570     0.476156  21328.797064     0.473347     0.471943 
8885.975360    11.885853     0.465437  21798.677900     0.473250     0.471961 
8921.519260    11.933324     0.468214  21579.051703     0.473177     0.471972 
8957.205340    11.980984     0.459972  22326.433181     0.473116     0.471974 
8993.034160    12.028835     0.468968  21599.353516     0.473059     0.471968 
9029.006300    12.076876     0.473759  21107.320447     0.473003     0.471953 
9065.122320    12.125109     0.466290  21734.771829     0.472944     0.471931 
9101.382810    12.173535     0.460382  22147.899628     0.472880     0.471900 
9137.788340    12.222154     0.464593  21655.267726     0.472811     0.471861 
9174.339500    12.270966     0.461253  21871.532355     0.472736     0.471814 
9211.036850    12.319974     0.472499  21327.862613     0.472655     0.471758 
9247.881000    12.369177     0.461927  21754.202881     0.472566     0.471694 
9284.872530    12.418576     0.480116  20394.234539     0.472469     0.471621 
9322.012020    12.468172     0.470131  20659.083361     0.472364     0.471541 
9359.300060    12.517967     0.473371  21042.764760     0.472251     0.471452 
9396.737260    12.567959     0.462892  21274.017585     0.472129     0.471355 
9434.324210    12.618152     0.478131  20322.950000     0.471999     0.471250 
9472.061510    12.668544     0.469780  20651.780609     0.471862     0.471138 
9509.949760    12.719137     0.471886  20607.453641     0.471718     0.471018 
9547.989560    12.769933     0.468981  20596.157730     0.471568     0.470890 
9586.181510    12.820931     0.476059  19935.655161     0.471412     0.470756 
9624.526240    12.872132     0.483030  19878.133072     0.471251     0.470614 
9663.024340    12.923537     0.472301  20068.384151     0.471084     0.470466 
9701.676440    12.975148     0.465974  20559.613269     0.470912     0.470312 
9740.483150    13.026965     0.473769  19801.619079     0.470735     0.470152 
9779.445080    13.078988     0.473329  19765.000282     0.470554     0.469985 
9818.562860    13.131218     0.466830  20033.858540     0.470367     0.469814 
9857.837110    13.183657     0.488135  19423.321743     0.470176     0.469637 
9897.268460    13.236305     0.473402  19767.112280     0.469981     0.469456 
9936.857530    13.289164     0.482853  18735.719964     0.469783     0.469271 
9976.604960    13.342233     0.472723  19575.475998     0.469581     0.469082 
10016.511380    13.395513     0.471760  19551.779079     0.469376     0.468890 
10056.577430    13.449006     0.480962  18737.104880     0.469169     0.468695 
10096.803740    13.502713     0.476004  18903.844409     0.468961     0.468498 
10137.190950    13.556633     0.478801  19168.318236     0.468751     0.468299 
10177.739720    13.610769     0.458990  19827.055972     0.468432     0.468099 
10218.450680    13.665121     0.467373  19230.462821     0.467979     0.467899 
10259.324480    13.719689     0.484236  18345.301406     0.467725     0.467698 
10300.361780    13.774475     0.464064  19470.943726     0.467510     0.467498 
10341.563230    13.829480     0.462430  19292.642136     0.467307     0.467300 
10382.929480    13.884704     0.467114  19100.718291     0.467108     0.467103 
10424.461200    13.940148     0.469539  18706.825676     0.466914     0.466909 
10466.159040    13.995813     0.468109  18791.957884     0.466723     0.466718 
10508.023680    14.051700     0.448540  19659.389345     0.466536     0.466531 
10550.055770    14.107810     0.473227  18068.780806     0.466353     0.466348 
10592.255990    14.164144     0.465100  18473.136488     0.466176     0.466171 
10634.625020    14.220702     0.474421  18253.018575     0.466005     0.466000 
10677.163520    14.277486     0.473881  18169.999644     0.465840     0.465835 
10719.872170    14.334497     0.468330  18090.465276     0.465683     0.465678 
10762.751660    14.391735     0.472018  17550.714068     0.465534     0.465529 
10805.802670    14.449201     0.479460  17194.941524     0.465393     0.465389 
10849.025880    14.506896     0.454638  18505.518014     0.465263     0.465258 
10892.421980    14.564821     0.469418  17840.711785     0.465142     0.465137 
10935.991670    14.622977     0.466241  17711.639926     0.465033     0.465028 
10979.735640    14.681365     0.473891  17409.324330     0.464935     0.464930 
11023.654580    14.739986     0.467392  17750.124155     0.464849     0.464844 
11067.749200    14.798841     0.474938  16914.191411     0.464777     0.464772 
11112.020190    14.857930     0.475381  16777.583016     0.464718     0.464713 
11156.468280    14.917255     0.464205  17277.082577     0.464673     0.464668 
11201.094150    14.976816     0.474514  16785.974606     0.464643     0.464638 
11245.898520    15.036615     0.459670  16878.348267     0.464628     0.464623 
11290.882120    15.096652     0.473288  16412.432390     0.464629     0.464624 
11336.045650    15.156929     0.460855  16951.781993     0.464647     0.464642 
11381.389830    15.217446     0.453494  17117.370526     0.464682     0.464676 
11426.915390    15.278204     0.461309  17030.095537     0.464734     0.464728 
11472.623050    15.339205     0.456648  16706.011220     0.464804     0.464798 
11518.513540    15.400448     0.456848  16740.786656     0.464891     0.464885 
11564.587600    15.461936     0.468166  16025.629110     0.464997     0.464991 
11610.845950    15.523669     0.491156  15104.285631     0.465122     0.465116 
11657.289330    15.585648     0.473273  15502.714679     0.465265     0.465259 
11703.918490    15.647875     0.471408  15615.824356     0.465427     0.465421 
11750.734160    15.710349     0.473329  15496.115361     0.465608     0.465601 
11797.737100    15.773072     0.460331  15926.601878     0.465808     0.465801 
11844.928050    15.836045     0.457836  15748.579819     0.466027     0.466019 
11892.307760    15.899270     0.469263  15163.303017     0.466264     0.466256 
11939.876990    15.962746     0.465735  15401.604066     0.466519     0.466511 
11987.636500    16.026475     0.472393  14919.331308     0.466793     0.466784 
12035.587050    16.090459     0.456133  15586.205204     0.467084     0.467074 
12083.729390    16.154697     0.447740  15467.643901     0.467392     0.467382 
12132.064310    16.219192     0.468715  14613.483314     0.467716     0.467705 
12180.592570    16.283943     0.464731  14760.502010     0.468057     0.468044 
12229.314940    16.348953     0.469971  14172.976752     0.468412     0.468398 
12278.232200    16.414222     0.468288  13845.162832     0.468782     0.468766 
12327.345130    16.479751     0.472659  13898.490135     0.469166     0.469147 
12376.654510    16.545541     0.469904  13738.780711     0.469563     0.469539 
12426.161130    16.611593     0.466427  14006.669961     0.469972     0.469942 
12475.865770    16.677909     0.461322  13961.986473     0.470393     0.470353 
12525.769230    16.744489     0.468186  13453.283376     0.470823     0.470773 
12575.872310    16.811334     0.489845  12576.379910     0.471261     0.471198 
12626.175800    16.878446     0.460581  13308.930455     0.471704     0.471627 
12676.680500    16.945825     0.467546  13031.570125     0.472149     0.472059 
12727.387220    17.013473     0.483178  12424.601357     0.472592     0.472492 
12778.296770    17.081390     0.475231  12891.503536     0.473029     0.472923 
12829.409960    17.149578     0.470116  12726.217757     0.473459     0.473351 
12880.727600    17.218038     0.473284  12304.247237     0.473880     0.473773 
12932.250510    17.286770     0.479189  11932.663224     0.474291     0.474187 
12983.979510    17.355777     0.470519  12081.889715     0.474696     0.474590 
13035.915430    17.425058     0.472470  12106.069222     0.475096     0.474981 
13088.059090    17.494616     0.498216  10941.273176     0.475496     0.475356 
13140.411330    17.564450     0.497770  10960.525526     0.475901     0.475713 
13192.972970    17.634563     0.473537  11453.324138     0.476317     0.476050 
13245.744870    17.704955     0.476542  11269.619662     0.476749     0.476363 
13298.727850    17.775628     0.470445  11319.939190     0.477200     0.476651 
13351.922760    17.846583     0.485449  10762.352294     0.477666     0.476909 
13405.330450    17.917820     0.468575  10952.497543     0.478134     0.477137 
13458.951770    17.989341     0.495596  10214.076980     0.478580     0.477330 
13512.787580    18.061147     0.474116  10660.056248     0.478969     0.477487 
13566.838730    18.133239     0.457644  11094.972941     0.479260     0.477605 
13621.106080    18.205618     0.478638  10257.446609     0.479413     0.477681 
13675.590510    18.278286     0.473026  9836.512324     0.479408     0.477715 
13730.292870    18.351243     0.462376  10651.916290     0.479251     0.477702 
13785.214040    18.424491     0.456317  10658.053393     0.478972     0.477643 
13840.354900    18.498031     0.453247  10557.844762     0.478608     0.477535 
13895.716320    18.571863     0.486833  9246.113333     0.478195     0.477377 
13951.299180    18.645990     0.471410  10009.727090     0.477760     0.477168 
14007.104380    18.720412     0.462839  9676.030442     0.477316     0.476908 
14063.132800    18.795131     0.466749  9796.266852     0.476868     0.476597 
14119.385330    18.870147     0.482951  8918.919643     0.476411     0.476236 
14175.862870    18.945463     0.469523  9241.918323     0.475939     0.475826 
14232.566320    19.021078     0.476204  9187.201682     0.475444     0.475368 
14289.496580    19.096994     0.456157  9366.030058     0.474920     0.474867 
14346.654570    19.173213     0.464126  9218.595774     0.474364     0.474324 
14404.041190    19.249735     0.471868  8848.668171     0.473778     0.473746 
14461.657350    19.326563     0.477777  8624.852682     0.473163     0.473137 
14519.503980    19.403696     0.484285  8190.893054     0.472527     0.472504 
14577.582000    19.481136     0.488006  7944.393292     0.471875     0.471855 
14635.892330    19.558885     0.484629  7852.230230     0.471218     0.471200 
14694.435900    19.636944     0.465680  8026.440067     0.470566     0.470550 
14753.213640    19.715313     0.465445  7872.699090     0.469932     0.469917 
14812.226490    19.793995     0.479338  7680.655066     0.469330     0.469317 
14871.475400    19.872990     0.473477  7400.323229     0.468777     0.468765 
14930.961300    19.952300     0.472387  7379.739980     0.468292     0.468281 
14990.685150    20.031926     0.480516  7401.036288     0.467896     0.467886 
15050.647890    20.111868     0.492336  6860.627553     0.467612     0.467603 
15110.850480    20.192129     0.491038  6847.802924     0.467468     0.467459 
15171.293880    20.272710     0.473836  7008.718210     0.467492     0.467484 
15231.979060    20.353612     0.467733  7139.272100     0.467718     0.467710 
15292.906970    20.434836     0.475422  6697.153995     0.468182     0.468175 
15354.078600    20.516383     0.476510  6637.757669     0.468924     0.468918 
15415.494920    20.598255     0.454317  7038.845186     0.469990     0.469984 
15477.156890    20.680453     0.492453  6053.480901     0.471427     0.471421 
15539.065520    20.762978     0.478484  6370.610409     0.473289     0.473284 
15601.221780    20.845832     0.473667  6128.732349     0.475635     0.475631 
15663.626670    20.929016     0.483213  6100.512659     0.478530     0.478526 
15726.281180    21.012531     0.482575  5907.721820     0.482044     0.482039 
15789.186300    21.096379     0.470844  5936.606748     0.486252     0.486248 
15852.343050    21.180561     0.506720  5194.960151     0.491239     0.491235 
15915.752420    21.265077     0.488077  5431.506685     0.497095     0.497092 
15979.415430    21.349931     0.465204  5890.522680     0.503919     0.503915 
#######	End powder diffraction data	#######


#######	Begin powder diffraction data	#######
data_xye_data\gem68242_b2_tof.dat_0
_pd_block_id	xye_data\gem68242_b2_tof.dat_0
_pd_calc_method	Rietveld
_diffrn_radiation_probe	neutron
_pd_instr_special_details	General_Materials_(GEM)_Diffractometer_at_ISIS
_pd_meas_scan_method	tof
_diffrn_ambient_temperature	12
_refine_ls_goodness_of_fit_all	1.57352
_pd_proc_ls_prof_R_factor	0.01885
_pd_proc_ls_prof_wR_factor	0.02261
_pd_proc_ls_prof_wR_expected	0.01437
loop_
	_pd_phase_id
	_pd_phase_block_id
	_pd_phase_mass_%
1	Mag_str_0	19.8(12)
2	Vanadium_0	80.1(12)
3	MnSe_0	0.11(2)
loop_
	_refln_index_h
	_refln_index_k
	_refln_index_l
	_pd_refln_phase_id
	_refln_d_spacing
	_refln_F_squared_calc
	_refln_F_squared_meas
   0    0    1 1    5.675069     0.000000     0.000000
   0    0    2 1    2.837534     0.241841     0.236289
   0    0    3 1    1.891690     0.000000     0.000000
   0    0    4 1    1.418767     0.653505     0.632930
   0    1    1 1    5.597931     0.063151     0.063181
   0    1    2 1    2.827743     0.000001     0.000001
   0    1    3 1    1.888780     0.016599     0.017182
   0    1    4 1    1.417539     0.000001     0.000001
   0    2    1 1    5.384117     0.000000     0.000000
   0    2    2 1    2.798965     0.000069     0.000067
   0    2    3 1    1.880131     0.000000     0.000000
   0    2    4 1    1.413871     0.004709     0.004562
   0    3    0 1   11.355925     0.000118     0.000121
   0    3    1 1    5.076453     0.008061     0.008022
   0    3    2 1    2.752895     0.000001     0.000001
   0    3    3 1    1.865977     0.002139     0.002198
   0    3    4 1    1.407822     0.000001     0.000001
   0    4    0 1    8.516943     0.000002     0.000002
   0    4    1 1    4.722683     0.000000     0.000000
   0    4    2 1    2.692059     0.000048     0.000047
   0    4    3 1    1.846687     0.000000     0.000000
   0    4    4 1    1.399483     0.000539     0.000524
   0    5    0 1    6.813555     0.001506     0.001500
   0    5    1 1    4.360619     0.003848     0.003777
   0    5    2 1    2.619460     0.000035     0.000034
   0    5    3 1    1.822743     0.001039     0.001068
   0    5    4 1    1.388975     0.000032     0.000032
   0    6    0 1    5.677962     0.000006     0.000006
   0    6    1 1    4.013902     0.000000     0.000000
   0    6    2 1    2.538227     0.000047     0.000046
   0    6    3 1    1.794706     0.000000     0.000000
   0    6    4 1    1.376448     0.000096     0.000095
   0    7    0 1    4.866825     0.001404     0.001417
   0    7    1 1    3.694371     0.003249     0.003233
   0    7    2 1    2.451320     0.000813     0.000808
   0    7    3 1    1.763182     0.000901     0.000921
   0    7    4 1    1.362071     0.000194     0.000193
   0    8    0 1    4.258472     0.000064     0.000064
   0    8    1 1    3.406152     0.000000     0.000000
   0    8    2 1    2.361342     0.000106     0.000106
   0    8    3 1    1.728793     0.000000     0.000000
   0    9    0 1    3.785308     0.000084     0.000083
   0    9    1 1    3.149073     0.004673     0.004685
   0    9    2 1    2.270444     0.000042     0.000043
   0    9    3 1    1.692151     0.001338     0.001340
   0   10    0 1    3.406777     0.000126     0.000125
   0   10    1 1    2.920893     0.000000     0.000000
   0   10    2 1    2.180310     0.000589     0.000615
   0   10    3 1    1.653833     0.000000     0.000000
   0   11    0 1    3.097070     0.000004     0.000004
   0   11    1 1    2.718586     0.022086     0.021662
   0   11    2 1    2.092187     0.000004     0.000004
   0   11    3 1    1.614368     0.006561     0.006444
   0   12    0 1    2.838981     0.246950     0.241335
   0   12    1 1    2.539003     0.000000     0.000000
   0   12    2 1    2.006951     1.551112     1.635450
   0   12    3 1    1.574228     0.000000     0.000000
   0   13    0 1    2.620598     0.000006     0.000006
   0   13    1 1    2.379183     0.038928     0.039136
   0   13    2 1    1.925173     0.000002     0.000002
   0   13    3 1    1.533821     0.012035     0.011686
   0   14    0 1    2.433412     0.000321     0.000320
   0   14    1 1    2.236482     0.000000     0.000000
   0   14    2 1    1.847186     0.000048     0.000050
   0   14    3 1    1.493496     0.000000     0.000000
   0   15    0 1    2.271185     0.000053     0.000054
   0   15    1 1    2.108594     0.002836     0.002896
   0   15    2 1    1.773145     0.000026     0.000027
   0   15    3 1    1.453540     0.000913     0.000883
   0   16    0 1    2.129236     0.000262     0.000264
   0   16    1 1    1.993540     0.000000     0.000000
   0   16    2 1    1.703076     0.000001     0.000001
   0   16    3 1    1.414185     0.000000     0.000000
   0   17    0 1    2.003987     0.000531     0.000560
   0   17    1 1    1.889633     0.000966     0.001000
   0   17    2 1    1.636915     0.000277     0.000275
   0   17    3 1    1.375614     0.000324     0.000319
   0   18    0 1    1.892654     0.000046     0.000048
   0   18    1 1    1.795438     0.000000     0.000000
   0   18    2 1    1.574536     0.000039     0.000038
   0   19    0 1    1.793041     0.000449     0.000462
   0   19    1 1    1.709734     0.000626     0.000629
   0   19    2 1    1.515776     0.000514     0.000496
   0   20    0 1    1.703389     0.000029     0.000029
   0   20    1 1    1.631482     0.000000     0.000000
   0   20    2 1    1.460447     0.000634     0.000612
   0   21    0 1    1.622275     0.000022     0.000021
   0   21    1 1    1.559796     0.000678     0.000660
   0   21    2 1    1.408352     0.000020     0.000020
   0   22    0 1    1.548535     0.000047     0.000046
   0   22    1 1    1.493918     0.000000     0.000000
   0   22    2 1    1.359293     0.000667     0.000664
   0   23    0 1    1.481208     0.000001     0.000001
   0   23    1 1    1.433195     0.002268     0.002196
   0   24    0 1    1.419491     0.792366     0.767395
   0   24    1 1    1.377067     0.000000     0.000000
   0   25    0 1    1.362711     0.000001     0.000001
   1    0    1 1    5.416592     0.001415     0.001422
   1    0    2 1    2.803498     0.000019     0.000018
   1    0    3 1    1.881503     0.000437     0.000451
   1    0    4 1    1.414455     0.000004     0.000003
   1    1    1 1    5.349399     0.000785     0.000791
   1    1    2 1    2.794053     0.002097     0.002041
   1    1    3 1    1.878640     0.003615     0.003728
   1    1    4 1    1.413237     0.161558     0.156534
   1    2    0 1   12.422107     0.000001     0.000001
   1    2    1 1    5.161897     0.000004     0.000004
   1    2    2 1    2.766282     0.000059     0.000058
   1    2    3 1    1.870129     0.000000     0.000000
   1    2    4 1    1.409603     0.000012     0.000012
   1    3    0 1    9.627595     0.000000     0.000000
   1    3    1 1    4.888920     0.001245     0.001258
   1    3    2 1    2.721782     0.000134     0.000132
   1    3    3 1    1.856198     0.004534     0.004652
   1    3    4 1    1.403608     0.003504     0.003402
   1    4    0 1    7.710608     0.000096     0.000095
   1    4    1 1    4.570567     0.000004     0.000003
   1    4    2 1    2.662941     0.000214     0.000210
   1    4    3 1    1.837207     0.000001     0.000001
   1    4    4 1    1.395343     0.000045     0.000044
   1    5    0 1    6.379088     0.000000     0.000000
   1    5    1 1    4.240025     0.006687     0.006600
   1    5    2 1    2.592612     0.000008     0.000008
   1    5    3 1    1.813625     0.038085     0.039178
   1    5    4 1    1.384927     0.000447     0.000438
   1    6    0 1    5.419107     0.113865     0.114457
   1    6    1 1    3.919253     0.000005     0.000005
   1    6    2 1    2.513777     0.149582     0.147625
   1    6    3 1    1.786000     0.000003     0.000003
   1    6    4 1    1.372508     0.026564     0.026255
   1    7    0 1    4.700843     0.000000     0.000000
   1    7    1 1    3.620176     0.027523     0.027499
   1    7    2 1    2.429275     0.000168     0.000168
   1    7    3 1    1.754925     0.002363     0.002407
   1    7    4 1    1.358254     0.000047     0.000047
   1    8    0 1    4.145941     0.000720     0.000708
   1    8    1 1    3.347740     0.000005     0.000005
   1    8    2 1    2.341617     0.000630     0.000635
   1    8    3 1    1.721008     0.000003     0.000003
   1    9    0 1    3.705617     0.000000     0.000000
   1    9    1 1    3.102741     0.002975     0.002968
   1    9    2 1    2.252894     0.001300     0.001344
   1    9    3 1    1.684848     0.000469     0.000470
   1   10    0 1    3.348334     0.000329     0.000331
   1   10    1 1    2.883807     0.000011     0.000011
   1   10    2 1    2.164754     0.000297     0.000305
   1   10    3 1    1.647013     0.000008     0.000008
   1   11    0 1    3.052965     0.000000     0.000000
   1   11    1 1    2.688609     0.001962     0.001928
   1   11    2 1    2.078431     0.045485     0.047676
   1   11    3 1    1.608023     0.000136     0.000133
   1   12    0 1    2.804893     0.000262     0.000255
   1   12    1 1    2.514531     0.000345     0.000340
   1   12    2 1    1.994799     0.000256     0.000270
   1   12    3 1    1.568343     0.000369     0.000359
   1   13    0 1    2.593715     0.000000     0.000000
   1   13    1 1    2.359012     0.001857     0.001868
   1   13    2 1    1.914439     0.044562     0.046477
   1   13    3 1    1.528376     0.000082     0.000080
   1   14    0 1    2.411843     0.000342     0.000343
   1   14    1 1    2.219702     0.000001     0.000001
   1   14    2 1    1.837698     0.000363     0.000372
   1   14    3 1    1.488468     0.000003     0.000003
   1   15    0 1    2.253618     0.000000     0.000000
   1   15    1 1    2.094514     0.002175     0.002252
   1   15    2 1    1.764747     0.001131     0.001158
   1   15    3 1    1.448903     0.000169     0.000164
   1   16    0 1    2.114741     0.000763     0.000774
   1   16    1 1    1.981629     0.000000     0.000000
   1   16    2 1    1.695631     0.000873     0.000875
   1   16    3 1    1.409913     0.000000     0.000000
   1   17    0 1    1.991888     0.000000     0.000000
   1   17    1 1    1.879480     0.012802     0.013209
   1   17    2 1    1.630302     0.000156     0.000155
   1   17    3 1    1.371682     0.000001     0.000001
   1   18    0 1    1.882452     0.037127     0.038345
   1   18    1 1    1.786721     0.000000     0.000000
   1   18    2 1    1.568648     0.039451     0.038385
   1   19    0 1    1.784359     0.000000     0.000000
   1   19    1 1    1.702202     0.015727     0.015774
   1   19    2 1    1.510520     0.000026     0.000025
   1   20    0 1    1.695940     0.001111     0.001114
   1   20    1 1    1.624934     0.000001     0.000001
   1   20    2 1    1.455744     0.001344     0.001299
   1   21    0 1    1.615837     0.000000     0.000000
   1   21    1 1    1.554071     0.001134     0.001103
   1   21    2 1    1.404134     0.000054     0.000052
   1   22    0 1    1.542933     0.000281     0.000273
   1   22    1 1    1.488886     0.000002     0.000002
   1   22    2 1    1.355499     0.000348     0.000348
   1   23    0 1    1.476302     0.000000     0.000000
   1   23    1 1    1.428750     0.000494     0.000479
   1   24    0 1    1.415171     0.000149     0.000144
   1   24    1 1    1.373122     0.000023     0.000023
   1   25    0 1    1.358888     0.000000     0.000000
   2    0    0 1    9.077326     0.165760     0.165469
   2    0    1 1    4.812034     0.000000     0.000000
   2    0    2 1    2.708296     0.293370     0.288143
   2    0    3 1    1.851904     0.000103     0.000106
   2    0    4 1    1.401749     0.272091     0.264335
   2    1    0 1    8.771305     0.000008     0.000008
   2    1    1 1    4.764738     0.069597     0.070054
   2    1    2 1    2.699778     0.000002     0.000001
   2    1    3 1    1.849173     0.032446     0.033272
   2    1    4 1    1.400564     0.000001     0.000001
   2    2    0 1    8.010853     0.000007     0.000007
   2    2    1 1    4.630800     0.000022     0.000022
   2    2    2 1    2.674700     0.000188     0.000185
   2    2    3 1    1.841055     0.000055     0.000056
   2    2    4 1    1.397027     0.001372     0.001336
   2    3    0 1    7.090458     0.000094     0.000094
   2    3    1 1    4.430661     0.010187     0.010007
   2    3    2 1    2.634411     0.000009     0.000009
   2    3    3 1    1.827759     0.004062     0.004171
   2    3    4 1    1.391190     0.000001     0.000001
   2    4    0 1    6.211054     0.000012     0.000001
   2    4    1 1    4.189576     0.000001     0.000001
   2    4    2 1    2.580949     0.000287     0.000281
   2    4    3 1    1.809619     0.000107     0.000110
   2    4    4 1    1.383141     0.000000     0.000000
   2    5    0 1    5.449241     0.001227     0.001231
   2    5    1 1    3.930607     0.005681     0.005530
   2    5    2 1    2.516765     0.000137     0.000135
   2    5    3 1    1.787071     0.001913     0.001971
   2    5    4 1    1.372994     0.000036     0.000035
   2    6    0 1    4.813798     0.000017     0.000017
   2    6    1 1    3.671015     0.092087     0.091921
   2    6    2 1    2.444460     0.000071     0.000071
   2    6    3 1    1.760624     0.081903     0.083666
   2    6    4 1    1.360891     0.000020     0.000020
   2    7    0 1    4.289227     0.001145     0.001128
   2    7    1 1    3.421829     0.005354     0.005325
   2    7    2 1    2.366546     0.000719     0.000723
   2    7    3 1    1.730832     0.001609     0.001622
   2    7    4 1    1.346991     0.000167     0.000168
   2    8    0 1    3.855304     0.000001     0.000001
   2    8    1 1    3.189031     0.000001     0.000001
   2    8    2 1    2.285284     0.000119     0.000121
   2    8    3 1    1.698268     0.000095     0.000095
   2    9    0 1    3.493708     0.000067     0.000067
   2    9    1 1    2.975128     0.008355     0.008326
   2    9    2 1    2.202591     0.000037     0.000039
   2    9    3 1    1.663494     0.002332     0.002338
   2   10    0 1    3.189544     0.000088     0.000089
   2   10    1 1    2.780490     0.000000     0.000000
   2   10    2 1    2.120013     0.000086     0.000087
   2   10    3 1    1.627049     0.000068     0.000067
   2   11    0 1    2.931159     0.000004     0.000004
   2   11    1 1    2.604297     0.042130     0.041113
   2   11    2 1    2.038736     0.000004     0.000004
   2   11    3 1    1.589428     0.011070     0.010817
   2   12    0 1    2.709554     0.300405     0.295013
   2   12    1 1    2.445154     0.000004     0.000004
   2   12    2 1    1.959626     0.616696     0.646871
   2   12    3 1    1.551075     0.000086     0.000083
   2   13    0 1    2.517774     0.000005     0.000005
   2   13    1 1    2.301445     0.071591     0.072853
   2   13    2 1    1.883283     0.000002     0.000002
   2   13    3 1    1.512383     0.021960     0.021196
   2   14    0 1    2.350421     0.000279     0.000281
   2   14    1 1    2.171543     0.000051     0.000053
   2   14    2 1    1.810088     0.001410     0.001451
   2   14    3 1    1.473683     0.000003     0.000002
   2   15    0 1    2.203267     0.000042     0.000044
   2   15    1 1    2.053908     0.005245     0.005527
   2   15    2 1    1.740254     0.000021     0.000021
   2   15    3 1    1.435255     0.001664     0.001611
   2   16    0 1    2.072971     0.000207     0.000218
   2   16    1 1    1.947136     0.000007     0.000008
   2   16    2 1    1.673870     0.000020     0.000020
   2   16    3 1    1.397329     0.000176     0.000172
   2   17    0 1    1.956866     0.000436     0.000457
   2   17    1 1    1.849974     0.001756     0.001801
   2   17    2 1    1.610932     0.000237     0.000233
   2   17    3 1    1.360085     0.000601     0.000598
   2   18    0 1    1.852808     0.000135     0.000138
   2   18    1 1    1.761315     0.087820     0.089743
   2   18    2 1    1.551371     0.000191     0.000186
   2   19    0 1    1.759052     0.000369     0.000377
   2   19    1 1    1.680190     0.001136     0.001139
   2   19    2 1    1.495075     0.000427     0.000411
   2   20    0 1    1.674167     0.000160     0.000161
   2   20    1 1    1.605752     0.000007     0.000007
   2   20    2 1    1.441904     0.000000     0.000000
   2   21    0 1    1.596972     0.000017     0.000017
   2   21    1 1    1.537266     0.001265     0.001229
   2   21    2 1    1.391702     0.000017     0.000016
   2   22    0 1    1.526482     0.000602     0.000584
   2   22    1 1    1.474088     0.000004     0.000004
   2   23    0 1    1.461873     0.000001     0.000001
   2   23    1 1    1.415659     0.004433     0.004294
   2   24    0 1    1.402446     0.302357     0.293666
   2   24    1 1    1.361489     0.000000     0.000000
   2   25    0 1    1.347610     0.000001     0.000001
   3    0    0 1    6.051551     0.000003     0.000002
   3    0    1 1    4.139580     0.006818     0.006699
   3    0    2 1    2.569129     0.000003     0.000003
   3    0    3 1    1.805531     0.002139     0.002202
   3    0    4 1    1.381313     0.000001     0.000001
   3    1    0 1    5.958279     0.000000     0.000000
   3    1    1 1    4.109354     0.000657     0.000646
   3    1    2 1    2.561855     0.027861     0.027306
   3    1    3 1    1.803000     0.000271     0.000279
   3    1    4 1    1.380179     0.000002     0.000001
   3    2    0 1    5.702382     0.000018     0.000018
   3    2    1 1    4.022502     0.000046     0.000045
   3    2    2 1    2.540397     0.000025     0.000025
   3    2    3 1    1.795473     0.000011     0.000011
   3    2    4 1    1.376793     0.000004     0.000004
   3    3    0 1    5.340568     0.000000     0.000000
   3    3    1 1    3.889232     0.002263     0.002201
   3    3    2 1    2.505802     0.001711     0.001690
   3    3    3 1    1.783133     0.001964     0.002023
   3    3    4 1    1.371206     0.000120     0.000119
   3    4    0 1    4.933095     0.000090     0.000090
   3    4    1 1    3.723108     0.000030     0.000030
   3    4    2 1    2.459660     0.000161     0.000160
   3    4    3 1    1.766278     0.000009     0.000010
   3    4    4 1    1.363497     0.000023     0.000023
   3    5    0 1    4.524615     0.000000     0.000000
   3    5    1 1    3.537821     0.007842     0.007793
   3    5    2 1    2.403917     0.000515     0.000517
   3    5    3 1    1.745293     0.048105     0.048735
   3    5    4 1    1.353773     0.000455     0.000455
   3    6    0 1    4.140702     0.075666     0.074339
   3    6    1 1    3.344980     0.000030     0.000031
   3    6    2 1    2.340672     0.103883     0.104711
   3    6    3 1    1.720632     0.000014     0.000014
   3    7    0 1    3.792518     0.000000     0.000000
   3    7    1 1    3.153220     0.032594     0.032685
   3    7    2 1    2.271997     0.000186     0.000191
   3    7    3 1    1.692794     0.002215     0.002220
   3    8    0 1    3.482613     0.000358     0.000356
   3    8    1 1    2.968267     0.000031     0.000031
   3    8    2 1    2.199802     0.000594     0.000626
   3    8    3 1    1.662292     0.000020     0.000020
   3    9    0 1    3.209198     0.000000     0.000000
   3    9    1 1    2.793482     0.002262     0.002202
   3    9    2 1    2.125754     0.000018     0.000018
   3    9    3 1    1.629640     0.002677     0.002645
   3   10    0 1    2.968681     0.000172     0.000171
   3   10    1 1    2.630508     0.000058     0.000057
   3   10    2 1    2.051237     0.000275     0.000290
   3   10    3 1    1.595330     0.000044     0.000043
   3   11    0 1    2.756990     0.000000     0.000000
   3   11    1 1    2.479844     0.000379     0.000375
   3   11    2 1    1.977348     0.000001     0.000001
   3   11    3 1    1.559819     0.000874     0.000849
   3   12    0 1    2.570203     0.000158     0.000155
   3   12    1 1    2.341281     0.002493     0.002513
   3   12    2 1    1.904925     0.000221     0.000230
   3   12    3 1    1.523522     0.001863     0.001804
   3   13    0 1    2.404797     0.000000     0.000000
   3   13    1 1    2.214206     0.000329     0.000346
   3   13    2 1    1.834575     0.000001     0.000001
   3   13    3 1    1.486807     0.000732     0.000704
   3   14    0 1    2.257717     0.000223     0.000230
   3   14    1 1    2.097803     0.000009     0.000009
   3   14    2 1    1.766714     0.000305     0.000313
   3   14    3 1    1.449991     0.000016     0.000016
   3   15    0 1    2.126363     0.000000     0.000000
   3   15    1 1    1.991181     0.001638     0.001726
   3   15    2 1    1.701605     0.000040     0.000040
   3   15    3 1    1.413342     0.001651     0.001600
   3   16    0 1    2.008536     0.000560     0.000590
   3   16    1 1    1.893446     0.000002     0.000002
   3   16    2 1    1.639392     0.000696     0.000692
   3   16    3 1    1.377083     0.000001     0.000001
   3   17    0 1    1.902390     0.000000     0.000000
   3   17    1 1    1.803742     0.016529     0.017020
   3   17    2 1    1.580128     0.000130     0.000127
   3   18    0 1    1.806369     0.027402     0.028210
   3   18    1 1    1.721277     0.000003     0.000003
   3   18    2 1    1.523802     0.035419     0.034306
   3   19    0 1    1.719165     0.000000     0.000000
   3   19    1 1    1.645327     0.017596     0.017536
   3   19    2 1    1.470353     0.000493     0.000475
   3   20    0 1    1.639671     0.000960     0.000953
   3   20    1 1    1.575239     0.000005     0.000005
   3   20    2 1    1.419689     0.001100     0.001066
   3   21    0 1    1.566948     0.000000     0.000000
   3   21    1 1    1.510430     0.002154     0.002078
   3   21    2 1    1.371696     0.001638     0.001619
   3   22    0 1    1.500197     0.000254     0.000244
   3   22    1 1    1.450377     0.000012     0.000012
   3   23    0 1    1.438737     0.000000     0.000000
   3   23    1 1    1.394618     0.000398     0.000388
   3   24    0 1    1.381980     0.000136     0.000134
   4    0    0 1    4.538663     0.006616     0.006581
   4    0    1 1    3.544524     0.000001     0.000001
   4    0    2 1    2.406017     0.450561     0.452365
   4    0    3 1    1.746096     0.000001     0.000001
   4    0    4 1    1.354148     0.013969     0.013948
   4    1    0 1    4.498914     0.000000     0.000000
   4    1    1 1    3.525494     0.059966     0.059630
   4    1    2 1    2.400039     0.000000     0.000000
   4    1    3 1    1.743807     0.018692     0.018924
   4    1    4 1    1.353079     0.000000     0.000000
   4    2    0 1    4.385652     0.000076     0.000074
   4    2    1 1    3.470191     0.000023     0.000023
   4    2    2 1    2.382369     0.000484     0.000487
   4    2    3 1    1.736994     0.000101     0.000102
   4    2    4 1    1.349889     0.000005     0.000005
   4    3    0 1    4.214517     0.000005     0.000005
   4    3    1 1    3.383534     0.007218     0.007213
   4    3    2 1    2.353766     0.000002     0.000002
   4    3    3 1    1.725814     0.002590     0.002607
   4    4    0 1    4.005426     0.000051     0.000050
   4    4    1 1    3.272442     0.000006     0.000006
   4    4    2 1    2.315400     0.000033     0.000033
   4    4    3 1    1.710519     0.000750     0.000753
   4    5    0 1    3.777344     0.000044     0.000044
   4    5    1 1    3.144483     0.003252     0.003259
   4    5    2 1    2.268722     0.000014     0.000015
   4    5    3 1    1.691438     0.001383     0.001386
   4    6    0 1    3.545229     0.000044     0.000044
   4    6    1 1    3.006750     1.510810     1.504702
   4    6    2 1    2.215330     0.000009     0.000009
   4    6    3 1    1.668962     1.355381     1.359040
   4    7    0 1    3.319274     0.000042     0.000042
   4    7    1 1    2.865180     0.002728     0.002681
   4    7    2 1    2.156842     0.000028     0.000029
   4    7    3 1    1.643520     0.001328     0.001323
   4    8    0 1    3.105527     0.000057     0.000057
   4    8    1 1    2.724301     0.000040     0.000040
   4    8    2 1    2.094788     0.000099     0.000102
   4    8    3 1    1.615562     0.001032     0.001014
   4    9    0 1    2.906981     0.000003     0.000003
   4    9    1 1    2.587295     0.004254     0.004156
   4    9    2 1    2.030548     0.000002     0.000002
   4    9    3 1    1.585539     0.002148     0.002097
   4   10    0 1    2.724621     0.000239     0.000234
   4   10    1 1    2.456209     0.000101     0.000100
   4   10    2 1    1.965303     0.000127     0.000133
   4   10    3 1    1.553886     0.000457     0.000444
   4   11    0 1    2.558221     0.000000     0.000000
   4   11    1 1    2.332213     0.022108     0.022319
   4   11    2 1    1.900032     0.000000     0.000000
   4   11    3 1    1.521016     0.011717     0.011339
   4   12    0 1    2.406899     0.476191     0.478043
   4   12    1 1    2.215846     0.000006     0.000007
   4   12    2 1    1.835508     0.025452     0.026113
   4   12    3 1    1.487304     0.000131     0.000126
   4   13    0 1    2.269461     0.000000     0.000000
   4   13    1 1    2.107214     0.046886     0.047934
   4   13    2 1    1.772324     0.000000     0.000000
   4   13    3 1    1.453088     0.019756     0.019105
   4   14    0 1    2.144614     0.000105     0.000106
   4   14    1 1    2.006145     0.000016     0.000017
   4   14    2 1    1.710914     0.001159     0.001164
   4   14    3 1    1.418663     0.000067     0.000065
   4   15    0 1    2.031078     0.000002     0.000002
   4   15    1 1    1.912295     0.003614     0.003768
   4   15    2 1    1.651580     0.000002     0.000002
   4   15    3 1    1.384283     0.001465     0.001437
   4   16    0 1    1.927652     0.000096     0.000100
   4   16    1 1    1.825232     0.000085     0.000088
   4   16    2 1    1.594515     0.000833     0.000815
   4   16    3 1    1.350162     0.000298     0.000298
   4   17    0 1    1.833239     0.000016     0.000017
   4   17    1 1    1.744478     0.001308     0.001324
   4   17    2 1    1.539829     0.000011     0.000010
   4   18    0 1    1.746854     0.000043     0.000044
   4   18    1 1    1.669550     1.463788     1.467758
   4   18    2 1    1.487564     0.000441     0.000425
   4   19    0 1    1.667623     0.000014     0.000014
   4   19    1 1    1.599975     0.000918     0.000899
   4   19    2 1    1.437716     0.000015     0.000015
   4   20    0 1    1.594772     0.000368     0.000360
   4   20    1 1    1.535303     0.000175     0.000170
   4   20    2 1    1.390245     0.000764     0.000747
   4   21    0 1    1.527623     0.000001     0.000001
   4   21    1 1    1.475115     0.001107     0.001066
   4   22    0 1    1.465580     0.000308     0.000298
   4   22    1 1    1.419024     0.000331     0.000321
   4   23    0 1    1.408118     0.000000     0.000000
   4   23    1 1    1.366676     0.004309     0.004274
   4   24    0 1    1.354777     0.010592     0.010572
   5    0    0 1    3.630930     0.000002     0.000002
   5    0    1 1    3.058501     0.004363     0.004334
   5    0    2 1    2.235786     0.000002     0.000003
   5    0    3 1    1.677656     0.001408     0.001412
   5    1    0 1    3.610482     0.000000     0.000000
   5    1    1 1    3.046250     0.003498     0.003475
   5    1    2 1    2.230987     0.007280     0.007600
   5    1    3 1    1.675626     0.000626     0.000628
   5    2    0 1    3.551150     0.000003     0.000003
   5    2    1 1    3.010360     0.000050     0.000050
   5    2    2 1    2.216773     0.000015     0.000016
   5    2    3 1    1.669578     0.000018     0.000018
   5    3    0 1    3.458448     0.000000     0.000000
   5    3    1 1    2.953263     0.002762     0.002749
   5    3    2 1    2.193674     0.000229     0.000241
   5    3    3 1    1.659643     0.000098     0.000098
   5    4    0 1    3.340070     0.000035     0.000035
   5    4    1 1    2.878523     0.000041     0.000041
   5    4    2 1    2.162516     0.000137     0.000141
   5    4    3 1    1.646027     0.000013     0.000013
   5    5    0 1    3.204341     0.000000     0.000000
   5    5    1 1    2.790276     0.034441     0.033512
   5    5    2 1    2.124341     0.000014     0.000014
   5    5    3 1    1.629003     0.021960     0.021691
   5    6    0 1    3.058954     0.039713     0.039449
   5    6    1 1    2.692697     0.000029     0.000028
   5    6    2 1    2.080318     0.061569     0.064469
   5    6    3 1    1.608896     0.000011     0.000011
   5    7    0 1    2.910243     0.000000     0.000000
   5    7    1 1    2.589594     0.001554     0.001518
   5    7    2 1    2.031658     0.000179     0.000189
   5    7    3 1    1.586067     0.134940     0.131741
   5    8    0 1    2.762950     0.000169     0.000165
   5    8    1 1    2.484179     0.000036     0.000035
   5    8    2 1    1.979544     0.000434     0.000456
   5    8    3 1    1.560896     0.000019     0.000019
   5    9    0 1    2.620332     0.000000     0.000000
   5    9    1 1    2.378985     0.001042     0.001047
   5    9    2 1    1.925068     0.000934     0.000975
   5    9    3 1    1.533768     0.004780     0.004642
   5   10    0 1    2.484421     0.000099     0.000098
   5   10    1 1    2.275888     0.000046     0.000047
   5   10    2 1    1.869202     0.000182     0.000188
   5   10    3 1    1.505061     0.000035     0.000034
   5   11    0 1    2.356324     0.000000     0.000000
   5   11    1 1    2.176195     0.001657     0.001727
   5   11    2 1    1.812780     0.006511     0.006699
   5   11    3 1    1.475135     0.004819     0.004643
   5   12    0 1    2.236494     0.000085     0.000088
   5   12    1 1    2.080745     0.002350     0.002460
   5   12    2 1    1.756488     0.000156     0.000159
   5   12    3 1    1.444322     0.001290     0.001249
   5   13    0 1    2.124948     0.000000     0.000000
   5   13    1 1    1.990020     0.001473     0.001551
   5   13    2 1    1.700879     0.006599     0.006617
   5   13    3 1    1.412926     0.004968     0.004814
   5   14    0 1    2.021429     0.000144     0.000152
   5   14    1 1    1.904235     0.000009     0.000009
   5   14    2 1    1.646380     0.000203     0.000202
   5   14    3 1    1.381216     0.000011     0.000011
   5   15    0 1    1.925519     0.000000     0.000000
   5   15    1 1    1.823421     0.000506     0.000520
   5   15    2 1    1.593308     0.001011     0.000989
   5   15    3 1    1.349428     0.004398     0.004401
   5   16    0 1    1.836720     0.000362     0.000372
   5   16    1 1    1.747477     0.000005     0.000005
   5   16    2 1    1.541890     0.000483     0.000470
   5   17    0 1    1.754500     0.000000     0.000000
   5   17    1 1    1.676222     0.000146     0.000146
   5   17    2 1    1.492277     0.000200     0.000193
   5   18    0 1    1.678329     0.016964     0.017005
   5   18    1 1    1.609424     0.000004     0.000004
   5   18    2 1    1.444560     0.027902     0.027006
   5   19    0 1    1.607696     0.000000     0.000000
   5   19    1 1    1.546825     0.051071     0.049653
   5   19    2 1    1.398782     0.000023     0.000023
   5   20    0 1    1.542122     0.000684     0.000664
   5   20    1 1    1.488157     0.000006     0.000005
   5   20    2 1    1.354949     0.000809     0.000807
   5   21    0 1    1.481160     0.000000     0.000000
   5   21    1 1    1.433152     0.002341     0.002267
   5   22    0 1    1.424403     0.000183     0.000177
   5   22    1 1    1.381550     0.000009     0.000009
   5   23    0 1    1.371479     0.000000     0.000000
   6    0    0 1    3.025775     0.316950     0.315211
   6    0    1 1    2.669983     0.000005     0.000005
   6    0    2 1    2.069790     0.101873     0.107146
   6    0    3 1    1.604011     0.000011     0.000011
   6    1    0 1    3.013911     0.000005     0.000005
   6    1    1 1    2.661821     0.009282     0.009094
   6    1    2 1    2.065981     0.000003     0.000003
   6    1    3 1    1.602236     0.017004     0.016658
   6    2    0 1    2.979139     0.000004     0.000004
   6    2    1 1    2.637776     0.000521     0.000509
   6    2    2 1    2.054677     0.000187     0.000198
   6    2    3 1    1.596947     0.000603     0.000590
   6    3    0 1    2.923768     0.000104     0.000103
   6    3    1 1    2.599109     0.001765     0.001722
   6    3    2 1    2.036244     0.000050     0.000053
   6    3    3 1    1.588246     0.002066     0.002018
   6    4    0 1    2.851191     0.000004     0.000004
   6    4    1 1    2.547726     0.000002     0.000002
   6    4    2 1    2.011251     0.000023     0.000024
   6    4    3 1    1.576300     0.000143     0.000140
   6    5    0 1    2.765361     0.001271     0.001237
   6    5    1 1    2.485931     0.001252     0.001239
   6    5    2 1    1.980430     0.000682     0.000718
   6    5    3 1    1.561330     0.000971     0.000944
   6    6    0 1    2.670284     0.000003     0.000003
   6    6    1 1    2.416178     0.221908     0.222433
   6    6    2 1    1.944616     0.000009     0.000009
   6    6    3 1    1.543600     0.199071     0.193521
   6    7    0 1    2.569640     0.001193     0.001168
   6    7    1 1    2.340855     0.001575     0.001587
   6    7    2 1    1.904696     0.001003     0.001044
   6    7    3 1    1.523405     0.000772     0.000748
   6    8    0 1    2.466548     0.000002     0.000002
   6    8    1 1    2.262124     0.000012     0.000012
   6    8    2 1    1.861554     0.000025     0.000026
   6    8    3 1    1.501060     0.000131     0.000126
   6    9    0 1    2.363486     0.000076     0.000076
   6    9    1 1    2.181833     0.002870     0.003005
   6    9    2 1    1.816035     0.000052     0.000054
   6    9    3 1    1.476887     0.001129     0.001087
   6   10    0 1    2.262307     0.000065     0.000067
   6   10    1 1    2.101484     0.000528     0.000543
   6   10    2 1    1.768911     0.000020     0.000021
   6   10    3 1    1.451205     0.000228     0.000221
   6   11    0 1    2.164313     0.000003     0.000003
   6   11    1 1    2.022241     0.016846     0.017753
   6   11    2 1    1.720866     0.000002     0.000002
   6   11    3 1    1.424321     0.005215     0.005050
   6   12    0 1    2.070351     0.103663     0.109011
   6   12    1 1    1.944965     0.000004     0.000004
   6   12    2 1    1.672490     1.173074     1.176244
   6   12    3 1    1.396525     0.000104     0.000102
   6   13    0 1    1.980921     0.000004     0.000004
   6   13    1 1    1.870258     0.029979     0.030844
   6   13    2 1    1.624272     0.000002     0.000002
   6   13    3 1    1.368085     0.011433     0.011331
   6   14    0 1    1.896259     0.000607     0.000630
   6   14    1 1    1.798514     0.000752     0.000775
   6   14    2 1    1.576610     0.001071     0.001043
   6   15    0 1    1.816414     0.000049     0.000050
   6   15    1 1    1.729962     0.002371     0.002389
   6   15    2 1    1.529817     0.000034     0.000033
   6   16    0 1    1.741306     0.000072     0.000073
   6   16    1 1    1.664705     0.000013     0.000013
   6   16    2 1    1.484134     0.000379     0.000365
   6   17    0 1    1.670773     0.000478     0.000479
   6   17    1 1    1.602757     0.000850     0.000833
   6   17    2 1    1.439734     0.000339     0.000329
   6   18    0 1    1.604599     0.000195     0.000191
   6   18    1 1    1.544066     0.215412     0.209411
   6   18    2 1    1.396741     0.000365     0.000355
   6   19    0 1    1.542540     0.000408     0.000397
   6   19    1 1    1.488533     0.000568     0.000547
   6   19    2 1    1.355233     0.000484     0.000483
   6   20    0 1    1.484340     0.000309     0.000298
   6   20    1 1    1.436033     0.000032     0.000031
   6   21    0 1    1.429742     0.000021     0.000020
   6   21    1 1    1.386421     0.000652     0.000639
   6   22    0 1    1.378495     0.000493     0.000485
   7    0    0 1    2.593522     0.000009     0.000009
   7    0    1 1    2.358867     0.000136     0.000137
   7    0    2 1    1.914361     0.000010     0.000011
   7    0    3 1    1.528337     0.000045     0.000044
   7    1    0 1    2.586039     0.000000     0.000000
   7    1    1 1    2.353233     0.000219     0.000220
   7    1    2 1    1.911346     0.008080     0.008422
   7    1    3 1    1.526801     0.000012     0.000012
   7    2    0 1    2.563973     0.000013     0.000012
   7    2    1 1    2.336569     0.000009     0.000009
   7    2    2 1    1.902385     0.000022     0.000022
   7    2    3 1    1.522222     0.000002     0.000002
   7    3    0 1    2.528419     0.000000     0.000000
   7    3    1 1    2.309566     0.003026     0.003072
   7    3    2 1    1.887726     0.000089     0.000092
   7    3    3 1    1.514681     0.001212     0.001171
   7    4    0 1    2.481040     0.000002     0.000002
   7    4    1 1    2.273288     0.000015     0.000015
   7    4    2 1    1.867761     0.000040     0.000041
   7    4    3 1    1.504308     0.000005     0.000005
   7    5    0 1    2.423865     0.000000     0.000000
   7    5    1 1    2.229063     0.027315     0.028540
   7    5    2 1    1.842999     0.000124     0.000127
   7    5    3 1    1.491281     0.001333     0.001282
   7    6    0 1    2.359074     0.002069     0.002081
   7    6    1 1    2.178361     0.000004     0.000004
   7    6    2 1    1.814031     0.047606     0.048970
   7    6    3 1    1.475809     0.000001     0.000001
   7    7    0 1    2.288815     0.000000     0.000000
   7    7    1 1    2.122680     0.015423     0.015569
   7    7    2 1    1.781496     0.000431     0.000444
   7    7    3 1    1.458130     0.061440     0.059370
   7    8    0 1    2.215057     0.000145     0.000153
   7    8    1 1    2.063449     0.000011     0.000011
   7    8    2 1    1.746046     0.000079     0.000080
   7    8    3 1    1.438500     0.000005     0.000004
   7    9    0 1    2.139510     0.000000     0.000000
   7    9    1 1    2.001966     0.002103     0.002217
   7    9    2 1    1.708320     0.001280     0.001285
   7    9    3 1    1.417183     0.004132     0.004002
   7   10    0 1    2.063588     0.000095     0.000100
   7   10    1 1    1.939354     0.000005     0.000006
   7   10    2 1    1.668919     0.000055     0.000055
   7   10    3 1    1.394444     0.000003     0.000003
   7   11    0 1    1.988405     0.000000     0.000000
   7   11    1 1    1.876553     0.000012     0.000012
   7   11    2 1    1.628390     0.005593     0.005523
   7   11    3 1    1.370543     0.000532     0.000527
   7   12    0 1    1.914805     0.000094     0.000098
   7   12    1 1    1.814314     0.000096     0.000098
   7   12    2 1    1.587221     0.000064     0.000063
   7   13    0 1    1.843395     0.000000     0.000000
   7   13    1 1    1.753223     0.000002     0.000002
   7   13    2 1    1.545832     0.005756     0.005596
   7   14    0 1    1.774587     0.000128     0.000131
   7   14    1 1    1.693712     0.000002     0.000002
   7   14    2 1    1.504578     0.000118     0.000113
   7   15    0 1    1.708636     0.000000     0.000000
   7   15    1 1    1.636090     0.001389     0.001377
   7   15    2 1    1.463749     0.001407     0.001358
   7   16    0 1    1.645676     0.000289     0.000288
   7   16    1 1    1.580563     0.000003     0.000003
   7   16    2 1    1.423582     0.000352     0.000340
   7   17    0 1    1.585754     0.000000     0.000000
   7   17    1 1    1.527252     0.005239     0.005080
   7   17    2 1    1.384258     0.000458     0.000449
   7   18    0 1    1.528845     0.017632     0.017102
   7   18    1 1    1.476216     0.000001     0.000001
   7   19    0 1    1.474882     0.000000     0.000000
   7   19    1 1    1.427463     0.042782     0.041430
   7   20    0 1    1.423764     0.000387     0.000375
   7   20    1 1    1.380968     0.000002     0.000002
   7   21    0 1    1.375371     0.000000     0.000000
   8    0    0 1    2.269331     0.036499     0.037526
   8    0    1 1    2.107111     0.000009     0.000009
   8    0    2 1    1.772262     0.663241     0.681133
   8    0    3 1    1.453054     0.000353     0.000341
   8    1    0 1    2.264313     0.000008     0.000008
   8    1    1 1    2.103092     0.004394     0.004511
   8    1    2 1    1.769869     0.000006     0.000006
   8    1    3 1    1.451734     0.009172     0.008871
   8    2    0 1    2.249457     0.000014     0.000015
   8    2    1 1    2.091172     0.000171     0.000178
   8    2    2 1    1.762747     0.000039     0.000039
   8    2    3 1    1.447796     0.000850     0.000822
   8    3    0 1    2.225332     0.000088     0.000093
   8    3    1 1    2.071748     0.000736     0.000774
   8    3    2 1    1.751066     0.000057     0.000058
   8    3    3 1    1.441303     0.001170     0.001133
   8    4    0 1    2.192826     0.000195     0.000206
   8    4    1 1    2.045442     0.000219     0.000231
   8    4    2 1    1.735095     0.000126     0.000128
   8    4    3 1    1.432357     0.001098     0.001063
   8    5    0 1    2.153053     0.001165     0.001185
   8    5    1 1    2.013047     0.000573     0.000604
   8    5    2 1    1.715190     0.000846     0.000850
   8    5    3 1    1.421097     0.000536     0.000519
   8    6    0 1    2.107259     0.000000     0.000000
   8    6    1 1    1.975468     0.854225     0.897899
   8    6    2 1    1.691767     0.000085     0.000085
   8    6    3 1    1.407689     0.765957     0.742854
   8    7    0 1    2.056730     0.001098     0.001157
   8    7    1 1    1.933659     0.000633     0.000662
   8    7    2 1    1.665285     0.001057     0.001060
   8    7    3 1    1.392322     0.000486     0.000474
   8    8    0 1    2.002713     0.000157     0.000166
   8    8    1 1    1.888565     0.000297     0.000307
   8    8    2 1    1.636221     0.000006     0.000006
   8    8    3 1    1.375202     0.001761     0.001738
   8    9    0 1    1.946356     0.000065     0.000069
   8    9    1 1    1.841086     0.001293     0.001326
   8    9    2 1    1.605053     0.000054     0.000052
   8    9    3 1    1.356541     0.000694     0.000692
   8   10    0 1    1.888672     0.000000     0.000000
   8   10    1 1    1.792037     0.000505     0.000520
   8   10    2 1    1.572241     0.000942     0.000917
   8   11    0 1    1.830523     0.000004     0.000004
   8   11    1 1    1.742137     0.007756     0.007846
   8   11    2 1    1.538218     0.000005     0.000004
   8   12    0 1    1.772615     0.699373     0.718332
   8   12    1 1    1.691997     0.000119     0.000119
   8   12    2 1    1.503375     0.138714     0.133622
   8   13    0 1    1.715509     0.000005     0.000005
   8   13    1 1    1.642122     0.015226     0.015149
   8   13    2 1    1.468064     0.000004     0.000004
   8   14    0 1    1.659637     0.000379     0.000380
   8   14    1 1    1.592919     0.000106     0.000104
   8   14    2 1    1.432590     0.000481     0.000466
   8   15    0 1    1.605315     0.000043     0.000042
   8   15    1 1    1.544703     0.001297     0.001261
   8   15    2 1    1.397213     0.000032     0.000031
   8   16    0 1    1.552763     0.000018     0.000018
   8   16    1 1    1.497713     0.000080     0.000077
   8   16    2 1    1.362150     0.001324     0.001316
   8   17    0 1    1.502128     0.000456     0.000439
   8   17    1 1    1.452121     0.000481     0.000465
   8   18    0 1    1.453491     0.000180     0.000174
   8   18    1 1    1.408043     0.825424     0.800463
   8   19    0 1    1.406885     0.000392     0.000381
   8   19    1 1    1.365549     0.000347     0.000345
   8   20    0 1    1.362310     0.000164     0.000163
   9    0    0 1    2.017184     0.000006     0.000006
   9    0    1 1    1.900685     0.001102     0.001146
   9    0    2 1    1.644084     0.000007     0.000007
   9    0    3 1    1.379860     0.000388     0.000381
   9    1    0 1    2.013657     0.000000     0.000000
   9    1    1 1    1.897734     0.003856     0.004004
   9    1    2 1    1.642173     0.061019     0.060711
   9    1    3 1    1.378730     0.004015     0.003952
   9    2    0 1    2.003186     0.000021     0.000023
   9    2    1 1    1.888962     0.000007     0.000007
   9    2    2 1    1.636479     0.000028     0.000027
   9    2    3 1    1.375355     0.000010     0.000010
   9    3    0 1    1.986093     0.000000     0.000000
   9    3    1 1    1.874609     0.001271     0.001309
   9    3    2 1    1.627120     0.002033     0.002006
   9    3    3 1    1.369785     0.001756     0.001738
   9    4    0 1    1.962881     0.000029     0.000030
   9    4    1 1    1.855053     0.000001     0.000001
   9    4    2 1    1.614282     0.000076     0.000074
   9    4    3 1    1.362099     0.000001     0.000001
   9    5    0 1    1.934199     0.000000     0.000000
   9    5    1 1    1.830787     0.002438     0.002503
   9    5    2 1    1.598215     0.000501     0.000490
   9    5    3 1    1.352405     0.039493     0.039466
   9    6    0 1    1.900794     0.011234     0.011676
   9    6    1 1    1.802382     0.000003     0.000003
   9    6    2 1    1.579214     0.014866     0.014490
   9    7    0 1    1.863461     0.000000     0.000000
   9    7    1 1    1.770459     0.022649     0.023244
   9    7    2 1    1.557608     0.000184     0.000178
   9    8    0 1    1.823003     0.000010     0.000010
   9    8    1 1    1.735651     0.000001     0.000001
   9    8    2 1    1.533748     0.000189     0.000184
   9    9    0 1    1.780189     0.000000     0.000000
   9    9    1 1    1.698581     0.001698     0.001703
   9    9    2 1    1.507988     0.000001     0.000001
   9   10    0 1    1.735734     0.000003     0.000003
   9   10    1 1    1.659834     0.000006     0.000006
   9   10    2 1    1.480679     0.000093     0.000090
   9   11    0 1    1.690275     0.000000     0.000000
   9   11    1 1    1.619948     0.003923     0.003860
   9   11    2 1    1.452156     0.006858     0.006632
   9   12    0 1    1.644365     0.000008     0.000008
   9   12    1 1    1.579401     0.000929     0.000905
   9   12    2 1    1.422733     0.000069     0.000067
   9   13    0 1    1.598473     0.000000     0.000000
   9   13    1 1    1.538605     0.003801     0.003693
   9   13    2 1    1.392695     0.006510     0.006351
   9   14    0 1    1.552984     0.000016     0.000015
   9   14    1 1    1.497911     0.000003     0.000003
   9   14    2 1    1.362299     0.000100     0.000099
   9   15    0 1    1.508205     0.000000     0.000000
   9   15    1 1    1.457609     0.001174     0.001134
   9   16    0 1    1.464375     0.000076     0.000073
   9   16    1 1    1.417931     0.000000     0.000000
   9   17    0 1    1.421675     0.000000     0.000000
   9   17    1 1    1.379061     0.009950     0.009792
   9   18    0 1    1.380234     0.003937     0.003871
  10    0    0 1    1.815465     0.001502     0.001545
  10    0    1 1    1.729142     0.000006     0.000006
  10    0    2 1    1.529251     1.275216     1.237020
  10    1    0 1    1.812893     0.000003     0.000003
  10    1    1 1    1.726919     0.006847     0.006894
  10    1    2 1    1.527712     0.000003     0.000003
  10    2    0 1    1.805241     0.000036     0.000037
  10    2    1 1    1.720301     0.000043     0.000043
  10    2    2 1    1.523125     0.000363     0.000352
  10    3    0 1    1.792701     0.000009     0.000009
  10    3    1 1    1.709439     0.000762     0.000765
  10    3    2 1    1.515570     0.000007     0.000007
  10    4    0 1    1.775575     0.000561     0.000577
  10    4    1 1    1.694571     0.000182     0.000183
  10    4    2 1    1.505180     0.000546     0.000526
  10    5    0 1    1.754261     0.000148     0.000150
  10    5    1 1    1.676013     0.000278     0.000279
  10    5    2 1    1.492130     0.000131     0.000126
  10    6    0 1    1.729224     0.000027     0.000027
  10    6    1 1    1.654139     0.001545     0.001546
  10    6    2 1    1.476631     0.000070     0.000068
  10    7    0 1    1.700973     0.000140     0.000140
  10    7    1 1    1.629359     0.000231     0.000228
  10    7    2 1    1.458923     0.000152     0.000147
  10    8    0 1    1.670035     0.001044     0.001047
  10    8    1 1    1.602105     0.000217     0.000212
  10    8    2 1    1.439261     0.000834     0.000808
  10    9    0 1    1.636934     0.000007     0.000007
  10    9    1 1    1.572812     0.000387     0.000377
  10    9    2 1    1.417911     0.000007     0.000007
  10   10    0 1    1.602171     0.000293     0.000287
  10   10    1 1    1.541901     0.000017     0.000016
  10   10    2 1    1.395138     0.000059     0.000057
  10   11    0 1    1.566211     0.000001     0.000001
  10   11    1 1    1.509770     0.002343     0.002260
  10   11    2 1    1.371202     0.000002     0.000002
  10   12    0 1    1.529477     1.316713     1.277348
  10   12    1 1    1.476784     0.000138     0.000133
  10   13    0 1    1.492340     0.000002     0.000002
  10   13    1 1    1.443273     0.006607     0.006395
  10   14    0 1    1.455121     0.000330     0.000319
  10   14    1 1    1.409525     0.000000     0.000000
  10   15    0 1    1.418092     0.000004     0.000004
  10   15    1 1    1.375790     0.000576     0.000568
  10   16    0 1    1.381475     0.000164     0.000161
  11    0    0 1    1.650423     0.000001     0.000001
  11    0    1 1    1.584766     0.001761     0.001719
  11    0    2 1    1.426651     0.000001     0.000001
  11    1    0 1    1.648490     0.000000     0.000000
  11    1    1 1    1.583054     0.000220     0.000215
  11    1    2 1    1.425402     0.004436     0.004295
  11    2    0 1    1.642730     0.000005     0.000005
  11    2    1 1    1.577952     0.000019     0.000019
  11    2    2 1    1.421673     0.000009     0.000009
  11    3    0 1    1.633264     0.000000     0.000000
  11    3    1 1    1.569556     0.001745     0.001698
  11    3    2 1    1.415524     0.000701     0.000679
  11    4    0 1    1.620282     0.000000     0.000000
  11    4    1 1    1.558024     0.000011     0.000011
  11    4    2 1    1.407048     0.000015     0.000014
  11    5    0 1    1.604036     0.000000     0.000000
  11    5    1 1    1.543564     0.016600     0.016137
  11    5    2 1    1.396370     0.000070     0.000068
  11    6    0 1    1.584829     0.001563     0.001525
  11    6    1 1    1.526426     0.000011     0.000010
  11    6    2 1    1.383643     0.008025     0.007874
  11    7    0 1    1.562996     0.000000     0.000000
  11    7    1 1    1.506889     0.031733     0.030588
  11    7    2 1    1.369042     0.000002     0.000002
  11    8    0 1    1.538890     0.000027     0.000027
  11    8    1 1    1.485253     0.000011     0.000011
  11    8    2 1    1.352756     0.000037     0.000037
  11    9    0 1    1.512875     0.000000     0.000000
  11    9    1 1    1.461823     0.003964     0.003828
  11   10    0 1    1.485304     0.000026     0.000025
  11   10    1 1    1.436906     0.000017     0.000017
  11   11    0 1    1.456519     0.000000     0.000000
  11   11    1 1    1.410795     0.000036     0.000035
  11   12    0 1    1.426835     0.000017     0.000016
  11   12    1 1    1.383769     0.001677     0.001645
  11   13    0 1    1.396542     0.000000     0.000000
  11   13    1 1    1.356085     0.000020     0.000020
  11   14    0 1    1.365899     0.000035     0.000035
  12    0    0 1    1.512888     0.460271     0.444316
  12    0    1 1    1.461835     0.000091     0.000088
  12    1    0 1    1.511398     0.000000     0.000000
  12    1    1 1    1.460491     0.000094     0.000091
  12    2    0 1    1.506956     0.000037     0.000036
  12    2    1 1    1.456481     0.000097     0.000094
  12    3    0 1    1.499638     0.000008     0.000008
  12    3    1 1    1.449871     0.000056     0.000054
  12    4    0 1    1.489570     0.000443     0.000426
  12    4    1 1    1.440766     0.000224     0.000217
  12    5    0 1    1.476918     0.000076     0.000073
  12    5    1 1    1.429309     0.000076     0.000073
  12    6    0 1    1.461884     0.000000     0.000000
  12    6    1 1    1.415669     0.056930     0.055146
  12    7    0 1    1.444695     0.000072     0.000070
  12    7    1 1    1.400042     0.000154     0.000150
  12    8    0 1    1.425596     0.000311     0.000301
  12    8    1 1    1.382638     0.000170     0.000167
  12    9    0 1    1.404839     0.000006     0.000006
  12    9    1 1    1.363678     0.000369     0.000367
  12   10    0 1    1.382680     0.000037     0.000036
  12   11    0 1    1.359369     0.000000     0.000000
  13    0    0 1    1.396512     0.000000     0.000000
  13    0    1 1    1.356057     0.000502     0.000501
  13    1    0 1    1.395340     0.000000     0.000000
  13    1    1 1    1.354984     0.004821     0.004811
  13    2    0 1    1.391842     0.000000     0.000000
  13    2    1 1    1.351781     0.000011     0.000011
  13    3    0 1    1.386070     0.000000     0.000000
  13    4    0 1    1.378109     0.000000     0.000000
  13    5    0 1    1.368072     0.000000     0.000000
  13    6    0 1    1.356097     0.000017     0.000017
   1    1    0 2    2.135726     0.246204     0.247911
   2    0    0 2    1.510187     0.114269     0.110229
   1    1    1 3    3.144754     0.029376     0.029444
   2    0    0 3    2.723437     0.002833     0.002776
   2    2    0 3    1.925760     0.005439     0.005684
   2    2    2 3    1.572377     0.003480     0.003388
   3    1    1 3    1.642294     0.083625     0.083208
   4    0    0 3    1.361718     0.002505     0.002492
loop_
	_pd_meas_time_of_flight
	_pd_proc_d_spacing
	_pd_proc_intensity_total
	_pd_proc_ls_weight
	_pd_calc_intensity_total
	_pd_proc_intensity_bkg_calc
2001.281610     1.346970     0.340348  26896.626150     0.337337     0.332399 
2005.284170     1.349660     0.339926  26493.971666     0.338112     0.332475 
2009.294740     1.352356     0.350374  25294.014119     0.338920     0.332551 
2013.313330     1.355057     0.339881  26968.228583     0.339772     0.332627 
2017.339960     1.357763     0.339405  25935.363090     0.340696     0.332702 
2021.374640     1.360475     0.343387  25402.980075     0.341749     0.332778 
2025.417390     1.363192     0.346657  23848.961961     0.343020     0.332853 
2029.468220     1.365914     0.347307  25210.787544     0.344642     0.332928 
2033.527160     1.368642     0.333819  26940.879886     0.346790     0.333002 
2037.594210     1.371376     0.345519  25601.146919     0.349686     0.333077 
2041.669400     1.374114     0.348912  25182.630419     0.353590     0.333152 
2045.752740     1.376859     0.357348  24631.569589     0.358792     0.333226 
2049.844250     1.379609     0.363415  23641.498103     0.365587     0.333300 
2053.943940     1.382364     0.373384  23203.121599     0.374250     0.333374 
2058.051820     1.385125     0.381025  22303.765500     0.384989     0.333448 
2062.167930     1.387891     0.389050  22411.208664     0.397904     0.333521 
2066.292260     1.390663     0.407239  21417.976106     0.412942     0.333595 
2070.424850     1.393441     0.421412  21114.682086     0.429854     0.333668 
2074.565700     1.396224     0.426177  20978.930179     0.448176     0.333741 
2078.714830     1.399012     0.447254  20428.937129     0.467225     0.333814 
2082.872260     1.401806     0.471290  19616.843328     0.486121     0.333887 
2087.038000     1.404606     0.498088  18513.374797     0.503849     0.333959 
2091.212080     1.407412     0.499004  18580.663865     0.519338     0.334032 
2095.394500     1.410223     0.514622  17760.486698     0.531578     0.334104 
2099.585290     1.413039     0.517333  17461.908065     0.539729     0.334176 
2103.784460     1.415861     0.539124  16675.779196     0.543217     0.334248 
2107.992030     1.418689     0.517716  18378.144484     0.541801     0.334319 
2112.208020     1.421523     0.505682  18314.875947     0.535598     0.334391 
2116.432430     1.424362     0.503777  18596.833338     0.525064     0.334462 
2120.665300     1.427207     0.500001  18296.152120     0.510949     0.334533 
2124.906630     1.430057     0.475445  19312.111544     0.494214     0.334604 
2129.156440     1.432914     0.471002  18917.315011     0.475921     0.334675 
2133.414750     1.435776     0.448373  20176.395280     0.457125     0.334745 
2137.681580     1.438643     0.424085  21576.642764     0.438778     0.334816 
2141.956950     1.441517     0.402577  22304.831440     0.421645     0.334886 
2146.240860     1.444396     0.394250  23113.606866     0.406270     0.334956 
2150.533340     1.447281     0.382901  23558.185095     0.392969     0.335025 
2154.834410     1.450172     0.363958  25393.508518     0.381845     0.335095 
2159.144080     1.453068     0.364606  24735.033647     0.372837     0.335164 
2163.462360     1.455971     0.349875  25770.420581     0.365756     0.335233 
2167.789290     1.458879     0.350877  25383.152539     0.360355     0.335302 
2172.124870     1.461793     0.348714  25796.006085     0.356368     0.335371 
2176.469120     1.464712     0.342828  26311.043030     0.353558     0.335440 
2180.822060     1.467638     0.342184  26512.783810     0.351744     0.335508 
2185.183700     1.470569     0.331924  27538.867059     0.350821     0.335576 
2189.554070     1.473507     0.339449  27192.829531     0.350758     0.335644 
2193.933180     1.476450     0.344253  26043.375923     0.351600     0.335712 
2198.321040     1.479399     0.339745  26955.301358     0.353465     0.335779 
2202.717680     1.482354     0.337157  27338.971967     0.356522     0.335846 
2207.123120     1.485315     0.338685  27281.563526     0.360985     0.335913 
2211.537370     1.488282     0.360624  26019.352142     0.367087     0.335980 
2215.960440     1.491254     0.357769  25797.829159     0.375065     0.336047 
2220.392360     1.494233     0.371368  25495.545064     0.385131     0.336113 
2224.833150     1.497218     0.389567  23442.614966     0.397447     0.336180 
2229.282810     1.500208     0.392650  23083.556371     0.412091     0.336246 
2233.741380     1.503205     0.412907  21985.966294     0.429018     0.336312 
2238.208860     1.506208     0.431269  21609.705767     0.448027     0.336377 
2242.685280     1.509216     0.449581  21005.634645     0.468731     0.336442 
2247.170650     1.512231     0.464498  20270.784953     0.490539     0.336508 
2251.664990     1.515251     0.495338  18851.555014     0.512657     0.336573 
2256.168320     1.518278     0.512450  18106.534976     0.534118     0.336637 
2260.680660     1.521311     0.527302  18210.135676     0.553827     0.336702 
2265.202020     1.524350     0.553681  17285.988102     0.570640     0.336766 
2269.732420     1.527395     0.565109  17005.719593     0.583457     0.336830 
2274.271890     1.530446     0.580824  16202.276658     0.591339     0.336894 
2278.820430     1.533503     0.571906  16529.965208     0.593634     0.336957 
2283.378070     1.536566     0.578685  16724.942596     0.590092     0.337021 
2287.944830     1.539635     0.573118  16555.071600     0.580915     0.337084 
2292.520720     1.542711     0.560496  16370.586469     0.566739     0.337147 
2297.105760     1.545792     0.532844  17709.047340     0.548551     0.337209 
2301.699970     1.548880     0.502851  18842.809480     0.527565     0.337272 
2306.303370     1.551974     0.493064  18510.704944     0.505080     0.337334 
2310.915980     1.555074     0.469313  19689.690492     0.482360     0.337396 
2315.537810     1.558181     0.450240  20616.035277     0.460523     0.337458 
2320.168880     1.561293     0.427845  21618.221782     0.440452     0.337519 
2324.809220     1.564412     0.408111  22544.796781     0.422757     0.337580 
2329.458840     1.567537     0.395352  23039.429674     0.407759     0.337641 
2334.117760     1.570668     0.382724  24246.171205     0.395507     0.337702 
2338.785990     1.573806     0.375698  24576.921121     0.385857     0.337763 
2343.463570     1.576950     0.369335  24965.529864     0.378495     0.337823 
2348.150490     1.580100     0.363386  25739.503900     0.373032     0.337883 
2352.846790     1.583256     0.357184  26151.472845     0.369052     0.337943 
2357.552490     1.586419     0.353371  26870.707640     0.366159     0.338002 
2362.267590     1.589588     0.349256  27304.920275     0.364015     0.338062 
2366.992130     1.592763     0.354008  26968.760038     0.362355     0.338121 
2371.726110     1.595945     0.359128  26052.624699     0.361007     0.338180 
2376.469560     1.599133     0.350939  26526.517233     0.359890     0.338238 
2381.222500     1.602328     0.349781  27229.996475     0.359005     0.338296 
2385.984950     1.605529     0.359316  25760.081271     0.358425     0.338354 
2390.756920     1.608736     0.359623  25671.748545     0.358282     0.338412 
2395.538430     1.611950     0.354135  25641.009204     0.358765     0.338470 
2400.329510     1.615170     0.350894  26570.899785     0.360111     0.338527 
2405.130170     1.618396     0.348607  26592.135442     0.362614     0.338584 
2409.940430     1.621629     0.355970  26553.150715     0.366627     0.338641 
2414.760310     1.624869     0.362243  25661.632985     0.372567     0.338697 
2419.589830     1.628115     0.366272  25584.605986     0.380908     0.338754 
2424.429010     1.631367     0.386545  23473.369553     0.392166     0.338809 
2429.277870     1.634626     0.398155  23590.761667     0.406876     0.338865 
2434.136420     1.637892     0.420583  22406.445264     0.425505     0.338921 
2439.004700     1.641164     0.448986  20210.083409     0.448388     0.338976 
2443.882710     1.644442     0.477388  19175.060788     0.475619     0.339031 
2448.770470     1.647727     0.506910  18566.235614     0.506944     0.339085 
2453.668010     1.651019     0.541197  17522.660501     0.541669     0.339140 
2458.575350     1.654317     0.582314  15832.353726     0.578601     0.339194 
2463.492500     1.657622     0.618543  14837.519252     0.616052     0.339248 
2468.419480     1.660934     0.652090  15073.258900     0.651907     0.339301 
2473.356320     1.664252     0.688694  13785.276691     0.683785     0.339355 
2478.303040     1.667577     0.715296  13629.991193     0.709271     0.339408 
2483.259640     1.670908     0.744137  12725.270280     0.726205     0.339460 
2488.226160     1.674246     0.739259  13054.241402     0.732998     0.339513 
2493.202610     1.677591     0.735979  13091.549380     0.728905     0.339565 
2498.189020     1.680942     0.714646  13402.433347     0.714165     0.339617 
2503.185400     1.684300     0.684683  13808.418527     0.689973     0.339668 
2508.191770     1.687665     0.652790  14637.857083     0.658289     0.339720 
2513.208150     1.691037     0.624073  15205.177472     0.621546     0.339771 
2518.234570     1.694415     0.583440  15935.529796     0.582336     0.339822 
2523.271040     1.697800     0.541655  17193.363298     0.543123     0.339872 
2528.317580     1.701192     0.496144  18921.374615     0.506010     0.339922 
2533.374210     1.704591     0.475786  19483.774034     0.472593     0.339972 
2538.440960     1.707996     0.443469  20783.825135     0.443917     0.340022 
2543.517840     1.711409     0.422018  21697.330010     0.420480     0.340071 
2548.604880     1.714828     0.405471  22354.682714     0.402352     0.340120 
2553.702090     1.718254     0.391835  23704.145497     0.389284     0.340169 
2558.809490     1.721686     0.386098  24024.649239     0.380847     0.340217 
2563.927110     1.725126     0.379839  24811.223160     0.376560     0.340266 
2569.054970     1.728573     0.383623  24166.705806     0.375977     0.340313 
2574.193080     1.732026     0.381285  24315.409245     0.378711     0.340361 
2579.341460     1.735486     0.386742  24154.838469     0.384459     0.340408 
2584.500150     1.738954     0.391703  23743.902280     0.392979     0.340455 
2589.669150     1.742428     0.398513  23101.383001     0.404034     0.340502 
2594.848480     1.745909     0.417175  22046.793522     0.417332     0.340548 
2600.038180     1.749397     0.437599  21615.107133     0.432470     0.340594 
2605.238260     1.752892     0.454828  21222.416559     0.448883     0.340640 
2610.448730     1.756394     0.466833  19736.687762     0.465836     0.340686 
2615.669630     1.759903     0.486219  19426.245613     0.482426     0.340731 
2620.900970     1.763419     0.513023  18838.361426     0.497639     0.340776 
2626.142770     1.766943     0.522089  18318.296891     0.510431     0.340820 
2631.395060     1.770473     0.533526  17830.564671     0.519838     0.340864 
2636.657850     1.774010     0.553177  17011.708823     0.525095     0.340908 
2641.931160     1.777554     0.540693  17539.744727     0.525758     0.340952 
2647.215030     1.781106     0.546842  17166.746602     0.521777     0.340995 
2652.509460     1.784664     0.534849  17554.155727     0.513525     0.341038 
2657.814480     1.788230     0.525697  17725.130555     0.501729     0.341081 
2663.130100     1.791803     0.498292  18781.915229     0.487362     0.341123 
2668.456360     1.795382     0.480729  19363.904823     0.471511     0.341165 
2673.793280     1.798970     0.468570  19602.893280     0.455231     0.341207 
2679.140860     1.802564     0.452848  20282.449680     0.439443     0.341248 
2684.499150     1.806165     0.432351  21600.750318     0.424856     0.341289 
2689.868140     1.809774     0.430143  20928.943387     0.411934     0.341330 
2695.247880     1.813390     0.409058  21993.335759     0.400901     0.341371 
2700.638380     1.817013     0.402585  22444.662285     0.391778     0.341411 
2706.039650     1.820643     0.404203  21889.074361     0.384433     0.341450 
2711.451730     1.824281     0.387355  23923.607420     0.378638     0.341490 
2716.874640     1.827926     0.384950  24592.571491     0.374136     0.341529 
2722.308380     1.831578     0.379742  24305.175160     0.370678     0.341568 
2727.753000     1.835237     0.380303  23999.644882     0.368048     0.341606 
2733.208510     1.838904     0.375107  24393.247572     0.366067     0.341644 
2738.674920     1.842578     0.366676  25544.140222     0.364603     0.341682 
2744.152270     1.846260     0.372545  25392.051825     0.363562     0.341720 
2749.640580     1.849949     0.375209  24618.276658     0.362878     0.341757 
2755.139860     1.853645     0.368629  24800.752609     0.362499     0.341794 
2760.650140     1.857348     0.377052  24738.146078     0.362382     0.341830 
2766.171440     1.861060     0.366107  26209.507431     0.362485     0.341866 
2771.703780     1.864778     0.368413  25573.969308     0.362764     0.341902 
2777.247190     1.868504     0.366295  25854.440464     0.363171     0.341937 
2782.801680     1.872237     0.376766  24626.544833     0.363658     0.341973 
2788.367290     1.875978     0.371795  25086.040295     0.364175     0.342007 
2793.944020     1.879726     0.382410  24324.435762     0.364678     0.342042 
2799.531910     1.883482     0.372505  25065.788884     0.365138     0.342076 
2805.130970     1.887245     0.373761  24829.210468     0.365544     0.342110 
2810.741240     1.891016     0.378164  25077.936787     0.365909     0.342143 
2816.362720     1.894795     0.387585  23528.851657     0.366279     0.342176 
2821.995440     1.898581     0.371932  25298.600716     0.366736     0.342209 
2827.639440     1.902374     0.384057  23546.112733     0.367406     0.342241 
2833.294710     1.906175     0.391753  23394.592328     0.368459     0.342273 
2838.961300     1.909984     0.376656  25372.317909     0.370115     0.342305 
2844.639230     1.913800     0.387995  23929.380974     0.372645     0.342336 
2850.328500     1.917624     0.394874  24060.139024     0.376388     0.342367 
2856.029160     1.921456     0.404878  23848.814641     0.381679     0.342397 
2861.741220     1.925295     0.408524  22389.617808     0.388870     0.342428 
2867.464700     1.929142     0.421364  21561.691015     0.398315     0.342457 
2873.199630     1.932997     0.429282  21708.840258     0.410303     0.342487 
2878.946030     1.936859     0.436926  21562.577549     0.425004     0.342516 
2884.703920     1.940729     0.459255  20379.389064     0.442425     0.342545 
2890.473330     1.944607     0.484333  19230.089479     0.462397     0.342573 
2896.254280     1.948493     0.502877  19134.923452     0.484548     0.342601 
2902.046790     1.952386     0.533794  17649.762210     0.508321     0.342629 
2907.850880     1.956287     0.561500  17055.593035     0.533015     0.342656 
2913.666580     1.960196     0.594373  16089.725499     0.557860     0.342683 
2919.493910     1.964113     0.622015  15234.769641     0.582074     0.342710 
2925.332900     1.968038     0.623939  15486.667539     0.604971     0.342736 
2931.183570     1.971970     0.655384  14857.637405     0.626007     0.342762 
2937.045940     1.975910     0.670173  14403.986748     0.644806     0.342787 
2942.920030     1.979859     0.691672  13845.749326     0.661135     0.342812 
2948.805870     1.983815     0.702339  13529.252938     0.674851     0.342837 
2954.703480     1.987779     0.719444  13030.023127     0.685830     0.342862 
2960.612890     1.991751     0.738296  12637.047036     0.693893     0.342886 
2966.534110     1.995731     0.735845  13020.717205     0.698736     0.342909 
2972.467180     1.999718     0.749353  12593.123615     0.699913     0.342932 
2978.412110     2.003714     0.737251  12913.252489     0.696885     0.342955 
2984.368940     2.007718     0.723936  13234.136594     0.689139     0.342978 
2990.337680     2.011730     0.715896  13378.292320     0.676360     0.343000 
2996.318350     2.015750     0.704199  13294.233737     0.658586     0.343021 
3002.310990     2.019778     0.677071  13778.546033     0.636317     0.343043 
3008.315610     2.023814     0.649039  14242.342031     0.610516     0.343064 
3014.332240     2.027858     0.608819  15368.437799     0.582487     0.343084 
3020.360910     2.031910     0.583440  15924.029457     0.553726     0.343105 
3026.401630     2.035970     0.542719  17511.810140     0.525743     0.343124 
3032.454430     2.040038     0.520205  17451.436827     0.499888     0.343144 
3038.519340     2.044115     0.497922  19118.787479     0.477213     0.343163 
3044.596380     2.048200     0.484945  19218.201572     0.458386     0.343181 
3050.685570     2.052292     0.469412  20097.185729     0.443675     0.343200 
3056.786940     2.056393     0.457398  20245.180992     0.432914     0.343217 
3062.900520     2.060503     0.454926  20783.106037     0.425626     0.343235 
3069.026320     2.064620     0.443180  21059.502381     0.421118     0.343252 
3075.164370     2.068746     0.436831  21408.575715     0.418599     0.343269 
3081.314700     2.072880     0.439878  21275.755341     0.417291     0.343285 
3087.477330     2.077022     0.440099  21659.666084     0.416526     0.343301 
3093.652280     2.081172     0.444106  21135.438081     0.415813     0.343316 
3099.839590     2.085331     0.446480  21210.302426     0.414870     0.343331 
3106.039270     2.089498     0.442598  21070.753454     0.413613     0.343346 
3112.251350     2.093674     0.440175  21201.408855     0.412125     0.343360 
3118.475850     2.097858     0.433169  21584.251314     0.410584     0.343374 
3124.712800     2.102050     0.428276  22055.700259     0.409206     0.343388 
3130.962230     2.106250     0.416220  22737.894998     0.408181     0.343401 
3137.224150     2.110459     0.416613  22304.098598     0.407625     0.343413 
3143.498600     2.114677     0.413776  23134.212665     0.407551     0.343426 
3149.785600     2.118903     0.404895  23482.075165     0.407859     0.343437 
3156.085170     2.123137     0.407381  24012.886373     0.408346     0.343449 
3162.397340     2.127380     0.399322  24161.972845     0.408737     0.343460 
3168.722130     2.131631     0.408674  22851.119269     0.408725     0.343470 
3175.059580     2.135891     0.404974  23421.882606     0.408015     0.343481 
3181.409700     2.140159     0.394509  23770.706720     0.406383     0.343490 
3187.772510     2.144436     0.394570  23833.059267     0.403707     0.343500 
3194.148060     2.148721     0.391001  25113.239566     0.399997     0.343509 
3200.536360     2.153015     0.398193  24065.514073     0.395386     0.343517 
3206.937430     2.157317     0.389235  25027.735046     0.390109     0.343526 
3213.351300     2.161628     0.378161  25103.929577     0.384456     0.343533 
3219.778010     2.165948     0.381497  25025.992989     0.378737     0.343541 
3226.217560     2.170277     0.385933  25448.306296     0.373241     0.343547 
3232.670000     2.174614     0.382113  24904.578137     0.368211     0.343554 
3239.135340     2.178959     0.387036  24508.635695     0.363824     0.343560 
3245.613610     2.183314     0.389256  24271.940061     0.360183     0.343566 
3252.104830     2.187677     0.380599  24979.657793     0.357328     0.343571 
3258.609040     2.192049     0.389288  24349.569585     0.355238     0.343576 
3265.126260     2.196429     0.378799  24466.637496     0.353853     0.343580 
3271.656520     2.200819     0.377973  25132.114141     0.353081     0.343584 
3278.199830     2.205217     0.380032  24972.158237     0.352821     0.343588 
3284.756230     2.209624     0.377986  25905.566792     0.352965     0.343591 
3291.325740     2.214040     0.377376  24601.444098     0.353410     0.343593 
3297.908390     2.218464     0.372938  24972.079312     0.354064     0.343596 
3304.504210     2.222898     0.373556  25694.056789     0.354850     0.343597 
3311.113220     2.227340     0.366512  25783.415576     0.355704     0.343599 
3317.735440     2.231791     0.368002  25919.749098     0.356584     0.343600 
3324.370910     2.236251     0.370450  25757.022029     0.357467     0.343600 
3331.019660     2.240720     0.377621  25260.898937     0.358351     0.343600 
3337.681700     2.245198     0.378969  25254.075014     0.359250     0.343600 
3344.357060     2.249685     0.363595  27012.836812     0.360194     0.343599 
3351.045770     2.254181     0.377553  25816.485340     0.361218     0.343598 
3357.747860     2.258686     0.364549  27110.776105     0.362352     0.343596 
3364.463360     2.263200     0.381777  25285.085905     0.363624     0.343594 
3371.192290     2.267723     0.376485  26116.238098     0.365052     0.343592 
3377.934670     2.272255     0.386312  24968.606995     0.366642     0.343589 
3384.690540     2.276796     0.372421  26318.726806     0.368384     0.343586 
3391.459920     2.281346     0.377555  25519.091489     0.370281     0.343582 
3398.242840     2.285905     0.379979  25155.797145     0.372326     0.343577 
3405.039330     2.290474     0.385512  25485.045241     0.374497     0.343573 
3411.849410     2.295051     0.385170  25378.623790     0.376773     0.343568 
3418.673100     2.299638     0.384881  25502.059843     0.379132     0.343562 
3425.510450     2.304234     0.389125  24558.206572     0.381556     0.343556 
3432.361470     2.308839     0.385641  25385.498260     0.384030     0.343550 
3439.226200     2.313453     0.400029  24183.921464     0.386555     0.343543 
3446.104650     2.318077     0.402674  23944.416819     0.389153     0.343535 
3452.996860     2.322709     0.389145  25170.007046     0.391868     0.343527 
3459.902850     2.327351     0.387399  25475.771725     0.394785     0.343519 
3466.822660     2.332003     0.399066  24861.401747     0.398044     0.343511 
3473.756300     2.336663     0.410525  23365.849542     0.401859     0.343501 
3480.703810     2.341333     0.416744  23274.043095     0.406532     0.343492 
3487.665220     2.346012     0.415954  23490.065565     0.412476     0.343482 
3494.640550     2.350701     0.428334  23012.874719     0.420195     0.343471 
3501.629830     2.355399     0.424021  23199.375555     0.430259     0.343460 
3508.633090     2.360106     0.442855  22319.495870     0.443240     0.343449 
3515.650360     2.364823     0.463126  21290.597003     0.459611     0.343437 
3522.681660     2.369549     0.474531  21109.896583     0.479620     0.343425 
3529.727020     2.374285     0.505682  20016.968975     0.503196     0.343412 
3536.786480     2.379030     0.527459  18943.830111     0.529859     0.343399 
3543.860050     2.383785     0.562923  17992.563886     0.558652     0.343385 
3550.947770     2.388549     0.590954  17020.498751     0.588171     0.343371 
3558.049670     2.393323     0.623123  16224.903774     0.616630     0.343357 
3565.165770     2.398106     0.651208  15510.940779     0.642009     0.343342 
3572.296100     2.402899     0.675684  14932.460653     0.662253     0.343326 
3579.440690     2.407701     0.674283  15019.256112     0.675529     0.343310 
3586.599570     2.412514     0.692250  14535.747806     0.680485     0.343294 
3593.772770     2.417335     0.674266  15339.785348     0.676469     0.343277 
3600.960310     2.422167     0.667014  15434.992868     0.663656     0.343260 
3608.162240     2.427007     0.649000  15649.560166     0.643023     0.343242 
3615.378560     2.431858     0.622287  15948.210676     0.616182     0.343224 
3622.609320     2.436719     0.588464  16756.392951     0.585161     0.343205 
3629.854540     2.441589     0.552320  17424.080848     0.552144     0.343186 
3637.114240     2.446468     0.504562  19848.961973     0.519228     0.343166 
3644.388470     2.451358     0.476932  20340.170370     0.488232     0.343146 
3651.677250     2.456257     0.464441  20818.686169     0.460563     0.343126 
3658.980600     2.461167     0.438112  22389.416798     0.437156     0.343105 
3666.298570     2.466086     0.414812  23495.754910     0.418461     0.343083 
3673.631160     2.471014     0.393008  24156.039827     0.404512     0.343061 
3680.978430     2.475953     0.392661  25795.757499     0.395011     0.343039 
3688.340380     2.480902     0.382500  26714.932445     0.389405     0.343016 
3695.717060     2.485860     0.377260  26917.017009     0.386993     0.342993 
3703.108500     2.490829     0.384358  26581.557771     0.387005     0.342969 
3710.514710     2.495807     0.385653  25949.068260     0.388661     0.342945 
3717.935740     2.500795     0.396904  23989.163608     0.391214     0.342920 
3725.371620     2.505793     0.387923  25742.807839     0.393996     0.342895 
3732.822360     2.510802     0.388431  25617.457884     0.396445     0.342869 
3740.288000     2.515820     0.385915  26263.053014     0.398133     0.342843 
3747.768580     2.520848     0.397951  24903.241910     0.398789     0.342816 
3755.264120     2.525887     0.397162  25484.801136     0.398311     0.342789 
3762.774640     2.530935     0.395200  25755.037947     0.396755     0.342762 
3770.300190     2.535994     0.382338  26505.187507     0.394303     0.342734 
3777.840790     2.541063     0.390842  25269.412646     0.391222     0.342705 
3785.396480     2.546141     0.384568  25585.751870     0.387811     0.342676 
3792.967270     2.551230     0.374231  26780.550224     0.384360     0.342647 
3800.553200     2.556330     0.364562  27260.307014     0.381114     0.342617 
3808.154310     2.561439     0.370142  26906.862818     0.378252     0.342587 
3815.770620     2.566559     0.370627  26053.802169     0.375878     0.342556 
3823.402160     2.571688     0.372132  26146.990614     0.374019     0.342525 
3831.048960     2.576829     0.365698  27572.533320     0.372641     0.342493 
3838.711060     2.581979     0.362894  27840.569217     0.371662     0.342461 
3846.388480     2.587140     0.358499  28275.383544     0.370975     0.342428 
3854.081260     2.592311     0.358641  28165.777193     0.370458     0.342395 
3861.789420     2.597492     0.361301  28025.909351     0.370005     0.342361 
3869.513000     2.602684     0.367572  26519.087768     0.369544     0.342327 
3877.252030     2.607886     0.361729  27868.276085     0.369054     0.342292 
3885.006530     2.613098     0.355302  29006.442834     0.368584     0.342257 
3892.776550     2.618321     0.349810  29232.733568     0.368265     0.342222 
3900.562100     2.623555     0.352185  28760.905554     0.368316     0.342186 
3908.363220     2.628799     0.363853  26193.814830     0.369039     0.342149 
3916.179950     2.634053     0.369272  26001.398041     0.370816     0.342112 
3924.012310     2.639318     0.366145  27004.847094     0.374094     0.342075 
3931.860330     2.644593     0.373290  26207.810254     0.379341     0.342037 
3939.724050     2.649879     0.373057  26561.546838     0.387021     0.341998 
3947.603500     2.655176     0.387501  25118.652880     0.397537     0.341960 
3955.498710     2.660483     0.398998  25508.169716     0.411174     0.341920 
3963.409710     2.665801     0.418388  24092.191984     0.428016     0.341880 
3971.336530     2.671129     0.441465  22840.000453     0.447887     0.341840 
3979.279200     2.676468     0.456461  21939.682221     0.470298     0.341799 
3987.237760     2.681818     0.483665  20703.875010     0.494407     0.341758 
3995.212230     2.687178     0.513226  19725.767643     0.519040     0.341716 
4003.202660     2.692550     0.528268  19713.085085     0.542748     0.341674 
4011.209060     2.697932     0.560317  18260.517680     0.563923     0.341632 
4019.231480     2.703324     0.588235  17415.298230     0.580965     0.341588 
4027.269940     2.708728     0.579332  18113.163871     0.592456     0.341545 
4035.324480     2.714142     0.598129  17328.930991     0.597383     0.341501 
4043.395130     2.719567     0.586549  17253.171720     0.595310     0.341456 
4051.481920     2.725003     0.577716  18084.286577     0.586469     0.341411 
4059.584890     2.730450     0.562611  18075.000161     0.571737     0.341365 
4067.704060     2.735908     0.537442  18917.158898     0.552491     0.341319 
4075.839460     2.741376     0.521498  19334.621161     0.530446     0.341273 
4083.991140     2.746856     0.492105  20068.327292     0.507438     0.341226 
4092.159130     2.752346     0.472059  21039.285353     0.485224     0.341179 
4100.343440     2.757848     0.452206  21875.543795     0.465363     0.341131 
4108.544130     2.763361     0.427704  22770.296208     0.449110     0.341082 
4116.761220     2.768884     0.419142  23897.652269     0.437367     0.341033 
4124.994740     2.774419     0.418151  24061.109386     0.430685     0.340984 
4133.244730     2.779964     0.414848  23858.688111     0.429288     0.340934 
4141.511220     2.785521     0.417197  23957.093480     0.433104     0.340884 
4149.794240     2.791089     0.437850  22684.843665     0.441804     0.340833 
4158.093830     2.796668     0.444071  22242.270499     0.454820     0.340782 
4166.410020     2.802258     0.457230  21910.528851     0.471357     0.340730 
4174.742840     2.807860     0.480265  21093.466477     0.490379     0.340678 
4183.092330     2.813473     0.503547  20756.226579     0.510633     0.340625 
4191.458510     2.819096     0.516841  20065.655201     0.530695     0.340572 
4199.841430     2.824731     0.523631  20021.331010     0.549029     0.340519 
4208.241110     2.830378     0.545524  19027.699666     0.564099     0.340464 
4216.657590     2.836036     0.563957  17837.614330     0.574517     0.340410 
4225.090910     2.841704     0.572530  17902.878618     0.579217     0.340355 
4233.541090     2.847385     0.561727  18185.292584     0.577611     0.340299 
4242.008170     2.853077     0.543656  19106.580043     0.569701     0.340243 
4250.492190     2.858780     0.537654  19154.419636     0.556076     0.340187 
4258.993170     2.864494     0.528371  19247.060830     0.537818     0.340130 
4267.511160     2.870220     0.512083  19569.616171     0.516339     0.340073 
4276.046180     2.875957     0.480721  20492.094736     0.493209     0.340015 
4284.598270     2.881706     0.462347  21411.833816     0.469985     0.339956 
4293.167470     2.887467     0.451972  21657.371121     0.448077     0.339898 
4301.753800     2.893238     0.422058  23936.045364     0.428672     0.339838 
4310.357310     2.899022     0.416866  23478.693071     0.412723     0.339779 
4318.978030     2.904817     0.393249  25075.157076     0.400996     0.339718 
4327.615980     2.910624     0.384608  25627.629385     0.394117     0.339658 
4336.271210     2.916442     0.388997  24651.606592     0.392701     0.339596 
4344.943760     2.922272     0.398304  25226.726819     0.397454     0.339535 
4353.633640     2.928113     0.411258  23948.344766     0.409234     0.339473 
4362.340910     2.933966     0.430756  23082.854958     0.429089     0.339410 
4371.065590     2.939831     0.458652  21742.015348     0.458184     0.339347 
4379.807720     2.945708     0.484902  21139.187245     0.497713     0.339284 
4388.567340     2.951596     0.544750  18440.288966     0.548702     0.339220 
4397.344470     2.957497     0.599126  16825.800726     0.611629     0.339155 
4406.139160     2.963409     0.686839  14635.732126     0.686276     0.339090 
4414.951440     2.969332     0.767730  12975.046190     0.771416     0.339025 
4423.781350     2.975268     0.867131  11691.205022     0.864626     0.338959 
4432.628910     2.981216     0.961808  10631.409822     0.962232     0.338893 
4441.494170     2.987175     1.064893  9664.865977     1.059399     0.338826 
4450.377150     2.993146     1.141337  8967.380200     1.150447     0.338759 
4459.277910     2.999130     1.245469  8357.517818     1.229325     0.338691 
4468.196460     3.005125     1.291987  7921.683943     1.290250     0.338623 
4477.132860     3.011132     1.312613  8048.143031     1.328436     0.338555 
4486.087120     3.017152     1.346367  7730.437961     1.340796     0.338486 
4495.059300     3.023183     1.331662  7754.732556     1.326410     0.338416 
4504.049420     3.029226     1.274958  8130.926600     1.286640     0.338346 
4513.057510     3.035282     1.219778  8336.363598     1.224871     0.338276 
4522.083630     3.041350     1.131501  8879.764027     1.145998     0.338205 
4531.127800     3.047429     1.041686  9672.814159     1.055781     0.338134 
4540.190050     3.053521     0.944228  10362.338498     0.960165     0.338062 
4549.270430     3.059625     0.852965  11406.303054     0.864677     0.337990 
4558.368970     3.065742     0.766436  12550.581666     0.773963     0.337917 
4567.485710     3.071870     0.686691  13810.722931     0.691501     0.337844 
4576.620680     3.078011     0.610083  15776.958860     0.619523     0.337770 
4585.773920     3.084164     0.561786  17277.900145     0.559069     0.337696 
4594.945470     3.090330     0.504806  19142.389938     0.510170     0.337622 
4604.135360     3.096507     0.469355  20448.748480     0.472133     0.337547 
4613.343630     3.102698     0.435322  22245.787124     0.443686     0.337471 
4622.570320     3.108900     0.432107  22658.558132     0.423319     0.337396 
4631.815460     3.115115     0.409466  24823.030014     0.409453     0.337319 
4641.079090     3.121342     0.399828  25106.793637     0.400563     0.337243 
4650.361250     3.127582     0.393196  24900.176854     0.395253     0.337165 
4659.661970     3.133834     0.387970  25185.907656     0.392310     0.337088 
4668.981300     3.140099     0.391965  25746.525531     0.390702     0.337010 
4678.319260     3.146377     0.390696  25810.015573     0.389610     0.336931 
4687.675900     3.152666     0.396727  24485.783857     0.388417     0.336852 
4697.051250     3.158969     0.391240  25305.201166     0.386712     0.336773 
4706.445350     3.165284     0.384857  25808.522895     0.384280     0.336693 
4715.858240     3.171612     0.378325  27333.819482     0.381074     0.336613 
4725.289960     3.177952     0.381249  26332.822474     0.377181     0.336532 
4734.740540     3.184305     0.373845  26393.177161     0.372780     0.336451 
4744.210020     3.190671     0.381027  25500.186588     0.368099     0.336370 
4753.698440     3.197050     0.364939  27023.584133     0.363377     0.336288 
4763.205840     3.203441     0.349994  28730.883225     0.358833     0.336205 
4772.732250     3.209845     0.351207  28664.766396     0.354641     0.336123 
4782.277710     3.216262     0.346585  29709.609904     0.350920     0.336039 
4791.842270     3.222692     0.357282  27116.312170     0.347733     0.335956 
4801.425950     3.229134     0.345763  29309.053588     0.345091     0.335872 
4811.028810     3.235590     0.339100  29702.032437     0.342966     0.335787 
4820.650860     3.242058     0.342629  29188.101808     0.341301     0.335702 
4830.292160     3.248539     0.338226  30104.012865     0.340028     0.335617 
4839.952750     3.255034     0.344503  28989.061258     0.339073     0.335531 
4849.632650     3.261541     0.337915  29816.617445     0.338370     0.335445 
4859.331920     3.268061     0.345087  29572.844071     0.337858     0.335358 
4869.050580     3.274595     0.344379  29273.360363     0.337493     0.335271 
4878.788680     3.281141     0.347266  29209.855749     0.337242     0.335184 
4888.546260     3.287701     0.341815  29130.044239     0.337071     0.335096 
4898.323350     3.294273     0.339599  29756.367538     0.336987     0.335008 
4908.120000     3.300859     0.340075  29268.352492     0.336981     0.334919 
4917.936240     3.307458     0.347616  28499.218437     0.337053     0.334830 
4927.772110     3.314070     0.346887  29029.576648     0.337206     0.334740 
4937.627660     3.320696     0.345175  29741.487468     0.337446     0.334650 
4947.502910     3.327334     0.340592  29376.406320     0.337776     0.334560 
4957.397920     3.333986     0.334540  31046.865589     0.338199     0.334469 
4967.312720     3.340652     0.342881  29679.828735     0.338711     0.334378 
4977.247340     3.347330     0.336749  30388.589782     0.339303     0.334287 
4987.201840     3.354022     0.336443  30651.124515     0.339957     0.334195 
4997.176240     3.360728     0.339182  30826.057720     0.340650     0.334102 
5007.170590     3.367446     0.342132  29859.499840     0.341353     0.334010 
5017.184930     3.374179     0.348068  29526.924065     0.342031     0.333917 
5027.219300     3.380924     0.351569  29119.606311     0.342652     0.333823 
5037.273740     3.387684     0.348627  29927.931563     0.343185     0.333729 
5047.348290     3.394456     0.341072  30928.604183     0.343612     0.333635 
5057.442990     3.401243     0.334955  31211.743666     0.343927     0.333540 
5067.557870     3.408042     0.348268  29845.057942     0.344146     0.333445 
5077.692990     3.414856     0.341658  30550.167421     0.344306     0.333350 
5087.848370     3.421683     0.339472  30934.697064     0.344467     0.333254 
5098.024070     3.428524     0.342774  31020.296048     0.344714     0.333158 
5108.220120     3.435378     0.341772  30945.908314     0.345158     0.333061 
5118.436560     3.442246     0.336919  30998.999470     0.345922     0.332964 
5128.673430     3.449128     0.341952  30620.345531     0.347139     0.332867 
5138.930780     3.456024     0.342246  31120.190441     0.348937     0.332770 
5149.208640     3.462933     0.347752  30354.608760     0.351413     0.332671 
5159.507060     3.469857     0.358430  29673.489392     0.354624     0.332573 
5169.826070     3.476794     0.354138  30607.382917     0.358571     0.332474 
5180.165720     3.483745     0.361976  28866.453214     0.363179     0.332375 
5190.526050     3.490710     0.373118  28364.217812     0.368289     0.332276 
5200.907110     3.497688     0.380391  27695.184641     0.373668     0.332176 
5211.308920     3.504681     0.379708  28327.470574     0.379015     0.332076 
5221.731540     3.511688     0.377259  28829.900782     0.383992     0.331975 
5232.175000     3.518709     0.393287  27709.016811     0.388262     0.331874 
5242.639350     3.525744     0.389186  27824.039185     0.391531     0.331773 
5253.124630     3.532793     0.392807  27779.444519     0.393599     0.331671 
5263.630880     3.539856     0.388432  28767.247448     0.394399     0.331569 
5274.158140     3.546933     0.388811  27935.669936     0.394016     0.331467 
5284.706460     3.554024     0.389426  28276.144293     0.392684     0.331364 
5295.275870     3.561130     0.383654  28769.784793     0.390755     0.331261 
5305.866420     3.568250     0.386400  28170.977578     0.388652     0.331158 
5316.478160     3.575384     0.377326  29393.633535     0.386825     0.331054 
5327.111110     3.582532     0.381856  29006.838051     0.385695     0.330950 
5337.765330     3.589695     0.381318  28522.807734     0.385605     0.330846 
5348.440860     3.596871     0.387313  28448.384513     0.386798     0.330741 
5359.137750     3.604063     0.387923  28364.313352     0.389388     0.330636 
5369.856020     3.611268     0.391924  29109.471981     0.393352     0.330531 
5380.595730     3.618488     0.395540  27949.495775     0.398532     0.330425 
5391.356930     3.625723     0.407700  27444.419660     0.404647     0.330319 
5402.139640     3.632972     0.410366  27009.640499     0.411316     0.330213 
5412.943920     3.640236     0.423439  26583.031330     0.418083     0.330106 
5423.769810     3.647514     0.426229  27108.276503     0.424445     0.329999 
5434.617350     3.654806     0.429892  26816.787016     0.429886     0.329892 
5445.486580     3.662113     0.436037  26854.945668     0.433905     0.329784 
5456.377550     3.669435     0.448087  25500.023706     0.436075     0.329676 
5467.290310     3.676772     0.439429  26537.580825     0.436087     0.329568 
5478.224890     3.684123     0.432504  27439.691869     0.433801     0.329460 
5489.181340     3.691489     0.434641  26781.865044     0.429266     0.329351 
5500.159700     3.698869     0.420692  27529.272503     0.422714     0.329242 
5511.160020     3.706265     0.406112  28815.612299     0.414547     0.329133 
5522.182340     3.713675     0.400998  29369.861936     0.405257     0.329023 
5533.226710     3.721100     0.391993  29529.258119     0.395371     0.328913 
5544.293160     3.728540     0.380570  30494.177193     0.385406     0.328803 
5555.381750     3.735994     0.363215  32648.882982     0.375815     0.328692 
5566.492510     3.743464     0.362063  32317.060057     0.366957     0.328581 
5577.625490     3.750949     0.352384  33060.736477     0.359076     0.328470 
5588.780750     3.758448     0.353196  32845.030120     0.352304     0.328359 
5599.958310     3.765963     0.339119  34634.049594     0.346668     0.328247 
5611.158220     3.773492     0.338312  35272.332580     0.342118     0.328135 
5622.380540     3.781037     0.332494  35792.878213     0.338549     0.328023 
5633.625300     3.788597     0.343965  33464.265339     0.335826     0.327911 
5644.892550     3.796172     0.327101  37343.170071     0.333808     0.327798 
5656.182340     3.803762     0.327525  36753.315775     0.332359     0.327685 
5667.494700     3.811367     0.328480  36335.558299     0.331363     0.327572 
5678.829690     3.818987     0.324745  36999.607839     0.330724     0.327459 
5690.187350     3.826623     0.326069  37318.934983     0.330368     0.327345 
5701.567720     3.834274     0.324812  37582.890156     0.330242     0.327231 
5712.970860     3.841941     0.323051  37564.245104     0.330307     0.327117 
5724.396800     3.849622     0.319653  38635.303336     0.330532     0.327002 
5735.845600     3.857319     0.324613  38228.164349     0.330892     0.326887 
5747.317290     3.865032     0.321517  39154.910991     0.331363     0.326773 
5758.811920     3.872759     0.318569  40239.147022     0.331909     0.326657 
5770.329540     3.880503     0.320749  38652.623713     0.332515     0.326542 
5781.870200     3.888262     0.324646  37630.731513     0.333140     0.326426 
5793.433940     3.896036     0.327416  37739.882166     0.333742     0.326311 
5805.020810     3.903826     0.331369  37845.090632     0.334278     0.326194 
5816.630850     3.911631     0.324353  39589.743044     0.334708     0.326078 
5828.264120     3.919452     0.319465  39970.576243     0.334996     0.325962 
5839.920640     3.927289     0.319892  40529.193633     0.335113     0.325845 
5851.600490     3.935142     0.329812  37579.101757     0.335039     0.325728 
5863.303690     3.943010     0.320208  39801.065122     0.334773     0.325611 
5875.030290     3.950894     0.320454  39939.748153     0.334325     0.325494 
5886.780350     3.958793     0.324336  39404.492872     0.333725     0.325376 
5898.553910     3.966709     0.328914  39300.509890     0.333016     0.325258 
5910.351020     3.974640     0.320314  40609.273070     0.332251     0.325140 
5922.171720     3.982587     0.324102  39566.279307     0.331495     0.325022 
5934.016070     3.990550     0.335456  37984.919141     0.330820     0.324904 
5945.884100     3.998529     0.321641  39845.727688     0.330306     0.324786 
5957.775870     4.006524     0.320836  41351.890206     0.330045     0.324667 
5969.691420     4.014535     0.319205  40779.696574     0.330145     0.324548 
5981.630800     4.022562     0.322370  40172.717331     0.330729     0.324429 
5993.594060     4.030605     0.329602  39164.520052     0.331945     0.324310 
6005.581250     4.038664     0.332348  39468.554956     0.333958     0.324190 
6017.592420     4.046740     0.337021  38793.746352     0.336945     0.324071 
6029.627600     4.054831     0.343955  38040.503729     0.341081     0.323951 
6041.686860     4.062939     0.343250  39462.439611     0.346521     0.323831 
6053.770230     4.071063     0.345765  38165.158573     0.353362     0.323711 
6065.877770     4.079203     0.358294  36951.117756     0.361612     0.323591 
6078.009530     4.087359     0.362781  36628.637226     0.371163     0.323471 
6090.165540     4.095532     0.373836  37051.045998     0.381760     0.323351 
6102.345880     4.103721     0.392512  34845.652417     0.392991     0.323230 
6114.550570     4.111926     0.398804  33611.424817     0.404291     0.323109 
6126.779670     4.120148     0.408893  33709.864767     0.415054     0.322988 
6139.033230     4.128387     0.417930  32973.984107     0.424534     0.322868 
6151.311290     4.136641     0.409233  33893.814944     0.432050     0.322746 
6163.613920     4.144913     0.426225  33733.148267     0.437018     0.322625 
6175.941140     4.153201     0.433765  32140.938364     0.439053     0.322504 
6188.293030     4.161505     0.431433  32524.879517     0.438027     0.322382 
6200.669610     4.169826     0.420238  33379.335730     0.434087     0.322261 
6213.070950     4.178164     0.420307  33155.195676     0.427625     0.322139 
6225.497090     4.186518     0.412957  33502.742756     0.419220     0.322017 
6237.948090     4.194890     0.401600  35085.078946     0.409539     0.321896 
6250.423980     4.203277     0.391834  35584.682137     0.399261     0.321774 
6262.924830     4.211682     0.379521  37062.316853     0.389004     0.321651 
6275.450680     4.220104     0.386668  36031.752400     0.379270     0.321529 
6288.001580     4.228542     0.368765  38065.742276     0.370414     0.321407 
6300.577590     4.236997     0.361762  38974.701392     0.362639     0.321285 
6313.178740     4.245469     0.356152  39776.302654     0.356014     0.321162 
6325.805100     4.253959     0.336079  43194.473864     0.350501     0.321040 
6338.456710     4.262465     0.337900  42932.815428     0.346006     0.320917 
6351.133620     4.270988     0.337952  42497.415459     0.342381     0.320795 
6363.835890     4.279528     0.339202  42271.242317     0.339487     0.320672 
6376.563560     4.288085     0.337018  42108.151985     0.337199     0.320549 
6389.316690     4.296660     0.332113  42887.305246     0.335416     0.320426 
6402.095320     4.305251     0.329206  43731.967869     0.334066     0.320304 
6414.899510     4.313860     0.322519  45383.802081     0.333099     0.320181 
6427.729310     4.322486     0.326707  43777.180739     0.332481     0.320058 
6440.584770     4.331129     0.326928  45181.638513     0.332187     0.319935 
6453.465940     4.339790     0.330270  43550.179073     0.332197     0.319812 
6466.372870     4.348467     0.328572  44738.350761     0.332487     0.319689 
6479.305620     4.357163     0.323937  44954.885616     0.333028     0.319566 
6492.264230     4.365875     0.329611  45680.324578     0.333781     0.319442 
6505.248760     4.374605     0.324811  46275.384799     0.334699     0.319319 
6518.259250     4.383353     0.332420  44123.249889     0.335725     0.319196 
6531.295770     4.392118     0.329309  45299.225934     0.336797     0.319073 
6544.358360     4.400900     0.330921  45305.975608     0.337844     0.318950 
6557.447080     4.409701     0.333728  44873.216021     0.338793     0.318827 
6570.561980     4.418518     0.325894  47477.743518     0.339572     0.318703 
6583.703100     4.427354     0.333595  45035.631477     0.340119     0.318580 
6596.870510     4.436207     0.335879  43589.649310     0.340389     0.318457 
6610.064250     4.445078     0.323394  47251.377592     0.340364     0.318334 
6623.284380     4.453966     0.334174  45316.778223     0.340057     0.318211 
6636.530940     4.462873     0.333188  44875.117207     0.339510     0.318088 
6649.804010     4.471797     0.328774  46751.878167     0.338789     0.317965 
6663.103610     4.480739     0.334827  45514.606566     0.337968     0.317841 
6676.429820     4.489699     0.336077  45841.648746     0.337120     0.317718 
6689.782680     4.498676     0.338367  44781.153334     0.336301     0.317595 
6703.162250     4.507672     0.335234  46239.568940     0.335547     0.317472 
6716.568570     4.516686     0.330368  46938.436132     0.334862     0.317349 
6730.001710     4.525718     0.331703  46561.406276     0.334227     0.317227 
6743.461710     4.534768     0.332084  46690.073800     0.333600     0.317104 
6756.948630     4.543836     0.334647  45735.243432     0.332930     0.316981 
6770.462530     4.552922     0.325570  48293.791916     0.332174     0.316858 
6784.003460     4.562026     0.329628  47741.604054     0.331301     0.316736 
6797.571460     4.571149     0.329281  47836.253674     0.330311     0.316613 
6811.166610     4.580290     0.321563  50211.889060     0.329233     0.316490 
6824.788940     4.589449     0.326293  48946.884290     0.328126     0.316368 
6838.438520     4.598626     0.330311  48090.454983     0.327081     0.316246 
6852.115400     4.607822     0.323584  49380.301872     0.326216     0.316123 
6865.819630     4.617036     0.324004  49332.055473     0.325676     0.316001 
6879.551270     4.626269     0.329701  48464.261680     0.325632     0.315879 
6893.310370     4.635520     0.334497  47905.800459     0.326282     0.315757 
6907.096990     4.644790     0.330244  47958.270176     0.327845     0.315635 
6920.911180     4.654078     0.335746  47245.420852     0.330550     0.315513 
6934.753000     4.663385     0.330579  49383.813461     0.334634     0.315392 
6948.622510     4.672710     0.339597  47964.992523     0.340306     0.315270 
6962.519760     4.682054     0.351632  46175.006648     0.347726     0.315149 
6976.444800     4.691417     0.359848  46028.506777     0.356962     0.315027 
6990.397680     4.700799     0.367024  45559.306179     0.367950     0.314906 
7004.378480     4.710199     0.380318  44276.575692     0.380461     0.314785 
7018.387240     4.719618     0.391556  43035.657127     0.394079     0.314664 
7032.424010     4.729056     0.413436  40150.181578     0.408195     0.314543 
7046.488860     4.738513     0.425953  39346.673672     0.422043     0.314423 
7060.581840     4.747989     0.437517  38974.855281     0.434748     0.314302 
7074.703000     4.757483     0.453196  37245.221004     0.445411     0.314182 
7088.852410     4.766997     0.454756  37615.406509     0.453215     0.314062 
7103.030110     4.776530     0.460670  37243.208456     0.457532     0.313942 
7117.236170     4.786082     0.460311  37323.405159     0.458024     0.313822 
7131.470640     4.795653     0.461142  37261.471116     0.454686     0.313702 
7145.733590     4.805243     0.449704  37776.567062     0.447832     0.313583 
7160.025050     4.814852     0.440599  39057.007608     0.438075     0.313463 
7174.345100     4.824480     0.429167  39586.907390     0.426197     0.313344 
7188.693790     4.834128     0.420304  41179.876562     0.413051     0.313225 
7203.071180     4.843795     0.398468  43830.170696     0.399473     0.313106 
7217.477320     4.853482     0.383995  44695.420541     0.386193     0.312988 
7231.912280     4.863188     0.373450  45115.636791     0.373786     0.312869 
7246.376100     4.872913     0.367952  45924.009266     0.362642     0.312751 
7260.868850     4.882658     0.355662  48103.534707     0.352971     0.312633 
7275.390590     4.892422     0.347556  49258.943716     0.344839     0.312515 
7289.941370     4.902206     0.347288  48388.598975     0.338168     0.312398 
7304.521260     4.912009     0.340832  50492.320120     0.332817     0.312280 
7319.130300     4.921832     0.334963  51880.444814     0.328611     0.312163 
7333.768560     4.931675     0.332996  52739.181304     0.325371     0.312046 
7348.436100     4.941537     0.324850  54524.675231     0.322940     0.311930 
7363.132970     4.951419     0.324758  55636.586527     0.321195     0.311813 
7377.859230     4.961321     0.324646  55166.105505     0.320032     0.311697 
7392.614950     4.971242     0.320058  55970.096176     0.319385     0.311581 
7407.400180     4.981184     0.321441  55108.103385     0.319207     0.311465 
7422.214980     4.991145     0.319395  55832.639265     0.319465     0.311350 
7437.059410     5.001127     0.325085  53627.115363     0.320123     0.311235 
7451.933530     5.011128     0.321303  56013.023006     0.321135     0.311120 
7466.837400     5.021149     0.316999  56706.623105     0.322441     0.311005 
7481.771070     5.031191     0.329367  54855.416562     0.323961     0.310891 
7496.734620     5.041252     0.329556  53632.828428     0.325590     0.310776 
7511.728090     5.051334     0.329681  54390.983108     0.327207     0.310663 
7526.751540     5.061435     0.320896  55968.507241     0.328680     0.310549 
7541.805040     5.071557     0.325697  55570.766375     0.329880     0.310436 
7556.888650     5.081700     0.321995  56937.155490     0.330693     0.310323 
7572.002430     5.091862     0.321839  57206.294804     0.331036     0.310210 
7587.146440     5.102045     0.326342  56168.980903     0.330866     0.310098 
7602.320730     5.112248     0.325190  56747.426088     0.330188     0.309986 
7617.525370     5.122472     0.320263  59131.343640     0.329051     0.309874 
7632.760420     5.132716     0.326205  55951.033423     0.327540     0.309762 
7648.025940     5.142981     0.327574  55183.212882     0.325764     0.309651 
7663.321990     5.153266     0.328416  55001.143537     0.323843     0.309540 
7678.648640     5.163572     0.318614  57309.326233     0.321898     0.309430 
7694.005940     5.173898     0.325818  56135.715570     0.320038     0.309320 
7709.393950     5.184245     0.321905  57980.281656     0.318359     0.309210 
7724.812740     5.194613     0.327973  55212.521265     0.316942     0.309100 
7740.262360     5.205002     0.324568  56798.830190     0.315859     0.308991 
7755.742890     5.215411     0.325384  57067.806122     0.315184     0.308882 
7771.254370     5.225841     0.311763  60231.790683     0.315010     0.308774 
7786.796880     5.236292     0.316484  57705.668366     0.315458     0.308666 
7802.370470     5.246764     0.323216  56567.522031     0.316702     0.308558 
7817.975220     5.257257     0.322390  57892.705113     0.318979     0.308450 
7833.611170     5.267771     0.325234  59240.486801     0.322608     0.308343 
7849.278390     5.278306     0.333118  57543.271377     0.327984     0.308236 
7864.976940     5.288862     0.339055  54673.943011     0.335575     0.308130 
7880.706900     5.299439     0.351399  52517.273582     0.345905     0.308024 
7896.468310     5.310037     0.364139  52864.395123     0.359477     0.307919 
7912.261250     5.320657     0.385170  49660.646426     0.376710     0.307813 
7928.085770     5.331298     0.401488  46495.968480     0.397872     0.307708 
7943.941940     5.341960     0.415249  46292.909922     0.422977     0.307604 
7959.829830     5.352643     0.450379  42553.540110     0.451699     0.307500 
7975.749490     5.363348     0.487905  39560.298605     0.483309     0.307396 
7991.700990     5.374074     0.522375  37149.804819     0.516658     0.307293 
8007.684390     5.384822     0.555128  35182.676021     0.550202     0.307190 
8023.699760     5.395591     0.588018  33272.626175     0.582104     0.307088 
8039.747160     5.406382     0.619348  31561.606857     0.610397     0.306986 
8055.826650     5.417194     0.634313  31008.389103     0.633194     0.306884 
8071.938300     5.428028     0.655933  30261.954403     0.648946     0.306783 
8088.082180     5.438884     0.668157  29940.257676     0.656680     0.306682 
8104.258340     5.449761     0.657933  30468.845650     0.656184     0.306582 
8120.466860     5.460660     0.657495  30840.351000     0.648057     0.306482 
8136.707790     5.471581     0.645761  30959.304493     0.633639     0.306382 
8152.981210     5.482524     0.616110  31933.243763     0.614824     0.306283 
8169.287170     5.493489     0.596959  32719.198351     0.593816     0.306184 
8185.625750     5.504476     0.570311  34074.116705     0.572846     0.306086 
8201.997000     5.515484     0.550065  34898.269377     0.553908     0.305988 
8218.400990     5.526515     0.532919  36355.098183     0.538528     0.305891 
8234.837790     5.537568     0.525757  36507.661056     0.527599     0.305794 
8251.307470     5.548643     0.515229  37319.223358     0.521325     0.305698 
8267.810090     5.559740     0.514252  38044.065296     0.519235     0.305602 
8284.345710     5.570859     0.519845  37808.599966     0.520281     0.305506 
8300.914400     5.582001     0.518283  38019.737886     0.523014     0.305411 
8317.516230     5.593165     0.526493  37955.915396     0.525796     0.305316 
8334.151260     5.604351     0.525475  37569.341982     0.527039     0.305222 
8350.819560     5.615559     0.527245  37862.324330     0.525419     0.305129 
8367.521200     5.626790     0.516813  38553.568818     0.520045     0.305035 
8384.256240     5.638044     0.509521  39423.428969     0.510565     0.304943 
8401.024750     5.649320     0.501522  38874.866530     0.497160     0.304850 
8417.826800     5.660618     0.479386  41625.693227     0.480443     0.304759 
8434.662460     5.671939     0.458950  43292.131851     0.461331     0.304667 
8451.531780     5.683283     0.444108  44716.972483     0.440912     0.304577 
8468.434850     5.694650     0.423306  46588.344088     0.420274     0.304486 
8485.371720     5.706039     0.409505  47829.349167     0.400388     0.304396 
8502.342460     5.717451     0.392252  49627.241822     0.382026     0.304307 
8519.347140     5.728886     0.374395  51362.518552     0.365715     0.304218 
8536.385840     5.740344     0.361286  53903.376899     0.351735     0.304130 
8553.458610     5.751825     0.346367  55679.130173     0.340144     0.304042 
8570.565530     5.763328     0.334808  58838.815719     0.330826     0.303955 
8587.706660     5.774855     0.334150  58580.766959     0.323547     0.303868 
8604.882070     5.786405     0.329085  58794.881460     0.318014     0.303782 
8622.091840     5.797978     0.326548  59588.931814     0.313915     0.303696 
8639.336020     5.809574     0.322699  61882.119390     0.310961     0.303611 
8656.614690     5.821193     0.312972  63849.918570     0.308855     0.303526 
8673.927920     5.832836     0.313894  63994.400765     0.307364     0.303442 
8691.275780     5.844502     0.310024  64226.529304     0.306316     0.303358 
8708.658330     5.856191     0.308772  64955.037587     0.305577     0.303275 
8726.075640     5.867904     0.314484  63472.452811     0.305051     0.303192 
8743.527800     5.879640     0.306510  65906.325306     0.304667     0.303110 
8761.014850     5.891399     0.314156  63363.533993     0.304377     0.303028 
8778.536880     5.903182     0.309286  65250.048784     0.304149     0.302947 
8796.093960     5.914989     0.310318  64130.603185     0.303961     0.302866 
8813.686140     5.926819     0.310198  62903.190321     0.303799     0.302786 
8831.313520     5.938673     0.311216  62676.937298     0.303655     0.302707 
8848.976140     5.950551     0.306811  66109.490884     0.303523     0.302628 
8866.674090     5.962452     0.310444  63916.765537     0.303400     0.302549 
8884.407440     5.974378     0.310268  62886.470629     0.303283     0.302471 
8902.176260     5.986327     0.309876  64544.781181     0.303171     0.302394 
8919.980610     5.998300     0.315898  62859.039544     0.303063     0.302317 
8937.820570     6.010297     0.309673  65369.886471     0.302959     0.302241 
8955.696210     6.022318     0.304301  66540.272286     0.302857     0.302165 
8973.607610     6.034363     0.304423  65323.447784     0.302758     0.302090 
8991.554820     6.046432     0.307336  65706.115897     0.302662     0.302015 
9009.537930     6.058526     0.307866  64195.939664     0.302568     0.301941 
9027.557010     6.070643     0.304941  66603.138245     0.302477     0.301867 
9045.612120     6.082785     0.307316  64199.843508     0.302387     0.301794 
9063.703340     6.094951     0.307903  65180.101442     0.302300     0.301722 
9081.830750     6.107142     0.311371     0.000000     0.000000     0.301650 
9099.994410     6.119356     0.309033     0.000000     0.000000     0.301578 
9118.194400     6.131596     0.307803     0.000000     0.000000     0.301508 
9136.430790     6.143860     0.316659     0.000000     0.000000     0.301437 
9154.703650     6.156148     0.314194     0.000000     0.000000     0.301367 
9173.013060     6.168461     0.312007     0.000000     0.000000     0.301298 
9191.359080     6.180799     0.319691     0.000000     0.000000     0.301230 
9209.741800     6.193161     0.318525     0.000000     0.000000     0.301161 
9228.161290     6.205548     0.318994     0.000000     0.000000     0.301094 
9246.617610     6.217960     0.324749     0.000000     0.000000     0.301027 
9265.110840     6.230397     0.329956     0.000000     0.000000     0.300960 
9283.641070     6.242858     0.320487     0.000000     0.000000     0.300895 
9302.208350     6.255345     0.320474     0.000000     0.000000     0.300829 
9320.812770     6.267856     0.325806     0.000000     0.000000     0.300764 
9339.454390     6.280393     0.326440     0.000000     0.000000     0.300700 
9358.133300     6.292954     0.325414     0.000000     0.000000     0.300636 
9376.849570     6.305541     0.327632     0.000000     0.000000     0.300573 
9395.603270     6.318153     0.326484     0.000000     0.000000     0.300511 
9414.394470     6.330790     0.324225     0.000000     0.000000     0.300448 
9433.223260     6.343453     0.330448     0.000000     0.000000     0.300387 
9452.089710     6.356141     0.328502     0.000000     0.000000     0.300326 
9470.993890     6.368854     0.322451     0.000000     0.000000     0.300266 
9489.935870     6.381593     0.317096     0.000000     0.000000     0.300206 
9508.915750     6.394357     0.320949     0.000000     0.000000     0.300146 
9527.933580     6.407147     0.313794     0.000000     0.000000     0.300088 
9546.989440     6.419962     0.314095     0.000000     0.000000     0.300029 
9566.083420     6.432803     0.311696     0.000000     0.000000     0.299972 
9585.215590     6.445670     0.313487     0.000000     0.000000     0.299914 
9604.386020     6.458562     0.300881     0.000000     0.000000     0.299858 
9623.594790     6.471481     0.301012     0.000000     0.000000     0.299802 
9642.841980     6.484425     0.299575     0.000000     0.000000     0.299746 
9662.127670     6.497395     0.310557     0.000000     0.000000     0.299691 
9681.451920     6.510391     0.302484     0.000000     0.000000     0.299636 
9700.814830     6.523413     0.298429     0.000000     0.000000     0.299582 
9720.216460     6.536461     0.300152     0.000000     0.000000     0.299529 
9739.656890     6.549535     0.297531     0.000000     0.000000     0.299476 
9759.136200     6.562636     0.302457     0.000000     0.000000     0.299424 
9778.654480     6.575762     0.304111     0.000000     0.000000     0.299372 
9798.211780     6.588915     0.306510     0.000000     0.000000     0.299320 
9817.808210     6.602094     0.307418     0.000000     0.000000     0.299269 
9837.443820     6.615300     0.311843  62120.177496     0.299778     0.299219 
9857.118710     6.628532     0.304846  62793.844593     0.299837     0.299169 
9876.832950     6.641790     0.307502  62990.682964     0.299943     0.299120 
9896.586620     6.655076     0.307629  63679.563100     0.300109     0.299071 
9916.379790     6.668387     0.300082  65065.763821     0.300349     0.299023 
9936.212550     6.681725     0.305336  62858.093965     0.300675     0.298975 
9956.084970     6.695090     0.301633  64234.017332     0.301099     0.298927 
9975.997140     6.708482     0.300489  64117.288092     0.301626     0.298880 
9995.949140     6.721901     0.306177  63222.135608     0.302253     0.298834 
10015.941040     6.735346     0.307006  62491.250919     0.302968     0.298788 
10035.972920     6.748818     0.307815  62293.637436     0.303749     0.298743 
10056.044860     6.762318     0.300557  64150.096164     0.304561     0.298698 
10076.156950     6.775844     0.304931  62399.496374     0.305359     0.298653 
10096.309270     6.789397     0.307936  61410.394567     0.306092     0.298609 
10116.501890     6.802978     0.309587  60874.593926     0.306705     0.298566 
10136.734890     6.816586     0.308191  62356.497589     0.307149     0.298523 
10157.008360     6.830221     0.307886  61310.381244     0.307384     0.298480 
10177.322380     6.843883     0.307500  62839.186859     0.307387     0.298438 
10197.677020     6.857572     0.302743  63211.645170     0.307156     0.298396 
10218.072370     6.871289     0.311615  59511.331188     0.306706     0.298355 
10238.508520     6.885034     0.307366  60935.919590     0.306074     0.298314 
10258.985540     6.898806     0.303559  61674.518097     0.305306     0.298274 
10279.503510     6.912605     0.308779  59861.879144     0.304455     0.298234 
10300.062510     6.926432     0.299800  63289.272606     0.303576     0.298194 
10320.662640     6.940287     0.302327  62524.069450     0.302718     0.298155 
10341.303960     6.954170     0.302563  61762.528710     0.301920     0.298116 
10361.986570     6.968080     0.301314  62600.120128     0.301210     0.298078 
10382.710550     6.982018     0.306138  61010.898644     0.300606     0.298040 
10403.475970     6.995984     0.300713  60705.527473     0.300112     0.298003 
10424.282920     7.009978     0.299326  62224.973516     0.299724     0.297965 
10445.131480     7.024000     0.300900  61688.305230     0.299432     0.297929 
10466.021750     7.038050     0.306314  59288.386113     0.299220     0.297892 
10486.953790     7.052129     0.305137  60164.440450     0.299070     0.297856 
10507.927700     7.066235     0.300310  61714.360209     0.298967     0.297821 
10528.943550     7.080370     0.303392  58827.399490     0.298893     0.297786 
10550.001440     7.094533     0.301186  60333.028277     0.298835     0.297751 
10571.101440     7.108724     0.299371  61276.389894     0.298783     0.297716 
10592.243650     7.122944     0.299697  60747.428546     0.298728     0.297682 
10613.428130     7.137192     0.298437  61104.137522     0.298667     0.297648 
10634.654990     7.151469     0.293973  62528.134495     0.298596     0.297615 
10655.924300     7.165774     0.296777  62287.418831     0.298517     0.297581 
10677.236150     7.180108     0.297832  62621.113237     0.298431     0.297549 
10698.590620     7.194471     0.293099  63819.275112     0.298342     0.297516 
10719.987800     7.208862     0.295684  62496.562642     0.298252     0.297484 
10741.427780     7.223282     0.297048  61712.520493     0.298164     0.297452 
10762.910630     7.237731     0.296320  60590.522803     0.298081     0.297420 
10784.436460     7.252209     0.294997  61486.861188     0.298005     0.297389 
10806.005330     7.266716     0.296945  60250.124778     0.297936     0.297357 
10827.617340     7.281252     0.292308  61514.619426     0.297875     0.297327 
10849.272570     7.295817     0.301194  59018.200286     0.297821     0.297296 
10870.971120     7.310411     0.295145  61230.606999     0.297775     0.297266 
10892.713060     7.325035     0.296992  60275.865772     0.297734     0.297236 
10914.498490     7.339688     0.293907  60647.237472     0.297698     0.297206 
10936.327480     7.354370     0.297152  60271.722429     0.297666     0.297176 
10958.200140     7.369081     0.302162  58408.735317     0.297637     0.297147 
10980.116540     7.383822     0.301453  58624.461397     0.297610     0.297117 
11002.076770     7.398592     0.300181  58044.276545     0.297581     0.297088 
11024.080930     7.413392     0.301489  58327.511023     0.297550     0.297059 
11046.129090     7.428222     0.298917  59295.027347     0.297525     0.297031 
11068.221350     7.443081     0.295335  59839.915861     0.297504     0.297002 
11090.357790     7.457970     0.300703  57498.849577     0.297485     0.296974 
11112.538500     7.472889     0.296261  59409.257679     0.297469     0.296946 
11134.763580     7.487838     0.292875  59486.948852     0.297457     0.296918 
11157.033110     7.502817     0.292930  59008.451870     0.297448     0.296890 
11179.347170     7.517825     0.292110  58748.148410     0.297444     0.296862 
11201.705870     7.532864     0.294298  58941.139104     0.297446     0.296835 
11224.109280     7.547933     0.293802  57762.822466     0.297455     0.296807 
11246.557500     7.563032     0.300556  56991.810784     0.297473     0.296780 
11269.050610     7.578161     0.297464  58358.232223     0.297500     0.296752 
11291.588720     7.593320     0.296304  57629.779222     0.297537     0.296725 
11314.171890     7.608510     0.297665  58011.008343     0.297584     0.296698 
11336.800240     7.623730     0.297983  56451.190313     0.297638     0.296671 
11359.473840     7.638981     0.301898  56747.426088     0.297694     0.296644 
11382.192780     7.654262     0.303278  55281.604922     0.297754     0.296617 
11404.957170     7.669574     0.291872  58925.115609     0.297815     0.296590 
11427.767080     7.684917     0.292987  57747.277028     0.297869     0.296563 
11450.622620     7.700290     0.292265  58068.336928     0.297913     0.296536 
11473.523860     7.715694     0.291994  58093.252383     0.297941     0.296509 
11496.470910     7.731128     0.289062  58248.424122     0.297950     0.296482 
11519.463850     7.746594     0.296598  55801.253982     0.297938     0.296455 
11542.502780     7.762091     0.290773  58019.951602     0.297906     0.296427 
11565.587790     7.777619     0.291487  57373.037737     0.297854     0.296400 
11588.718960     7.793177     0.297950  55050.192692     0.297787     0.296373 
11611.896400     7.808767     0.299924  54629.992179     0.297708     0.296346 
11635.120190     7.824388     0.300812  55269.129114     0.297624     0.296319 
11658.390430     7.840041     0.299899  54935.932411     0.297540     0.296291 
11681.707210     7.855724     0.302176  53903.877494     0.297458     0.296264 
11705.070630     7.871440     0.297465  53616.933467     0.297384     0.296236 
11728.480770     7.887186     0.290615  55392.252327     0.297319     0.296208 
11751.937730     7.902964     0.298160  53667.871964     0.297265     0.296180 
11775.441610     7.918774     0.295059  55220.306174     0.297221     0.296152 
11798.992490     7.934615     0.295609  53564.579786     0.297188     0.296124 
11822.590480     7.950488     0.300330  53270.253863     0.297165     0.296096 
11846.235660     7.966393     0.293512  53853.602487     0.297149     0.296067 
11869.928130     7.982330     0.292221  54504.819056     0.297139     0.296038 
11893.667980     7.998299     0.296178  52506.924841     0.297133     0.296009 
11917.455320     8.014299     0.296801  52633.002405     0.297130     0.295980 
11941.290230     8.030332     0.294530  53577.474993     0.297130     0.295951 
11965.172810     8.046396     0.295240  53342.375484     0.297130     0.295921 
11989.103160     8.062493     0.299123  53055.986503     0.297132     0.295891 
12013.081360     8.078622     0.292130  53544.997899     0.297133     0.295861 
12037.107530     8.094784     0.296305  52409.844008     0.297136     0.295830 
12061.181740     8.110977     0.288401  55234.323160     0.297139     0.295799 
12085.304100     8.127204     0.292316  53026.912823     0.297144     0.295768 
12109.474710     8.143462     0.299680  50614.851214     0.297151     0.295737 
12133.693660     8.159753     0.293749  52667.553913     0.297160     0.295705 
12157.961050     8.176077     0.295658  51380.449526     0.297171     0.295673 
12182.276970     8.192434     0.293151  53013.727606     0.297186     0.295640 
12206.641520     8.208823     0.291774  52926.682269     0.297204     0.295607 
12231.054810     8.225245     0.296170  50648.574168     0.297225     0.295574 
12255.516920     8.241700     0.295872  51393.729153     0.297250     0.295541 
12280.027950     8.258188     0.292848  51338.082347     0.297279     0.295506 
12304.588010     8.274709     0.292895  52128.541772     0.297312     0.295472 
12329.197180     8.291263     0.289696  53081.904207     0.297350     0.295437 
12353.855580     8.307850     0.290647  51483.559855     0.297392     0.295402 
12378.563290     8.324470     0.293548  50250.391267     0.297439     0.295366 
12403.320420     8.341124     0.295931  49650.909152     0.297492     0.295329 
12428.127060     8.357811     0.300336  48889.324928     0.297550     0.295293 
12452.983310     8.374531     0.303095  45553.277610     0.297614     0.295255 
12477.889280     8.391285     0.291964  49203.670786     0.297686     0.295217 
12502.845060     8.408072     0.296431  49485.812724     0.297765     0.295179 
12527.850750     8.424893     0.289813  51442.698545     0.297852     0.295140 
12552.906450     8.441748     0.293636  49431.916020     0.297949     0.295101 
12578.012260     8.458636     0.286892  50961.195265     0.298055     0.295060 
12603.168280     8.475558     0.293984  49645.820354     0.298172     0.295020 
12628.374620     8.492514     0.298223  46954.711313     0.298302     0.294979 
12653.631370     8.509504     0.294468  47821.191223     0.298445     0.294937 
12678.938630     8.526528     0.291053  48698.120255     0.298603     0.294894 
12704.296510     8.543586     0.300354  47094.823566     0.298780     0.294851 
12729.705100     8.560679     0.294871  49180.322477     0.298977     0.294807 
12755.164510     8.577805     0.291264  48857.343369     0.299199     0.294763 
12780.674840     8.594966     0.292068  47778.761763     0.299453     0.294718 
12806.236190     8.612161     0.307609  44838.825429     0.299750     0.294672 
12831.848660     8.629391     0.295385  46813.805332     0.300108     0.294626 
12857.512360     8.646655     0.297181  46372.695177     0.300558     0.294579 
12883.227390     8.663954     0.304448  44165.172567     0.301153     0.294531 
12908.993840     8.681287     0.306636  42718.874202     0.301982     0.294482 
12934.811830     8.698655     0.305895  43369.521438     0.303193     0.294433 
12960.681450     8.716058     0.308666  43994.701743     0.305026     0.294383 
12986.602820     8.733495     0.312567  42787.649630     0.307858     0.294332 
13012.576020     8.750968     0.312822  43710.392919     0.312284     0.294280 
13038.601170     8.768475     0.323564  40765.042145     0.319162     0.294228 
13064.678380     8.786018     0.335791  38919.207229     0.329708     0.294174 
13090.807730     8.803595     0.355020  37251.547217     0.345589     0.294120 
13116.989350     8.821208     0.370041  35558.919521     0.368981     0.294065 
13143.223330     8.838856     0.409709  31437.942300     0.402588     0.294010 
13169.509770     8.856540     0.455396  28722.119342     0.449584     0.293953 
13195.848790     8.874259     0.498078  26310.104133     0.513445     0.293896 
13222.240490     8.892013     0.587205  22025.596256     0.597647     0.293837 
13248.684970     8.909803     0.706266  17992.467348     0.705267     0.293778 
13275.182340     8.927628     0.837445  15283.891743     0.838301     0.293718 
13301.732710     8.945490     0.991873  12811.171899     0.996997     0.293657 
13328.336170     8.963387     1.159989  11000.567389     1.179380     0.293595 
13354.992840     8.981319     1.370118  9255.152966     1.380727     0.293532 
13381.702830     8.999288     1.597737  7973.633083     1.593375     0.293469 
13408.466240     9.017293     1.816871  6906.085572     1.806903     0.293404 
13435.283170     9.035334     2.033061  6138.252970     2.008742     0.293338 
13462.153730     9.053410     2.189397  5672.500931     2.185220     0.293272 
13489.078040     9.071524     2.335313  5213.747549     2.322998     0.293204 
13516.056200     9.089673     2.416676  5023.733788     2.410738     0.293136 
13543.088310     9.107858     2.421395  5053.260759     2.440771     0.293066 
13570.174490     9.126081     2.387104  5048.852454     2.410328     0.292996 
13597.314840     9.144339     2.322076  5127.771847     2.321987     0.292924 
13624.509470     9.162634     2.155701  5460.919213     2.183210     0.292852 
13651.758480     9.180966     1.988697  5865.124970     2.005173     0.292778 
13679.062000     9.199334     1.785251  6519.099956     1.801200     0.292704 
13706.420130     9.217740     1.596405  7106.102058     1.585139     0.292628 
13733.832970     9.236182     1.364158  8293.570276     1.369908     0.292552 
13761.300630     9.254661     1.159867  9556.798175     1.166347     0.292474 
13788.823230     9.273177     0.972401  11432.588350     0.982393     0.292396 
13816.400880     9.291730     0.835315  13055.971731     0.822917     0.292316 
13844.033680     9.310320     0.699921  15404.968660     0.689907     0.292235 
13871.721750     9.328948     0.587059  18857.820350     0.582948     0.292153 
13899.465190     9.347612     0.501678  22105.309770     0.499876     0.292071 
13927.264120     9.366315     0.453109  24575.225919     0.437462     0.291987 
13955.118650     9.385054     0.401399  27760.286043     0.392033     0.291902 
13983.028890     9.403831     0.356862  32064.093531     0.359982     0.291816 
14010.994950     9.422646     0.340982  33428.298769     0.337999     0.291729 
14039.016940     9.441498     0.324718  35071.150899     0.323261     0.291641 
14067.094970     9.460389     0.314515  36073.098884     0.313584     0.291551 
14095.229160     9.479317     0.303801  37426.151656     0.307325     0.291461 
14123.419620     9.498282     0.304197  37233.291852     0.303302     0.291370 
14151.666460     9.517286     0.296788  38221.139401     0.300706     0.291277 
14179.969790     9.536328     0.290929  39821.400319     0.298991     0.291184 
14208.329730     9.555408     0.298109  38609.192864     0.297808     0.291090 
14236.746390     9.574526     0.295694  37167.425568     0.296947     0.290994 
14265.219880     9.593683     0.294997  37771.721592     0.296280     0.290897 
14293.750320     9.612878     0.291067  38178.582749     0.295733     0.290800 
14322.337820     9.632111     0.298958  35972.321859     0.295262     0.290701 
14350.982500     9.651383     0.288854  38158.449139     0.294842     0.290601 
14379.684460     9.670693     0.291580  37433.393110     0.294459     0.290501 
14408.443830     9.690042     0.286337  37088.159349     0.294105     0.290399 
14437.260720     9.709430     0.295128  35658.232456     0.293774     0.290296 
14466.135240     9.728857     0.295693  36037.224670     0.293462     0.290192 
14495.067510     9.748322     0.296153  35607.247401     0.293168     0.290087 
14524.057650     9.767827     0.287715  36908.253010     0.292888     0.289982 
14553.105760     9.787371     0.288737  35915.080057     0.292621     0.289875 
14582.211970     9.806953     0.280282  38025.372648     0.292365     0.289767 
14611.376400     9.826575     0.280614  37639.638912     0.292120     0.289658 
14640.599150     9.846237     0.286087  36629.478466     0.291884     0.289549 
14669.880350     9.865937     0.291309  35530.907630     0.291656     0.289438 
14699.220110     9.885677     0.290133  35181.356212     0.291436     0.289326 
14728.618550     9.905457     0.291365  34649.007939     0.291222     0.289214 
14758.075790     9.925276     0.293072  34073.236149     0.291015     0.289101 
14787.591940     9.945135     0.293456  32845.863495     0.290813     0.288986 
14817.167120     9.965033     0.287370  34485.893975     0.290615     0.288871 
14846.801460     9.984972     0.293326  33703.428906     0.290422     0.288755 
14876.495060    10.004950     0.295631  33183.950899     0.290234     0.288639 
14906.248050    10.024969     0.293765  32835.270081     0.290048     0.288521 
14936.060540    10.045027     0.284336  35009.363258     0.289866     0.288403 
14965.932670    10.065126     0.283845  34446.606029     0.289687     0.288284 
14995.864530    10.085265     0.287701  33641.762986     0.289511     0.288164 
15025.856260    10.105444     0.289305  33007.060855     0.289338     0.288044 
15055.907970    10.125664     0.287105  33527.285270     0.289166     0.287923 
15086.019790    10.145924     0.273512  35647.057503     0.288997     0.287801 
15116.191830    10.166225     0.287916  32915.383263     0.288830     0.287678 
15146.424210    10.186566     0.284072  32921.833653     0.288665     0.287556 
15176.717060    10.206948     0.280586  33495.507861     0.288501     0.287432 
15207.070490    10.227371     0.282497  32401.347882     0.288339     0.287308 
15237.484640    10.247835     0.278959  34184.581884     0.288178     0.287183 
15267.959600    10.268340     0.283649  32232.290537     0.288019     0.287058 
15298.495520    10.288886     0.285719  32652.186856     0.287861     0.286933 
15329.092510    10.309473     0.283633  32825.871231     0.287704     0.286807 
15359.750700    10.330101     0.283506  31299.935648     0.287548     0.286681 
15390.470200    10.350771     0.287233  30274.487468     0.287393     0.286555 
15421.251140    10.371482     0.281575  31409.533239     0.287240     0.286428 
15452.093640    10.392234     0.279463  30672.385857     0.287087     0.286301 
15482.997830    10.413028     0.290213  29574.268082     0.286936     0.286174 
15513.963830    10.433864     0.284530  30114.043914     0.286785     0.286047 
15544.991750    10.454741     0.279880  31292.405982     0.286636     0.285920 
15576.081740    10.475660     0.288083  28706.062633     0.286487     0.285792 
15607.233900    10.496621     0.281157  29424.599974     0.286339     0.285665 
15638.448370    10.517624     0.285554  28930.021570     0.286192     0.285538 
15669.725270    10.538669     0.280401  29726.003533     0.286047     0.285411 
15701.064720    10.559757     0.280234  28871.750747     0.285902     0.285284 
15732.466850    10.580886     0.279541  28826.376607     0.285758     0.285157 
15763.931780    10.602058     0.282254  28834.796541     0.285615     0.285031 
15795.459640    10.623272     0.292577  26265.606896     0.285474     0.284905 
15827.050560    10.644529     0.281776  27735.788405     0.285333     0.284780 
15858.704660    10.665828     0.280776  27012.126471     0.285193     0.284655 
15890.422070    10.687170     0.279968  26609.315926     0.285055     0.284530 
15922.202920    10.708555     0.288510  26049.008682     0.284918     0.284406 
15954.047320    10.729982     0.295246  25038.191208     0.284782     0.284283 
15985.955420    10.751452     0.295097  24323.980523     0.284647     0.284161 
16017.927330    10.772966     0.288831  24897.348074     0.284514     0.284040 
16049.963180    10.794522     0.289128  24501.500648     0.284382     0.283919 
16082.063110    10.816122     0.279461  24782.640154     0.284252     0.283800 
16114.227240    10.837765     0.285013  24782.171992     0.284124     0.283681 
16146.455690    10.859451     0.282099  25093.034714     0.283997     0.283564 
16178.748600    10.881181     0.287980  23300.695833     0.283873     0.283448 
16211.106100    10.902954     0.296388  22453.474778     0.283751     0.283334 
16243.528310    10.924771     0.285171  24288.814058     0.283632     0.283221 
16276.015370    10.946631     0.288297  23178.541499     0.283518     0.283109 
16308.567400    10.968536     0.281033  23869.674021     0.283408     0.283000 
16341.184530    10.990484     0.295282  21708.776287     0.283306     0.282892 
16373.866900    11.012476     0.286361  22973.197928     0.283213     0.282785 
16406.614640    11.034512     0.287718  22225.230006     0.283133     0.282681 
16439.427870    11.056592     0.293033  21089.729469     0.283069     0.282579 
16472.306720    11.078717     0.284054  21445.272279     0.283026     0.282479 
16505.251330    11.100886     0.281358  22042.538531     0.283008     0.282381 
16538.261840    11.123099     0.300762  19909.334831     0.283021     0.282286 
16571.338360    11.145356     0.288222  20094.678783     0.283068     0.282193 
16604.481040    11.167659     0.292022  19856.570498     0.283152     0.282103 
16637.690000    11.190006     0.291187  19851.590895     0.283273     0.282015 
16670.965380    11.212397     0.290814  19863.567486     0.283428     0.281931 
16704.307310    11.234834     0.291693  19767.668126     0.283610     0.281850 
16737.715930    11.257315     0.293627  19216.443312     0.283810     0.281771 
16771.191360    11.279842     0.288893  19667.495906     0.284013     0.281696 
16804.733740    11.302414     0.283621  20089.096817     0.284201     0.281625 
16838.343210    11.325030     0.289195  19119.051839     0.284357     0.281557 
16872.019890    11.347693     0.297182  18518.665833     0.284463     0.281493 
16905.763930    11.370400     0.296191  17622.079123     0.284503     0.281432 
16939.575460    11.393153     0.293543  18456.576394     0.284470     0.281376 
16973.454610    11.415952     0.299686  17686.257109     0.284360     0.281324 
17007.401520    11.438796     0.281005  18923.456971     0.284177     0.281276 
17041.416320    11.461686     0.285916  17801.885231     0.283934     0.281233 
17075.499160    11.484622     0.287837  18373.810125     0.283645     0.281195 
17109.650160    11.507604     0.282063  17917.355817     0.283330     0.281161 
17143.869460    11.530631     0.297013  16963.043838     0.283007     0.281133 
17178.157190    11.553705     0.297558  15897.016536     0.282694     0.281109 
17212.513510    11.576826     0.288490  16917.711589     0.282405     0.281092 
17246.938540    11.599992     0.285282  17174.126424     0.282149     0.281079 
17281.432410    11.623205     0.281355  17965.804398     0.281934     0.281073 
17315.995280    11.646464     0.285493  16670.870477     0.281760     0.281072 
17350.627270    11.669770     0.293615  15815.911529     0.281628     0.281078 
17385.328520    11.693123     0.284625  16231.395096     0.281533     0.281090 
17420.099180    11.716522     0.286478  15873.111597     0.281472     0.281109 
17454.939380    11.739968     0.277729  16494.996838     0.281439     0.281135 
17489.849260    11.763462     0.274492  16765.029131     0.281431     0.281167 
17524.828960    11.787002     0.278738  16226.391886     0.281442     0.281207 
17559.878610    11.810589     0.284222  15376.557241     0.281469     0.281255 
17594.998370    11.834224     0.279344  15295.045998     0.281510     0.281310 
17630.188370    11.857906     0.274885  15292.019909     0.281563     0.281373 
17665.448740    11.881636     0.283865  14441.538612     0.281628     0.281444 
17700.779640    11.905413     0.280134  14893.560727     0.281702     0.281524 
17736.181200    11.929237     0.297694  13337.996584     0.281786     0.281613 
17771.653560    11.953109     0.290248  13853.442360     0.281880     0.281710 
17807.196870    11.977030     0.280656  14558.275957     0.281983     0.281817 
17842.811260    12.000998     0.284313  13852.203218     0.282096     0.281934 
17878.496890    12.025014     0.282141  13244.068563     0.282219     0.282060 
17914.253880    12.049078     0.280498  13554.845417     0.282353     0.282196 
17950.082390    12.073190     0.282536  13857.095535     0.282497     0.282343 
17985.982550    12.097351     0.279886  13479.317753     0.282652     0.282500 
18021.954520    12.121560     0.288248  12953.789685     0.282819     0.282668 
18057.998430    12.145818     0.277313  12717.608219     0.282996     0.282848 
18094.114420    12.170124     0.295948  11115.171606     0.283186     0.283039 
18130.302650    12.194479     0.291807  11528.387518     0.283388     0.283242 
18166.563260    12.218882     0.298907  11424.817787     0.283603     0.283458 
18202.896380    12.243335     0.290553  11734.914119     0.283831     0.283686 
18239.302180    12.267836     0.280707  12209.450634     0.284071     0.283926 
18275.780780    12.292387     0.280546  12031.266144     0.284326     0.284180 
18312.332340    12.316986     0.291832  10920.747544     0.284594     0.284448 
18348.957010    12.341635     0.302305  10482.850765     0.284876     0.284730 
18385.654920    12.366334     0.290270  10666.068200     0.285170     0.285025 
18422.426230    12.391082     0.294686  10735.027724     0.285417     0.285336 
18459.271080    12.415879     0.303792  9934.067831     0.285709     0.285662 
18496.189630    12.440726     0.310336  9536.575528     0.286038     0.286003 
18533.182010    12.465623     0.318183  9329.643630     0.286391     0.286360 
18570.248370    12.490570     0.295878  10131.237785     0.286762     0.286733 
18607.388870    12.515567     0.300858  8954.808626     0.287150     0.287123 
18644.603640    12.540613     0.296152  10092.192602     0.287554     0.287530 
18681.892850    12.565710     0.295659  9673.251784     0.287976     0.287954 
18719.256640    12.590858     0.299072  9578.416231     0.288416     0.288397 
18756.695150    12.616055     0.295666  9218.224039     0.288874     0.288857 
18794.208540    12.641303     0.307902  9143.154966     0.289351     0.289337 
18831.796960    12.666602     0.287810  9657.553947     0.289847     0.289836 
18869.460550    12.691951     0.283176  9768.749642     0.290364     0.290354 
18907.199470    12.717352     0.290577  9653.777735     0.290901     0.290893 
18945.013870    12.742803     0.277368  9297.501758     0.291458     0.291453 
18982.903900    12.768305     0.284634  9337.001372     0.292038     0.292034 
19020.869710    12.793858     0.288320  9059.196029     0.292639     0.292636 
19058.911450    12.819462     0.292439  7990.048791     0.293263     0.293261 
19097.029270    12.845117     0.290442  8419.008812     0.293910     0.293908 
19135.223330    12.870824     0.292081  8326.675118     0.294580     0.294579 
19173.493780    12.896583     0.296247  8085.993850     0.295275     0.295273 
19211.840760    12.922393     0.288735  8428.363699     0.295993     0.295992 
19250.264440    12.948255     0.296869  7602.262053     0.296737     0.296735 
19288.764970    12.974168     0.283133  8582.572276     0.297506     0.297504 
19327.342500    13.000134     0.271531  8394.020532     0.298301     0.298300 
19365.997190    13.026151     0.279596  7793.996927     0.299123     0.299121 
19404.729180    13.052221     0.292986  7143.556941     0.299971     0.299970 
19443.538640    13.078343     0.287589  7526.643099     0.300848     0.300847 
19482.425720    13.104517     0.299829  7128.053250     0.301754     0.301753 
19521.390570    13.130743     0.304292  6637.768485     0.302688     0.302687 
19560.433350    13.157023     0.288515  6983.590654     0.303652     0.303651 
19599.554220    13.183354     0.290553  6458.686628     0.304647     0.304646 
19638.753330    13.209739     0.290260  6450.420778     0.305672     0.305672 
19678.030830    13.236176     0.277798  6751.389287     0.306730     0.306729 
19717.386890    13.262667     0.302679  5871.895406     0.307820     0.307819 
19756.821670    13.289210     0.301499  5824.551577     0.308943     0.308942 
19796.335310    13.315807     0.311303  5492.207173     0.310099     0.310099 
19835.927980    13.342457     0.276103  6395.281970     0.311291     0.311290 
19875.599840    13.369160     0.290533  6028.539476     0.312517     0.312517 
19915.351040    13.395917     0.280652  6170.969892     0.313780     0.313780 
19955.181740    13.422727     0.296502  4735.279686     0.315080     0.315079 
19995.092100    13.449591     0.291410  5130.085938     0.316417     0.316416 
#######	End powder diffraction data	#######


#######	Begin powder diffraction data	#######
data_xye_data\gem68242_b3_tof.dat_0
_pd_block_id	xye_data\gem68242_b3_tof.dat_0
_pd_calc_method	Rietveld
_diffrn_radiation_probe	neutron
_pd_instr_special_details	General_Materials_(GEM)_Diffractometer_at_ISIS
_pd_meas_scan_method	tof
_diffrn_ambient_temperature	12
_refine_ls_goodness_of_fit_all	1.76903
_pd_proc_ls_prof_R_factor	0.01525
_pd_proc_ls_prof_wR_factor	0.01968
_pd_proc_ls_prof_wR_expected	0.01113
loop_
	_pd_phase_id
	_pd_phase_block_id
	_pd_phase_mass_%
1	Mag_str_0	58(2)
2	Vanadium_0	42(2)
3	MnSe_0	0.263(17)
loop_
	_refln_index_h
	_refln_index_k
	_refln_index_l
	_pd_refln_phase_id
	_refln_d_spacing
	_refln_F_squared_calc
	_refln_F_squared_meas
   0    0    1 1    5.675069     0.000000     0.000000
   0    0    2 1    2.837534     0.522246     0.518044
   0    0    3 1    1.891690     0.000000     0.000000
   0    0    4 1    1.418767     1.411216     1.396361
   0    0    5 1    1.135014     0.000000     0.000000
   0    0    6 1    0.945845     0.369635     0.371585
   0    0    7 1    0.810724     0.000000     0.000000
   0    1    1 1    5.597931     0.136372     0.136414
   0    1    2 1    2.827743     0.000001     0.000001
   0    1    3 1    1.888780     0.035845     0.036058
   0    1    4 1    1.417539     0.000002     0.000002
   0    1    5 1    1.134384     0.004464     0.004448
   0    1    6 1    0.945481     0.000000     0.000000
   0    1    7 1    0.810495     0.000233     0.000229
   0    2    1 1    5.384117     0.000000     0.000000
   0    2    2 1    2.798965     0.000149     0.000148
   0    2    3 1    1.880131     0.000000     0.000000
   0    2    4 1    1.413871     0.010168     0.010017
   0    2    5 1    1.132502     0.000000     0.000000
   0    2    6 1    0.944390     0.003850     0.003866
   0    2    7 1    0.809807     0.000000     0.000000
   0    3    1 1    5.076453     0.017408     0.016535
   0    3    2 1    2.752895     0.000003     0.000003
   0    3    3 1    1.865977     0.004618     0.004697
   0    3    4 1    1.407822     0.000001     0.000001
   0    3    5 1    1.129387     0.000579     0.000578
   0    3    6 1    0.942581     0.000000     0.000000
   0    3    7 1    0.808666     0.000030     0.000030
   0    4    1 1    4.722683     0.000000     0.000000
   0    4    2 1    2.692059     0.000104     0.000105
   0    4    3 1    1.846687     0.000000     0.000000
   0    4    4 1    1.399483     0.001164     0.001139
   0    4    5 1    1.125067     0.000000     0.000000
   0    4    6 1    0.940066     0.000378     0.000378
   0    4    7 1    0.807076     0.000000     0.000000
   0    5    1 1    4.360619     0.008310     0.008197
   0    5    2 1    2.619460     0.000076     0.000076
   0    5    3 1    1.822743     0.002245     0.002287
   0    5    4 1    1.388975     0.000070     0.000068
   0    5    5 1    1.119586     0.000284     0.000286
   0    5    6 1    0.936861     0.000030     0.000030
   0    5    7 1    0.805045     0.000015     0.000014
   0    6    0 1    5.677962     0.000013     0.000013
   0    6    1 1    4.013902     0.000000     0.000000
   0    6    2 1    2.538227     0.000102     0.000102
   0    6    3 1    1.794706     0.000000     0.000000
   0    6    4 1    1.376448     0.000208     0.000203
   0    6    5 1    1.112994     0.000000     0.000000
   0    6    6 1    0.932988     0.001770     0.001767
   0    6    7 1    0.802584     0.000000     0.000000
   0    7    0 1    4.866825     0.003031     0.003078
   0    7    1 1    3.694371     0.007017     0.007043
   0    7    2 1    2.451320     0.001756     0.001743
   0    7    3 1    1.763182     0.001945     0.001954
   0    7    4 1    1.362071     0.000420     0.000412
   0    7    5 1    1.105352     0.000251     0.000255
   0    7    6 1    0.928473     0.000061     0.000061
   0    7    7 1    0.799704     0.000013     0.000013
   0    8    0 1    4.258472     0.000139     0.000142
   0    8    1 1    3.406152     0.000000     0.000000
   0    8    2 1    2.361342     0.000228     0.000225
   0    8    3 1    1.728793     0.000000     0.000000
   0    8    4 1    1.346029     0.000077     0.000076
   0    8    5 1    1.096727     0.000000     0.000000
   0    8    6 1    0.923344     0.006182     0.006191
   0    8    7 1    0.796420     0.000000     0.000000
   0    9    0 1    3.785308     0.000182     0.000182
   0    9    1 1    3.149073     0.010090     0.010094
   0    9    2 1    2.270444     0.000091     0.000089
   0    9    3 1    1.692151     0.002888     0.002958
   0    9    4 1    1.328517     0.000011     0.000010
   0    9    5 1    1.087192     0.000379     0.000388
   0    9    6 1    0.917632     0.000001     0.000001
   0    9    7 1    0.792746     0.000019     0.000019
   0   10    0 1    3.406777     0.000272     0.000266
   0   10    1 1    2.920893     0.000000     0.000000
   0   10    2 1    2.180310     0.001271     0.001295
   0   10    3 1    1.653833     0.000000     0.000000
   0   10    4 1    1.309730     0.000033     0.000033
   0   10    5 1    1.076823     0.000000     0.000000
   0   10    6 1    0.911372     0.048567     0.048374
   0   10    7 1    0.788699     0.000000     0.000000
   0   11    0 1    3.097070     0.000009     0.000009
   0   11    1 1    2.718586     0.047694     0.047931
   0   11    2 1    2.092187     0.000009     0.000009
   0   11    3 1    1.614368     0.014168     0.014183
   0   11    4 1    1.289865     0.000002     0.000002
   0   11    5 1    1.065702     0.001902     0.001937
   0   11    6 1    0.904600     0.000000     0.000000
   0   11    7 1    0.784298     0.000094     0.000094
   0   12    0 1    2.838981     0.533277     0.528757
   0   12    1 1    2.539003     0.000000     0.000000
   0   12    2 1    2.006951     3.349557     3.348003
   0   12    3 1    1.574228     0.000000     0.000000
   0   12    4 1    1.269113     0.898505     0.895684
   0   12    5 1    1.053908     0.000000     0.000000
   0   12    6 1    0.897353     2.035428     2.048688
   0   12    7 1    0.779561     0.000000     0.000000
   0   13    0 1    2.620598     0.000012     0.000012
   0   13    1 1    2.379183     0.084063     0.083705
   0   13    2 1    1.925173     0.000003     0.000003
   0   13    3 1    1.533821     0.025989     0.025727
   0   13    4 1    1.247655     0.000000     0.000000
   0   13    5 1    1.041522     0.003565     0.003655
   0   13    6 1    0.889670     0.000000     0.000000
   0   13    7 1    0.774508     0.000172     0.000171
   0   14    0 1    2.433412     0.000693     0.000688
   0   14    1 1    2.236482     0.000000     0.000000
   0   14    2 1    1.847186     0.000104     0.000106
   0   14    3 1    1.493496     0.000000     0.000000
   0   14    4 1    1.225660     0.003871     0.003890
   0   14    5 1    1.028624     0.000000     0.000000
   0   14    6 1    0.881591     0.037312     0.037265
   0   14    7 1    0.769160     0.000000     0.000000
   0   15    0 1    2.271185     0.000114     0.000112
   0   15    1 1    2.108594     0.006124     0.006175
   0   15    2 1    1.773145     0.000057     0.000057
   0   15    3 1    1.453540     0.001972     0.001940
   0   15    4 1    1.203284     0.000001     0.000001
   0   15    5 1    1.015291     0.000276     0.000277
   0   15    6 1    0.873153     0.000000     0.000000
   0   15    7 1    0.763537     0.000013     0.000013
   0   16    0 1    2.129236     0.000567     0.000567
   0   16    1 1    1.993540     0.000000     0.000000
   0   16    2 1    1.703076     0.000002     0.000002
   0   16    3 1    1.414185     0.000000     0.000000
   0   16    4 1    1.180671     0.001418     0.001418
   0   16    5 1    1.001596     0.000000     0.000000
   0   16    6 1    0.864397     0.003683     0.003618
   0   16    7 1    0.757661     0.000000     0.000000
   0   17    0 1    2.003987     0.001147     0.001146
   0   17    1 1    1.889633     0.002086     0.002098
   0   17    2 1    1.636915     0.000599     0.000596
   0   17    3 1    1.375614     0.000699     0.000684
   0   17    4 1    1.157946     0.000007     0.000007
   0   17    5 1    0.987609     0.000100     0.000100
   0   17    6 1    0.855358     0.000003     0.000003
   0   17    7 1    0.751552     0.000004     0.000004
   0   18    0 1    1.892654     0.000100     0.000100
   0   18    1 1    1.795438     0.000000     0.000000
   0   18    2 1    1.574536     0.000085     0.000085
   0   18    3 1    1.337967     0.000000     0.000000
   0   18    4 1    1.135222     0.001020     0.001016
   0   18    5 1    0.973398     0.000000     0.000000
   0   18    6 1    0.846076     0.000612     0.000603
   0   18    7 1    0.745232     0.000000     0.000000
   0   19    0 1    1.793041     0.000969     0.000992
   0   19    1 1    1.709734     0.001352     0.001376
   0   19    2 1    1.515776     0.001109     0.001088
   0   19    3 1    1.301349     0.000469     0.000468
   0   19    4 1    1.112597     0.000283     0.000287
   0   19    5 1    0.959021     0.000068     0.000068
   0   19    6 1    0.836584     0.000033     0.000033
   0   19    7 1    0.738721     0.000003     0.000003
   0   20    0 1    1.703389     0.000062     0.000063
   0   20    1 1    1.631482     0.000000     0.000000
   0   20    2 1    1.460447     0.001369     0.001342
   0   20    3 1    1.265830     0.000000     0.000000
   0   20    4 1    1.090155     0.002267     0.002320
   0   20    5 1    0.944537     0.000000     0.000000
   0   20    6 1    0.826917     0.000436     0.000431
   0   20    7 1    0.732040     0.000000     0.000000
   0   21    0 1    1.622275     0.000047     0.000047
   0   21    1 1    1.559796     0.001465     0.001482
   0   21    2 1    1.408352     0.000044     0.000043
   0   21    3 1    1.231457     0.000525     0.000527
   0   21    4 1    1.067967     0.000006     0.000006
   0   21    5 1    0.929995     0.000076     0.000076
   0   21    6 1    0.817107     0.000000     0.000000
   0   21    7 1    0.725208     0.000003     0.000003
   0   22    0 1    1.548535     0.000102     0.000103
   0   22    1 1    1.493918     0.000000     0.000000
   0   22    2 1    1.359293     0.001440     0.001418
   0   22    3 1    1.198255     0.000000     0.000000
   0   22    4 1    1.046094     0.013251     0.013579
   0   22    5 1    0.915444     0.000000     0.000000
   0   22    6 1    0.807184     0.000306     0.000300
   0   22    7 1    0.718244     0.000000     0.000000
   0   23    0 1    1.481208     0.000002     0.000002
   0   23    1 1    1.433195     0.004898     0.004893
   0   23    2 1    1.313073     0.000002     0.000002
   0   23    3 1    1.166232     0.001801     0.001789
   0   23    4 1    1.024583     0.000001     0.000001
   0   23    5 1    0.900924     0.000262     0.000263
   0   23    6 1    0.797178     0.000000     0.000000
   0   23    7 1    0.711167     0.000009     0.000009
   0   24    0 1    1.419491     1.711078     1.694241
   0   24    1 1    1.377067     0.000000     0.000000
   0   24    2 1    1.269502     0.957745     0.954495
   0   24    3 1    1.135384     0.000000     0.000000
   0   24    4 1    1.003476     2.682774     2.718393
   0   24    5 1    0.886473     0.000000     0.000000
   0   24    6 1    0.787114     0.675728     0.674485
   0   25    0 1    1.362711     0.000003     0.000003
   0   25    1 1    1.325046     0.018060     0.017892
   0   25    2 1    1.228398     0.000002     0.000002
   0   25    3 1    1.105694     0.006775     0.006901
   0   25    4 1    0.982802     0.000000     0.000000
   0   25    5 1    0.872124     0.000977     0.000965
   0   25    6 1    0.777017     0.000000     0.000000
   0   26    0 1    1.310299     0.000539     0.000538
   0   26    1 1    1.276711     0.000000     0.000000
   0   26    2 1    1.189592     0.005828     0.005841
   0   26    3 1    1.077140     0.000000     0.000000
   0   26    4 1    0.962586     0.004347     0.004356
   0   26    5 1    0.857905     0.000000     0.000000
   0   26    6 1    0.766911     0.013662     0.013502
   0   27    0 1    1.261769     0.000022     0.000022
   0   27    1 1    1.231693     0.000716     0.000718
   0   27    2 1    1.152922     0.000018     0.000018
   0   27    3 1    1.049691     0.000272     0.000279
   0   27    4 1    0.942846     0.000001     0.000001
   0   27    5 1    0.843842     0.000039     0.000038
   0   27    6 1    0.756815     0.000000     0.000000
   0   28    0 1    1.216706     0.000170     0.000172
   0   28    1 1    1.189672     0.000000     0.000000
   0   28    2 1    1.118241     0.003250     0.003274
   0   28    3 1    1.023314     0.000000     0.000000
   0   28    4 1    0.923593     0.000269     0.000270
   0   28    5 1    0.829955     0.000000     0.000000
   0   28    6 1    0.746748     0.003462     0.003416
   0   29    0 1    1.174751     0.000184     0.000183
   0   29    1 1    1.150363     0.000180     0.000180
   0   29    2 1    1.085409     0.000156     0.000159
   0   29    3 1    0.997974     0.000069     0.000070
   0   29    4 1    0.904834     0.000010     0.000010
   0   29    5 1    0.816263     0.000009     0.000009
   0   29    6 1    0.736728     0.000000     0.000000
   0   30    0 1    1.135592     0.000242     0.000242
   0   30    1 1    1.113518     0.000000     0.000000
   0   30    2 1    1.054297     0.000647     0.000663
   0   30    3 1    0.973631     0.000000     0.000000
   0   30    4 1    0.886572     0.000005     0.000005
   0   30    5 1    0.802780     0.000000     0.000000
   0   30    6 1    0.726770     0.002869     0.002840
   0   31    0 1    1.098960     0.000147     0.000150
   0   31    1 1    1.078917     0.000093     0.000095
   0   31    2 1    1.024787     0.000192     0.000194
   0   31    3 1    0.950247     0.000036     0.000036
   0   31    4 1    0.868808     0.000053     0.000052
   0   31    5 1    0.789521     0.000005     0.000005
   0   31    6 1    0.716887     0.000004     0.000004
   0   32    0 1    1.064618     0.001704     0.001737
   0   32    1 1    1.046365     0.000000     0.000000
   0   32    2 1    0.996770     0.000559     0.000567
   0   32    3 1    0.927781     0.000000     0.000000
   0   32    4 1    0.851538     0.002245     0.002213
   0   32    5 1    0.776493     0.000000     0.000000
   0   33    0 1    1.032357     0.000006     0.000006
   0   33    1 1    1.015688     0.000077     0.000077
   0   33    2 1    0.970144     0.000006     0.000006
   0   33    3 1    0.906195     0.000029     0.000029
   0   33    4 1    0.834757     0.000001     0.000001
   0   33    5 1    0.763706     0.000004     0.000004
   0   34    0 1    1.001993     0.001882     0.001908
   0   34    1 1    0.986731     0.000000     0.000000
   0   34    2 1    0.944817     0.001618     0.001625
   0   34    3 1    0.885451     0.000000     0.000000
   0   34    4 1    0.818458     0.000941     0.000925
   0   34    5 1    0.751165     0.000000     0.000000
   0   35    0 1    0.973365     0.000000     0.000000
   0   35    1 1    0.959356     0.000191     0.000191
   0   35    2 1    0.920701     0.000000     0.000000
   0   35    3 1    0.865509     0.000072     0.000070
   0   35    4 1    0.802631     0.000000     0.000000
   0   35    5 1    0.738874     0.000008     0.000008
   0   36    0 1    0.946327     0.449251     0.451765
   0   36    1 1    0.933438     0.000000     0.000000
   0   36    2 1    0.897719     3.017422     3.036014
   0   36    3 1    0.846334     0.000000     0.000000
   0   36    4 1    0.787268     0.754699     0.753330
   0   36    5 1    0.726837     0.000000     0.000000
   0   37    0 1    0.920751     0.000000     0.000000
   0   37    1 1    0.908866     0.001737     0.001731
   0   37    2 1    0.875797     0.000000     0.000000
   0   37    3 1    0.827890     0.000636     0.000629
   0   37    4 1    0.772358     0.000000     0.000000
   0   37    5 1    0.715054     0.000060     0.000063
   0   38    0 1    0.896520     0.005189     0.005226
   0   38    1 1    0.885539     0.000000     0.000000
   0   38    2 1    0.854867     0.000570     0.000562
   0   38    3 1    0.810144     0.000000     0.000000
   0   38    4 1    0.757888     0.014727     0.014397
   0   39    0 1    0.873533     0.000002     0.000002
   0   39    1 1    0.863365     0.000027     0.000026
   0   39    2 1    0.834867     0.000002     0.000002
   0   39    3 1    0.793061     0.000009     0.000009
   0   39    4 1    0.743847     0.000000     0.000000
   0   40    0 1    0.851694     0.002772     0.002733
   0   40    1 1    0.842262     0.000000     0.000000
   0   40    2 1    0.815741     0.000205     0.000201
   0   40    3 1    0.776612     0.000000     0.000000
   0   40    4 1    0.730223     0.005579     0.005517
   0   41    0 1    0.830921     0.000013     0.000013
   0   41    1 1    0.822155     0.000004     0.000004
   0   41    2 1    0.797434     0.000012     0.000012
   0   41    3 1    0.760765     0.000001     0.000001
   0   41    4 1    0.717004     0.000001     0.000001
   0   42    0 1    0.811137     0.000299     0.000294
   0   42    1 1    0.802977     0.000000     0.000000
   0   42    2 1    0.779898     0.000454     0.000451
   0   42    3 1    0.745494     0.000000     0.000000
   0   43    0 1    0.792274     0.000009     0.000009
   0   43    1 1    0.784664     0.000001     0.000001
   0   43    2 1    0.763087     0.000011     0.000011
   0   43    3 1    0.730770     0.000000     0.000000
   0   44    0 1    0.774268     0.000092     0.000092
   0   44    1 1    0.767161     0.000000     0.000000
   0   44    2 1    0.746959     0.004702     0.004638
   0   44    3 1    0.716569     0.000000     0.000000
   0   45    0 1    0.757062     0.000000     0.000000
   0   45    1 1    0.750414     0.000001     0.000001
   0   45    2 1    0.731475     0.000000     0.000000
   0   46    0 1    0.740604     0.000048     0.000047
   0   46    1 1    0.734377     0.000000     0.000000
   0   46    2 1    0.716598     0.003814     0.003989
   0   47    0 1    0.724846     0.000000     0.000000
   0   47    1 1    0.719005     0.000001     0.000001
   1    0    1 1    5.416592     0.003055     0.003126
   1    0    2 1    2.803498     0.000040     0.000040
   1    0    3 1    1.881503     0.000944     0.000952
   1    0    4 1    1.414455     0.000008     0.000008
   1    0    5 1    1.132802     0.000124     0.000123
   1    0    6 1    0.944564     0.000001     0.000001
   1    0    7 1    0.809917     0.000006     0.000006
   1    1    1 1    5.349399     0.001696     0.001722
   1    1    2 1    2.794053     0.004528     0.004523
   1    1    3 1    1.878640     0.007806     0.007888
   1    1    4 1    1.413237     0.348877     0.343490
   1    1    5 1    1.132176     0.000017     0.000017
   1    1    6 1    0.944201     0.034524     0.034662
   1    1    7 1    0.809688     0.008415     0.008266
   1    2    1 1    5.161897     0.000009     0.000009
   1    2    2 1    2.766282     0.000128     0.000128
   1    2    3 1    1.870129     0.000001     0.000001
   1    2    4 1    1.409603     0.000026     0.000025
   1    2    5 1    1.130305     0.000000     0.000000
   1    2    6 1    0.943115     0.000002     0.000002
   1    2    7 1    0.809003     0.000000     0.000000
   1    3    1 1    4.888920     0.002689     0.002708
   1    3    2 1    2.721782     0.000290     0.000291
   1    3    3 1    1.856198     0.009791     0.009966
   1    3    4 1    1.403608     0.007566     0.007411
   1    3    5 1    1.127208     0.000234     0.000234
   1    3    6 1    0.941313     0.002164     0.002167
   1    3    7 1    0.807865     0.010199     0.010026
   1    4    1 1    4.570567     0.000008     0.000008
   1    4    2 1    2.662941     0.000463     0.000465
   1    4    3 1    1.837207     0.000003     0.000003
   1    4    4 1    1.395343     0.000097     0.000095
   1    4    5 1    1.122913     0.000000     0.000000
   1    4    6 1    0.938808     0.000005     0.000005
   1    4    7 1    0.806280     0.000000     0.000000
   1    5    1 1    4.240025     0.014441     0.014770
   1    5    2 1    2.592612     0.000017     0.000017
   1    5    3 1    1.813625     0.082242     0.084138
   1    5    4 1    1.384927     0.000964     0.000942
   1    5    5 1    1.117463     0.001099     0.001108
   1    5    6 1    0.935616     0.000057     0.000057
   1    5    7 1    0.804255     0.142842     0.140655
   1    6    0 1    5.419107     0.245886     0.251685
   1    6    1 1    3.919253     0.000010     0.000010
   1    6    2 1    2.513777     0.323015     0.326797
   1    6    3 1    1.786000     0.000006     0.000006
   1    6    4 1    1.372508     0.057363     0.056170
   1    6    5 1    1.110909     0.000001     0.000001
   1    6    6 1    0.931759     0.005135     0.005127
   1    6    7 1    0.801801     0.000000     0.000000
   1    7    0 1    4.700843     0.000000     0.000000
   1    7    1 1    3.620176     0.059434     0.059689
   1    7    2 1    2.429275     0.000362     0.000360
   1    7    3 1    1.754925     0.005104     0.005131
   1    7    4 1    1.358254     0.000102     0.000100
   1    7    5 1    1.103309     0.144411     0.147318
   1    7    6 1    0.927261     0.001059     0.001059
   1    7    7 1    0.798930     0.002236     0.002208
   1    8    0 1    4.145941     0.001556     0.001548
   1    8    1 1    3.347740     0.000011     0.000011
   1    8    2 1    2.341617     0.001360     0.001342
   1    8    3 1    1.721008     0.000007     0.000007
   1    8    4 1    1.342345     0.000317     0.000313
   1    8    5 1    1.094731     0.000001     0.000001
   1    8    6 1    0.922152     0.000026     0.000026
   1    8    7 1    0.795655     0.000000     0.000000
   1    9    0 1    3.705617     0.000000     0.000000
   1    9    1 1    3.102741     0.006425     0.006488
   1    9    2 1    2.252894     0.002807     0.002779
   1    9    3 1    1.684848     0.001013     0.001029
   1    9    4 1    1.324974     0.000735     0.000728
   1    9    5 1    1.085248     0.011880     0.012146
   1    9    6 1    0.916462     0.009526     0.009510
   1    9    7 1    0.791991     0.000389     0.000387
   1   10    0 1    3.348334     0.000711     0.000714
   1   10    1 1    2.883807     0.000024     0.000024
   1   10    2 1    2.164754     0.000641     0.000655
   1   10    3 1    1.647013     0.000017     0.000017
   1   10    4 1    1.306335     0.000140     0.000139
   1   10    5 1    1.074934     0.000001     0.000001
   1   10    6 1    0.910225     0.000011     0.000011
   1   10    7 1    0.787956     0.000000     0.000000
   1   11    0 1    3.052965     0.000000     0.000000
   1   11    1 1    2.688609     0.004238     0.004280
   1   11    2 1    2.078431     0.098222     0.098482
   1   11    3 1    1.608023     0.000293     0.000293
   1   11    4 1    1.286622     0.017574     0.017439
   1   11    5 1    1.063871     0.008900     0.009073
   1   11    6 1    0.903479     0.633222     0.633053
   1   11    7 1    0.783567     0.000018     0.000018
   1   12    0 1    2.804893     0.000566     0.000565
   1   12    1 1    2.514531     0.000745     0.000753
   1   12    2 1    1.994799     0.000553     0.000551
   1   12    3 1    1.568343     0.000798     0.000802
   1   12    4 1    1.266024     0.000120     0.000120
   1   12    5 1    1.052137     0.000137     0.000140
   1   12    6 1    0.896259     0.000011     0.000011
   1   12    7 1    0.778843     0.000007     0.000007
   1   13    0 1    2.593715     0.000000     0.000000
   1   13    1 1    2.359012     0.004010     0.003960
   1   13    2 1    1.914439     0.096230     0.096921
   1   13    3 1    1.528376     0.000178     0.000175
   1   13    4 1    1.244719     0.016111     0.016219
   1   13    5 1    1.039812     0.008954     0.009177
   1   13    6 1    0.888604     0.619752     0.624353
   1   13    7 1    0.773804     0.000001     0.000001
   1   14    0 1    2.411843     0.000739     0.000741
   1   14    1 1    2.219702     0.000003     0.000003
   1   14    2 1    1.837698     0.000784     0.000796
   1   14    3 1    1.488468     0.000007     0.000007
   1   14    4 1    1.222876     0.000171     0.000172
   1   14    5 1    1.026977     0.000003     0.000003
   1   14    6 1    0.880553     0.000016     0.000016
   1   14    7 1    0.768470     0.000000     0.000000
   1   15    0 1    2.253618     0.000000     0.000000
   1   15    1 1    2.094514     0.004698     0.004732
   1   15    2 1    1.764747     0.002443     0.002455
   1   15    3 1    1.448903     0.000366     0.000361
   1   15    4 1    1.200650     0.001446     0.001454
   1   15    5 1    1.013707     0.009849     0.009897
   1   15    6 1    0.872145     0.007807     0.007706
   1   15    7 1    0.762863     0.000043     0.000043
   1   16    0 1    2.114741     0.001647     0.001658
   1   16    1 1    1.981629     0.000000     0.000000
   1   16    2 1    1.695631     0.001885     0.001934
   1   16    3 1    1.409913     0.000000     0.000000
   1   16    4 1    1.178182     0.000397     0.000396
   1   16    5 1    1.000075     0.000000     0.000000
   1   16    6 1    0.863418     0.000037     0.000037
   1   16    7 1    0.757002     0.000000     0.000000
   1   17    0 1    1.991888     0.000000     0.000000
   1   17    1 1    1.879480     0.027646     0.027926
   1   17    2 1    1.630302     0.000338     0.000337
   1   17    3 1    1.371682     0.000003     0.000002
   1   17    4 1    1.155598     0.000013     0.000013
   1   17    5 1    0.986151     0.091939     0.092740
   1   17    6 1    0.854411     0.000946     0.000933
   1   17    7 1    0.750909     0.012621     0.012387
   1   18    0 1    1.882452     0.080174     0.080854
   1   18    1 1    1.786721     0.000001     0.000001
   1   18    2 1    1.568648     0.085192     0.085603
   1   18    3 1    1.334349     0.000001     0.000001
   1   18    4 1    1.133009     0.020335     0.020271
   1   18    5 1    0.972001     0.000000     0.000000
   1   18    6 1    0.845158     0.001751     0.001724
   1   18    7 1    0.744605     0.000000     0.000000
   1   19    0 1    1.784359     0.000000     0.000000
   1   19    1 1    1.702202     0.033962     0.034803
   1   19    2 1    1.510520     0.000055     0.000054
   1   19    3 1    1.298018     0.120027     0.119675
   1   19    4 1    1.110513     0.000982     0.000996
   1   19    5 1    0.957686     0.000958     0.000960
   1   19    6 1    0.835697     0.000258     0.000255
   1   19    7 1    0.738110     0.185567     0.184327
   1   20    0 1    1.695940     0.002399     0.002461
   1   20    1 1    1.624934     0.000002     0.000002
   1   20    2 1    1.455744     0.002902     0.002851
   1   20    3 1    1.262764     0.000003     0.000003
   1   20    4 1    1.088195     0.000643     0.000658
   1   20    5 1    0.943261     0.000001     0.000001
   1   20    6 1    0.826060     0.000062     0.000061
   1   20    7 1    0.731445     0.000000     0.000000
   1   21    0 1    1.615837     0.000000     0.000000
   1   21    1 1    1.554071     0.002449     0.002478
   1   21    2 1    1.404134     0.000116     0.000113
   1   21    3 1    1.228634     0.008783     0.008817
   1   21    4 1    1.066124     0.008219     0.008369
   1   21    5 1    0.928778     0.000241     0.000241
   1   21    6 1    0.816280     0.000914     0.000898
   1   21    7 1    0.724630     0.008929     0.008882
   1   22    0 1    1.542933     0.000606     0.000607
   1   22    1 1    1.488886     0.000005     0.000005
   1   22    2 1    1.355499     0.000752     0.000741
   1   22    3 1    1.195654     0.000009     0.000009
   1   22    4 1    1.044361     0.000167     0.000171
   1   22    5 1    0.914282     0.000002     0.000002
   1   22    6 1    0.806387     0.000015     0.000014
   1   22    7 1    0.717682     0.000000     0.000000
   1   23    0 1    1.476302     0.000000     0.000000
   1   23    1 1    1.428750     0.001067     0.001065
   1   23    2 1    1.309652     0.004708     0.004698
   1   23    3 1    1.163834     0.005833     0.005794
   1   23    4 1    1.022955     0.333848     0.337170
   1   23    5 1    0.899817     0.000001     0.000001
   1   23    6 1    0.796410     0.035696     0.035348
   1   24    0 1    1.415171     0.000322     0.000317
   1   24    1 1    1.373122     0.000050     0.000049
   1   24    2 1    1.266409     0.000410     0.000409
   1   24    3 1    1.133170     0.000105     0.000105
   1   24    4 1    1.001946     0.000094     0.000095
   1   24    5 1    0.885418     0.000025     0.000025
   1   24    6 1    0.786375     0.000008     0.000008
   1   25    0 1    1.358888     0.000000     0.000000
   1   25    1 1    1.321531     0.000772     0.000766
   1   25    2 1    1.225596     0.003944     0.003963
   1   25    3 1    1.103649     0.005701     0.005815
   1   25    4 1    0.981365     0.320173     0.322679
   1   25    5 1    0.871119     0.000089     0.000087
   1   25    6 1    0.776307     0.030192     0.029988
   1   26    0 1    1.306900     0.000305     0.000305
   1   26    1 1    1.273566     0.000001     0.000001
   1   26    2 1    1.187046     0.000396     0.000397
   1   26    3 1    1.075249     0.000003     0.000004
   1   26    4 1    0.961236     0.000095     0.000095
   1   26    5 1    0.856949     0.000001     0.000001
   1   26    6 1    0.766227     0.000007     0.000007
   1   27    0 1    1.258733     0.000000     0.000000
   1   27    1 1    1.228868     0.000781     0.000784
   1   27    2 1    1.150605     0.000486     0.000485
   1   27    3 1    1.047941     0.005618     0.005757
   1   27    4 1    0.941577     0.006000     0.006009
   1   27    5 1    0.842931     0.000057     0.000056
   1   27    6 1    0.756158     0.003529     0.003449
   1   28    0 1    1.213983     0.000499     0.000503
   1   28    1 1    1.187126     0.000000     0.000000
   1   28    2 1    1.116126     0.000651     0.000657
   1   28    3 1    1.021693     0.000000     0.000000
   1   28    4 1    0.922400     0.000162     0.000163
   1   28    5 1    0.829089     0.000000     0.000000
   1   28    6 1    0.746117     0.000011     0.000011
   1   29    0 1    1.172299     0.000000     0.000000
   1   29    1 1    1.148060     0.001634     0.001631
   1   29    2 1    1.083474     0.000000     0.000000
   1   29    3 1    0.996470     0.039401     0.039972
   1   29    4 1    0.903712     0.000833     0.000832
   1   29    5 1    0.815439     0.010097     0.009916
   1   29    6 1    0.736122     0.000001     0.000001
   1   30    0 1    1.133377     0.008019     0.007993
   1   30    1 1    1.111430     0.000000     0.000000
   1   30    2 1    1.052524     0.010802     0.011066
   1   30    3 1    0.972234     0.000000     0.000000
   1   30    4 1    0.885517     0.002452     0.002462
   1   30    5 1    0.801997     0.000000     0.000000
   1   30    6 1    0.726188     0.000160     0.000158
   1   31    0 1    1.096953     0.000000     0.000000
   1   31    1 1    1.077017     0.080955     0.082491
   1   31    2 1    1.023159     0.000341     0.000345
   1   31    3 1    0.948948     0.014744     0.014842
   1   31    4 1    0.867815     0.000253     0.000249
   1   31    5 1    0.788775     0.168224     0.167900
   1   31    6 1    0.716329     0.001047     0.001098
   1   32    0 1    1.062792     0.000777     0.000792
   1   32    1 1    1.044632     0.000000     0.000000
   1   32    2 1    0.995271     0.000958     0.000972
   1   32    3 1    0.926572     0.000000     0.000000
   1   32    4 1    0.850603     0.000228     0.000224
   1   32    5 1    0.775784     0.000000     0.000000
   1   33    0 1    1.030692     0.000000     0.000000
   1   33    1 1    1.014102     0.003602     0.003619
   1   33    2 1    0.968762     0.002794     0.002810
   1   33    3 1    0.905069     0.000268     0.000268
   1   33    4 1    0.833876     0.000218     0.000216
   1   33    5 1    0.763031     0.007466     0.007341
   1   34    0 1    1.000471     0.000139     0.000141
   1   34    1 1    0.985277     0.000001     0.000001
   1   34    2 1    0.943540     0.000168     0.000168
   1   34    3 1    0.884400     0.000001     0.000001
   1   34    4 1    0.817627     0.000038     0.000038
   1   34    5 1    0.750523     0.000000     0.000000
   1   35    0 1    0.971969     0.000000     0.000000
   1   35    1 1    0.958020     0.001918     0.001922
   1   35    2 1    0.919520     0.088055     0.088070
   1   35    3 1    0.864527     0.000001     0.000001
   1   35    4 1    0.801848     0.017334     0.017088
   1   35    5 1    0.738263     0.004910     0.004877
   1   36    0 1    0.945044     0.000056     0.000056
   1   36    1 1    0.932207     0.000002     0.000002
   1   36    2 1    0.896623     0.000067     0.000067
   1   36    3 1    0.845416     0.000006     0.000006
   1   36    4 1    0.786529     0.000015     0.000015
   1   36    5 1    0.726255     0.000001     0.000001
   1   37    0 1    0.919569     0.000000     0.000000
   1   37    1 1    0.907729     0.001674     0.001669
   1   37    2 1    0.874779     0.082772     0.081948
   1   37    3 1    0.827031     0.000054     0.000053
   1   37    4 1    0.771660     0.013383     0.013278
   1   37    5 1    0.714500     0.005302     0.005652
   1   38    0 1    0.895429     0.000040     0.000040
   1   38    1 1    0.884487     0.000000     0.000000
   1   38    2 1    0.853921     0.000048     0.000047
   1   38    3 1    0.809338     0.000000     0.000000
   1   38    4 1    0.757228     0.000010     0.000010
   1   39    0 1    0.872523     0.000000     0.000000
   1   39    1 1    0.862390     0.001309     0.001286
   1   39    2 1    0.833986     0.001830     0.001814
   1   39    3 1    0.792306     0.000111     0.000110
   1   39    4 1    0.743224     0.002078     0.002058
   1   40    0 1    0.850759     0.000047     0.000046
   1   40    1 1    0.841357     0.000000     0.000000
   1   40    2 1    0.814919     0.000057     0.000056
   1   40    3 1    0.775902     0.000000     0.000000
   1   40    4 1    0.729633     0.000010     0.000010
   1   41    0 1    0.830052     0.000000     0.000000
   1   41    1 1    0.821314     0.006762     0.006659
   1   41    2 1    0.796666     0.000276     0.000273
   1   41    3 1    0.760098     0.004690     0.004594
   1   41    4 1    0.716445     0.000006     0.000006
   1   42    0 1    0.810329     0.000365     0.000359
   1   42    1 1    0.802193     0.000000     0.000000
   1   42    2 1    0.779179     0.000400     0.000398
   1   42    3 1    0.744866     0.000000     0.000000
   1   43    0 1    0.791520     0.000000     0.000000
   1   43    1 1    0.783932     0.043135     0.042985
   1   43    2 1    0.762414     0.000102     0.000100
   1   43    3 1    0.730179     0.125099     0.123718
   1   44    0 1    0.773564     0.000064     0.000063
   1   44    1 1    0.766477     0.000000     0.000000
   1   44    2 1    0.746328     0.000071     0.000070
   1   44    3 1    0.716011     0.000000     0.000000
   1   45    0 1    0.756404     0.000000     0.000000
   1   45    1 1    0.749774     0.000314     0.000309
   1   45    2 1    0.730882     0.000019     0.000018
   1   46    0 1    0.739988     0.000007     0.000006
   1   46    1 1    0.733777     0.000000     0.000000
   1   46    2 1    0.716040     0.000007     0.000007
   1   47    0 1    0.724269     0.000000     0.000000
   1   47    1 1    0.718442     0.000045     0.000046
   2    0    1 1    4.812034     0.000000     0.000000
   2    0    2 1    2.708296     0.633520     0.638904
   2    0    3 1    1.851904     0.000223     0.000227
   2    0    4 1    1.401749     0.587568     0.575253
   2    0    5 1    1.126244     0.000772     0.000773
   2    0    6 1    0.940752     0.423394     0.423789
   2    0    7 1    0.807510     0.003521     0.003462
   2    1    1 1    4.764738     0.150291     0.151138
   2    1    2 1    2.699778     0.000003     0.000003
   2    1    3 1    1.849173     0.070066     0.071227
   2    1    4 1    1.400564     0.000002     0.000002
   2    1    5 1    1.125629     0.008140     0.008148
   2    1    6 1    0.940393     0.000000     0.000000
   2    1    7 1    0.807283     0.000469     0.000461
   2    2    1 1    4.630800     0.000048     0.000049
   2    2    2 1    2.674700     0.000406     0.000409
   2    2    3 1    1.841055     0.000118     0.000120
   2    2    4 1    1.397027     0.002963     0.002898
   2    2    5 1    1.123790     0.001094     0.001096
   2    2    6 1    0.939320     0.014661     0.014658
   2    2    7 1    0.806604     0.004899     0.004819
   2    3    1 1    4.430661     0.021997     0.021422
   2    3    2 1    2.634411     0.000019     0.000019
   2    3    3 1    1.827759     0.008771     0.008924
   2    3    4 1    1.391190     0.000002     0.000002
   2    3    5 1    1.120745     0.001065     0.001070
   2    3    6 1    0.937540     0.000001     0.000001
   2    3    7 1    0.805476     0.000057     0.000056
   2    4    1 1    4.189576     0.000003     0.000003
   2    4    2 1    2.580949     0.000620     0.000622
   2    4    3 1    1.809619     0.000232     0.000238
   2    4    4 1    1.383141     0.000001     0.000001
   2    4    5 1    1.116524     0.001866     0.001883
   2    4    6 1    0.935065     0.007360     0.007345
   2    4    7 1    0.803905     0.004716     0.004645
   2    5    0 1    5.449241     0.002650     0.002745
   2    5    1 1    3.930607     0.012267     0.011852
   2    5    2 1    2.516765     0.000296     0.000299
   2    5    3 1    1.787071     0.004132     0.004216
   2    5    4 1    1.372994     0.000077     0.000075
   2    5    5 1    1.111166     0.000533     0.000540
   2    5    6 1    0.931911     0.000026     0.000026
   2    5    7 1    0.801898     0.000028     0.000027
   2    6    0 1    4.813798     0.000037     0.000038
   2    6    1 1    3.671015     0.198857     0.200592
   2    6    2 1    2.444460     0.000153     0.000152
   2    6    3 1    1.760624     0.176865     0.177722
   2    6    4 1    1.360891     0.000044     0.000043
   2    6    5 1    1.104721     0.140308     0.143019
   2    6    6 1    0.928099     0.001499     0.001500
   2    6    7 1    0.799465     0.099939     0.098665
   2    7    0 1    4.289227     0.002472     0.002500
   2    7    1 1    3.421829     0.011561     0.011336
   2    7    2 1    2.366546     0.001553     0.001537
   2    7    3 1    1.730832     0.003475     0.003493
   2    7    4 1    1.346991     0.000361     0.000357
   2    7    5 1    1.097247     0.000477     0.000487
   2    7    6 1    0.923654     0.000052     0.000052
   2    7    7 1    0.796619     0.000024     0.000024
   2    8    0 1    3.855304     0.000001     0.000001
   2    8    1 1    3.189031     0.000003     0.000003
   2    8    2 1    2.285284     0.000256     0.000252
   2    8    3 1    1.698268     0.000205     0.000211
   2    8    4 1    1.331471     0.001310     0.001294
   2    8    5 1    1.088809     0.001399     0.001431
   2    8    6 1    0.918603     0.000003     0.000003
   2    8    7 1    0.793372     0.005038     0.005009
   2    9    0 1    3.493708     0.000145     0.000145
   2    9    1 1    2.975128     0.018041     0.017919
   2    9    2 1    2.202591     0.000080     0.000080
   2    9    3 1    1.663494     0.005036     0.004972
   2    9    4 1    1.314513     0.000010     0.000010
   2    9    5 1    1.079477     0.000734     0.000749
   2    9    6 1    0.912979     0.000001     0.000001
   2    9    7 1    0.789740     0.000036     0.000036
   2   10    0 1    3.189544     0.000191     0.000193
   2   10    1 1    2.780490     0.000001     0.000001
   2   10    2 1    2.120013     0.000186     0.000187
   2   10    3 1    1.627049     0.000146     0.000146
   2   10    4 1    1.296306     0.001404     0.001399
   2   10    5 1    1.069326     0.001844     0.001876
   2   10    6 1    0.906813     0.005943     0.005925
   2   10    7 1    0.785739     0.004590     0.004580
   2   11    0 1    2.931159     0.000009     0.000009
   2   11    1 1    2.604297     0.090978     0.090963
   2   11    2 1    2.038736     0.000009     0.000009
   2   11    3 1    1.589428     0.023906     0.023805
   2   11    4 1    1.277037     0.000003     0.000002
   2   11    5 1    1.058432     0.003833     0.003919
   2   11    6 1    0.900141     0.000000     0.000000
   2   11    7 1    0.781386     0.000173     0.000172
   2   12    0 1    2.709554     0.648711     0.653991
   2   12    1 1    2.445154     0.000008     0.000008
   2   12    2 1    1.959626     1.331727     1.329988
   2   12    3 1    1.551075     0.000185     0.000187
   2   12    4 1    1.256888     1.057987     1.062938
   2   12    5 1    1.046876     0.002523     0.002585
   2   12    6 1    0.893000     0.893661     0.901728
   2   12    7 1    0.776702     0.004793     0.004761
   2   13    0 1    2.517774     0.000012     0.000012
   2   13    1 1    2.301445     0.154597     0.151960
   2   13    2 1    1.883283     0.000003     0.000003
   2   13    3 1    1.512383     0.047421     0.046487
   2   13    4 1    1.236034     0.000000     0.000000
   2   13    5 1    1.034733     0.007067     0.007229
   2   13    6 1    0.885428     0.000000     0.000000
   2   13    7 1    0.771704     0.000329     0.000326
   2   14    0 1    2.350421     0.000603     0.000595
   2   14    1 1    2.171543     0.000110     0.000113
   2   14    2 1    1.810088     0.003044     0.003119
   2   14    3 1    1.473683     0.000006     0.000005
   2   14    4 1    1.214637     0.008256     0.008317
   2   14    5 1    1.022083     0.001112     0.001121
   2   14    6 1    0.877462     0.019866     0.019733
   2   14    7 1    0.766413     0.003403     0.003361
   2   15    0 1    2.203267     0.000091     0.000091
   2   15    1 1    2.053908     0.011326     0.011312
   2   15    2 1    1.740254     0.000046     0.000046
   2   15    3 1    1.435255     0.003593     0.003589
   2   15    4 1    1.192850     0.000001     0.000001
   2   15    5 1    1.008999     0.000531     0.000536
   2   15    6 1    0.869142     0.000000     0.000000
   2   15    7 1    0.760850     0.000024     0.000023
   2   16    0 1    2.072971     0.000447     0.000448
   2   16    1 1    1.947136     0.000016     0.000016
   2   16    2 1    1.673870     0.000043     0.000043
   2   16    3 1    1.397329     0.000381     0.000372
   2   16    4 1    1.170809     0.004167     0.004145
   2   16    5 1    0.995554     0.001740     0.001765
   2   16    6 1    0.860504     0.000410     0.000403
   2   16    7 1    0.755035     0.005463     0.005340
   2   17    0 1    1.956866     0.000942     0.000941
   2   17    1 1    1.849974     0.003792     0.003855
   2   17    2 1    1.610932     0.000512     0.000513
   2   17    3 1    1.360085     0.001297     0.001277
   2   17    4 1    1.148638     0.000010     0.000010
   2   17    5 1    0.981816     0.000188     0.000190
   2   17    6 1    0.851586     0.000003     0.000003
   2   17    7 1    0.748989     0.000008     0.000008
   2   18    0 1    1.852808     0.000291     0.000296
   2   18    1 1    1.761315     0.189642     0.190561
   2   18    2 1    1.551371     0.000413     0.000417
   2   18    3 1    1.323666     0.168693     0.167247
   2   18    4 1    1.126447     0.001528     0.001528
   2   18    5 1    0.967849     0.133750     0.134420
   2   18    6 1    0.842424     0.000033     0.000032
   2   18    7 1    0.742733     0.095325     0.094453
   2   19    0 1    1.759052     0.000797     0.000801
   2   19    1 1    1.680190     0.002454     0.002473
   2   19    2 1    1.495075     0.000921     0.000907
   2   19    3 1    1.288178     0.000893     0.000886
   2   19    4 1    1.104333     0.000238     0.000242
   2   19    5 1    0.953713     0.000126     0.000127
   2   19    6 1    0.833053     0.000028     0.000028
   2   19    7 1    0.736287     0.000005     0.000005
   2   20    0 1    1.674167     0.000346     0.000345
   2   20    1 1    1.605752     0.000016     0.000016
   2   20    2 1    1.441904     0.000001     0.000001
   2   20    3 1    1.253699     0.000087     0.000088
   2   20    4 1    1.082377     0.000344     0.000351
   2   20    5 1    0.939464     0.001385     0.001384
   2   20    6 1    0.823507     0.003343     0.003296
   2   20    7 1    0.729671     0.003928     0.003884
   2   21    0 1    1.596972     0.000038     0.000038
   2   21    1 1    1.537266     0.002731     0.002715
   2   21    2 1    1.391702     0.000036     0.000035
   2   21    3 1    1.220279     0.001034     0.001041
   2   21    4 1    1.060652     0.000005     0.000006
   2   21    5 1    0.925153     0.000140     0.000140
   2   21    6 1    0.813816     0.000000     0.000000
   2   21    7 1    0.722904     0.000005     0.000005
   2   22    0 1    1.526482     0.001301     0.001279
   2   22    1 1    1.474088     0.000008     0.000008
   2   22    2 1    1.344305     0.000472     0.000466
   2   22    3 1    1.187950     0.000399     0.000400
   2   22    4 1    1.039215     0.000002     0.000002
   2   22    5 1    0.910824     0.001709     0.001702
   2   22    6 1    0.804012     0.005843     0.005754
   2   22    7 1    0.716006     0.005889     0.006192
   2   23    0 1    1.461873     0.000002     0.000002
   2   23    1 1    1.415659     0.009573     0.009445
   2   23    2 1    1.299547     0.000002     0.000002
   2   23    3 1    1.156725     0.003759     0.003744
   2   23    4 1    1.018118     0.000001     0.000001
   2   23    5 1    0.896519     0.000456     0.000459
   2   23    6 1    0.794121     0.000000     0.000000
   2   24    0 1    1.402446     0.652927     0.639353
   2   24    1 1    1.361489     0.000000     0.000000
   2   24    2 1    1.257266     1.135095     1.140191
   2   24    3 1    1.126605     0.000416     0.000416
   2   24    4 1    0.997400     1.069462     1.085239
   2   24    5 1    0.882276     0.001441     0.001441
   2   24    6 1    0.784171     0.755082     0.752588
   2   25    0 1    1.347610     0.000003     0.000003
   2   25    1 1    1.311151     0.034284     0.034196
   2   25    2 1    1.217302     0.000002     0.000002
   2   25    3 1    1.097582     0.013201     0.013498
   2   25    4 1    0.977092     0.000000     0.000000
   2   25    5 1    0.868126     0.001881     0.001850
   2   25    6 1    0.774186     0.000000     0.000000
   2   26    0 1    1.296858     0.003361     0.003350
   2   26    1 1    1.264267     0.000261     0.000261
   2   26    2 1    1.179506     0.006560     0.006554
   2   26    3 1    1.069635     0.000001     0.000001
   2   26    4 1    0.957219     0.016066     0.016110
   2   26    5 1    0.854099     0.000511     0.000504
   2   26    6 1    0.764188     0.030912     0.030442
   2   27    0 1    1.249754     0.000018     0.000018
   2   27    1 1    1.220509     0.001364     0.001373
   2   27    2 1    1.143734     0.000014     0.000014
   2   27    3 1    1.042742     0.000529     0.000542
   2   27    4 1    0.937801     0.000001     0.000001
   2   27    5 1    0.840219     0.000073     0.000072
   2   27    6 1    0.754198     0.000000     0.000000
   2   28    0 1    1.205922     0.000108     0.000108
   2   28    1 1    1.179584     0.000054     0.000054
   2   28    2 1    1.109851     0.002632     0.002673
   2   28    3 1    1.016873     0.000390     0.000391
   2   28    4 1    0.918849     0.000491     0.000491
   2   28    5 1    0.826507     0.002072     0.002047
   2   28    6 1    0.744234     0.012113     0.011985
   2   29    0 1    1.165035     0.000152     0.000151
   2   29    1 1    1.141235     0.000339     0.000338
   2   29    2 1    1.077731     0.000129     0.000132
   2   29    3 1    0.991997     0.000130     0.000132
   2   29    4 1    0.900372     0.000009     0.000009
   2   29    5 1    0.812982     0.000018     0.000018
   2   29    6 1    0.734314     0.000000     0.000000
   2   30    0 1    1.126809     0.000674     0.000674
   2   30    1 1    1.105233     0.172450     0.175727
   2   30    2 1    1.047257     0.001649     0.001690
   2   30    3 1    0.968078     0.153306     0.154098
   2   30    4 1    0.882374     0.000500     0.000500
   2   30    5 1    0.799659     0.121628     0.120063
   2   30    6 1    0.724452     0.004303     0.004282
   2   31    0 1    1.090994     0.000121     0.000124
   2   31    1 1    1.071376     0.000179     0.000182
   2   31    2 1    1.018318     0.000159     0.000160
   2   31    3 1    0.945082     0.000066     0.000067
   2   31    4 1    0.864856     0.000044     0.000043
   2   31    5 1    0.786551     0.000009     0.000009
   2   31    6 1    0.714662     0.000003     0.000003
   2   32    0 1    1.057371     0.000143     0.000146
   2   32    1 1    1.039482     0.000055     0.000056
   2   32    2 1    0.990814     0.000806     0.000815
   2   32    3 1    0.922973     0.000063     0.000063
   2   32    4 1    0.847816     0.000226     0.000223
   2   32    5 1    0.773668     0.000895     0.000889
   2   33    0 1    1.025744     0.000005     0.000005
   2   33    1 1    1.009389     0.000160     0.000162
   2   33    2 1    0.964651     0.000005     0.000005
   2   33    3 1    0.901713     0.000056     0.000056
   2   33    4 1    0.831249     0.000001     0.000001
   2   33    5 1    0.761017     0.000007     0.000007
   2   34    0 1    0.995944     0.001006     0.001020
   2   34    1 1    0.980953     0.000070     0.000071
   2   34    2 1    0.939740     0.002867     0.002867
   2   34    3 1    0.881268     0.000413     0.000413
   2   34    4 1    0.815151     0.000064     0.000063
   2   34    5 1    0.748606     0.002399     0.002362
   2   35    0 1    0.967817     0.000000     0.000000
   2   35    1 1    0.954043     0.000474     0.000477
   2   35    2 1    0.916002     0.000000     0.000000
   2   35    3 1    0.861602     0.000145     0.000142
   2   35    4 1    0.799512     0.000000     0.000000
   2   35    5 1    0.736439     0.000017     0.000017
   2   36    0 1    0.941226     0.521450     0.522148
   2   36    1 1    0.928542     0.000007     0.000007
   2   36    2 1    0.893361     1.108102     1.118038
   2   36    3 1    0.842680     0.000161     0.000159
   2   36    4 1    0.784324     0.846581     0.843876
   2   36    5 1    0.724518     0.002196     0.002186
   2   37    0 1    0.916050     0.000000     0.000000
   2   37    1 1    0.904344     0.003368     0.003364
   2   37    2 1    0.871748     0.000000     0.000000
   2   37    3 1    0.824469     0.001229     0.001212
   2   37    4 1    0.769577     0.000000     0.000000
   2   37    5 1    0.712845     0.000115     0.000124
   2   38    0 1    0.892180     0.004715     0.004758
   2   38    1 1    0.881355     0.000349     0.000348
   2   38    2 1    0.851101     0.016951     0.016708
   2   38    3 1    0.806936     0.000045     0.000044
   2   38    4 1    0.755260     0.021860     0.021368
   2   39    0 1    0.869516     0.000002     0.000002
   2   39    1 1    0.859486     0.000054     0.000053
   2   39    2 1    0.831359     0.000001     0.000001
   2   39    3 1    0.790052     0.000018     0.000018
   2   39    4 1    0.741362     0.000000     0.000000
   2   40    0 1    0.847970     0.001277     0.001257
   2   40    1 1    0.838660     0.000086     0.000085
   2   40    2 1    0.812467     0.000546     0.000536
   2   40    3 1    0.773785     0.000529     0.000525
   2   40    4 1    0.727872     0.006882     0.006806
   2   41    0 1    0.827462     0.000011     0.000011
   2   41    1 1    0.818804     0.000008     0.000008
   2   41    2 1    0.794375     0.000010     0.000010
   2   41    3 1    0.758108     0.000003     0.000002
   2   41    4 1    0.714777     0.000001     0.000001
   2   42    0 1    0.807918     0.000993     0.000976
   2   42    1 1    0.799854     0.149348     0.147405
   2   42    2 1    0.777035     0.001656     0.001645
   2   42    3 1    0.742993     0.132824     0.131578
   2   43    0 1    0.789273     0.000007     0.000007
   2   43    1 1    0.781749     0.000003     0.000003
   2   43    2 1    0.760405     0.000009     0.000009
   2   43    3 1    0.728414     0.000001     0.000001
   2   44    0 1    0.771466     0.000437     0.000433
   2   44    1 1    0.764435     0.000089     0.000088
   2   44    2 1    0.744443     0.000121     0.000120
   2   44    3 1    0.714346     0.000008     0.000008
   2   45    0 1    0.754442     0.000000     0.000000
   2   45    1 1    0.747863     0.000002     0.000002
   2   45    2 1    0.729111     0.000000     0.000000
   2   46    0 1    0.738151     0.002620     0.002603
   2   46    1 1    0.731985     0.000121     0.000120
   2   46    2 1    0.714375     0.001014     0.001082
   2   47    0 1    0.722546     0.000000     0.000000
   2   47    1 1    0.716760     0.000005     0.000005
   3    0    1 1    4.139580     0.014724     0.014630
   3    0    2 1    2.569129     0.000006     0.000006
   3    0    3 1    1.805531     0.004619     0.004741
   3    0    4 1    1.381313     0.000001     0.000001
   3    0    5 1    1.115562     0.000613     0.000619
   3    0    6 1    0.934499     0.000000     0.000000
   3    0    7 1    0.803545     0.000030     0.000030
   3    1    0 1    5.958279     0.000000     0.000000
   3    1    1 1    4.109354     0.001418     0.001417
   3    1    2 1    2.561855     0.060164     0.060423
   3    1    3 1    1.803000     0.000585     0.000601
   3    1    4 1    1.380179     0.000003     0.000003
   3    1    5 1    1.114964     0.002423     0.002449
   3    1    6 1    0.934148     0.371983     0.371227
   3    1    7 1    0.803322     0.000382     0.000376
   3    2    0 1    5.702382     0.000039     0.000040
   3    2    1 1    4.022502     0.000100     0.000100
   3    2    2 1    2.540397     0.000055     0.000055
   3    2    3 1    1.795473     0.000024     0.000025
   3    2    4 1    1.376793     0.000009     0.000009
   3    2    5 1    1.113177     0.000004     0.000004
   3    2    6 1    0.933096     0.000001     0.000001
   3    2    7 1    0.802653     0.000001     0.000001
   3    3    0 1    5.340568     0.000000     0.000000
   3    3    1 1    3.889232     0.004886     0.004758
   3    3    2 1    2.505802     0.003695     0.003741
   3    3    3 1    1.783133     0.004242     0.004313
   3    3    4 1    1.371206     0.000260     0.000254
   3    3    5 1    1.110218     0.005450     0.005532
   3    3    6 1    0.931351     0.013272     0.013254
   3    3    7 1    0.801541     0.002530     0.002494
   3    4    0 1    4.933095     0.000194     0.000193
   3    4    1 1    3.723108     0.000066     0.000066
   3    4    2 1    2.459660     0.000348     0.000346
   3    4    3 1    1.766278     0.000020     0.000020
   3    4    4 1    1.363497     0.000050     0.000049
   3    4    5 1    1.106114     0.000002     0.000002
   3    4    6 1    0.928924     0.000007     0.000007
   3    4    7 1    0.799993     0.000000     0.000000
   3    5    0 1    4.524615     0.000000     0.000000
   3    5    1 1    3.537821     0.016934     0.016855
   3    5    2 1    2.403917     0.001111     0.001115
   3    5    3 1    1.745293     0.103880     0.104545
   3    5    4 1    1.353773     0.000983     0.000970
   3    5    5 1    1.100904     0.003056     0.003121
   3    5    6 1    0.925832     0.003461     0.003465
   3    5    7 1    0.798015     0.203709     0.201369
   3    6    0 1    4.140702     0.163398     0.162380
   3    6    1 1    3.344980     0.000066     0.000066
   3    6    2 1    2.340672     0.224331     0.221411
   3    6    3 1    1.720632     0.000029     0.000030
   3    6    4 1    1.342167     0.048122     0.047503
   3    6    5 1    1.094635     0.000004     0.000004
   3    6    6 1    0.922094     0.004316     0.004321
   3    6    7 1    0.795617     0.000000     0.000000
   3    7    0 1    3.792518     0.000000     0.000000
   3    7    1 1    3.153220     0.070386     0.070444
   3    7    2 1    2.271997     0.000401     0.000394
   3    7    3 1    1.692794     0.004783     0.004900
   3    7    4 1    1.328828     0.003087     0.003053
   3    7    5 1    1.087362     0.184686     0.188936
   3    7    6 1    0.917734     0.001463     0.001462
   3    7    7 1    0.792812     0.007836     0.007795
   3    8    0 1    3.482613     0.000773     0.000770
   3    8    1 1    2.968267     0.000067     0.000067
   3    8    2 1    2.199802     0.001282     0.001283
   3    8    3 1    1.662292     0.000042     0.000042
   3    8    4 1    1.313919     0.000218     0.000218
   3    8    5 1    1.079148     0.000006     0.000006
   3    8    6 1    0.912780     0.000025     0.000025
   3    8    7 1    0.789611     0.000000     0.000000
   3    9    0 1    3.209198     0.000000     0.000000
   3    9    1 1    2.793482     0.004886     0.004880
   3    9    2 1    2.125754     0.000039     0.000039
   3    9    3 1    1.629640     0.005781     0.005767
   3    9    4 1    1.297615     0.010707     0.010674
   3    9    5 1    1.070060     0.003396     0.003455
   3    9    6 1    0.907261     0.000435     0.000433
   3    9    7 1    0.786030     0.007143     0.007127
   3   10    0 1    2.968681     0.000371     0.000367
   3   10    1 1    2.630508     0.000126     0.000125
   3   10    2 1    2.051237     0.000593     0.000593
   3   10    3 1    1.595330     0.000094     0.000094
   3   10    4 1    1.280092     0.000108     0.000107
   3   10    5 1    1.060170     0.000008     0.000009
   3   10    6 1    0.901209     0.000011     0.000011
   3   10    7 1    0.782085     0.000000     0.000000
   3   11    0 1    2.756990     0.000000     0.000000
   3   11    1 1    2.479844     0.000818     0.000822
   3   11    2 1    1.977348     0.000001     0.000001
   3   11    3 1    1.559819     0.001886     0.001909
   3   11    4 1    1.261527     0.206012     0.206425
   3   11    5 1    1.049552     0.000322     0.000330
   3   11    6 1    0.894659     0.000000     0.000000
   3   11    7 1    0.777793     0.002537     0.002520
   3   12    0 1    2.570203     0.000341     0.000342
   3   12    1 1    2.341281     0.005383     0.005313
   3   12    2 1    1.904925     0.000477     0.000480
   3   12    3 1    1.523522     0.004023     0.003949
   3   12    4 1    1.242093     0.000095     0.000096
   3   12    5 1    1.038280     0.000682     0.000699
   3   12    6 1    0.887647     0.000009     0.000009
   3   12    7 1    0.773172     0.000033     0.000033
   3   13    0 1    2.404797     0.000000     0.000000
   3   13    1 1    2.214206     0.000711     0.000707
   3   13    2 1    1.834575     0.000002     0.000003
   3   13    3 1    1.486807     0.001580     0.001560
   3   13    4 1    1.221955     0.204822     0.206088
   3   13    5 1    1.026431     0.000312     0.000316
   3   13    6 1    0.880209     0.000003     0.000003
   3   13    7 1    0.768241     0.002097     0.002075
   3   14    0 1    2.257717     0.000482     0.000476
   3   14    1 1    2.097803     0.000019     0.000019
   3   14    2 1    1.766714     0.000659     0.000663
   3   14    3 1    1.449991     0.000035     0.000034
   3   14    4 1    1.201269     0.000140     0.000140
   3   14    5 1    1.014079     0.000014     0.000014
   3   14    6 1    0.872382     0.000012     0.000012
   3   14    7 1    0.763021     0.000002     0.000002
   3   15    0 1    2.126363     0.000000     0.000000
   3   15    1 1    1.991181     0.003537     0.003521
   3   15    2 1    1.701605     0.000086     0.000088
   3   15    3 1    1.413342     0.003566     0.003511
   3   15    4 1    1.180180     0.010391     0.010384
   3   15    5 1    1.001296     0.002908     0.002950
   3   15    6 1    0.864204     0.000819     0.000805
   3   15    7 1    0.757531     0.004194     0.004099
   3   16    0 1    2.008536     0.001208     0.001208
   3   16    1 1    1.893446     0.000004     0.000004
   3   16    2 1    1.639392     0.001503     0.001494
   3   16    3 1    1.377083     0.000001     0.000001
   3   16    4 1    1.158822     0.000349     0.000347
   3   16    5 1    0.988153     0.000000     0.000000
   3   16    6 1    0.855711     0.000028     0.000028
   3   16    7 1    0.751791     0.000000     0.000000
   3   17    0 1    1.902390     0.000000     0.000000
   3   17    1 1    1.803742     0.035693     0.036650
   3   17    2 1    1.580128     0.000280     0.000279
   3   17    3 1    1.341394     0.000067     0.000066
   3   17    4 1    1.137312     0.002990     0.002979
   3   17    5 1    0.974714     0.128910     0.129901
   3   17    6 1    0.846940     0.000906     0.000892
   3   17    7 1    0.745822     0.026126     0.025807
   3   18    0 1    1.806369     0.059174     0.060723
   3   18    1 1    1.721277     0.000006     0.000006
   3   18    2 1    1.523802     0.076486     0.075086
   3   18    3 1    1.306418     0.000007     0.000007
   3   18    4 1    1.115760     0.016610     0.016772
   3   18    5 1    0.961044     0.000001     0.000001
   3   18    6 1    0.837926     0.001518     0.001502
   3   18    7 1    0.739645     0.000000     0.000000
   3   19    0 1    1.719165     0.000000     0.000000
   3   19    1 1    1.645327     0.037997     0.037655
   3   19    2 1    1.470353     0.001064     0.001047
   3   19    3 1    1.272264     0.143522     0.142791
   3   19    4 1    1.094257     0.001320     0.001351
   3   19    5 1    0.947201     0.000172     0.000173
   3   19    6 1    0.828702     0.003374     0.003338
   3   19    7 1    0.733278     0.247676     0.245552
   3   20    0 1    1.639671     0.002072     0.002059
   3   20    1 1    1.575239     0.000010     0.000010
   3   20    2 1    1.419689     0.002376     0.002353
   3   20    3 1    1.239014     0.000017     0.000017
   3   20    4 1    1.072885     0.000584     0.000594
   3   20    5 1    0.933237     0.000003     0.000003
   3   20    6 1    0.819303     0.000048     0.000047
   3   20    7 1    0.726742     0.000000     0.000000
   3   21    0 1    1.566948     0.000000     0.000000
   3   21    1 1    1.510430     0.004651     0.004560
   3   21    2 1    1.371696     0.003536     0.003463
   3   21    3 1    1.206725     0.003321     0.003341
   3   21    4 1    1.051715     0.000100     0.000102
   3   21    5 1    0.919204     0.005995     0.005995
   3   21    6 1    0.809758     0.012826     0.012599
   3   21    7 1    0.720056     0.001518     0.001544
   3   22    0 1    1.500197     0.000548     0.000539
   3   22    1 1    1.450377     0.000026     0.000026
   3   22    2 1    1.326248     0.000617     0.000611
   3   22    3 1    1.175434     0.000047     0.000047
   3   22    4 1    1.030806     0.000155     0.000158
   3   22    5 1    0.905146     0.000008     0.000008
   3   22    6 1    0.800098     0.000012     0.000012
   3   22    7 1    0.713238     0.000000     0.000000
   3   23    0 1    1.438737     0.000000     0.000000
   3   23    1 1    1.394618     0.000860     0.000841
   3   23    2 1    1.283213     0.056260     0.055795
   3   23    3 1    1.145161     0.000218     0.000218
   3   23    4 1    1.010206     0.000003     0.000003
   3   23    5 1    0.891103     0.001788     0.001804
   3   23    6 1    0.790350     0.347914     0.346958
   3   24    0 1    1.381980     0.000294     0.000288
   3   24    1 1    1.342741     0.000404     0.000399
   3   24    2 1    1.242457     0.000340     0.000342
   3   24    3 1    1.115913     0.000548     0.000554
   3   24    4 1    0.989958     0.000085     0.000086
   3   24    5 1    0.877112     0.000126     0.000125
   3   24    6 1    0.780539     0.000007     0.000007
   3   25    0 1    1.329422     0.000000     0.000000
   3   25    1 1    1.294381     0.000591     0.000588
   3   25    2 1    1.203846     0.055630     0.055943
   3   25    3 1    1.087688     0.000177     0.000181
   3   25    4 1    0.970092     0.000010     0.000011
   3   25    5 1    0.863206     0.001188     0.001167
   3   25    6 1    0.770690     0.343784     0.340925
   3   26    0 1    1.280624     0.000283     0.000281
   3   26    1 1    1.249213     0.000005     0.000005
   3   26    2 1    1.167253     0.000328     0.000326
   3   26    3 1    1.060472     0.000017     0.000017
   3   26    4 1    0.950635     0.000082     0.000083
   3   26    5 1    0.849412     0.000007     0.000007
   3   26    6 1    0.760825     0.000006     0.000006
   3   27    0 1    1.235206     0.000000     0.000000
   3   27    1 1    1.206948     0.001945     0.001957
   3   27    2 1    1.132552     0.003352     0.003342
   3   27    3 1    1.034247     0.002099     0.002146
   3   27    4 1    0.931607     0.000445     0.000445
   3   27    5 1    0.835755     0.001900     0.001882
   3   27    6 1    0.750965     0.011922     0.011700
   3   28    0 1    1.192836     0.000456     0.000458
   3   28    1 1    1.167328     0.000000     0.000000
   3   28    2 1    1.099625     0.000550     0.000562
   3   28    3 1    1.008990     0.000000     0.000000
   3   28    4 1    0.913020     0.000132     0.000131
   3   28    5 1    0.822258     0.000000     0.000000
   3   28    6 1    0.741127     0.000009     0.000009
   3   29    0 1    1.153223     0.000000     0.000000
   3   29    1 1    1.130125     0.002284     0.002280
   3   29    2 1    1.068360     0.001009     0.001026
   3   29    3 1    0.984674     0.056814     0.057284
   3   29    4 1    0.894886     0.000597     0.000602
   3   29    5 1    0.808937     0.017168     0.016869
   3   29    6 1    0.731328     0.003089     0.003057
   3   30    0 1    1.116111     0.007640     0.007712
   3   30    1 1    1.095133     0.000000     0.000000
   3   30    2 1    1.038652     0.008871     0.009090
   3   30    3 1    0.961269     0.000001     0.000001
   3   30    4 1    0.877208     0.002215     0.002200
   3   30    5 1    0.795809     0.000000     0.000000
   3   30    6 1    0.721585     0.000128     0.000129
   3   31    0 1    1.081276     0.000000     0.000000
   3   31    1 1    1.062168     0.092865     0.094762
   3   31    2 1    1.010402     0.000476     0.000480
   3   31    3 1    0.938744     0.014380     0.014371
   3   31    4 1    0.859990     0.002770     0.002726
   3   31    5 1    0.782886     0.208153     0.207270
   3   31    6 1    0.711909     0.001894     0.002067
   3   32    0 1    1.048516     0.000681     0.000698
   3   32    1 1    1.031066     0.000001     0.000001
   3   32    2 1    0.983518     0.000860     0.000867
   3   32    3 1    0.917066     0.000002     0.000002
   3   32    4 1    0.843231     0.000194     0.000192
   3   32    5 1    0.770179     0.000001     0.000001
   3   33    0 1    1.017655     0.000000     0.000000
   3   33    1 1    1.001678     0.002435     0.002470
   3   33    2 1    0.957913     0.000009     0.000009
   3   33    3 1    0.896203     0.003736     0.003764
   3   33    4 1    0.826927     0.009567     0.009453
   3   33    5 1    0.757696     0.001146     0.001120
   3   34    0 1    0.988534     0.000120     0.000121
   3   34    1 1    0.973870     0.000003     0.000003
   3   34    2 1    0.933508     0.000154     0.000153
   3   34    3 1    0.876122     0.000007     0.000007
   3   34    4 1    0.811073     0.000033     0.000032
   3   34    5 1    0.745444     0.000001     0.000001
   3   35    0 1    0.961013     0.000000     0.000000
   3   35    1 1    0.947524     0.000099     0.000100
   3   35    2 1    0.910227     0.000002     0.000002
   3   35    3 1    0.856791     0.000656     0.000647
   3   35    4 1    0.795663     0.179110     0.177526
   3   35    5 1    0.733428     0.000000     0.000000
   3   36    0 1    0.934964     0.000048     0.000048
   3   36    1 1    0.922528     0.000021     0.000021
   3   36    2 1    0.888001     0.000061     0.000061
   3   36    3 1    0.838177     0.000032     0.000032
   3   36    4 1    0.780690     0.000013     0.000012
   3   36    5 1    0.721650     0.000006     0.000006
   3   37    0 1    0.910275     0.000000     0.000000
   3   37    1 1    0.898786     0.000044     0.000044
   3   37    2 1    0.866766     0.000007     0.000007
   3   37    3 1    0.820250     0.000300     0.000295
   3   37    4 1    0.766143     0.176077     0.173859
   3   38    0 1    0.886841     0.000034     0.000035
   3   38    1 1    0.876207     0.000001     0.000001
   3   38    2 1    0.846463     0.000044     0.000043
   3   38    3 1    0.802980     0.000002     0.000002
   3   38    4 1    0.752013     0.000008     0.000008
   3   39    0 1    0.864572     0.000000     0.000000
   3   39    1 1    0.854710     0.000838     0.000826
   3   39    2 1    0.827034     0.000131     0.000129
   3   39    3 1    0.786337     0.000567     0.000566
   3   39    4 1    0.738291     0.008762     0.008703
   3   40    0 1    0.843383     0.000041     0.000040
   3   40    1 1    0.834221     0.000000     0.000000
   3   40    2 1    0.808429     0.000050     0.000049
   3   40    3 1    0.770295     0.000000     0.000000
   3   40    4 1    0.724964     0.000008     0.000008
   3   41    0 1    0.823198     0.000000     0.000000
   3   41    1 1    0.814671     0.011163     0.010960
   3   41    2 1    0.790600     0.000161     0.000160
   3   41    3 1    0.754824     0.006752     0.006602
   3   41    4 1    0.712023     0.002521     0.002748
   3   42    0 1    0.803948     0.000302     0.000298
   3   42    1 1    0.796000     0.000000     0.000000
   3   42    2 1    0.773501     0.000373     0.000370
   3   42    3 1    0.739901     0.000000     0.000000
   3   43    0 1    0.785570     0.000000     0.000000
   3   43    1 1    0.778150     0.047141     0.046834
   3   43    2 1    0.757092     0.000885     0.000865
   3   43    3 1    0.725500     0.147781     0.146647
   3   44    0 1    0.768007     0.000056     0.000056
   3   44    1 1    0.761069     0.000000     0.000000
   3   44    2 1    0.741333     0.000062     0.000061
   3   44    3 1    0.711597     0.000000     0.000000
   3   45    0 1    0.751206     0.000000     0.000000
   3   45    1 1    0.744710     0.001286     0.001272
   3   45    2 1    0.726189     0.002932     0.002905
   3   46    0 1    0.735119     0.000006     0.000006
   3   46    1 1    0.729028     0.000000     0.000000
   3   46    2 1    0.711626     0.000006     0.000006
   3   47    0 1    0.719702     0.000000     0.000000
   3   47    1 1    0.713983     0.000014     0.000015
   4    0    0 1    4.538663     0.014288     0.014569
   4    0    1 1    3.544524     0.000001     0.000001
   4    0    2 1    2.406017     0.972967     0.976346
   4    0    3 1    1.746096     0.000003     0.000003
   4    0    4 1    1.354148     0.030166     0.029744
   4    0    5 1    1.101105     0.000776     0.000792
   4    0    6 1    0.925952     0.562505     0.563099
   4    0    7 1    0.798092     0.000595     0.000588
   4    1    0 1    4.498914     0.000000     0.000000
   4    1    1 1    3.525494     0.129493     0.128865
   4    1    2 1    2.400039     0.000000     0.000000
   4    1    3 1    1.743807     0.040365     0.040622
   4    1    4 1    1.353079     0.000000     0.000000
   4    1    5 1    1.100531     0.008055     0.008227
   4    1    6 1    0.925610     0.000000     0.000000
   4    1    7 1    0.797873     0.000356     0.000352
   4    2    0 1    4.385652     0.000164     0.000160
   4    2    1 1    3.470191     0.000049     0.000049
   4    2    2 1    2.382369     0.001046     0.001043
   4    2    3 1    1.736994     0.000218     0.000219
   4    2    4 1    1.349889     0.000010     0.000010
   4    2    5 1    1.098812     0.002031     0.002076
   4    2    6 1    0.924587     0.038475     0.038528
   4    2    7 1    0.797217     0.003210     0.003175
   4    3    0 1    4.214517     0.000010     0.000011
   4    3    1 1    3.383534     0.015587     0.015368
   4    3    2 1    2.353766     0.000004     0.000004
   4    3    3 1    1.725814     0.005594     0.005626
   4    3    4 1    1.344622     0.000000     0.000000
   4    3    5 1    1.095965     0.000960     0.000982
   4    3    6 1    0.922889     0.000000     0.000000
   4    3    7 1    0.796128     0.000047     0.000046
   4    4    0 1    4.005426     0.000111     0.000111
   4    4    1 1    3.272442     0.000012     0.000013
   4    4    2 1    2.315400     0.000071     0.000070
   4    4    3 1    1.710519     0.001619     0.001647
   4    4    4 1    1.337350     0.000115     0.000113
   4    4    5 1    1.092017     0.012039     0.012321
   4    4    6 1    0.920528     0.005859     0.005863
   4    4    7 1    0.794611     0.044705     0.044370
   4    5    0 1    3.777344     0.000096     0.000096
   4    5    1 1    3.144483     0.007022     0.007024
   4    5    2 1    2.268722     0.000031     0.000031
   4    5    3 1    1.691438     0.002987     0.003057
   4    5    4 1    1.328171     0.000003     0.000003
   4    5    5 1    1.087003     0.000454     0.000465
   4    5    6 1    0.917518     0.000001     0.000001
   4    5    7 1    0.792672     0.000023     0.000023
   4    6    0 1    3.545229     0.000096     0.000095
   4    6    1 1    3.006750     3.262526     3.261910
   4    6    2 1    2.215330     0.000019     0.000018
   4    6    3 1    1.668962     2.926884     2.902699
   4    6    4 1    1.317206     0.000911     0.000906
   4    6    5 1    1.080967     2.347835     2.396372
   4    6    6 1    0.913879     0.001152     0.001148
   4    6    7 1    0.790323     1.672254     1.667694
   4    7    0 1    3.319274     0.000090     0.000092
   4    7    1 1    2.865180     0.005892     0.005807
   4    7    2 1    2.156842     0.000060     0.000061
   4    7    3 1    1.643520     0.002869     0.002846
   4    7    4 1    1.304590     0.000011     0.000011
   4    7    5 1    1.073961     0.000380     0.000387
   4    7    6 1    0.909635     0.000001     0.000001
   4    7    7 1    0.787572     0.000021     0.000021
   4    8    0 1    3.105527     0.000123     0.000124
   4    8    1 1    2.724301     0.000087     0.000088
   4    8    2 1    2.094788     0.000213     0.000215
   4    8    3 1    1.615562     0.002228     0.002230
   4    8    4 1    1.290474     0.002946     0.002927
   4    8    5 1    1.066045     0.015704     0.015992
   4    8    6 1    0.904809     0.000380     0.000380
   4    8    7 1    0.784434     0.043845     0.043709
   4    9    0 1    2.906981     0.000007     0.000007
   4    9    1 1    2.587295     0.009186     0.009218
   4    9    2 1    2.030548     0.000003     0.000003
   4    9    3 1    1.585539     0.004638     0.004617
   4    9    4 1    1.275017     0.000000     0.000000
   4    9    5 1    1.057282     0.000553     0.000566
   4    9    6 1    0.899433     0.000000     0.000000
   4    9    7 1    0.780923     0.000031     0.000031
   4   10    0 1    2.724621     0.000516     0.000517
   4   10    1 1    2.456209     0.000217     0.000216
   4   10    2 1    1.965303     0.000274     0.000273
   4   10    3 1    1.553886     0.000987     0.000999
   4   10    4 1    1.258383     0.015000     0.015059
   4   10    5 1    1.047738     0.001803     0.001847
   4   10    6 1    0.893535     0.001624     0.001639
   4   10    7 1    0.777054     0.005713     0.005675
   4   11    0 1    2.558221     0.000000     0.000000
   4   11    1 1    2.332213     0.047741     0.047145
   4   11    2 1    1.900032     0.000000     0.000000
   4   11    3 1    1.521016     0.025302     0.024817
   4   11    4 1    1.240733     0.000000     0.000000
   4   11    5 1    1.037486     0.002519     0.002581
   4   11    6 1    0.887150     0.000000     0.000000
   4   11    7 1    0.772844     0.000175     0.000173
   4   12    0 1    2.406899     1.028314     1.031739
   4   12    1 1    2.215846     0.000014     0.000014
   4   12    2 1    1.835508     0.054961     0.055833
   4   12    3 1    1.487304     0.000284     0.000280
   4   12    4 1    1.222230     1.574059     1.583630
   4   12    5 1    1.026594     0.000272     0.000275
   4   12    6 1    0.880312     0.059808     0.059629
   4   12    7 1    0.768310     0.003835     0.003796
   4   13    0 1    2.269461     0.000000     0.000000
   4   13    1 1    2.107214     0.101248     0.102097
   4   13    2 1    1.772324     0.000000     0.000000
   4   13    3 1    1.453088     0.042661     0.041994
   4   13    4 1    1.203028     0.000000     0.000000
   4   13    5 1    1.015137     0.005522     0.005547
   4   13    6 1    0.873055     0.000000     0.000000
   4   13    7 1    0.763471     0.000300     0.000295
   4   14    0 1    2.144614     0.000227     0.000228
   4   14    1 1    2.006145     0.000035     0.000035
   4   14    2 1    1.710914     0.002502     0.002545
   4   14    3 1    1.418663     0.000145     0.000143
   4   14    4 1    1.183273     0.004914     0.004916
   4   14    5 1    1.003183     0.000648     0.000657
   4   14    6 1    0.865416     0.000402     0.000395
   4   14    7 1    0.758347     0.003841     0.003756
   4   15    0 1    2.031078     0.000005     0.000005
   4   15    1 1    1.912295     0.007805     0.007861
   4   15    2 1    1.651580     0.000004     0.000004
   4   15    3 1    1.384283     0.003163     0.003091
   4   15    4 1    1.163102     0.000000     0.000000
   4   15    5 1    0.990803     0.000423     0.000428
   4   15    6 1    0.857431     0.000000     0.000000
   4   15    7 1    0.752956     0.000020     0.000020
   4   16    0 1    1.927652     0.000208     0.000209
   4   16    1 1    1.825232     0.000184     0.000188
   4   16    2 1    1.594515     0.001799     0.001793
   4   16    3 1    1.350162     0.000644     0.000636
   4   16    4 1    1.142642     0.000366     0.000365
   4   16    5 1    0.978063     0.011074     0.011160
   4   16    6 1    0.849134     0.000952     0.000938
   4   16    7 1    0.747319     0.036966     0.036449
   4   17    0 1    1.833239     0.000035     0.000035
   4   17    1 1    1.744478     0.002824     0.002842
   4   17    2 1    1.539829     0.000023     0.000023
   4   17    3 1    1.316475     0.001064     0.001059
   4   17    4 1    1.122005     0.000001     0.000001
   4   17    5 1    0.965027     0.000158     0.000159
   4   17    6 1    0.840561     0.000000     0.000000
   4   17    7 1    0.741456     0.000007     0.000007
   4   18    0 1    1.746854     0.000093     0.000094
   4   18    1 1    1.669550     3.160986     3.136940
   4   18    2 1    1.487564     0.000953     0.000940
   4   18    3 1    1.283365     2.835506     2.812099
   4   18    4 1    1.101295     0.000018     0.000019
   4   18    5 1    0.951755     2.275054     2.289243
   4   18    6 1    0.831747     0.003188     0.003159
   4   18    7 1    0.735385     1.619912     1.608343
   4   19    0 1    1.667623     0.000030     0.000029
   4   19    1 1    1.599975     0.001982     0.001979
   4   19    2 1    1.437716     0.000033     0.000033
   4   19    3 1    1.250944     0.000677     0.000681
   4   19    4 1    1.080603     0.000008     0.000008
   4   19    5 1    0.938303     0.000112     0.000112
   4   19    6 1    0.822724     0.000001     0.000001
   4   19    7 1    0.729126     0.000004     0.000004
   4   20    0 1    1.594772     0.000794     0.000791
   4   20    1 1    1.535303     0.000378     0.000375
   4   20    2 1    1.390245     0.001651     0.001613
   4   20    3 1    1.219297     0.003706     0.003732
   4   20    4 1    1.060006     0.001641     0.001677
   4   20    5 1    0.924724     0.015898     0.015919
   4   20    6 1    0.813524     0.010979     0.010778
   4   20    7 1    0.722700     0.049356     0.049463
   4   21    0 1    1.527623     0.000002     0.000002
   4   21    1 1    1.475115     0.002390     0.002355
   4   21    2 1    1.345083     0.000002     0.000002
   4   21    3 1    1.188487     0.000741     0.000743
   4   21    4 1    1.039575     0.000000     0.000000
   4   21    5 1    0.911066     0.000132     0.000131
   4   21    6 1    0.804178     0.000000     0.000000
   4   21    7 1    0.716124     0.000004     0.000004
   4   22    0 1    1.465580     0.000666     0.000654
   4   22    1 1    1.419024     0.000715     0.000708
   4   22    2 1    1.302149     0.005129     0.005120
   4   22    3 1    1.158558     0.001090     0.001085
   4   22    4 1    1.019368     0.002318     0.002333
   4   22    5 1    0.897372     0.003582     0.003605
   4   22    6 1    0.794714     0.052212     0.051813
   4   23    0 1    1.408118     0.000000     0.000000
   4   23    1 1    1.366676     0.009305     0.009130
   4   23    2 1    1.261347     0.000000     0.000000
   4   23    3 1    1.129539     0.002407     0.002403
   4   23    4 1    0.999433     0.000000     0.000000
   4   23    5 1    0.883683     0.000510     0.000511
   4   23    6 1    0.785159     0.000000     0.000000
   4   24    0 1    1.354777     0.022872     0.022549
   4   24    1 1    1.317748     0.000001     0.000001
   4   24    2 1    1.222577     1.862414     1.873502
   4   24    3 1    1.101443     0.000003     0.000003
   4   24    4 1    0.979813     0.048725     0.049105
   4   24    5 1    0.870033     0.001417     0.001395
   4   24    6 1    0.775538     1.083112     1.075732
   4   25    0 1    1.305152     0.000000     0.000000
   4   25    1 1    1.271949     0.028926     0.028785
   4   25    2 1    1.185736     0.000000     0.000000
   4   25    3 1    1.074275     0.010798     0.010992
   4   25    4 1    0.960540     0.000000     0.000000
   4   25    5 1    0.856456     0.001684     0.001661
   4   25    6 1    0.765875     0.000000     0.000000
   4   26    0 1    1.258887     0.004266     0.004282
   4   26    1 1    1.229012     0.000186     0.000186
   4   26    2 1    1.150722     0.000869     0.000868
   4   26    3 1    1.048030     0.000024     0.000025
   4   26    4 1    0.941642     0.005544     0.005553
   4   26    5 1    0.842978     0.000718     0.000708
   4   26    6 1    0.756191     0.017248     0.016855
   4   27    0 1    1.215666     0.000001     0.000001
   4   27    1 1    1.188699     0.001171     0.001174
   4   27    2 1    1.117433     0.000001     0.000001
   4   27    3 1    1.022696     0.000428     0.000432
   4   27    4 1    0.923138     0.000000     0.000000
   4   27    5 1    0.829624     0.000064     0.000063
   4   27    6 1    0.746508     0.000000     0.000000
   4   28    0 1    1.175211     0.002446     0.002439
   4   28    1 1    1.150795     0.000641     0.000640
   4   28    2 1    1.085771     0.000683     0.000698
   4   28    3 1    0.998256     0.000320     0.000325
   4   28    4 1    0.905044     0.003907     0.003900
   4   28    5 1    0.816417     0.007612     0.007477
   4   28    6 1    0.736841     0.001707     0.001695
   4   29    0 1    1.137273     0.000006     0.000006
   4   29    1 1    1.115103     0.000282     0.000284
   4   29    2 1    1.055642     0.000005     0.000005
   4   29    3 1    0.974690     0.000110     0.000111
   4   29    4 1    0.887371     0.000000     0.000000
   4   29    5 1    0.803374     0.000015     0.000015
   4   29    6 1    0.727210     0.000000     0.000000
   4   30    0 1    1.101634     0.000665     0.000679
   4   30    1 1    1.081447     2.967045     3.028997
   4   30    2 1    1.026954     0.000369     0.000375
   4   30    3 1    0.951973     2.662146     2.678504
   4   30    4 1    0.870127     0.002524     0.002486
   4   30    5 1    0.790510     2.135097     2.128974
   4   30    6 1    0.717628     0.000148     0.000153
   4   31    0 1    1.068096     0.000005     0.000005
   4   31    1 1    1.049667     0.000146     0.000150
   4   31    2 1    0.999623     0.000006     0.000006
   4   31    3 1    0.930080     0.000060     0.000060
   4   31    4 1    0.853315     0.000001     0.000001
   4   31    5 1    0.777840     0.000007     0.000007
   4   32    0 1    1.036485     0.000837     0.000857
   4   32    1 1    1.019619     0.000980     0.000986
   4   32    2 1    0.973568     0.003598     0.003625
   4   32    3 1    0.908984     0.004322     0.004305
   4   32    4 1    0.836935     0.005820     0.005762
   4   32    5 1    0.765373     0.018846     0.018590
   4   33    0 1    1.006645     0.000000     0.000000
   4   33    1 1    0.991172     0.000135     0.000137
   4   33    2 1    0.948713     0.000000     0.000000
   4   33    3 1    0.888656     0.000055     0.000055
   4   33    4 1    0.820987     0.000000     0.000000
   4   33    5 1    0.753119     0.000005     0.000005
   4   34    0 1    0.978433     0.001573     0.001586
   4   34    1 1    0.964208     0.001074     0.001077
   4   34    2 1    0.924987     0.002884     0.002888
   4   34    3 1    0.869067     0.002217     0.002181
   4   34    4 1    0.805466     0.019646     0.019335
   4   34    5 1    0.741084     0.003042     0.003018
   4   35    0 1    0.951724     0.000000     0.000000
   4   35    1 1    0.938617     0.000428     0.000428
   4   35    2 1    0.902323     0.000000     0.000000
   4   35    3 1    0.850189     0.000172     0.000170
   4   35    4 1    0.790368     0.000000     0.000000
   4   35    5 1    0.729274     0.000009     0.000009
   4   36    0 1    0.926404     0.939098     0.939955
   4   36    1 1    0.914302     0.000019     0.000019
   4   36    2 1    0.880657     0.035065     0.034976
   4   36    3 1    0.831993     0.000221     0.000219
   4   36    4 1    0.775685     1.444809     1.434988
   4   36    5 1    0.717692     0.000213     0.000220
   4   37    0 1    0.902369     0.000000     0.000000
   4   37    1 1    0.891174     0.002874     0.002899
   4   37    2 1    0.859933     0.000000     0.000000
   4   37    3 1    0.814452     0.001063     0.001044
   4   37    4 1    0.761411     0.000000     0.000000
   4   38    0 1    0.879526     0.003521     0.003506
   4   38    1 1    0.869150     0.000645     0.000635
   4   38    2 1    0.840095     0.015215     0.015025
   4   38    3 1    0.797538     0.000054     0.000054
   4   38    4 1    0.747537     0.000008     0.000008
   4   39    0 1    0.857790     0.000000     0.000000
   4   39    1 1    0.848156     0.000046     0.000046
   4   39    2 1    0.821092     0.000000     0.000000
   4   39    3 1    0.781225     0.000016     0.000016
   4   39    4 1    0.734054     0.000000     0.000000
   4   40    0 1    0.837083     0.001170     0.001158
   4   40    1 1    0.828123     0.001127     0.001115
   4   40    2 1    0.802876     0.007756     0.007642
   4   40    3 1    0.765486     0.000016     0.000016
   4   40    4 1    0.720952     0.000117     0.000119
   4   41    0 1    0.817337     0.000000     0.000000
   4   41    1 1    0.808990     0.000007     0.000006
   4   41    2 1    0.785404     0.000000     0.000000
   4   41    3 1    0.750298     0.000002     0.000002
   4   42    0 1    0.798486     0.000456     0.000451
   4   42    1 1    0.790698     2.698820     2.690676
   4   42    2 1    0.768633     0.002021     0.002001
   4   42    3 1    0.735637     2.420763     2.403749
   4   43    0 1    0.780472     0.000000     0.000000
   4   43    1 1    0.773194     0.000003     0.000002
   4   43    2 1    0.752525     0.000000     0.000000
   4   43    3 1    0.721478     0.000001     0.000001
   4   44    0 1    0.763241     0.002721     0.002676
   4   44    1 1    0.756431     0.001565     0.001530
   4   44    2 1    0.737044     0.002973     0.002953
   4   45    0 1    0.746745     0.000000     0.000000
   4   45    1 1    0.740363     0.000002     0.000002
   4   45    2 1    0.722156     0.000000     0.000000
   4   46    0 1    0.730937     0.001603     0.001586
   4   46    1 1    0.724948     0.001756     0.001745
   4   47    0 1    0.715776     0.000000     0.000000
   5    0    0 1    3.630930     0.000005     0.000005
   5    0    1 1    3.058501     0.009423     0.009402
   5    0    2 1    2.235786     0.000005     0.000005
   5    0    3 1    1.677656     0.003041     0.003053
   5    0    4 1    1.321468     0.000001     0.000001
   5    0    5 1    1.083318     0.000412     0.000421
   5    0    6 1    0.915299     0.000000     0.000000
   5    0    7 1    0.791240     0.000020     0.000020
   5    1    0 1    3.610482     0.000000     0.000000
   5    1    1 1    3.046250     0.007555     0.007501
   5    1    2 1    2.230987     0.015720     0.015639
   5    1    3 1    1.675626     0.001352     0.001353
   5    1    4 1    1.320474     0.049329     0.048993
   5    1    5 1    1.082771     0.012613     0.012883
   5    1    6 1    0.914969     0.100217     0.099957
   5    1    7 1    0.791027     0.000322     0.000321
   5    2    0 1    3.551150     0.000007     0.000007
   5    2    1 1    3.010360     0.000108     0.000108
   5    2    2 1    2.216773     0.000032     0.000032
   5    2    3 1    1.669578     0.000038     0.000038
   5    2    4 1    1.317509     0.000003     0.000003
   5    2    5 1    1.081134     0.000006     0.000006
   5    2    6 1    0.913981     0.000001     0.000001
   5    2    7 1    0.790388     0.000001     0.000001
   5    3    0 1    3.458448     0.000000     0.000000
   5    3    1 1    2.953263     0.005964     0.005864
   5    3    2 1    2.193674     0.000493     0.000496
   5    3    3 1    1.659643     0.000212     0.000209
   5    3    4 1    1.312610     0.006574     0.006554
   5    3    5 1    1.078422     0.012416     0.012659
   5    3    6 1    0.912340     0.001917     0.001910
   5    3    7 1    0.789327     0.000090     0.000090
   5    4    0 1    3.340070     0.000076     0.000077
   5    4    1 1    2.878523     0.000089     0.000088
   5    4    2 1    2.162516     0.000297     0.000303
   5    4    3 1    1.646027     0.000028     0.000027
   5    4    4 1    1.305843     0.000020     0.000020
   5    4    5 1    1.074660     0.000003     0.000003
   5    4    6 1    0.910059     0.000008     0.000008
   5    4    7 1    0.787848     0.000000     0.000000
   5    5    0 1    3.204341     0.000000     0.000000
   5    5    1 1    2.790276     0.074374     0.074306
   5    5    2 1    2.124341     0.000031     0.000031
   5    5    3 1    1.629003     0.047421     0.047322
   5    5    4 1    1.297294     0.001198     0.001194
   5    5    5 1    1.069880     0.488021     0.496465
   5    5    6 1    0.907151     0.000181     0.000181
   5    5    7 1    0.785959     0.313836     0.313145
   5    6    0 1    3.058954     0.085758     0.085588
   5    6    1 1    2.692697     0.000062     0.000063
   5    6    2 1    2.080318     0.132956     0.133382
   5    6    3 1    1.608896     0.000024     0.000024
   5    6    4 1    1.287069     0.037523     0.037238
   5    6    5 1    1.064123     0.000003     0.000003
   5    6    6 1    0.903633     0.003446     0.003444
   5    6    7 1    0.783668     0.000000     0.000000
   5    7    0 1    2.910243     0.000000     0.000000
   5    7    1 1    2.589594     0.003355     0.003365
   5    7    2 1    2.031658     0.000387     0.000387
   5    7    3 1    1.586067     0.291396     0.290055
   5    7    4 1    1.275292     0.000139     0.000138
   5    7    5 1    1.057438     0.144493     0.147827
   5    7    6 1    0.899529     0.001323     0.001329
   5    7    7 1    0.780986     0.731529     0.727519
   5    8    0 1    2.762950     0.000365     0.000365
   5    8    1 1    2.484179     0.000077     0.000078
   5    8    2 1    1.979544     0.000937     0.000933
   5    8    3 1    1.560896     0.000042     0.000042
   5    8    4 1    1.262097     0.000138     0.000138
   5    8    5 1    1.049879     0.000006     0.000006
   5    8    6 1    0.894862     0.000025     0.000025
   5    8    7 1    0.777926     0.000000     0.000000
   5    9    0 1    2.620332     0.000000     0.000000
   5    9    1 1    2.378985     0.002250     0.002240
   5    9    2 1    1.925068     0.002016     0.002028
   5    9    3 1    1.533768     0.010323     0.010218
   5    9    4 1    1.247626     0.001420     0.001430
   5    9    5 1    1.041506     0.000095     0.000097
   5    9    6 1    0.889660     0.008633     0.008703
   5    9    7 1    0.774501     0.008054     0.007998
   5   10    0 1    2.484421     0.000214     0.000216
   5   10    1 1    2.275888     0.000099     0.000097
   5   10    2 1    1.869202     0.000394     0.000400
   5   10    3 1    1.505061     0.000076     0.000075
   5   10    4 1    1.232028     0.000076     0.000076
   5   10    5 1    1.032379     0.000009     0.000009
   5   10    6 1    0.883952     0.000009     0.000009
   5   10    7 1    0.770726     0.000000     0.000000
   5   11    0 1    2.356324     0.000000     0.000000
   5   11    1 1    2.176195     0.003579     0.003657
   5   11    2 1    1.812780     0.014061     0.014391
   5   11    3 1    1.475135     0.010405     0.010256
   5   11    4 1    1.215450     0.054912     0.055320
   5   11    5 1    1.022567     0.000496     0.000501
   5   11    6 1    0.877768     0.082847     0.082323
   5   11    7 1    0.766617     0.009312     0.009200
   5   12    0 1    2.236494     0.000184     0.000182
   5   12    1 1    2.080745     0.005074     0.005091
   5   12    2 1    1.756488     0.000336     0.000338
   5   12    3 1    1.444322     0.002786     0.002767
   5   12    4 1    1.198039     0.000072     0.000073
   5   12    5 1    1.012134     0.000462     0.000465
   5   12    6 1    0.871143     0.000007     0.000007
   5   12    7 1    0.762192     0.000022     0.000021
   5   13    0 1    2.124948     0.000000     0.000000
   5   13    1 1    1.990020     0.003181     0.003166
   5   13    2 1    1.700879     0.014250     0.014612
   5   13    3 1    1.412926     0.010729     0.010561
   5   13    4 1    1.179938     0.053992     0.053950
   5   13    5 1    1.001148     0.000208     0.000211
   5   13    6 1    0.864109     0.084036     0.082557
   5   13    7 1    0.757467     0.010386     0.010151
   5   14    0 1    2.021429     0.000311     0.000311
   5   14    1 1    1.904235     0.000019     0.000019
   5   14    2 1    1.646380     0.000437     0.000433
   5   14    3 1    1.381216     0.000024     0.000024
   5   14    4 1    1.161282     0.000114     0.000113
   5   14    5 1    0.989677     0.000009     0.000010
   5   14    6 1    0.856700     0.000009     0.000009
   5   14    7 1    0.752462     0.000001     0.000001
   5   15    0 1    1.925519     0.000000     0.000000
   5   15    1 1    1.823421     0.001093     0.001113
   5   15    2 1    1.593308     0.002184     0.002176
   5   15    3 1    1.349428     0.009498     0.009373
   5   15    4 1    1.142197     0.001473     0.001469
   5   15    5 1    0.977784     0.000179     0.000180
   5   15    6 1    0.848951     0.009533     0.009388
   5   15    7 1    0.747195     0.008873     0.008750
   5   16    0 1    1.836720     0.000782     0.000794
   5   16    1 1    1.747477     0.000010     0.000010
   5   16    2 1    1.541890     0.001043     0.001044
   5   16    3 1    1.317762     0.000004     0.000004
   5   16    4 1    1.122802     0.000303     0.000304
   5   16    5 1    0.965534     0.000000     0.000000
   5   16    6 1    0.840896     0.000019     0.000019
   5   16    7 1    0.741685     0.000000     0.000000
   5   17    0 1    1.754500     0.000000     0.000000
   5   17    1 1    1.676222     0.000315     0.000315
   5   17    2 1    1.492277     0.000432     0.000426
   5   17    3 1    1.286387     0.215592     0.213920
   5   17    4 1    1.103204     0.000074     0.000076
   5   17    5 1    0.952986     0.203839     0.204985
   5   17    6 1    0.832568     0.001524     0.001510
   5   17    7 1    0.735952     0.616454     0.612197
   5   18    0 1    1.678329     0.036632     0.036813
   5   18    1 1    1.609424     0.000008     0.000008
   5   18    2 1    1.444560     0.060253     0.059829
   5   18    3 1    1.255444     0.000006     0.000006
   5   18    4 1    1.083499     0.012636     0.012911
   5   18    5 1    0.940198     0.000001     0.000001
   5   18    6 1    0.824001     0.001240     0.001223
   5   18    7 1    0.730014     0.000000     0.000000
   5   19    0 1    1.607696     0.000000     0.000000
   5   19    1 1    1.546825     0.110286     0.110973
   5   19    2 1    1.398782     0.000050     0.000049
   5   19    3 1    1.225044     0.020987     0.021093
   5   19    4 1    1.063776     0.000986     0.001006
   5   19    5 1    0.927224     0.550682     0.551010
   5   19    6 1    0.815225     0.000295     0.000289
   5   19    7 1    0.723891     0.232231     0.231584
   5   20    0 1    1.542122     0.001476     0.001477
   5   20    1 1    1.488157     0.000012     0.000012
   5   20    2 1    1.354949     0.001747     0.001722
   5   20    3 1    1.195276     0.000015     0.000015
   5   20    4 1    1.044110     0.000485     0.000497
   5   20    5 1    0.914113     0.000003     0.000003
   5   20    6 1    0.806272     0.000037     0.000036
   5   20    7 1    0.717601     0.000000     0.000000
   5   21    0 1    1.481160     0.000000     0.000000
   5   21    1 1    1.433152     0.005055     0.005050
   5   21    2 1    1.313040     0.000444     0.000443
   5   21    3 1    1.166209     0.000418     0.000415
   5   21    4 1    1.024567     0.005612     0.005679
   5   21    5 1    0.900913     0.009047     0.009070
   5   21    6 1    0.797170     0.001707     0.001689
   5   21    7 1    0.711161     0.000544     0.000597
   5   22    0 1    1.424403     0.000395     0.000393
   5   22    1 1    1.381550     0.000020     0.000020
   5   22    2 1    1.273011     0.000470     0.000468
   5   22    3 1    1.137893     0.000034     0.000034
   5   22    4 1    1.005206     0.000124     0.000126
   5   22    5 1    0.887666     0.000006     0.000006
   5   22    6 1    0.787948     0.000009     0.000009
   5   23    0 1    1.371479     0.000000     0.000000
   5   23    1 1    1.333103     0.005633     0.005564
   5   23    2 1    1.234809     0.015021     0.015077
   5   23    3 1    1.110363     0.000990     0.001005
   5   23    4 1    0.986076     0.044995     0.045386
   5   23    5 1    0.874409     0.009150     0.009055
   5   23    6 1    0.778632     0.095935     0.095323
   5   24    0 1    1.322052     0.000226     0.000224
   5   24    1 1    1.287576     0.000458     0.000455
   5   24    2 1    1.198366     0.000256     0.000257
   5   24    3 1    1.083640     0.000404     0.000413
   5   24    4 1    0.967217     0.000068     0.000068
   5   24    5 1    0.861179     0.000086     0.000085
   5   24    6 1    0.769247     0.000005     0.000005
   5   25    0 1    1.275818     0.000000     0.000000
   5   25    1 1    1.244750     0.005460     0.005497
   5   25    2 1    1.163610     0.014536     0.014438
   5   25    3 1    1.057738     0.000427     0.000437
   5   25    4 1    0.948664     0.046259     0.046563
   5   25    5 1    0.848005     0.010708     0.010541
   5   25    6 1    0.759814     0.092547     0.090613
   5   26    0 1    1.232501     0.000215     0.000215
   5   26    1 1    1.204424     0.000004     0.000004
   5   26    2 1    1.130466     0.000259     0.000258
   5   26    3 1    1.032658     0.000010     0.000010
   5   26    4 1    0.930445     0.000063     0.000063
   5   26    5 1    0.834916     0.000004     0.000004
   5   26    6 1    0.750356     0.000005     0.000005
   5   27    0 1    1.191856     0.000000     0.000000
   5   27    1 1    1.166410     0.003069     0.003049
   5   27    2 1    1.098857     0.000475     0.000485
   5   27    3 1    1.008397     0.000213     0.000215
   5   27    4 1    0.912581     0.006674     0.006649
   5   27    5 1    0.821936     0.009686     0.009541
   5   27    6 1    0.740892     0.001854     0.001840
   5   28    0 1    1.153658     0.000357     0.000357
   5   28    1 1    1.130535     0.000001     0.000001
   5   28    2 1    1.068706     0.000437     0.000445
   5   28    3 1    0.984945     0.000000     0.000000
   5   28    4 1    0.895089     0.000101     0.000102
   5   28    5 1    0.809087     0.000000     0.000000
   5   28    6 1    0.731439     0.000008     0.000008
   5   29    0 1    1.117707     0.000000     0.000000
   5   29    1 1    1.096640     0.035147     0.035945
   5   29    2 1    1.039938     0.000014     0.000015
   5   29    3 1    0.962288     0.081370     0.081518
   5   29    4 1    0.877982     0.001254     0.001247
   5   29    5 1    0.796386     0.363183     0.359653
   5   29    6 1    0.722015     0.000082     0.000083
   5   30    0 1    1.083821     0.006409     0.006549
   5   30    1 1    1.064581     0.000001     0.000001
   5   30    2 1    1.012478     0.006571     0.006606
   5   30    3 1    0.940408     0.000001     0.000001
   5   30    4 1    0.861270     0.001850     0.001819
   5   30    5 1    0.783851     0.000000     0.000000
   5   30    6 1    0.712634     0.000093     0.000101
   5   31    0 1    1.051838     0.000000     0.000000
   5   31    1 1    1.034224     0.011949     0.012220
   5   31    2 1    0.986258     0.000298     0.000301
   5   31    3 1    0.919286     0.314901     0.314914
   5   31    4 1    0.844956     0.000197     0.000194
   5   31    5 1    0.771493     0.092815     0.092084
   5   32    0 1    1.021609     0.000538     0.000542
   5   32    1 1    1.005447     0.000001     0.000001
   5   32    2 1    0.961209     0.000684     0.000685
   5   32    3 1    0.898900     0.000002     0.000002
   5   32    4 1    0.829044     0.000153     0.000151
   5   32    5 1    0.759324     0.000000     0.000000
   5   33    0 1    0.993000     0.000000     0.000000
   5   33    1 1    0.978139     0.001039     0.001047
   5   33    2 1    0.937265     0.001610     0.001607
   5   33    3 1    0.879226     0.005395     0.005371
   5   33    4 1    0.813534     0.001188     0.001166
   5   33    5 1    0.747353     0.000043     0.000043
   5   34    0 1    0.965890     0.000096     0.000096
   5   34    1 1    0.952197     0.000002     0.000002
   5   34    2 1    0.914367     0.000121     0.000121
   5   34    3 1    0.860241     0.000005     0.000005
   5   34    4 1    0.798425     0.000026     0.000026
   5   34    5 1    0.735589     0.000001     0.000001
   5   35    0 1    0.940169     0.000000     0.000000
   5   35    1 1    0.927527     0.001635     0.001636
   5   35    2 1    0.892456     0.011863     0.011971
   5   35    3 1    0.841920     0.005721     0.005641
   5   35    4 1    0.783712     0.049370     0.049191
   5   35    5 1    0.724035     0.000104     0.000104
   5   36    0 1    0.915736     0.000038     0.000038
   5   36    1 1    0.904042     0.000025     0.000025
   5   36    2 1    0.871478     0.000049     0.000048
   5   36    3 1    0.824240     0.000024     0.000024
   5   36    4 1    0.769391     0.000010     0.000010
   5   36    5 1    0.712697     0.000004     0.000004
   5   37    0 1    0.892501     0.000000     0.000000
   5   37    1 1    0.881665     0.001084     0.001083
   5   37    2 1    0.851380     0.012366     0.012190
   5   37    3 1    0.807174     0.006747     0.006634
   5   37    4 1    0.755455     0.046898     0.045838
   5   38    0 1    0.870381     0.000027     0.000027
   5   38    1 1    0.860322     0.000000     0.000000
   5   38    2 1    0.832115     0.000034     0.000034
   5   38    3 1    0.790701     0.000001     0.000001
   5   38    4 1    0.741898     0.000006     0.000006
   5   39    0 1    0.849300     0.000000     0.000000
   5   39    1 1    0.839946     0.000000     0.000000
   5   39    2 1    0.813636     0.002054     0.002017
   5   39    3 1    0.774795     0.004976     0.004942
   5   39    4 1    0.728713     0.001315     0.001300
   5   40    0 1    0.829188     0.000032     0.000031
   5   40    1 1    0.820477     0.000000     0.000000
   5   40    2 1    0.795902     0.000039     0.000039
   5   40    3 1    0.759435     0.000000     0.000000
   5   40    4 1    0.715889     0.000007     0.000007
   5   41    0 1    0.809983     0.000000     0.000000
   5   41    1 1    0.801856     0.007719     0.007609
   5   41    2 1    0.778871     0.000417     0.000414
   5   41    3 1    0.744597     0.132723     0.131275
   5   42    0 1    0.791625     0.000222     0.000221
   5   42    1 1    0.784033     0.000000     0.000000
   5   42    2 1    0.762507     0.000307     0.000302
   5   42    3 1    0.730261     0.000000     0.000000
   5   43    0 1    0.774061     0.000000     0.000000
   5   43    1 1    0.766959     0.116636     0.115280
   5   43    2 1    0.746773     0.000063     0.000062
   5   43    3 1    0.716405     0.008634     0.009045
   5   44    0 1    0.757242     0.000044     0.000043
   5   44    1 1    0.750590     0.000000     0.000000
   5   44    2 1    0.731638     0.000047     0.000046
   5   45    0 1    0.741123     0.000000     0.000000
   5   45    1 1    0.734883     0.001201     0.001192
   5   45    2 1    0.717068     0.000349     0.000363
   5   46    0 1    0.725662     0.000004     0.000004
   5   46    1 1    0.719802     0.000000     0.000000
   5   47    0 1    0.710821     0.000000     0.000000
   6    0    0 1    3.025775     0.684439     0.680258
   6    0    1 1    2.669983     0.000012     0.000012
   6    0    2 1    2.069790     0.219990     0.220088
   6    0    3 1    1.604011     0.000023     0.000023
   6    0    4 1    1.284564     1.108875     1.099850
   6    0    5 1    1.062706     0.000353     0.000360
   6    0    6 1    0.902765     0.154207     0.154283
   6    0    7 1    0.783101     0.000013     0.000013
   6    1    0 1    3.013911     0.000012     0.000012
   6    1    1 1    2.661821     0.020045     0.020117
   6    1    2 1    2.065981     0.000006     0.000006
   6    1    3 1    1.602236     0.036720     0.036682
   6    1    4 1    1.283652     0.000001     0.000001
   6    1    5 1    1.062190     0.004675     0.004771
   6    1    6 1    0.902449     0.000000     0.000000
   6    1    7 1    0.782895     0.000297     0.000295
   6    2    0 1    2.979139     0.000009     0.000009
   6    2    1 1    2.637776     0.001124     0.001121
   6    2    2 1    2.054677     0.000405     0.000404
   6    2    3 1    1.596947     0.001302     0.001299
   6    2    4 1    1.280927     0.006441     0.006389
   6    2    5 1    1.060644     0.000210     0.000214
   6    2    6 1    0.901500     0.003531     0.003538
   6    2    7 1    0.782275     0.000505     0.000502
   6    3    0 1    2.923768     0.000225     0.000221
   6    3    1 1    2.599109     0.003810     0.003815
   6    3    2 1    2.036244     0.000109     0.000109
   6    3    3 1    1.588246     0.004461     0.004441
   6    3    4 1    1.276424     0.000007     0.000007
   6    3    5 1    1.058083     0.000639     0.000654
   6    3    6 1    0.899926     0.000000     0.000000
   6    3    7 1    0.781246     0.000035     0.000035
   6    4    0 1    2.851191     0.000008     0.000008
   6    4    1 1    2.547726     0.000004     0.000004
   6    4    2 1    2.011251     0.000050     0.000050
   6    4    3 1    1.576300     0.000310     0.000309
   6    4    4 1    1.270198     0.002514     0.002504
   6    4    5 1    1.054529     0.001515     0.001552
   6    4    6 1    0.897736     0.000158     0.000159
   6    4    7 1    0.779812     0.007632     0.007586
   6    5    0 1    2.765361     0.002745     0.002742
   6    5    1 1    2.485931     0.002704     0.002724
   6    5    2 1    1.980430     0.001473     0.001467
   6    5    3 1    1.561330     0.002096     0.002119
   6    5    4 1    1.262326     0.000202     0.000203
   6    5    5 1    1.050012     0.000322     0.000330
   6    5    6 1    0.894944     0.000033     0.000034
   6    5    7 1    0.777980     0.000017     0.000017
   6    6    0 1    2.670284     0.000006     0.000006
   6    6    1 1    2.416178     0.479200     0.479397
   6    6    2 1    1.944616     0.000019     0.000019
   6    6    3 1    1.543600     0.429885     0.430921
   6    6    4 1    1.252901     0.001397     0.001406
   6    6    5 1    1.044568     0.344454     0.353017
   6    6    6 1    0.891567     0.002997     0.003024
   6    6    7 1    0.775758     0.244533     0.242873
   6    7    0 1    2.569640     0.002577     0.002588
   6    7    1 1    2.340855     0.003400     0.003356
   6    7    2 1    1.904696     0.002167     0.002180
   6    7    3 1    1.523405     0.001668     0.001637
   6    7    4 1    1.242029     0.000456     0.000459
   6    7    5 1    1.038243     0.000302     0.000310
   6    7    6 1    0.887624     0.000059     0.000060
   6    7    7 1    0.773156     0.000014     0.000014
   6    8    0 1    2.466548     0.000005     0.000005
   6    8    1 1    2.262124     0.000026     0.000026
   6    8    2 1    1.861554     0.000054     0.000055
   6    8    3 1    1.501060     0.000283     0.000278
   6    8    4 1    1.229830     0.000072     0.000072
   6    8    5 1    1.031085     0.002773     0.002827
   6    8    6 1    0.883139     0.007546     0.007553
   6    8    7 1    0.770187     0.005929     0.005878
   6    9    0 1    2.363486     0.000164     0.000162
   6    9    1 1    2.181833     0.006198     0.006308
   6    9    2 1    1.816035     0.000113     0.000115
   6    9    3 1    1.476887     0.002437     0.002404
   6    9    4 1    1.216429     0.000011     0.000011
   6    9    5 1    1.023150     0.000469     0.000473
   6    9    6 1    0.878137     0.000000     0.000000
   6    9    7 1    0.766863     0.000021     0.000021
   6   10    0 1    2.262307     0.000140     0.000138
   6   10    1 1    2.101484     0.001141     0.001150
   6   10    2 1    1.768911     0.000044     0.000045
   6   10    3 1    1.451205     0.000492     0.000485
   6   10    4 1    1.201959     0.000027     0.000027
   6   10    5 1    1.014494     0.000772     0.000776
   6   10    6 1    0.872646     0.020241     0.019990
   6   10    7 1    0.763198     0.000002     0.000002
   6   11    0 1    2.164313     0.000006     0.000006
   6   11    1 1    2.022241     0.036379     0.036403
   6   11    2 1    1.720866     0.000005     0.000005
   6   11    3 1    1.424321     0.011262     0.011200
   6   11    4 1    1.186550     0.000001     0.000001
   6   11    5 1    1.005178     0.002566     0.002597
   6   11    6 1    0.866696     0.000000     0.000000
   6   11    7 1    0.759208     0.000097     0.000095
   6   12    0 1    2.070351     0.223855     0.223981
   6   12    1 1    1.944965     0.000008     0.000008
   6   12    2 1    1.672490     2.533201     2.523305
   6   12    3 1    1.396525     0.000226     0.000221
   6   12    4 1    1.170336     0.375238     0.373186
   6   12    5 1    0.995263     0.000053     0.000054
   6   12    6 1    0.860316     1.664436     1.637803
   6   12    7 1    0.754908     0.001334     0.001304
   6   13    0 1    1.980921     0.000008     0.000008
   6   13    1 1    1.870258     0.064739     0.065733
   6   13    2 1    1.624272     0.000005     0.000005
   6   13    3 1    1.368085     0.024689     0.024211
   6   13    4 1    1.153444     0.000000     0.000000
   6   13    5 1    0.984812     0.004490     0.004528
   6   13    6 1    0.853539     0.000000     0.000000
   6   13    7 1    0.750317     0.000189     0.000186
   6   14    0 1    1.896259     0.001312     0.001318
   6   14    1 1    1.798514     0.001625     0.001668
   6   14    2 1    1.576610     0.002312     0.002307
   6   14    3 1    1.339239     0.000793     0.000783
   6   14    4 1    1.135998     0.005028     0.005009
   6   14    5 1    0.973887     0.001082     0.001091
   6   14    6 1    0.846397     0.037865     0.037268
   6   14    7 1    0.745452     0.000028     0.000027
   6   15    0 1    1.816414     0.000106     0.000108
   6   15    1 1    1.729962     0.005120     0.005146
   6   15    2 1    1.529817     0.000073     0.000072
   6   15    3 1    1.310202     0.001964     0.001960
   6   15    4 1    1.118115     0.000005     0.000005
   6   15    5 1    0.962548     0.000335     0.000336
   6   15    6 1    0.838922     0.000000     0.000000
   6   15    7 1    0.740329     0.000014     0.000014
   6   16    0 1    1.741306     0.000156     0.000157
   6   16    1 1    1.664705     0.000028     0.000028
   6   16    2 1    1.484134     0.000819     0.000808
   6   16    3 1    1.281160     0.000050     0.000049
   6   16    4 1    1.099901     0.000044     0.000045
   6   16    5 1    0.950855     0.001896     0.001908
   6   16    6 1    0.831146     0.014723     0.014585
   6   16    7 1    0.734969     0.004839     0.004803
   6   17    0 1    1.670773     0.001031     0.001025
   6   17    1 1    1.602757     0.001836     0.001835
   6   17    2 1    1.439734     0.000733     0.000731
   6   17    3 1    1.252272     0.000740     0.000745
   6   17    4 1    1.081458     0.000055     0.000057
   6   17    5 1    0.938863     0.000119     0.000119
   6   17    6 1    0.823102     0.000005     0.000005
   6   17    7 1    0.729389     0.000005     0.000005
   6   18    0 1    1.604599     0.000421     0.000421
   6   18    1 1    1.544066     0.465173     0.466564
   6   18    2 1    1.396741     0.000788     0.000770
   6   18    3 1    1.223672     0.417130     0.419439
   6   18    4 1    1.062877     0.000019     0.000020
   6   18    5 1    0.926628     0.334518     0.334796
   6   18    6 1    0.814820     0.007392     0.007258
   6   18    7 1    0.723608     0.237184     0.236760
   6   19    0 1    1.542540     0.000882     0.000883
   6   19    1 1    1.488533     0.001227     0.001211
   6   19    2 1    1.355233     0.001046     0.001031
   6   19    3 1    1.195471     0.000546     0.000548
   6   19    4 1    1.044240     0.000271     0.000278
   6   19    5 1    0.914201     0.000076     0.000076
   6   19    6 1    0.806331     0.000030     0.000029
   6   19    7 1    0.717643     0.000003     0.000003
   6   20    0 1    1.484340     0.000668     0.000660
   6   20    1 1    1.436033     0.000069     0.000069
   6   20    2 1    1.315254     0.000021     0.000021
   6   20    3 1    1.167760     0.000726     0.000722
   6   20    4 1    1.025618     0.000267     0.000271
   6   20    5 1    0.901628     0.002160     0.002164
   6   20    6 1    0.797665     0.000610     0.000603
   6   20    7 1    0.711513     0.008562     0.009373
   6   21    0 1    1.429742     0.000045     0.000045
   6   21    1 1    1.386421     0.001409     0.001376
   6   21    2 1    1.276819     0.000043     0.000043
   6   21    3 1    1.140610     0.000645     0.000643
   6   21    4 1    1.007078     0.000006     0.000006
   6   21    5 1    0.888954     0.000084     0.000085
   6   21    6 1    0.788849     0.000000     0.000000
   6   22    0 1    1.378495     0.001065     0.001041
   6   22    1 1    1.339543     0.000689     0.000680
   6   22    2 1    1.239922     0.001212     0.001218
   6   22    3 1    1.114076     0.000850     0.000860
   6   22    4 1    0.988674     0.001294     0.001306
   6   22    5 1    0.876219     0.000086     0.000086
   6   22    6 1    0.779909     0.000050     0.000050
[truncated: 4,275,607 more chars]
