# Supplementary material for: pdCIFplotter: visualizing powder diffraction data in pdCIF format
Source: J Appl Crystallogr. 2022 May 25;55(Pt 3):631–7. doi: 10.1107/S1600576722003478 (PMC9172038; doi:10.1107/S1600576722003478)
Supplement: Supplementary file 4 [file j-55-00631-sup4.zip › third/third.inp]

#include "../cif.inc"

macro ciffile { "third.cif" }
system_before_save_OUT { del ciffile }

/*
Input file and data used with permission from
http://community.dur.ac.uk/john.evans/topas_workshop/tutorial_GA_magnetic.htm
*/


'-----------------------------------------------------------------

' {{{ tof-specific macros
macro tof_sample_peakshape(lor,lor_val,dsp,dsp_val,dspsq,dspsq_val)
{
      prm dsp dsp_val del = 0.05 Val + 1; min 1
      prm dspsq dspsq_val del = 0.05 Val + 1; min -5
      peak_type pv
         pv_lor lor lor_val
         pv_fwhm  = dsp D_spacing + dspsq D_spacing^2;
}
macro wifd_mic_new(two_theta,two_thetav,tspow,tspowv,tauf_0,tauf_0v,tauf_1,tauf_1v,taus_0,taus_0v,taus_1,taus_1v,t_eff,t_effv,hhh,hhhv,double_pulse,double_pulsev) {
   local  !two_theta two_thetav
	prm tspow   tspowv min 1.5 max 5.5
	prm tauf_0  tauf_0v min 0.001
	prm tauf_1  tauf_1v min 0.01
	prm taus_0  taus_0v min 0.001
	prm taus_1  taus_1v min 0.001
	prm t_eff  t_effv min 90.0
   prm hhh  hhhv min .001
   prm double_pulse  double_pulsev min 0.001
	local  !lam = 2 D_spacing Sin(0.00872664626 two_theta)  ;

 	user_defined_convolution = X^tspow Exp(-X / (tauf_0 + tauf_1 lam ));
   min 0 max = 10 (tauf_0 + tauf_1 lam );

	local !storage = Exp( -950 /(t_eff lam^2)) hhh;
        push_peak
                hat = double_pulse ;
                scale_top_peak = (1-storage);
        bring_2nd_peak_to_top
                exp_conv_const = -Ln(0.001) / (taus_0 + taus_1 / lam^2);
                scale_top_peak = storage;
        add_pop_1st_2nd_peak
}
'-----------------------------------------------------------------
'}}}

'{{{ r-factors and control information
r_exp 		1.0115576
r_exp_dash 	1.98395068
r_wp 			1.89551196
r_wp_dash 	3.71763531
r_p 			1.63969339
r_p_dash 	5.11230644
gof 			1.8738547
weighted_Durbin_Watson  2.2275462
iters 1000
'continue_after_convergence
no_LIMIT_warnings
do_errors
'randomize_on_errors
'}}}

'-----------------------------------------------------------------

'{{{ select data to use here and enter filenames

#define USE_BANK1  macro filename_bank1 {xye_data\gem68242_b1_tof.dat}  macro start_end_bank1 {start_X 1000 finish_X 16000}
#define USE_BANK2  macro filename_bank2 {xye_data\gem68242_b2_tof.dat}  macro start_end_bank2 {start_X 2000 finish_X 20000}
#define USE_BANK3  macro filename_bank3 {xye_data\gem68242_b3_tof.dat}  macro start_end_bank3 {start_X 2000 finish_X 17000}
#define USE_BANK4  macro filename_bank4 {xye_data\gem68242_b4_tof.dat}  macro start_end_bank4 {start_X 3000 finish_X 20000}
#define USE_BANK5  macro filename_bank5 {xye_data\gem68242_b5_tof.dat}  macro start_end_bank5 {start_X 3000 finish_X 18000}
#define USE_BANK6  macro filename_bank6 {xye_data\gem68242_b6_tof.dat}  macro start_end_bank6 {start_X 3500 finish_X 16800}
'}}}

''{{{ information specific to bank 1 refinement here
#ifdef USE_BANK1
TOF_XYE(filename_bank1, 1.9) start_end_bank1
	local !t0 -2.06180_2.09438
	local !t1  746.82024_1.14489
	local !t2  0.08099_0.10281
	TOF_x_axis_calibration(t0_bank1,=t0;, difc_bank1, =t1;, difa_bank1,  =t2;)
	local !bank_two_theta 9.39
	r_wp  3.26106721 'bank 1
	bkg    0.488563679_0.00153320451 -0.0200327774_0.00267694524  0.0137786402_0.00244335005  0.0105826723_0.0022584263 -0.0104199491_0.00217688378  0.0112563262_0.00194167435  0.00252062122_0.00180864174 -0.00195712671_0.00152693494  0.00962334497_0.00123526011
	local !mu -0.09453_0.02556 min -10
	local !fixb -0.98488_0.32127

   str
		tof_sample_peakshape(!lor_bank1, 0.237045863_0.0303157014,!dsp_bank1, 27.48013_0.21702,!dspsq_bank1,0)
		r_bragg  1.20425225
		scale scal_bank1  2.37769511e-05`_1.072e-07

   str
		tof_sample_peakshape(!lor_bank1, 0.237045863_0.0303157014,!dsp_bank1, 27.48013_0.21702,!dspsq_bank1,0)
		r_bragg  1.25362504
		scale scal_bank1V  1.52521246`_0.3123

   str
		tof_sample_peakshape(!lor_bank1, 0.237045863_0.0303157014,!dsp_bank1, 27.48013_0.21702,!dspsq_bank1,0)
		r_bragg  0.916799825
		scale scal_bank1Ce2O2Se  0.000383333572`_3.909e-05
#endif
'}}}

'{{{ information specific to bank 2 refinement here
#ifdef USE_BANK2
TOF_XYE(filename_bank2, 1.9) start_end_bank2
	local !t0 -3.04810_0.95454
	local !t1  1488.15425_0.52916
	local !t2 -0.09357_0.04918
	TOF_x_axis_calibration(t0_bank2,=t0;, difc_bank2, =t1;, difa_bank2, =t2;)
	local !bank_two_theta 17.98
	r_wp  2.2606779 'bank 2
	bkg    0.309965812_0.000866123656 -0.0238656588_0.00153644605  0.0136572659_0.00131335727  0.0084207101_0.00116106342  0.000784838575_0.000821999  0.0074534486_0.0007070701
	local !mu  0.08345_0.00486 min -10
	local !fixb  0.22862_0.09267
   exclude 9100 9800
   str
		tof_sample_peakshape(!lor_bank2, 0.0548107723_0.0145484526,!dsp_bank2, 40.92952_0.14886,!dspsq_bank2,0)
		r_bragg  0.628577276
		scale scal_bank2  5.91770268e-05`_1.391e-07

   str
		tof_sample_peakshape(!lor_bank2, 0.0548107723_0.0145484526,!dsp_bank2, 40.92952_0.14886,!dspsq_bank2,0)
		r_bragg  0.98415571
		scale scal_bank2V  3.77880888`_0.2828

   str
		tof_sample_peakshape(!lor_bank2, 0.0548107723_0.0145484526,!dsp_bank2, 40.92952_0.14886,!dspsq_bank2,0)
		r_bragg  0.449884998
		scale scal_bank2Ce2O2Se  0.000170984564`_3.174e-05
#endif
'}}}

'{{{ information specific to bank 3 refinement here
#ifdef USE_BANK3
TOF_XYE(filename_bank3, 1.9) start_end_bank3
	local !t0 -0.61876_0.32593
	local !t1  2814.53810_0.29600
	local !t2  0.31651_0.06143
	TOF_x_axis_calibration(t0_bank3,=t0;, difc_bank3, =t1;, difa_bank3, =t2;)
	local !bank_two_theta 34.96
	r_wp  1.96823866 'bank 3
	bkg    0.171444681_0.000365998081 -0.0263838258_0.000535093006  0.018252942_0.000479206424 -0.00675595062_0.000451953144  0.00100976713_0.000404090854 -0.00110088237_0.000409987394 -0.00237100292_0.000375848096 -0.00152445293_0.00035462067 -4.29001608e-006_0.000324855234 -0.000776878466_0.000317248695  0.00011726725_0.000269254864 -0.00211941969_0.000265701403
	local !mu  0.12861_0.00429 min -10
	local !fixb  0.17900_0.02301

   str
		tof_sample_peakshape(!lor_bank3, 0.164477346_0.00805942809,!dsp_bank3, 41.93403_0.10277,!dspsq_bank3,0)
		r_bragg  0.814630296
		scale scal_bank3  0.000127790162`_1.38e-07

   str
		tof_sample_peakshape(!lor_bank3, 0.164477346_0.00805942809,!dsp_bank3, 41.93403_0.10277,!dspsq_bank3,0)
		r_bragg  0.47148808
		scale scal_bank3V  1.44768561`_0.1295

   str
		tof_sample_peakshape(!lor_bank3, 0.164477346_0.00805942809,!dsp_bank3, 41.93403_0.10277,!dspsq_bank3,0)
		r_bragg  0.302647279
		scale scal_bank3Ce2O2Se  0.000296347729`_1.503e-05
#endif
'}}}

'{{{ information specific to bank 4 refinement here
#ifdef USE_BANK4
TOF_XYE(filename_bank4, 1.9) start_end_bank4
	local !t0 -3.10489_0.17865
	local !t1  4834.60915_0.22767
	local !t2 -0.80778_0.06298
	TOF_x_axis_calibration(t0_bank4,=t0;, difc_bank4, =t1;, difa_bank4, =t2;)
	local !bank_two_theta 63.62
	r_wp  2.12574602 'bank 4
	bkg    0.080126736_0.000244585444 -0.0182646858_0.00042132257  0.0119157891_0.000377706648 -0.00667700548_0.000345342232  0.00485677494_0.000314625777 -0.00461187999_0.000299950108  0.00236199999_0.000276263253 -0.00321471039_0.000266547997  0.00192817578_0.00024498338 -0.00282873928_0.000225438445  0.000726213125_0.000170612339 -0.00182201518_0.000139636268
	local !mu  0.10349_0.00182 min -10
	local !fixb  0.03478_0.01401

   str
		tof_sample_peakshape(!lor_bank4, 0.117321368_0.00446208058,!dsp_bank4, 35.41271_0.06322,!dspsq_bank4,0)
		r_bragg  0.755017067
		scale scal_bank4  0.000213073979`_1.363e-07

   str
		tof_sample_peakshape(!lor_bank4, 0.117321368_0.00446208058,!dsp_bank4, 35.41271_0.06322,!dspsq_bank4,0)
		r_bragg  0.643555187
		scale scal_bank4V  1.40174644`_0.06883

   str
		tof_sample_peakshape(!lor_bank4, 0.117321368_0.00446208058,!dsp_bank4, 35.41271_0.06322,!dspsq_bank4,0)
		r_bragg  1.44549965
		scale scal_bank4Ce2O2Se  0.000415066322`_1.306e-05
#endif
'}}}

'{{{ information specific to bank 5 refinement here
#ifdef USE_BANK5
TOF_XYE(filename_bank5, 1.9) start_end_bank5
	local !t0 -5.14216_0.14596
	local !t1  6651.57855_0.25847
	local !t2 -3.46479_0.10059
	TOF_x_axis_calibration(t0_bank5,=t0;, difc_bank5, =t1;, difa_bank5, =t2;)
	local !bank_two_theta 91.3
	r_wp  1.67343674 'bank 5
	bkg    0.0714080962_0.000243572408 -0.0235324804_0.000372586008  0.013540717_0.000322612754 -0.0058648331_0.000288027095  0.0044498639_0.000262268427 -0.00276916962_0.000255034333  0.00207010566_0.000246985481 -0.00194263606_0.00024177908  0.00206931504_0.000234624196 -0.00160797983_0.000231204247  0.00239986241_0.000220483016 -0.00145769471_0.000218261838  0.00188723047_0.000207445841 -0.000774876046_0.000201885017  0.000246880934_0.000186369368 -5.74573641e-005_0.000172573597 -0.000146771988_0.000135526997  0.000277030887_0.000124100314
	local !mu  0.11670_0.00258 min -10
	local !fixb  0.01320_0.01277

   str
		tof_sample_peakshape(!lor_bank5, 0.0737396756_0.00577578126,!dsp_bank5, 24.37839_0.07249,!dspsq_bank5,0)
		r_bragg  0.621881014
		scale scal_bank5  0.000298461382`_2.135e-07

   str
		tof_sample_peakshape(!lor_bank5, 0.0737396756_0.00577578126,!dsp_bank5, 24.37839_0.07249,!dspsq_bank5,0)
		r_bragg  0.313530532
		scale scal_bank5V  1.58431284`_0.1009

   str
		tof_sample_peakshape(!lor_bank5, 0.0737396756_0.00577578126,!dsp_bank5, 24.37839_0.07249,!dspsq_bank5,0)
		r_bragg  0.433124003
		scale scal_bank5Ce2O2Se  0.000729612632`_2.385e-05
#endif
'}}}

'{{{ information specific to bank 6 refinement here
#ifdef USE_BANK6
TOF_XYE(filename_bank6, 1.9) start_end_bank6
	local !t0 -4.50539
	local !t1 9065.29273
	local !t2 -4.47813
	TOF_x_axis_calibration(t0_bank6,=t0;, difc_bank6, =t1;, difa_bank6, =t2;)
	local !bank_two_theta 154.4
	r_wp  1.24373304 'bank 6
	bkg    0.252617623_0.000573930592 -0.0595905925_0.000848308528  0.0157566765_0.000804898522 -0.00795675559_0.000619954403  0.00209397864_0.000616271659 -0.00249627966_0.000594689236  0.000477907586_0.000567935803 -0.000897348225_0.000558138628 -0.000818934929_0.000527973727 -0.000238740812_0.000516967482 -0.00082421635_0.000491713674 -0.000224191283_0.000478631431 -0.000915654197_0.000447662238 -0.000253298884_0.000426848913  0.00119686786_0.000390100322 -0.000813619878_0.000366789178  0.000425937464_0.000295664284 -0.00139198065_0.000279909618
	local !mu  0.14381_0.00630 min -10
	local !fixb  0.00000

   str
		tof_sample_peakshape(!lor_bank6, 0.107634285_0.0191371934,!dsp_bank6, 19.81915_0.22647,!dspsq_bank6,0)
		r_bragg  0.491873123
		scale scal_bank6  0.000428166462`_6.68e-07

   str
		tof_sample_peakshape(!lor_bank6, 0.107634285_0.0191371934,!dsp_bank6, 19.81915_0.22647,!dspsq_bank6,0)
		r_bragg  0.563547182
		scale scal_bank6V  8.01365839`_0.8142

   str
		tof_sample_peakshape(!lor_bank6, 0.107634285_0.0191371934,!dsp_bank6, 19.81915_0.22647,!dspsq_bank6,0)
		r_bragg  0.705956335
		scale scal_bank6Ce2O2Se  0.000902293195`_9.212e-05
#endif
'}}}


'{{{ Pattern dependent info for all datasets with if statements to control for neutron/x-ray only
for xdds  {
	scale_pks = (Exp(-2*fixb/(2 D_spacing)^2)); 'fixb correction local to each bank

	weighting = 1 / SigmaYobs^2;
	x_calculation_step = Yobs_dx_at(Xo); convolution_step 4
	TOF_LAM(0.001)
	scale_pks = D_spacing^4;
	scale_pks = Exp(-mu*2 D_spacing Sin(0.00872664626 two_theta));   'absorption correction local to each bank
	wifd_mic_new(two_theta, =bank_two_theta;, !tspow, 2.75914,!tauf_0, 1.38544, !tauf_1, 1.05054, !taus_0, 0.02609, !taus_1, 0.01029, !t_eff, 233.59810, !hhh, 0.00257, !double_pulse, 0.01015)
}
'}}}

'{{{ strs that go into every data set
for xdds {
	local CIF_TEMP  12`
	local CIF_DIFFRACTOMETER_NAME = "General_Materials_(GEM)_Diffractometer_at_ISIS";
	for strs 1 to 1 {
		local CIF_PHASE_ID  1`
		local CIF_CRYSTAL_SYSTEM ="orthorhombic";
		phase_name "Mag_str"
		'BNS:62.455 P_Cnma
		mag_space_group 62.455

		a  !mag_lpa  18.154652_0.000127
		b  !mag_lpb  34.067774_0.000615
		c  !mag_lpc  5.675069_0.000113
		al   90.00000
		be   90.00000
		ga   90.00000

		prm !Ce1_1_x  0.93200
		prm !Ce1_1_y  0.83366
		prm !Ce1_1_z  0.76985
		prm !Ce2_1_x  0.06838
		prm !Ce2_1_y  0.91680
		prm !Ce2_1_z  0.76039
		prm !Ce3_1_x  0.56525
		prm !Ce3_1_y  =1/4;
		prm !Ce3_1_z  0.77209
		prm !Ce4_1_x  0.56712
		prm !Ce4_1_y  =0;
		prm !Ce4_1_z  =1/4;
		prm !La1_1_x  0.93200
		prm !La1_1_y  0.83366
		prm !La1_1_z  0.76985
		prm !La2_1_x  0.06838
		prm !La2_1_y  0.91680
		prm !La2_1_z  0.76039
		prm !La3_1_x  0.56525
		prm !La3_1_y  =1/4;
		prm !La3_1_z  0.77209
		prm !La4_1_x  0.56712
		prm !La4_1_y  =0;
		prm !La4_1_z  =1/4;
		prm !Se1_1_x  0.33946
		prm !Se1_1_y  =0;
		prm !Se1_1_z  =1/4;
		prm !Se2_1_x  0.33848
		prm !Se2_1_y  =1/4;
		prm !Se2_1_z  0.77891
		prm !Se3_1_x  0.83784
		prm !Se3_1_y  0.91658
		prm !Se3_1_z  0.75831
		prm !Se4_1_x  0.16230
		prm !Se4_1_y  0.83357
		prm !Se4_1_z  0.76498
		prm !O1_1_x  -0.00111
		prm !O1_1_y   0.79155
		prm !O1_1_z   0.52670
		prm !O2_1_x  -0.00259
		prm !O2_1_y   0.87499
		prm !O2_1_z   0.51052
		prm !O3_1_x   0.00068
		prm !O3_1_y  -0.04150
		prm !O3_1_z   0.50264
		prm !Mn1_1_x  =3/4;
		prm !Mn1_1_y  0.79526
		prm !Mn1_1_z  =0;
		prm !Mn2_1_x  =3/4;
		prm !Mn2_1_y -0.04101
		prm !Mn2_1_z  =0;
		prm !Mn3_1_x  =3/4;
		prm !Mn3_1_y  0.12293
		prm !Mn3_1_z  =0;

		prm !Ce1_1_mlx   0.00000
		prm !Ce1_1_mly  -0.01768
		prm !Ce1_1_mlz   0.10617
		prm !Ce2_1_mlx   0.00000
		prm !Ce2_1_mly   0.01768
		prm !Ce2_1_mlz  -0.10617
		prm !Ce3_1_mlx   =0;
		prm !Ce3_1_mly   -0.02500
		prm !Ce3_1_mlz   =0;
		prm !Ce4_1_mlx   =0;
		prm !Ce4_1_mly   0.01768
		prm !Ce4_1_mlz   0.10616
		prm !Mn1_1_mlx   0.23487
		prm !Mn1_1_mly   =0;
		prm !Mn1_1_mlz   0.00000
		prm !Mn2_1_mlx   0.23487
		prm !Mn2_1_mly   =0;
		prm !Mn2_1_mlz   0.00000
		prm !Mn3_1_mlx   0.23487
		prm !Mn3_1_mly   =0;
		prm !Mn3_1_mlz   0.00000

		prm !Ce1_1_occ  =    0.78000;:  0.78
		prm !Ce2_1_occ  =    0.78000;:  0.78
		prm !Ce3_1_occ  =    0.78000;:  0.78
		prm !Ce4_1_occ  =    0.78000;:  0.78
		prm !La1_1_occ  =    0.22000;:  0.22
		prm !La2_1_occ  =    0.22000;:  0.22
		prm !La3_1_occ  =    0.22000;:  0.22
		prm !La4_1_occ  =    0.22000;:  0.22
		prm !Se1_1_occ  =    1      ;:  1
		prm !Se2_1_occ  =    1      ;:  1
		prm !Se3_1_occ  =    1      ;:  1
		prm !Se4_1_occ  =    1      ;:  1
		prm !O1_1_occ   =    1      ;:  1
		prm !O2_1_occ   =    1      ;:  1
		prm !O3_1_occ   =    1      ;:  1
		prm !Mn1_1_occ  =    1      ;:  1
		prm !Mn2_1_occ  =    1      ;:  1
		prm !Mn3_1_occ  =    1      ;:  1

		site Ce1_1  x = Ce1_1_x;  y = Ce1_1_y;  z = Ce1_1_z;  occ Ce+3 = Ce1_1_occ;  beq !beqCe  0.21565_0.01482
			mlx = Ce1_1_mlx; mly = Ce1_1_mly; mlz = Ce1_1_mlz;
			MM_CrystalAxis_Display(  0,-0.602318244, 0.602522076)
		site Ce2_1  x = Ce2_1_x;  y = Ce2_1_y;  z = Ce2_1_z;  occ Ce+3 = Ce2_1_occ;  beq !beqCe  0.21565_0.01482
			mlx = Ce2_1_mlx; mly = Ce2_1_mly; mlz = Ce2_1_mlz;
			MM_CrystalAxis_Display(  0, 0.602318244,-0.602522076)
		site Ce3_1  x = Ce3_1_x;  y = Ce3_1_y;  z = Ce3_1_z;  occ Ce+3 = Ce3_1_occ;  beq !beqCe  0.21565_0.01482
			mlx = Ce3_1_mlx; mly = Ce3_1_mly; mlz = Ce3_1_mlz;
			MM_CrystalAxis_Display( 0,-0.85169435, 0)
		site Ce4_1  x = Ce4_1_x;  y = Ce4_1_y;  z = Ce4_1_z;  occ Ce+3 = Ce4_1_occ;  beq !beqCe  0.21565_0.01482
			mlx = Ce4_1_mlx; mly = Ce4_1_mly; mlz = Ce4_1_mlz;
			MM_CrystalAxis_Display( 0, 0.602318244, 0.602465325)
		site La1_1  x = La1_1_x;  y = La1_1_y;  z = La1_1_z;  occ La = La1_1_occ;  beq !beqCe  0.21565_0.01482
		site La2_1  x = La2_1_x;  y = La2_1_y;  z = La2_1_z;  occ La = La2_1_occ;  beq !beqCe  0.21565_0.01482
		site La3_1  x = La3_1_x;  y = La3_1_y;  z = La3_1_z;  occ La = La3_1_occ;  beq !beqCe  0.21565_0.01482
		site La4_1  x = La4_1_x;  y = La4_1_y;  z = La4_1_z;  occ La = La4_1_occ;  beq !beqCe  0.21565_0.01482
		site Se1_1  x = Se1_1_x;  y = Se1_1_y;  z = Se1_1_z;  occ Se = Se1_1_occ;  beq !beqSe  0.28420_0.01338
		site Se2_1  x = Se2_1_x;  y = Se2_1_y;  z = Se2_1_z;  occ Se = Se2_1_occ;  beq !beqSe  0.28420_0.01338
		site Se3_1  x = Se3_1_x;  y = Se3_1_y;  z = Se3_1_z;  occ Se = Se3_1_occ;  beq !beqSe  0.28420_0.01338
		site Se4_1  x = Se4_1_x;  y = Se4_1_y;  z = Se4_1_z;  occ Se = Se4_1_occ;  beq !beqSe  0.28420_0.01338
		site O1_1   x = O1_1_x;   y = O1_1_y;   z = O1_1_z;   occ O  = O1_1_occ;   beq !beqO   0.27972_0.01497
		site O2_1   x = O2_1_x;   y = O2_1_y;   z = O2_1_z;   occ O  = O2_1_occ;   beq !beqO   0.27972_0.01497
		site O3_1   x = O3_1_x;   y = O3_1_y;   z = O3_1_z;   occ O  = O3_1_occ;   beq !beqO   0.27972_0.01497
		site Mn1_1  x = Mn1_1_x;  y = Mn1_1_y;  z = Mn1_1_z;  occ Mn = Mn1_1_occ;  beq !beqMn  0.25874_0.01915
			mlx = Mn1_1_mlx; mly = Mn1_1_mly; mlz = Mn1_1_mlz;
			MM_CrystalAxis_Display(  4.26398312, 0, 0)
		site Mn2_1  x = Mn2_1_x;  y = Mn2_1_y;  z = Mn2_1_z;  occ Mn = Mn2_1_occ;  beq !beqMn  0.25874_0.01915
			mlx = Mn2_1_mlx; mly = Mn2_1_mly; mlz = Mn2_1_mlz;
			MM_CrystalAxis_Display(  4.26398312, 0, 0)
		site Mn3_1  x = Mn3_1_x;  y = Mn3_1_y;  z = Mn3_1_z;  occ Mn = Mn3_1_occ;  beq !beqMn  0.25874_0.01915
			mlx = Mn3_1_mlx; mly = Mn3_1_mly; mlz = Mn3_1_mlz;
			MM_CrystalAxis_Display(  4.26398312, 0, 0)
	}

	for strs 2 to 2 {
		local CIF_PHASE_ID  2`
		local CIF_Z  2`
		local CIF_SUM_FORMULA ="V";
		local CIF_CRYSTAL_SYSTEM ="cubic";
		phase_name "Vanadium"
		Cubic(lpa_V  3.020373`_0.000416)
		volume  27.554`_0.011
		space_group "Im-3m"
		site V1 num_posns  2 x 0 y 0 z 0 occ V 1 beq !beq3_V  0.67933_0.24194
		Phase_Density_g_on_cm3( 6.14001331`_0.00253849042)
	}

	for strs 3 to 3 {
 		local CIF_PHASE_ID  3`
		local CIF_Z  4`
		local CIF_SUM_FORMULA ="MnSe";
		local CIF_CRYSTAL_SYSTEM ="cubic";
		phase_name "MnSe"
		Cubic(lpa_MnSe  5.446873`_0.000456)
		volume  161.600`_0.041
		space_group "Fm-3m"
		site Mn1 num_posns  4 x 0   y 0   z 0   occ Mn+2 1 beq !beqMnSe_Mn  0.26735_0.45819
		site Se1 num_posns  4 x 0.5 y 0.5 z 0.5 occ Se   1 beq !beqMnSe_Se  0.44655_0.26578
	}
}
'}}}

Out_pdCIF_multi(ciffile, "proc")

C_matrix_normalized
{
                             1   2   3   4   5   6   7   8   9  10  11  12  13  14  15  16  17  18  19  20
scal_bank1             1:  100  -4 -13   0  -0  -0  -0   0   0  -0  -0   0  -0   0   0   0   0  -0   0   0
scal_bank1V            2:   -4 100   0  -0   0   0  -0   0   0  -0   0   0  -0  -0  -0   0  -0   0  -0  -0
scal_bank1Ce2O2Se      3:  -13   0 100  -0   0   0   0  -0  -0   0  -0  -0   0  -0  -0  -0  -0   0  -0  -0
scal_bank2             4:    0  -0  -0 100  -3  -9   0  -0  -0   0  -0   0  -0   0   0   0   0  -0   0   0
scal_bank2V            5:   -0   0   0  -3 100   0  -0   0   0  -0   0   0  -0  -0  -0   0  -0   0  -0  -0
scal_bank2Ce2O2Se      6:   -0   0   0  -9   0 100  -0   0  -0   0   0  -0   0  -0  -0  -0  -0   0  -0  -0
scal_bank3             7:   -0  -0   0   0  -0  -0 100  -6 -10   0  -0  -0   0   0   0  -0  -0   0   0  -0
scal_bank3V            8:    0   0  -0  -0   0   0  -6 100  -1  -0   0   0  -0  -0  -0   0   0  -0  -0   0
scal_bank3Ce2O2Se      9:    0   0  -0  -0   0  -0 -10  -1 100  -0   0   0  -0   0  -0   0   1  -0  -0   0
scal_bank4            10:   -0  -0   0   0  -0   0   0  -0  -0 100  -6 -10   0  -0   1  -0  -1   0   0  -0
scal_bank4V           11:   -0   0  -0  -0   0   0  -0   0   0  -6 100  -0  -0  -0  -2   0   0   0  -0   0
scal_bank4Ce2O2Se     12:    0   0  -0   0   0  -0  -0   0   0 -10  -0 100  -0   0  -0   0   5  -0  -0   0
scal_bank5            13:   -0  -0   0  -0  -0   0   0  -0  -0   0  -0  -0 100  -9   0 -12  -1   0   0  -0
scal_bank5V           14:    0  -0  -0   0  -0  -0   0  -0   0  -0  -0   0  -9 100   1  -0   0  -0   0   0
lpa_V                 15:    0  -0  -0   0  -0  -0   0  -0  -0   1  -2  -0   0   1 100  -0   1  -0   1  -0
scal_bank5Ce2O2Se     16:    0   0  -0   0   0  -0  -0   0   0  -0   0   0 -12  -0  -0 100   3  -0  -0   0
lpa_MnSe              17:    0  -0  -0   0  -0  -0  -0   0   1  -1   0   5  -1   0   1   3 100  -0   0   1
scal_bank6            18:   -0   0   0  -0   0   0   0  -0  -0   0   0  -0   0  -0  -0  -0  -0 100 -21 -15
scal_bank6V           19:    0  -0  -0   0  -0  -0   0  -0  -0   0  -0  -0   0   0   1  -0   0 -21 100   0
scal_bank6Ce2O2Se     20:    0  -0  -0   0  -0  -0  -0   0   0  -0   0   0  -0   0  -0   0   1 -15   0 100
}
