# Supplementary material for: pdCIFplotter: visualizing powder diffraction data in pdCIF format
Source: J Appl Crystallogr. 2022 May 25;55(Pt 3):631–7. doi: 10.1107/S1600576722003478 (PMC9172038; doi:10.1107/S1600576722003478)
Supplement: Supplementary file 4 [file j-55-00631-sup4.zip › third/xye_data/GEM68242_b1_TOF.dat]

     1110.30100        0.60008308        0.01237602
     1114.74220        0.63531758        0.01258247
     1119.20117        0.64690876        0.01279545
     1123.67798        0.65580660        0.01273896
     1128.17269        0.69097409        0.01327507
     1132.68538        0.73176905        0.01356160
     1137.21612        0.74683590        0.01373965
     1141.76499        0.72822602        0.01317895
     1146.33205        0.73476958        0.01348488
     1150.91737        0.76776032        0.01370560
     1155.52104        0.70950510        0.01304910
     1160.14313        0.66989534        0.01266474
     1164.78370        0.67857907        0.01265046
     1169.44284        0.63479064        0.01234717
     1174.12061        0.62227777        0.01212991
     1178.81709        0.60223250        0.01185196
     1183.53236        0.58862522        0.01152356
     1188.26649        0.58248969        0.01169549
     1193.01955        0.59207069        0.01185565
     1197.79163        0.56921292        0.01146481
     1202.58280        0.58063924        0.01167733
     1207.39313        0.57426507        0.01160102
     1212.22270        0.57187403        0.01140803
     1217.07159        0.59230547        0.01161919
     1221.93988        0.61607282        0.01170284
     1226.82764        0.67979504        0.01234004
     1231.73495        0.71864620        0.01263068
     1236.66189        0.73364874        0.01270437
     1241.60854        0.76670953        0.01290943
     1246.57497        0.78614797        0.01307569
     1251.56127        0.78381968        0.01318565
     1256.56752        0.79083232        0.01317663
     1261.59379        0.75237685        0.01297934
     1266.64016        0.72911363        0.01252127
     1271.70672        0.70225588        0.01232376
     1276.79355        0.68189295        0.01220074
     1281.90072        0.64523033        0.01189059
     1287.02833        0.60710845        0.01141153
     1292.17644        0.60244492        0.01137687
     1297.34514        0.59828979        0.01134016
     1302.53453        0.61229424        0.01136825
     1307.74466        0.62273043        0.01149003
     1312.97564        0.63516894        0.01150925
     1318.22754        0.64643216        0.01166794
     1323.50045        0.65735508        0.01165574
     1328.79446        0.64057006        0.01148738
     1334.10963        0.65047921        0.01177238
     1339.44607        0.61333387        0.01137612
     1344.80386        0.59592133        0.01110678
     1350.18307        0.58465104        0.01084150
     1355.58380        0.57903190        0.01090895
     1361.00614        0.55151301        0.01053136
     1366.45016        0.54285876        0.01050918
     1371.91597        0.54023359        0.01046889
     1377.40363        0.54593715        0.01057966
     1382.91324        0.53131348        0.01042975
     1388.44490        0.53154279        0.01030335
     1393.99868        0.54182854        0.01049219
     1399.57467        0.53476668        0.01041419
     1405.17297        0.50219136        0.01006147
     1410.79366        0.52723758        0.01022171
     1416.43684        0.53718107        0.01028167
     1422.10258        0.53895085        0.01040954
     1427.79099        0.54654973        0.01045613
     1433.50216        0.52155511        0.01023594
     1439.23617        0.55275097        0.01046275
     1444.99311        0.58370680        0.01060810
     1450.77308        0.59434877        0.01078090
     1456.57618        0.63546396        0.01118942
     1462.40248        0.67473516        0.01145518
     1468.25209        0.69493960        0.01151596
     1474.12510        0.71748057        0.01171328
     1480.02160        0.74610860        0.01205439
     1485.94169        0.75302086        0.01188477
     1491.88545        0.75837474        0.01195516
     1497.85299        0.76040914        0.01210873
     1503.84441        0.74060236        0.01179538
     1509.85978        0.73010737        0.01187792
     1515.89922        0.67871012        0.01129286
     1521.96282        0.66458350        0.01135295
     1528.05067        0.64592889        0.01106519
     1534.16287        0.61622427        0.01077361
     1540.29953        0.62776460        0.01103298
     1546.46072        0.59813643        0.01064971
     1552.64657        0.56596178        0.01013954
     1558.85715        0.58040848        0.01044923
     1565.09258        0.57316902        0.01030687
     1571.35295        0.57189722        0.01036691
     1577.63836        0.57355954        0.01040853
     1583.94892        0.55571804        0.01016972
     1590.28471        0.55987952        0.01026313
     1596.64585        0.55074189        0.01010822
     1603.03243        0.55799390        0.01016065
     1609.44456        0.55488500        0.01019696
     1615.88234        0.54358240        0.01009997
     1622.34587        0.54454960        0.01003061
     1628.83526        0.52079274        0.00976444
     1635.35060        0.53528011        0.01009357
     1641.89200        0.51471720        0.00976976
     1648.45957        0.51081562        0.00969789
     1655.05341        0.50748852        0.00959160
     1661.67362        0.52385235        0.00999833
     1668.32031        0.52622232        0.00985323
     1674.99359        0.51308617        0.00980557
     1681.69357        0.52163254        0.00986278
     1688.42034        0.50374403        0.00960442
     1695.17402        0.52686340        0.00980540
     1701.95472        0.53164531        0.00985715
     1708.76254        0.54412841        0.01003039
     1715.59759        0.54222015        0.00998146
     1722.45998        0.53563436        0.00982976
     1729.34982        0.53720599        0.00987430
     1736.26722        0.54917432        0.00994467
     1743.21229        0.55757653        0.01015445
     1750.18514        0.57397262        0.01012719
     1757.18588        0.58119069        0.01024462
     1764.21462        0.61309730        0.01050265
     1771.27148        0.63623129        0.01058891
     1778.35657        0.68110123        0.01098483
     1785.46999        0.71544824        0.01123702
     1792.61187        0.71619970        0.01114331
     1799.78232        0.72941524        0.01126291
     1806.98145        0.72853663        0.01132309
     1814.20937        0.70628606        0.01118359
     1821.46621        0.67956795        0.01101825
     1828.75208        0.65168640        0.01078225
     1836.06709        0.62477057        0.01052676
     1843.41135        0.60178749        0.01029774
     1850.78500        0.61243912        0.01047970
     1858.18814        0.58231275        0.01012215
     1865.62089        0.57799559        0.01014514
     1873.08337        0.55742573        0.00989091
     1880.57571        0.55077789        0.00987125
     1888.09801        0.56920339        0.01011322
     1895.65040        0.53221637        0.00963109
     1903.23300        0.54245872        0.00983849
     1910.84594        0.54164648        0.00987004
     1918.48932        0.54267647        0.00993461
     1926.16328        0.55021613        0.01004279
     1933.86793        0.52835862        0.00969881
     1941.60340        0.53636789        0.00984083
     1949.36982        0.53059475        0.00968899
     1957.16730        0.54879522        0.00984206
     1964.99596        0.54286808        0.00979752
     1972.85595        0.54461495        0.00983911
     1980.74737        0.56874636        0.01018521
     1988.67036        0.60529451        0.01038574
     1996.62504        0.62356258        0.01051895
     2004.61154        0.64771280        0.01064252
     2012.62999        0.66465617        0.01069531
     2020.68051        0.69492710        0.01107280
     2028.76323        0.69429764        0.01089666
     2036.87828        0.69036658        0.01103506
     2045.02580        0.68749300        0.01096991
     2053.20590        0.66550505        0.01086902
     2061.41872        0.64988853        0.01066255
     2069.66440        0.64440979        0.01064174
     2077.94306        0.62794343        0.01051936
     2086.25483        0.66614891        0.01085299
     2094.59985        0.66689439        0.01088030
     2102.97825        0.69209482        0.01107258
     2111.39016        0.69520444        0.01105093
     2119.83572        0.70713337        0.01109416
     2128.31506        0.71290742        0.01115493
     2136.82832        0.68184144        0.01098773
     2145.37564        0.67278642        0.01106454
     2153.95714        0.66128180        0.01091382
     2162.57297        0.64361155        0.01066593
     2171.22326        0.65321176        0.01084635
     2179.90815        0.66339226        0.01091323
     2188.62779        0.72510151        0.01147764
     2197.38230        0.75314891        0.01160019
     2206.17183        0.86842689        0.01250482
     2214.99651        0.96190092        0.01312678
     2223.85650        1.08399645        0.01370599
     2232.75193        1.20059739        0.01436134
     2241.68293        1.26143521        0.01460719
     2250.64967        1.30452700        0.01505929
     2259.65226        1.28489819        0.01487898
     2268.69087        1.21889762        0.01449171
     2277.76564        1.13828045        0.01409272
     2286.87670        1.02666422        0.01338204
     2296.02421        0.94575581        0.01306287
     2305.20830        0.85947908        0.01237956
     2314.42914        0.78256331        0.01179852
     2323.68685        0.74277611        0.01158058
     2332.98160        0.70905268        0.01128792
     2342.31353        0.67989782        0.01104017
     2351.68278        0.65741588        0.01081261
     2361.08951        0.62946261        0.01074565
     2370.53387        0.61492391        0.01063612
     2380.01601        0.60420011        0.01054129
     2389.53607        0.59172807        0.01046354
     2399.09421        0.57188927        0.01019423
     2408.69059        0.56991717        0.01025706
     2418.32535        0.57314514        0.01012685
     2427.99865        0.55516315        0.01003116
     2437.71065        0.56594969        0.01022971
     2447.46149        0.58091982        0.01020964
     2457.25134        0.57176111        0.01020821
     2467.08034        0.56598102        0.01012180
     2476.94866        0.56366911        0.01010155
     2486.85646        0.58126948        0.01023679
     2496.80389        0.54365624        0.00995357
     2506.79110        0.56391731        0.01023371
     2516.81827        0.56850977        0.01009069
     2526.88554        0.55609053        0.01017588
     2536.99308        0.56463820        0.01007829
     2547.14105        0.56971643        0.01015353
     2557.32962        0.57497708        0.01020441
     2567.55894        0.58316536        0.01030600
     2577.82917        0.60357485        0.01062737
     2588.14049        0.58649053        0.01037679
     2598.49305        0.60426028        0.01058009
     2608.88702        0.59626315        0.01047941
     2619.32257        0.59866818        0.01040520
     2629.79986        0.62073921        0.01060380
     2640.31906        0.62010531        0.01069157
     2650.88034        0.62611128        0.01060504
     2661.48386        0.63889327        0.01080101
     2672.12979        0.63361371        0.01074760
     2682.81831        0.63986251        0.01076381
     2693.54959        0.64268468        0.01073020
     2704.32378        0.63769628        0.01067020
     2715.14108        0.66793625        0.01096242
     2726.00164        0.67873267        0.01113837
     2736.90565        0.66058871        0.01085442
     2747.85327        0.65705565        0.01085675
     2758.84469        0.63545649        0.01054231
     2769.88006        0.64924154        0.01081745
     2780.95958        0.64210167        0.01081030
     2792.08342        0.61350125        0.01047681
     2803.25176        0.60509166        0.01040353
     2814.46476        0.59060475        0.01031470
     2825.72262        0.58153089        0.01022683
     2837.02551        0.58707357        0.01037764
     2848.37361        0.58561309        0.01029353
     2859.76711        0.57821893        0.01025526
     2871.20618        0.56080489        0.01001769
     2882.69100        0.58155112        0.01031160
     2894.22177        0.57003053        0.01014213
     2905.79865        0.56802791        0.01002130
     2917.42185        0.57071540        0.01014491
     2929.09154        0.56564215        0.00995335
     2940.80790        0.57224516        0.01013826
     2952.57113        0.56897155        0.00993779
     2964.38142        0.56003006        0.00999498
     2976.23894        0.55176473        0.00986128
     2988.14390        0.56918675        0.01005750
     3000.09647        0.56995759        0.01004392
     3012.09686        0.55701240        0.00993502
     3024.14525        0.59413427        0.01030773
     3036.24183        0.59403862        0.01012567
     3048.38680        0.59576954        0.01008563
     3060.58034        0.62970438        0.01057118
     3072.82266        0.61796834        0.01020839
     3085.11396        0.64923536        0.01070787
     3097.45441        0.62678903        0.01045455
     3109.84423        0.64864690        0.01069266
     3122.28361        0.62485689        0.01036354
     3134.77274        0.62777275        0.01040147
     3147.31183        0.61405649        0.01032228
     3159.90108        0.59477692        0.01006025
     3172.54068        0.57820032        0.00991744
     3185.23085        0.58092755        0.01006487
     3197.97177        0.56666526        0.00992201
     3210.76366        0.56330802        0.00994434
     3223.60671        0.55350571        0.00983082
     3236.50114        0.54159320        0.00958036
     3249.44714        0.55112109        0.00965703
     3262.44493        0.54410402        0.00968096
     3275.49471        0.54726402        0.00982359
     3288.59669        0.55591982        0.00984771
     3301.75108        0.55185749        0.00973242
     3314.95808        0.53279708        0.00954859
     3328.21791        0.54459202        0.00957623
     3341.53078        0.54196731        0.00956669
     3354.89691        0.53995560        0.00957338
     3368.31650        0.53680957        0.00940339
     3381.78976        0.55119412        0.00958730
     3395.31692        0.53838923        0.00949867
     3408.89819        0.55404300        0.00977522
     3422.53378        0.54910609        0.00956399
     3436.22392        0.54312972        0.00967210
     3449.96881        0.54329109        0.00958522
     3463.76869        0.55550661        0.00965509
     3477.62376        0.55826754        0.00974514
     3491.53426        0.57019231        0.00988824
     3505.50039        0.57964426        0.00991780
     3519.52240        0.59564001        0.01004343
     3533.60048        0.61355197        0.01013624
     3547.73489        0.60647799        0.01000301
     3561.92583        0.62397142        0.01012981
     3576.17353        0.62945594        0.01025229
     3590.47822        0.63467578        0.01026504
     3604.84014        0.59204557        0.00986871
     3619.25950        0.56336416        0.00954188
     3633.73653        0.58016997        0.00973969
     3648.27148        0.55275542        0.00953200
     3662.86457        0.55383261        0.00951462
     3677.51603        0.53693881        0.00933093
     3692.22609        0.52292933        0.00923018
     3706.99499        0.51227411        0.00913744
     3721.82297        0.51786035        0.00911402
     3736.71027        0.52530107        0.00917137
     3751.65711        0.52825095        0.00931159
     3766.66374        0.51686294        0.00912570
     3781.73039        0.52193572        0.00924104
     3796.85731        0.51966506        0.00920112
     3812.04474        0.52140074        0.00918761
     3827.29292        0.50134117        0.00896570
     3842.60209        0.53366948        0.00939202
     3857.97250        0.52165346        0.00922992
     3873.40439        0.50758200        0.00905678
     3888.89801        0.50428078        0.00903063
     3904.45360        0.52630524        0.00922342
     3920.07141        0.54546910        0.00939157
     3935.75170        0.54554823        0.00937408
     3951.49471        0.56169016        0.00951243
     3967.30069        0.61914770        0.01002578
     3983.16989        0.63993624        0.01010166
     3999.10257        0.69695567        0.01052434
     4015.09898        0.73986217        0.01094468
     4031.15937        0.75257302        0.01083754
     4047.28401        0.77332009        0.01099860
     4063.47315        0.76762809        0.01088864
     4079.72704        0.76431676        0.01094087
     4096.04595        0.75004469        0.01087388
     4112.43013        0.75158384        0.01091210
     4128.87985        0.74270390        0.01080705
     4145.39537        0.72548934        0.01071105
     4161.97695        0.73309960        0.01070545
     4178.62486        0.72723497        0.01078352
     4195.33936        0.70730142        0.01057083
     4212.12072        0.68567188        0.01041302
     4228.96920        0.65853690        0.01026840
     4245.88508        0.62768623        0.01004709
     4262.86862        0.60477027        0.00974774
     4279.92009        0.58429596        0.00971026
     4297.03977        0.54760723        0.00939326
     4314.22793        0.56021941        0.00943331
     4331.48484        0.53638586        0.00934698
     4348.81078        0.51527257        0.00898165
     4366.20603        0.50697815        0.00891157
     4383.67085        0.52063116        0.00917440
     4401.20553        0.51647305        0.00896567
     4418.81036        0.51866151        0.00901315
     4436.48560        0.51954308        0.00916451
     4454.23154        0.50159909        0.00896057
     4472.04847        0.50652669        0.00895743
     4489.93666        0.50634601        0.00896746
     4507.89641        0.50634739        0.00908419
     4525.92799        0.51973000        0.00904781
     4544.03170        0.51172849        0.00895835
     4562.20783        0.50653078        0.00896031
     4580.45666        0.50341267        0.00900906
     4598.77849        0.50854553        0.00892576
     4617.17360        0.51399415        0.00899115
     4635.64230        0.53896288        0.00928798
     4654.18487        0.53345033        0.00915848
     4672.80161        0.50972194        0.00887812
     4691.49281        0.52113741        0.00894195
     4710.25878        0.53183145        0.00909542
     4729.09982        0.51147824        0.00897425
     4748.01622        0.52084421        0.00899979
     4767.00828        0.52424422        0.00900113
     4786.07632        0.51711576        0.00894931
     4805.22062        0.51209216        0.00880103
     4824.44150        0.50797819        0.00887860
     4843.73927        0.51409202        0.00884093
     4863.11423        0.51666009        0.00896795
     4882.56668        0.49551151        0.00868673
     4902.09695        0.52466497        0.00904137
     4921.70534        0.51433940        0.00886360
     4941.39216        0.50405839        0.00886463
     4961.15773        0.51619942        0.00885866
     4981.00236        0.51338800        0.00875629
     5000.92637        0.51578796        0.00889472
     5020.93007        0.50034935        0.00860008
     5041.01379        0.51084596        0.00874880
     5061.17785        0.50679949        0.00862212
     5081.42256        0.52283060        0.00878055
     5101.74825        0.52953344        0.00889542
     5122.15524        0.52470378        0.00884546
     5142.64386        0.51333250        0.00868864
     5163.21444        0.52046842        0.00881325
     5183.86730        0.50361342        0.00846587
     5204.60277        0.51603585        0.00874171
     5225.42118        0.50667066        0.00850535
     5246.32286        0.51510403        0.00860512
     5267.30815        0.49275416        0.00840942
     5288.37739        0.51377408        0.00854079
     5309.53090        0.50084323        0.00832988
     5330.76902        0.50843749        0.00849966
     5352.09210        0.51122566        0.00838643
     5373.50046        0.48505507        0.00816234
     5394.99447        0.50779474        0.00836576
     5416.57444        0.48063753        0.00793655
     5438.24074        0.50252191        0.00827899
     5459.99371        0.49725023        0.00815368
     5481.83368        0.49949117        0.00818577
     5503.76101        0.49607622        0.00801909
     5525.77606        0.48364012        0.00798840
     5547.87916        0.49895273        0.00816861
     5570.07068        0.50424050        0.00826141
     5592.35096        0.50361496        0.00817615
     5614.72037        0.49923425        0.00808218
     5637.17925        0.49443387        0.00805841
     5659.72796        0.48433263        0.00792440
     5682.36688        0.48979040        0.00789151
     5705.09634        0.48581924        0.00779149
     5727.91673        0.49054570        0.00785469
     5750.82840        0.48101389        0.00774306
     5773.83171        0.47643826        0.00770768
     5796.92704        0.46602615        0.00757532
     5820.11474        0.48590656        0.00770791
     5843.39520        0.48806877        0.00773640
     5866.76878        0.48299081        0.00764855
     5890.23586        0.47763669        0.00762909
     5913.79680        0.47623969        0.00750486
     5937.45199        0.47450321        0.00753285
     5961.20180        0.48200847        0.00763946
     5985.04661        0.47651089        0.00746281
     6008.98679        0.47540134        0.00745295
     6033.02274        0.47408363        0.00749620
     6057.15483        0.49200064        0.00764476
     6081.38345        0.47198612        0.00729865
     6105.70898        0.47563188        0.00735699
     6130.13182        0.47937584        0.00747706
     6154.65235        0.47551397        0.00739679
     6179.27096        0.46961614        0.00723979
     6203.98804        0.46117092        0.00723160
     6228.80399        0.48515249        0.00744878
     6253.71921        0.48759377        0.00740762
     6278.73408        0.47687519        0.00728180
     6303.84902        0.47757580        0.00724859
     6329.06442        0.47974414        0.00731251
     6354.38067        0.47822809        0.00728348
     6379.79820        0.47845133        0.00722981
     6405.31739        0.47964778        0.00726222
     6430.93866        0.49466031        0.00740500
     6456.66241        0.49746596        0.00732421
     6482.48906        0.50309860        0.00743186
     6508.41902        0.51827650        0.00748209
     6534.45270        0.56563062        0.00788126
     6560.59051        0.61761181        0.00824753
     6586.83287        0.68203208        0.00859405
     6613.18020        0.77644263        0.00910242
     6639.63292        0.95930689        0.01021283
     6666.19145        1.21702991        0.01125073
     6692.85622        1.45887623        0.01220065
     6719.62764        1.74298971        0.01322934
     6746.50615        1.99625591        0.01399857
     6773.49218        2.19806481        0.01477058
     6800.58615        2.23311913        0.01480068
     6827.78849        2.18821794        0.01468126
     6855.09965        2.04513205        0.01421906
     6882.52004        1.81139433        0.01343998
     6910.05012        1.56114708        0.01248489
     6937.69033        1.32500314        0.01147377
     6965.44109        1.12155599        0.01059436
     6993.30285        0.97799409        0.00991239
     7021.27606        0.86325632        0.00928564
     7049.36117        0.75694153        0.00869791
     7077.55861        0.68115695        0.00827867
     7105.86885        0.62692816        0.00798775
     7134.29232        0.56223395        0.00749071
     7162.82949        0.54568495        0.00736391
     7191.48081        0.51162792        0.00710355
     7220.24673        0.50376064        0.00709781
     7249.12772        0.49175819        0.00700888
     7278.12423        0.49110624        0.00697838
     7307.23673        0.48040413        0.00691498
     7336.46567        0.47945208        0.00694119
     7365.81154        0.46928853        0.00676955
     7395.27478        0.48110286        0.00689918
     7424.85588        0.46616233        0.00680499
     7454.55530        0.47491589        0.00682912
     7484.37353        0.47842910        0.00682955
     7514.31102        0.47437680        0.00682331
     7544.36826        0.48848542        0.00694465
     7574.54574        0.47923643        0.00687302
     7604.84392        0.47834781        0.00683671
     7635.26330        0.47222732        0.00677619
     7665.80435        0.46761944        0.00676160
     7696.46757        0.46900233        0.00670534
     7727.25344        0.47908309        0.00681414
     7758.16245        0.47513692        0.00682525
     7789.19510        0.47373883        0.00680288
     7820.35188        0.48487173        0.00689654
     7851.63329        0.47358125        0.00670598
     7883.03982        0.48046019        0.00676127
     7914.57198        0.46789692        0.00673234
     7946.23027        0.47404952        0.00673857
     7978.01519        0.48197143        0.00680080
     8009.92725        0.47269203        0.00675649
     8041.96696        0.46463101        0.00666031
     8074.13483        0.47262481        0.00673613
     8106.43137        0.46665351        0.00667427
     8138.85709        0.47400978        0.00671698
     8171.41252        0.48690407        0.00686376
     8204.09817        0.46165237        0.00662615
     8236.91456        0.46845132        0.00666456
     8269.86222        0.46537116        0.00674747
     8302.94167        0.46103046        0.00659008
     8336.15344        0.46953255        0.00682004
     8369.49805        0.47292675        0.00677610
     8402.97604        0.46736020        0.00672701
     8436.58795        0.46757021        0.00673700
     8470.33430        0.46915140        0.00673703
     8504.21564        0.46212790        0.00674642
     8538.23250        0.47020223        0.00678788
     8572.38543        0.46703185        0.00671139
     8606.67497        0.46787423        0.00672916
     8641.10167        0.47066728        0.00670042
     8675.66608        0.46134265        0.00666298
     8710.36874        0.46185711        0.00670934
     8745.21022        0.47468953        0.00679273
     8780.19106        0.47089336        0.00675165
     8815.31182        0.47413226        0.00681570
     8850.57307        0.47615551        0.00684726
     8885.97536        0.46543664        0.00677306
     8921.51926        0.46821449        0.00680744
     8957.20534        0.45997218        0.00669253
     8993.03416        0.46896803        0.00680424
     9029.00630        0.47375876        0.00688309
     9065.12232        0.46628991        0.00678301
     9101.38281        0.46038239        0.00671945
     9137.78834        0.46459254        0.00679545
     9174.33950        0.46125258        0.00676177
     9211.03685        0.47249873        0.00684741
     9247.88100        0.46192687        0.00677998
     9284.87253        0.48011608        0.00700239
     9322.01202        0.47013136        0.00695736
     9359.30006        0.47337138        0.00689364
     9396.73726        0.46289185        0.00685607
     9434.32421        0.47813125        0.00701466
     9472.06151        0.46978017        0.00695859
     9509.94976        0.47188615        0.00696607
     9547.98956        0.46898056        0.00696798
     9586.18151        0.47605924        0.00708247
     9624.52624        0.48303048        0.00709271
     9663.02434        0.47230143        0.00705901
     9701.67644        0.46597369        0.00697417
     9740.48315        0.47376933        0.00710640
     9779.44508        0.47332937        0.00711298
     9818.56286        0.46683043        0.00706509
     9857.83711        0.48813510        0.00717527
     9897.26846        0.47340178        0.00711260
     9936.85753        0.48285332        0.00730575
     9976.60496        0.47272347        0.00714733
    10016.51138        0.47176047        0.00715166
    10056.57743        0.48096177        0.00730548
    10096.80374        0.47600400        0.00727319
    10137.19095        0.47880066        0.00722284
    10177.73972        0.45898970        0.00710184
    10218.45068        0.46737332        0.00721116
    10259.32448        0.48423644        0.00738308
    10300.36178        0.46406368        0.00716649
    10341.56323        0.46243042        0.00719953
    10382.92948        0.46711418        0.00723561
    10424.46120        0.46953869        0.00731139
    10466.15904        0.46810903        0.00729481
    10508.02368        0.44854027        0.00713206
    10550.05577        0.47322653        0.00743936
    10592.25599        0.46510023        0.00735749
    10634.62502        0.47442116        0.00740172
    10677.16352        0.47388098        0.00741861
    10719.87217        0.46833015        0.00743490
    10762.75166        0.47201777        0.00754836
    10805.80267        0.47946041        0.00762605
    10849.02588        0.45463780        0.00735105
    10892.42198        0.46941765        0.00748676
    10935.99167        0.46624108        0.00751399
    10979.73564        0.47389077        0.00757895
    11023.65458        0.46739212        0.00750584
    11067.74920        0.47493791        0.00768908
    11112.02019        0.47538075        0.00772032
    11156.46828        0.46420476        0.00760790
    11201.09415        0.47451416        0.00771839
    11245.89852        0.45967032        0.00769724
    11290.88212        0.47328787        0.00780573
    11336.04565        0.46085507        0.00768055
    11381.38983        0.45349407        0.00764331
    11426.91539        0.46130886        0.00766287
    11472.62305        0.45664821        0.00773684
    11518.51354        0.45684806        0.00772880
    11564.58760        0.46816571        0.00789937
    11610.84595        0.49115565        0.00813673
    11657.28933        0.47327310        0.00803149
    11703.91849        0.47140786        0.00800235
    11750.73416        0.47332869        0.00803320
    11797.73710        0.46033139        0.00792389
    11844.92805        0.45783564        0.00796855
    11892.30776        0.46926291        0.00812088
    11939.87699        0.46573468        0.00805781
    11987.63650        0.47239328        0.00818701
    12035.58705        0.45613288        0.00800995
    12083.72939        0.44773961        0.00804059
    12132.06431        0.46871504        0.00827224
    12180.59257        0.46473136        0.00823094
    12229.31494        0.46997126        0.00839981
    12278.23220        0.46828835        0.00849867
    12327.34513        0.47265900        0.00848235
    12376.65451        0.46990420        0.00853151
    12426.16113        0.46642728        0.00844953
    12475.86577        0.46132216        0.00846304
    12525.76923        0.46818645        0.00862156
    12575.87231        0.48984537        0.00891707
    12626.17580        0.46058115        0.00866819
    12676.68050        0.46754558        0.00875995
    12727.38722        0.48317827        0.00897137
    12778.29677        0.47523103        0.00880741
    12829.40996        0.47011635        0.00886442
    12880.72760        0.47328401        0.00901514
    12932.25051        0.47918888        0.00915443
    12983.97951        0.47051850        0.00909772
    13035.91543        0.47246967        0.00908863
    13088.05909        0.49821611        0.00956018
    13140.41133        0.49776999        0.00955178
    13192.97297        0.47353656        0.00934403
    13245.74487        0.47654240        0.00941988
    13298.72785        0.47044516        0.00939892
    13351.92276        0.48544923        0.00963932
    13405.33045        0.46857486        0.00955528
    13458.95177        0.49559615        0.00989465
    13512.78758        0.47411644        0.00968546
    13566.83873        0.45764366        0.00949373
    13621.10608        0.47863805        0.00987371
    13675.59051        0.47302649        0.01008276
    13730.29287        0.46237616        0.00968916
    13785.21404        0.45631750        0.00968637
    13840.35490        0.45324678        0.00973223
    13895.71632        0.48683289        0.01039969
    13951.29918        0.47140982        0.00999514
    14007.10438        0.46283904        0.01016603
    14063.13280        0.46674880        0.01010345
    14119.38533        0.48295127        0.01058873
    14175.86287        0.46952283        0.01040205
    14232.56632        0.47620419        0.01043298
    14289.49658        0.45615663        0.01033290
    14346.65457        0.46412630        0.01041520
    14404.04119        0.47186810        0.01063068
    14461.65735        0.47777653        0.01076773
    14519.50398        0.48428531        0.01104929
    14577.58200        0.48800648        0.01121940
    14635.89233        0.48462899        0.01128505
    14694.43590        0.46568022        0.01116191
    14753.21364        0.46544537        0.01127037
    14812.22649        0.47933813        0.01141040
    14871.47540        0.47347699        0.01162451
    14930.96130        0.47238746        0.01164071
    14990.68515        0.48051585        0.01162395
    15050.64789        0.49233633        0.01207308
    15110.85048        0.49103839        0.01208438
    15171.29388        0.47383608        0.01194485
    15231.97906        0.46773293        0.01183513
    15292.90697        0.47542216        0.01221954
    15354.07860        0.47651001        0.01227409
    15415.49492        0.45431684        0.01191926
    15477.15689        0.49245331        0.01285279
    15539.06552        0.47848367        0.01252880
    15601.22178        0.47366728        0.01277364
    15663.62667        0.48321291        0.01280315
    15726.28118        0.48257543        0.01301038
    15789.18630        0.47084369        0.01297869
    15852.34305        0.50672005        0.01387423
    15915.75242        0.48807682        0.01356875
    15979.41543        0.46520419        0.01302936
    16043.33309        0.49039466        0.01369295
    16107.50642        0.48853129        0.01380247
    16171.93645        0.48265174        0.01374011
    16236.62420        0.50392981        0.01421906
    16301.57069        0.48031696        0.01433947
    16366.77698        0.48560227        0.01454261
    16432.24408        0.51432393        0.01493295
    16497.97306        0.49522252        0.01450953
    16563.96495        0.48150571        0.01467732
    16630.22081        0.50093071        0.01518436
    16696.74169        0.49460278        0.01511370
    16763.52866        0.47970796        0.01486406
    16830.58278        0.46803023        0.01484685
    16897.90511        0.45410891        0.01486823
    16965.49673        0.49409746        0.01611185
    17033.35871        0.47270416        0.01556877
    17101.49215        0.50264583        0.01644025
    17169.89812        0.47548037        0.01589329
    17238.57771        0.51559733        0.01693945
    17307.53202        0.51113175        0.01704968
    17376.76215        0.47339290        0.01655937
    17446.26920        0.48255232        0.01719951
    17516.05428        0.47018930        0.01654725
    17586.11849        0.49490454        0.01716053
    17656.46297        0.48448188        0.01713456
    17727.08882        0.51259608        0.01789697
    17797.99717        0.44921276        0.01690435
    17869.18916        0.44704370        0.01683578
    17940.66592        0.47369202        0.01780229
    18012.42858        0.49742518        0.01861781
    18084.47830        0.47499136        0.01820022
    18156.81621        0.46766195        0.01795828
    18229.44347        0.48091563        0.01893686
    18302.36125        0.48013079        0.01886139
    18375.57069        0.45344730        0.01832372
    18449.07298        0.44853200        0.01840990
    18522.86927        0.47475023        0.01918390
    18596.96075        0.45577740        0.01892779
    18671.34859        0.48080727        0.01993764
    18746.03398        0.49055338        0.02015830
    18821.01812        0.47086977        0.01974114
    18896.30219        0.47679088        0.02031958
    18971.88740        0.50017820        0.02159928
    19047.77495        0.45484912        0.02016762
    19123.96605        0.47678913        0.02057084
    19200.46191        0.44701299        0.02023697
    19277.26376        0.46011613        0.02096409
    19354.37282        0.49999051        0.02253012
    19431.79031        0.47377224        0.02179226
    19509.51747        0.54260240        0.02499968
    19587.55554        0.48108723        0.02304890
    19665.90576        0.49654554        0.02401460
    19744.56938        0.51087103        0.02453938
    19823.54766        0.45133558        0.02210488
    19902.84185        0.48629296        0.02388271
    19982.45322        0.45847657        0.02321097
    20062.38303        0.48088763        0.02454189
    20142.63256        0.49514913        0.02546383
    20223.20309        0.50750254        0.02573906
    20304.09591        0.47813271        0.02604575
    20385.31229        0.48538170        0.02586450
    20466.85354        0.47065443        0.02573694
    20548.72095        0.46956673        0.02646522
    20630.91584        0.48422395        0.02771413
    20713.43950        0.52324698        0.02884942
    20796.29326        0.46820534        0.02716707
    20879.47843        0.44631126        0.02700199
    20962.99635        0.47193377        0.02933968
    21046.84833        0.43481370        0.02738417
    21131.03572        0.51603982        0.03174440
    21215.55987        0.46051523        0.02929858
    21300.42211        0.45748654        0.02931753
    21385.62380        0.47973186        0.03153271
    21471.16629        0.45151066        0.03061810
    21557.05096        0.49166808        0.03385009
    21643.27916        0.44646360        0.03184250
    21729.85228        0.48623474        0.03384616
    21816.77169        0.52278481        0.03489633
    21904.03877        0.44682487        0.03275834
    21991.65493        0.43436434        0.03312190
    22079.62155        0.43845723        0.03352125
    22167.94003        0.45409475        0.03703415
    22256.61179        0.48402989        0.03631972
    22345.63824        0.46086226        0.03656712
    22435.02079        0.40543972        0.03423438
    22524.76088        0.43849218        0.03717182
    22614.85992        0.41044232        0.03635543
    22705.31936        0.45144141        0.03642106
    22796.14064        0.42097481        0.03684184
    22887.32520        0.42036497        0.03566556
    22978.87450        0.43691460        0.03840449
    23070.79000        0.42414249        0.03777819
    23163.07316        0.40865125        0.03856934
    23255.72545        0.43606178        0.04036133
    23348.74835        0.44221539        0.04079125
    23442.14335        0.42633946        0.04153271
    23535.91192        0.45934284        0.04355044
    23630.05557        0.42893271        0.04432596
    23724.57579        0.41018802        0.04271934
    23819.47409        0.39018900        0.04446239
    23914.75199        0.52739711        0.05219376
    24010.41100        0.44393842        0.04785029
    24106.45264        0.46020317        0.04818951
    24202.87845        0.39850069        0.04639055
    24299.68997        0.49211124        0.05294187
    24396.88873        0.43886987        0.05161045
    24494.47628        0.46788488        0.05552668
    24592.45419        0.46636497        0.05831221
    24690.82400        0.50199858        0.06222250
    24789.58730        0.55349045        0.06500071
    24888.74565        0.43692354        0.05707328
    24988.30063        0.35150162        0.05270580
    25088.25383        0.38948972        0.05915710
    25188.60685        0.43015362        0.06476494
    25289.36127        0.37140839        0.05610330
    25390.51872        0.54264708        0.06961090
    25492.08079        0.45009063        0.06611670
    25594.04912        0.38792937        0.05896863
    25696.42531        0.38439969        0.06093700
    25799.21102        0.41240318        0.06771795
    25902.40786        0.40981374        0.07102093
    26006.01749        0.52589612        0.07764623
    26110.04156        0.55744760        0.09274169
    26214.48173        0.55745368        0.09129159
    26319.33965        0.45073830        0.08244744
    26424.61701        0.43573141        0.08523036
    26530.31548        0.48334703        0.09296829
    26625.94978        0.47699179        0.10516524
