# Supplementary material for: pdCIFplotter: visualizing powder diffraction data in pdCIF format
Source: J Appl Crystallogr. 2022 May 25;55(Pt 3):631–7. doi: 10.1107/S1600576722003478 (PMC9172038; doi:10.1107/S1600576722003478)
Supplement: Supplementary file 4 [file j-55-00631-sup4.zip › third/xye_data/GEM68242_b2_TOF.dat]

     1385.63053        0.47434622        0.00876267
     1388.40179        0.47179223        0.00852222
     1391.17859        0.48614302        0.00862299
     1393.96095        0.48257389        0.00866916
     1396.74887        0.48772778        0.00865008
     1399.54237        0.48093206        0.00854996
     1402.34145        0.48986495        0.00866760
     1405.14614        0.51011683        0.00896498
     1407.95643        0.51403404        0.00897494
     1410.77234        0.50323739        0.00869307
     1413.59389        0.51366106        0.00873357
     1416.42108        0.53506804        0.00897046
     1419.25392        0.51599348        0.00884610
     1422.09243        0.52025441        0.00887006
     1424.93661        0.51822794        0.00876115
     1427.78648        0.52515262        0.00886178
     1430.64206        0.51155258        0.00881396
     1433.50334        0.50977829        0.00873455
     1436.37035        0.50006849        0.00853541
     1439.24309        0.49542361        0.00864668
     1442.12157        0.47885650        0.00842442
     1445.00582        0.47033930        0.00835957
     1447.89583        0.46434436        0.00838755
     1450.79162        0.45349940        0.00825190
     1453.69320        0.45557654        0.00823199
     1456.60059        0.45471438        0.00817718
     1459.51379        0.45760048        0.00815762
     1462.43282        0.45071516        0.00814610
     1465.35768        0.45231012        0.00812749
     1468.28840        0.45632512        0.00809199
     1471.22498        0.45253316        0.00809651
     1474.16743        0.46689923        0.00828842
     1477.11576        0.46708971        0.00814453
     1480.06999        0.46559247        0.00819798
     1483.03013        0.46369584        0.00817547
     1485.99619        0.46729626        0.00815371
     1488.96819        0.46388153        0.00801465
     1491.94612        0.47356038        0.00815000
     1494.93001        0.47846013        0.00829845
     1497.91987        0.48025220        0.00841179
     1500.91571        0.47516003        0.00841793
     1503.91755        0.45568727        0.00813272
     1506.92538        0.45987665        0.00817858
     1509.93923        0.45308905        0.00811659
     1512.95911        0.45355427        0.00799718
     1515.98503        0.45782319        0.00806402
     1519.01700        0.45558609        0.00807973
     1522.05503        0.46016920        0.00801120
     1525.09914        0.47197526        0.00807720
     1528.14934        0.47617649        0.00802591
     1531.20564        0.49770514        0.00826740
     1534.26805        0.52268994        0.00862740
     1537.33659        0.52016003        0.00845451
     1540.41126        0.52606191        0.00851587
     1543.49208        0.55158949        0.00867671
     1546.57907        0.56249632        0.00871985
     1549.67222        0.55941629        0.00880162
     1552.77157        0.56945145        0.00879225
     1555.87711        0.57610087        0.00894766
     1558.98887        0.57233096        0.00885130
     1562.10684        0.55597641        0.00867386
     1565.23106        0.54049929        0.00861696
     1568.36152        0.52665861        0.00854787
     1571.49824        0.51955903        0.00847004
     1574.64124        0.50795733        0.00831024
     1577.79052        0.49215080        0.00816479
     1580.94610        0.47763715        0.00805463
     1584.10799        0.47144457        0.00805815
     1587.27621        0.46399645        0.00801900
     1590.45076        0.45501543        0.00774875
     1593.63166        0.46349958        0.00801514
     1596.81893        0.46792998        0.00778707
     1600.01257        0.46967205        0.00797399
     1603.21259        0.47849279        0.00801609
     1606.41902        0.48150022        0.00800790
     1609.63185        0.48828403        0.00800565
     1612.85112        0.47956447        0.00793999
     1616.07682        0.49465490        0.00814283
     1619.30897        0.51331370        0.00830610
     1622.54759        0.50853446        0.00823843
     1625.79269        0.51567558        0.00822183
     1629.04427        0.50194475        0.00814273
     1632.30236        0.51044037        0.00815494
     1635.56697        0.50457418        0.00821239
     1638.83810        0.48883782        0.00797865
     1642.11578        0.47218048        0.00782624
     1645.40001        0.47301130        0.00778208
     1648.69081        0.46572882        0.00765643
     1651.98819        0.46365887        0.00776751
     1655.29217        0.45509804        0.00775276
     1658.60275        0.44243409        0.00760401
     1661.91996        0.42933375        0.00745222
     1665.24380        0.42875854        0.00757665
     1668.57428        0.40319380        0.00715693
     1671.91143        0.39270778        0.00711409
     1675.25525        0.39576912        0.00724415
     1678.60576        0.38848778        0.00711768
     1681.96298        0.38322612        0.00711525
     1685.32690        0.37885439        0.00696303
     1688.69756        0.37648356        0.00689504
     1692.07495        0.37133150        0.00676455
     1695.45910        0.37150532        0.00685221
     1698.85002        0.37319331        0.00700918
     1702.24772        0.37332409        0.00686156
     1705.65221        0.37598885        0.00688586
     1709.06352        0.37553973        0.00682177
     1712.48165        0.37928749        0.00693269
     1715.90661        0.38479905        0.00698888
     1719.33842        0.38194376        0.00685660
     1722.77710        0.38210525        0.00692162
     1726.22265        0.38518030        0.00703223
     1729.67510        0.37784211        0.00693508
     1733.13445        0.37295786        0.00679982
     1736.60072        0.37281357        0.00685001
     1740.07392        0.37624314        0.00687274
     1743.55407        0.37434926        0.00682751
     1747.04118        0.37788658        0.00676684
     1750.53526        0.38112706        0.00679725
     1754.03633        0.36056981        0.00678482
     1757.54440        0.36960180        0.00690554
     1761.05949        0.37449041        0.00690237
     1764.58161        0.37656715        0.00691939
     1768.11077        0.38678304        0.00696778
     1771.64699        0.38079311        0.00686760
     1775.19029        0.39829281        0.00703651
     1778.74067        0.40862069        0.00707464
     1782.29815        0.40414980        0.00699304
     1785.86275        0.42343017        0.00724632
     1789.43447        0.42689621        0.00718331
     1793.01334        0.44439019        0.00732117
     1796.59937        0.43984159        0.00725152
     1800.19257        0.45368704        0.00735702
     1803.79295        0.45771787        0.00741272
     1807.40054        0.45930117        0.00726802
     1811.01534        0.47531224        0.00756423
     1814.63737        0.48999222        0.00767852
     1818.26664        0.47545190        0.00746874
     1821.90318        0.47189455        0.00748067
     1825.54698        0.47329293        0.00750783
     1829.19808        0.46654034        0.00739907
     1832.85647        0.46814082        0.00749636
     1836.52219        0.45213179        0.00731230
     1840.19523        0.45356470        0.00734063
     1843.87562        0.45157361        0.00737664
     1847.56337        0.44937954        0.00738416
     1851.25850        0.44747963        0.00730876
     1854.96102        0.43927374        0.00718202
     1858.67094        0.43490346        0.00716335
     1862.38828        0.44185960        0.00728521
     1866.11306        0.44178738        0.00722512
     1869.84528        0.44533399        0.00738623
     1873.58497        0.44564055        0.00734139
     1877.33214        0.44357632        0.00724567
     1881.08681        0.45167478        0.00723925
     1884.84898        0.45455533        0.00716935
     1888.61868        0.46649541        0.00726822
     1892.39592        0.47158906        0.00739682
     1896.18071        0.47651055        0.00732571
     1899.97307        0.49002299        0.00747531
     1903.77302        0.48335132        0.00745397
     1907.58056        0.49182514        0.00746668
     1911.39572        0.47977146        0.00740681
     1915.21851        0.48817409        0.00745558
     1919.04895        0.48137334        0.00750601
     1922.88705        0.46618231        0.00731704
     1926.73282        0.45794420        0.00735481
     1930.58629        0.45460668        0.00729154
     1934.44746        0.41810762        0.00689688
     1938.31636        0.42080467        0.00705922
     1942.19299        0.40818093        0.00691922
     1946.07737        0.40722945        0.00697065
     1949.96953        0.38163212        0.00672385
     1953.86947        0.37582945        0.00666775
     1957.77721        0.38038423        0.00665676
     1961.69276        0.36852860        0.00659431
     1965.61615        0.35746637        0.00647373
     1969.54738        0.36490880        0.00650207
     1973.48647        0.35384131        0.00632740
     1977.43345        0.35601705        0.00641539
     1981.38831        0.34804488        0.00625202
     1985.35109        0.35317383        0.00642638
     1989.32179        0.35658546        0.00646893
     1993.30044        0.35609451        0.00634509
     1997.28704        0.35488302        0.00642669
     2001.28161        0.34034788        0.00609749
     2005.28417        0.33992605        0.00614365
     2009.29474        0.35037387        0.00628769
     2013.31333        0.33988107        0.00608939
     2017.33996        0.33940519        0.00620946
     2021.37464        0.34338691        0.00627419
     2025.41739        0.34665717        0.00647538
     2029.46822        0.34730686        0.00629806
     2033.52716        0.33381889        0.00609248
     2037.59421        0.34551854        0.00624986
     2041.66940        0.34891167        0.00630158
     2045.75274        0.35734761        0.00637168
     2049.84425        0.36341486        0.00650373
     2053.94394        0.37338448        0.00656488
     2058.05182        0.38102491        0.00669593
     2062.16793        0.38905044        0.00667986
     2066.29226        0.40723926        0.00683299
     2070.42485        0.42141163        0.00688189
     2074.56570        0.42617748        0.00690412
     2078.71483        0.44725427        0.00699644
     2082.87226        0.47128999        0.00713979
     2087.03800        0.49808772        0.00734949
     2091.21208        0.49900374        0.00733617
     2095.39450        0.51462172        0.00750365
     2099.58529        0.51733252        0.00756753
     2103.78446        0.53912385        0.00774385
     2107.99203        0.51771627        0.00737648
     2112.20802        0.50568233        0.00738921
     2116.43243        0.50377665        0.00733298
     2120.66530        0.50000103        0.00739299
     2124.90663        0.47544544        0.00719590
     2129.15644        0.47100206        0.00727060
     2133.41475        0.44837252        0.00704009
     2137.68158        0.42408526        0.00680782
     2141.95695        0.40257727        0.00669577
     2146.24086        0.39425010        0.00657758
     2150.53334        0.38290113        0.00651522
     2154.83441        0.36395761        0.00627536
     2159.14408        0.36460576        0.00635834
     2163.46236        0.34987548        0.00622930
     2167.78929        0.35087662        0.00627664
     2172.12487        0.34871391        0.00622621
     2176.46912        0.34282789        0.00616497
     2180.82206        0.34218387        0.00614147
     2185.18370        0.33192418        0.00602597
     2189.55407        0.33944871        0.00606419
     2193.93318        0.34425279        0.00619657
     2198.32104        0.33974464        0.00609085
     2202.71768        0.33715696        0.00604796
     2207.12312        0.33868515        0.00605432
     2211.53737        0.36062412        0.00619943
     2215.96044        0.35776859        0.00622599
     2220.39236        0.37136779        0.00626279
     2224.83315        0.38956661        0.00653126
     2229.28281        0.39264997        0.00658186
     2233.74138        0.41290750        0.00674415
     2238.20886        0.43126855        0.00680261
     2242.68528        0.44958131        0.00689973
     2247.17065        0.46449838        0.00702368
     2251.66499        0.49533823        0.00728327
     2256.16832        0.51244951        0.00743160
     2260.68066        0.52730172        0.00741043
     2265.20202        0.55368093        0.00760594
     2269.73242        0.56510913        0.00766836
     2274.27189        0.58082405        0.00785619
     2278.82043        0.57190573        0.00777793
     2283.37807        0.57868488        0.00773246
     2287.94483        0.57311797        0.00777203
     2292.52072        0.56049589        0.00781570
     2297.10576        0.53284380        0.00751454
     2301.69997        0.50285092        0.00728496
     2306.30337        0.49306368        0.00735002
     2310.91598        0.46931270        0.00712657
     2315.53781        0.45023963        0.00696462
     2320.16888        0.42784456        0.00680127
     2324.80922        0.40811122        0.00666004
     2329.45884        0.39535162        0.00658816
     2334.11776        0.38272431        0.00642212
     2338.78599        0.37569813        0.00637876
     2343.46357        0.36933510        0.00632892
     2348.15049        0.36338617        0.00623304
     2352.84679        0.35718391        0.00618375
     2357.55249        0.35337072        0.00610043
     2362.26759        0.34925632        0.00605173
     2366.99213        0.35400776        0.00608933
     2371.72611        0.35912813        0.00619547
     2376.46956        0.35093877        0.00613988
     2381.22250        0.34978077        0.00606005
     2385.98495        0.35931567        0.00623055
     2390.75692        0.35962252        0.00624126
     2395.53843        0.35413465        0.00624500
     2400.32951        0.35089374        0.00613475
     2405.13017        0.34860739        0.00613230
     2409.94043        0.35597044        0.00613680
     2414.76031        0.36224330        0.00624249
     2419.58983        0.36627206        0.00625188
     2424.42901        0.38654501        0.00652698
     2429.27787        0.39815496        0.00651072
     2434.13642        0.42058341        0.00668057
     2439.00470        0.44898633        0.00703422
     2443.88271        0.47738821        0.00722157
     2448.77047        0.50690981        0.00733902
     2453.66801        0.54119672        0.00755440
     2458.57535        0.58231364        0.00794744
     2463.49250        0.61854253        0.00820955
     2468.41948        0.65208955        0.00814510
     2473.35632        0.68869420        0.00851711
     2478.30304        0.71529595        0.00856549
     2483.25964        0.74413676        0.00886475
     2488.22616        0.73925887        0.00875234
     2493.20261        0.73597860        0.00873986
     2498.18902        0.71464569        0.00863790
     2503.18540        0.68468319        0.00850997
     2508.19177        0.65278974        0.00826535
     2513.20815        0.62407294        0.00810969
     2518.23457        0.58344044        0.00792167
     2523.27104        0.54165458        0.00762640
     2528.31758        0.49614383        0.00726982
     2533.37421        0.47578592        0.00716413
     2538.44096        0.44346875        0.00693645
     2543.51784        0.42201792        0.00678886
     2548.60488        0.40547135        0.00668830
     2553.70209        0.39183537        0.00649513
     2558.80949        0.38609805        0.00645166
     2563.92711        0.37983902        0.00634857
     2569.05497        0.38362266        0.00643267
     2574.19308        0.38128486        0.00641297
     2579.34146        0.38674180        0.00643425
     2584.50015        0.39170257        0.00648969
     2589.66915        0.39851278        0.00657932
     2594.84848        0.41717485        0.00673484
     2600.03818        0.43759883        0.00680176
     2605.23826        0.45482796        0.00686440
     2610.44873        0.46683289        0.00711808
     2615.66963        0.48621901        0.00717473
     2620.90097        0.51302265        0.00728582
     2626.14277        0.52208903        0.00738852
     2631.39506        0.53352640        0.00748889
     2636.65785        0.55317659        0.00766701
     2641.93116        0.54069348        0.00755072
     2647.21503        0.54684176        0.00763231
     2652.50946        0.53484891        0.00754762
     2657.81448        0.52569720        0.00751113
     2663.13010        0.49829162        0.00729676
     2668.45636        0.48072915        0.00718627
     2673.79328        0.46856976        0.00714233
     2679.14086        0.45284762        0.00702166
     2684.49915        0.43235114        0.00680402
     2689.86814        0.43014302        0.00691236
     2695.24788        0.40905818        0.00674302
     2700.63838        0.40258458        0.00667488
     2706.03965        0.40420266        0.00675906
     2711.45173        0.38735477        0.00646527
     2716.87464        0.38495041        0.00637673
     2722.30838        0.37974247        0.00641432
     2727.75300        0.38030303        0.00645502
     2733.20851        0.37510741        0.00640273
     2738.67492        0.36667642        0.00625683
     2744.15227        0.37254525        0.00627554
     2749.64058        0.37520871        0.00637340
     2755.13986        0.36862890        0.00634991
     2760.65014        0.37705155        0.00635794
     2766.17144        0.36610682        0.00617690
     2771.70378        0.36841302        0.00625318
     2777.24719        0.36629516        0.00621917
     2782.80168        0.37676645        0.00637233
     2788.36729        0.37179469        0.00631370
     2793.94402        0.38241028        0.00641178
     2799.53191        0.37250527        0.00631625
     2805.13097        0.37376138        0.00634627
     2810.74124        0.37816416        0.00631472
     2816.36272        0.38758518        0.00651928
     2821.99544        0.37193220        0.00628712
     2827.63944        0.38405652        0.00651689
     2833.29471        0.39175253        0.00653796
     2838.96130        0.37665626        0.00627798
     2844.63923        0.38799517        0.00646449
     2850.32850        0.39487374        0.00644690
     2856.02916        0.40487794        0.00647540
     2861.74122        0.40852393        0.00668308
     2867.46470        0.42136412        0.00681018
     2873.19963        0.42928189        0.00678706
     2878.94603        0.43692601        0.00681004
     2884.70392        0.45925519        0.00700494
     2890.47333        0.48433274        0.00721123
     2896.25428        0.50287654        0.00722914
     2902.04679        0.53379366        0.00752715
     2907.85088        0.56149950        0.00765714
     2913.66658        0.59437348        0.00788362
     2919.49391        0.62201454        0.00810181
     2925.33290        0.62393924        0.00803565
     2931.18357        0.65538402        0.00820399
     2937.04594        0.67017270        0.00833218
     2942.92003        0.69167229        0.00849849
     2948.80587        0.70233906        0.00859732
     2954.70348        0.71944377        0.00876047
     2960.61289        0.73829636        0.00889564
     2966.53411        0.73584516        0.00876360
     2972.46718        0.74935349        0.00891114
     2978.41211        0.73725069        0.00879999
     2984.36894        0.72393610        0.00869265
     2990.33768        0.71589639        0.00864569
     2996.31835        0.70419886        0.00867298
     3002.31099        0.67707125        0.00851919
     3008.31561        0.64903922        0.00837933
     3014.33224        0.60881896        0.00806650
     3020.36091        0.58344047        0.00792453
     3026.40163        0.54271937        0.00755674
     3032.45443        0.52020461        0.00756980
     3038.51934        0.49792162        0.00723219
     3044.59638        0.48494493        0.00721346
     3050.68557        0.46941246        0.00705395
     3056.78694        0.45739758        0.00702812
     3062.90052        0.45492590        0.00693657
     3069.02632        0.44318037        0.00689090
     3075.16437        0.43683114        0.00683449
     3081.31470        0.43987769        0.00685579
     3087.47733        0.44009907        0.00679476
     3093.65228        0.44410623        0.00687851
     3099.83959        0.44648037        0.00686636
     3106.03927        0.44259839        0.00688906
     3112.25135        0.44017484        0.00686780
     3118.47585        0.43316945        0.00680662
     3124.71280        0.42827567        0.00673348
     3130.96223        0.41621969        0.00663170
     3137.22415        0.41661344        0.00669588
     3143.49860        0.41377572        0.00657465
     3149.78560        0.40489537        0.00652577
     3156.08517        0.40738113        0.00645324
     3162.39734        0.39932197        0.00643330
     3168.72213        0.40867444        0.00661525
     3175.05958        0.40497367        0.00653415
     3181.40970        0.39450919        0.00648603
     3187.77251        0.39457049        0.00647754
     3194.14806        0.39100130        0.00631028
     3200.53636        0.39819349        0.00644618
     3206.93743        0.38923471        0.00632105
     3213.35130        0.37816082        0.00631145
     3219.77801        0.38149722        0.00632127
     3226.21756        0.38593285        0.00626860
     3232.67000        0.38211291        0.00633666
     3239.13534        0.38703618        0.00638764
     3245.61361        0.38925627        0.00641871
     3252.10483        0.38059894        0.00632713
     3258.60904        0.38928765        0.00640847
     3265.12626        0.37879905        0.00639312
     3271.65652        0.37797324        0.00630791
     3278.19983        0.38003199        0.00632808
     3284.75623        0.37798647        0.00621303
     3291.32574        0.37737595        0.00637558
     3297.90839        0.37293754        0.00632809
     3304.50421        0.37355622        0.00623855
     3311.11322        0.36651153        0.00622773
     3317.73544        0.36800191        0.00621133
     3324.37091        0.37045025        0.00623092
     3331.01966        0.37762051        0.00629181
     3337.68170        0.37896919        0.00629266
     3344.35706        0.36359477        0.00608436
     3351.04577        0.37755256        0.00622374
     3357.74786        0.36454948        0.00607336
     3364.46336        0.38177661        0.00628880
     3371.19229        0.37648518        0.00618792
     3377.93467        0.38631189        0.00632853
     3384.69054        0.37242112        0.00616407
     3391.45992        0.37755505        0.00625990
     3398.24284        0.37997938        0.00630494
     3405.03933        0.38551245        0.00626408
     3411.84941        0.38516988        0.00627720
     3418.67310        0.38488134        0.00626199
     3425.51045        0.38912506        0.00638119
     3432.36147        0.38564135        0.00627635
     3439.22620        0.40002889        0.00643038
     3446.10465        0.40267435        0.00646246
     3452.99686        0.38914522        0.00630316
     3459.90285        0.38739904        0.00626522
     3466.82266        0.39906579        0.00634216
     3473.75630        0.41052533        0.00654198
     3480.70381        0.41674444        0.00655487
     3487.66522        0.41595363        0.00652466
     3494.64055        0.42833368        0.00659196
     3501.62983        0.42402082        0.00656541
     3508.63309        0.44285458        0.00669357
     3515.65036        0.46312601        0.00685340
     3522.68166        0.47453059        0.00688267
     3529.72702        0.50568177        0.00706807
     3536.78648        0.52745929        0.00726551
     3543.86005        0.56292320        0.00745510
     3550.94777        0.59095447        0.00766503
     3558.04967        0.62312308        0.00785071
     3565.16577        0.65120785        0.00802936
     3572.29610        0.67568365        0.00818341
     3579.44069        0.67428292        0.00815973
     3586.59957        0.69224993        0.00829433
     3593.77277        0.67426582        0.00807403
     3600.96031        0.66701385        0.00804909
     3608.16224        0.64899987        0.00799372
     3615.37856        0.62228714        0.00791852
     3622.60932        0.58846401        0.00772520
     3629.85454        0.55232036        0.00757574
     3637.11424        0.50456237        0.00709792
     3644.38847        0.47693250        0.00701169
     3651.67725        0.46444095        0.00693064
     3658.98060        0.43811158        0.00668311
     3666.29857        0.41481187        0.00652387
     3673.63116        0.39300751        0.00643409
     3680.97843        0.39266076        0.00622624
     3688.34038        0.38250022        0.00611819
     3695.71706        0.37725996        0.00609518
     3703.10850        0.38435846        0.00613352
     3710.51471        0.38565302        0.00620782
     3717.93574        0.39690394        0.00645643
     3725.37162        0.38792272        0.00623264
     3732.82236        0.38843106        0.00624787
     3740.28800        0.38591451        0.00617060
     3747.76858        0.39795111        0.00633683
     3755.26412        0.39716218        0.00626411
     3762.77464        0.39520008        0.00623116
     3770.30019        0.38233795        0.00614235
     3777.84079        0.39084212        0.00629075
     3785.39648        0.38456778        0.00625174
     3792.96727        0.37423053        0.00611069
     3800.55320        0.36456223        0.00605668
     3808.15431        0.37014243        0.00609633
     3815.77062        0.37062686        0.00619533
     3823.40216        0.37213197        0.00618428
     3831.04896        0.36569791        0.00602229
     3838.71106        0.36289436        0.00599323
     3846.38848        0.35849908        0.00594697
     3854.08126        0.35864105        0.00595853
     3861.78942        0.36130095        0.00597338
     3869.51300        0.36757241        0.00614074
     3877.25203        0.36172882        0.00599025
     3885.00653        0.35530164        0.00587155
     3892.77655        0.34981035        0.00584878
     3900.56210        0.35218487        0.00589656
     3908.36322        0.36385315        0.00617875
     3916.17995        0.36927212        0.00620157
     3924.01231        0.36614528        0.00608526
     3931.86033        0.37329041        0.00617710
     3939.72405        0.37305716        0.00613583
     3947.60350        0.38750091        0.00630960
     3955.49871        0.39899802        0.00626124
     3963.40971        0.41838789        0.00644261
     3971.33653        0.44146534        0.00661686
     3979.27920        0.45646135        0.00675126
     3987.23776        0.48366538        0.00694983
     3995.21223        0.51322553        0.00712005
     4003.20266        0.52826781        0.00712234
     4011.20906        0.56031718        0.00740020
     4019.23148        0.58823549        0.00757765
     4027.26994        0.57933165        0.00743024
     4035.32448        0.59812938        0.00759651
     4043.39513        0.58654932        0.00761317
     4051.48192        0.57771633        0.00743617
     4059.58489        0.56261141        0.00743808
     4067.70406        0.53744183        0.00727063
     4075.83946        0.52149776        0.00719171
     4083.99114        0.49210540        0.00705902
     4092.15913        0.47205901        0.00689421
     4100.34344        0.45220600        0.00676115
     4108.54413        0.42770389        0.00662698
     4116.76122        0.41914240        0.00646878
     4124.99474        0.41815058        0.00644677
     4133.24473        0.41484830        0.00647406
     4141.51122        0.41719724        0.00646075
     4149.79424        0.43785005        0.00663945
     4158.09383        0.44407133        0.00670518
     4166.41002        0.45722981        0.00675575
     4174.74284        0.48026454        0.00688535
     4183.09233        0.50354685        0.00694106
     4191.45851        0.51684076        0.00705949
     4199.84143        0.52363084        0.00706730
     4208.24111        0.54552387        0.00724948
     4216.65759        0.56395707        0.00748741
     4225.09091        0.57253006        0.00747375
     4233.54109        0.56172655        0.00741549
     4242.00817        0.54365583        0.00723450
     4250.49219        0.53765412        0.00722546
     4258.99317        0.52837079        0.00720805
     4267.51116        0.51208307        0.00714840
     4276.04618        0.48072091        0.00698565
     4284.59827        0.46234692        0.00683397
     4293.16747        0.45197234        0.00679512
     4301.75380        0.42205751        0.00646359
     4310.35731        0.41686650        0.00652624
     4318.97803        0.39324941        0.00631507
     4327.61598        0.38460764        0.00624663
     4336.27121        0.38899747        0.00636909
     4344.94376        0.39830393        0.00629607
     4353.63364        0.41125816        0.00646193
     4362.34091        0.43075609        0.00658196
     4371.06559        0.45865171        0.00678188
     4379.80772        0.48490159        0.00687790
     4388.56734        0.54475032        0.00736404
     4397.34447        0.59912597        0.00770925
     4406.13916        0.68683884        0.00826595
     4414.95144        0.76773028        0.00877901
     4423.78135        0.86713094        0.00924848
     4432.62891        0.96180787        0.00969850
     4441.49417        1.06489327        0.01017190
     4450.37715        1.14133728        0.01056008
     4459.27791        1.24546850        0.01093859
     4468.19646        1.29198669        0.01123547
     4477.13286        1.31261255        0.01114685
     4486.08712        1.34636719        0.01137360
     4495.05930        1.33166236        0.01135577
     4504.04942        1.27495800        0.01108996
     4513.05751        1.21977766        0.01095246
     4522.08363        1.13150088        0.01061205
     4531.12780        1.04168584        0.01016772
     4540.19005        0.94422847        0.00982361
     4549.27043        0.85296542        0.00936327
     4558.36897        0.76643585        0.00892623
     4567.48571        0.68669076        0.00850926
     4576.62068        0.61008265        0.00796138
     4585.77392        0.56178553        0.00760772
     4594.94547        0.50480580        0.00722773
     4604.13536        0.46935545        0.00699305
     4613.34363        0.43532224        0.00670465
     4622.57032        0.43210650        0.00664330
     4631.81546        0.40946586        0.00634706
     4641.07909        0.39982766        0.00631109
     4650.36125        0.39319619        0.00633722
     4659.66197        0.38797022        0.00630117
     4668.98130        0.39196518        0.00623219
     4678.31926        0.39069636        0.00622452
     4687.67590        0.39672745        0.00639062
     4697.05125        0.39123965        0.00628630
     4706.44535        0.38485659        0.00622470
     4715.85824        0.37832468        0.00604853
     4725.28996        0.38124924        0.00616242
     4734.74054        0.37384539        0.00615537
     4744.21002        0.38102723        0.00626222
     4753.69844        0.36493871        0.00608315
     4763.20584        0.34999393        0.00589964
     4772.73225        0.35120651        0.00590644
     4782.27771        0.34658513        0.00580165
     4791.84227        0.35728173        0.00607274
     4801.42595        0.34576334        0.00584116
     4811.02881        0.33909967        0.00580239
     4820.65086        0.34262906        0.00585325
     4830.29216        0.33822579        0.00576352
     4839.95275        0.34450294        0.00587331
     4849.63265        0.33791542        0.00579123
     4859.33192        0.34508742        0.00581505
     4869.05058        0.34437856        0.00584472
     4878.78868        0.34726614        0.00585107
     4888.54626        0.34181498        0.00585908
     4898.32335        0.33959851        0.00579709
     4908.12000        0.34007509        0.00584522
     4917.93624        0.34761636        0.00592357
     4927.77211        0.34688698        0.00586921
     4937.62766        0.34517460        0.00579854
     4947.50291        0.34059187        0.00583446
     4957.39792        0.33453984        0.00567533
     4967.31272        0.34288098        0.00580456
     4977.24734        0.33674874        0.00573647
     4987.20184        0.33644320        0.00571185
     4997.17624        0.33918221        0.00569562
     5007.17059        0.34213168        0.00578707
     5017.18493        0.34806839        0.00581957
     5027.21930        0.35156913        0.00586013
     5037.27374        0.34862721        0.00578045
     5047.34829        0.34107246        0.00568617
     5057.44299        0.33495492        0.00566032
     5067.55787        0.34826799        0.00578847
     5077.69299        0.34165762        0.00572128
     5087.84837        0.33947175        0.00568561
     5098.02407        0.34277398        0.00567776
     5108.22012        0.34177183        0.00568458
     5118.43656        0.33691888        0.00567971
     5128.67343        0.34195238        0.00571472
     5138.93078        0.34224634        0.00566864
     5149.20864        0.34775206        0.00573968
     5159.50706        0.35843007        0.00580518
     5169.82607        0.35413819        0.00571593
     5180.16572        0.36197629        0.00588577
     5190.52605        0.37311810        0.00593765
     5200.90711        0.38039083        0.00600894
     5211.30892        0.37970761        0.00594150
     5221.73154        0.37725946        0.00588950
     5232.17500        0.39328683        0.00600744
     5242.63935        0.38918624        0.00599501
     5253.12463        0.39280661        0.00599982
     5263.63088        0.38843165        0.00589591
     5274.15814        0.38881104        0.00598302
     5284.70646        0.38942588        0.00594689
     5295.27587        0.38365360        0.00589565
     5305.86642        0.38639951        0.00595798
     5316.47816        0.37732552        0.00583275
     5327.11111        0.38185606        0.00587151
     5337.76533        0.38131764        0.00592112
     5348.44086        0.38731340        0.00592886
     5359.13775        0.38792344        0.00593764
     5369.85602        0.39192425        0.00586115
     5380.59573        0.39553961        0.00598154
     5391.35693        0.40770008        0.00603633
     5402.13964        0.41036566        0.00608472
     5412.94392        0.42343875        0.00613335
     5423.76981        0.42622887        0.00607364
     5434.61735        0.42989201        0.00610656
     5445.48658        0.43603723        0.00610222
     5456.37755        0.44808658        0.00626224
     5467.29031        0.43942907        0.00613860
     5478.22489        0.43250355        0.00603685
     5489.18134        0.43464135        0.00611054
     5500.15970        0.42069206        0.00602702
     5511.16002        0.40611198        0.00589096
     5522.18234        0.40099822        0.00583511
     5533.22671        0.39199307        0.00581934
     5544.29316        0.38057002        0.00572653
     5555.38175        0.36321514        0.00553434
     5566.49251        0.36206347        0.00556268
     5577.62549        0.35238414        0.00549976
     5588.78075        0.35319603        0.00551779
     5599.95831        0.33911891        0.00537339
     5611.15822        0.33831222        0.00532455
     5622.38054        0.33249432        0.00528569
     5633.62530        0.34396488        0.00546650
     5644.89255        0.32710129        0.00517481
     5656.18234        0.32752475        0.00521617
     5667.49470        0.32848042        0.00524607
     5678.82969        0.32474538        0.00519878
     5690.18735        0.32606894        0.00517649
     5701.56772        0.32481187        0.00515828
     5712.97086        0.32305128        0.00515956
     5724.39680        0.31965321        0.00508754
     5735.84560        0.32461305        0.00511456
     5747.31729        0.32151749        0.00505367
     5758.81192        0.31856897        0.00498512
     5770.32954        0.32074936        0.00508640
     5781.87020        0.32464560        0.00515500
     5793.43394        0.32741583        0.00514754
     5805.02081        0.33136884        0.00514038
     5816.63085        0.32435262        0.00502584
     5828.26412        0.31946526        0.00500184
     5839.92064        0.31989188        0.00496725
     5851.60049        0.32981208        0.00515854
     5863.30369        0.32020817        0.00501248
     5875.03029        0.32045397        0.00500377
     5886.78035        0.32433574        0.00503764
     5898.55391        0.32891402        0.00504430
     5910.35102        0.32031412        0.00496235
     5922.17172        0.32410180        0.00502733
     5934.01607        0.33545626        0.00513091
     5945.88410        0.32164059        0.00500967
     5957.77587        0.32083626        0.00491759
     5969.69142        0.31920527        0.00495197
     5981.63080        0.32237040        0.00498924
     5993.59406        0.32960231        0.00505305
     6005.58125        0.33234813        0.00503355
     6017.59242        0.33702130        0.00507714
     6029.62760        0.34395541        0.00512716
     6041.68686        0.34325029        0.00503394
     6053.77023        0.34576455        0.00511878
     6065.87777        0.35829421        0.00520219
     6078.00953        0.36278141        0.00522504
     6090.16554        0.37383601        0.00519517
     6102.34588        0.39251154        0.00535705
     6114.55057        0.39880410        0.00545452
     6126.77967        0.40889289        0.00544655
     6139.03323        0.41792998        0.00550699
     6151.31129        0.40923305        0.00543175
     6163.61392        0.42622492        0.00544467
     6175.94114        0.43376480        0.00557790
     6188.29303        0.43143268        0.00554488
     6200.66961        0.42023787        0.00547345
     6213.07095        0.42030650        0.00549192
     6225.49709        0.41295653        0.00546336
     6237.94809        0.40160018        0.00533874
     6250.42398        0.39183362        0.00530113
     6262.92483        0.37952122        0.00519438
     6275.45068        0.38666837        0.00526814
     6288.00158        0.36876453        0.00512546
     6300.57759        0.36176203        0.00506534
     6313.17874        0.35615228        0.00501404
     6325.80510        0.33607859        0.00481156
     6338.45671        0.33789987        0.00482620
     6351.13362        0.33795223        0.00485086
     6363.83589        0.33920178        0.00486382
     6376.56356        0.33701809        0.00487323
     6389.31669        0.33211261        0.00482876
     6402.09532        0.32920642        0.00478190
     6414.89951        0.32251891        0.00469407
     6427.72931        0.32670668        0.00477943
     6440.58477        0.32692795        0.00470456
     6453.46594        0.33027031        0.00479187
     6466.37287        0.32857250        0.00472781
     6479.30562        0.32393678        0.00471641
     6492.26423        0.32961074        0.00467881
     6505.24876        0.32481121        0.00464863
     6518.25925        0.33242036        0.00476065
     6531.29577        0.32930883        0.00469845
     6544.35836        0.33092082        0.00469810
     6557.44708        0.33372753        0.00472070
     6570.56198        0.32589365        0.00458939
     6583.70310        0.33359512        0.00471218
     6596.87051        0.33587890        0.00478970
     6610.06425        0.32339412        0.00460037
     6623.28438        0.33417418        0.00469754
     6636.53094        0.33318807        0.00472060
     6649.80401        0.32877390        0.00462488
     6663.10361        0.33482709        0.00468732
     6676.42982        0.33607743        0.00467057
     6689.78268        0.33836745        0.00472555
     6703.16225        0.33523418        0.00465043
     6716.56857        0.33036773        0.00461568
     6730.00171        0.33170334        0.00463433
     6743.46171        0.33208410        0.00462794
     6756.94863        0.33464742        0.00467600
     6770.46253        0.32556955        0.00455045
     6784.00346        0.32962835        0.00457669
     6797.57146        0.32928134        0.00457216
     6811.16661        0.32156335        0.00446269
     6824.78894        0.32629348        0.00451999
     6838.43852        0.33031090        0.00456006
     6852.11540        0.32358387        0.00450011
     6865.81963        0.32400426        0.00450231
     6879.55127        0.32970100        0.00454244
     6893.31037        0.33449702        0.00456884
     6907.09699        0.33024394        0.00456634
     6920.91118        0.33574597        0.00460066
     6934.75300        0.33057912        0.00449995
     6948.62251        0.33959717        0.00456602
     6962.51976        0.35163224        0.00465368
     6976.44480        0.35984801        0.00466108
     6990.39768        0.36702447        0.00468502
     7004.37848        0.38031777        0.00475240
     7018.38724        0.39155562        0.00482043
     7032.42401        0.41343559        0.00499064
     7046.48886        0.42595336        0.00504134
     7060.58184        0.43751688        0.00506533
     7074.70300        0.45319622        0.00518161
     7088.85241        0.45475563        0.00515605
     7103.03011        0.46067009        0.00518175
     7117.23617        0.46031062        0.00517618
     7131.47064        0.46114221        0.00518048
     7145.73359        0.44970351        0.00514504
     7160.02505        0.44059949        0.00506000
     7174.34510        0.42916726        0.00502602
     7188.69379        0.42030388        0.00492785
     7203.07118        0.39846818        0.00477654
     7217.47732        0.38399463        0.00473008
     7231.91228        0.37344999        0.00470800
     7246.37610        0.36795204        0.00466638
     7260.86885        0.35566165        0.00455944
     7275.39059        0.34755551        0.00450565
     7289.94137        0.34728807        0.00454599
     7304.52126        0.34083215        0.00445028
     7319.13030        0.33496258        0.00439034
     7333.76856        0.33299567        0.00435445
     7348.43610        0.32485033        0.00428256
     7363.13297        0.32475770        0.00423955
     7377.85923        0.32464618        0.00425759
     7392.61495        0.32005843        0.00422690
     7407.40018        0.32144132        0.00425983
     7422.21498        0.31939546        0.00423210
     7437.05941        0.32508523        0.00431825
     7451.93353        0.32130337        0.00422528
     7466.83740        0.31699876        0.00419936
     7481.77107        0.32936740        0.00426963
     7496.73462        0.32955633        0.00431802
     7511.72809        0.32968136        0.00428782
     7526.75154        0.32089572        0.00422696
     7541.80504        0.32569708        0.00424206
     7556.88865        0.32199477        0.00419085
     7572.00243        0.32183857        0.00418098
     7587.14644        0.32634249        0.00421941
     7602.32073        0.32518998        0.00419785
     7617.52537        0.32026333        0.00411236
     7632.76042        0.32620492        0.00422762
     7648.02594        0.32757423        0.00425693
     7663.32199        0.32841609        0.00426397
     7678.64864        0.31861361        0.00417722
     7694.00594        0.32581761        0.00422066
     7709.39395        0.32190475        0.00415298
     7724.81274        0.32797283        0.00425580
     7740.26236        0.32456835        0.00419595
     7755.74289        0.32538438        0.00418605
     7771.25437        0.31176319        0.00407462
     7786.79688        0.31648442        0.00416285
     7802.37047        0.32321647        0.00420452
     7817.97522        0.32239030        0.00415612
     7833.61117        0.32523366        0.00410857
     7849.27839        0.33311755        0.00416872
     7864.97694        0.33905492        0.00427671
     7880.70690        0.35139875        0.00436364
     7896.46831        0.36413884        0.00434929
     7912.26125        0.38517040        0.00448739
     7928.08577        0.40148806        0.00463759
     7943.94194        0.41524881        0.00464775
     7959.82983        0.45037936        0.00484766
     7975.74949        0.48790544        0.00502771
     7991.70099        0.52237479        0.00518826
     8007.68439        0.55512838        0.00533133
     8023.69976        0.58801761        0.00548222
     8039.74716        0.61934772        0.00562886
     8055.82665        0.63431336        0.00567885
     8071.93830        0.65593307        0.00574846
     8088.08218        0.66815689        0.00577926
     8104.25834        0.65793322        0.00572891
     8120.46686        0.65749493        0.00569430
     8136.70779        0.64576126        0.00568335
     8152.98121        0.61611015        0.00559601
     8169.28717        0.59695923        0.00552839
     8185.62575        0.57031120        0.00541736
     8201.99700        0.55006473        0.00535301
     8218.40099        0.53291913        0.00524466
     8234.83779        0.52575694        0.00523369
     8251.30747        0.51522930        0.00517647
     8267.81009        0.51425241        0.00512692
     8284.34571        0.51984459        0.00514286
     8300.91440        0.51828319        0.00512856
     8317.51623        0.52649322        0.00513287
     8334.15126        0.52547543        0.00515921
     8350.81956        0.52724520        0.00513921
     8367.52120        0.51681310        0.00509293
     8384.25624        0.50952082        0.00503643
     8401.02475        0.50152175        0.00507184
     8417.82680        0.47938571        0.00490139
     8434.66246        0.45894978        0.00480613
     8451.53178        0.44410830        0.00472894
     8468.43485        0.42330595        0.00463299
     8485.37172        0.40950498        0.00457249
     8502.34246        0.39225246        0.00448890
     8519.34714        0.37439509        0.00441242
     8536.38584        0.36128564        0.00430717
     8553.45861        0.34636741        0.00423793
     8570.56553        0.33480801        0.00412257
     8587.70666        0.33415025        0.00413164
     8604.88207        0.32908460        0.00412411
     8622.09184        0.32654810        0.00409654
     8639.33602        0.32269946        0.00401992
     8656.61469        0.31297234        0.00395749
     8673.92792        0.31389374        0.00395302
     8691.27578        0.31002381        0.00394587
     8708.65833        0.30877199        0.00392368
     8726.07564        0.31448383        0.00396924
     8743.52780        0.30651022        0.00389526
     8761.01485        0.31415563        0.00397265
     8778.53688        0.30928627        0.00391480
     8796.09396        0.31031766        0.00394882
     8813.68614        0.31019774        0.00398716
     8831.31352        0.31121626        0.00399435
     8848.97614        0.30681062        0.00388927
     8866.67409        0.31044403        0.00395542
     8884.40744        0.31026783        0.00398769
     8902.17626        0.30987578        0.00393613
     8919.98061        0.31589831        0.00398856
     8937.82057        0.30967302        0.00391121
     8955.69621        0.30430073        0.00387666
     8973.60761        0.30442276        0.00391260
     8991.55482        0.30733608        0.00390119
     9009.53793        0.30786586        0.00394681
     9027.55701        0.30494119        0.00387483
     9045.61212        0.30731622        0.00394669
     9063.70334        0.30790303        0.00391690
     9081.83075        0.31137094        0.00399000
     9099.99441        0.30903262        0.00396042
     9118.19440        0.30780259        0.00395659
     9136.43079        0.31665875        0.00400983
     9154.70365        0.31419447        0.00396887
     9173.01306        0.31200723        0.00395960
     9191.35908        0.31969073        0.00401158
     9209.74180        0.31852504        0.00402870
     9228.16129        0.31899411        0.00402732
     9246.61761        0.32474912        0.00405954
     9265.11084        0.32995650        0.00407010
     9283.64107        0.32048663        0.00398672
     9302.20835        0.32047377        0.00396951
     9320.81277        0.32580569        0.00402756
     9339.45439        0.32644018        0.00404687
     9358.13330        0.32541379        0.00403491
     9376.84957        0.32763154        0.00406440
     9395.60327        0.32648364        0.00403977
     9414.39447        0.32422471        0.00403609
     9433.22326        0.33044780        0.00413010
     9452.08971        0.32850217        0.00405961
     9470.99389        0.32245100        0.00406679
     9489.93587        0.31709613        0.00401339
     9508.91575        0.32094901        0.00402591
     9527.93358        0.31379445        0.00397957
     9546.98944        0.31409482        0.00398484
     9566.08342        0.31169634        0.00399788
     9585.21559        0.31348689        0.00404325
     9604.38602        0.30088131        0.00389766
     9623.59479        0.30101198        0.00390442
     9642.84198        0.29957493        0.00391893
     9662.12767        0.31055725        0.00400317
     9681.45192        0.30248376        0.00391724
     9700.81483        0.29842874        0.00391077
     9720.21646        0.30015191        0.00394664
     9739.65689        0.29753063        0.00396617
     9759.13620        0.30245737        0.00394262
     9778.65448        0.30411101        0.00398956
     9798.21178        0.30651038        0.00396332
     9817.80821        0.30741812        0.00399041
     9837.44382        0.31184346        0.00401221
     9857.11871        0.30484635        0.00399063
     9876.83295        0.30750236        0.00398439
     9896.58662        0.30762866        0.00396278
     9916.37979        0.30008234        0.00392034
     9936.21255        0.30533628        0.00398859
     9956.08497        0.30163251        0.00394564
     9975.99714        0.30048910        0.00394923
     9995.94914        0.30617710        0.00397709
    10015.94104        0.30700556        0.00400028
    10035.97292        0.30781496        0.00400662
    10056.04486        0.30055657        0.00394822
    10076.15695        0.30493084        0.00400322
    10096.30927        0.30793597        0.00403533
    10116.50189        0.30958731        0.00405305
    10136.73489        0.30819082        0.00400460
    10157.00836        0.30788608        0.00403862
    10177.32238        0.30749986        0.00398919
    10197.67702        0.30274290        0.00397742
    10218.07237        0.31161502        0.00409921
    10238.50852        0.30736551        0.00405101
    10258.98554        0.30355920        0.00402668
    10279.50351        0.30877910        0.00408719
    10300.06251        0.29979990        0.00397498
    10320.66264        0.30232660        0.00399923
    10341.30396        0.30256250        0.00402381
    10361.98657        0.30131404        0.00399680
    10382.71055        0.30613824        0.00404852
    10403.47597        0.30071284        0.00405869
    10424.28292        0.29932637        0.00400883
    10445.13148        0.30089998        0.00402623
    10466.02175        0.30631371        0.00410691
    10486.95379        0.30513729        0.00407690
    10507.92770        0.30030975        0.00402538
    10528.94355        0.30339233        0.00412297
    10550.00144        0.30118628        0.00407120
    10571.10144        0.29937069        0.00403974
    10592.24365        0.29969681        0.00405729
    10613.42813        0.29843732        0.00404543
    10634.65499        0.29397309        0.00399910
    10655.92430        0.29677704        0.00400682
    10677.23615        0.29783223        0.00399613
    10698.59062        0.29309898        0.00395844
    10719.98780        0.29568376        0.00400011
    10741.42778        0.29704837        0.00402544
    10762.91063        0.29632017        0.00406254
    10784.43646        0.29499730        0.00403282
    10806.00533        0.29694458        0.00407400
    10827.61734        0.29230809        0.00403191
    10849.27257        0.30119410        0.00411630
    10870.97112        0.29514500        0.00404125
    10892.71306        0.29699208        0.00407313
    10914.49849        0.29390712        0.00406064
    10936.32748        0.29715172        0.00407327
    10958.20014        0.30216205        0.00413772
    10980.11654        0.30145276        0.00413010
    11002.07677        0.30018084        0.00415069
    11024.08093        0.30148940        0.00414060
    11046.12909        0.29891676        0.00410668
    11068.22135        0.29533517        0.00408794
    11090.35779        0.30070276        0.00417033
    11112.53850        0.29626141        0.00410273
    11134.76358        0.29287537        0.00410005
    11157.03311        0.29292956        0.00411664
    11179.34717        0.29210960        0.00412575
    11201.70587        0.29429823        0.00411899
    11224.10928        0.29380178        0.00416079
    11246.55750        0.30055634        0.00418884
    11269.05061        0.29746382        0.00413951
    11291.58872        0.29630428        0.00416559
    11314.17189        0.29766478        0.00415188
    11336.80024        0.29798289        0.00420885
    11359.47384        0.30189790        0.00419785
    11382.19278        0.30327846        0.00425314
    11404.95717        0.29187183        0.00411955
    11427.76708        0.29298665        0.00416135
    11450.62262        0.29226452        0.00414983
    11473.52386        0.29199402        0.00414894
    11496.47091        0.28906154        0.00414341
    11519.46385        0.29659833        0.00423329
    11542.50278        0.29077346        0.00415156
    11565.58779        0.29148675        0.00417490
    11588.71896        0.29795027        0.00426207
    11611.89640        0.29992368        0.00427843
    11635.12019        0.30081191        0.00425362
    11658.39043        0.29989925        0.00426650
    11681.70721        0.30217603        0.00430715
    11705.07063        0.29746492        0.00431866
    11728.48077        0.29061459        0.00424889
    11751.93773        0.29816028        0.00431661
    11775.44161        0.29505887        0.00425550
    11798.99249        0.29560903        0.00432077
    11822.59048        0.30033040        0.00433269
    11846.23566        0.29351199        0.00430916
    11869.92813        0.29222110        0.00428334
    11893.66798        0.29617775        0.00436407
    11917.45532        0.29680057        0.00435884
    11941.29023        0.29453023        0.00432025
    11965.17281        0.29523956        0.00432976
    11989.10316        0.29912318        0.00434143
    12013.08136        0.29213025        0.00432156
    12037.10753        0.29630460        0.00436811
    12061.18174        0.28840099        0.00425496
    12085.30410        0.29231599        0.00434262
    12109.47471        0.29968024        0.00444489
    12133.69366        0.29374893        0.00435741
    12157.96105        0.29565769        0.00441165
    12182.27697        0.29315080        0.00434316
    12206.64152        0.29177412        0.00434673
    12231.05481        0.29617034        0.00444341
    12255.51692        0.29587193        0.00441108
    12280.02795        0.29284839        0.00441347
    12304.58801        0.29289537        0.00437988
    12329.19718        0.28969588        0.00434037
    12353.85558        0.29064656        0.00440723
    12378.56329        0.29354752        0.00446098
    12403.32042        0.29593086        0.00448783
    12428.12706        0.30033578        0.00452265
    12452.98331        0.30309504        0.00468533
    12477.88928        0.29196418        0.00450818
    12502.84506        0.29643117        0.00449531
    12527.85075        0.28981272        0.00440898
    12552.90645        0.29363642        0.00449776
    12578.01226        0.28689239        0.00442976
    12603.16828        0.29398445        0.00448806
    12628.37462        0.29822283        0.00461488
    12653.63137        0.29446757        0.00457288
    12678.93863        0.29105317        0.00453152
    12704.29651        0.30035421        0.00460801
    12729.70510        0.29487115        0.00450925
    12755.16451        0.29126404        0.00452413
    12780.67484        0.29206780        0.00457491
    12806.23619        0.30760859        0.00472251
    12831.84866        0.29538537        0.00462182
    12857.51236        0.29718114        0.00464375
    12883.22739        0.30444832        0.00475839
    12908.99384        0.30663604        0.00483827
    12934.81183        0.30589497        0.00480184
    12960.68145        0.30866606        0.00476760
    12986.60282        0.31256664        0.00483438
    13012.57602        0.31282195        0.00478308
    13038.60117        0.32356380        0.00495286
    13064.67838        0.33579094        0.00506895
    13090.80773        0.35501961        0.00518117
    13116.98935        0.37004107        0.00530305
    13143.22333        0.40970902        0.00563992
    13169.50977        0.45539603        0.00590054
    13195.84879        0.49807771        0.00616508
    13222.24049        0.58720533        0.00673808
    13248.68497        0.70626575        0.00745512
    13275.18234        0.83744463        0.00808878
    13301.73271        0.99187342        0.00883498
    13328.33617        1.15998932        0.00953438
    13354.99284        1.37011839        0.01039461
    13381.70283        1.59773661        0.01119881
    13408.46624        1.81687092        0.01203328
    13435.28317        2.03306098        0.01276373
    13462.15373        2.18939675        0.01327739
    13489.07804        2.33531305        0.01384921
    13516.05620        2.41667639        0.01410869
    13543.08831        2.42139544        0.01406741
    13570.17449        2.38710378        0.01407355
    13597.31484        2.32207565        0.01396483
    13624.50947        2.15570107        0.01353216
    13651.75848        1.98869716        0.01305754
    13679.06200        1.78525119        0.01238529
    13706.42013        1.59640456        0.01186272
    13733.83297        1.36415821        0.01098068
    13761.30063        1.15986666        0.01022925
    13788.82323        0.97240081        0.00935250
    13816.40088        0.83531460        0.00875176
    13844.03368        0.69992146        0.00805693
    13871.72175        0.58705947        0.00728206
    13899.46519        0.50167752        0.00672592
    13927.26412        0.45310864        0.00637898
    13955.11865        0.40139877        0.00600189
    13983.02889        0.35686151        0.00558458
    14010.99495        0.34098232        0.00546944
    14039.01694        0.32471828        0.00533980
    14067.09497        0.31451475        0.00526512
    14095.22916        0.30380087        0.00516907
    14123.41962        0.30419665        0.00518244
    14151.66646        0.29678792        0.00511503
    14179.96979        0.29092938        0.00501120
    14208.32973        0.29810905        0.00508926
    14236.74639        0.29569440        0.00518703
    14265.21988        0.29499680        0.00514537
    14293.75032        0.29106695        0.00511788
    14322.33782        0.29895776        0.00527249
    14350.98250        0.28885354        0.00511923
    14379.68446        0.29157969        0.00516857
    14408.44383        0.28633667        0.00519257
    14437.26072        0.29512827        0.00529566
    14466.13524        0.29569331        0.00526774
    14495.06751        0.29615291        0.00529945
    14524.05765        0.28771506        0.00520521
    14553.10576        0.28873668        0.00527669
    14582.21197        0.28028154        0.00512818
    14611.37640        0.28061394        0.00515439
    14640.59915        0.28608730        0.00522498
    14669.88035        0.29130888        0.00530514
    14699.22011        0.29013309        0.00533143
    14728.61855        0.29136492        0.00537223
    14758.07579        0.29307239        0.00541743
    14787.59194        0.29345610        0.00551772
    14817.16712        0.28736984        0.00538492
    14846.80146        0.29332555        0.00544707
    14876.49506        0.29563095        0.00548954
    14906.24805        0.29376499        0.00551861
    14936.06054        0.28433601        0.00534451
    14965.93267        0.28384520        0.00538799
    14995.86453        0.28770085        0.00545206
    15025.85626        0.28930458        0.00550423
    15055.90797        0.28710460        0.00546136
    15086.01979        0.27351224        0.00529649
    15116.19183        0.28791636        0.00551189
    15146.42421        0.28407218        0.00551135
    15176.71706        0.28058569        0.00546395
    15207.07049        0.28249695        0.00555544
    15237.48464        0.27895909        0.00540860
    15267.95960        0.28364890        0.00556999
    15298.49552        0.28571915        0.00553406
    15329.09251        0.28363274        0.00551940
    15359.75070        0.28350625        0.00565234
    15390.47020        0.28723282        0.00574727
    15421.25114        0.28157492        0.00564247
    15452.09364        0.27946323        0.00570987
    15482.99783        0.29021315        0.00581491
    15513.96383        0.28453019        0.00576256
    15544.99175        0.27987976        0.00565302
    15576.08174        0.28808268        0.00590219
    15607.23390        0.28115730        0.00582968
    15638.44837        0.28555385        0.00587930
    15669.72527        0.28040060        0.00580005
    15701.06472        0.28023413        0.00588523
    15732.46685        0.27954072        0.00588986
    15763.93178        0.28225436        0.00588900
    15795.45964        0.29257671        0.00617030
    15827.05056        0.28177648        0.00600454
    15858.70466        0.28077633        0.00608444
    15890.42207        0.27996837        0.00613032
    15922.20292        0.28850985        0.00619590
    15954.04732        0.29524643        0.00631973
    15985.95542        0.29509730        0.00641184
    16017.92733        0.28883091        0.00633758
    16049.96318        0.28912823        0.00638857
    16082.06311        0.27946105        0.00635223
    16114.22724        0.28501327        0.00635229
    16146.45569        0.28209921        0.00631282
    16178.74860        0.28798013        0.00655112
    16211.10610        0.29638825        0.00667357
    16243.52831        0.28517087        0.00641648
    16276.01537        0.28829716        0.00656836
    16308.56740        0.28103275        0.00647257
    16341.18453        0.29528210        0.00678707
    16373.86690        0.28636063        0.00659765
    16406.61464        0.28771769        0.00670775
    16439.42787        0.29303336        0.00688596
    16472.30672        0.28405356        0.00682864
    16505.25133        0.28135840        0.00673549
    16538.26184        0.30076205        0.00708715
    16571.33836        0.28822170        0.00705439
    16604.48104        0.29202237        0.00709656
    16637.69000        0.29118689        0.00709745
    16670.96538        0.29081370        0.00709531
    16704.30731        0.29169258        0.00711250
    16737.71593        0.29362682        0.00721379
    16771.19136        0.28889310        0.00713059
    16804.73374        0.28362124        0.00705537
    16838.34321        0.28919515        0.00723214
    16872.01989        0.29718188        0.00734844
    16905.76393        0.29619114        0.00753306
    16939.57546        0.29354335        0.00736079
    16973.45461        0.29968608        0.00751938
    17007.40152        0.28100493        0.00726942
    17041.41632        0.28591574        0.00749492
    17075.49916        0.28783738        0.00737735
    17109.65016        0.28206304        0.00747073
    17143.86946        0.29701311        0.00767800
    17178.15719        0.29755773        0.00793126
    17212.51351        0.28849004        0.00768828
    17246.93854        0.28528245        0.00763067
    17281.43241        0.28135456        0.00746065
    17315.99528        0.28549331        0.00774499
    17350.62727        0.29361539        0.00795157
    17385.32852        0.28462522        0.00784914
    17420.09918        0.28647799        0.00793723
    17454.93938        0.27772920        0.00778617
    17489.84926        0.27449193        0.00772321
    17524.82896        0.27873810        0.00785035
    17559.87861        0.28422245        0.00806437
    17594.99837        0.27934372        0.00808583
    17630.18837        0.27488483        0.00808663
    17665.44874        0.28386477        0.00832134
    17700.77964        0.28013402        0.00819409
    17736.18120        0.29769363        0.00865874
    17771.65356        0.29024759        0.00849613
    17807.19687        0.28065563        0.00828791
    17842.81126        0.28431250        0.00849651
    17878.49689        0.28214056        0.00868939
    17914.25388        0.28049761        0.00858920
    17950.08239        0.28253609        0.00849501
    17985.98255        0.27988583        0.00861323
    18021.95452        0.28824758        0.00878621
    18057.99843        0.27731296        0.00886742
    18094.11442        0.29594776        0.00948510
    18130.30265        0.29180678        0.00931356
    18166.56326        0.29890679        0.00935568
    18202.89638        0.29055334        0.00923124
    18239.30218        0.28070703        0.00905007
    18275.78078        0.28054556        0.00911684
    18312.33234        0.29183207        0.00956916
    18348.95701        0.30230473        0.00976698
    18385.65492        0.29027020        0.00968273
    18422.42623        0.29468602        0.00965158
    18459.27108        0.30379152        0.01003313
    18496.18963        0.31033616        0.01024009
    18533.18201        0.31818336        0.01035303
    18570.24837        0.29587845        0.00993502
    18607.38887        0.30085831        0.01056749
    18644.60364        0.29615173        0.00995422
    18681.89285        0.29565868        0.01016749
    18719.25664        0.29907214        0.01021770
    18756.69515        0.29566565        0.01041541
    18794.20854        0.30790233        0.01045808
    18831.79696        0.28780986        0.01017575
    18869.46055        0.28317611        0.01011767
    18907.19947        0.29057677        0.01017774
    18945.01387        0.27736764        0.01037091
    18982.90390        0.28463391        0.01034895
    19020.86971        0.28832049        0.01050643
    19058.91145        0.29243938        0.01118730
    19097.02927        0.29044182        0.01089857
    19135.22333        0.29208135        0.01095883
    19173.49378        0.29624725        0.01112073
    19211.84076        0.28873464        0.01089252
    19250.26444        0.29686930        0.01146908
    19288.76497        0.28313280        0.01079422
    19327.34250        0.27153102        0.01091478
    19365.99719        0.27959590        0.01132713
    19404.72918        0.29298575        0.01183158
    19443.53864        0.28758938        0.01152655
    19482.42572        0.29982876        0.01184444
    19521.39057        0.30429167        0.01227408
    19560.43335        0.28851485        0.01196632
    19599.55422        0.29055303        0.01244308
    19638.75333        0.29026003        0.01245105
    19678.03083        0.27779762        0.01217036
    19717.38689        0.30267881        0.01305001
    19756.82167        0.30149878        0.01310294
    19796.33531        0.31130307        0.01349356
    19835.92798        0.27610304        0.01250461
    19875.59984        0.29053255        0.01287935
    19915.35104        0.28065163        0.01272985
    19955.18174        0.29650154        0.01453206
    19995.09210        0.29141022        0.01396168
    20035.08229        0.28547983        0.01355693
    20075.15245        0.31413374        0.01483224
    20115.30276        0.26769380        0.01304798
    20155.53336        0.29856680        0.01469129
    20195.84443        0.29964840        0.01456044
    20236.23612        0.29908296        0.01459721
    20276.70859        0.26915632        0.01374568
    20317.26201        0.28824086        0.01440297
    20357.89653        0.28605807        0.01506191
    20398.61232        0.28437108        0.01540353
    20439.40955        0.28559611        0.01503765
    20480.28837        0.27280205        0.01452221
    20521.24894        0.30134286        0.01600445
    20562.29144        0.28375730        0.01509404
    20603.41603        0.26766138        0.01519978
    20636.22287        0.31377685        0.02220655
