# Supplementary material for: pdCIFplotter: visualizing powder diffraction data in pdCIF format
Source: J Appl Crystallogr. 2022 May 25;55(Pt 3):631–7. doi: 10.1107/S1600576722003478 (PMC9172038; doi:10.1107/S1600576722003478)
Supplement: Supplementary file 4 [file j-55-00631-sup4.zip › third/xye_data/GEM68242_b3_TOF.dat]

     1275.57698        0.39111053        0.00511134
     1277.04976        0.39241943        0.00511135
     1278.52425        0.38653302        0.00507561
     1280.00043        0.38019831        0.00500587
     1281.47832        0.38612761        0.00503847
     1282.95791        0.38332542        0.00501216
     1284.43922        0.38545281        0.00502661
     1285.92223        0.38051954        0.00498816
     1287.40696        0.38110579        0.00499519
     1288.89340        0.38305068        0.00500843
     1290.38155        0.38356663        0.00499421
     1291.87143        0.38821567        0.00506641
     1293.36302        0.38490166        0.00502858
     1294.85634        0.38434310        0.00500794
     1296.35138        0.38421090        0.00502520
     1297.84815        0.38549876        0.00502407
     1299.34664        0.38396304        0.00499173
     1300.84687        0.38662388        0.00499487
     1302.34883        0.38522236        0.00499299
     1303.85252        0.38874415        0.00501519
     1305.35795        0.39000211        0.00501598
     1306.86511        0.38841362        0.00501032
     1308.37402        0.39292952        0.00504161
     1309.88467        0.40013767        0.00508133
     1311.39706        0.40619392        0.00512738
     1312.91120        0.40382031        0.00507696
     1314.42709        0.40800014        0.00510128
     1315.94473        0.40856924        0.00510526
     1317.46412        0.39897231        0.00502060
     1318.98526        0.39594782        0.00501030
     1320.50816        0.39363056        0.00500644
     1322.03282        0.39423228        0.00502293
     1323.55924        0.38899003        0.00499712
     1325.08742        0.38445100        0.00497042
     1326.61737        0.38398563        0.00495432
     1328.14908        0.38572388        0.00497684
     1329.68256        0.37252668        0.00488618
     1331.21781        0.36793227        0.00485623
     1332.75484        0.36473123        0.00483755
     1334.29363        0.36687272        0.00484521
     1335.83421        0.36150099        0.00481527
     1337.37656        0.35571995        0.00475423
     1338.92070        0.35148803        0.00471908
     1340.46662        0.35290641        0.00471886
     1342.01432        0.35541788        0.00472498
     1343.56381        0.35274722        0.00471669
     1345.11509        0.35703681        0.00476156
     1346.66816        0.35796276        0.00475779
     1348.22302        0.36021693        0.00476502
     1349.77968        0.35733212        0.00471897
     1351.33814        0.35576114        0.00472416
     1352.89839        0.35598605        0.00474653
     1354.46045        0.35730007        0.00474250
     1356.02431        0.35772697        0.00472933
     1357.58997        0.35627625        0.00471302
     1359.15745        0.35865810        0.00471793
     1360.72673        0.36401477        0.00476393
     1362.29783        0.35811399        0.00470878
     1363.87073        0.35938355        0.00473551
     1365.44546        0.36013888        0.00473473
     1367.02200        0.36151907        0.00472483
     1368.60037        0.35954852        0.00472999
     1370.18055        0.36065434        0.00472019
     1371.76256        0.36468526        0.00474621
     1373.34640        0.36353858        0.00472956
     1374.93207        0.35993046        0.00471232
     1376.51956        0.35764438        0.00468695
     1378.10889        0.35848146        0.00469837
     1379.70006        0.35977664        0.00470577
     1381.29306        0.35752541        0.00466968
     1382.88790        0.35521532        0.00464503
     1384.48458        0.36194490        0.00470564
     1386.08311        0.35777374        0.00467585
     1387.68348        0.36368366        0.00471759
     1389.28570        0.35970283        0.00468235
     1390.88977        0.35666587        0.00464636
     1392.49569        0.35661585        0.00464652
     1394.10347        0.36038317        0.00469149
     1395.71310        0.36244187        0.00470531
     1397.32459        0.36067691        0.00468241
     1398.93794        0.35523918        0.00463237
     1400.55315        0.35566345        0.00463666
     1402.17023        0.35084444        0.00458832
     1403.78918        0.35243317        0.00462468
     1405.40999        0.34909365        0.00457340
     1407.03268        0.34660819        0.00454555
     1408.65724        0.35510318        0.00461622
     1410.28367        0.35547067        0.00462884
     1411.91199        0.35071749        0.00457403
     1413.54218        0.35313181        0.00457508
     1415.17426        0.34678447        0.00456000
     1416.80822        0.34981663        0.00459743
     1418.44407        0.34916406        0.00458732
     1420.08180        0.34992776        0.00455969
     1421.72143        0.35594436        0.00460073
     1423.36295        0.35234740        0.00458567
     1425.00636        0.35063364        0.00455133
     1426.65167        0.35371079        0.00458765
     1428.29889        0.34935957        0.00454132
     1429.94800        0.34868215        0.00453559
     1431.59902        0.35241509        0.00455485
     1433.25194        0.35726006        0.00460539
     1434.90678        0.36101174        0.00462837
     1436.56352        0.36016785        0.00460116
     1438.22218        0.35461154        0.00456790
     1439.88275        0.35765321        0.00458919
     1441.54524        0.35913669        0.00458808
     1443.20964        0.35610215        0.00455954
     1444.87597        0.35797525        0.00459261
     1446.54423        0.35875338        0.00459638
     1448.21441        0.35304400        0.00454209
     1449.88652        0.35294778        0.00454951
     1451.56056        0.35077824        0.00452390
     1453.23653        0.35115406        0.00452218
     1454.91443        0.35112239        0.00452593
     1456.59428        0.34456315        0.00448327
     1458.27606        0.34456558        0.00449223
     1459.95979        0.34345819        0.00444200
     1461.64546        0.34714719        0.00447258
     1463.33307        0.34343099        0.00446961
     1465.02264        0.34506980        0.00448875
     1466.71415        0.34130395        0.00444932
     1468.40762        0.34644764        0.00447157
     1470.10304        0.34419098        0.00445819
     1471.80043        0.34670223        0.00446811
     1473.49977        0.34970978        0.00447878
     1475.20107        0.35381093        0.00450472
     1476.90434        0.35448725        0.00449964
     1478.60957        0.35881884        0.00453262
     1480.31677        0.35938622        0.00451864
     1482.02595        0.36558507        0.00455704
     1483.73709        0.36778769        0.00456305
     1485.45022        0.37119290        0.00459547
     1487.16532        0.36759449        0.00456828
     1488.88240        0.36728879        0.00458212
     1490.60146        0.37102336        0.00460591
     1492.32251        0.36840179        0.00458503
     1494.04555        0.36079714        0.00453632
     1495.77057        0.35338072        0.00450228
     1497.49759        0.35032837        0.00448222
     1499.22660        0.34838182        0.00447135
     1500.95761        0.34018546        0.00440282
     1502.69061        0.33936780        0.00438899
     1504.42562        0.33582336        0.00434794
     1506.16263        0.33080644        0.00430103
     1507.90165        0.33386711        0.00434091
     1509.64267        0.33639889        0.00437174
     1511.38570        0.32944692        0.00433611
     1513.13075        0.32980208        0.00431786
     1514.87781        0.33126671        0.00431640
     1516.62689        0.33212240        0.00433128
     1518.37798        0.32882240        0.00430424
     1520.13110        0.33362383        0.00433565
     1521.88625        0.33836695        0.00435647
     1523.64342        0.33922669        0.00434607
     1525.40262        0.34416220        0.00438528
     1527.16385        0.33918446        0.00434645
     1528.92711        0.34166854        0.00436266
     1530.69241        0.34335309        0.00436290
     1532.45975        0.33958052        0.00433957
     1534.22912        0.34186586        0.00436450
     1536.00055        0.34194946        0.00436216
     1537.77401        0.34433671        0.00437164
     1539.54953        0.34449433        0.00435771
     1541.32709        0.34279480        0.00435623
     1543.10671        0.34361096        0.00437660
     1544.88838        0.34674398        0.00439103
     1546.67211        0.34752738        0.00438102
     1548.45789        0.35236452        0.00441878
     1550.24574        0.35651583        0.00445343
     1552.03566        0.35601115        0.00441954
     1553.82764        0.35185001        0.00438830
     1555.62169        0.34905307        0.00438421
     1557.41781        0.35077442        0.00438954
     1559.21600        0.35336725        0.00440522
     1561.01627        0.35269847        0.00439373
     1562.81862        0.35170434        0.00438813
     1564.62305        0.35264905        0.00438618
     1566.42957        0.35564793        0.00440660
     1568.23817        0.35295799        0.00440609
     1570.04885        0.34623110        0.00434251
     1571.86163        0.34751926        0.00433133
     1573.67650        0.34612398        0.00433803
     1575.49347        0.34013449        0.00431886
     1577.31254        0.33882560        0.00431034
     1579.13370        0.33677514        0.00430221
     1580.95697        0.33210043        0.00425809
     1582.78234        0.33129620        0.00425805
     1584.60982        0.33299935        0.00426858
     1586.43941        0.33286776        0.00425506
     1588.27112        0.33448824        0.00425696
     1590.10493        0.34017938        0.00429677
     1591.94087        0.34119824        0.00428536
     1593.77892        0.34186697        0.00429059
     1595.61910        0.34889048        0.00432094
     1597.46140        0.34811161        0.00428678
     1599.30583        0.35412150        0.00431958
     1601.15239        0.35542798        0.00432491
     1603.00108        0.36373865        0.00438951
     1604.85191        0.36670560        0.00442432
     1606.70487        0.36664447        0.00441937
     1608.55997        0.36752138        0.00442622
     1610.41721        0.36329676        0.00440709
     1612.27660        0.35901929        0.00439644
     1614.13814        0.35104298        0.00434097
     1616.00182        0.34614753        0.00429030
     1617.86766        0.34309848        0.00426462
     1619.73565        0.34051234        0.00424854
     1621.60579        0.33450126        0.00422893
     1623.47810        0.32947320        0.00418730
     1625.35257        0.32907267        0.00418218
     1627.22920        0.32785021        0.00416209
     1629.10800        0.31958411        0.00409977
     1630.98897        0.32005747        0.00411748
     1632.87211        0.32591412        0.00415049
     1634.75742        0.32492313        0.00412206
     1636.64491        0.32608275        0.00414256
     1638.53458        0.32620212        0.00414294
     1640.42643        0.32494987        0.00415192
     1642.32047        0.31721575        0.00408670
     1644.21669        0.31225333        0.00405094
     1646.11511        0.31310150        0.00405747
     1648.01571        0.30941575        0.00403642
     1649.91851        0.31004937        0.00402830
     1651.82351        0.30809307        0.00401593
     1653.73070        0.30837127        0.00401749
     1655.64010        0.30927281        0.00401240
     1657.55170        0.30906537        0.00402442
     1659.46551        0.30885681        0.00402996
     1661.38153        0.30947402        0.00401117
     1663.29976        0.31293915        0.00404129
     1665.22021        0.31373239        0.00404360
     1667.14287        0.31159680        0.00402314
     1669.06775        0.31350719        0.00402737
     1670.99486        0.31476193        0.00403969
     1672.92419        0.31879445        0.00407084
     1674.85575        0.30979790        0.00399467
     1676.78954        0.30675775        0.00398266
     1678.72556        0.31092384        0.00401844
     1680.66382        0.30692397        0.00399363
     1682.60431        0.29879511        0.00393131
     1684.54704        0.30238064        0.00395352
     1686.49202        0.29871487        0.00393831
     1688.43925        0.29502797        0.00391415
     1690.38872        0.29017589        0.00389114
     1692.34044        0.29422690        0.00392281
     1694.29442        0.28967192        0.00386981
     1696.25065        0.28566157        0.00382338
     1698.20914        0.28630046        0.00383941
     1700.16989        0.28600104        0.00384789
     1702.13291        0.28896630        0.00387056
     1704.09819        0.28778139        0.00385700
     1706.06574        0.28511118        0.00383514
     1708.03557        0.28328963        0.00381859
     1710.00767        0.28152881        0.00380004
     1711.98204        0.28206699        0.00379683
     1713.95870        0.28327055        0.00380585
     1715.93763        0.28058405        0.00375614
     1717.91885        0.27951600        0.00376316
     1719.90236        0.28090023        0.00379334
     1721.88816        0.28491357        0.00382705
     1723.87626        0.28323192        0.00380623
     1725.86664        0.28169620        0.00377896
     1727.85933        0.28122644        0.00378363
     1729.85432        0.28116477        0.00379210
     1731.85160        0.28931275        0.00384011
     1733.85120        0.29034307        0.00382920
     1735.85311        0.29183381        0.00384759
     1737.85732        0.29542153        0.00385953
     1739.86385        0.30263734        0.00389699
     1741.87270        0.30906208        0.00393685
     1743.88387        0.31323067        0.00396254
     1745.89735        0.31815735        0.00398249
     1747.91317        0.32666243        0.00402227
     1749.93131        0.33070295        0.00405563
     1751.95178        0.34087575        0.00412700
     1753.97458        0.34176040        0.00413964
     1755.99972        0.33487113        0.00407450
     1758.02720        0.33323788        0.00407706
     1760.05702        0.34040241        0.00414668
     1762.08918        0.33825810        0.00412662
     1764.12369        0.33108456        0.00406586
     1766.16054        0.32590278        0.00403972
     1768.19975        0.32293956        0.00402389
     1770.24132        0.32243675        0.00402771
     1772.28524        0.31727246        0.00398423
     1774.33152        0.31455119        0.00394093
     1776.38016        0.31410900        0.00395258
     1778.43117        0.31344971        0.00396957
     1780.48455        0.31443897        0.00394916
     1782.54029        0.30907335        0.00389508
     1784.59842        0.30434482        0.00387473
     1786.65891        0.30476874        0.00386760
     1788.72179        0.30644454        0.00389363
     1790.78705        0.30454170        0.00389029
     1792.85469        0.30406820        0.00387284
     1794.92472        0.30336684        0.00386684
     1796.99714        0.30646864        0.00389765
     1799.07195        0.30651594        0.00388644
     1801.14916        0.30316805        0.00383926
     1803.22877        0.30383735        0.00383829
     1805.31078        0.31195545        0.00390298
     1807.39519        0.31856681        0.00394823
     1809.48201        0.32223551        0.00397589
     1811.57124        0.32449942        0.00398764
     1813.66288        0.32753265        0.00399814
     1815.75693        0.33098652        0.00402266
     1817.85340        0.32889607        0.00400258
     1819.95230        0.32741302        0.00399172
     1822.05362        0.32975879        0.00400343
     1824.15736        0.32963696        0.00399701
     1826.26353        0.33246178        0.00402390
     1828.37213        0.33354112        0.00402569
     1830.48317        0.33455643        0.00403741
     1832.59665        0.33489214        0.00402285
     1834.71257        0.33529714        0.00402431
     1836.83092        0.33467132        0.00400353
     1838.95173        0.33784651        0.00403223
     1841.07498        0.33305350        0.00400068
     1843.20069        0.33078106        0.00399929
     1845.32885        0.32739982        0.00397330
     1847.45947        0.32790449        0.00397934
     1849.59254        0.32496132        0.00396376
     1851.72808        0.31827442        0.00393652
     1853.86609        0.31251929        0.00389914
     1856.00656        0.31106593        0.00386277
     1858.14951        0.31008629        0.00388152
     1860.29493        0.30227547        0.00383033
     1862.44282        0.30081077        0.00381931
     1864.59320        0.29335175        0.00375941
     1866.74606        0.29130737        0.00375238
     1868.90140        0.29051468        0.00376278
     1871.05924        0.28868394        0.00374505
     1873.21956        0.28651993        0.00371169
     1875.38238        0.29015446        0.00372105
     1877.54770        0.28924551        0.00371985
     1879.71552        0.29000869        0.00372959
     1881.88583        0.29475884        0.00374970
     1884.05866        0.29839909        0.00375805
     1886.23399        0.29940374        0.00377074
     1888.41184        0.30523858        0.00381613
     1890.59220        0.30306881        0.00380664
     1892.77508        0.30135010        0.00379886
     1894.96048        0.30007698        0.00377103
     1897.14840        0.29869388        0.00377633
     1899.33885        0.30020772        0.00379038
     1901.53182        0.29535299        0.00375287
     1903.72733        0.28774651        0.00370078
     1905.92538        0.28433276        0.00368610
     1908.12596        0.28605401        0.00370250
     1910.32908        0.28362958        0.00367215
     1912.53475        0.28845067        0.00370560
     1914.74296        0.28877329        0.00370381
     1916.95372        0.28906371        0.00369507
     1919.16704        0.29347683        0.00372090
     1921.38291        0.30167748        0.00377129
     1923.60133        0.30584282        0.00380516
     1925.82232        0.30975889        0.00381425
     1928.04588        0.31217946        0.00381192
     1930.27200        0.32137727        0.00388542
     1932.50069        0.32582099        0.00390978
     1934.73196        0.33027839        0.00394504
     1936.96580        0.34083843        0.00400351
     1939.20222        0.34437161        0.00401187
     1941.44122        0.34523161        0.00401151
     1943.68281        0.34850626        0.00402734
     1945.92699        0.35492450        0.00405473
     1948.17376        0.35710919        0.00405745
     1950.42312        0.35272876        0.00403874
     1952.67508        0.34967025        0.00403527
     1954.92963        0.34808792        0.00403770
     1957.18680        0.33810131        0.00397644
     1959.44656        0.33139997        0.00395299
     1961.70894        0.32620518        0.00392624
     1963.97393        0.31602805        0.00386906
     1966.24154        0.30821612        0.00382559
     1968.51176        0.30476123        0.00380860
     1970.78460        0.29832232        0.00375213
     1973.06007        0.29279165        0.00371209
     1975.33817        0.29231392        0.00372656
     1977.61889        0.28679395        0.00368415
     1979.90225        0.28349617        0.00366705
     1982.18824        0.28683742        0.00367133
     1984.47688        0.28967418        0.00366519
     1986.76816        0.29249870        0.00368444
     1989.06208        0.29491247        0.00369945
     1991.35865        0.29679765        0.00369460
     1993.65787        0.29662822        0.00369040
     1995.95975        0.29941037        0.00371618
     1998.26429        0.30263117        0.00373686
     2000.57148        0.30745703        0.00375838
     2002.88134        0.30465708        0.00373636
     2005.19387        0.30625260        0.00375313
     2007.50907        0.30520700        0.00376310
     2009.82694        0.30111545        0.00373205
     2012.14748        0.29856025        0.00372279
     2014.47071        0.28880709        0.00365246
     2016.79662        0.28517314        0.00363294
     2019.12521        0.28644927        0.00365018
     2021.45649        0.28818758        0.00366026
     2023.79047        0.28377542        0.00361258
     2026.12713        0.28963835        0.00365669
     2028.46650        0.29434241        0.00369466
     2030.80857        0.29279734        0.00367757
     2033.15334        0.30044715        0.00372019
     2035.50082        0.30529153        0.00373765
     2037.85101        0.30382460        0.00374511
     2040.20391        0.29423167        0.00368069
     2042.55953        0.29475408        0.00367359
     2044.91787        0.29182378        0.00367025
     2047.27893        0.28677576        0.00364547
     2049.64272        0.28472561        0.00361720
     2052.00924        0.28345526        0.00361318
     2054.37849        0.28328829        0.00361251
     2056.75047        0.27893383        0.00358314
     2059.12520        0.27589630        0.00357013
     2061.50266        0.27829506        0.00358385
     2063.88288        0.28233408        0.00360081
     2066.26583        0.28953989        0.00362681
     2068.65155        0.29477319        0.00365677
     2071.04001        0.30642625        0.00373959
     2073.43123        0.31554206        0.00378289
     2075.82522        0.31912222        0.00379332
     2078.22196        0.32472604        0.00382113
     2080.62148        0.32362805        0.00381579
     2083.02377        0.32958214        0.00384796
     2085.42883        0.32983263        0.00385357
     2087.83666        0.33392287        0.00390221
     2090.24728        0.33381828        0.00388711
     2092.66068        0.32899886        0.00384633
     2095.07686        0.32772496        0.00386170
     2097.49584        0.32130713        0.00380918
     2099.91761        0.31959084        0.00379890
     2102.34217        0.31343575        0.00377858
     2104.76954        0.31159154        0.00375882
     2107.19970        0.30050516        0.00368817
     2109.63268        0.29741520        0.00368462
     2112.06846        0.29467260        0.00367062
     2114.50705        0.29162081        0.00364413
     2116.94846        0.28616474        0.00360821
     2119.39269        0.28255791        0.00359202
     2121.83974        0.27769909        0.00356326
     2124.28962        0.27739020        0.00357146
     2126.74232        0.27671714        0.00354915
     2129.19786        0.26961371        0.00348663
     2131.65623        0.26848015        0.00348194
     2134.11744        0.26871206        0.00347998
     2136.58150        0.26864904        0.00349312
     2139.04839        0.26853644        0.00349971
     2141.51814        0.26769091        0.00349079
     2143.99074        0.26771974        0.00348255
     2146.46619        0.26782344        0.00347853
     2148.94450        0.27025454        0.00349523
     2151.42567        0.27046172        0.00348981
     2153.90971        0.26570538        0.00343941
     2156.39661        0.26932601        0.00347357
     2158.88639        0.27434063        0.00351844
     2161.37904        0.27530544        0.00351428
     2163.87456        0.27863397        0.00352964
     2166.37297        0.28223884        0.00355101
     2168.87427        0.28932953        0.00358260
     2171.37845        0.29910979        0.00364810
     2173.88552        0.30611756        0.00369564
     2176.39549        0.31061463        0.00372550
     2178.90836        0.31031649        0.00371168
     2181.42413        0.31541386        0.00374510
     2183.94280        0.31849690        0.00374225
     2186.46438        0.32395652        0.00378435
     2188.98887        0.32905422        0.00383372
     2191.51628        0.32050414        0.00379538
     2194.04660        0.31847206        0.00379101
     2196.57985        0.32175161        0.00381058
     2199.11602        0.31938763        0.00378941
     2201.65512        0.31387007        0.00374557
     2204.19715        0.31542552        0.00374668
     2206.74212        0.31561910        0.00373801
     2209.29002        0.31755345        0.00374236
     2211.84087        0.32413629        0.00378637
     2214.39466        0.33442055        0.00384424
     2216.95140        0.34756968        0.00390411
     2219.51109        0.36472805        0.00399283
     2222.07374        0.37106637        0.00402200
     2224.63935        0.38122430        0.00408076
     2227.20792        0.38750337        0.00409276
     2229.77945        0.39112337        0.00410376
     2232.35395        0.39336130        0.00412925
     2234.93143        0.39849978        0.00416281
     2237.51188        0.39915673        0.00416927
     2240.09531        0.39017666        0.00414359
     2242.68173        0.38062474        0.00411576
     2245.27113        0.36731849        0.00406118
     2247.86352        0.34421751        0.00391424
     2250.45890        0.33077994        0.00385424
     2253.05728        0.32309368        0.00382642
     2255.65866        0.30473229        0.00371068
     2258.26304        0.29833347        0.00367933
     2260.87043        0.28577522        0.00359183
     2263.48084        0.27972886        0.00353775
     2266.09425        0.27487374        0.00350788
     2268.71068        0.26894748        0.00346117
     2271.33014        0.26518938        0.00344049
     2273.95261        0.25911506        0.00340632
     2276.57812        0.25913740        0.00341015
     2279.20666        0.25307973        0.00336474
     2281.83823        0.24819208        0.00332560
     2284.47284        0.24665164        0.00332862
     2287.11049        0.24801221        0.00333053
     2289.75119        0.24380893        0.00329876
     2292.39494        0.24444158        0.00331298
     2295.04174        0.24049863        0.00327980
     2297.69159        0.23818477        0.00326176
     2300.34451        0.24352704        0.00330633
     2303.00049        0.24929965        0.00333801
     2305.65953        0.25159750        0.00333286
     2308.32164        0.25590510        0.00336007
     2310.98683        0.26151342        0.00338252
     2313.65510        0.26334904        0.00338970
     2316.32644        0.26649992        0.00340097
     2319.00088        0.26453475        0.00340395
     2321.67839        0.26633764        0.00341824
     2324.35900        0.26968512        0.00346520
     2327.04271        0.26738547        0.00344785
     2329.72951        0.26887177        0.00345130
     2332.41942        0.26883530        0.00344700
     2335.11243        0.26618005        0.00343099
     2337.80855        0.26529484        0.00343289
     2340.50778        0.26569778        0.00344226
     2343.21014        0.26940950        0.00345669
     2345.91561        0.27036497        0.00343866
     2348.62420        0.27997170        0.00349358
     2351.33592        0.28591456        0.00352913
     2354.05077        0.29588927        0.00360105
     2356.76876        0.30346310        0.00365451
     2359.48989        0.30983143        0.00368169
     2362.21415        0.30959228        0.00367466
     2364.94157        0.30943392        0.00366895
     2367.67213        0.31195580        0.00368924
     2370.40584        0.31857171        0.00373459
     2373.14271        0.31675004        0.00372591
     2375.88274        0.31285005        0.00370828
     2378.62594        0.31137889        0.00370332
     2381.37230        0.30727577        0.00367936
     2384.12183        0.29798864        0.00362349
     2386.87454        0.28834946        0.00356734
     2389.63043        0.28552764        0.00356694
     2392.38949        0.28075090        0.00353666
     2395.15175        0.27625665        0.00350863
     2397.91719        0.27410240        0.00349742
     2400.68582        0.26917577        0.00345140
     2403.45766        0.26664725        0.00342219
     2406.23269        0.26516156        0.00340418
     2409.01092        0.26561208        0.00340369
     2411.79237        0.27001442        0.00343421
     2414.57702        0.27261848        0.00344894
     2417.36490        0.27569013        0.00348274
     2420.15598        0.27769149        0.00348223
     2422.95030        0.27840545        0.00347713
     2425.74784        0.28499139        0.00352532
     2428.54860        0.28222123        0.00350248
     2431.35261        0.28028501        0.00350599
     2434.15985        0.28158250        0.00352336
     2436.97033        0.28028430        0.00349907
     2439.78405        0.28004260        0.00349320
     2442.60103        0.28069418        0.00351228
     2445.42126        0.27630161        0.00349074
     2448.24474        0.27476165        0.00347527
     2451.07148        0.27645576        0.00347492
     2453.90149        0.27871204        0.00350304
     2456.73476        0.27668079        0.00349262
     2459.57131        0.27889570        0.00349647
     2462.41113        0.27989294        0.00349273
     2465.25423        0.28145836        0.00349681
     2468.10061        0.28669470        0.00354071
     2470.95028        0.28557701        0.00353059
     2473.80324        0.28352838        0.00350978
     2476.65950        0.28602459        0.00352945
     2479.51905        0.29133289        0.00358059
     2482.38190        0.28796474        0.00354411
     2485.24806        0.28552403        0.00353361
     2488.11753        0.28379914        0.00352981
     2490.99031        0.28642551        0.00356883
     2493.86640        0.28448934        0.00354902
     2496.74582        0.28715854        0.00355676
     2499.62857        0.29048546        0.00357899
     2502.51464        0.29717721        0.00360354
     2505.40404        0.30997571        0.00369132
     2508.29678        0.32158232        0.00374861
     2511.19286        0.32791506        0.00376665
     2514.09228        0.34044433        0.00383009
     2516.99505        0.35049493        0.00385648
     2519.90118        0.36457070        0.00393576
     2522.81066        0.37871806        0.00401616
     2525.72349        0.39060581        0.00408814
     2528.63969        0.39442715        0.00410836
     2531.55926        0.39963245        0.00414868
     2534.48220        0.40478274        0.00417202
     2537.40851        0.39610594        0.00413589
     2540.33820        0.38485706        0.00407682
     2543.27128        0.37346107        0.00401605
     2546.20774        0.36298595        0.00396696
     2549.14759        0.35138513        0.00391187
     2552.09084        0.33620130        0.00385465
     2555.03748        0.32053341        0.00376347
     2557.98753        0.30621655        0.00368988
     2560.94098        0.28624612        0.00355567
     2563.89784        0.27502611        0.00348209
     2566.85812        0.27212740        0.00347192
     2569.82181        0.26377817        0.00342684
     2572.78893        0.25449768        0.00336888
     2575.75947        0.24941708        0.00331868
     2578.73345        0.24950196        0.00330344
     2581.71085        0.25090968        0.00330719
     2584.69169        0.24952968        0.00330512
     2587.67598        0.25253170        0.00331831
     2590.66371        0.25657282        0.00334659
     2593.65489        0.25981529        0.00336485
     2596.64953        0.26468986        0.00339275
     2599.64762        0.26791540        0.00341221
     2602.64917        0.27640651        0.00347552
     2605.65419        0.27926256        0.00348581
     2608.66268        0.27839764        0.00346862
     2611.67464        0.28627274        0.00351073
     2614.69008        0.29139362        0.00356593
     2617.70900        0.29181207        0.00356535
     2620.73141        0.28757528        0.00353300
     2623.75730        0.28626986        0.00352841
     2626.78669        0.27866047        0.00347021
     2629.81958        0.27801481        0.00347635
     2632.85597        0.27774351        0.00348697
     2635.89587        0.27540185        0.00348069
     2638.93927        0.26854164        0.00343781
     2641.98619        0.26751017        0.00343231
     2645.03663        0.26696496        0.00342630
     2648.09059        0.26748300        0.00342102
     2651.14808        0.27245040        0.00346081
     2654.20909        0.27297702        0.00344969
     2657.27364        0.27693937        0.00345496
     2660.34173        0.28825470        0.00352846
     2663.41336        0.30195023        0.00360618
     2666.48854        0.30935387        0.00363829
     2669.56727        0.32207566        0.00369925
     2672.64955        0.33880017        0.00380775
     2675.73539        0.35692933        0.00389551
     2678.82479        0.36545000        0.00393341
     2681.91777        0.37506081        0.00398448
     2685.01431        0.38996522        0.00407781
     2688.11443        0.39495196        0.00409639
     2691.21812        0.39502405        0.00411761
     2694.32540        0.38544839        0.00407523
     2697.43627        0.38129948        0.00406900
     2700.55073        0.37119071        0.00402645
     2703.66879        0.35971607        0.00395952
     2706.79044        0.34646783        0.00388960
     2709.91570        0.33169556        0.00381093
     2713.04457        0.32111982        0.00376484
     2716.17705        0.30854399        0.00369927
     2719.31315        0.29595860        0.00361021
     2722.45287        0.28928827        0.00357715
     2725.59622        0.28326011        0.00353411
     2728.74319        0.27574217        0.00346026
     2731.89380        0.27651688        0.00347988
     2735.04804        0.27472659        0.00347850
     2738.20593        0.27419696        0.00347642
     2741.36746        0.27540402        0.00347815
     2744.53264        0.27215777        0.00344782
     2747.70148        0.27399533        0.00345189
     2750.87398        0.27698304        0.00348401
     2754.05014        0.27561809        0.00346411
     2757.22996        0.27714489        0.00349438
     2760.41346        0.27057335        0.00344547
     2763.60063        0.26990547        0.00345217
     2766.79149        0.26999237        0.00344765
     2769.98603        0.26884471        0.00343470
     2773.18425        0.26643931        0.00341607
     2776.38617        0.26213830        0.00339913
     2779.59179        0.25765405        0.00335825
     2782.80110        0.25721263        0.00335649
     2786.01413        0.25991982        0.00337286
     2789.23086        0.26045420        0.00337822
     2792.45130        0.27080563        0.00345212
     2795.67547        0.27934823        0.00348546
     2798.90335        0.28493925        0.00351646
     2802.13497        0.29408523        0.00356278
     2805.37031        0.30902772        0.00364601
     2808.60939        0.32291201        0.00372688
     2811.85222        0.32677565        0.00373793
     2815.09878        0.33702627        0.00380087
     2818.34909        0.34934475        0.00388144
     2821.60316        0.35161090        0.00388740
     2824.86098        0.34797739        0.00387613
     2828.12257        0.34945321        0.00388305
     2831.38792        0.34739916        0.00388189
     2834.65704        0.33948529        0.00385658
     2837.92993        0.32533131        0.00378624
     2841.20661        0.31560148        0.00372059
     2844.48706        0.30731321        0.00368390
     2847.77131        0.29684000        0.00362206
     2851.05935        0.28474942        0.00354963
     2854.35118        0.27385927        0.00348693
     2857.64681        0.26179562        0.00341074
     2860.94625        0.25437210        0.00337019
     2864.24950        0.24550280        0.00330417
     2867.55656        0.24139224        0.00325238
     2870.86745        0.23853542        0.00322972
     2874.18215        0.24075780        0.00324752
     2877.50068        0.24091871        0.00324905
     2880.82304        0.24829783        0.00332202
     2884.14924        0.25208033        0.00334057
     2887.47928        0.25680116        0.00335308
     2890.81316        0.26235446        0.00338592
     2894.15090        0.27779717        0.00348460
     2897.49248        0.28820768        0.00353526
     2900.83793        0.30266373        0.00360206
     2904.18724        0.32647839        0.00373551
     2907.54041        0.34864269        0.00383885
     2910.89746        0.37467722        0.00399944
     2914.25838        0.40742900        0.00416501
     2917.62318        0.43222351        0.00426787
     2920.99187        0.45265111        0.00435261
     2924.36445        0.47736316        0.00448264
     2927.74092        0.49273664        0.00457310
     2931.12129        0.49902333        0.00460443
     2934.50556        0.51195436        0.00468166
     2937.89374        0.51084379        0.00468112
     2941.28583        0.49679244        0.00462016
     2944.68184        0.48561763        0.00456701
     2948.08177        0.47843703        0.00455051
     2951.48563        0.46465184        0.00449129
     2954.89341        0.44702538        0.00441836
     2958.30513        0.42551754        0.00430517
     2961.72079        0.40889889        0.00424155
     2965.14040        0.39466099        0.00416293
     2968.56395        0.37825176        0.00408217
     2971.99145        0.36600544        0.00401840
     2975.42291        0.35144058        0.00393545
     2978.85834        0.33735246        0.00387113
     2982.29773        0.32161427        0.00378467
     2985.74109        0.30647114        0.00368418
     2989.18842        0.29379580        0.00360300
     2992.63974        0.28176556        0.00353479
     2996.09504        0.27569179        0.00349509
     2999.55434        0.27391495        0.00349012
     3003.01762        0.26711087        0.00343833
     3006.48491        0.26723060        0.00343749
     3009.95619        0.26528543        0.00341360
     3013.43149        0.26632806        0.00342194
     3016.91080        0.26755860        0.00340650
     3020.39412        0.27814309        0.00348279
     3023.88147        0.29027872        0.00354950
     3027.37284        0.30063908        0.00358589
     3030.86825        0.32007132        0.00370459
     3034.36769        0.33327845        0.00377639
     3037.87117        0.35475664        0.00389650
     3041.37870        0.36728189        0.00395349
     3044.89027        0.37339793        0.00397458
     3048.40590        0.39163985        0.00409344
     3051.92559        0.40239312        0.00414883
     3055.44935        0.40902732        0.00417954
     3058.97717        0.40968778        0.00418168
     3062.50906        0.41365683        0.00422703
     3066.04504        0.41636596        0.00424501
     3069.58509        0.40167795        0.00416558
     3073.12924        0.39605078        0.00415765
     3076.67747        0.38879229        0.00413219
     3080.22980        0.37539795        0.00405636
     3083.78624        0.36027748        0.00397295
     3087.34678        0.35552389        0.00395295
     3090.91143        0.34807563        0.00390974
     3094.48019        0.33735584        0.00384508
     3098.05308        0.33597937        0.00383114
     3101.63009        0.33563442        0.00383658
     3105.21123        0.34251463        0.00385179
     3108.79651        0.35349899        0.00391827
     3112.38593        0.35591586        0.00391326
     3115.97949        0.35811484        0.00390894
     3119.57720        0.36461659        0.00396090
     3123.17906        0.35821343        0.00391646
     3126.78509        0.35978811        0.00392556
     3130.39527        0.35621549        0.00391907
     3134.00963        0.34653227        0.00387964
     3137.62815        0.32876240        0.00379344
     3141.25086        0.31039993        0.00370598
     3144.87775        0.30017048        0.00366084
     3148.50882        0.28497538        0.00356259
     3152.14409        0.27044834        0.00347222
     3155.78356        0.25640025        0.00337308
     3159.42723        0.24471637        0.00329264
     3163.07510        0.23998734        0.00326259
     3166.72719        0.23456955        0.00322097
     3170.38349        0.22639246        0.00316501
     3174.04402        0.22132499        0.00311975
     3177.70877        0.22092780        0.00312353
     3181.37775        0.21694259        0.00310494
     3185.05097        0.21534148        0.00307113
     3188.72843        0.22138043        0.00312375
     3192.41014        0.21731515        0.00309120
     3196.09609        0.21390044        0.00305799
     3199.78631        0.21660680        0.00309055
     3203.48078        0.21195191        0.00305647
     3207.17952        0.21361351        0.00306648
     3210.88253        0.21698825        0.00308074
     3214.58981        0.21842149        0.00308393
     3218.30138        0.22526251        0.00314312
     3222.01723        0.23041765        0.00319067
     3225.73737        0.23334516        0.00320183
     3229.46181        0.23395525        0.00319053
     3233.19054        0.23869393        0.00320582
     3236.92359        0.24794206        0.00327316
     3240.66094        0.25502259        0.00333601
     3244.40261        0.25908511        0.00337096
     3248.14859        0.25799597        0.00334124
     3251.89891        0.26318424        0.00338906
     3255.65355        0.26361146        0.00339104
     3259.41253        0.26286764        0.00338837
     3263.17584        0.25807514        0.00335488
     3266.94351        0.25845858        0.00336501
     3270.71552        0.25458169        0.00334020
     3274.49189        0.25022398        0.00332225
     3278.27262        0.24491294        0.00327511
     3282.05771        0.24405806        0.00326084
     3285.84717        0.24303348        0.00326243
     3289.64101        0.23946822        0.00324196
     3293.43923        0.23998095        0.00324684
     3297.24184        0.24107252        0.00325776
     3301.04883        0.23938311        0.00324896
     3304.86023        0.23697100        0.00322309
     3308.67602        0.23560575        0.00321750
     3312.49622        0.23712261        0.00323064
     3316.32082        0.23478700        0.00321895
     3320.14985        0.23087419        0.00318728
     3323.98329        0.22916763        0.00317349
     3327.82116        0.22698999        0.00316455
     3331.66347        0.22748310        0.00317595
     3335.51021        0.22386604        0.00314537
     3339.36139        0.22139054        0.00312632
     3343.21701        0.21944711        0.00311238
     3347.07709        0.21928120        0.00310960
     3350.94163        0.21742942        0.00308443
     3354.81062        0.22065159        0.00310651
     3358.68409        0.22550962        0.00314853
     3362.56203        0.23237694        0.00321158
     3366.44444        0.23527710        0.00321199
     3370.33134        0.24310959        0.00325626
     3374.22272        0.25049200        0.00329476
     3378.11860        0.25991248        0.00334278
     3382.01898        0.27790974        0.00345339
     3385.92385        0.29531062        0.00355261
     3389.83324        0.30930633        0.00362105
     3393.74714        0.31979863        0.00368272
     3397.66556        0.33321516        0.00375248
     3401.58851        0.34512104        0.00381167
     3405.51598        0.35773131        0.00387692
     3409.44799        0.36335928        0.00392048
     3413.38454        0.36987639        0.00396536
     3417.32564        0.37564183        0.00400669
     3421.27128        0.38042547        0.00402924
     3425.22148        0.38259023        0.00403810
     3429.17624        0.38735885        0.00405243
     3433.13557        0.39453370        0.00411476
     3437.09947        0.39277776        0.00410121
     3441.06794        0.39267544        0.00408143
     3445.04100        0.39824089        0.00410879
     3449.01864        0.39402137        0.00409040
     3453.00088        0.38969320        0.00407132
     3456.98772        0.38720586        0.00405860
     3460.97915        0.38254334        0.00404531
     3464.97520        0.37085598        0.00399236
     3468.97586        0.36556445        0.00397346
     3472.98114        0.35211525        0.00388405
     3476.99105        0.34478003        0.00386594
     3481.00558        0.33299270        0.00379739
     3485.02475        0.32025412        0.00373080
     3489.04856        0.31044831        0.00368492
     3493.07701        0.30337923        0.00362919
     3497.11012        0.29573945        0.00359602
     3501.14788        0.28615172        0.00354713
     3505.19031        0.27690443        0.00346684
     3509.23740        0.27458913        0.00345529
     3513.28917        0.27713298        0.00347424
     3517.34561        0.27908822        0.00349118
     3521.40674        0.28216101        0.00349743
     3525.47256        0.28660517        0.00352205
     3529.54307        0.29432708        0.00355952
     3533.61828        0.29854991        0.00357321
     3537.69819        0.30593041        0.00360573
     3541.78282        0.31482998        0.00366152
     3545.87216        0.32029465        0.00368898
     3549.96623        0.32720750        0.00372872
     3554.06502        0.33011772        0.00374169
     3558.16854        0.33204828        0.00375122
     3562.27680        0.33837299        0.00379947
     3566.38981        0.33764008        0.00379624
     3570.50756        0.33848293        0.00379735
     3574.63007        0.33709135        0.00377646
     3578.75734        0.34407605        0.00382419
     3582.88937        0.35348417        0.00387935
     3587.02618        0.36117789        0.00390703
     3591.16776        0.36774392        0.00392551
     3595.31412        0.37626802        0.00396273
     3599.46527        0.38537225        0.00401079
     3603.62121        0.40025565        0.00408409
     3607.78195        0.41299186        0.00414728
     3611.94750        0.42124134        0.00419021
     3616.11785        0.42727433        0.00422780
     3620.29302        0.42858772        0.00422918
     3624.47301        0.42842786        0.00424555
     3628.65783        0.42501205        0.00423024
     3632.84748        0.41017521        0.00417195
     3637.04197        0.39552374        0.00410538
     3641.24129        0.37967581        0.00404422
     3645.44547        0.35911040        0.00394408
     3649.65450        0.33506931        0.00380472
     3653.86840        0.31807509        0.00371644
     3658.08715        0.30245746        0.00362010
     3662.31078        0.28758866        0.00352576
     3666.53928        0.27934000        0.00350368
     3670.77267        0.26528775        0.00339947
     3675.01094        0.25344185        0.00331683
     3679.25411        0.24266714        0.00323593
     3683.50218        0.23512870        0.00319076
     3687.75515        0.22647461        0.00313503
     3692.01303        0.22145823        0.00309915
     3696.27583        0.21863118        0.00306845
     3700.54355        0.21727089        0.00305499
     3704.81620        0.21483949        0.00304134
     3709.09378        0.21726283        0.00306030
     3713.37630        0.21763704        0.00306582
     3717.66377        0.21721470        0.00306892
     3721.95618        0.21480676        0.00303940
     3726.25355        0.21228100        0.00300102
     3730.55588        0.21588211        0.00303075
     3734.86318        0.21718904        0.00304084
     3739.17546        0.22017418        0.00306547
     3743.49271        0.22721009        0.00311846
     3747.81495        0.22937974        0.00313222
     3752.14217        0.22968520        0.00315271
     3756.47440        0.22504833        0.00310759
     3760.81162        0.22214605        0.00307952
     3765.15386        0.22805630        0.00312368
     3769.50110        0.22890263        0.00312431
     3773.85337        0.22915212        0.00313278
     3778.21066        0.22486909        0.00310922
     3782.57298        0.22156554        0.00309502
     3786.94034        0.22178395        0.00308896
     3791.31274        0.21929269        0.00307441
     3795.69019        0.21408946        0.00303286
     3800.07270        0.21311930        0.00301115
     3804.46026        0.21288515        0.00301328
     3808.85289        0.20837831        0.00298320
     3813.25059        0.20423034        0.00295378
     3817.65337        0.20415924        0.00296703
     3822.06124        0.20524704        0.00297199
     3826.47419        0.20368039        0.00295072
     3830.89224        0.20450023        0.00296386
     3835.31538        0.20412289        0.00296302
     3839.74364        0.20215798        0.00294008
     3844.17701        0.19913511        0.00292967
     3848.61549        0.19676150        0.00290341
     3853.05911        0.19810041        0.00292438
     3857.50785        0.19592347        0.00290713
     3861.96173        0.19600166        0.00289930
     3866.42075        0.20265849        0.00295634
     3870.88492        0.20220894        0.00294786
     3875.35424        0.19672329        0.00288024
     3879.82873        0.19753573        0.00289782
     3884.30838        0.20022550        0.00292557
     3888.79320        0.20256558        0.00294006
     3893.28320        0.20260505        0.00293303
     3897.77838        0.20415707        0.00294617
     3902.27876        0.20773110        0.00296519
     3906.78433        0.21284800        0.00300507
     3911.29510        0.22142250        0.00305839
     3915.81109        0.23148393        0.00312826
     3920.33228        0.24274354        0.00320162
     3924.85870        0.25465989        0.00325492
     3929.39034        0.27431903        0.00337089
     3933.92721        0.29920211        0.00349216
     3938.46933        0.32383824        0.00362731
     3943.01668        0.35323456        0.00379957
     3947.56929        0.37898886        0.00391585
     3952.12716        0.40918453        0.00407674
     3956.69028        0.43593102        0.00421622
     3961.25868        0.45576532        0.00430850
     3965.83235        0.47489297        0.00439685
     3970.41130        0.49131164        0.00446428
     3974.99553        0.49942151        0.00449830
     3979.58506        0.50704311        0.00454523
     3984.17989        0.50760122        0.00455578
     3988.78003        0.50524088        0.00456596
     3993.38547        0.49335884        0.00450220
     3997.99624        0.47926536        0.00443714
     4002.61232        0.46063120        0.00436476
     4007.23374        0.44069475        0.00427482
     4011.86049        0.41538124        0.00415944
     4016.49259        0.39169499        0.00407780
     4021.13003        0.36520526        0.00393917
     4025.77282        0.33316252        0.00375790
     4030.42098        0.30895286        0.00362378
     4035.07451        0.28618732        0.00347798
     4039.73340        0.26607397        0.00337009
     4044.39768        0.25581531        0.00331121
     4049.06734        0.24344900        0.00322957
     4053.74240        0.23205996        0.00315219
     4058.42285        0.22423076        0.00309000
     4063.10870        0.21800529        0.00303098
     4067.79997        0.21205846        0.00298770
     4072.49665        0.20940078        0.00297722
     4077.19875        0.20776412        0.00295342
     4081.90629        0.20133563        0.00291897
     4086.61926        0.20258873        0.00292608
     4091.33767        0.20340794        0.00292446
     4096.06153        0.20500767        0.00294020
     4100.79084        0.20341385        0.00291720
     4105.52561        0.19957365        0.00287631
     4110.26585        0.20008731        0.00290273
     4115.01157        0.19904248        0.00289511
     4119.76276        0.19686408        0.00287836
     4124.51944        0.19430114        0.00285496
     4129.28161        0.19486375        0.00286438
     4134.04928        0.19412789        0.00287080
     4138.82245        0.19228593        0.00283944
     4143.60114        0.19068802        0.00284343
     4148.38534        0.19533747        0.00288108
     4153.17506        0.19270530        0.00283552
     4157.97032        0.19129018        0.00283076
     4162.77111        0.19258008        0.00285394
     4167.57745        0.19224509        0.00285144
     4172.38933        0.18998610        0.00282641
     4177.20677        0.19136896        0.00283251
     4182.02978        0.19186858        0.00282654
     4186.85835        0.19091317        0.00281759
     4191.69250        0.19417546        0.00285739
     4196.53222        0.19831444        0.00288424
     4201.37754        0.20050343        0.00289815
     4206.22845        0.20641865        0.00293590
     4211.08496        0.21118332        0.00297384
     4215.94708        0.21606133        0.00301392
     4220.81481        0.22268508        0.00304171
     4225.68817        0.22896512        0.00306148
     4230.56715        0.23530013        0.00309557
     4235.45176        0.24783815        0.00318139
     4240.34201        0.26132578        0.00326473
     4245.23791        0.27442709        0.00333281
     4250.13946        0.28797748        0.00341988
     4255.04668        0.30676102        0.00353180
     4259.95955        0.32083142        0.00359718
     4264.87810        0.34448685        0.00371001
     4269.80233        0.37217820        0.00385943
     4274.73225        0.39526394        0.00397435
     4279.66785        0.42195134        0.00408614
     4284.60916        0.44750353        0.00419116
     4289.55617        0.47941809        0.00434857
     4294.50889        0.50815532        0.00447132
     4299.46733        0.53228499        0.00456405
     4304.43149        0.55490688        0.00467508
     4309.40139        0.57086487        0.00475189
     4314.37703        0.57512242        0.00476847
     4319.35841        0.57346851        0.00476836
     4324.34554        0.55690121        0.00471289
     4329.33843        0.53408815        0.00462330
     4334.33708        0.50780156        0.00453528
     4339.34151        0.48196397        0.00442830
     4344.35171        0.45144471        0.00429235
     4349.36770        0.42021753        0.00416072
     4354.38948        0.38454189        0.00397530
     4359.41706        0.35472523        0.00381218
     4364.45044        0.32541889        0.00364853
     4369.48964        0.30674451        0.00355193
     4374.53465        0.29217195        0.00347389
     4379.58549        0.27156755        0.00333538
     4384.64216        0.25547949        0.00324072
     4389.70466        0.24519514        0.00317336
     4394.77302        0.23681206        0.00312185
     4399.84722        0.22710051        0.00304640
     4404.92729        0.22093435        0.00300043
     4410.01322        0.21578187        0.00297019
     4415.10502        0.20915170        0.00292979
     4420.20270        0.20906316        0.00292151
     4425.30626        0.20627944        0.00288713
     4430.41572        0.20655815        0.00289038
     4435.53108        0.20709330        0.00289367
     4440.65235        0.20688293        0.00290234
     4445.77952        0.20763981        0.00290225
     4450.91262        0.20610535        0.00288451
     4456.05165        0.20864946        0.00290823
     4461.19660        0.20776517        0.00290786
     4466.34750        0.20981204        0.00292059
     4471.50435        0.21261674        0.00293169
     4476.66714        0.21342155        0.00294133
     4481.83590        0.21213899        0.00292759
     4487.01063        0.20847786        0.00289951
     4492.19134        0.20645020        0.00288761
     4497.37802        0.20349494        0.00287448
     4502.57069        0.20201486        0.00286435
     4507.76936        0.20024258        0.00284541
     4512.97403        0.19651562        0.00281798
     4518.18471        0.19576555        0.00281004
     4523.40141        0.19559296        0.00281165
     4528.62413        0.19527009        0.00281368
     4533.85288        0.19201679        0.00279416
     4539.08766        0.19166863        0.00279034
     4544.32850        0.19126750        0.00279212
     4549.57538        0.19251880        0.00279573
     4554.82832        0.19369657        0.00279734
     4560.08732        0.19398047        0.00280377
     4565.35240        0.19384653        0.00279299
     4570.62356        0.19402832        0.00277882
     4575.90080        0.19836836        0.00283543
     4581.18413        0.20059049        0.00285806
     4586.47357        0.20258001        0.00285946
     4591.76911        0.20292225        0.00287042
     4597.07077        0.20305103        0.00286864
     4602.37855        0.20808540        0.00289168
     4607.69245        0.21394438        0.00293149
     4613.01250        0.21809403        0.00294449
     4618.33868        0.22221205        0.00297582
     4623.67101        0.22699364        0.00300368
     4629.00950        0.23785352        0.00307460
     4634.35416        0.24882228        0.00314794
     4639.70498        0.26465928        0.00325357
     4645.06199        0.28098096        0.00333032
     4650.42518        0.30371758        0.00343970
     4655.79456        0.33632426        0.00360427
     4661.17014        0.37749739        0.00380294
     4666.55193        0.42867142        0.00404243
     4671.93993        0.48251648        0.00426976
     4677.33415        0.54882744        0.00453648
     4682.73460        0.61401324        0.00478331
     4688.14129        0.68058688        0.00503896
     4693.55421        0.74426354        0.00525769
     4698.97339        0.79893415        0.00544430
     4704.39883        0.83363306        0.00556631
     4709.83053        0.85759617        0.00568745
     4715.26850        0.85349586        0.00568727
     4720.71275        0.83553355        0.00565071
     4726.16328        0.79529088        0.00551589
     4731.62011        0.73384894        0.00532023
     4737.08324        0.66721595        0.00509999
     4742.55268        0.60521544        0.00487207
     4748.02843        0.53638103        0.00459731
     4753.51050        0.47687804        0.00433794
     4758.99890        0.41639933        0.00405237
     4764.49364        0.37334871        0.00384977
     4769.99473        0.33402239        0.00362333
     4775.50217        0.29726681        0.00340682
     4781.01596        0.27511537        0.00327409
     4786.53612        0.25655293        0.00316479
     4792.06266        0.24159902        0.00307081
     4797.59557        0.23204009        0.00302044
     4803.13488        0.22087622        0.00294510
     4808.68058        0.20996228        0.00285447
     4814.23268        0.20712962        0.00284854
     4819.79119        0.20557243        0.00283917
     4825.35612        0.19944731        0.00277195
     4830.92748        0.19540505        0.00276069
     4836.50527        0.19428847        0.00275636
     4842.08950        0.19497281        0.00276723
     4847.68018        0.19273744        0.00275330
     4853.27731        0.19068857        0.00272691
     4858.88090        0.19090036        0.00272832
     4864.49097        0.18923171        0.00271454
     4870.10751        0.19368153        0.00273713
     4875.73053        0.19197319        0.00272290
     4881.36005        0.19351784        0.00273815
     4886.99607        0.19359350        0.00272967
     4892.63860        0.19673043        0.00274957
     4898.28764        0.20263232        0.00278988
     4903.94320        0.20744522        0.00283283
     4909.60529        0.21394796        0.00288266
     4915.27393        0.21932521        0.00290468
     4920.94910        0.22706248        0.00295920
     4926.63083        0.23573248        0.00300136
     4932.31912        0.24880735        0.00307833
     4938.01397        0.26266188        0.00315648
     4943.71540        0.28105316        0.00325530
     4949.42342        0.30526625        0.00337467
     4955.13802        0.32499878        0.00345629
     4960.85923        0.35013848        0.00357090
     4966.58703        0.38239676        0.00373350
     4972.32146        0.41192073        0.00387273
     4978.06250        0.43687144        0.00398350
     4983.81017        0.45964563        0.00409369
     4989.56448        0.47642290        0.00417162
     4995.32543        0.48358965        0.00421494
     5001.09303        0.47909800        0.00420193
     5006.86729        0.46993957        0.00415095
     5012.64822        0.45567667        0.00409440
     5018.43583        0.43013570        0.00397760
     5024.23011        0.40882286        0.00389103
     5030.03109        0.37831090        0.00375352
     5035.83876        0.34946341        0.00360294
     5041.65314        0.32516760        0.00348674
     5047.47424        0.30375391        0.00337372
     5053.30205        0.27765523        0.00321172
     5059.13659        0.26249285        0.00312978
     5064.97787        0.25332238        0.00308074
     5070.82590        0.23937529        0.00297479
     5076.68067        0.23302505        0.00294056
     5082.54221        0.22723726        0.00291206
     5088.41051        0.22737831        0.00290047
     5094.28559        0.22550349        0.00286437
     5100.16745        0.22339928        0.00286025
     5106.05611        0.22025803        0.00284815
     5111.95156        0.21669391        0.00281997
     5117.85382        0.21514778        0.00281106
     5123.76289        0.21394030        0.00281798
     5129.67879        0.21073382        0.00278315
     5135.60152        0.21030010        0.00278329
     5141.53108        0.20603324        0.00274903
     5147.46750        0.20343965        0.00273183
     5153.41076        0.20272877        0.00273094
     5159.36089        0.20048577        0.00271494
     5165.31789        0.19794677        0.00270644
     5171.28177        0.19817064        0.00270402
     5177.25253        0.19569452        0.00266990
     5183.23018        0.19405324        0.00265758
     5189.21474        0.19562437        0.00266436
     5195.20621        0.19468146        0.00265370
     5201.20459        0.19385768        0.00264813
     5207.20991        0.19233385        0.00263867
     5213.22215        0.19101466        0.00262712
     5219.24134        0.19270515        0.00264515
     5225.26747        0.19283106        0.00264098
     5231.30057        0.19395844        0.00263401
     5237.34063        0.19482133        0.00264204
     5243.38766        0.19341010        0.00262177
     5249.44168        0.19750482        0.00266155
     5255.50268        0.19952492        0.00267535
     5261.57069        0.19698057        0.00264568
     5267.64570        0.19710365        0.00264276
     5273.72772        0.19926364        0.00266322
     5279.81677        0.19837270        0.00265704
     5285.91284        0.19643738        0.00264219
     5292.01596        0.20120964        0.00267390
     5298.12612        0.20091495        0.00266521
     5304.24334        0.20047401        0.00266563
     5310.36762        0.19724698        0.00262963
     5316.49897        0.19855346        0.00263067
     5322.63740        0.19845713        0.00264651
     5328.78292        0.19749323        0.00262734
     5334.93553        0.19821419        0.00262332
     5341.09525        0.19358866        0.00260278
     5347.26207        0.19263396        0.00257978
     5353.43602        0.19478607        0.00260044
     5359.61710        0.19491402        0.00261050
     5365.80532        0.19711631        0.00261790
     5372.00067        0.19589960        0.00261176
     5378.20319        0.19683970        0.00259906
     5384.41286        0.19973585        0.00262397
     5390.62970        0.19943057        0.00261559
     5396.85373        0.19777088        0.00260714
     5403.08493        0.19553598        0.00259282
     5409.32334        0.19457858        0.00258524
     5415.56894        0.19443273        0.00258465
     5421.82176        0.19460456        0.00257259
     5428.08179        0.19615511        0.00259457
     5434.34906        0.19629160        0.00259517
     5440.62356        0.19779827        0.00259118
     5446.90530        0.20142260        0.00261878
     5453.19430        0.20324561        0.00262343
     5459.49056        0.21127063        0.00267552
     5465.79408        0.22139762        0.00273491
     5472.10489        0.23206005        0.00278089
     5478.42298        0.24687091        0.00285691
     5484.74837        0.26260586        0.00294314
     5491.08106        0.28170120        0.00304169
     5497.42106        0.30940457        0.00317174
     5503.76839        0.34092907        0.00332270
     5510.12304        0.36993380        0.00344145
     5516.48503        0.39333803        0.00355597
     5522.85436        0.41867152        0.00365487
     5529.23105        0.44217861        0.00375163
     5535.61510        0.46306419        0.00382751
     5542.00652        0.48749599        0.00393331
     5548.40532        0.50235326        0.00400252
     5554.81151        0.51303003        0.00403309
     5561.22510        0.51822240        0.00405079
     5567.64609        0.51833979        0.00404754
     5574.07449        0.51892475        0.00406316
     5580.51032        0.51254411        0.00403206
     5586.95358        0.50478785        0.00400087
     5593.40427        0.49418301        0.00394761
     5599.86242        0.48868033        0.00392084
     5606.32802        0.49233985        0.00392352
     5612.80109        0.50348722        0.00395374
     5619.28163        0.51751701        0.00400117
     5625.76965        0.54265927        0.00411054
     5632.26516        0.56182846        0.00415636
     5638.76818        0.59143167        0.00425190
     5645.27870        0.61827323        0.00434740
     5651.79674        0.63460562        0.00439210
     5658.32230        0.64537387        0.00442732
     5664.85540        0.64350559        0.00442300
     5671.39604        0.63288534        0.00438867
     5677.94424        0.60971042        0.00432362
     5684.49999        0.57071615        0.00420429
     5691.06332        0.52968330        0.00403324
     5697.63422        0.48690195        0.00387761
     5704.21271        0.44647468        0.00373571
     5710.79879        0.40308599        0.00354495
     5717.39248        0.36052510        0.00334914
     5723.99378        0.32535581        0.00317445
     5730.60271        0.29789355        0.00303859
     5737.21926        0.27313444        0.00290043
     5743.84345        0.25658333        0.00280975
     5750.47530        0.24310508        0.00273275
     5757.11480        0.23061482        0.00266308
     5763.76196        0.22442106        0.00263200
     5770.41680        0.21960167        0.00259329
     5777.07932        0.21596584        0.00256307
     5783.74954        0.21548163        0.00256084
     5790.42746        0.22349229        0.00261812
     5797.11309        0.22561004        0.00261507
     5803.80643        0.22900915        0.00264195
     5810.50751        0.23721827        0.00269476
     5817.21632        0.24365735        0.00271662
     5823.93288        0.24928262        0.00272360
     5830.65719        0.26136109        0.00279619
     5837.38927        0.26308715        0.00280224
     5844.12912        0.26365683        0.00280705
     5850.87675        0.26675939        0.00282859
     5857.63217        0.26644219        0.00281518
     5864.39540        0.26344442        0.00280011
     5871.16643        0.26217327        0.00279861
     5877.94528        0.25453086        0.00274000
     5884.73195        0.24510029        0.00268474
     5891.52646        0.23828094        0.00265961
     5898.32882        0.23150275        0.00262444
     5905.13903        0.22907548        0.00261241
     5911.95711        0.22454792        0.00259166
     5918.78305        0.21853574        0.00254631
     5925.61688        0.21415414        0.00251234
     5932.45860        0.21265543        0.00250326
     5939.30821        0.20979950        0.00249417
     5946.16574        0.20700210        0.00248124
     5953.03118        0.20604104        0.00246033
     5959.90455        0.20597734        0.00247741
     5966.78586        0.20476087        0.00245409
     5973.67511        0.20457865        0.00245389
     5980.57232        0.20042046        0.00242783
     5987.47748        0.19661982        0.00240518
     5994.39063        0.19498954        0.00240499
     6001.31175        0.19592660        0.00241339
     6008.24087        0.19340319        0.00238754
     6015.17798        0.19154239        0.00238298
     6022.12311        0.18750337        0.00234579
     6029.07625        0.18719826        0.00234067
     6036.03742        0.18596351        0.00232959
     6043.00663        0.18454203        0.00232966
     6049.98389        0.18298106        0.00231705
     6056.96920        0.18132341        0.00229985
     6063.96257        0.18000636        0.00229070
     6070.96403        0.18107269        0.00230284
     6077.97356        0.18115907        0.00229082
     6084.99119        0.18249147        0.00230543
     6092.01692        0.18289266        0.00230451
     6099.05076        0.18220104        0.00230161
     6106.09273        0.17929318        0.00228186
     6113.14282        0.17737995        0.00226069
     6120.20106        0.17678712        0.00225613
     6127.26744        0.17667484        0.00225042
     6134.34199        0.18071687        0.00228189
     6141.42470        0.17926098        0.00227043
     6148.51559        0.17742859        0.00225679
     6155.61466        0.17643394        0.00225033
     6162.72194        0.17657404        0.00224939
     6169.83742        0.17155344        0.00220137
     6176.96111        0.17388221        0.00221870
     6184.09303        0.17077900        0.00219551
     6191.23319        0.16886743        0.00217934
     6198.38158        0.16728450        0.00217163
     6205.53824        0.16798302        0.00218091
     6212.70315        0.16706603        0.00216029
     6219.87634        0.17003057        0.00217218
     6227.05781        0.17314669        0.00219728
     6234.24757        0.17188888        0.00219305
     6241.44563        0.17037136        0.00217615
     6248.65200        0.17224170        0.00217891
     6255.86670        0.17509917        0.00220536
     6263.08972        0.17701412        0.00221706
     6270.32109        0.17880030        0.00222174
     6277.56080        0.17786608        0.00222273
     6284.80887        0.17921181        0.00223007
     6292.06531        0.17923685        0.00222590
     6299.33013        0.18078864        0.00222798
     6306.60334        0.18216698        0.00223276
     6313.88494        0.17987232        0.00222015
     6321.17495        0.17735821        0.00220286
     6328.47338        0.17803405        0.00220382
     6335.78024        0.18098682        0.00223270
     6343.09553        0.18089605        0.00223434
     6350.41927        0.17756456        0.00220052
     6357.75146        0.17847495        0.00221102
     6365.09212        0.17684112        0.00219639
     6372.44126        0.17768007        0.00218878
     6379.79888        0.18014880        0.00219868
     6387.16500        0.18110837        0.00220886
     6394.53962        0.18111842        0.00220567
     6401.92275        0.18409646        0.00222502
     6409.31442        0.18561314        0.00223289
     6416.71461        0.18420704        0.00221757
     6424.12335        0.18334837        0.00221798
     6431.54064        0.18381543        0.00221744
     6438.96650        0.18513871        0.00221690
     6446.40093        0.18599397        0.00222072
     6453.84395        0.18957509        0.00224409
     6461.29555        0.19317585        0.00226445
     6468.75577        0.19241640        0.00224892
     6476.22459        0.19593175        0.00225879
     6483.70204        0.19619882        0.00226699
     6491.18812        0.19945743        0.00229220
     6498.68285        0.20119980        0.00229765
     6506.18623        0.19958409        0.00228203
     6513.69827        0.20055688        0.00228597
     6521.21899        0.20210453        0.00229878
     6528.74839        0.20398083        0.00231519
     6536.28648        0.20356724        0.00230237
     6543.83328        0.20675629        0.00232361
     6551.38879        0.20801800        0.00232452
     6558.95302        0.21194675        0.00234128
     6566.52599        0.21474740        0.00235789
     6574.10770        0.21634399        0.00235733
     6581.69817        0.22436861        0.00240792
     6589.29740        0.22412172        0.00240036
     6596.90540        0.22592825        0.00241300
     6604.52219        0.22761616        0.00241149
     6612.14777        0.22555292        0.00240142
     6619.78216        0.22460624        0.00240388
     6627.42536        0.22026949        0.00237612
     6635.07738        0.21713493        0.00235702
     6642.73824        0.21347921        0.00233154
     6650.40795        0.21224802        0.00233216
     6658.08651        0.21168995        0.00233808
     6665.77394        0.21029946        0.00232240
     6673.47024        0.21629066        0.00235585
     6681.17543        0.22303599        0.00238721
     6688.88951        0.22927302        0.00241191
     6696.61251        0.23846635        0.00245584
     6704.34442        0.25691019        0.00255080
     6712.08525        0.27852404        0.00263945
     6719.83503        0.30465471        0.00275234
     6727.59375        0.33858672        0.00288168
     6735.36143        0.38316796        0.00306168
     6743.13808        0.43192501        0.00323352
     6750.92371        0.48177300        0.00340362
     6758.71832        0.53307146        0.00356602
     6766.52194        0.58066522        0.00371521
     6774.33457        0.62577214        0.00387423
     6782.15621        0.65666870        0.00396353
     6789.98689        0.67971665        0.00402711
     6797.82661        0.69294056        0.00406949
     6805.67538        0.69106690        0.00407590
     6813.53321        0.67153696        0.00401863
     6821.40012        0.63888232        0.00392560
     6829.27611        0.60603695        0.00382805
     6837.16119        0.56032726        0.00369013
     6845.05538        0.51201013        0.00354701
     6852.95868        0.46543173        0.00338802
     6860.87111        0.42030058        0.00321034
     6868.79267        0.37740915        0.00304065
     6876.72338        0.34180929        0.00290235
     6884.66324        0.30852056        0.00275832
     6892.61227        0.28416254        0.00265244
     6900.57048        0.26384799        0.00256246
     6908.53788        0.24059412        0.00242856
     6916.51448        0.22513524        0.00235828
     6924.50029        0.21441762        0.00230489
     6932.49532        0.20591421        0.00226307
     6940.49958        0.19712172        0.00221283
     6948.51308        0.19091919        0.00217366
     6956.53583        0.18686269        0.00215264
     6964.56785        0.18394219        0.00214066
     6972.60914        0.18270274        0.00212102
     6980.65972        0.17927425        0.00210140
     6988.71959        0.18089546        0.00211726
     6996.78876        0.17896865        0.00209567
     7004.86725        0.18488412        0.00213512
     7012.95507        0.18939961        0.00215523
     7021.05223        0.19406171        0.00217402
     7029.15874        0.19942989        0.00220253
     7037.27461        0.20251324        0.00221277
     7045.39984        0.21112253        0.00225054
     7053.53446        0.22111957        0.00230057
     7061.67848        0.22673838        0.00232377
     7069.83189        0.23492538        0.00236238
     7077.99472        0.24116830        0.00239733
     7086.16697        0.24669512        0.00241672
     7094.34866        0.24904123        0.00242861
     7102.53980        0.24708473        0.00242089
     7110.74039        0.24417160        0.00241378
     7118.95045        0.23806028        0.00238297
     7127.16999        0.23287875        0.00235825
     7135.39902        0.22934872        0.00234844
     7143.63755        0.22271852        0.00231855
     7151.88560        0.21598936        0.00228322
     7160.14316        0.21018152        0.00225656
     7168.41027        0.20573670        0.00222786
     7176.68691        0.19938544        0.00218646
     7184.97312        0.19505975        0.00216562
     7193.26889        0.19222252        0.00214668
     7201.57424        0.19111532        0.00213992
     7209.88917        0.18983072        0.00213469
     7218.21371        0.18920193        0.00213131
     7226.54786        0.19034958        0.00214052
     7234.89163        0.18741788        0.00211243
     7243.24504        0.18799667        0.00211715
     7251.60809        0.18650982        0.00210707
     7259.98080        0.18796640        0.00211431
     7268.36317        0.18697197        0.00211114
     7276.75523        0.18809786        0.00211374
     7285.15697        0.18984652        0.00212896
     7293.56841        0.18990799        0.00213153
     7301.98957        0.19217072        0.00214056
     7310.42044        0.19250798        0.00213080
     7318.86106        0.19032963        0.00211561
     7327.31141        0.19166334        0.00211684
     7335.77153        0.19270127        0.00212934
     7344.24141        0.19225393        0.00213430
     7352.72107        0.19465635        0.00214571
     7361.21052        0.19356833        0.00214110
     7369.70978        0.19069763        0.00211703
     7378.21884        0.18816609        0.00210339
     7386.73774        0.18673577        0.00209986
     7395.26646        0.18360770        0.00207985
     7403.80504        0.18179593        0.00207415
     7412.35347        0.17663137        0.00204067
     7420.91178        0.17394474        0.00202975
     7429.47996        0.17520131        0.00203584
     7438.05804        0.17321119        0.00202585
     7446.64602        0.17252532        0.00201677
     7455.24392        0.17282034        0.00202066
     7463.85175        0.17385361        0.00202612
     7472.46951        0.17389778        0.00202243
     7481.09722        0.17496589        0.00202780
     7489.73490        0.17631097        0.00203747
     7498.38255        0.17744625        0.00203247
     7507.04018        0.18000863        0.00204884
     7515.70781        0.18469879        0.00207587
     7524.38544        0.19153533        0.00211582
     7533.07310        0.20322008        0.00217904
     7541.77079        0.21415558        0.00223075
     7550.47852        0.22539233        0.00227377
     7559.19630        0.24907365        0.00237305
     7567.92415        0.27397689        0.00247437
     7576.66207        0.30382878        0.00259399
     7585.41009        0.33924409        0.00273447
     7594.16820        0.37898723        0.00288022
     7602.93643        0.42001950        0.00302352
     7611.71478        0.46287937        0.00317705
     7620.50327        0.50052188        0.00330237
     7629.30190        0.53344188        0.00340331
     7638.11069        0.55212752        0.00346350
     7646.92966        0.56475082        0.00351044
     7655.75880        0.56456916        0.00350856
     7664.59814        0.55461676        0.00347929
     7673.44769        0.53584124        0.00344167
     7682.30745        0.50679872        0.00336548
     7691.17744        0.47238927        0.00325061
     7700.05768        0.43618130        0.00312896
     7708.94816        0.39988446        0.00300789
     7717.84892        0.36402266        0.00287145
     7726.75994        0.33135228        0.00274775
     7735.68126        0.30220937        0.00263731
     7744.61288        0.27552408        0.00251781
     7753.55481        0.25794986        0.00244032
     7762.50707        0.23958210        0.00235668
     7771.46966        0.22322420        0.00226519
     7780.44260        0.21421116        0.00221937
     7789.42590        0.20965416        0.00220373
     7798.41957        0.20233148        0.00215972
     7807.42362        0.19814326        0.00212024
     7816.43807        0.19668724        0.00212050
     7825.46293        0.19670873        0.00212053
     7834.49821        0.19621030        0.00211171
     7843.54393        0.19794238        0.00211897
     7852.60008        0.19886084        0.00211845
     7861.66670        0.20442746        0.00215513
     7870.74378        0.20852102        0.00217411
     7879.83134        0.20980520        0.00217737
     7888.92939        0.21666179        0.00221128
     7898.03795        0.22411225        0.00224422
     7907.15702        0.23420509        0.00228381
     7916.28663        0.24960970        0.00235173
     7925.42677        0.26899623        0.00244632
     7934.57747        0.29420618        0.00255012
     7943.73874        0.31983739        0.00264262
     7952.91058        0.34924150        0.00274547
     7962.09301        0.38175724        0.00286043
     7971.28604        0.41783421        0.00299571
     7980.48969        0.45066351        0.00309999
     7989.70396        0.48444198        0.00322068
     7998.92887        0.50491123        0.00328491
     8008.16444        0.51430877        0.00331475
     8017.41067        0.51699330        0.00332974
     8026.66757        0.51016510        0.00332280
     8035.93516        0.49838297        0.00329654
     8045.21345        0.47750598        0.00324017
     8054.50245        0.44858285        0.00314879
     8063.80218        0.41852412        0.00305286
     8073.11265        0.38913241        0.00295258
     8082.43387        0.35563337        0.00283185
     8091.76584        0.32239953        0.00270135
     8101.10860        0.29250002        0.00257583
     8110.46214        0.26742873        0.00246008
     8119.82648        0.25095722        0.00238374
     8129.20163        0.23620852        0.00232529
     8138.58761        0.22190485        0.00224744
     8147.98442        0.21014364        0.00218549
     8157.39208        0.20087585        0.00213439
     8166.81061        0.19481899        0.00210576
     8176.24001        0.18773788        0.00206666
     8185.68030        0.18273071        0.00203228
     8195.13148        0.18007626        0.00201558
     8204.59358        0.17369091        0.00197554
     8214.06661        0.17278630        0.00197143
     8223.55057        0.17429421        0.00198143
     8233.04548        0.17487129        0.00199333
     8242.55136        0.17433448        0.00199114
     8252.06821        0.17120839        0.00196868
     8261.59605        0.16998056        0.00196071
     8271.13488        0.17257547        0.00197235
     8280.68474        0.17407684        0.00197630
     8290.24562        0.17700366        0.00199583
     8299.81753        0.17806473        0.00200335
     8309.40050        0.18424690        0.00203744
     8318.99454        0.18994241        0.00206851
     8328.59965        0.20163647        0.00213074
     8338.21585        0.21427625        0.00218841
     8347.84316        0.22969648        0.00226172
     8357.48158        0.25427720        0.00236886
     8367.13113        0.29221845        0.00252912
     8376.79182        0.34410315        0.00273172
     8386.46366        0.40591118        0.00295310
     8396.14667        0.48852487        0.00321722
     8405.84086        0.58827076        0.00351742
     8415.54625        0.70382531        0.00382932
     8425.26284        0.83586849        0.00416809
     8434.99065        0.97357364        0.00448603
     8444.72969        1.12288567        0.00482349
     8454.47997        1.27431950        0.00514802
     8464.24152        1.40768553        0.00542176
     8474.01433        1.52107218        0.00564710
     8483.79843        1.60596101        0.00581613
     8493.59382        1.65757702        0.00593585
     8503.40052        1.66355568        0.00596620
     8513.21855        1.63762899        0.00593940
     8523.04791        1.57947806        0.00585445
     8532.88863        1.49075584        0.00571169
     8542.74070        1.38455841        0.00551233
     8552.60415        1.26791692        0.00528940
     8562.47899        1.14585715        0.00504754
     8572.36522        1.01828213        0.00477552
     8582.26288        0.90247123        0.00450464
     8592.17196        0.79438491        0.00423321
     8602.09248        0.70000219        0.00397689
     8612.02446        0.61680856        0.00373751
     8621.96790        0.54843057        0.00353063
     8631.92283        0.48244757        0.00331209
     8641.88925        0.42521591        0.00311209
     8651.86717        0.38136092        0.00294496
     8661.85662        0.34546350        0.00280150
     8671.85760        0.31521717        0.00268073
     8681.87013        0.29096925        0.00257954
     8691.89421        0.26932431        0.00247974
     8701.92987        0.24940836        0.00238749
     8711.97712        0.23234600        0.00230635
     8722.03597        0.21944572        0.00223135
     8732.10644        0.21008517        0.00218774
     8742.18853        0.20561485        0.00216263
     8752.28226        0.20076177        0.00213804
     8762.38764        0.19617927        0.00211676
     8772.50470        0.19295164        0.00209619
     8782.63343        0.19255767        0.00209192
     8792.77386        0.19131631        0.00208187
     8802.92600        0.19441945        0.00209701
     8813.08986        0.19839936        0.00211429
     8823.26545        0.20010771        0.00212415
     8833.45279        0.20241937        0.00213333
     8843.65190        0.20686095        0.00215720
     8853.86278        0.21331177        0.00219044
     8864.08545        0.21497893        0.00218992
     8874.31992        0.21821303        0.00221333
     8884.56621        0.22185803        0.00223325
     8894.82433        0.22465689        0.00224127
     8905.09430        0.22467746        0.00223906
     8915.37612        0.21984631        0.00221788
     8925.66982        0.21659887        0.00220338
     8935.97539        0.21246604        0.00218539
     8946.29287        0.20808039        0.00217414
     8956.62226        0.20288563        0.00215369
     8966.96358        0.19705928        0.00211532
     8977.31684        0.19284907        0.00209934
     8987.68205        0.18714631        0.00207192
     8998.05922        0.18108248        0.00202938
     9008.44838        0.17965337        0.00202693
     9018.84954        0.17695389        0.00202285
     9029.26270        0.17418121        0.00200963
     9039.68789        0.17141358        0.00198947
     9050.12512        0.16922293        0.00197152
     9060.57439        0.16628291        0.00195579
     9071.03573        0.16492332        0.00195193
     9081.50915        0.16537693        0.00195091
     9091.99466        0.16266219        0.00193172
     9102.49228        0.16395534        0.00194708
     9113.00201        0.16185146        0.00193079
     9123.52389        0.15979907        0.00191516
     9134.05791        0.16302188        0.00193492
     9144.60409        0.16578864        0.00195794
     9155.16245        0.16390142        0.00194368
     9165.73300        0.16090343        0.00192457
     9176.31576        0.16273549        0.00193263
     9186.91073        0.16493922        0.00195531
     9197.51794        0.16662324        0.00196534
     9208.13740        0.16185783        0.00193379
     9218.76911        0.16449235        0.00195358
     9229.41310        0.16584055        0.00195910
     9240.06939        0.16731969        0.00196910
     9250.73797        0.16707394        0.00196553
     9261.41887        0.16771161        0.00197190
     9272.11211        0.16722502        0.00197561
     9282.81769        0.16962769        0.00198672
     9293.53563        0.16844197        0.00197671
     9304.26595        0.16775625        0.00197725
     9315.00865        0.16672554        0.00196888
     9325.76376        0.16364404        0.00194978
     9336.53129        0.16411867        0.00195648
     9347.31125        0.16400804        0.00195850
     9358.10366        0.16279137        0.00194677
     9368.90852        0.16311991        0.00195473
     9379.72587        0.16099250        0.00193668
     9390.55570        0.16069482        0.00193270
     9401.39803        0.16277233        0.00196092
     9412.25289        0.16057639        0.00194918
     9423.12028        0.16202993        0.00195610
     9434.00021        0.16427104        0.00197178
     9444.89271        0.16295939        0.00195119
     9455.79778        0.16144573        0.00193494
     9466.71545        0.16238644        0.00194294
     9477.64572        0.16375465        0.00196221
     9488.58861        0.16340722        0.00196109
     9499.54413        0.16459926        0.00196013
     9510.51231        0.16320444        0.00195123
     9521.49315        0.16273257        0.00195608
     9532.48666        0.16509565        0.00196843
     9543.49287        0.16759697        0.00198766
     9554.51179        0.16628238        0.00197930
     9565.54343        0.16537113        0.00197345
     9576.58781        0.16598858        0.00197892
     9587.64493        0.16579871        0.00196992
     9598.71483        0.16480177        0.00196590
     9609.79751        0.16521902        0.00198009
     9620.89298        0.16616431        0.00198998
     9632.00126        0.16407351        0.00197843
     9643.12237        0.16534797        0.00199033
     9654.25632        0.16421600        0.00197992
     9665.40313        0.16299885        0.00196877
     9676.56280        0.16420958        0.00197244
     9687.73536        0.16142054        0.00195207
     9698.92082        0.16084794        0.00195194
     9710.11920        0.16336131        0.00197720
     9721.33050        0.16333255        0.00197813
     9732.55475        0.16350835        0.00197499
     9743.79196        0.16111688        0.00196451
     9755.04214        0.16246377        0.00197022
     9766.30531        0.16334663        0.00197358
     9777.58149        0.16319906        0.00197677
     9788.87069        0.16366684        0.00197885
     9800.17292        0.16561693        0.00198710
     9811.48820        0.16800586        0.00199037
     9822.81654        0.17037506        0.00200435
     9834.15797        0.17532079        0.00203395
     9845.51249        0.18152430        0.00207297
     9856.88011        0.18625412        0.00209526
     9868.26087        0.19324996        0.00213062
     9879.65476        0.19933339        0.00215495
     9891.06181        0.21122905        0.00223094
     9902.48203        0.21964009        0.00227430
     9913.91544        0.22729777        0.00230351
     9925.36205        0.23588005        0.00234558
     9936.82187        0.24178339        0.00237760
     9948.29493        0.24777280        0.00240940
     9959.78123        0.24708292        0.00240957
     9971.28079        0.24598248        0.00241032
     9982.79363        0.24258554        0.00240360
     9994.31977        0.23769144        0.00238436
    10005.85921        0.23326347        0.00236099
    10017.41198        0.23045585        0.00236135
    10028.97808        0.22332267        0.00233057
    10040.55754        0.21416353        0.00229028
    10052.15037        0.20580531        0.00224487
    10063.75658        0.19890864        0.00221096
    10075.37619        0.19421457        0.00219089
    10087.00922        0.18817972        0.00215215
    10098.65569        0.18510107        0.00212207
    10110.31559        0.18174507        0.00210416
    10121.98897        0.18288137        0.00211434
    10133.67581        0.18323626        0.00211622
    10145.37616        0.18600180        0.00212990
    10157.09001        0.18891677        0.00214511
    10168.81739        0.19578211        0.00218713
    10180.55830        0.19694294        0.00219626
    10192.31278        0.20104368        0.00221711
    10204.08082        0.20688171        0.00224077
    10215.86245        0.21359913        0.00227627
    10227.65769        0.21864635        0.00230034
    10239.46654        0.22540759        0.00233567
    10251.28903        0.23075921        0.00236037
    10263.12517        0.23925912        0.00240689
    10274.97498        0.24917248        0.00245221
    10286.83846        0.25937464        0.00249280
    10298.71565        0.27203036        0.00255937
    10310.60654        0.28305301        0.00261030
    10322.51117        0.29383308        0.00266245
    10334.42954        0.30143789        0.00269463
    10346.36168        0.30702188        0.00271004
    10358.30759        0.31283969        0.00274193
    10370.26729        0.31574280        0.00277229
    10382.24080        0.31448334        0.00277929
    10394.22814        0.30236118        0.00272503
    10406.22931        0.29009851        0.00267749
    10418.24435        0.27887535        0.00263564
    10430.27325        0.26630257        0.00258817
    10442.31605        0.25328678        0.00253075
    10454.37274        0.23583236        0.00244211
    10466.44336        0.22440331        0.00239243
    10478.52792        0.21617681        0.00236125
    10490.62643        0.20588079        0.00230091
    10502.73891        0.19567976        0.00223967
    10514.86537        0.18771185        0.00219225
    10527.00583        0.18014289        0.00214818
    10539.16032        0.17636294        0.00212843
    10551.32883        0.17441222        0.00211765
    10563.51140        0.17050640        0.00209654
    10575.70803        0.16886331        0.00209617
    10587.91874        0.16554331        0.00206743
    10600.14355        0.16142433        0.00204168
    10612.38248        0.16154639        0.00204305
    10624.63553        0.16093270        0.00204073
    10636.90274        0.15937471        0.00203139
    10649.18411        0.16092590        0.00204125
    10661.47966        0.15960488        0.00203398
    10673.78940        0.15853808        0.00202814
    10686.11336        0.15808265        0.00202970
    10698.45155        0.15915695        0.00203365
    10710.80398        0.15796770        0.00203213
    10723.17067        0.15869682        0.00203853
    10735.55165        0.15860964        0.00204416
    10747.94692        0.15774581        0.00203195
    10760.35650        0.15721585        0.00202738
    10772.78041        0.15670892        0.00202461
    10785.21866        0.15835185        0.00203602
    10797.67127        0.15767182        0.00203792
    10810.13826        0.15752888        0.00204356
    10822.61965        0.15892820        0.00205276
    10835.11545        0.15789009        0.00204861
    10847.62567        0.15805329        0.00204504
    10860.15034        0.15730078        0.00204411
    10872.68947        0.15985051        0.00206301
    10885.24308        0.15765054        0.00205299
    10897.81118        0.15977382        0.00207645
    10910.39380        0.16062002        0.00207189
    10922.99094        0.16169445        0.00207484
    10935.60262        0.16011486        0.00206470
    10948.22887        0.16021130        0.00207144
    10960.86970        0.15771929        0.00205092
    10973.52512        0.15756905        0.00205635
    10986.19515        0.16009961        0.00207769
    10998.87981        0.15998277        0.00207869
    11011.57912        0.16168521        0.00208888
    11024.29309        0.15979159        0.00207587
    11037.02174        0.15858285        0.00207319
    11049.76508        0.16223272        0.00209510
    11062.52314        0.15979477        0.00207388
    11075.29593        0.16050998        0.00208380
    11088.08347        0.15975611        0.00208386
    11100.88577        0.15856358        0.00207759
    11113.70286        0.16075853        0.00209226
    11126.53474        0.16103678        0.00209429
    11139.38144        0.15967730        0.00209348
    11152.24297        0.16000564        0.00209565
    11165.11935        0.15723859        0.00207373
    11178.01059        0.16076482        0.00210377
    11190.91673        0.16154929        0.00211739
    11203.83776        0.16164365        0.00211494
    11216.77371        0.16000741        0.00210125
    11229.72460        0.15842993        0.00210044
    11242.69044        0.16056757        0.00211870
    11255.67125        0.15848430        0.00210074
    11268.66705        0.15811436        0.00210008
    11281.67785        0.15740405        0.00209612
    11294.70368        0.15858595        0.00211217
    11307.74454        0.16177229        0.00213347
    11320.80047        0.15844579        0.00210859
    11333.87146        0.15776516        0.00209902
    11346.95755        0.15800790        0.00210988
    11360.05875        0.15816254        0.00211456
    11373.17507        0.15813249        0.00210560
    11386.30654        0.15906450        0.00211397
    11399.45317        0.15968302        0.00212649
    11412.61498        0.15781480        0.00210614
    11425.79199        0.15816749        0.00211875
    11438.98421        0.16036304        0.00214596
    11452.19166        0.15693518        0.00211328
    11465.41436        0.15769251        0.00211499
    11478.65233        0.16108472        0.00214500
    11491.90558        0.16512613        0.00217142
    11505.17414        0.16831507        0.00219131
    11518.45801        0.17248959        0.00221657
    11531.75722        0.17805889        0.00225183
    11545.07179        0.18568020        0.00229827
    11558.40173        0.19656055        0.00236697
    11571.74706        0.20914489        0.00242810
    11585.10780        0.22290180        0.00250261
    11598.48397        0.23885184        0.00258470
    11611.87558        0.25371810        0.00265331
    11625.28265        0.27021835        0.00273278
    11638.70520        0.29149001        0.00284385
    11652.14325        0.29884651        0.00287629
    11665.59682        0.30939351        0.00293831
    11679.06592        0.32154824        0.00299659
    11692.55057        0.32623617        0.00303239
    11706.05079        0.32461739        0.00304618
    11719.56660        0.31869234        0.00302048
    11733.09801        0.30887613        0.00298616
    11746.64504        0.29861090        0.00295351
    11760.20772        0.28558416        0.00290891
    11773.78606        0.26742299        0.00282704
    11787.38007        0.25533489        0.00277110
    11800.98978        0.24316599        0.00270228
    11814.61520        0.23022249        0.00262525
    11828.25636        0.21687264        0.00255540
    11841.91327        0.20573038        0.00248529
    11855.58594        0.19950679        0.00245846
    11869.27440        0.19246527        0.00241099
    11882.97866        0.18734599        0.00238069
    11896.69875        0.18256439        0.00235153
    11910.43468        0.18126259        0.00234197
    11924.18647        0.17835676        0.00232881
    11937.95414        0.17760910        0.00232892
    11951.73770        0.17902706        0.00234245
    11965.53718        0.17639874        0.00233192
    11979.35259        0.17699710        0.00233093
    11993.18395        0.17506620        0.00231632
    12007.03128        0.17350125        0.00231055
    12020.89460        0.17221984        0.00230943
    12034.77392        0.17100824        0.00230617
    12048.66927        0.16971719        0.00230481
    12062.58067        0.16671609        0.00227117
    12076.50812        0.16411686        0.00224918
    12090.45166        0.16622796        0.00226663
    12104.41130        0.16500756        0.00227181
    12118.38705        0.16377291        0.00226809
    12132.37894        0.16137329        0.00224463
    12146.38699        0.16252424        0.00225442
    12160.41121        0.16236373        0.00225656
    12174.45162        0.15916422        0.00223637
    12188.50824        0.15880269        0.00223565
    12202.58109        0.15946262        0.00224968
    12216.67019        0.15977860        0.00225861
    12230.77556        0.15879787        0.00224498
    12244.89722        0.16077150        0.00226475
    12259.03518        0.15847596        0.00224438
    12273.18946        0.16207581        0.00227736
    12287.36008        0.16326400        0.00228498
    12301.54707        0.15901846        0.00225297
    12315.75044        0.15963284        0.00226191
    12329.97020        0.16138402        0.00226932
    12344.20639        0.16116936        0.00227321
    12358.45901        0.16368858        0.00229639
    12372.72809        0.16547567        0.00231266
    12387.01364        0.16333915        0.00230205
    12401.31569        0.16388342        0.00230699
    12415.63425        0.16524804        0.00231628
    12429.96934        0.16875884        0.00234815
    12444.32098        0.16832318        0.00234409
    12458.68919        0.16811003        0.00233589
    12473.07400        0.16728619        0.00232969
    12487.47541        0.16877951        0.00234193
    12501.89345        0.17101633        0.00236536
    12516.32814        0.17169297        0.00237805
    12530.77949        0.17118304        0.00238318
    12545.24753        0.17099759        0.00238734
    12559.73227        0.16939970        0.00237067
    12574.23374        0.16695807        0.00236022
    12588.75195        0.16518291        0.00234679
    12603.28692        0.16546821        0.00234882
    12617.83868        0.16719147        0.00236654
    12632.40724        0.16711668        0.00237038
    12646.99262        0.16554294        0.00236904
    12661.59483        0.16544259        0.00237195
    12676.21391        0.16596465        0.00236937
    12690.84987        0.16633528        0.00236545
    12705.50273        0.16741036        0.00237669
    12720.17250        0.16810259        0.00238870
    12734.85921        0.16678328        0.00237594
    12749.56288        0.16779918        0.00239171
    12764.28353        0.17144564        0.00242077
    12779.02117        0.17335056        0.00243309
    12793.77583        0.17417770        0.00243748
    12808.54752        0.17284947        0.00244170
    12823.33627        0.17344778        0.00243936
    12838.14210        0.17359259        0.00244643
    12852.96502        0.17238278        0.00244380
    12867.80505        0.17022780        0.00243084
    12882.66222        0.16790691        0.00242000
    12897.53654        0.16744115        0.00242335
    12912.42804        0.16865785        0.00244824
    12927.33673        0.16664164        0.00244023
    12942.26263        0.16586311        0.00242957
    12957.20577        0.16033820        0.00238560
    12972.16616        0.15736817        0.00235753
    12987.14382        0.15819361        0.00236920
    13002.13878        0.15790266        0.00237606
    13017.15105        0.15912849        0.00238565
    13032.18066        0.16097310        0.00241132
    13047.22761        0.15829430        0.00238877
    13062.29194        0.15452399        0.00236673
    13077.37366        0.15337938        0.00235633
    13092.47280        0.15328578        0.00236215
    13107.58937        0.15658544        0.00239806
    13122.72339        0.15654569        0.00239774
    13137.87489        0.15783915        0.00240010
    13153.04388        0.15648649        0.00238652
    13168.23039        0.15832579        0.00240953
    13183.43443        0.15953782        0.00242540
    13198.65602        0.15993669        0.00242814
    13213.89519        0.16570460        0.00247435
    13229.15196        0.17029233        0.00250706
    13244.42633        0.17206200        0.00252091
    13259.71835        0.17433966        0.00253824
    13275.02802        0.18276400        0.00260314
    13290.35537        0.19710365        0.00270057
    13305.70042        0.21013337        0.00277442
    13321.06318        0.22428276        0.00286615
    13336.44368        0.23825672        0.00295675
    13351.84194        0.26090116        0.00308352
    13367.25797        0.28365092        0.00321042
    13382.69181        0.30627972        0.00333336
    13398.14347        0.32194570        0.00341579
    13413.61297        0.34062812        0.00353345
    13429.10032        0.35215269        0.00360472
    13444.60556        0.36427944        0.00368314
    13460.12871        0.37043408        0.00373662
    13475.66977        0.36701842        0.00371940
    13491.22878        0.36070813        0.00370576
    13506.80575        0.34584362        0.00364191
    13522.40071        0.32486681        0.00355289
    13538.01368        0.30986560        0.00349573
    13553.64467        0.28905038        0.00339624
    13569.29371        0.26767893        0.00328459
    13584.96082        0.24965676        0.00317329
    13600.64601        0.23825803        0.00309687
    13616.34932        0.22686355        0.00303439
    13632.07076        0.21555578        0.00296960
    13647.81035        0.20331919        0.00289027
    13663.56811        0.19213355        0.00281412
    13679.34407        0.18485764        0.00275966
    13695.13824        0.18005514        0.00271089
    13710.95064        0.17848695        0.00270863
    13726.78131        0.17511578        0.00269112
    13742.63025        0.16895772        0.00264313
    13758.49749        0.16770111        0.00264331
    13774.38305        0.16439574        0.00261160
    13790.28696        0.16500897        0.00263049
    13806.20922        0.16503747        0.00264306
    13822.14987        0.16520196        0.00263984
    13838.10893        0.16518091        0.00264678
    13854.08641        0.16192662        0.00262335
    13870.08234        0.16282857        0.00262896
    13886.09674        0.16289467        0.00263024
    13902.12963        0.16099339        0.00263002
    13918.18103        0.16205417        0.00265699
    13934.25096        0.16027524        0.00263815
    13950.33945        0.15643390        0.00260452
    13966.44651        0.15807917        0.00262170
    13982.57217        0.15568776        0.00260890
    13998.71645        0.15741773        0.00263889
    14014.87937        0.15677158        0.00263931
    14031.06095        0.15783314        0.00264186
    14047.26121        0.15668909        0.00263533
    14063.48018        0.15555099        0.00263268
    14079.71787        0.15808017        0.00266208
    14095.97432        0.15559583        0.00264177
    14112.24953        0.15639058        0.00265623
    14128.54353        0.15922074        0.00268731
    14144.85635        0.15951490        0.00268064
    14161.18800        0.15963169        0.00268867
    14177.53851        0.15877889        0.00268697
    14193.90790        0.16175923        0.00271837
    14210.29619        0.16585462        0.00276305
    14226.70339        0.16852846        0.00278981
    14243.12955        0.16706031        0.00279007
    14259.57466        0.16383297        0.00276147
    14276.03877        0.16654560        0.00278916
    14292.52189        0.17140005        0.00283295
    14309.02403        0.16983589        0.00281919
    14325.54523        0.16869698        0.00282528
    14342.08551        0.17558896        0.00289387
    14358.64488        0.17789288        0.00292256
    14375.22337        0.17347637        0.00288076
    14391.82101        0.17407234        0.00290716
    14408.43780        0.17293798        0.00291739
    14425.07379        0.17246867        0.00289824
    14441.72898        0.17173984        0.00289497
    14458.40340        0.16829879        0.00285421
    14475.09707        0.16609334        0.00284584
    14491.81002        0.16370000        0.00284485
    14508.54227        0.16195749        0.00283800
    14525.29383        0.16043895        0.00283271
    14542.06473        0.15973419        0.00283828
    14558.85500        0.16216481        0.00286462
    14575.66466        0.16395962        0.00287900
    14592.49372        0.16296935        0.00287782
    14609.34222        0.16113882        0.00287025
    14626.21016        0.16081650        0.00287310
    14643.09759        0.16028086        0.00287127
    14660.00451        0.15819511        0.00286235
    14676.93095        0.15812908        0.00286958
    14693.87694        0.15839245        0.00288387
    14710.84249        0.15834820        0.00288755
    14727.82763        0.15762011        0.00289353
    14744.83238        0.16053312        0.00294676
    14761.85676        0.15841718        0.00291480
    14778.90080        0.15809841        0.00291920
    14795.96452        0.15890708        0.00292541
    14813.04794        0.16015040        0.00294637
    14830.15109        0.16018836        0.00294728
    14847.27398        0.15603357        0.00291844
    14864.41665        0.15801104        0.00294013
    14881.57910        0.15801101        0.00294401
    14898.76137        0.15940485        0.00296711
    14915.96349        0.15845603        0.00296889
    14933.18546        0.16147242        0.00300040
    14950.42731        0.16621651        0.00307122
    14967.68908        0.16555285        0.00306634
    14984.97077        0.16600587        0.00306084
    15002.27242        0.17034037        0.00310661
    15019.59405        0.17447072        0.00315039
    15036.93567        0.18322432        0.00323803
    15054.29732        0.19634057        0.00334789
    15071.67901        0.20861023        0.00346022
    15089.08077        0.22943454        0.00361678
    15106.50262        0.25107685        0.00378266
    15123.94459        0.27552019        0.00395517
    15141.40670        0.31147317        0.00420545
    15158.88897        0.35506202        0.00448405
    15176.39142        0.40101264        0.00477383
    15193.91409        0.45265276        0.00508058
    15211.45698        0.50091521        0.00537073
    15229.02013        0.55433311        0.00568021
    15246.60356        0.59920862        0.00593478
    15264.20729        0.63791860        0.00613772
    15281.83134        0.67299655        0.00634593
    15299.47575        0.68925548        0.00646672
    15317.14052        0.69011545        0.00651090
    15334.82569        0.67005464        0.00644972
    15352.53128        0.64583701        0.00636701
    15370.25732        0.60501051        0.00619454
    15388.00382        0.55473378        0.00596017
    15405.77081        0.50850348        0.00573661
    15423.55831        0.46467739        0.00550300
    15441.36635        0.41993457        0.00524011
    15459.19495        0.37437858        0.00496646
    15477.04414        0.33326044        0.00469446
    15494.91394        0.29856033        0.00444915
    15512.80437        0.27138263        0.00422916
    15530.71545        0.25657733        0.00413090
    15548.64722        0.24291850        0.00402819
    15566.59969        0.23349261        0.00393312
    15584.57288        0.22906733        0.00389148
    15602.56683        0.23189118        0.00391294
    15620.58156        0.24211657        0.00400773
    15638.61708        0.25913075        0.00413283
    15656.67343        0.27922559        0.00429787
    15674.75062        0.29910276        0.00443583
    15692.84869        0.32818812        0.00465961
    15710.96766        0.35123859        0.00483249
    15729.10754        0.37717045        0.00500848
    15747.26837        0.39915387        0.00516785
    15765.45017        0.42528340        0.00535985
    15783.65296        0.44391490        0.00549045
    15801.87676        0.45953882        0.00563798
    15820.12161        0.46480166        0.00572641
    15838.38752        0.45650443        0.00567375
    15856.67453        0.44052787        0.00557947
    15874.98264        0.41987527        0.00549317
    15893.31190        0.39744439        0.00535870
    15911.66232        0.36939149        0.00519054
    15930.03393        0.34357664        0.00503496
    15948.42674        0.31543245        0.00482420
    15966.84080        0.28379629        0.00459151
    15985.27611        0.26313078        0.00445043
    16003.73271        0.24494076        0.00430537
    16022.21062        0.22502314        0.00412897
    16040.70987        0.21284954        0.00402016
    16059.23047        0.19881911        0.00389229
    16077.77246        0.19194461        0.00382474
    16096.33586        0.18660781        0.00378416
    16114.92069        0.17988721        0.00372903
    16133.52698        0.17507138        0.00367897
    16152.15475        0.16830637        0.00361947
    16170.80403        0.16664215        0.00359807
    16189.47484        0.16504047        0.00358476
    16208.16721        0.16118457        0.00356963
    16226.88116        0.16244639        0.00359873
    16245.61672        0.16087633        0.00359300
    16264.37391        0.15968613        0.00356853
    16283.15276        0.15947381        0.00356224
    16301.95328        0.16246698        0.00364277
    16320.77552        0.15996427        0.00362108
    16339.61949        0.15321533        0.00353826
    16358.48521        0.15952859        0.00365734
    16377.37272        0.15783965        0.00362568
    16396.28204        0.15733176        0.00360681
    16415.21319        0.15690412        0.00361614
    16434.16619        0.15658135        0.00364493
    16453.14108        0.15975870        0.00370568
    16472.13788        0.15569602        0.00362978
    16491.15661        0.15869688        0.00368128
    16510.19730        0.16027450        0.00370686
    16529.25998        0.15799011        0.00370275
    16548.34466        0.15444374        0.00368636
    16567.45138        0.15288903        0.00365656
    16586.58016        0.15586653        0.00369617
    16605.73103        0.15749872        0.00376268
    16624.90401        0.15794318        0.00376542
    16644.09912        0.15998973        0.00378174
    16663.31640        0.16447385        0.00384024
    16682.55586        0.16105785        0.00381816
    16701.81754        0.15648524        0.00378351
    16721.10146        0.16068197        0.00386551
    16740.40765        0.16594421        0.00392817
    16759.73612        0.16300938        0.00390454
    16779.08692        0.15780050        0.00384219
    16798.46005        0.15661458        0.00382657
    16817.85555        0.15661265        0.00384634
    16837.27345        0.15803373        0.00388680
    16856.71377        0.15935980        0.00392100
    16876.17653        0.15705021        0.00391754
    16895.66177        0.15842254        0.00390922
    16915.16950        0.15891145        0.00393689
    16934.69975        0.15897809        0.00397904
    16954.25256        0.15589115        0.00392622
    16973.82794        0.16186618        0.00399952
    16993.42592        0.16615712        0.00406536
    17013.04653        0.16369311        0.00404354
    17032.68980        0.15952508        0.00400525
    17052.35574        0.15636368        0.00395938
    17072.04439        0.15687988        0.00397979
    17091.75578        0.15896837        0.00404059
    17111.48992        0.15955480        0.00404610
    17131.24685        0.16270172        0.00409741
    17151.02659        0.15965682        0.00409383
    17170.82916        0.15428510        0.00402487
    17190.65460        0.15905892        0.00407238
    17210.50293        0.16154200        0.00412369
    17230.37418        0.15619603        0.00406363
    17250.26837        0.15727220        0.00408242
    17270.18553        0.16183052        0.00419176
    17290.12569        0.16213691        0.00419212
    17310.08887        0.15664848        0.00413676
    17330.07510        0.15542432        0.00412802
    17350.08441        0.15724479        0.00413720
    17370.11681        0.16160898        0.00424599
    17390.17235        0.15672066        0.00420849
    17410.25105        0.15882605        0.00422088
    17430.35292        0.15792736        0.00423012
    17450.47801        0.16060603        0.00427561
    17470.62633        0.15986037        0.00430271
    17490.79792        0.16095038        0.00430568
    17510.99279        0.16423283        0.00433179
    17531.21099        0.16656077        0.00439276
    17551.45253        0.17155027        0.00445478
    17571.71743        0.17508096        0.00453988
    17592.00574        0.17299822        0.00452376
    17612.31747        0.17614086        0.00455172
    17632.65265        0.18443548        0.00465739
    17653.01132        0.18207013        0.00464920
    17673.39348        0.18726384        0.00473966
    17693.79918        0.18967973        0.00479431
    17714.22845        0.18437332        0.00473774
    17734.68130        0.18955485        0.00483160
    17755.15776        0.18696069        0.00481075
    17775.65787        0.18867737        0.00487086
    17796.18164        0.19359704        0.00493580
    17816.72911        0.18965421        0.00490559
    17837.30031        0.18464525        0.00487306
    17857.89526        0.17921696        0.00480989
    17878.51399        0.17752753        0.00480781
    17899.15652        0.18004006        0.00485868
    17919.82289        0.17888074        0.00485348
    17940.51311        0.17216968        0.00479329
    17961.22723        0.16800536        0.00473066
    17981.96527        0.16558296        0.00470759
    18002.72724        0.16669374        0.00476551
    18023.51319        0.16485967        0.00473347
    18044.32314        0.15978633        0.00465000
    18065.15712        0.15950376        0.00467571
    18086.01515        0.16210293        0.00474596
    18106.89727        0.16490282        0.00481933
    18127.80349        0.16193811        0.00476760
    18148.73385        0.16177096        0.00480643
    18169.68838        0.15596445        0.00467759
    18190.66711        0.16043808        0.00479329
    18211.67005        0.15916543        0.00481414
    18232.69725        0.15798868        0.00479377
    18253.74872        0.15488704        0.00473086
    18274.82450        0.15522417        0.00474407
    18295.92461        0.16383743        0.00489489
    18317.04909        0.16708780        0.00500024
    18338.19795        0.16150298        0.00491951
    18359.37124        0.16165177        0.00493768
    18380.56897        0.15591674        0.00483942
    18401.79118        0.15692724        0.00489026
    18423.03789        0.16011055        0.00496255
    18444.30913        0.16117057        0.00499123
    18465.60493        0.16107648        0.00500665
    18486.92531        0.15853724        0.00499318
    18508.27032        0.15990797        0.00502619
    18529.63997        0.15896785        0.00504583
    18551.03429        0.15958964        0.00507869
    18572.45332        0.15688013        0.00502352
    18593.89707        0.15881885        0.00508614
    18615.36559        0.15543485        0.00501925
    18636.85889        0.15268038        0.00503264
    18658.37701        0.15121030        0.00504434
    18679.91997        0.15434171        0.00512559
    18701.48781        0.15604156        0.00520440
    18723.08055        0.15436717        0.00515584
    18744.69822        0.15367698        0.00512031
    18766.34085        0.15641195        0.00521726
    18788.00847        0.15615689        0.00523324
    18809.70110        0.15436094        0.00523026
    18831.41878        0.16085417        0.00535816
    18853.16154        0.15957157        0.00533549
    18874.92940        0.15878870        0.00532512
    18896.72240        0.15870106        0.00540951
    18918.54055        0.16202031        0.00543955
    18940.38390        0.15998686        0.00544537
    18962.25247        0.16187326        0.00549082
    18984.14629        0.15586294        0.00537157
    19006.06539        0.15790677        0.00546163
    19028.00979        0.16591532        0.00558264
    19049.97953        0.16432276        0.00557859
    19071.97464        0.15896759        0.00550837
    19093.99514        0.15781220        0.00547693
    19116.04107        0.16435723        0.00564957
    19138.11245        0.16288833        0.00563703
    19160.20932        0.16023941        0.00559665
    19182.33170        0.16628086        0.00573051
    19204.47962        0.16797290        0.00580463
    19226.65311        0.16863426        0.00585075
    19248.85221        0.17057527        0.00589933
    19271.07693        0.17061974        0.00596992
    19293.32732        0.16793439        0.00589075
    19315.60340        0.16377399        0.00581235
    19337.90519        0.15584284        0.00572522
    19360.23274        0.16074004        0.00581382
    19382.58606        0.16583306        0.00595683
    19404.96520        0.16237308        0.00591948
    19427.37017        0.15441152        0.00574316
    19449.80102        0.16172354        0.00588608
    19472.25776        0.16382711        0.00592768
    19494.74043        0.16528418        0.00599269
    19517.24906        0.14988693        0.00571723
    19539.78367        0.15167441        0.00585530
    19562.34431        0.15877300        0.00603734
    19584.93099        0.15514682        0.00592293
    19607.54376        0.15788986        0.00595927
    19630.18263        0.15898136        0.00600002
    19652.84764        0.15749227        0.00597117
    19675.53882        0.15912403        0.00608777
    19698.25619        0.16175602        0.00615923
    19720.99980        0.15888348        0.00613034
    19743.76967        0.16014718        0.00620165
    19766.56583        0.15545599        0.00616667
    19789.38830        0.15932404        0.00622553
    19812.23713        0.15811852        0.00621959
    19835.11234        0.15442122        0.00617568
    19858.01397        0.15440299        0.00615488
    19880.94203        0.15397861        0.00615405
    19903.89657        0.14814578        0.00610585
    19926.87761        0.15365660        0.00628066
    19949.88518        0.15124260        0.00621082
    19972.91932        0.15755029        0.00639320
    19995.98005        0.16308250        0.00657476
    20019.06741        0.15655116        0.00645437
    20042.18143        0.14856394        0.00625781
    20065.32213        0.15456311        0.00638495
    20088.48956        0.15870795        0.00662681
    20111.68373        0.16403071        0.00685523
    20134.90468        0.15719514        0.00666549
    20158.15244        0.14922172        0.00642465
    20181.42704        0.15359496        0.00654727
    20204.72852        0.15158844        0.00651190
    20228.05690        0.15547566        0.00665950
    20251.41222        0.15593165        0.00668124
    20274.79450        0.16023575        0.00681905
    20298.20378        0.15066590        0.00663925
    20321.64009        0.15287009        0.00673858
    20345.10345        0.15675476        0.00686054
    20368.59391        0.15070413        0.00674926
    20392.11149        0.15113615        0.00674220
    20415.65622        0.15489064        0.00688001
    20439.22814        0.15891258        0.00702270
    20462.82728        0.15245314        0.00692243
    20486.45366        0.14523243        0.00679985
    20510.10732        0.14109890        0.00671509
    20533.78829        0.15641978        0.00710290
    20557.49660        0.14931489        0.00700292
    20581.23229        0.14659563        0.00696663
    20604.99538        0.15213746        0.00713562
    20628.78591        0.15351382        0.00719493
    20652.60391        0.15817692        0.00734756
    20676.44941        0.15593438        0.00732191
    20700.32243        0.15244031        0.00728594
    20724.22303        0.15363376        0.00741324
    20748.15122        0.15447764        0.00740375
    20772.10703        0.14773340        0.00725840
    20796.09051        0.15053972        0.00740879
    20820.10168        0.15423991        0.00756839
    20844.14057        0.15433346        0.00766838
    20868.20721        0.15437918        0.00766732
    20892.30165        0.15195294        0.00758813
    20916.42390        0.15809724        0.00788593
    20940.57400        0.16542102        0.00806353
    20964.75199        0.15947419        0.00799050
    20988.95790        0.15620157        0.00796516
    21013.19175        0.15895589        0.00799195
    21037.45358        0.16016570        0.00809069
    21061.74343        0.15422822        0.00804869
    21086.06132        0.15662930        0.00815437
    21110.40728        0.15805633        0.00823962
    21134.78136        0.14871427        0.00804126
    21159.18358        0.15741134        0.00837749
    21183.61398        0.16996762        0.00878470
    21208.07258        0.17244928        0.00890657
    21232.55942        0.15709773        0.00848643
    21257.07453        0.14857676        0.00825864
    21281.61795        0.15032256        0.00840362
    21306.18971        0.14741000        0.00846733
    21330.78984        0.15316776        0.00864224
    21355.41837        0.15255109        0.00872844
    21380.07534        0.15553119        0.00879120
    21404.76077        0.15893527        0.00896652
    21429.47471        0.16220197        0.00916967
    21454.21719        0.16444812        0.00938628
    21478.98823        0.17128392        0.00961057
    21503.78787        0.16710861        0.00956995
    21528.61614        0.15690677        0.00939445
    21553.47308        0.15209705        0.00921080
    21578.35872        0.16132007        0.00959074
    21603.27310        0.15538041        0.00949433
    21626.92274        0.15587884        0.01004292
