# Supplementary material for: pdCIFplotter: visualizing powder diffraction data in pdCIF format
Source: J Appl Crystallogr. 2022 May 25;55(Pt 3):631–7. doi: 10.1107/S1600576722003478 (PMC9172038; doi:10.1107/S1600576722003478)
Supplement: Supplementary file 4 [file j-55-00631-sup4.zip › third/xye_data/GEM68242_b4_TOF.dat]

     1398.65696        0.24828387        0.00247149
     1400.21901        0.25114685        0.00248568
     1401.78281        0.24796528        0.00246725
     1403.34835        0.24510583        0.00245616
     1404.91564        0.24253436        0.00243545
     1406.48468        0.24316657        0.00243337
     1408.05547        0.24214212        0.00243077
     1409.62802        0.24391216        0.00243936
     1411.20232        0.24897027        0.00246403
     1412.77838        0.24455734        0.00244043
     1414.35620        0.23893360        0.00241527
     1415.93578        0.24472220        0.00244690
     1417.51713        0.24365077        0.00243733
     1419.10025        0.24149504        0.00241689
     1420.68513        0.24271824        0.00241559
     1422.27178        0.24530869        0.00243884
     1423.86020        0.24505607        0.00243932
     1425.45040        0.24263906        0.00242132
     1427.04237        0.24557107        0.00242781
     1428.63613        0.24474388        0.00242931
     1430.23166        0.24299224        0.00241859
     1431.82897        0.24152359        0.00240505
     1433.42807        0.24143537        0.00240800
     1435.02895        0.23663195        0.00238417
     1436.63162        0.23856591        0.00239266
     1438.23608        0.24218431        0.00241193
     1439.84234        0.24415311        0.00241939
     1441.45038        0.24458265        0.00241515
     1443.06023        0.24509115        0.00241489
     1444.67187        0.24337652        0.00241038
     1446.28531        0.23855214        0.00237918
     1447.90055        0.23856832        0.00238322
     1449.51760        0.23847480        0.00238436
     1451.13645        0.23402322        0.00235432
     1452.75711        0.23652051        0.00236303
     1454.37958        0.23757803        0.00237525
     1456.00386        0.23603067        0.00236266
     1457.62996        0.23605361        0.00234961
     1459.25787        0.23617011        0.00235029
     1460.88760        0.23348730        0.00233853
     1462.51915        0.23031344        0.00232807
     1464.15253        0.23177669        0.00233900
     1465.78772        0.23123470        0.00233757
     1467.42475        0.23064615        0.00233362
     1469.06360        0.23035917        0.00232757
     1470.70428        0.22583827        0.00230007
     1472.34680        0.23065577        0.00231309
     1473.99114        0.23408785        0.00234413
     1475.63733        0.22965017        0.00231601
     1477.28535        0.23229947        0.00232856
     1478.93522        0.23156724        0.00232363
     1480.58692        0.23492796        0.00233469
     1482.24048        0.23243657        0.00231902
     1483.89587        0.23288299        0.00231839
     1485.55312        0.23016377        0.00230728
     1487.21222        0.22781119        0.00228795
     1488.87317        0.22617220        0.00227835
     1490.53597        0.23095637        0.00231020
     1492.20064        0.22949915        0.00229947
     1493.86716        0.22880854        0.00229925
     1495.53554        0.23055884        0.00230403
     1497.20579        0.22529715        0.00226784
     1498.87790        0.22629310        0.00228456
     1500.55188        0.22645486        0.00227814
     1502.22773        0.22589117        0.00228013
     1503.90545        0.22450345        0.00225757
     1505.58504        0.22401774        0.00225572
     1507.26651        0.22840295        0.00229228
     1508.94986        0.22723022        0.00227703
     1510.63509        0.22568102        0.00227136
     1512.32220        0.22165573        0.00224214
     1514.01119        0.22273359        0.00224678
     1515.70207        0.22325180        0.00224989
     1517.39484        0.22378466        0.00225217
     1519.08950        0.22155841        0.00223585
     1520.78605        0.21978675        0.00223161
     1522.48450        0.22449450        0.00226104
     1524.18484        0.21798464        0.00221249
     1525.88708        0.22328297        0.00225104
     1527.59123        0.22609091        0.00226274
     1529.29727        0.21881602        0.00221286
     1531.00523        0.22055927        0.00222377
     1532.71509        0.22125014        0.00223624
     1534.42686        0.21834167        0.00221345
     1536.14054        0.22128358        0.00222849
     1537.85613        0.22144995        0.00222879
     1539.57364        0.22561123        0.00225206
     1541.29307        0.22836057        0.00225831
     1543.01442        0.22542697        0.00224072
     1544.73769        0.22683812        0.00225684
     1546.46289        0.22643446        0.00224284
     1548.19001        0.22457973        0.00223351
     1549.91906        0.22477638        0.00223687
     1551.65005        0.22261555        0.00222610
     1553.38296        0.21596101        0.00218330
     1555.11781        0.21708637        0.00219799
     1556.85460        0.21710027        0.00219564
     1558.59333        0.21973603        0.00220551
     1560.33400        0.21967444        0.00220580
     1562.07662        0.22301085        0.00222075
     1563.82118        0.22620726        0.00223876
     1565.56769        0.23081169        0.00225329
     1567.31615        0.22975315        0.00224880
     1569.06656        0.22893664        0.00223502
     1570.81893        0.22962305        0.00224758
     1572.57325        0.22778160        0.00223551
     1574.32954        0.23078116        0.00225033
     1576.08778        0.22744903        0.00223629
     1577.84799        0.22567777        0.00222274
     1579.61016        0.22443020        0.00221479
     1581.37431        0.22741947        0.00223422
     1583.14042        0.22279847        0.00220513
     1584.90850        0.22673088        0.00222778
     1586.67856        0.22524434        0.00221770
     1588.45060        0.22888416        0.00222920
     1590.22462        0.22080219        0.00218529
     1592.00061        0.22440111        0.00221189
     1593.77860        0.22724035        0.00221657
     1595.55856        0.22308930        0.00219792
     1597.34052        0.22116318        0.00219210
     1599.12446        0.22009809        0.00217183
     1600.91040        0.21865862        0.00217334
     1602.69833        0.22076269        0.00218621
     1604.48826        0.22091695        0.00218686
     1606.28018        0.22172914        0.00218565
     1608.07411        0.22399053        0.00219016
     1609.87004        0.22420112        0.00219602
     1611.66798        0.22286722        0.00218635
     1613.46793        0.21790587        0.00216029
     1615.26988        0.21641298        0.00215885
     1617.07385        0.21514051        0.00214707
     1618.87983        0.21036291        0.00212022
     1620.68783        0.21056146        0.00211593
     1622.49785        0.21119507        0.00212398
     1624.30989        0.21125005        0.00212262
     1626.12396        0.21031461        0.00211701
     1627.94005        0.21080956        0.00212025
     1629.75817        0.21326807        0.00213032
     1631.57832        0.20978495        0.00211161
     1633.40050        0.20778091        0.00209656
     1635.22471        0.20505588        0.00208655
     1637.05097        0.20225655        0.00207321
     1638.87926        0.19906659        0.00205526
     1640.70960        0.19668998        0.00204166
     1642.54198        0.19677019        0.00204485
     1644.37640        0.19955708        0.00205947
     1646.21288        0.19437628        0.00202628
     1648.05140        0.19577041        0.00203295
     1649.89198        0.19606017        0.00203270
     1651.73462        0.20178309        0.00206697
     1653.57931        0.20590501        0.00209306
     1655.42606        0.20344984        0.00206506
     1657.27488        0.20483339        0.00207352
     1659.12576        0.20655800        0.00208157
     1660.97871        0.20699895        0.00207940
     1662.83372        0.20358938        0.00205829
     1664.69081        0.20698519        0.00207613
     1666.54998        0.20721442        0.00207879
     1668.41121        0.21157336        0.00210174
     1670.27453        0.20988654        0.00209926
     1672.13993        0.20686639        0.00208458
     1674.00741        0.20681983        0.00207259
     1675.87698        0.20706394        0.00207422
     1677.74864        0.20632806        0.00207053
     1679.62238        0.20459446        0.00206031
     1681.49822        0.20642214        0.00206834
     1683.37615        0.20415442        0.00205389
     1685.25618        0.20203320        0.00204525
     1687.13831        0.19991381        0.00203945
     1689.02255        0.20166736        0.00204951
     1690.90888        0.20439775        0.00205802
     1692.79733        0.20125799        0.00203870
     1694.68788        0.20130285        0.00203783
     1696.58054        0.20541847        0.00205069
     1698.47532        0.20713994        0.00205531
     1700.37222        0.21131442        0.00207998
     1702.27123        0.21361592        0.00209125
     1704.17236        0.21828028        0.00212414
     1706.07562        0.21833758        0.00211998
     1707.98100        0.21742674        0.00210733
     1709.88851        0.21607573        0.00210499
     1711.79815        0.21641477        0.00211147
     1713.70992        0.21444918        0.00209987
     1715.62383        0.21174154        0.00207582
     1717.53988        0.20961051        0.00206817
     1719.45806        0.20909525        0.00206406
     1721.37839        0.20643096        0.00205238
     1723.30086        0.20527991        0.00205168
     1725.22548        0.20404046        0.00204520
     1727.15225        0.20238351        0.00203315
     1729.08117        0.19971397        0.00201264
     1731.01225        0.20469721        0.00204198
     1732.94548        0.20504433        0.00203888
     1734.88087        0.20529123        0.00204114
     1736.81842        0.20234482        0.00202352
     1738.75814        0.20208296        0.00202156
     1740.70002        0.20217750        0.00202386
     1742.64407        0.20094379        0.00201697
     1744.59029        0.20122414        0.00202116
     1746.53869        0.20159055        0.00201339
     1748.48926        0.20072143        0.00200952
     1750.44201        0.20210975        0.00201317
     1752.39694        0.20047318        0.00201534
     1754.35406        0.19878098        0.00200786
     1756.31336        0.19939639        0.00200446
     1758.27485        0.19751370        0.00199437
     1760.23853        0.19882846        0.00199474
     1762.20440        0.19956823        0.00200494
     1764.17247        0.19740663        0.00199449
     1766.14273        0.19821997        0.00199191
     1768.11520        0.19277915        0.00196547
     1770.08987        0.19310712        0.00196921
     1772.06674        0.19188453        0.00195986
     1774.04583        0.19337878        0.00196631
     1776.02712        0.19155529        0.00194603
     1778.01062        0.19122269        0.00195329
     1779.99634        0.19298424        0.00196717
     1781.98428        0.19115282        0.00194982
     1783.97444        0.19817155        0.00198863
     1785.96682        0.20127734        0.00200124
     1787.96143        0.20274583        0.00201479
     1789.95826        0.20308963        0.00200919
     1791.95733        0.20414883        0.00200925
     1793.95862        0.20121581        0.00199549
     1795.96215        0.20342340        0.00201756
     1797.96792        0.20104392        0.00199178
     1799.97593        0.20194415        0.00199292
     1801.98619        0.20371878        0.00200932
     1803.99868        0.20170605        0.00199780
     1806.01343        0.20241588        0.00199609
     1808.03042        0.20304404        0.00200266
     1810.04967        0.20192090        0.00198946
     1812.07117        0.20424803        0.00200539
     1814.09493        0.20750235        0.00201990
     1816.12095        0.20707819        0.00202221
     1818.14924        0.21442668        0.00205345
     1820.17978        0.21443844        0.00205218
     1822.21260        0.21415943        0.00204647
     1824.24769        0.21338736        0.00204791
     1826.28504        0.21374917        0.00204961
     1828.32468        0.21029620        0.00202962
     1830.36659        0.20564667        0.00200993
     1832.41078        0.20373855        0.00199462
     1834.45726        0.20312499        0.00199252
     1836.50602        0.20241417        0.00198818
     1838.55707        0.20162430        0.00198537
     1840.61041        0.19990324        0.00197461
     1842.66604        0.20130630        0.00198682
     1844.72397        0.19720355        0.00196002
     1846.78420        0.20073569        0.00198050
     1848.84673        0.20070201        0.00197163
     1850.91156        0.20042827        0.00197480
     1852.97870        0.20019104        0.00197214
     1855.04815        0.20018129        0.00197056
     1857.11990        0.19985476        0.00197318
     1859.19398        0.19919417        0.00196893
     1861.27036        0.19596379        0.00195065
     1863.34907        0.19286793        0.00193662
     1865.43010        0.19325751        0.00193584
     1867.51345        0.19715126        0.00195476
     1869.59913        0.19472983        0.00194384
     1871.68714        0.19933088        0.00196376
     1873.77748        0.19733506        0.00195565
     1875.87015        0.19964014        0.00196042
     1877.96517        0.20195657        0.00197313
     1880.06252        0.20427739        0.00199214
     1882.16221        0.20566909        0.00198804
     1884.26425        0.20766303        0.00199798
     1886.36864        0.20398099        0.00197296
     1888.47538        0.20701218        0.00199185
     1890.58447        0.20548387        0.00198462
     1892.69591        0.20236469        0.00198076
     1894.80972        0.19847396        0.00195373
     1896.92588        0.19593459        0.00193369
     1899.04441        0.19409505        0.00193778
     1901.16530        0.19572138        0.00193664
     1903.28856        0.19143094        0.00191367
     1905.41420        0.19237581        0.00191744
     1907.54221        0.18753499        0.00189567
     1909.67259        0.18955160        0.00190714
     1911.80535        0.18943256        0.00190445
     1913.94050        0.18652825        0.00189039
     1916.07803        0.19130317        0.00191213
     1918.21795        0.19004949        0.00190571
     1920.36025        0.19079722        0.00190770
     1922.50495        0.19516133        0.00192909
     1924.65205        0.19305853        0.00190923
     1926.80154        0.19282644        0.00191373
     1928.95343        0.19567786        0.00193575
     1931.10773        0.19377799        0.00191878
     1933.26443        0.19307897        0.00191228
     1935.42354        0.19247775        0.00191149
     1937.58507        0.19289547        0.00191851
     1939.74900        0.19326533        0.00191245
     1941.91536        0.19576327        0.00192864
     1944.08413        0.19393737        0.00192039
     1946.25533        0.19691820        0.00193035
     1948.42895        0.19256099        0.00191060
     1950.60499        0.19236188        0.00190432
     1952.78347        0.19378406        0.00191044
     1954.96438        0.19555357        0.00192691
     1957.14773        0.19970085        0.00194308
     1959.33351        0.20159023        0.00194864
     1961.52174        0.20571839        0.00197005
     1963.71241        0.20554817        0.00196899
     1965.90552        0.20902684        0.00198953
     1968.10109        0.20533780        0.00197481
     1970.29911        0.20359859        0.00196068
     1972.49958        0.20005673        0.00194303
     1974.70251        0.19912584        0.00194167
     1976.90790        0.19924414        0.00193543
     1979.11575        0.19776623        0.00192808
     1981.32607        0.20051227        0.00194247
     1983.53886        0.20055429        0.00193942
     1985.75412        0.20274635        0.00195500
     1987.97185        0.20123380        0.00194223
     1990.19206        0.19670429        0.00191784
     1992.41475        0.19488503        0.00191353
     1994.63992        0.19337346        0.00190543
     1996.86758        0.18787225        0.00187624
     1999.09773        0.18686881        0.00187570
     2001.33036        0.18911123        0.00188252
     2003.56549        0.18251231        0.00185020
     2005.80311        0.18166394        0.00184824
     2008.04324        0.17916653        0.00183697
     2010.28586        0.17582504        0.00181846
     2012.53100        0.17628421        0.00182343
     2014.77863        0.17480417        0.00181330
     2017.02878        0.17043970        0.00178047
     2019.28144        0.17386576        0.00181260
     2021.53662        0.16848735        0.00177511
     2023.79432        0.16974080        0.00178148
     2026.05453        0.16855791        0.00177336
     2028.31727        0.17081780        0.00178141
     2030.58254        0.16905885        0.00177632
     2032.85034        0.17138591        0.00178752
     2035.12067        0.17489365        0.00180597
     2037.39354        0.17679731        0.00181752
     2039.66894        0.18433442        0.00186056
     2041.94689        0.18824435        0.00187244
     2044.22738        0.19016302        0.00188489
     2046.51042        0.18921747        0.00187130
     2048.79600        0.19085202        0.00188238
     2051.08414        0.18817542        0.00187236
     2053.37484        0.18521157        0.00185615
     2055.66809        0.18474094        0.00185602
     2057.96391        0.18455781        0.00185676
     2060.26229        0.18831424        0.00187752
     2062.56323        0.19159107        0.00188526
     2064.86675        0.19621491        0.00190845
     2067.17283        0.20039628        0.00193600
     2069.48150        0.20451880        0.00194623
     2071.79274        0.20392297        0.00193977
     2074.10656        0.20452896        0.00194777
     2076.42297        0.20327486        0.00194238
     2078.74196        0.19951882        0.00191879
     2081.06355        0.20065828        0.00193168
     2083.38772        0.19876465        0.00192584
     2085.71449        0.19886777        0.00191439
     2088.04387        0.19795177        0.00191718
     2090.37584        0.20069697        0.00193638
     2092.71041        0.20293262        0.00193638
     2095.04760        0.20244925        0.00193566
     2097.38739        0.20177156        0.00193867
     2099.72980        0.19921482        0.00191335
     2102.07482        0.19929101        0.00192319
     2104.42247        0.19615345        0.00190508
     2106.77273        0.19509578        0.00189902
     2109.12562        0.19481904        0.00189416
     2111.48114        0.19495360        0.00189396
     2113.83928        0.19819195        0.00191506
     2116.20007        0.20352217        0.00194201
     2118.56348        0.20052380        0.00192233
     2120.92954        0.20100510        0.00191923
     2123.29824        0.20237122        0.00192531
     2125.66959        0.19977602        0.00191318
     2128.04358        0.19601766        0.00190108
     2130.42022        0.19677680        0.00190513
     2132.79952        0.19708312        0.00190973
     2135.18148        0.19879104        0.00191380
     2137.56610        0.20062939        0.00192532
     2139.95338        0.20384233        0.00193557
     2142.34332        0.20830176        0.00195633
     2144.73594        0.21005793        0.00196700
     2147.13123        0.21095608        0.00197461
     2149.52919        0.21013298        0.00196350
     2151.92983        0.20769203        0.00194803
     2154.33315        0.20877190        0.00195662
     2156.73916        0.20745831        0.00194474
     2159.14785        0.20425785        0.00193528
     2161.55923        0.20948336        0.00196039
     2163.97331        0.21340085        0.00197813
     2166.39008        0.21957462        0.00200659
     2168.80955        0.21786386        0.00199696
     2171.23172        0.21766622        0.00199062
     2173.65660        0.21361924        0.00197687
     2176.08419        0.21232708        0.00197482
     2178.51449        0.20535942        0.00193941
     2180.94750        0.19690450        0.00189873
     2183.38323        0.19244641        0.00188070
     2185.82168        0.19330946        0.00188558
     2188.26285        0.19159563        0.00187683
     2190.70675        0.19013857        0.00186825
     2193.15338        0.18974364        0.00186352
     2195.60274        0.19122787        0.00187326
     2198.05483        0.19021987        0.00187006
     2200.50967        0.19399284        0.00188182
     2202.96725        0.19340054        0.00187767
     2205.42757        0.19263923        0.00187471
     2207.89064        0.18991670        0.00185879
     2210.35646        0.19041386        0.00186359
     2212.82503        0.19169945        0.00187738
     2215.29636        0.18863739        0.00185857
     2217.77045        0.19133564        0.00187274
     2220.24731        0.19034435        0.00187241
     2222.72693        0.19294794        0.00187771
     2225.20931        0.19776676        0.00190169
     2227.69448        0.19320601        0.00187425
     2230.18241        0.19462972        0.00188311
     2232.67313        0.19581430        0.00189711
     2235.16663        0.19537101        0.00189346
     2237.66291        0.20006197        0.00191721
     2240.16198        0.19983151        0.00191350
     2242.66384        0.20168336        0.00191720
     2245.16850        0.20485506        0.00192944
     2247.67595        0.21130145        0.00196577
     2250.18620        0.21417715        0.00198618
     2252.69926        0.22156160        0.00200959
     2255.21512        0.22660170        0.00204244
     2257.73379        0.23428617        0.00207060
     2260.25528        0.24018686        0.00209302
     2262.77958        0.24349117        0.00209820
     2265.30670        0.23949551        0.00208137
     2267.83665        0.23357279        0.00205827
     2270.36941        0.22256042        0.00201369
     2272.90501        0.21177779        0.00195712
     2275.44344        0.20071936        0.00190935
     2277.98471        0.19255916        0.00188098
     2280.52881        0.18636272        0.00184257
     2283.07575        0.18438585        0.00183709
     2285.62554        0.18439914        0.00183491
     2288.17818        0.17908041        0.00180932
     2290.73366        0.17990942        0.00181427
     2293.29200        0.17638536        0.00179359
     2295.85320        0.17534559        0.00179140
     2298.41726        0.17405725        0.00178092
     2300.98418        0.17182003        0.00177456
     2303.55397        0.16993843        0.00176333
     2306.12663        0.17028241        0.00176598
     2308.70216        0.17289139        0.00178442
     2311.28057        0.17691997        0.00180091
     2313.86186        0.17935050        0.00181532
     2316.44603        0.18263918        0.00183758
     2319.03308        0.19074903        0.00186466
     2321.62303        0.19152370        0.00186374
     2324.21587        0.19086337        0.00186129
     2326.81160        0.18867246        0.00185643
     2329.41024        0.18520524        0.00183469
     2332.01177        0.18847948        0.00185266
     2334.61621        0.18138896        0.00182143
     2337.22356        0.18179071        0.00182480
     2339.83383        0.18446139        0.00183749
     2342.44700        0.18522799        0.00184030
     2345.06310        0.18571968        0.00184249
     2347.68211        0.19053939        0.00186740
     2350.30406        0.19625374        0.00189905
     2352.92893        0.20153598        0.00192015
     2355.55673        0.20167191        0.00192410
     2358.18746        0.20323500        0.00192005
     2360.82114        0.19589320        0.00188755
     2363.45776        0.19136482        0.00187206
     2366.09732        0.18595233        0.00184742
     2368.73982        0.18338779        0.00183187
     2371.38528        0.18210766        0.00182470
     2374.03370        0.18335864        0.00183373
     2376.68507        0.18926648        0.00186457
     2379.33940        0.19208538        0.00186913
     2381.99670        0.19619893        0.00189280
     2384.65697        0.20078126        0.00191480
     2387.32020        0.19863521        0.00190517
     2389.98641        0.19923296        0.00190739
     2392.65560        0.19875075        0.00190121
     2395.32777        0.19495459        0.00188574
     2398.00292        0.19476484        0.00188416
     2400.68107        0.19011636        0.00186165
     2403.36220        0.18593019        0.00184633
     2406.04632        0.18151436        0.00181993
     2408.73345        0.17537221        0.00179713
     2411.42357        0.17504310        0.00179550
     2414.11670        0.18306101        0.00183476
     2416.81284        0.18867267        0.00186687
     2419.51199        0.19463990        0.00188820
     2422.21415        0.19864539        0.00190432
     2424.91933        0.20920648        0.00194782
     2427.62754        0.21134188        0.00196150
     2430.33876        0.20841958        0.00195077
     2433.05302        0.20196623        0.00191421
     2435.77030        0.19067550        0.00186384
     2438.49063        0.18533609        0.00184211
     2441.21398        0.18168680        0.00182454
     2443.94038        0.17979151        0.00181570
     2446.66983        0.18214338        0.00182532
     2449.40232        0.18805192        0.00185943
     2452.13787        0.19341742        0.00187973
     2454.87647        0.19845152        0.00189700
     2457.61813        0.20039509        0.00191502
     2460.36285        0.20342415        0.00192713
     2463.11064        0.20772378        0.00194608
     2465.86149        0.20900201        0.00195005
     2468.61542        0.21048293        0.00195923
     2471.37242        0.21154952        0.00195915
     2474.13250        0.21074342        0.00195806
     2476.89567        0.20786722        0.00194018
     2479.66192        0.20805723        0.00194280
     2482.43126        0.20458874        0.00192752
     2485.20369        0.20176421        0.00191858
     2487.97922        0.20232749        0.00191751
     2490.75785        0.19884739        0.00190678
     2493.53958        0.19277988        0.00187185
     2496.32442        0.18658544        0.00184747
     2499.11237        0.19136544        0.00187308
     2501.90343        0.19200727        0.00187488
     2504.69761        0.18992803        0.00186024
     2507.49491        0.19262879        0.00187402
     2510.29533        0.19530667        0.00188731
     2513.09889        0.19188197        0.00186691
     2515.90557        0.18919232        0.00186208
     2518.71539        0.18356718        0.00183167
     2521.52834        0.18339086        0.00183360
     2524.34444        0.18422630        0.00183492
     2527.16368        0.18777508        0.00185546
     2529.98607        0.19506145        0.00188848
     2532.81162        0.20233584        0.00192058
     2535.64031        0.20974302        0.00195929
     2538.47217        0.21542605        0.00198656
     2541.30719        0.22659049        0.00203466
     2544.14538        0.23309221        0.00205980
     2546.98674        0.24031239        0.00209091
     2549.83127        0.24789432        0.00212027
     2552.67897        0.25217972        0.00213254
     2555.52986        0.25130772        0.00212993
     2558.38393        0.24677613        0.00211097
     2561.24119        0.23587073        0.00206998
     2564.10164        0.22326679        0.00201471
     2566.96528        0.21476286        0.00197805
     2569.83212        0.20355416        0.00192629
     2572.70217        0.19087910        0.00186042
     2575.57542        0.18740148        0.00184810
     2578.45187        0.18387287        0.00183783
     2581.33155        0.18000038        0.00181491
     2584.21443        0.17572782        0.00179992
     2587.10054        0.17611048        0.00180071
     2589.98987        0.18242504        0.00183048
     2592.88242        0.18691006        0.00184348
     2595.77821        0.18770393        0.00184520
     2598.67723        0.19239779        0.00187463
     2601.57949        0.19389614        0.00188225
     2604.48499        0.19564352        0.00188742
     2607.39374        0.19676379        0.00189237
     2610.30573        0.19949373        0.00191343
     2613.22098        0.20378092        0.00192855
     2616.13948        0.21156139        0.00196963
     2619.06124        0.21722852        0.00198821
     2621.98626        0.22034906        0.00198758
     2624.91455        0.21836113        0.00198370
     2627.84611        0.21847999        0.00199113
     2630.78095        0.20668075        0.00193999
     2633.71906        0.19956120        0.00191352
     2636.66046        0.19634804        0.00189811
     2639.60514        0.19521877        0.00189656
     2642.55310        0.20136490        0.00192349
     2645.50436        0.21040875        0.00195796
     2648.45892        0.20931193        0.00194614
     2651.41678        0.21518400        0.00197247
     2654.37794        0.22392710        0.00201700
     2657.34240        0.22048573        0.00200458
     2660.31018        0.22611025        0.00203525
     2663.28127        0.23046401        0.00204656
     2666.25568        0.23248536        0.00205235
     2669.23341        0.23275763        0.00205548
     2672.21447        0.22593737        0.00202092
     2675.19886        0.22109352        0.00199604
     2678.18658        0.22031558        0.00200730
     2681.17763        0.22046820        0.00201606
     2684.17203        0.22038170        0.00200779
     2687.16977        0.23038620        0.00205148
     2690.17086        0.24030264        0.00209615
     2693.17530        0.24671070        0.00211501
     2696.18310        0.24925832        0.00212199
     2699.19425        0.23516855        0.00205368
     2702.20877        0.22269849        0.00199927
     2705.22666        0.21124261        0.00195532
     2708.24791        0.19598513        0.00188685
     2711.27254        0.18491305        0.00183941
     2714.30055        0.18037105        0.00181614
     2717.33194        0.17706132        0.00179911
     2720.36671        0.17846354        0.00180895
     2723.40488        0.18520631        0.00183794
     2726.44643        0.19331074        0.00188081
     2729.49139        0.19693454        0.00189377
     2732.53974        0.20178592        0.00191783
     2735.59150        0.20930241        0.00195741
     2738.64667        0.22096252        0.00201412
     2741.70525        0.23532373        0.00207017
     2744.76725        0.24884681        0.00213173
     2747.83266        0.26337016        0.00218913
     2750.90150        0.27840569        0.00224266
     2753.97377        0.29065963        0.00228773
     2757.04946        0.29305492        0.00229703
     2760.12859        0.28336644        0.00225487
     2763.21117        0.26563435        0.00218475
     2766.29718        0.24499421        0.00209659
     2769.38664        0.22595727        0.00202127
     2772.47955        0.21306812        0.00196668
     2775.57592        0.20078626        0.00191330
     2778.67574        0.19295324        0.00186990
     2781.77902        0.18641446        0.00184925
     2784.88577        0.18514140        0.00183857
     2787.99599        0.18690544        0.00184839
     2791.10969        0.19212721        0.00186636
     2794.22686        0.20141219        0.00191428
     2797.34751        0.21057832        0.00195060
     2800.47165        0.22164477        0.00200486
     2803.59928        0.22669835        0.00202247
     2806.73040        0.22446081        0.00201360
     2809.86502        0.21176697        0.00195134
     2813.00313        0.20032973        0.00190113
     2816.14476        0.19113277        0.00186410
     2819.28989        0.18097484        0.00181027
     2822.43853        0.17761062        0.00179892
     2825.59069        0.17655250        0.00179731
     2828.74637        0.17918285        0.00180548
     2831.90558        0.18573230        0.00183306
     2835.06831        0.18807719        0.00184362
     2838.23457        0.19073448        0.00185265
     2841.40438        0.19233681        0.00186307
     2844.57772        0.19109297        0.00185101
     2847.75460        0.18973203        0.00185674
     2850.93504        0.18758791        0.00184192
     2854.11902        0.19295264        0.00187248
     2857.30656        0.19581203        0.00188139
     2860.49767        0.20298064        0.00192090
     2863.69233        0.20915786        0.00194208
     2866.89057        0.21320539        0.00195823
     2870.09237        0.21209193        0.00195556
     2873.29775        0.21077480        0.00194163
     2876.50671        0.20183469        0.00190120
     2879.71926        0.19228567        0.00186040
     2882.93539        0.18232945        0.00180633
     2886.15511        0.17629314        0.00178853
     2889.37843        0.17409534        0.00177925
     2892.60535        0.17188094        0.00176608
     2895.83588        0.17139790        0.00175940
     2899.07001        0.16946910        0.00174596
     2902.30775        0.16946397        0.00174705
     2905.54911        0.16628867        0.00173168
     2908.79409        0.16313924        0.00171641
     2912.04270        0.16291685        0.00171429
     2915.29493        0.16153800        0.00170547
     2918.55079        0.16202227        0.00170735
     2921.81029        0.16459024        0.00171657
     2925.07344        0.16641731        0.00172618
     2928.34022        0.16962529        0.00174556
     2931.61065        0.16899337        0.00174062
     2934.88474        0.16589034        0.00172048
     2938.16248        0.16338307        0.00171599
     2941.44389        0.16176752        0.00170613
     2944.72895        0.16097370        0.00169598
     2948.01769        0.15914412        0.00169318
     2951.31010        0.15805235        0.00168533
     2954.60619        0.16407359        0.00171644
     2957.90595        0.16357406        0.00171041
     2961.20941        0.16608841        0.00172470
     2964.51655        0.16430194        0.00171486
     2967.82739        0.15947926        0.00168891
     2971.14192        0.15773814        0.00168206
     2974.46015        0.15450052        0.00166853
     2977.78210        0.15491763        0.00166775
     2981.10775        0.15538380        0.00167256
     2984.43711        0.15940520        0.00169441
     2987.77020        0.16820468        0.00174119
     2991.10700        0.18514413        0.00182490
     2994.44754        0.20482592        0.00191236
     2997.79180        0.22804881        0.00201584
     3001.13980        0.24717659        0.00209615
     3004.49153        0.26581036        0.00216445
     3007.84702        0.28368593        0.00223657
     3011.20624        0.27726014        0.00220783
     3014.56922        0.26505653        0.00216199
     3017.93596        0.24626336        0.00208445
     3021.30646        0.22688926        0.00200348
     3024.68072        0.21294040        0.00194398
     3028.05874        0.20403170        0.00190078
     3031.44055        0.20299339        0.00190311
     3034.82612        0.20390353        0.00190402
     3038.21548        0.20398373        0.00189914
     3041.60863        0.19994194        0.00187611
     3045.00556        0.19721356        0.00186567
     3048.40629        0.19595137        0.00185899
     3051.81082        0.19089050        0.00184591
     3055.21914        0.19093931        0.00184198
     3058.63128        0.19543589        0.00186085
     3062.04722        0.20057507        0.00187984
     3065.46698        0.20756422        0.00190808
     3068.89056        0.20787122        0.00190877
     3072.31797        0.20494231        0.00189981
     3075.74920        0.19778305        0.00186594
     3079.18426        0.18806927        0.00181508
     3082.62316        0.18017220        0.00178467
     3086.06590        0.17711640        0.00177277
     3089.51249        0.17756059        0.00177755
     3092.96292        0.17678969        0.00177332
     3096.41721        0.18441395        0.00181062
     3099.87535        0.19674366        0.00186601
     3103.33736        0.20622656        0.00190329
     3106.80323        0.22365975        0.00198525
     3110.27298        0.23742143        0.00204262
     3113.74660        0.24376501        0.00205567
     3117.22410        0.24660778        0.00207104
     3120.70548        0.24186722        0.00205232
     3124.19075        0.23341967        0.00202008
     3127.67992        0.22287608        0.00197396
     3131.17298        0.21427419        0.00193351
     3134.66994        0.21185859        0.00192578
     3138.17080        0.21292084        0.00192741
     3141.67558        0.21798267        0.00195502
     3145.18427        0.22413435        0.00197694
     3148.69688        0.23547083        0.00202678
     3152.21341        0.24198379        0.00205206
     3155.73387        0.24800387        0.00207134
     3159.25827        0.24680141        0.00206372
     3162.78659        0.24294269        0.00205318
     3166.31886        0.23727512        0.00203477
     3169.85507        0.22815682        0.00199062
     3173.39524        0.21821739        0.00195313
     3176.93935        0.21075014        0.00191706
     3180.48743        0.20671283        0.00189741
     3184.03946        0.20378311        0.00188277
     3187.59547        0.20442721        0.00189223
     3191.15544        0.19876047        0.00185696
     3194.71940        0.18867767        0.00180566
     3198.28733        0.18072729        0.00177068
     3201.85924        0.16892209        0.00171101
     3205.43515        0.16216843        0.00168323
     3209.01505        0.15667080        0.00165583
     3212.59894        0.15222986        0.00162942
     3216.18684        0.15156158        0.00162907
     3219.77875        0.15638795        0.00165446
     3223.37467        0.16581024        0.00170848
     3226.97460        0.17390433        0.00174362
     3230.57856        0.18580993        0.00179939
     3234.18654        0.20614011        0.00189071
     3237.79855        0.22019770        0.00194699
     3241.41459        0.22986383        0.00198670
     3245.03467        0.23265741        0.00199886
     3248.65880        0.22244461        0.00194677
     3252.28697        0.20670305        0.00188289
     3255.91919        0.18944699        0.00180511
     3259.55547        0.17166600        0.00172363
     3263.19582        0.16043827        0.00167192
     3266.84022        0.15300740        0.00163516
     3270.48870        0.14882284        0.00161048
     3274.14125        0.14521202        0.00158250
     3277.79788        0.15068181        0.00161420
     3281.45860        0.15683941        0.00164749
     3285.12340        0.16524360        0.00169010
     3288.79230        0.17563234        0.00174158
     3292.46529        0.18594197        0.00179090
     3296.14239        0.19046153        0.00180455
     3299.82359        0.20080415        0.00185431
     3303.50891        0.20334241        0.00186357
     3307.19834        0.20025552        0.00185057
     3310.89189        0.19514665        0.00182526
     3314.58956        0.19698808        0.00184259
     3318.29137        0.20199735        0.00186529
     3321.99731        0.20957003        0.00190005
     3325.70739        0.22476648        0.00196549
     3329.42161        0.23925204        0.00202132
     3333.13998        0.25657838        0.00209683
     3336.86250        0.27837858        0.00218595
     3340.58918        0.29993049        0.00225775
     3344.32002        0.31592221        0.00231111
     3348.05503        0.31736921        0.00231229
     3351.79421        0.30207973        0.00225181
     3355.53757        0.27749799        0.00215815
     3359.28510        0.24373472        0.00202700
     3363.03683        0.20936948        0.00187983
     3366.79274        0.18521357        0.00177727
     3370.55284        0.17012308        0.00171064
     3374.31715        0.16633324        0.00168714
     3378.08566        0.16717005        0.00169658
     3381.85838        0.17075052        0.00171220
     3385.63531        0.17137757        0.00170858
     3389.41646        0.17131649        0.00170201
     3393.20184        0.16643174        0.00168000
     3396.99144        0.15982567        0.00165002
     3400.78527        0.15163620        0.00160674
     3404.58334        0.15095605        0.00160368
     3408.38565        0.15063560        0.00160942
     3412.19221        0.15769077        0.00164768
     3416.00302        0.16801622        0.00170233
     3419.81809        0.18610279        0.00178407
     3423.63741        0.20368202        0.00186527
     3427.46100        0.22100590        0.00192848
     3431.28887        0.23553024        0.00198931
     3435.12100        0.23831545        0.00199755
     3438.95742        0.23653461        0.00199566
     3442.79812        0.22505942        0.00193997
     3446.64311        0.21090538        0.00187997
     3450.49240        0.19120752        0.00179031
     3454.34598        0.17192787        0.00170130
     3458.20387        0.15704805        0.00163123
     3462.06607        0.14382988        0.00156640
     3465.93258        0.13594490        0.00151981
     3469.80341        0.13475078        0.00151875
     3473.67856        0.13972959        0.00155080
     3477.55804        0.14614698        0.00158104
     3481.44185        0.16404085        0.00167328
     3485.33000        0.18871231        0.00178536
     3489.22249        0.20698848        0.00186812
     3493.11933        0.22583666        0.00194810
     3497.02052        0.23769378        0.00199004
     3500.92607        0.23301333        0.00196349
     3504.83598        0.21859736        0.00190598
     3508.75025        0.20064385        0.00183006
     3512.66890        0.17691516        0.00171638
     3516.59193        0.16048293        0.00164272
     3520.51933        0.14997857        0.00159631
     3524.45112        0.13649911        0.00152290
     3528.38731        0.12727305        0.00147069
     3532.32789        0.12327306        0.00145531
     3536.27287        0.12395945        0.00144824
     3540.22225        0.13046198        0.00148745
     3544.17605        0.14442161        0.00157203
     3548.13426        0.16015356        0.00165268
     3552.09689        0.18037653        0.00174661
     3556.06395        0.20424882        0.00184777
     3560.03544        0.22899270        0.00195749
     3564.01136        0.24772499        0.00203362
     3567.99173        0.26011093        0.00207522
     3571.97654        0.25943127        0.00206770
     3575.96580        0.25142367        0.00203837
     3579.95952        0.23928776        0.00199625
     3583.95769        0.22621942        0.00194820
     3587.96033        0.21602873        0.00190397
     3591.96744        0.21238335        0.00189275
     3595.97903        0.20980532        0.00187198
     3599.99510        0.20856564        0.00186730
     3604.01565        0.20673698        0.00186204
     3608.04069        0.20601698        0.00185409
     3612.07023        0.20371600        0.00184479
     3616.10427        0.19676988        0.00180708
     3620.14281        0.18860094        0.00176319
     3624.18586        0.17774482        0.00172016
     3628.23343        0.16882837        0.00167713
     3632.28552        0.15763159        0.00162370
     3636.34214        0.14926579        0.00158382
     3640.40328        0.14173461        0.00153647
     3644.46896        0.14074164        0.00153667
     3648.53918        0.14501236        0.00155954
     3652.61395        0.15297812        0.00160197
     3656.69327        0.16233098        0.00164560
     3660.77714        0.17180561        0.00169224
     3664.86558        0.17093142        0.00168029
     3668.95858        0.17086554        0.00168544
     3673.05615        0.16367737        0.00164166
     3677.15830        0.15743967        0.00161377
     3681.26503        0.15349390        0.00159880
     3685.37635        0.14794425        0.00156808
     3689.49225        0.14565624        0.00155470
     3693.61276        0.13904948        0.00152290
     3697.73786        0.13890820        0.00151967
     3701.86758        0.13524410        0.00149999
     3706.00190        0.13272285        0.00148345
     3710.14085        0.13424311        0.00150084
     3714.28441        0.13777508        0.00152391
     3718.43260        0.14973300        0.00158858
     3722.58543        0.16949338        0.00168961
     3726.74289        0.18770595        0.00176813
     3730.90500        0.20903623        0.00186130
     3735.07175        0.22399527        0.00192618
     3739.24316        0.23214330        0.00196264
     3743.41923        0.22922892        0.00194753
     3747.59996        0.22824950        0.00194287
     3751.78536        0.22475703        0.00192900
     3755.97544        0.22267797        0.00191688
     3760.17019        0.22109472        0.00191877
     3764.36963        0.21696920        0.00189260
     3768.57376        0.20772506        0.00185701
     3772.78258        0.19482209        0.00179512
     3776.99611        0.18341537        0.00174538
     3781.21434        0.17898911        0.00173134
     3785.43728        0.17216922        0.00169656
     3789.66494        0.17041902        0.00168704
     3793.89732        0.17275553        0.00170024
     3798.13443        0.17603888        0.00171811
     3802.37626        0.18430756        0.00175931
     3806.62284        0.20248432        0.00185405
     3810.87416        0.22524059        0.00195569
     3815.13022        0.26186001        0.00210077
     3819.39104        0.30086668        0.00224523
     3823.65662        0.34140796        0.00238291
     3827.92696        0.37549267        0.00249370
     3832.20208        0.39172627        0.00254171
     3836.48196        0.38707924        0.00252145
     3840.76663        0.36123362        0.00243612
     3845.05608        0.32421735        0.00231379
     3849.35032        0.27991967        0.00214984
     3853.64936        0.23665103        0.00198119
     3857.95320        0.20075789        0.00183474
     3862.26184        0.17115920        0.00169207
     3866.57530        0.15377183        0.00161209
     3870.89357        0.14421386        0.00156523
     3875.21667        0.13980212        0.00153398
     3879.54460        0.14114951        0.00154704
     3883.87735        0.14480226        0.00156164
     3888.21495        0.14805173        0.00157729
     3892.55740        0.15165004        0.00158971
     3896.90469        0.15594884        0.00161613
     3901.25683        0.15067856        0.00158528
     3905.61384        0.14405718        0.00155043
     3909.97572        0.13805278        0.00151516
     3914.34246        0.13229166        0.00149086
     3918.71408        0.12421162        0.00144394
     3923.09059        0.11774036        0.00140384
     3927.47198        0.11514016        0.00139143
     3931.85826        0.11012407        0.00136459
     3936.24945        0.10830041        0.00135316
     3940.64554        0.10572291        0.00133944
     3945.04653        0.10738146        0.00134821
     3949.45245        0.10682645        0.00134286
     3953.86328        0.11310688        0.00139350
     3958.27904        0.12398236        0.00145767
     3962.69973        0.14038995        0.00154626
     3967.12536        0.15547495        0.00162290
     3971.55593        0.17210053        0.00169600
     3975.99145        0.18598189        0.00175812
     3980.43192        0.19053778        0.00178042
     3984.87736        0.18589942        0.00176121
     3989.32775        0.17400229        0.00169977
     3993.78312        0.16062395        0.00164044
     3998.24346        0.14326133        0.00155122
     4002.70879        0.13141844        0.00148803
     4007.17910        0.12125427        0.00142905
     4011.65440        0.11739410        0.00141186
     4016.13471        0.11502044        0.00140104
     4020.62001        0.11794963        0.00141966
     4025.11033        0.12483908        0.00146500
     4029.60566        0.13646243        0.00152962
     4034.10601        0.15179383        0.00161308
     4038.61138        0.17445176        0.00171984
     4043.12179        0.19698896        0.00182629
     4047.63724        0.21622376        0.00190844
     4052.15773        0.22946998        0.00196738
     4056.68326        0.23570354        0.00198968
     4061.21385        0.23220365        0.00197183
     4065.74951        0.21997075        0.00191794
     4070.29022        0.21343063        0.00189821
     4074.83601        0.20639836        0.00187496
     4079.38687        0.20918626        0.00188152
     4083.94282        0.21067298        0.00189061
     4088.50386        0.20860496        0.00187613
     4093.06999        0.19841698        0.00182389
     4097.64122        0.18477408        0.00175833
     4102.21755        0.16933105        0.00168322
     4106.79899        0.15041511        0.00159262
     4111.38556        0.13449630        0.00151596
     4115.97724        0.12558414        0.00146627
     4120.57405        0.11934499        0.00143141
     4125.17600        0.11845380        0.00142737
     4129.78308        0.12206913        0.00145307
     4134.39531        0.12555848        0.00146503
     4139.01270        0.13692746        0.00153426
     4143.63523        0.14552322        0.00158024
     4148.26294        0.15865681        0.00165257
     4152.89580        0.16997332        0.00170449
     4157.53385        0.18116493        0.00175744
     4162.17707        0.19246796        0.00181048
     4166.82548        0.19647404        0.00182191
     4171.47908        0.19298192        0.00180523
     4176.13788        0.18623937        0.00178226
     4180.80188        0.17792386        0.00174346
     4185.47109        0.17016958        0.00170602
     4190.14551        0.16054391        0.00165840
     4194.82516        0.15203124        0.00161508
     4199.51003        0.14618466        0.00158671
     4204.20013        0.14093250        0.00155892
     4208.89547        0.14167147        0.00156072
     4213.59606        0.14722706        0.00158986
     4218.30189        0.15329625        0.00162579
     4223.01299        0.16100725        0.00166406
     4227.72934        0.16835911        0.00169581
     4232.45096        0.17301500        0.00171961
     4237.17785        0.17509240        0.00172899
     4241.91002        0.18041133        0.00176241
     4246.64748        0.18765309        0.00179985
     4251.39022        0.19140585        0.00180850
     4256.13827        0.19371211        0.00182071
     4260.89162        0.18518108        0.00177759
     4265.65027        0.17331645        0.00171819
     4270.41424        0.16111051        0.00165940
     4275.18353        0.14864411        0.00160094
     4279.95815        0.14058974        0.00155942
     4284.73810        0.13607375        0.00153630
     4289.52339        0.13544845        0.00153329
     4294.31402        0.14066859        0.00156117
     4299.11000        0.14867706        0.00161044
     4303.91134        0.16179297        0.00168020
     4308.71804        0.17670500        0.00175406
     4313.53011        0.20191861        0.00187978
     4318.34755        0.23135840        0.00201143
     4323.17038        0.26403047        0.00213859
     4327.99859        0.29176143        0.00223695
     4332.83219        0.31877063        0.00233814
     4337.67119        0.33727769        0.00240607
     4342.51559        0.35260592        0.00246356
     4347.36541        0.35243016        0.00246130
     4352.22064        0.34679974        0.00244018
     4357.08129        0.33704611        0.00240286
     4361.94738        0.31537613        0.00233047
     4366.81889        0.28620890        0.00221700
     4371.69585        0.25602069        0.00209121
     4376.57825        0.22569128        0.00196840
     4381.46611        0.19362515        0.00182255
     4386.35943        0.16831824        0.00170464
     4391.25821        0.14901055        0.00161060
     4396.16246        0.13467646        0.00152654
     4401.07219        0.12848991        0.00149314
     4405.98740        0.12001249        0.00143862
     4410.90810        0.11783204        0.00143121
     4415.83430        0.11782347        0.00142746
     4420.76600        0.11937626        0.00144179
     4425.70321        0.12144892        0.00146140
     4430.64593        0.12194329        0.00146523
     4435.59417        0.12621024        0.00148757
     4440.54793        0.12926838        0.00150061
     4445.50723        0.13448307        0.00152803
     4450.47207        0.13610435        0.00153795
     4455.44246        0.13845901        0.00154890
     4460.41839        0.14336922        0.00158047
     4465.39988        0.15281432        0.00163517
     4470.38694        0.16285075        0.00168620
     4475.37956        0.17826683        0.00176495
     4480.37776        0.18754890        0.00180449
     4485.38154        0.19446132        0.00182831
     4490.39091        0.19973392        0.00185599
     4495.40588        0.19995916        0.00185424
     4500.42645        0.19638624        0.00183919
     4505.45262        0.18788808        0.00179779
     4510.48441        0.17716501        0.00174906
     4515.52181        0.16718191        0.00170351
     4520.56484        0.15071345        0.00161198
     4525.61351        0.14227336        0.00156645
     4530.66781        0.13312673        0.00152135
     4535.72776        0.12927309        0.00150464
     4540.79336        0.12836806        0.00149231
     4545.86461        0.12747745        0.00147763
     4550.94153        0.13006182        0.00149707
     4556.02412        0.13585673        0.00154007
     4561.11239        0.13959337        0.00155645
     4566.20634        0.14404354        0.00158399
     4571.30597        0.14563573        0.00159625
     4576.41131        0.15661546        0.00165976
     4581.52234        0.17812398        0.00177569
     4586.63908        0.20494195        0.00190225
     4591.76154        0.23968437        0.00204874
     4596.88972        0.28410987        0.00222844
     4602.02363        0.32129805        0.00235282
     4607.16327        0.34694414        0.00244437
     4612.30864        0.35682560        0.00247499
     4617.45977        0.34785456        0.00244383
     4622.61665        0.33466920        0.00239535
     4627.77929        0.31374517        0.00231937
     4632.94769        0.29748022        0.00226017
     4638.12187        0.27377910        0.00216178
     4643.30182        0.24877379        0.00205936
     4648.48756        0.22221452        0.00194541
     4653.67909        0.19629400        0.00183074
     4658.87642        0.16814995        0.00169355
     4664.07955        0.14932218        0.00160283
     4669.28850        0.13433628        0.00152052
     4674.50326        0.13053880        0.00149854
     4679.72385        0.12993827        0.00149974
     4684.95026        0.13004188        0.00149916
     4690.18252        0.13902955        0.00154735
     4695.42061        0.14437840        0.00157701
     4700.66456        0.15152230        0.00161194
     4705.91436        0.15855282        0.00164994
     4711.17003        0.16228053        0.00166429
     4716.43157        0.16579147        0.00168527
     4721.69898        0.16937667        0.00170277
     4726.97227        0.17438970        0.00172920
     4732.25146        0.17550770        0.00173333
     4737.53654        0.17432065        0.00172104
     4742.82752        0.16743811        0.00168509
     4748.12441        0.15696260        0.00163335
     4753.42722        0.14787102        0.00158201
     4758.73595        0.13725374        0.00152338
     4764.05061        0.12912185        0.00148612
     4769.37121        0.12430693        0.00145669
     4774.69774        0.11594816        0.00140287
     4780.03023        0.11498424        0.00140010
     4785.36867        0.11409004        0.00139493
     4790.71307        0.11541537        0.00140806
     4796.06344        0.12119087        0.00144254
     4801.41979        0.12850083        0.00149020
     4806.78212        0.14459253        0.00157907
     4812.15044        0.16502283        0.00168420
     4817.52475        0.19162076        0.00180804
     4822.90507        0.22331193        0.00194402
     4828.29139        0.24770314        0.00204709
     4833.68373        0.26912195        0.00212097
     4839.08209        0.28588528        0.00218492
     4844.48648        0.28480853        0.00217981
     4849.89691        0.28109314        0.00216006
     4855.31338        0.27359808        0.00213078
     4860.73590        0.25179450        0.00204124
     4866.16447        0.23319260        0.00196456
     4871.59911        0.21360060        0.00188109
     4877.03982        0.19353915        0.00179231
     4882.48660        0.17796179        0.00171863
     4887.93947        0.16309313        0.00164741
     4893.39842        0.14649976        0.00156286
     4898.86347        0.13494463        0.00148879
     4904.33463        0.12259207        0.00142208
     4909.81190        0.11609451        0.00138711
     4915.29528        0.11315628        0.00137196
     4920.78479        0.10812615        0.00134000
     4926.28043        0.10840958        0.00134069
     4931.78220        0.10668882        0.00132924
     4937.29012        0.11242435        0.00136492
     4942.80420        0.11282771        0.00135892
     4948.32443        0.11283148        0.00136110
     4953.85082        0.11399806        0.00136742
     4959.38339        0.11655304        0.00138949
     4964.92214        0.11676262        0.00139073
     4970.46707        0.11568560        0.00138375
     4976.01819        0.12005824        0.00140804
     4981.57552        0.13546906        0.00150434
     4987.13905        0.15493931        0.00160892
     4992.70879        0.18595078        0.00176662
     4998.28476        0.22436150        0.00193233
     5003.86695        0.27134254        0.00211875
     5009.45538        0.32596683        0.00232167
     5015.05004        0.38156302        0.00249715
     5020.65096        0.43739641        0.00266444
     5026.25813        0.48943724        0.00281114
     5031.87156        0.51634805        0.00287785
     5037.49127        0.50791811        0.00284731
     5043.11725        0.47433039        0.00274207
     5048.74951        0.42055694        0.00258164
     5054.38806        0.36401834        0.00240336
     5060.03291        0.31360830        0.00223594
     5065.68406        0.29200049        0.00216652
     5071.34153        0.28485418        0.00213374
     5077.00531        0.29105935        0.00214912
     5082.67542        0.29922294        0.00217772
     5088.35186        0.30257235        0.00218395
     5094.03464        0.29203273        0.00214121
     5099.72377        0.26542694        0.00203461
     5105.41925        0.23573842        0.00192387
     5111.12109        0.20379416        0.00178607
     5116.82930        0.18047626        0.00168238
     5122.54389        0.16441978        0.00160679
     5128.26486        0.15479318        0.00155874
     5133.99221        0.14328842        0.00149691
     5139.72597        0.13626800        0.00145730
     5145.46612        0.13157412        0.00143145
     5151.21269        0.12580335        0.00140232
     5156.96568        0.12759840        0.00141505
     5162.72509        0.12705897        0.00140900
     5168.49093        0.12466778        0.00139652
     5174.26321        0.12306208        0.00138333
     5180.04194        0.12471863        0.00139473
     5185.82712        0.12593422        0.00140302
     5191.61877        0.13084117        0.00143951
     5197.41688        0.13566218        0.00146174
     5203.22147        0.15255378        0.00154789
     5209.03254        0.18256658        0.00169849
     5214.85010        0.22095746        0.00186320
     5220.67415        0.26249326        0.00202102
     5226.50471        0.30535236        0.00216489
     5232.34179        0.32734512        0.00223601
     5238.18538        0.33464363        0.00225945
     5244.03550        0.33125052        0.00225189
     5249.89215        0.32051713        0.00221488
     5255.75534        0.31101787        0.00217755
     5261.62508        0.30703423        0.00215589
     5267.50138        0.30475777        0.00214394
     5273.38424        0.30223650        0.00212818
     5279.27367        0.29013664        0.00207911
     5285.16967        0.26380162        0.00197933
     5291.07227        0.23100882        0.00185023
     5296.98145        0.20547323        0.00175507
     5302.89723        0.17870645        0.00163229
     5308.81962        0.15994424        0.00154304
     5314.74863        0.14597444        0.00147748
     5320.68425        0.14934254        0.00150061
     5326.62651        0.15665789        0.00154146
     5332.57540        0.17735629        0.00164523
     5338.53093        0.20944689        0.00178599
     5344.49312        0.24971042        0.00194167
     5350.46196        0.29041149        0.00208360
     5356.43748        0.32389179        0.00219013
     5362.41966        0.33294992        0.00220803
     5368.40853        0.31801283        0.00214812
     5374.40408        0.28656339        0.00203616
     5380.40633        0.24513501        0.00188534
     5386.41528        0.20748729        0.00174045
     5392.43095        0.17307126        0.00158972
     5398.45333        0.14698913        0.00146173
     5404.48244        0.12963534        0.00137157
     5410.51828        0.11978375        0.00131786
     5416.56087        0.11288194        0.00127766
     5422.61020        0.10777327        0.00124559
     5428.66629        0.10393421        0.00122256
     5434.72914        0.10368292        0.00122408
     5440.79876        0.10193639        0.00121403
     5446.87516        0.10159353        0.00120865
     5452.95835        0.09932631        0.00119366
     5459.04833        0.10024851        0.00120109
     5465.14511        0.09819989        0.00118892
     5471.24871        0.09891967        0.00119463
     5477.35912        0.09923819        0.00119559
     5483.47635        0.09755915        0.00118689
     5489.60041        0.09738844        0.00118531
     5495.73132        0.09485337        0.00116636
     5501.86907        0.09446344        0.00116697
     5508.01367        0.09210145        0.00115204
     5514.16514        0.09191197        0.00114776
     5520.32348        0.09161023        0.00114422
     5526.48870        0.09007846        0.00113619
     5532.66080        0.09084796        0.00113977
     5538.83979        0.09505443        0.00116950
     5545.02569        0.10087604        0.00120172
     5551.21849        0.11018041        0.00125622
     5557.41821        0.12598781        0.00134602
     5563.62486        0.14020377        0.00140933
     5569.83843        0.15421914        0.00147572
     5576.05895        0.16538049        0.00152492
     5582.28641        0.16700259        0.00152149
     5588.52083        0.16939909        0.00153457
     5594.76221        0.15789468        0.00147943
     5601.01056        0.14562668        0.00141612
     5607.26589        0.13440323        0.00136103
     5613.52821        0.12638026        0.00131859
     5619.79752        0.11939465        0.00128244
     5626.07383        0.11421820        0.00125661
     5632.35715        0.11467511        0.00126038
     5638.64749        0.11506872        0.00126124
     5644.94485        0.11957357        0.00128838
     5651.24924        0.12267318        0.00130265
     5657.56068        0.12886990        0.00132903
     5663.87917        0.12974553        0.00133068
     5670.20471        0.12895367        0.00132656
     5676.53732        0.12612782        0.00130798
     5682.87700        0.11876528        0.00127298
     5689.22376        0.11658172        0.00126069
     5695.57760        0.11327460        0.00123881
     5701.93855        0.10936134        0.00121488
     5708.30659        0.10494253        0.00119384
     5714.68175        0.10540100        0.00119738
     5721.06403        0.10387388        0.00118307
     5727.45344        0.10038307        0.00115992
     5733.84999        0.09717220        0.00114273
     5740.25367        0.09406327        0.00112191
     5746.66451        0.09375356        0.00111723
     5753.08251        0.09381061        0.00111780
     5759.50768        0.09164758        0.00110203
     5765.94002        0.09155747        0.00110929
     5772.37955        0.09102824        0.00110402
     5778.82626        0.08775891        0.00108307
     5785.28018        0.08999986        0.00109677
     5791.74131        0.09473813        0.00112971
     5798.20965        0.10032058        0.00115869
     5804.68521        0.11084921        0.00122334
     5811.16801        0.12796324        0.00131571
     5817.65805        0.15637114        0.00145513
     5824.15533        0.18890683        0.00159384
     5830.65988        0.22744822        0.00173676
     5837.17168        0.26010162        0.00184718
     5843.69076        0.28319419        0.00191667
     5850.21712        0.29172389        0.00193577
     5856.75077        0.28216853        0.00190511
     5863.29172        0.25771001        0.00181859
     5869.83997        0.23169181        0.00172529
     5876.39553        0.21770302        0.00168106
     5882.95842        0.20786775        0.00164135
     5889.52863        0.21787505        0.00168700
     5896.10618        0.24085321        0.00176969
     5902.69108        0.27453554        0.00188624
     5909.28333        0.30943540        0.00199225
     5915.88295        0.33193162        0.00205497
     5922.48993        0.32946165        0.00204136
     5929.10430        0.31121706        0.00198046
     5935.72605        0.28271995        0.00188976
     5942.35520        0.25920254        0.00180996
     5948.99175        0.24276414        0.00175116
     5955.63571        0.23483913        0.00172295
     5962.28709        0.23804439        0.00173253
     5968.94590        0.24005625        0.00173484
     5975.61215        0.23228548        0.00170187
     5982.28584        0.22611309        0.00167912
     5988.96699        0.20208676        0.00158032
     5995.65560        0.18119223        0.00149590
     6002.35167        0.16191928        0.00141739
     6009.05523        0.14703605        0.00134649
     6015.76627        0.13866623        0.00131217
     6022.48481        0.12942995        0.00126587
     6029.21085        0.12259669        0.00123483
     6035.94440        0.12147516        0.00122531
     6042.68548        0.12405439        0.00124525
     6049.43408        0.13315125        0.00129037
     6056.19022        0.14892199        0.00136983
     6062.95390        0.16394088        0.00142942
     6069.72514        0.18752056        0.00152918
     6076.50394        0.20887241        0.00161045
     6083.29031        0.22724893        0.00166883
     6090.08426        0.23208212        0.00168163
     6096.88579        0.22576186        0.00166227
     6103.69493        0.21124337        0.00160355
     6110.51167        0.20127256        0.00157174
     6117.33602        0.19638255        0.00155466
     6124.16799        0.20235000        0.00157452
     6131.00759        0.21261616        0.00161568
     6137.85483        0.22452383        0.00165072
     6144.70972        0.22797984        0.00165986
     6151.57227        0.22480489        0.00164311
     6158.44247        0.21375441        0.00159709
     6165.32036        0.20444603        0.00157035
     6172.20592        0.19969207        0.00155949
     6179.09917        0.20949140        0.00160578
     6186.00012        0.23499756        0.00170168
     6192.90878        0.28095241        0.00185956
     6199.82515        0.33591594        0.00202154
     6206.74925        0.38824930        0.00216126
     6213.68108        0.41892559        0.00222964
     6220.62066        0.42292709        0.00223299
     6227.56798        0.40396138        0.00217971
     6234.52306        0.36229843        0.00205454
     6241.48591        0.31425435        0.00191545
     6248.45654        0.26908853        0.00177173
     6255.43495        0.23956133        0.00167248
     6262.42115        0.21937867        0.00160293
     6269.41516        0.20348762        0.00153779
     6276.41698        0.19635072        0.00150709
     6283.42662        0.18673663        0.00147126
     6290.44408        0.17114307        0.00140782
     6297.46939        0.15778431        0.00135022
     6304.50254        0.14323360        0.00128060
     6311.54354        0.13261389        0.00123765
     6318.59241        0.12420793        0.00119779
     6325.64915        0.11635307        0.00115754
     6332.71377        0.11076611        0.00112998
     6339.78628        0.10493109        0.00109760
     6346.86669        0.10453186        0.00109798
     6353.95501        0.10237020        0.00108800
     6361.05124        0.10047444        0.00107908
     6368.15540        0.09678773        0.00105709
     6375.26749        0.09701997        0.00106067
     6382.38753        0.09786472        0.00105968
     6389.51552        0.09818749        0.00106178
     6396.65147        0.10123955        0.00107602
     6403.79539        0.10261257        0.00108568
     6410.94728        0.10339133        0.00108971
     6418.10717        0.10489043        0.00109610
     6425.27505        0.10527108        0.00109958
     6432.45093        0.10855333        0.00111464
     6439.63483        0.11485184        0.00114616
     6446.82676        0.12070808        0.00117376
     6454.02671        0.12667328        0.00119956
     6461.23471        0.13124725        0.00121688
     6468.45075        0.13245809        0.00122017
     6475.67486        0.12945955        0.00119896
     6482.90703        0.12361762        0.00117724
     6490.14728        0.11562633        0.00113517
     6497.39562        0.10730988        0.00108823
     6504.65205        0.10515223        0.00108229
     6511.91659        0.10256152        0.00106647
     6519.18923        0.10055521        0.00105635
     6526.47000        0.09810664        0.00104651
     6533.75891        0.09642030        0.00103365
     6541.05595        0.09738756        0.00103811
     6548.36114        0.09798772        0.00103809
     6555.67449        0.09770953        0.00103647
     6562.99601        0.09468856        0.00101768
     6570.32571        0.09213130        0.00100456
     6577.66359        0.09074029        0.00099772
     6585.00967        0.08853407        0.00098779
     6592.36395        0.08750133        0.00097965
     6599.72644        0.08784712        0.00098382
     6607.09716        0.08746258        0.00098148
     6614.47611        0.08828614        0.00098261
     6621.86329        0.08763055        0.00097997
     6629.25873        0.08944760        0.00098701
     6636.66243        0.08856327        0.00097895
     6644.07440        0.09114164        0.00099858
     6651.49465        0.09062587        0.00099374
     6658.92318        0.08955345        0.00098329
     6666.36001        0.08898298        0.00097767
     6673.80514        0.08712020        0.00096934
     6681.25859        0.08570324        0.00095887
     6688.72037        0.08665516        0.00096149
     6696.19047        0.08743871        0.00096577
     6703.66892        0.08677940        0.00096371
     6711.15572        0.08693550        0.00096464
     6718.65089        0.08672532        0.00096592
     6726.15442        0.08789179        0.00096937
     6733.66634        0.09107255        0.00098957
     6741.18664        0.09732009        0.00102469
     6748.71534        0.10664084        0.00107642
     6756.25245        0.12461853        0.00116293
     6763.79798        0.15022302        0.00127807
     6771.35194        0.18324546        0.00140475
     6778.91433        0.22923444        0.00156880
     6786.48517        0.27695644        0.00171686
     6794.06446        0.33068761        0.00187056
     6801.65222        0.37688286        0.00198865
     6809.24845        0.41309898        0.00207594
     6816.85316        0.43249889        0.00211663
     6824.46637        0.43490667        0.00211834
     6832.08808        0.43555535        0.00212240
     6839.71831        0.42767590        0.00210278
     6847.35705        0.42609190        0.00209706
     6855.00433        0.43135448        0.00210457
     6862.66014        0.44021307        0.00212055
     6870.32451        0.43362168        0.00209696
     6877.99744        0.41090940        0.00203515
     6885.67893        0.37141820        0.00193207
     6893.36901        0.32868733        0.00181375
     6901.06767        0.28110967        0.00167767
     6908.77493        0.24011829        0.00154846
     6916.49080        0.20607787        0.00143356
     6924.21529        0.17895640        0.00133726
     6931.94840        0.15838443        0.00125642
     6939.69015        0.14306978        0.00119673
     6947.44054        0.13122605        0.00114482
     6955.19960        0.12341731        0.00111421
     6962.96731        0.11621222        0.00108205
     6970.74370        0.10961945        0.00105179
     6978.52878        0.10640049        0.00103651
     6986.32255        0.10449636        0.00102410
     6994.12503        0.10342071        0.00101903
     7001.93622        0.10087359        0.00100605
     7009.75613        0.10031782        0.00100207
     7017.58478        0.09927145        0.00099467
     7025.42217        0.10082059        0.00100471
     7033.26831        0.09959551        0.00099879
     7041.12322        0.10102482        0.00100536
     7048.98689        0.10127403        0.00100344
     7056.85936        0.10081536        0.00100038
     7064.74061        0.10025728        0.00099490
     7072.63066        0.09788855        0.00098694
     7080.52953        0.09502641        0.00096815
     7088.43722        0.09175561        0.00095028
     7096.35374        0.08977092        0.00093839
     7104.27910        0.08741260        0.00092484
     7112.21331        0.08597165        0.00091885
     7120.15638        0.08350804        0.00090628
     7128.10833        0.08229491        0.00089736
     7136.06915        0.08256128        0.00089849
     7144.03887        0.08155094        0.00089544
     7152.01748        0.08229001        0.00089631
     7160.00501        0.08114143        0.00089209
     7168.00146        0.08182236        0.00089477
     7176.00684        0.08085007        0.00089000
     7184.02116        0.08153407        0.00088941
     7192.04443        0.08107542        0.00088714
     7200.07666        0.08093849        0.00088643
     7208.11786        0.08256180        0.00089437
     7216.16804        0.08210096        0.00089164
     7224.22721        0.08321400        0.00089824
     7232.29538        0.08661792        0.00091772
     7240.37257        0.08903180        0.00093205
     7248.45877        0.09382619        0.00095506
     7256.55401        0.10089492        0.00099109
     7264.65828        0.10787876        0.00102164
     7272.77161        0.11848200        0.00107181
     7280.89400        0.13108928        0.00112607
     7289.02546        0.14298288        0.00117221
     7297.16600        0.15626360        0.00122622
     7305.31563        0.17011411        0.00127139
     7313.47436        0.18608715        0.00132983
     7321.64221        0.19624905        0.00136545
     7329.81918        0.20015122        0.00137684
     7338.00528        0.20102257        0.00137856
     7346.20052        0.20800814        0.00141039
     7354.40491        0.22444994        0.00147011
     7362.61847        0.25957798        0.00158605
     7370.84120        0.31945113        0.00176189
     7379.07312        0.40314014        0.00196952
     7387.31423        0.49411434        0.00216834
     7395.56454        0.57455764        0.00232387
     7403.82406        0.62796725        0.00242040
     7412.09281        0.63514487        0.00242655
     7420.37080        0.59730255        0.00234491
     7428.65803        0.53480889        0.00221660
     7436.95451        0.46539994        0.00206627
     7445.26026        0.40885228        0.00193786
     7453.57529        0.36473922        0.00183020
     7461.89961        0.32978595        0.00174246
     7470.23322        0.30953495        0.00168779
     7478.57613        0.28317157        0.00161025
     7486.92837        0.25834250        0.00153692
     7495.28993        0.23234874        0.00145580
     7503.66083        0.20677358        0.00137198
     7512.04108        0.18230172        0.00129156
     7520.43069        0.15939944        0.00120404
     7528.82967        0.14219834        0.00113779
     7537.23803        0.13024609        0.00109173
     7545.65578        0.11908151        0.00104734
     7554.08293        0.11167247        0.00101218
     7562.51949        0.10751195        0.00099548
     7570.96548        0.10360147        0.00097739
     7579.42090        0.10210809        0.00096834
     7587.88576        0.10203114        0.00097048
     7596.36007        0.09985315        0.00095650
     7604.84385        0.09713917        0.00094234
     7613.33710        0.09853612        0.00094867
     7621.83984        0.09687334        0.00094375
     7630.35208        0.09635913        0.00093852
     7638.87382        0.09648902        0.00093895
     7647.40508        0.10083768        0.00095680
     7655.94586        0.10641470        0.00098455
     7664.49619        0.11224469        0.00101005
     7673.05606        0.11592425        0.00102370
     7681.62550        0.11718581        0.00102682
     7690.20450        0.11594506        0.00102085
     7698.79309        0.11463149        0.00101409
     7707.39127        0.11018357        0.00099598
     7715.99905        0.10544622        0.00097184
     7724.61644        0.09992517        0.00094960
     7733.24346        0.09580246        0.00093190
     7741.88011        0.09327353        0.00091517
     7750.52641        0.09039783        0.00090138
     7759.18237        0.08960589        0.00089656
     7767.84799        0.08882236        0.00089380
     7776.52329        0.08861374        0.00089473
     7785.20828        0.08832057        0.00088970
     7793.90297        0.08666152        0.00088057
     7802.60737        0.08519465        0.00087577
     7811.32149        0.08420619        0.00086945
     7820.04534        0.08320638        0.00086481
     7828.77893        0.08371047        0.00086774
     7837.52228        0.08400376        0.00086698
     7846.27540        0.08506565        0.00087441
     7855.03829        0.08583848        0.00087538
     7863.81096        0.08716654        0.00088555
     7872.59344        0.08834839        0.00088900
     7881.38572        0.08972349        0.00089542
     7890.18782        0.09173280        0.00090628
     7898.99975        0.09343745        0.00091317
     7907.82152        0.09747340        0.00093220
     7916.65315        0.10069930        0.00095048
     7925.49464        0.10699763        0.00097497
     7934.34600        0.11471912        0.00101087
     7943.20725        0.11972932        0.00102881
     7952.07839        0.12221425        0.00103604
     7960.95945        0.12306847        0.00104069
     7969.85042        0.12090057        0.00103102
     7978.75132        0.11826354        0.00102049
     7987.66216        0.11677862        0.00101690
     7996.58295        0.11365158        0.00100273
     8005.51371        0.11922586        0.00103519
     8014.45444        0.12999627        0.00109150
     8023.40516        0.16135345        0.00122404
     8032.36587        0.21701493        0.00142115
     8041.33659        0.31099127        0.00169765
     8050.31733        0.44807331        0.00202416
     8059.30809        0.61849808        0.00236098
     8068.30890        0.80496177        0.00268071
     8077.31976        0.97110741        0.00293110
     8086.34069        1.07386833        0.00307038
     8095.37169        1.09269530        0.00308461
     8104.41277        1.03319921        0.00299472
     8113.46396        0.92157148        0.00282572
     8122.52525        0.78270060        0.00260064
     8131.59666        0.64321180        0.00235390
     8140.67820        0.52325831        0.00212803
     8149.76989        0.42741723        0.00192846
     8158.87172        0.34632214        0.00173539
     8167.98373        0.28285381        0.00156427
     8177.10591        0.23932535        0.00144160
     8186.23828        0.20513571        0.00134126
     8195.38084        0.17813367        0.00125320
     8204.53362        0.15604063        0.00116679
     8213.69662        0.14184800        0.00111315
     8222.86986        0.13100917        0.00106965
     8232.05333        0.12168639        0.00102936
     8241.24707        0.11466093        0.00100226
     8250.45107        0.10819339        0.00097591
     8259.66535        0.10267611        0.00094701
     8268.88992        0.10005981        0.00093450
     8278.12480        0.09587972        0.00091552
     8287.36999        0.09220701        0.00089414
     8296.62550        0.09038375        0.00088793
     8305.89135        0.08785817        0.00087345
     8315.16755        0.08634603        0.00086860
     8324.45411        0.08360441        0.00085524
     8333.75104        0.08416058        0.00085930
     8343.05835        0.08354733        0.00085482
     8352.37606        0.08396730        0.00085558
     8361.70417        0.08422767        0.00085686
     8371.04270        0.08366254        0.00085367
     8380.39166        0.08430862        0.00085537
     8389.75107        0.08509888        0.00086166
     8399.12092        0.08636981        0.00086872
     8408.50124        0.08786947        0.00087530
     8417.89204        0.09263979        0.00089811
     8427.29332        0.09590802        0.00091359
     8436.70510        0.09898682        0.00092483
     8446.12740        0.10177639        0.00093836
     8455.56021        0.10454457        0.00095004
     8465.00356        0.10445260        0.00094995
     8474.45746        0.10604759        0.00096092
     8483.92192        0.11176457        0.00098950
     8493.39695        0.11775761        0.00101636
     8502.88256        0.13136258        0.00107444
     8512.37876        0.14971262        0.00114570
     8521.88557        0.17587026        0.00124630
     8531.40299        0.21113049        0.00136777
     8540.93105        0.26223403        0.00152098
     8550.46974        0.32954591        0.00169932
     8560.01909        0.40152662        0.00186803
     8569.57910        0.46461290        0.00199934
     8579.14980        0.50783652        0.00208360
     8588.73117        0.52158171        0.00210389
     8598.32325        0.50158379        0.00206179
     8607.92605        0.45478270        0.00195816
     8617.53956        0.39358285        0.00182430
     8627.16382        0.32798382        0.00167055
     8636.79882        0.27249114        0.00152576
     8646.44458        0.22788045        0.00139564
     8656.10112        0.19454326        0.00129193
     8665.76844        0.16571103        0.00119811
     8675.44656        0.14679574        0.00112663
     8685.13548        0.13240399        0.00107270
     8694.83523        0.12188127        0.00103128
     8704.54581        0.11637744        0.00100772
     8714.26723        0.11302750        0.00099042
     8723.99951        0.11137272        0.00098313
     8733.74267        0.11253740        0.00099080
     8743.49670        0.11596113        0.00100255
     8753.26162        0.11742942        0.00100959
     8763.03745        0.11863026        0.00101317
     8772.82420        0.12091219        0.00102122
     8782.62188        0.12090560        0.00101818
     8792.43050        0.11887561        0.00101013
     8802.25008        0.11462735        0.00099268
     8812.08062        0.10827327        0.00096377
     8821.92214        0.10408052        0.00094875
     8831.77466        0.09934319        0.00092830
     8841.63817        0.09539576        0.00091016
     8851.51271        0.09357273        0.00090282
     8861.39827        0.09382756        0.00090468
     8871.29487        0.09337773        0.00090111
     8881.20252        0.09305625        0.00089834
     8891.12124        0.09212065        0.00089557
     8901.05103        0.09072215        0.00088501
     8910.99192        0.09181302        0.00089490
     8920.94391        0.09192328        0.00089641
     8930.90701        0.09310560        0.00089934
     8940.88124        0.09260602        0.00089564
     8950.86661        0.09227499        0.00089390
     8960.86313        0.09294429        0.00089776
     8970.87081        0.09219607        0.00089561
     8980.88968        0.09118424        0.00088917
     8990.91973        0.08839712        0.00087557
     9000.96098        0.08838911        0.00087849
     9011.01345        0.08788371        0.00087765
     9021.07714        0.08776052        0.00087533
     9031.15207        0.08870561        0.00087975
     9041.23826        0.09019000        0.00088637
     9051.33571        0.09086455        0.00088832
     9061.44444        0.09507856        0.00091086
     9071.56445        0.09754867        0.00092027
     9081.69577        0.10141325        0.00094094
     9091.83840        0.10177735        0.00093888
     9101.99237        0.10361140        0.00094833
     9112.15767        0.10445185        0.00095494
     9122.33432        0.10437434        0.00095516
     9132.52234        0.10302166        0.00094409
     9142.72174        0.10173581        0.00094242
     9152.93253        0.10034756        0.00093666
     9163.15472        0.09551560        0.00091375
     9173.38833        0.09408428        0.00090676
     9183.63337        0.09173031        0.00089830
     9193.88985        0.08924185        0.00088569
     9204.15778        0.08952118        0.00088827
     9214.43718        0.09043545        0.00089451
     9224.72806        0.09161705        0.00089939
     9235.03044        0.09445538        0.00091346
     9245.34432        0.09703934        0.00092513
     9255.66972        0.09899221        0.00093668
     9266.00665        0.10048940        0.00093927
     9276.35513        0.10140769        0.00094312
     9286.71516        0.09893538        0.00093097
     9297.08676        0.09735311        0.00092656
     9307.46995        0.09477973        0.00091358
     9317.86473        0.09071531        0.00089288
     9328.27113        0.08928914        0.00088754
     9338.68914        0.08827199        0.00088413
     9349.11879        0.08458127        0.00086359
     9359.56009        0.08287595        0.00085877
     9370.01305        0.08196894        0.00085427
     9380.47768        0.08119373        0.00085012
     9390.95400        0.08323685        0.00086358
     9401.44202        0.08537016        0.00087899
     9411.94175        0.09137915        0.00090926
     9422.45321        0.10296404        0.00096642
     9432.97641        0.12411909        0.00106430
     9443.51136        0.15619786        0.00119256
     9454.05808        0.20035980        0.00134465
     9464.61657        0.24745435        0.00148634
     9475.18686        0.29797338        0.00162460
     9485.76895        0.33529657        0.00172237
     9496.36287        0.36663351        0.00179899
     9506.96861        0.37806179        0.00183300
     9517.58620        0.39201042        0.00186919
     9528.21564        0.41287911        0.00192273
     9538.85696        0.44360979        0.00199151
     9549.51016        0.47700379        0.00205877
     9560.17526        0.49874883        0.00210200
     9570.85227        0.49981813        0.00210202
     9581.54120        0.47648542        0.00204892
     9592.24207        0.43227613        0.00195285
     9602.95490        0.37832982        0.00182721
     9613.67968        0.32035974        0.00168934
     9624.41645        0.27436738        0.00156956
     9635.16520        0.24585858        0.00149512
     9645.92596        0.23638852        0.00147451
     9656.69874        0.25652537        0.00154436
     9667.48355        0.31025645        0.00170059
     9678.28040        0.39829778        0.00191856
     9689.08932        0.51370845        0.00216757
     9699.91030        0.63225557        0.00239241
     9710.74337        0.73215378        0.00256794
     9721.58854        0.77691498        0.00263858
     9732.44582        0.76974150        0.00262038
     9743.31522        0.70960863        0.00251967
     9754.19677        0.61329501        0.00234112
     9765.09046        0.51016471        0.00213983
     9775.99633        0.41973313        0.00194681
     9786.91437        0.34090508        0.00176054
     9797.84461        0.27751228        0.00159121
     9808.78705        0.22884467        0.00144706
     9819.74172        0.19337726        0.00133264
     9830.70861        0.16288406        0.00122494
     9841.68776        0.14287438        0.00114844
     9852.67917        0.12535947        0.00107831
     9863.68286        0.11431197        0.00102785
     9874.69883        0.10651386        0.00099313
     9885.72711        0.10017613        0.00096336
     9896.76770        0.09358795        0.00093095
     9907.82062        0.09134388        0.00092021
     9918.88589        0.08956643        0.00091598
     9929.96352        0.08807963        0.00090645
     9941.05351        0.09016221        0.00091591
     9952.15590        0.09276439        0.00093239
     9963.27068        0.09824604        0.00096167
     9974.39787        0.11139898        0.00102432
     9985.53750        0.12728710        0.00109554
     9996.68956        0.14950472        0.00118357
    10007.85408        0.16991159        0.00125759
    10019.03106        0.18813278        0.00131871
    10030.22053        0.20193636        0.00136530
    10041.42250        0.20651086        0.00137963
    10052.63698        0.20789874        0.00138364
    10063.86398        0.20100471        0.00136190
    10075.10352        0.19071841        0.00132606
    10086.35561        0.17424920        0.00127093
    10097.62027        0.15904399        0.00121814
    10108.89751        0.14081698        0.00114307
    10120.18735        0.12833234        0.00109670
    10131.48979        0.11957475        0.00106448
    10142.80486        0.11248777        0.00103063
    10154.13256        0.10790924        0.00101255
    10165.47291        0.10681712        0.00100791
    10176.82593        0.10869447        0.00101532
    10188.19163        0.10948013        0.00101775
    10199.57002        0.10834810        0.00101063
    10210.96112        0.10943973        0.00101477
    10222.36494        0.10802307        0.00101073
    10233.78150        0.10518721        0.00100050
    10245.21081        0.10350121        0.00099303
    10256.65288        0.10147652        0.00098218
    10268.10773        0.09900848        0.00097231
    10279.57538        0.09622498        0.00095855
    10291.05583        0.09526018        0.00095274
    10302.54910        0.09526233        0.00095467
    10314.05521        0.09301255        0.00094703
    10325.57417        0.09290660        0.00094809
    10337.10599        0.09017327        0.00093159
    10348.65070        0.09047860        0.00093443
    10360.20829        0.08853937        0.00092443
    10371.77880        0.08774154        0.00092008
    10383.36222        0.08581704        0.00090704
    10394.95858        0.08545511        0.00090718
    10406.56790        0.08439985        0.00090394
    10418.19018        0.08210725        0.00089209
    10429.82544        0.08079746        0.00088584
    10441.47369        0.07932454        0.00088197
    10453.13495        0.07980783        0.00088493
    10464.80924        0.07833884        0.00087464
    10476.49656        0.07729164        0.00086671
    10488.19694        0.07765773        0.00087416
    10499.91039        0.07594430        0.00086334
    10511.63691        0.07648962        0.00086875
    10523.37654        0.07761611        0.00087686
    10535.12927        0.07527081        0.00086104
    10546.89513        0.07736234        0.00087287
    10558.67413        0.07544056        0.00086119
    10570.46628        0.07383480        0.00085318
    10582.27161        0.07578872        0.00086375
    10594.09012        0.07691550        0.00087125
    10605.92182        0.07619183        0.00086738
    10617.76675        0.07539317        0.00086487
    10629.62490        0.07451060        0.00086105
    10641.49629        0.07280126        0.00084899
    10653.38094        0.07345571        0.00085543
    10665.27887        0.07327659        0.00085359
    10677.19008        0.07383744        0.00085997
    10689.11460        0.07485102        0.00086674
    10701.05243        0.07331515        0.00085605
    10713.00360        0.07506525        0.00086895
    10724.96811        0.07726129        0.00088028
    10736.94599        0.07826445        0.00088732
    10748.93724        0.08044093        0.00090448
    10760.94188        0.08542386        0.00092870
    10772.95994        0.09026007        0.00095587
    10784.99141        0.09288783        0.00096761
    10797.03632        0.09302601        0.00096385
    10809.09468        0.09492361        0.00097573
    10821.16651        0.09215647        0.00096220
    10833.25183        0.09015971        0.00095400
    10845.35064        0.08549539        0.00093423
    10857.46296        0.08300672        0.00091825
    10869.58881        0.08082293        0.00091025
    10881.72820        0.07940879        0.00090088
    10893.88114        0.07945801        0.00090323
    10906.04767        0.07868741        0.00089858
    10918.22778        0.07938279        0.00090555
    10930.42149        0.08134389        0.00091629
    10942.62882        0.08364755        0.00092860
    10954.84978        0.08742222        0.00094879
    10967.08439        0.09070266        0.00096607
    10979.33267        0.09459059        0.00098777
    10991.59463        0.09712461        0.00099890
    11003.87028        0.09486354        0.00098436
    11016.15963        0.09279166        0.00097783
    11028.46272        0.09268073        0.00098233
    11040.77954        0.08813858        0.00096187
    11053.11012        0.08495976        0.00094100
    11065.45448        0.08297016        0.00093170
    11077.81261        0.08525091        0.00094612
    11090.18455        0.09017247        0.00097456
    11102.57031        0.09494488        0.00100322
    11114.96990        0.10444854        0.00105094
    11127.38334        0.11159292        0.00108052
    11139.81064        0.11746253        0.00110861
    11152.25182        0.12353236        0.00113491
    11164.70690        0.12092344        0.00111992
    11177.17588        0.11793854        0.00111517
    11189.65879        0.11258395        0.00109144
    11202.15564        0.10372970        0.00105274
    11214.66645        0.10004824        0.00103556
    11227.19123        0.09677893        0.00102179
    11239.73000        0.09414484        0.00100538
    11252.28278        0.09799314        0.00103015
    11264.84957        0.10299259        0.00105400
    11277.43040        0.11125151        0.00109804
    11290.02527        0.12460082        0.00116295
    11302.63422        0.13775342        0.00121463
    11315.25724        0.15136595        0.00127497
    11327.89436        0.16006302        0.00130995
    11340.54560        0.16069122        0.00131338
    11353.21097        0.15634334        0.00129366
    11365.89048        0.14456095        0.00124757
    11378.58415        0.13411736        0.00120332
    11391.29200        0.12231374        0.00115282
    11404.01404        0.11191542        0.00110706
    11416.75029        0.10547246        0.00107638
    11429.50076        0.09936478        0.00104633
    11442.26547        0.09451829        0.00102153
    11455.04444        0.09208295        0.00101180
    11467.83768        0.09404456        0.00102443
    11480.64521        0.09406204        0.00102186
    11493.46704        0.10019590        0.00105349
    11506.30319        0.10510622        0.00108086
    11519.15368        0.11100679        0.00111422
    11532.01852        0.11707785        0.00114803
    11544.89773        0.12509119        0.00118703
    11557.79132        0.13852504        0.00125742
    11570.69931        0.16944905        0.00139918
    11583.62171        0.22346540        0.00161137
    11596.55855        0.31038676        0.00189261
    11609.50984        0.43216113        0.00222599
    11622.47559        0.57333555        0.00255590
    11635.45582        0.71251451        0.00284047
    11648.45055        0.82294211        0.00305063
    11661.45979        0.88588394        0.00316708
    11674.48356        0.87681846        0.00315005
    11687.52187        0.82235328        0.00305624
    11700.57475        0.73709351        0.00289985
    11713.64220        0.62743926        0.00268021
    11726.72425        0.51943743        0.00243778
    11739.82091        0.41754868        0.00219166
    11752.93220        0.33492357        0.00196967
    11766.05812        0.26821427        0.00176928
    11779.19871        0.21449362        0.00158037
    11792.35397        0.17983546        0.00145140
    11805.52393        0.15070933        0.00133178
    11818.70859        0.13043068        0.00123972
    11831.90798        0.11367466        0.00115558
    11845.12211        0.10193325        0.00109840
    11858.35100        0.09428799        0.00105635
    11871.59466        0.09006492        0.00103206
    11884.85311        0.08571227        0.00100868
    11898.12637        0.08238355        0.00099040
    11911.41446        0.07905901        0.00096476
    11924.71738        0.07834129        0.00096096
    11938.03516        0.07827870        0.00096889
    11951.36782        0.07774070        0.00096032
    11964.71536        0.07445539        0.00094400
    11978.07782        0.07459660        0.00094332
    11991.45519        0.07582340        0.00095154
    12004.84751        0.07551917        0.00095298
    12018.25478        0.07391349        0.00093927
    12031.67703        0.07408598        0.00094273
    12045.11426        0.07743386        0.00097037
    12058.56650        0.07828977        0.00097386
    12072.03377        0.08132878        0.00099564
    12085.51608        0.08885929        0.00104322
    12099.01344        0.10112405        0.00111414
    12112.52588        0.11450253        0.00118659
    12126.05341        0.13784251        0.00129728
    12139.59605        0.16266552        0.00140427
    12153.15381        0.18448630        0.00149102
    12166.72672        0.19819848        0.00154071
    12180.31478        0.20673977        0.00157438
    12193.91802        0.19797816        0.00154126
    12207.53645        0.18603198        0.00150160
    12221.17009        0.16365579        0.00140823
    12234.81895        0.14354544        0.00132856
    12248.48306        0.12437047        0.00123734
    12262.16243        0.10999170        0.00116790
    12275.85708        0.10032228        0.00111848
    12289.56702        0.09285739        0.00107965
    12303.29228        0.08764147        0.00104958
    12317.03286        0.08578991        0.00104079
    12330.78879        0.08495011        0.00103669
    12344.56008        0.08477576        0.00103796
    12358.34675        0.08847023        0.00105832
    12372.14882        0.09167269        0.00107809
    12385.96630        0.09519868        0.00109602
    12399.79921        0.10008997        0.00112150
    12413.64758        0.10063351        0.00112775
    12427.51140        0.09880467        0.00111596
    12441.39072        0.09752522        0.00111163
    12455.28553        0.09295280        0.00108649
    12469.19586        0.08949344        0.00107060
    12483.12173        0.08708179        0.00106040
    12497.06315        0.08524258        0.00104846
    12511.02014        0.08509670        0.00105237
    12524.99271        0.08485997        0.00104931
    12538.98090        0.09018515        0.00108337
    12552.98470        0.09457136        0.00110945
    12567.00414        0.10266458        0.00115780
    12581.03925        0.10900382        0.00119332
    12595.09002        0.11456321        0.00122126
    12609.15649        0.11435473        0.00122147
    12623.23867        0.11356621        0.00121640
    12637.33657        0.11083330        0.00120556
    12651.45022        0.10211553        0.00115763
    12665.57963        0.09673239        0.00112947
    12679.72483        0.09004422        0.00109045
    12693.88582        0.08477822        0.00106257
    12708.06262        0.08100237        0.00104299
    12722.25526        0.07978522        0.00103781
    12736.46375        0.07725085        0.00101842
    12750.68811        0.07401919        0.00100057
    12764.92835        0.07408289        0.00100556
    12779.18450        0.07279930        0.00099137
    12793.45656        0.07365474        0.00099621
    12807.74457        0.07518614        0.00101080
    12822.04854        0.07618267        0.00101855
    12836.36848        0.07652431        0.00102039
    12850.70441        0.07488405        0.00101083
    12865.05635        0.07742525        0.00102676
    12879.42433        0.07968134        0.00104584
    12893.80835        0.08059982        0.00104662
    12908.20843        0.08221995        0.00106274
    12922.62459        0.08200555        0.00106927
    12937.05686        0.08069354        0.00105652
    12951.50524        0.08089413        0.00105642
    12965.96976        0.08123319        0.00106447
    12980.45044        0.08454861        0.00109476
    12994.94729        0.09250230        0.00114697
    13009.46032        0.10725183        0.00124163
    13023.98957        0.13973600        0.00142917
    13038.53504        0.19541033        0.00168902
    13053.09676        0.27753834        0.00200144
    13067.67474        0.38915199        0.00236074
    13082.26900        0.51320359        0.00270297
    13096.87956        0.62913968        0.00298288
    13111.50644        0.71111674        0.00316495
    13126.14965        0.74071357        0.00323104
    13140.80922        0.70972935        0.00316498
    13155.48515        0.63299425        0.00299533
    13170.17748        0.53306078        0.00275758
    13184.88622        0.43001573        0.00248690
    13199.61139        0.33741844        0.00220751
    13214.35300        0.26199532        0.00195247
    13229.11107        0.20913423        0.00174898
    13243.88563        0.16825700        0.00157051
    13258.67668        0.13910711        0.00143367
    13273.48426        0.12035658        0.00133562
    13288.30837        0.10469227        0.00124428
    13303.14904        0.09783670        0.00120610
    13318.00629        0.08822397        0.00114520
    13332.88012        0.08487423        0.00112836
    13347.77057        0.08232645        0.00111097
    13362.67765        0.08156056        0.00110850
    13377.60138        0.07964303        0.00109324
    13392.54177        0.07846297        0.00108366
    13407.49885        0.07932362        0.00109544
    13422.47263        0.08012031        0.00110001
    13437.46314        0.08407730        0.00113198
    13452.47039        0.09052556        0.00117096
    13467.49440        0.10012100        0.00122962
    13482.53518        0.10812636        0.00128055
    13497.59277        0.11377191        0.00130990
    13512.66717        0.11539917        0.00132049
    13527.75841        0.11553189        0.00132667
    13542.86650        0.11294669        0.00131257
    13557.99147        0.10568015        0.00127433
    13573.13332        0.10178290        0.00125461
    13588.29209        0.09666719        0.00122419
    13603.46779        0.09618462        0.00123128
    13618.66044        0.10069291        0.00126567
    13633.87005        0.11514136        0.00136685
    13649.09665        0.14263985        0.00152380
    13664.34025        0.19908474        0.00179556
    13679.60088        0.28403225        0.00213854
    13694.87856        0.38527023        0.00247722
    13710.17329        0.49737459        0.00281139
    13725.48511        0.59732427        0.00308213
    13740.81403        0.65851512        0.00323336
    13756.16007        0.66478384        0.00324484
    13771.52324        0.62105715        0.00313938
    13786.90358        0.54262297        0.00294355
    13802.30109        0.44496309        0.00266893
    13817.71579        0.35489198        0.00239661
    13833.14772        0.27910686        0.00213009
    13848.59687        0.21770135        0.00188863
    13864.06329        0.17240461        0.00168724
    13879.54697        0.14082709        0.00152335
    13895.04795        0.12186667        0.00142311
    13910.56624        0.10597802        0.00132503
    13926.10186        0.09733400        0.00127114
    13941.65483        0.09022650        0.00122772
    13957.22517        0.08457304        0.00118579
    13972.81290        0.08189652        0.00116932
    13988.41804        0.08032112        0.00115462
    14004.04060        0.08045231        0.00115892
    14019.68062        0.07992319        0.00116532
    14035.33810        0.07905533        0.00114999
    14051.01307        0.07716185        0.00113659
    14066.70554        0.07599379        0.00113121
    14082.41554        0.07510802        0.00113061
    14098.14309        0.07473602        0.00113298
    14113.88820        0.07496925        0.00113153
    14129.65089        0.07249179        0.00111423
    14145.43119        0.07360584        0.00112342
    14161.22911        0.07313455        0.00112556
    14177.04468        0.07060289        0.00110444
    14192.87791        0.07170978        0.00111645
    14208.72882        0.07315482        0.00112862
    14224.59743        0.07428353        0.00114070
    14240.48377        0.07311468        0.00112963
    14256.38785        0.07362454        0.00113425
    14272.30969        0.07478543        0.00114035
    14288.24931        0.07744818        0.00116358
    14304.20674        0.07862356        0.00117926
    14320.18199        0.08116642        0.00120483
    14336.17507        0.08259457        0.00121891
    14352.18602        0.08540955        0.00123885
    14368.21485        0.08991902        0.00127679
    14384.26159        0.09370035        0.00131001
    14400.32624        0.10332536        0.00137907
    14416.40883        0.12151061        0.00151009
    14432.50939        0.16790832        0.00179358
    14448.62793        0.25507005        0.00222441
    14464.76447        0.40236064        0.00279089
    14480.91903        0.64701145        0.00353811
    14497.09163        0.99612325        0.00439419
    14513.28229        1.40879177        0.00523941
    14529.49104        1.83426491        0.00601613
    14545.71789        2.16146729        0.00656585
    14561.96286        2.35164610        0.00687398
    14578.22597        2.35167007        0.00688781
    14594.50725        2.22164409        0.00670572
    14610.80671        1.97478382        0.00631172
    14627.12438        1.70214913        0.00585114
    14643.46026        1.43066215        0.00535136
    14659.81440        1.18753901        0.00486547
    14676.18679        0.97019568        0.00439121
    14692.57747        0.77603892        0.00392406
    14708.98646        0.61318316        0.00349293
    14725.41377        0.47423684        0.00306843
    14741.85943        0.37620934        0.00273538
    14758.32346        0.30765700        0.00248378
    14774.80587        0.25949287        0.00228453
    14791.30670        0.22791645        0.00214274
    14807.82595        0.20250894        0.00201069
    14824.36364        0.18263149        0.00191619
    14840.91981        0.16818545        0.00183274
    14857.49447        0.14915487        0.00172966
    14874.08764        0.13116317        0.00162699
    14890.69934        0.11620885        0.00154410
    14907.32960        0.10661925        0.00148279
    14923.97842        0.09620574        0.00141933
    14940.64585        0.08900312        0.00136119
    14957.33188        0.08451191        0.00132815
    14974.03655        0.08241864        0.00131575
    14990.75988        0.08090541        0.00130435
    15007.50188        0.07943468        0.00129858
    15024.26258        0.07909065        0.00129850
    15041.04200        0.07736311        0.00128289
    15057.84016        0.07942119        0.00130299
    15074.65708        0.08092076        0.00132705
    15091.49279        0.07952431        0.00131659
    15108.34729        0.07853033        0.00131169
    15125.22062        0.07929405        0.00131884
    15142.11279        0.08716287        0.00138813
    15159.02383        0.09579672        0.00146338
    15175.95375        0.10431908        0.00152395
    15192.90259        0.11816359        0.00162863
    15209.87035        0.13284844        0.00171989
    15226.85706        0.14661310        0.00181281
    15243.86274        0.15472368        0.00186783
    15260.88741        0.15381071        0.00186110
    15277.93110        0.15576805        0.00188304
    15294.99383        0.15236660        0.00186213
    15312.07560        0.13541293        0.00175484
    15329.17646        0.12396547        0.00168892
    15346.29641        0.11294485        0.00162057
    15363.43549        0.10243858        0.00155653
    15380.59371        0.09111144        0.00146891
    15397.77108        0.08543228        0.00142789
    15414.96765        0.07977526        0.00138277
    15432.18341        0.07740147        0.00136934
    15449.41841        0.07513513        0.00135147
    15466.67265        0.07493304        0.00135621
    15483.94617        0.07216176        0.00132854
    15501.23897        0.07114341        0.00132789
    15518.55109        0.07017079        0.00131906
    15535.88254        0.06885128        0.00130830
    15553.23335        0.07048092        0.00133113
    15570.60354        0.07139635        0.00135420
    15587.99312        0.06916529        0.00132850
    15605.40213        0.06945977        0.00134499
    15622.83058        0.07080886        0.00135412
    15640.27849        0.06970521        0.00134787
    15657.74589        0.07047567        0.00135365
    15675.23280        0.06858101        0.00133694
    15692.73924        0.07112599        0.00136338
    15710.26523        0.07014701        0.00135947
    15727.81079        0.07034788        0.00136212
    15745.37595        0.07007553        0.00136702
    15762.96072        0.06990054        0.00137103
    15780.56514        0.07290823        0.00141330
    15798.18921        0.07153826        0.00139620
    15815.83297        0.07134175        0.00140409
    15833.49643        0.07313096        0.00142284
    15851.17962        0.07515149        0.00145458
    15868.88256        0.07519089        0.00144771
    15886.60527        0.07971353        0.00149745
    15904.34778        0.07900124        0.00148878
    15922.11009        0.07891241        0.00150066
    15939.89225        0.07650732        0.00147142
    15957.69427        0.07618065        0.00147804
    15975.51616        0.07435382        0.00147029
    15993.35796        0.07232284        0.00145197
    16011.21969        0.07152476        0.00145027
    16029.10137        0.07254144        0.00147080
    16047.00301        0.06953869        0.00143644
    16064.92465        0.07030493        0.00145907
    16082.86630        0.06926518        0.00144795
    16100.82800        0.06745818        0.00143317
    16118.80975        0.06955334        0.00145753
    16136.81158        0.07053163        0.00147891
    16154.83352        0.07178166        0.00149780
    16172.87559        0.07049563        0.00149158
    16190.93780        0.06928205        0.00147643
    16209.02019        0.06655501        0.00145157
    16227.12277        0.07129146        0.00150574
    16245.24558        0.07119331        0.00151122
    16263.38862        0.07132288        0.00151479
    16281.55192        0.07061954        0.00151015
    16299.73551        0.07246131        0.00153772
    16317.93940        0.07351413        0.00155720
    16336.16363        0.07380695        0.00155874
    16354.40821        0.07382911        0.00156396
    16372.67316        0.07593149        0.00160344
    16390.95852        0.07540382        0.00159347
    16409.26429        0.07551381        0.00160132
    16427.59051        0.07733292        0.00162900
    16445.93720        0.07614047        0.00161795
    16464.30438        0.07528087        0.00162027
    16482.69207        0.07473864        0.00162601
    16501.10029        0.07448499        0.00162257
    16519.52908        0.07417910        0.00162258
    16537.97844        0.07158748        0.00161268
    16556.44842        0.07114613        0.00160422
    16574.93901        0.07178777        0.00162074
    16593.45026        0.07166195        0.00163381
    16611.98219        0.06896805        0.00160043
    16630.53481        0.06938538        0.00160925
    16649.10815        0.07392458        0.00166525
    16667.70223        0.07022500        0.00162923
    16686.31708        0.07031838        0.00163759
    16704.95272        0.07200933        0.00167163
    16723.60917        0.06901053        0.00163404
    16742.28645        0.06878036        0.00163606
    16760.98460        0.07010523        0.00166579
    16779.70363        0.06933977        0.00166255
    16798.44356        0.07000454        0.00167874
    16817.20443        0.06850951        0.00166724
    16835.98624        0.07267708        0.00172754
    16854.78904        0.07088847        0.00170465
    16873.61283        0.07335109        0.00173914
    16892.45764        0.07758721        0.00180548
    16911.32350        0.07842383        0.00182827
    16930.21043        0.08127483        0.00186998
    16949.11846        0.08668264        0.00193373
    16968.04760        0.10333708        0.00212369
    16986.99788        0.12009266        0.00229772
    17005.96933        0.14150974        0.00250036
    17024.96196        0.16386025        0.00270101
    17043.97580        0.19271750        0.00293069
    17063.01088        0.20552081        0.00304292
    17082.06722        0.21109476        0.00309614
    17101.14484        0.20205113        0.00302699
    17120.24377        0.19300736        0.00297700
    17139.36403        0.17367527        0.00283642
    17158.50564        0.14959499        0.00264988
    17177.66863        0.13654660        0.00256523
    17196.85302        0.11412586        0.00232881
    17216.05883        0.09967693        0.00218595
    17235.28610        0.09376224        0.00211835
    17254.53484        0.08616158        0.00205138
    17273.80507        0.08086844        0.00200715
    17293.09683        0.07365420        0.00189848
    17312.41014        0.07505983        0.00193242
    17331.74501        0.07644915        0.00196630
    17351.10147        0.07423287        0.00194161
    17370.47956        0.07191886        0.00191337
    17389.87928        0.07469684        0.00196323
    17409.30068        0.07628095        0.00199358
    17428.74376        0.08527606        0.00210497
    17448.20856        0.09402308        0.00222751
    17467.69509        0.10320139        0.00235807
    17487.20339        0.11444247        0.00249035
    17506.73347        0.12448245        0.00258630
    17526.28537        0.13486221        0.00271003
    17545.85911        0.13422463        0.00270741
    17565.45470        0.13281936        0.00270971
    17585.07218        0.12861318        0.00268272
    17604.71156        0.11775603        0.00259039
    17624.37289        0.12012691        0.00262115
    17644.05617        0.12891790        0.00273021
    17663.76143        0.13664983        0.00284298
    17683.48870        0.15720049        0.00306615
    17703.23800        0.20254789        0.00348940
    17723.00936        0.24853031        0.00389152
    17742.80280        0.27820479        0.00412531
    17762.61834        0.30373879        0.00431972
    17782.45602        0.30877755        0.00436460
    17802.31585        0.29379578        0.00428246
    17822.19786        0.26750071        0.00410342
    17842.10207        0.22983111        0.00381540
    17862.02851        0.19742135        0.00355663
    17881.97721        0.16201651        0.00324791
    17901.94819        0.13395702        0.00298470
    17921.94147        0.11331214        0.00276250
    17941.95708        0.09863037        0.00257601
    17961.99505        0.08907671        0.00245493
    17982.05539        0.08579408        0.00242664
    18002.13814        0.08358027        0.00241153
    18022.24331        0.07425130        0.00226449
    18042.37094        0.07462162        0.00227342
    18062.52105        0.07493798        0.00231125
    18082.69366        0.07044851        0.00225285
    18102.88881        0.07109909        0.00228626
    18123.10650        0.07091835        0.00230127
    18143.34678        0.07178212        0.00230111
    18163.60966        0.07366858        0.00236268
    18183.89517        0.07306018        0.00234600
    18204.20334        0.07095262        0.00234285
    18224.53418        0.07018296        0.00232691
    18244.88774        0.07075743        0.00235877
    18265.26402        0.07125624        0.00238171
    18285.66306        0.06821162        0.00235320
    18306.08488        0.06908989        0.00235681
    18326.52951        0.07082359        0.00242542
    18346.99698        0.06694994        0.00236294
    18367.48730        0.07225726        0.00247565
    18388.00050        0.07108666        0.00245777
    18408.53662        0.07352857        0.00251725
    18429.09567        0.07357174        0.00253334
    18449.67768        0.07539972        0.00257215
    18470.28268        0.07406647        0.00256774
    18490.91069        0.07012488        0.00249687
    18511.56173        0.07450826        0.00260814
    18532.23585        0.07134827        0.00256620
    18552.93305        0.06873550        0.00251034
    18573.65336        0.07107453        0.00257955
    18594.39682        0.07347339        0.00266058
    18615.16344        0.07364587        0.00266432
    18635.95326        0.07261235        0.00268758
    18656.76629        0.07190308        0.00266840
    18677.60257        0.07761933        0.00280841
    18698.46212        0.07176194        0.00271065
    18719.34496        0.07484153        0.00278075
    18740.25113        0.07632546        0.00283311
    18761.18065        0.07447505        0.00284309
    18782.13354        0.07493697        0.00288416
    18803.10983        0.07709953        0.00291591
    18824.10955        0.07753772        0.00295077
    18845.13272        0.07556099        0.00291310
    18866.17937        0.07471276        0.00292319
    18887.24953        0.07459375        0.00294809
    18908.34321        0.07583330        0.00299200
    18929.46046        0.07461785        0.00297682
    18950.60129        0.07469172        0.00300132
    18971.76573        0.07849987        0.00312435
    18992.95381        0.07605491        0.00305875
    19014.16555        0.08072826        0.00316771
    19035.40098        0.07537455        0.00311297
    19056.66012        0.07731113        0.00315380
    19077.94301        0.07580105        0.00312553
    19099.24967        0.07894983        0.00323680
    19120.58012        0.07590264        0.00319832
    19141.93440        0.07593699        0.00320540
    19163.31252        0.07186430        0.00318445
    19184.71452        0.07452819        0.00325481
    19206.14043        0.07198137        0.00321379
    19227.59026        0.07469098        0.00325946
    19249.06405        0.08028898        0.00347278
    19270.56182        0.07701618        0.00340650
    19292.08359        0.07530156        0.00337372
    19313.62941        0.07025942        0.00328330
    19335.19929        0.07576233        0.00347550
    19356.79325        0.07467857        0.00345590
    19378.41134        0.06750486        0.00330752
    19400.05357        0.07308285        0.00344457
    19421.71996        0.07024970        0.00338847
    19443.41056        0.07675822        0.00359135
    19465.12538        0.07654733        0.00366105
    19486.86445        0.06964604        0.00351965
    19508.62780        0.07644506        0.00373414
    19530.41546        0.07497187        0.00367009
    19552.22745        0.06983394        0.00355148
    19574.06379        0.07033597        0.00358226
    19597.33787        0.06983420        0.00338533
