# Supplementary material for: pdCIFplotter: visualizing powder diffraction data in pdCIF format
Source: J Appl Crystallogr. 2022 May 25;55(Pt 3):631–7. doi: 10.1107/S1600576722003478 (PMC9172038; doi:10.1107/S1600576722003478)
Supplement: Supplementary file 4 [file j-55-00631-sup4.zip › third/xye_data/GEM68242_b5_TOF.dat]

     1451.89680        0.20421438        0.00208847
     1453.48142        0.20361931        0.00208757
     1455.06777        0.20308457        0.00208099
     1456.65586        0.20012715        0.00206236
     1458.24568        0.20067698        0.00206659
     1459.83723        0.20119848        0.00207050
     1461.43052        0.20338310        0.00207682
     1463.02555        0.20443502        0.00208308
     1464.62232        0.19979299        0.00205879
     1466.22083        0.19929254        0.00205515
     1467.82109        0.19893916        0.00205065
     1469.42310        0.19947229        0.00205357
     1471.02685        0.20059580        0.00205932
     1472.63235        0.20092488        0.00205997
     1474.23961        0.19574825        0.00202748
     1475.84862        0.19458101        0.00202003
     1477.45938        0.19485942        0.00202364
     1479.07191        0.19719243        0.00203546
     1480.68619        0.19750510        0.00203551
     1482.30224        0.19642206        0.00202848
     1483.92004        0.19235344        0.00200137
     1485.53962        0.19431430        0.00201676
     1487.16096        0.19335843        0.00200831
     1488.78407        0.19591189        0.00202030
     1490.40896        0.19586378        0.00202063
     1492.03561        0.19310846        0.00199678
     1493.66405        0.19246516        0.00199723
     1495.29426        0.19053407        0.00199225
     1496.92625        0.19107339        0.00198862
     1498.56002        0.19131584        0.00198773
     1500.19557        0.19236280        0.00199768
     1501.83291        0.19095079        0.00198617
     1503.47203        0.18810877        0.00197032
     1505.11295        0.18963460        0.00197754
     1506.75565        0.19431205        0.00199970
     1508.40015        0.19359608        0.00199289
     1510.04644        0.19235955        0.00198503
     1511.69453        0.19315050        0.00199046
     1513.34442        0.19209159        0.00198463
     1514.99611        0.19003470        0.00197162
     1516.64960        0.19159858        0.00197779
     1518.30490        0.19231670        0.00198172
     1519.96200        0.19126215        0.00197919
     1521.62091        0.18998504        0.00197144
     1523.28164        0.18870736        0.00196066
     1524.94417        0.18969556        0.00196749
     1526.60852        0.19106527        0.00197496
     1528.27469        0.19120592        0.00196812
     1529.94267        0.19344392        0.00198160
     1531.61248        0.19525865        0.00199041
     1533.28410        0.19412690        0.00198140
     1534.95755        0.19449284        0.00198136
     1536.63283        0.19534784        0.00198759
     1538.30994        0.19541898        0.00198686
     1539.98888        0.19445681        0.00198097
     1541.66964        0.19440928        0.00198323
     1543.35225        0.19446930        0.00198069
     1545.03669        0.19202601        0.00196399
     1546.72297        0.19099498        0.00195821
     1548.41109        0.19101301        0.00195962
     1550.10105        0.18921897        0.00194501
     1551.79285        0.19124537        0.00195656
     1553.48651        0.19236925        0.00196121
     1555.18201        0.19401472        0.00197377
     1556.87936        0.19541498        0.00198149
     1558.57856        0.19337990        0.00196809
     1560.27962        0.19237603        0.00195843
     1561.98254        0.18852292        0.00193906
     1563.68731        0.18631087        0.00192700
     1565.39394        0.18639333        0.00192407
     1567.10244        0.18649292        0.00192550
     1568.81280        0.18469855        0.00191456
     1570.52503        0.18723007        0.00192765
     1572.23913        0.18717044        0.00192469
     1573.95510        0.18759251        0.00192958
     1575.67294        0.18905158        0.00193281
     1577.39265        0.18739854        0.00192443
     1579.11424        0.18356647        0.00190419
     1580.83772        0.18126953        0.00189078
     1582.56307        0.18170863        0.00189149
     1584.29030        0.18042041        0.00188451
     1586.01942        0.17992353        0.00188016
     1587.75043        0.17883892        0.00187883
     1589.48333        0.17959801        0.00187973
     1591.21812        0.18262390        0.00189109
     1592.95480        0.18327650        0.00189348
     1594.69338        0.18302664        0.00189250
     1596.43385        0.18295090        0.00189442
     1598.17623        0.18123567        0.00188318
     1599.92050        0.17985143        0.00187166
     1601.66668        0.18242447        0.00188435
     1603.41477        0.18371568        0.00189182
     1605.16476        0.18306612        0.00189081
     1606.91666        0.18163688        0.00187870
     1608.67048        0.18141461        0.00187412
     1610.42621        0.18165036        0.00187820
     1612.18386        0.18320316        0.00188613
     1613.94342        0.18270774        0.00187870
     1615.70490        0.18265211        0.00187677
     1617.46831        0.18063481        0.00187034
     1619.23364        0.17981685        0.00186403
     1621.00090        0.18063087        0.00186763
     1622.77009        0.18072232        0.00186941
     1624.54121        0.17761511        0.00184812
     1626.31426        0.18041832        0.00186579
     1628.08924        0.18263471        0.00187862
     1629.86617        0.18129068        0.00186788
     1631.64503        0.18044657        0.00186398
     1633.42584        0.17887512        0.00185063
     1635.20858        0.17803684        0.00184419
     1636.99328        0.18128112        0.00186330
     1638.77992        0.18141852        0.00186676
     1640.56851        0.18283901        0.00186971
     1642.35905        0.18150013        0.00186025
     1644.15155        0.18005384        0.00185233
     1645.94601        0.17927426        0.00184798
     1647.74242        0.18084713        0.00185566
     1649.54079        0.18008774        0.00185108
     1651.34113        0.17965497        0.00184819
     1653.14343        0.17935174        0.00185165
     1654.94770        0.17748589        0.00183551
     1656.75393        0.17492670        0.00182058
     1658.56214        0.17757730        0.00183534
     1660.37233        0.17936874        0.00184536
     1662.18448        0.18179495        0.00185583
     1663.99862        0.18249034        0.00185677
     1665.81474        0.18317297        0.00186311
     1667.63283        0.18135944        0.00185309
     1669.45291        0.18142456        0.00184962
     1671.27498        0.17989032        0.00184178
     1673.09904        0.17830636        0.00183367
     1674.92509        0.17925196        0.00183839
     1676.75313        0.18130021        0.00184913
     1678.58317        0.18047183        0.00184065
     1680.41520        0.17861801        0.00183357
     1682.24923        0.17584625        0.00181898
     1684.08527        0.17596624        0.00181916
     1685.92331        0.17915533        0.00183565
     1687.76335        0.17933505        0.00183349
     1689.60540        0.17958803        0.00183849
     1691.44947        0.17849359        0.00183072
     1693.29554        0.17753353        0.00182289
     1695.14363        0.17734699        0.00182485
     1696.99374        0.17827082        0.00182817
     1698.84587        0.17699794        0.00181824
     1700.70002        0.17582360        0.00181341
     1702.55619        0.17414033        0.00180104
     1704.41439        0.17411420        0.00179853
     1706.27461        0.17663589        0.00181101
     1708.13687        0.17539658        0.00180736
     1710.00116        0.17640534        0.00181364
     1711.86748        0.17558437        0.00181038
     1713.73584        0.17486715        0.00180334
     1715.60624        0.17360663        0.00179384
     1717.47868        0.17414255        0.00179536
     1719.35317        0.17465061        0.00179843
     1721.22970        0.17506338        0.00179916
     1723.10828        0.17789845        0.00181298
     1724.98891        0.17780639        0.00181237
     1726.87159        0.17641632        0.00180462
     1728.75632        0.17749508        0.00180972
     1730.64312        0.17735949        0.00181289
     1732.53197        0.17555071        0.00180301
     1734.42288        0.17643361        0.00180998
     1736.31586        0.17415828        0.00179261
     1738.21091        0.17282845        0.00178492
     1740.10802        0.17455834        0.00179666
     1742.00720        0.17404636        0.00179613
     1743.90846        0.17448314        0.00179714
     1745.81179        0.17482244        0.00179958
     1747.71719        0.17204967        0.00178048
     1749.62468        0.16991015        0.00176630
     1751.53425        0.16962137        0.00176577
     1753.44590        0.17167700        0.00177562
     1755.35964        0.17228383        0.00177796
     1757.27547        0.17250380        0.00177614
     1759.19339        0.17392129        0.00178665
     1761.11341        0.17387318        0.00178989
     1763.03551        0.17296447        0.00178212
     1764.95972        0.17146340        0.00176854
     1766.88603        0.17047723        0.00176489
     1768.81444        0.17166163        0.00177149
     1770.74495        0.17116373        0.00176593
     1772.67757        0.17237298        0.00177412
     1774.61230        0.17350415        0.00178163
     1776.54914        0.17831041        0.00180856
     1778.48810        0.18020318        0.00182116
     1780.42917        0.17808199        0.00180649
     1782.37236        0.17509999        0.00178817
     1784.31767        0.17463392        0.00178621
     1786.26510        0.17540065        0.00179039
     1788.21466        0.17500863        0.00178446
     1790.16635        0.17643298        0.00179481
     1792.12016        0.17736255        0.00179860
     1794.07611        0.17618048        0.00179158
     1796.03420        0.17654628        0.00179188
     1797.99442        0.17322344        0.00177740
     1799.95678        0.17139933        0.00176638
     1801.92128        0.16967049        0.00175758
     1803.88793        0.16860116        0.00174942
     1805.85672        0.17123978        0.00176534
     1807.82767        0.17135647        0.00176475
     1809.80076        0.17335224        0.00177079
     1811.77601        0.17129337        0.00176229
     1813.75341        0.17087606        0.00176081
     1815.73297        0.16897797        0.00174771
     1817.71469        0.16889503        0.00174953
     1819.69857        0.16887071        0.00175066
     1821.68462        0.16972091        0.00175603
     1823.67284        0.16973994        0.00175252
     1825.66323        0.17012634        0.00175354
     1827.65578        0.16872598        0.00174881
     1829.65052        0.16826032        0.00174546
     1831.64743        0.16571703        0.00173117
     1833.64652        0.16673180        0.00173855
     1835.64779        0.16472121        0.00172348
     1837.65125        0.16453911        0.00172308
     1839.65689        0.16689630        0.00173738
     1841.66472        0.16864857        0.00174877
     1843.67475        0.16876065        0.00175137
     1845.68696        0.16828082        0.00174457
     1847.70138        0.17109696        0.00175363
     1849.71799        0.17304210        0.00176757
     1851.73680        0.17611820        0.00178250
     1853.75782        0.17726574        0.00178468
     1855.78104        0.17613638        0.00178158
     1857.80647        0.17727564        0.00178656
     1859.83411        0.17759318        0.00179058
     1861.86397        0.17885941        0.00179812
     1863.89603        0.17810915        0.00179494
     1865.93032        0.17358582        0.00177195
     1867.96683        0.17161125        0.00175774
     1870.00556        0.17211770        0.00176146
     1872.04651        0.17209433        0.00176169
     1874.08970        0.17118257        0.00175507
     1876.13511        0.17311849        0.00176520
     1878.18275        0.17710947        0.00178697
     1880.23263        0.17976948        0.00180018
     1882.28475        0.18034209        0.00180231
     1884.33911        0.17597057        0.00177748
     1886.39571        0.17524020        0.00177507
     1888.45455        0.17135979        0.00175642
     1890.51564        0.16935021        0.00174594
     1892.57898        0.16830500        0.00174041
     1894.64457        0.16820630        0.00173821
     1896.71242        0.16906987        0.00174215
     1898.78252        0.17197268        0.00175746
     1900.85488        0.17204267        0.00175697
     1902.92951        0.17325167        0.00176290
     1905.00640        0.17278844        0.00175937
     1907.08555        0.17345410        0.00176389
     1909.16698        0.17363482        0.00176637
     1911.25068        0.17260622        0.00175800
     1913.33665        0.17552015        0.00177137
     1915.42489        0.17619232        0.00177510
     1917.51542        0.17675208        0.00177601
     1919.60823        0.18030175        0.00179574
     1921.70332        0.18024490        0.00179898
     1923.80070        0.17911257        0.00179404
     1925.90037        0.17511454        0.00177052
     1928.00233        0.17337930        0.00176254
     1930.10658        0.17201894        0.00175849
     1932.21313        0.17010894        0.00174966
     1934.32198        0.17072492        0.00175189
     1936.43313        0.17435083        0.00176509
     1938.54659        0.17636294        0.00177894
     1940.66235        0.17461083        0.00176779
     1942.78042        0.17558751        0.00177354
     1944.90080        0.17285638        0.00176218
     1947.02350        0.17159256        0.00175008
     1949.14851        0.17125649        0.00174856
     1951.27585        0.17200034        0.00175422
     1953.40550        0.17279561        0.00175895
     1955.53748        0.17427553        0.00176472
     1957.67179        0.17791397        0.00178614
     1959.80842        0.17913569        0.00178943
     1961.94739        0.17739451        0.00178364
     1964.08869        0.17577400        0.00177538
     1966.23233        0.17510846        0.00177122
     1968.37831        0.17478039        0.00176951
     1970.52663        0.17333451        0.00176090
     1972.67729        0.17257412        0.00175588
     1974.83031        0.17231073        0.00175307
     1976.98567        0.17493928        0.00176961
     1979.14338        0.17766612        0.00178191
     1981.30345        0.17798839        0.00178546
     1983.46588        0.17930243        0.00179437
     1985.63067        0.17737677        0.00178210
     1987.79782        0.17525938        0.00177311
     1989.96733        0.17354812        0.00176382
     1992.13922        0.17318828        0.00176187
     1994.31347        0.17117572        0.00174803
     1996.49010        0.16956660        0.00174156
     1998.66910        0.17502669        0.00176928
     2000.85048        0.17692782        0.00177717
     2003.03424        0.17628870        0.00177444
     2005.22039        0.17586792        0.00177006
     2007.40892        0.17558029        0.00177350
     2009.59984        0.17386761        0.00176312
     2011.79315        0.17320668        0.00176114
     2013.98885        0.16929308        0.00173985
     2016.18695        0.16796554        0.00173246
     2018.38745        0.16907461        0.00174089
     2020.59035        0.17087271        0.00174748
     2022.79566        0.17251171        0.00175330
     2025.00337        0.17494305        0.00176597
     2027.21349        0.17672275        0.00177728
     2029.42603        0.17553051        0.00177211
     2031.64098        0.17434190        0.00177188
     2033.85835        0.17512578        0.00177218
     2036.07813        0.17550979        0.00176970
     2038.30034        0.17549062        0.00177040
     2040.52498        0.17448771        0.00176767
     2042.75204        0.17343568        0.00176586
     2044.98153        0.17397299        0.00176514
     2047.21346        0.17568188        0.00176848
     2049.44782        0.17548541        0.00176658
     2051.68462        0.17624787        0.00177635
     2053.92387        0.17476094        0.00176784
     2056.16555        0.17271949        0.00175887
     2058.40969        0.17226949        0.00175614
     2060.65627        0.17298596        0.00176040
     2062.90530        0.17465018        0.00176998
     2065.15679        0.17396610        0.00176540
     2067.41074        0.17525499        0.00176675
     2069.66714        0.17675057        0.00177637
     2071.92601        0.17984832        0.00179180
     2074.18735        0.18047774        0.00179504
     2076.45115        0.17940111        0.00179327
     2078.71742        0.17498399        0.00177147
     2080.98617        0.17405169        0.00176594
     2083.25739        0.17607762        0.00177873
     2085.53109        0.17637016        0.00178206
     2087.80728        0.17300192        0.00176361
     2090.08594        0.17194727        0.00175772
     2092.36710        0.17577500        0.00177707
     2094.65074        0.17770252        0.00178586
     2096.93688        0.17963489        0.00179585
     2099.22551        0.17793216        0.00178873
     2101.51664        0.17434901        0.00177051
     2103.81027        0.17405293        0.00177009
     2106.10640        0.17402856        0.00177122
     2108.40504        0.17578779        0.00178007
     2110.70619        0.17593936        0.00178119
     2113.00985        0.17588327        0.00177987
     2115.31603        0.17801031        0.00179182
     2117.62472        0.17991089        0.00179921
     2119.93593        0.18286720        0.00180945
     2122.24966        0.18818461        0.00183531
     2124.56592        0.19630395        0.00187699
     2126.88471        0.19629352        0.00187918
     2129.20602        0.18966984        0.00184775
     2131.52987        0.18330003        0.00181935
     2133.85626        0.17609925        0.00178175
     2136.18519        0.17242289        0.00176345
     2138.51665        0.17066732        0.00175411
     2140.85067        0.16926632        0.00174454
     2143.18723        0.16905454        0.00174058
     2145.52634        0.17411445        0.00176873
     2147.86800        0.18155868        0.00180850
     2150.21222        0.18753620        0.00183867
     2152.55900        0.19344310        0.00186778
     2154.90833        0.19834046        0.00189392
     2157.26024        0.19808441        0.00189385
     2159.61471        0.19574440        0.00188031
     2161.97175        0.19600160        0.00188193
     2164.33136        0.19343499        0.00186930
     2166.69354        0.19153755        0.00186260
     2169.05831        0.18624814        0.00183346
     2171.42566        0.18343548        0.00181816
     2173.79559        0.18190742        0.00180768
     2176.16810        0.18495909        0.00182303
     2178.54321        0.18792403        0.00183614
     2180.92091        0.19364024        0.00186848
     2183.30120        0.19601518        0.00188091
     2185.68409        0.19632626        0.00188295
     2188.06958        0.19274474        0.00186540
     2190.45768        0.18909016        0.00184990
     2192.84838        0.18718358        0.00183809
     2195.24169        0.18681443        0.00184146
     2197.63761        0.18351129        0.00182007
     2200.03615        0.18070938        0.00180582
     2202.43731        0.18232248        0.00181240
     2204.84108        0.18599569        0.00183255
     2207.24748        0.19464344        0.00187637
     2209.65651        0.19652282        0.00188737
     2212.06817        0.19594568        0.00188251
     2214.48245        0.19395326        0.00187215
     2216.89938        0.18961043        0.00185344
     2219.31894        0.18749263        0.00184097
     2221.74114        0.18504935        0.00182837
     2224.16598        0.18690385        0.00183892
     2226.59348        0.18611752        0.00183524
     2229.02362        0.18068488        0.00180397
     2231.45641        0.17809406        0.00179514
     2233.89186        0.17631533        0.00178517
     2236.32997        0.17834098        0.00179704
     2238.77073        0.18473522        0.00183179
     2241.21417        0.18872113        0.00184978
     2243.66026        0.18736066        0.00184517
     2246.10903        0.18328043        0.00182449
     2248.56047        0.17612174        0.00178864
     2251.01459        0.17139599        0.00176307
     2253.47138        0.17001107        0.00175725
     2255.93086        0.16780758        0.00174654
     2258.39302        0.16678098        0.00174203
     2260.85787        0.16256073        0.00171779
     2263.32540        0.16293758        0.00171907
     2265.79564        0.16450991        0.00172796
     2268.26856        0.16938238        0.00175699
     2270.74419        0.17797323        0.00180032
     2273.22252        0.18395962        0.00182630
     2275.70355        0.18909517        0.00185460
     2278.18729        0.19138335        0.00187041
     2280.67374        0.18363049        0.00183197
     2283.16291        0.17977298        0.00181172
     2285.65479        0.18009317        0.00181330
     2288.14939        0.18267020        0.00182585
     2290.64671        0.18193323        0.00181848
     2293.14676        0.18145050        0.00181330
     2295.64954        0.18453583        0.00183268
     2298.15505        0.18648862        0.00184064
     2300.66330        0.19108644        0.00186352
     2303.17428        0.19159188        0.00186869
     2305.68800        0.18811674        0.00185062
     2308.20447        0.18372786        0.00183100
     2310.72368        0.18114166        0.00181619
     2313.24564        0.18099282        0.00181325
     2315.77036        0.18222092        0.00182277
     2318.29783        0.18146367        0.00181918
     2320.82805        0.17963745        0.00180766
     2323.36104        0.17974057        0.00180936
     2325.89680        0.18372241        0.00183339
     2328.43532        0.18396591        0.00183319
     2330.97661        0.18543524        0.00184273
     2333.52068        0.18901987        0.00185915
     2336.06752        0.19160326        0.00186951
     2338.61715        0.19575590        0.00188752
     2341.16955        0.20149088        0.00191801
     2343.72474        0.20209009        0.00192414
     2346.28272        0.20211836        0.00192510
     2348.84350        0.19770933        0.00190351
     2351.40706        0.19370766        0.00188235
     2353.97343        0.19363528        0.00187796
     2356.54259        0.20132590        0.00191806
     2359.11456        0.20659451        0.00194376
     2361.68934        0.20185481        0.00191996
     2364.26693        0.19231850        0.00187164
     2366.84733        0.18800063        0.00185676
     2369.43054        0.18485397        0.00184103
     2372.01658        0.18542573        0.00184566
     2374.60544        0.18581697        0.00184533
     2377.19712        0.18941154        0.00186191
     2379.79163        0.19180469        0.00187450
     2382.38898        0.19712746        0.00190091
     2384.98916        0.19731180        0.00190273
     2387.59217        0.19182598        0.00187793
     2390.19803        0.18466052        0.00184225
     2392.80673        0.18596939        0.00184979
     2395.41828        0.18976156        0.00186754
     2398.03268        0.19207631        0.00187795
     2400.64993        0.19039790        0.00186545
     2403.27004        0.18739533        0.00185278
     2405.89301        0.18436642        0.00184292
     2408.51884        0.18396821        0.00184288
     2411.14754        0.18371786        0.00184088
     2413.77911        0.18527688        0.00184210
     2416.41354        0.18863919        0.00185891
     2419.05086        0.19206038        0.00187865
     2421.69105        0.19195514        0.00187703
     2424.33412        0.18527761        0.00184382
     2426.98008        0.18175509        0.00182960
     2429.62893        0.18033728        0.00182071
     2432.28067        0.17957489        0.00181784
     2434.93530        0.17913075        0.00181833
     2437.59283        0.17896878        0.00181696
     2440.25325        0.17981002        0.00181885
     2442.91659        0.17876873        0.00181207
     2445.58283        0.17696931        0.00180295
     2448.25198        0.17542953        0.00179649
     2450.92404        0.17637823        0.00180092
     2453.59902        0.18283507        0.00183047
     2456.27692        0.19415582        0.00188694
     2458.95774        0.20459771        0.00193947
     2461.64149        0.20604722        0.00194732
     2464.32816        0.20043742        0.00192185
     2467.01777        0.19033212        0.00187215
     2469.71031        0.18632883        0.00185018
     2472.40580        0.18750017        0.00185709
     2475.10422        0.18805709        0.00186001
     2477.80559        0.19442965        0.00189124
     2480.50991        0.20340828        0.00193682
     2483.21718        0.20107895        0.00192746
     2485.92740        0.19352701        0.00189132
     2488.64059        0.18764861        0.00186161
     2491.35673        0.18785733        0.00185889
     2494.07584        0.19611964        0.00190078
     2496.79791        0.20349197        0.00193704
     2499.52296        0.20747918        0.00195125
     2502.25098        0.21796234        0.00200132
     2504.98198        0.22347873        0.00203311
     2507.71596        0.22067616        0.00201892
     2510.45292        0.20807115        0.00195810
     2513.19287        0.19509411        0.00189351
     2515.93581        0.19453427        0.00188803
     2518.68174        0.19879749        0.00191207
     2521.43068        0.20357687        0.00193745
     2524.18261        0.19917937        0.00191266
     2526.93754        0.19434202        0.00189241
     2529.69548        0.18969121        0.00186836
     2532.45644        0.19066175        0.00187404
     2535.22040        0.19641165        0.00190298
     2537.98738        0.19984830        0.00191766
     2540.75738        0.20079684        0.00192472
     2543.53041        0.19674583        0.00190278
     2546.30646        0.19445659        0.00189278
     2549.08554        0.19714664        0.00190615
     2551.86765        0.19899560        0.00191255
     2554.65280        0.19667625        0.00190136
     2557.44100        0.19505811        0.00189522
     2560.23223        0.18893181        0.00186231
     2563.02651        0.18415141        0.00184083
     2565.82384        0.18501789        0.00184161
     2568.62422        0.18794837        0.00185468
     2571.42766        0.19149257        0.00187505
     2574.23416        0.19186999        0.00187877
     2577.04372        0.19033117        0.00187161
     2579.85635        0.18968820        0.00186516
     2582.67205        0.19666890        0.00189763
     2585.49082        0.20823353        0.00195136
     2588.31267        0.21515986        0.00198536
     2591.13759        0.21549705        0.00198775
     2593.96560        0.21112429        0.00196497
     2596.79670        0.20805243        0.00195070
     2599.63089        0.20046590        0.00191625
     2602.46817        0.19307617        0.00188135
     2605.30854        0.19019173        0.00186944
     2608.15202        0.19024521        0.00187007
     2610.99860        0.19377262        0.00188607
     2613.84829        0.19687834        0.00189978
     2616.70109        0.19581784        0.00189462
     2619.55700        0.19046449        0.00186445
     2622.41602        0.18343537        0.00182811
     2625.27817        0.17742027        0.00179928
     2628.14345        0.17530086        0.00178953
     2631.01184        0.18072101        0.00181468
     2633.88337        0.18371721        0.00182862
     2636.75804        0.18608985        0.00184281
     2639.63584        0.19282131        0.00187522
     2642.51678        0.19727108        0.00189477
     2645.40087        0.19577782        0.00188877
     2648.28810        0.19610650        0.00189046
     2651.17849        0.18874075        0.00185345
     2654.07203        0.18318497        0.00182721
     2656.96873        0.18519017        0.00183339
     2659.86859        0.18777249        0.00184656
     2662.77161        0.18905419        0.00185769
     2665.67780        0.19162796        0.00187343
     2668.58717        0.19710569        0.00189251
     2671.49971        0.19725582        0.00188928
     2674.41543        0.19520203        0.00187822
     2677.33433        0.19274719        0.00186875
     2680.25642        0.18618985        0.00183808
     2683.18169        0.17935940        0.00180231
     2686.11016        0.18238268        0.00181717
     2689.04183        0.19032613        0.00185736
     2691.97669        0.19939573        0.00189853
     2694.91476        0.20696459        0.00193507
     2697.85603        0.21213374        0.00195791
     2700.80052        0.21591031        0.00197645
     2703.74822        0.21463498        0.00196868
     2706.69913        0.20565363        0.00192645
     2709.65327        0.19717429        0.00188717
     2712.61063        0.18838784        0.00184396
     2715.57122        0.18469161        0.00182257
     2718.53504        0.18578303        0.00182841
     2721.50209        0.19160018        0.00185759
     2724.47238        0.20453826        0.00191440
     2727.44592        0.21064815        0.00194385
     2730.42270        0.20535864        0.00192222
     2733.40273        0.19414765        0.00187080
     2736.38601        0.18786776        0.00183487
     2739.37254        0.18473050        0.00181786
     2742.36234        0.18589168        0.00182514
     2745.35540        0.18825023        0.00183593
     2748.35173        0.18745631        0.00183405
     2751.35132        0.18530715        0.00182253
     2754.35419        0.18139893        0.00180201
     2757.36034        0.17625559        0.00177342
     2760.36977        0.17273456        0.00175663
     2763.38248        0.17075902        0.00174311
     2766.39849        0.16848114        0.00173424
     2769.41778        0.16756418        0.00172865
     2772.44037        0.16345972        0.00170574
     2775.46625        0.16135505        0.00169625
     2778.49544        0.16319788        0.00170585
     2781.52794        0.16462223        0.00171237
     2784.56375        0.16457563        0.00170950
     2787.60287        0.16187010        0.00169693
     2790.64530        0.16199747        0.00169834
     2793.69106        0.16053632        0.00168876
     2796.74014        0.15937942        0.00168303
     2799.79255        0.16793104        0.00172799
     2802.84829        0.17830200        0.00177696
     2805.90736        0.18801260        0.00182152
     2808.96978        0.19449046        0.00185519
     2812.03553        0.19362040        0.00185338
     2815.10463        0.18628971        0.00181795
     2818.17709        0.18370036        0.00180440
     2821.25289        0.18119354        0.00179222
     2824.33205        0.17546678        0.00176116
     2827.41458        0.17167499        0.00173793
     2830.50046        0.17324531        0.00175086
     2833.58972        0.17861325        0.00177503
     2836.68235        0.18581821        0.00180946
     2839.77835        0.19750091        0.00186668
     2842.87773        0.21123537        0.00192795
     2845.98049        0.21231468        0.00193093
     2849.08664        0.20941856        0.00191731
     2852.19618        0.20263716        0.00188436
     2855.30912        0.19544454        0.00184649
     2858.42545        0.19082564        0.00182199
     2861.54518        0.19277046        0.00183252
     2864.66832        0.19439097        0.00184222
     2867.79487        0.19166083        0.00183254
     2870.92482        0.18731938        0.00181202
     2874.05820        0.18946142        0.00181637
     2877.19499        0.19878037        0.00185952
     2880.33521        0.20183749        0.00187405
     2883.47886        0.20235843        0.00187832
     2886.62594        0.19768097        0.00185516
     2889.77645        0.18826069        0.00180829
     2892.93040        0.18338962        0.00178210
     2896.08779        0.18459384        0.00178976
     2899.24863        0.18165670        0.00177648
     2902.41291        0.18115299        0.00177026
     2905.58066        0.18137305        0.00176821
     2908.75186        0.18801800        0.00180020
     2911.92652        0.20255125        0.00187042
     2915.10464        0.21070981        0.00190861
     2918.28623        0.20543970        0.00188337
     2921.47130        0.19261649        0.00182493
     2924.65984        0.17998424        0.00176460
     2927.85186        0.17610994        0.00174355
     2931.04737        0.17858193        0.00175210
     2934.24636        0.18316827        0.00177293
     2937.44885        0.19275894        0.00181724
     2940.65483        0.19737575        0.00183987
     2943.86431        0.20061182        0.00185500
     2947.07729        0.20309374        0.00186363
     2950.29378        0.20935626        0.00189020
     2953.51378        0.21830129        0.00193190
     2956.73729        0.21540960        0.00191876
     2959.96433        0.20066388        0.00184981
     2963.19488        0.18731510        0.00178737
     2966.42896        0.18598294        0.00178475
     2969.66657        0.19299365        0.00181792
     2972.90771        0.20243094        0.00186046
     2976.15239        0.21021726        0.00189168
     2979.40061        0.21999149        0.00193204
     2982.65238        0.22456174        0.00195164
     2985.90770        0.22013608        0.00193106
     2989.16657        0.20657010        0.00187440
     2992.42899        0.19085126        0.00180249
     2995.69498        0.17829059        0.00174019
     2998.96453        0.17366571        0.00171413
     3002.23765        0.18008306        0.00174440
     3005.51434        0.18672117        0.00177630
     3008.79461        0.18438163        0.00176656
     3012.07846        0.17347921        0.00171552
     3015.36589        0.16795817        0.00168688
     3018.65691        0.17049398        0.00169433
     3021.95152        0.17859596        0.00173293
     3025.24973        0.18220063        0.00174929
     3028.55154        0.18553020        0.00176691
     3031.85695        0.18618085        0.00177051
     3035.16597        0.18277738        0.00175370
     3038.47860        0.17814522        0.00172999
     3041.79485        0.17480767        0.00171473
     3045.11471        0.17085078        0.00169221
     3048.43820        0.16936194        0.00168395
     3051.76532        0.17127438        0.00169405
     3055.09606        0.17600602        0.00171762
     3058.43045        0.18380481        0.00175418
     3061.76847        0.18724830        0.00176749
     3065.11013        0.18604271        0.00176060
     3068.45544        0.18171031        0.00173903
     3071.80441        0.17653613        0.00171646
     3075.15703        0.17355030        0.00170201
     3078.51330        0.17395309        0.00170073
     3081.87324        0.17939021        0.00172658
     3085.23685        0.18773354        0.00176342
     3088.60413        0.19874106        0.00181512
     3091.97508        0.20070442        0.00182376
     3095.34972        0.19775164        0.00181142
     3098.72803        0.19429016        0.00179458
     3102.11004        0.20251656        0.00182921
     3105.49573        0.22467430        0.00192627
     3108.88512        0.25627677        0.00205200
     3112.27821        0.27040960        0.00211065
     3115.67500        0.24893212        0.00202663
     3119.07550        0.21410112        0.00187862
     3122.47971        0.18664912        0.00174968
     3125.88764        0.17320413        0.00168866
     3129.29928        0.16472665        0.00164904
     3132.71465        0.15941024        0.00161990
     3136.13375        0.15852298        0.00161395
     3139.55658        0.15959448        0.00161966
     3142.98314        0.16292729        0.00163628
     3146.41344        0.16454443        0.00164320
     3149.84749        0.16062338        0.00162247
     3153.28529        0.15361304        0.00158574
     3156.72683        0.15083106        0.00157329
     3160.17214        0.14600279        0.00154430
     3163.62120        0.14709649        0.00155271
     3167.07403        0.14582779        0.00154709
     3170.53063        0.14518471        0.00154156
     3173.99100        0.14663433        0.00154813
     3177.45514        0.14912508        0.00156272
     3180.92307        0.15172593        0.00157762
     3184.39478        0.15949073        0.00161741
     3187.87029        0.17114469        0.00166899
     3191.34958        0.17772846        0.00169833
     3194.83267        0.17704184        0.00169631
     3198.31956        0.16930731        0.00166159
     3201.81026        0.16335326        0.00162985
     3205.30477        0.15905527        0.00160851
     3208.80310        0.15764220        0.00160178
     3212.30524        0.15854704        0.00160595
     3215.81120        0.15726587        0.00159576
     3219.32099        0.15646329        0.00159262
     3222.83461        0.15477731        0.00158224
     3226.35206        0.15707544        0.00159212
     3229.87336        0.16857699        0.00165290
     3233.39850        0.18157051        0.00171177
     3236.92748        0.19344545        0.00176713
     3240.46032        0.19531001        0.00177652
     3243.99701        0.18243265        0.00172018
     3247.53756        0.16684092        0.00164461
     3251.08198        0.15214344        0.00156493
     3254.63026        0.14554753        0.00153164
     3258.18242        0.14532261        0.00152868
     3261.73845        0.14759226        0.00154262
     3265.29837        0.15529969        0.00158183
     3268.86217        0.16741495        0.00164074
     3272.42986        0.18194891        0.00170924
     3276.00144        0.18791894        0.00173842
     3279.57693        0.17717098        0.00168934
     3283.15631        0.16449769        0.00162511
     3286.73960        0.16390945        0.00162052
     3290.32680        0.17342427        0.00166754
     3293.91792        0.17973592        0.00170175
     3297.51296        0.17194513        0.00166370
     3301.11192        0.15868898        0.00159424
     3304.71481        0.14914874        0.00154585
     3308.32163        0.14449445        0.00152301
     3311.93238        0.14514054        0.00153025
     3315.54708        0.14493080        0.00152356
     3319.16572        0.14207726        0.00150802
     3322.78832        0.14443011        0.00152002
     3326.41486        0.15481177        0.00157196
     3330.04537        0.17514750        0.00167101
     3333.67983        0.19959805        0.00178367
     3337.31827        0.21136534        0.00183901
     3340.96067        0.20087479        0.00179378
     3344.60705        0.17593983        0.00167865
     3348.25741        0.15400395        0.00156989
     3351.91176        0.13676897        0.00148137
     3355.57009        0.12914789        0.00143797
     3359.23241        0.13126392        0.00144862
     3362.89873        0.14291517        0.00150851
     3366.56906        0.16180700        0.00161073
     3370.24339        0.17690250        0.00168468
     3373.92173        0.17945199        0.00169036
     3377.60408        0.17360737        0.00166291
     3381.29045        0.16766352        0.00163545
     3384.98085        0.16748262        0.00163432
     3388.67527        0.17327441        0.00166133
     3392.37373        0.18160437        0.00170075
     3396.07622        0.18348750        0.00170908
     3399.78276        0.18288455        0.00170687
     3403.49334        0.17883918        0.00169011
     3407.20797        0.17552603        0.00167580
     3410.92665        0.17146790        0.00165461
     3414.64939        0.17034575        0.00164870
     3418.37620        0.17173004        0.00165442
     3422.10707        0.17130232        0.00165255
     3425.84201        0.16362765        0.00161815
     3429.58103        0.15252520        0.00156282
     3433.32413        0.14375615        0.00151689
     3437.07132        0.14432133        0.00151632
     3440.82260        0.15420486        0.00156710
     3444.57797        0.16872076        0.00163655
     3448.33744        0.17694109        0.00167703
     3452.10101        0.17373689        0.00166396
     3455.86869        0.16139210        0.00160671
     3459.64048        0.14616817        0.00152861
     3463.41639        0.13486104        0.00146816
     3467.19642        0.13344084        0.00145786
     3470.98058        0.14119382        0.00149942
     3474.76886        0.15482100        0.00157078
     3478.56128        0.16497815        0.00162490
     3482.35784        0.16950588        0.00164759
     3486.15855        0.17731719        0.00168216
     3489.96340        0.18621725        0.00172368
     3493.77240        0.18896114        0.00174044
     3497.58556        0.19270786        0.00175663
     3501.40289        0.20673389        0.00181696
     3505.22437        0.22047247        0.00187755
     3509.05003        0.22564280        0.00189602
     3512.87987        0.23308498        0.00192834
     3516.71389        0.23593488        0.00194282
     3520.55209        0.21853534        0.00187357
     3524.39447        0.18590135        0.00172980
     3528.24106        0.15814457        0.00159342
     3532.09184        0.15033586        0.00155085
     3535.94682        0.15358280        0.00156659
     3539.80601        0.15769430        0.00159218
     3543.66941        0.15179836        0.00156290
     3547.53703        0.14033096        0.00150311
     3551.40888        0.13080982        0.00144853
     3555.28494        0.12952411        0.00144120
     3559.16524        0.13374487        0.00146632
     3563.04977        0.14454374        0.00152358
     3566.93854        0.15662341        0.00158551
     3570.83156        0.17050428        0.00165714
     3574.72882        0.17564961        0.00168546
     3578.63034        0.16343050        0.00162336
     3582.53612        0.14985183        0.00155338
     3586.44616        0.14219980        0.00151248
     3590.36046        0.14558354        0.00153021
     3594.27904        0.16075408        0.00160988
     3598.20190        0.18513750        0.00172745
     3602.12904        0.21029639        0.00184307
     3606.06046        0.21721754        0.00187509
     3609.99617        0.20062620        0.00180282
     3613.93618        0.17428484        0.00168256
     3617.88049        0.15193818        0.00157032
     3621.82911        0.13915575        0.00150170
     3625.78203        0.13796847        0.00149615
     3629.73927        0.14680025        0.00154327
     3633.70083        0.16367459        0.00163049
     3637.66671        0.18057849        0.00171084
     3641.63692        0.19063899        0.00176076
     3645.61146        0.18884709        0.00175270
     3649.59034        0.17933334        0.00170974
     3653.57357        0.17032313        0.00166497
     3657.56114        0.17650540        0.00169538
     3661.55306        0.19678381        0.00179121
     3665.54934        0.21156222        0.00185373
     3669.54998        0.21033514        0.00185210
     3673.55499        0.19936453        0.00180301
     3677.56437        0.18120798        0.00171860
     3681.57812        0.16662546        0.00164941
     3685.59626        0.15718870        0.00160257
     3689.61878        0.15828186        0.00160515
     3693.64569        0.17527556        0.00169385
     3697.67699        0.20756767        0.00184091
     3701.71270        0.23755447        0.00196754
     3705.75281        0.24970442        0.00202229
     3709.79733        0.23062646        0.00194599
     3713.84626        0.19723245        0.00180106
     3717.89962        0.16266891        0.00163505
     3721.95740        0.14160285        0.00152683
     3726.01960        0.13558221        0.00149632
     3730.08624        0.13191573        0.00147833
     3734.15732        0.13155013        0.00147362
     3738.23284        0.13578234        0.00149659
     3742.31281        0.14555452        0.00154934
     3746.39723        0.15821805        0.00161773
     3750.48611        0.16646668        0.00165886
     3754.57945        0.16647444        0.00166176
     3758.67726        0.16067448        0.00163266
     3762.77955        0.16118916        0.00163369
     3766.88631        0.17753034        0.00171502
     3770.99755        0.20082191        0.00182854
     3775.11328        0.21732749        0.00190008
     3779.23350        0.23142743        0.00195977
     3783.35822        0.25821458        0.00206869
     3787.48744        0.29109413        0.00219955
     3791.62116        0.30032349        0.00224010
     3795.75940        0.26491360        0.00210648
     3799.90216        0.21013918        0.00187448
     3804.04943        0.17529915        0.00171382
     3808.20124        0.16538777        0.00166317
     3812.35757        0.16790632        0.00167494
     3816.51844        0.16453795        0.00166072
     3820.68385        0.15194533        0.00159772
     3824.85381        0.13874329        0.00152774
     3829.02832        0.13437707        0.00150368
     3833.20738        0.13879977        0.00152764
     3837.39101        0.14656379        0.00156911
     3841.57920        0.15961352        0.00163736
     3845.77196        0.18336381        0.00175768
     3849.96930        0.20755269        0.00187069
     3854.17122        0.22211928        0.00193646
     3858.37773        0.21875484        0.00192216
     3862.58883        0.19878017        0.00183272
     3866.80452        0.17021167        0.00169649
     3871.02482        0.14253634        0.00155151
     3875.24972        0.12404824        0.00144756
     3879.47923        0.11824329        0.00141952
     3883.71336        0.12553494        0.00145844
     3887.95210        0.14192938        0.00155123
     3892.19548        0.16061641        0.00165303
     3896.44349        0.16846784        0.00169652
     3900.69613        0.16452770        0.00167397
     3904.95341        0.16290356        0.00166606
     3909.21535        0.16336276        0.00166801
     3913.48193        0.16153169        0.00165940
     3917.75317        0.14777427        0.00158818
     3922.02907        0.13646035        0.00152685
     3926.30963        0.14300124        0.00156304
     3930.59487        0.16612682        0.00168371
     3934.88479        0.19213728        0.00181416
     3939.17939        0.19795375        0.00184298
     3943.47867        0.19634262        0.00183482
     3947.78265        0.19223181        0.00182052
     3952.09133        0.18440277        0.00178372
     3956.40471        0.17065542        0.00171615
     3960.72279        0.15113456        0.00161725
     3965.04559        0.13647800        0.00153883
     3969.37311        0.13137401        0.00150812
     3973.70535        0.13301022        0.00151374
     3978.04231        0.13683509        0.00153969
     3982.38402        0.14530293        0.00158874
     3986.73046        0.15140295        0.00162035
     3991.08164        0.14759604        0.00160145
     3995.43757        0.13712859        0.00154525
     3999.79826        0.12686808        0.00148545
     4004.16370        0.12085102        0.00145084
     4008.53391        0.11895698        0.00143650
     4012.90890        0.12806190        0.00149053
     4017.28865        0.14269683        0.00157326
     4021.67319        0.15364345        0.00163360
     4026.06251        0.15185689        0.00162657
     4030.45662        0.14226054        0.00157397
     4034.85553        0.13627800        0.00154423
     4039.25923        0.13139805        0.00151436
     4043.66775        0.12923676        0.00150265
     4048.08107        0.12447910        0.00147487
     4052.49922        0.12210018        0.00146511
     4056.92218        0.12666952        0.00149394
     4061.34997        0.13533385        0.00154214
     4065.78260        0.14829225        0.00161312
     4070.22006        0.15526934        0.00165382
     4074.66237        0.15161140        0.00163634
     4079.10952        0.13613825        0.00154853
     4083.56153        0.12606585        0.00148952
     4088.01839        0.12253108        0.00147188
     4092.48013        0.12125977        0.00146727
     4096.94673        0.11853314        0.00144864
     4101.41820        0.11628036        0.00143217
     4105.89456        0.12095013        0.00145967
     4110.37580        0.13561463        0.00154869
     4114.86193        0.15747936        0.00166821
     4119.35296        0.18049399        0.00178418
     4123.84889        0.20878162        0.00191920
     4128.34973        0.25647574        0.00213136
     4132.85548        0.30268999        0.00231346
     4137.36614        0.31738890        0.00237574
     4141.88173        0.28598003        0.00225912
     4146.40225        0.22880301        0.00201881
     4150.92770        0.17985614        0.00178775
     4155.45809        0.15341847        0.00165262
     4159.99343        0.14922574        0.00162854
     4164.53372        0.15707324        0.00167090
     4169.07896        0.17011969        0.00174005
     4173.62916        0.18921216        0.00183528
     4178.18433        0.19995962        0.00188576
     4182.74447        0.19257099        0.00185479
     4187.30958        0.17173700        0.00175062
     4191.87968        0.15044751        0.00164080
     4196.45477        0.13966654        0.00157906
     4201.03485        0.14553190        0.00161117
     4205.61993        0.16470292        0.00171390
     4210.21001        0.18870439        0.00183387
     4214.80511        0.20681018        0.00192238
     4219.40521        0.21365804        0.00195609
     4224.01034        0.19690299        0.00187744
     4228.62050        0.16985780        0.00174493
     4233.23568        0.14707097        0.00162557
     4237.85591        0.14077449        0.00158989
     4242.48117        0.13973136        0.00158067
     4247.11149        0.14506826        0.00160934
     4251.74686        0.14824952        0.00162933
     4256.38728        0.14783936        0.00162867
     4261.03277        0.14944789        0.00163488
     4265.68334        0.16011371        0.00169015
     4270.33897        0.19475167        0.00186958
     4274.99969        0.23549978        0.00205697
     4279.66550        0.26288242        0.00217324
     4284.33639        0.25930812        0.00216205
     4289.01239        0.23422736        0.00205808
     4293.69349        0.20813783        0.00193801
     4298.37970        0.19383197        0.00186639
     4303.07102        0.18416330        0.00181735
     4307.76746        0.17009810        0.00174355
     4312.46903        0.16233669        0.00170465
     4317.17573        0.16906256        0.00174128
     4321.88757        0.19148266        0.00184813
     4326.60455        0.21811516        0.00197335
     4331.32668        0.23181571        0.00203957
     4336.05396        0.23791004        0.00206687
     4340.78640        0.24351143        0.00209083
     4345.52401        0.24487658        0.00209656
     4350.26678        0.23273335        0.00204046
     4355.01474        0.21451459        0.00196177
     4359.76787        0.19384114        0.00186431
     4364.52619        0.17473475        0.00176983
     4369.28971        0.16205322        0.00170239
     4374.05843        0.16804800        0.00173178
     4378.83235        0.19249764        0.00185626
     4383.61148        0.20992874        0.00194226
     4388.39582        0.20153748        0.00190134
     4393.18539        0.17218726        0.00175963
     4397.98019        0.14472156        0.00161375
     4402.78021        0.13060183        0.00152580
     4407.58548        0.12797810        0.00150700
     4412.39599        0.12673091        0.00150662
     4417.21176        0.12633848        0.00150712
     4422.03277        0.12116200        0.00147175
     4426.85905        0.12270657        0.00148165
     4431.69060        0.13101091        0.00152820
     4436.52742        0.14245267        0.00159410
     4441.36952        0.15919657        0.00168567
     4446.21691        0.18119722        0.00179362
     4451.06958        0.20993338        0.00193117
     4455.92755        0.24500619        0.00208695
     4460.79082        0.26215450        0.00216105
     4465.65941        0.23745847        0.00205781
     4470.53330        0.19149039        0.00184794
     4475.41251        0.15069791        0.00163358
     4480.29705        0.13057808        0.00152161
     4485.18692        0.12139291        0.00147028
     4490.08213        0.11639521        0.00143864
     4494.98268        0.11546603        0.00143361
     4499.88858        0.11868498        0.00144736
     4504.79983        0.12526752        0.00148181
     4509.71645        0.13098445        0.00151833
     4514.63843        0.13523296        0.00154379
     4519.56578        0.14440523        0.00159855
     4524.49851        0.16183400        0.00168791
     4529.43662        0.17940394        0.00177882
     4534.38012        0.19582388        0.00185771
     4539.32902        0.20546756        0.00190591
     4544.28332        0.19515391        0.00185624
     4549.24302        0.17025902        0.00173087
     4554.20814        0.14940624        0.00161995
     4559.17868        0.14779539        0.00161341
     4564.15464        0.16713444        0.00171284
     4569.13604        0.19624980        0.00185156
     4574.12287        0.21729903        0.00195222
     4579.11514        0.21686009        0.00195217
     4584.11286        0.20797629        0.00190859
     4589.11604        0.22609067        0.00198382
     4594.12468        0.29778775        0.00228042
     4599.13878        0.38366752        0.00259005
     4604.15836        0.40625811        0.00266631
     4609.18341        0.34170204        0.00244669
     4614.21395        0.24502773        0.00207217
     4619.24998        0.17531132        0.00175112
     4624.29151        0.13922877        0.00155695
     4629.33854        0.12786458        0.00148798
     4634.39107        0.12954120        0.00149819
     4639.44912        0.13892429        0.00154931
     4644.51270        0.14739850        0.00159478
     4649.58179        0.15821269        0.00165582
     4654.65642        0.16564292        0.00169135
     4659.73659        0.17046413        0.00171641
     4664.82231        0.15926134        0.00165920
     4669.91357        0.13871034        0.00154509
     4675.01039        0.12591385        0.00147378
     4680.11278        0.11809984        0.00142445
     4685.22073        0.11346992        0.00139613
     4690.33426        0.11185910        0.00138725
     4695.45336        0.11845351        0.00142351
     4700.57806        0.14320836        0.00156385
     4705.70835        0.18192374        0.00176261
     4710.84424        0.22196448        0.00195102
     4715.98573        0.24295060        0.00204036
     4721.13284        0.24704860        0.00205492
     4726.28556        0.24435070        0.00204391
     4731.44390        0.23077081        0.00198535
     4736.60788        0.20858823        0.00188583
     4741.77749        0.17974350        0.00174842
     4746.95275        0.15244129        0.00161331
     4752.13365        0.12997159        0.00148993
     4757.32021        0.11551090        0.00140477
     4762.51243        0.10736382        0.00135043
     4767.71031        0.10438746        0.00133190
     4772.91387        0.10580557        0.00133980
     4778.12311        0.10506636        0.00133431
     4783.33803        0.10659488        0.00133937
     4788.55864        0.12031181        0.00142090
     4793.78496        0.16167356        0.00164652
     4799.01697        0.22616500        0.00194888
     4804.25470        0.27593251        0.00215452
     4809.49814        0.27636908        0.00215559
     4814.74731        0.23418054        0.00198079
     4820.00220        0.19274767        0.00179614
     4825.26283        0.16816104        0.00168099
     4830.52920        0.14730367        0.00156998
     4835.80132        0.13056486        0.00147602
     4841.07920        0.11592090        0.00139049
     4846.36283        0.10679375        0.00133398
     4851.65223        0.10328545        0.00131395
     4856.94741        0.09792985        0.00127608
     4862.24836        0.09713350        0.00127031
     4867.55510        0.09719158        0.00127088
     4872.86763        0.09884130        0.00128152
     4878.18596        0.11155209        0.00135767
     4883.51009        0.14458627        0.00154343
     4888.84003        0.18852284        0.00176827
     4894.17579        0.22442858        0.00192459
     4899.51738        0.24665407        0.00201516
     4904.86479        0.27334333        0.00212203
     4910.21804        0.28845079        0.00217906
     4915.57714        0.26992983        0.00210579
     4920.94208        0.22231939        0.00191150
     4926.31288        0.18074398        0.00172178
     4931.68954        0.16360173        0.00163747
     4937.07206        0.17207408        0.00168094
     4942.46047        0.19464442        0.00178751
     4947.85475        0.21253318        0.00186360
     4953.25492        0.20428997        0.00182364
     4958.66099        0.18737153        0.00174661
     4964.07295        0.18059217        0.00171151
     4969.49082        0.19133868        0.00176438
     4974.91461        0.19053405        0.00176120
     4980.34431        0.17269020        0.00167195
     4985.77994        0.15579654        0.00158598
     4991.22150        0.14524925        0.00153065
     4996.66901        0.13466012        0.00147506
     5002.12245        0.12263946        0.00140702
     5007.58185        0.11045409        0.00133732
     5013.04721        0.10351919        0.00129200
     5018.51853        0.10718092        0.00131173
     5023.99583        0.13102252        0.00145009
     5029.47910        0.16285406        0.00161441
     5034.96836        0.18482046        0.00172251
     5040.46360        0.18094924        0.00170392
     5045.96485        0.15925206        0.00159538
     5051.47210        0.13838566        0.00148394
     5056.98536        0.12621176        0.00141496
     5062.50464        0.12495951        0.00141121
     5068.02994        0.12843838        0.00142936
     5073.56127        0.13231813        0.00144942
     5079.09864        0.12975124        0.00143709
     5084.64205        0.12100390        0.00138575
     5090.19151        0.11328233        0.00133737
     5095.74703        0.10809413        0.00130399
     5101.30862        0.10606770        0.00129640
     5106.87627        0.10574917        0.00129534
     5112.45000        0.10684206        0.00129776
     5118.02981        0.11991547        0.00137493
     5123.61571        0.15681306        0.00157218
     5129.20771        0.21286375        0.00182759
     5134.80582        0.25060995        0.00198389
     5140.41003        0.24492720        0.00196319
     5146.02036        0.21080675        0.00181941
     5151.63681        0.19443762        0.00174396
     5157.25939        0.20247852        0.00177768
     5162.88811        0.20747550        0.00180101
     5168.52297        0.20774629        0.00180107
     5174.16398        0.20748835        0.00179650
     5179.81115        0.20355685        0.00177491
     5185.46448        0.18781950        0.00170641
     5191.12398        0.16751779        0.00161377
     5196.78966        0.14824065        0.00151726
     5202.46152        0.14022638        0.00147357
     5208.13958        0.14362559        0.00148947
     5213.82383        0.15432561        0.00154321
     5219.51428        0.15889257        0.00156939
     5225.21094        0.15613002        0.00155431
     5230.91383        0.15549216        0.00154872
     5236.62293        0.15988567        0.00157141
     5242.33827        0.17142119        0.00162270
     5248.05984        0.20910751        0.00178800
     5253.78766        0.28638959        0.00209408
     5259.52173        0.37528316        0.00240183
     5265.26206        0.43813183        0.00259239
     5271.00866        0.45742725        0.00264698
     5276.76152        0.42811554        0.00255751
     5282.52067        0.36684944        0.00236837
     5288.28610        0.29636347        0.00212980
     5294.05782        0.23370754        0.00188845
     5299.83585        0.18599419        0.00168478
     5305.62017        0.15387476        0.00153122
     5311.41082        0.13788797        0.00144757
     5317.20778        0.13058839        0.00140643
     5323.01107        0.12599928        0.00138001
     5328.82069        0.12208152        0.00135632
     5334.63665        0.12400537        0.00136479
     5340.45896        0.13004107        0.00139878
     5346.28763        0.13782437        0.00143875
     5352.12266        0.14966355        0.00149970
     5357.96405        0.15731843        0.00153886
     5363.81182        0.14987407        0.00150222
     5369.66597        0.13416029        0.00141811
     5375.52652        0.12119495        0.00134733
     5381.39346        0.11485199        0.00131174
     5387.26680        0.10946985        0.00127909
     5393.14655        0.10535793        0.00125569
     5399.03272        0.09900998        0.00121489
     5404.92531        0.09395150        0.00118092
     5410.82434        0.08884098        0.00115049
     5416.72980        0.08886902        0.00114936
     5422.64171        0.08886750        0.00114776
     5428.56007        0.08531330        0.00112413
     5434.48489        0.08577937        0.00112726
     5440.41618        0.08841730        0.00114344
     5446.35394        0.09544152        0.00118823
     5452.29818        0.11061822        0.00127628
     5458.24891        0.14551742        0.00146478
     5464.20613        0.19166498        0.00167913
     5470.16986        0.21484306        0.00177693
     5476.14009        0.20023494        0.00171337
     5482.11684        0.16885524        0.00157508
     5488.10011        0.14262159        0.00144752
     5494.08992        0.12871127        0.00137379
     5500.08626        0.11854060        0.00131896
     5506.08914        0.10891925        0.00126150
     5512.09858        0.10021800        0.00120824
     5518.11458        0.09602678        0.00118346
     5524.13714        0.09417165        0.00117209
     5530.16627        0.09400897        0.00117025
     5536.20199        0.09498170        0.00117444
     5542.24429        0.10409501        0.00122784
     5548.29319        0.12252547        0.00132701
     5554.34869        0.15626863        0.00150078
     5560.41079        0.19176577        0.00166546
     5566.47952        0.21420018        0.00175852
     5572.55487        0.23116795        0.00182580
     5578.63685        0.24677372        0.00188782
     5584.72546        0.24105397        0.00186398
     5590.82072        0.20651622        0.00172387
     5596.92264        0.16831639        0.00155483
     5603.03121        0.15422302        0.00148494
     5609.14645        0.17688190        0.00158962
     5615.26837        0.21274766        0.00174293
     5621.39697        0.23705862        0.00183999
     5627.53225        0.22277554        0.00178232
     5633.67423        0.18711596        0.00163208
     5639.82292        0.15155915        0.00146863
     5645.97832        0.12641866        0.00134148
     5652.14043        0.11334333        0.00126896
     5658.30927        0.10436894        0.00121674
     5664.48484        0.10090445        0.00119177
     5670.66715        0.10143035        0.00119491
     5676.85621        0.10411069        0.00121194
     5683.05203        0.10823373        0.00123655
     5689.25461        0.11473087        0.00127134
     5695.46395        0.12088027        0.00130319
     5701.68008        0.12208942        0.00130919
     5707.90299        0.12810911        0.00133882
     5714.13269        0.15405326        0.00146296
     5720.36918        0.19140868        0.00163383
     5726.61249        0.21006005        0.00171923
     5732.86261        0.19305890        0.00164473
     5739.11955        0.16783237        0.00153013
     5745.38332        0.15743750        0.00148381
     5751.65393        0.15961628        0.00149366
     5757.93138        0.15900959        0.00148719
     5764.21568        0.14619893        0.00142310
     5770.50684        0.13005458        0.00134167
     5776.80487        0.11798121        0.00127881
     5783.10977        0.11094753        0.00123813
     5789.42155        0.11050798        0.00123196
     5795.74022        0.12269090        0.00129537
     5802.06579        0.14756403        0.00141992
     5808.39826        0.16970293        0.00152613
     5814.73764        0.16692909        0.00151254
     5821.08394        0.14845476        0.00142230
     5827.43717        0.13335336        0.00134816
     5833.79733        0.13883372        0.00137272
     5840.16443        0.16912496        0.00151405
     5846.53849        0.20384461        0.00166707
     5852.91949        0.21153686        0.00169539
     5859.30747        0.18774194        0.00159513
     5865.70241        0.15565046        0.00145129
     5872.10434        0.13176402        0.00133266
     5878.51325        0.12077669        0.00127518
     5884.92916        0.11654014        0.00125024
     5891.35207        0.11513485        0.00124158
     5897.78199        0.11684444        0.00124782
     5904.21892        0.12330907        0.00128293
     5910.66288        0.12763955        0.00130435
     5917.11388        0.12605095        0.00129559
     5923.57192        0.12665473        0.00129735
     5930.03700        0.14423649        0.00138207
     5936.50914        0.18062925        0.00154439
     5942.98835        0.22778404        0.00173488
     5949.47462        0.26381924        0.00186813
     5955.96798        0.28615506        0.00194511
     5962.46842        0.30956295        0.00201874
     5968.97596        0.33548991        0.00210209
     5975.49059        0.33943284        0.00211450
     5982.01234        0.32735332        0.00207169
     5988.54121        0.32786934        0.00207285
     5995.07720        0.33485432        0.00209151
     6001.62033        0.31976072        0.00204414
     6008.17060        0.27934478        0.00190783
     6014.72802        0.22911323        0.00172727
     6021.29259        0.19197584        0.00157844
     6027.86433        0.16749971        0.00147192
     6034.44324        0.15189979        0.00139997
     6041.02933        0.13914542        0.00134045
     6047.62261        0.12746916        0.00128145
     6054.22309        0.11898989        0.00123586
     6060.83077        0.11121038        0.00119121
     6067.44566        0.10664132        0.00116667
     6074.06777        0.10628800        0.00116418
     6080.69711        0.10588756        0.00116003
     6087.33368        0.10255685        0.00113887
     6093.97750        0.10289604        0.00113983
     6100.62856        0.10748921        0.00116522
     6107.28689        0.11367678        0.00119811
     6113.95249        0.11818071        0.00121870
     6120.62535        0.11853056        0.00121974
     6127.30551        0.11676214        0.00121381
     6133.99295        0.11004748        0.00117556
     6140.68769        0.10906531        0.00116573
     6147.38974        0.12131972        0.00122858
     6154.09910        0.14970427        0.00136051
     6160.81579        0.17924806        0.00148857
     6167.53980        0.19134482        0.00154138
     6174.27116        0.18082428        0.00149624
     6181.00986        0.16892267        0.00144405
     6187.75592        0.17248482        0.00145876
     6194.50934        0.17879910        0.00148330
     6201.27013        0.17126751        0.00145075
     6208.03830        0.15554651        0.00138389
     6214.81385        0.13882931        0.00130487
     6221.59680        0.12649953        0.00124190
     6228.38716        0.11389329        0.00117710
     6235.18492        0.10611532        0.00113556
     6241.99011        0.10398492        0.00112420
     6248.80272        0.11010452        0.00115519
     6255.62276        0.11910759        0.00120071
     6262.45025        0.12170515        0.00121259
     6269.28520        0.11856413        0.00119484
     6276.12760        0.11361338        0.00116772
     6282.97747        0.11299864        0.00116305
     6289.83481        0.12071057        0.00120237
     6296.69964        0.12492496        0.00122291
     6303.57197        0.12337567        0.00121219
     6310.45179        0.13124627        0.00124820
     6317.33912        0.17426969        0.00143655
     6324.23397        0.26501036        0.00177172
     6331.13634        0.35427246        0.00204750
     6338.04625        0.37727982        0.00211376
     6344.96370        0.33158960        0.00198046
     6351.88870        0.27769540        0.00180960
     6358.82125        0.26582939        0.00176767
     6365.76138        0.28292902        0.00182122
     6372.70907        0.29925643        0.00187220
     6379.66435        0.28783427        0.00183446
     6386.62723        0.25166232        0.00171423
     6393.59770        0.20967198        0.00156426
     6400.57577        0.17508298        0.00142708
     6407.56147        0.14841878        0.00131242
     6414.55479        0.13011273        0.00122633
     6421.55574        0.12069001        0.00118101
     6428.56433        0.11603671        0.00115600
     6435.58057        0.11427825        0.00114767
     6442.60447        0.11385936        0.00114561
     6449.63604        0.11656295        0.00115625
     6456.67528        0.12515433        0.00119707
     6463.72220        0.13672213        0.00124994
     6470.77681        0.14162895        0.00127062
     6477.83913        0.13536582        0.00123898
     6484.90915        0.13002598        0.00121400
     6491.98688        0.13346652        0.00122742
     6499.07235        0.15096915        0.00130587
     6506.16554        0.16864269        0.00138079
     6513.26648        0.17115621        0.00139016
     6520.37517        0.15971788        0.00134047
     6527.49161        0.14279608        0.00126438
     6534.61582        0.12984845        0.00120500
     6541.74781        0.11832407        0.00114929
     6548.88758        0.10942673        0.00110268
     6556.03515        0.10524011        0.00107932
     6563.19051        0.10362429        0.00107283
     6570.35369        0.10058452        0.00105704
     6577.52468        0.09683120        0.00103576
     6584.70350        0.09222887        0.00100938
     6591.89015        0.08892533        0.00099227
     6599.08465        0.08916569        0.00099238
     6606.28700        0.09294992        0.00101039
     6613.49721        0.10302472        0.00106285
     6620.71529        0.12086472        0.00114946
     6627.94125        0.15085876        0.00128178
     6635.17510        0.19040738        0.00144083
     6642.41684        0.23471145        0.00159873
     6649.66648        0.25883669        0.00168208
     6656.92404        0.26034804        0.00168428
     6664.18952        0.25568987        0.00166620
     6671.46292        0.26038162        0.00167917
     6678.74427        0.25918394        0.00167417
     6686.03356        0.23127431        0.00157949
     6693.33081        0.20297973        0.00148036
     6700.63602        0.19059453        0.00143119
     6707.94920        0.18448824        0.00140661
     6715.27037        0.17402952        0.00136812
     6722.59953        0.15512383        0.00129117
     6729.93669        0.13411795        0.00119955
     6737.28185        0.11907039        0.00112736
     6744.63503        0.11036189        0.00108538
     6751.99624        0.10340714        0.00104887
     6759.36548        0.09788506        0.00101772
     6766.74276        0.09282430        0.00098958
     6774.12810        0.09036045        0.00097694
     6781.52149        0.08868765        0.00096957
     6788.92296        0.08968072        0.00097248
     6796.33250        0.09524123        0.00100151
     6803.75013        0.09858040        0.00101921
     6811.17586        0.09794327        0.00101249
     6818.60969        0.09509465        0.00099746
     6826.05163        0.09183837        0.00098030
     6833.50170        0.08968681        0.00096847
     6840.95989        0.08786415        0.00095649
     6848.42623        0.08799617        0.00095429
     6855.90072        0.08890846        0.00095858
     6863.38336        0.10113793        0.00102134
     6870.87417        0.13956523        0.00120156
     6878.37315        0.19505545        0.00142005
     6885.88033        0.24065203        0.00157821
     6893.39569        0.26007292        0.00163881
     6900.91926        0.29067532        0.00172921
     6908.45103        0.38643365        0.00199773
     6915.99103        0.51891860        0.00231565
     6923.53926        0.58620993        0.00246392
     6931.09572        0.53824295        0.00235814
     6938.66044        0.43781192        0.00212490
     6946.23341        0.35265415        0.00190233
     6953.81464        0.29455397        0.00173494
     6961.40415        0.25796001        0.00162436
     6969.00194        0.23914247        0.00156284
     6976.60802        0.24823825        0.00159149
     6984.22241        0.28943993        0.00171557
     6991.84511        0.32981702        0.00182957
     6999.47612        0.33520592        0.00184630
     7007.11547        0.30062569        0.00174629
     7014.76315        0.25390926        0.00160300
     7022.41918        0.21460505        0.00147248
     7030.08356        0.18494536        0.00136624
     7037.75631        0.16481590        0.00128701
     7045.43743        0.15275319        0.00123665
     7053.12694        0.14703734        0.00121319
     7060.82484        0.14160404        0.00119002
     7068.53114        0.13422849        0.00115850
     7076.24585        0.12209297        0.00110368
     7083.96899        0.11117021        0.00105313
     7091.70055        0.10542465        0.00102564
     7099.44055        0.10538246        0.00102628
     7107.18899        0.10834634        0.00103817
     7114.94590        0.11236901        0.00105533
     7122.71127        0.11164608        0.00105227
     7130.48511        0.10602926        0.00102412
     7138.26744        0.10085242        0.00099801
     7146.05827        0.09604337        0.00097255
     7153.85759        0.09529637        0.00096815
     7161.66543        0.10143595        0.00099975
     7169.48179        0.12300472        0.00109870
     7177.30668        0.18105113        0.00132849
     7185.14011        0.27211601        0.00163257
     7192.98210        0.34762701        0.00184900
     7200.83263        0.35413109        0.00186807
     7208.69174        0.31085970        0.00174866
     7216.55943        0.26535946        0.00161496
     7224.43570        0.24968958        0.00156549
     7232.32057        0.26697862        0.00161377
     7240.21404        0.30193171        0.00171293
     7248.11613        0.32494699        0.00177912
     7256.02685        0.31777302        0.00176107
     7263.94620        0.28997719        0.00167980
     7271.87419        0.25368776        0.00157195
     7279.81083        0.21616125        0.00144925
     7287.75614        0.18367130        0.00133727
     7295.71012        0.15929129        0.00124308
     7303.67277        0.14094357        0.00116770
     7311.64412        0.13040877        0.00112260
     7319.62417        0.12234477        0.00108762
     7327.61293        0.11848258        0.00106856
     7335.61041        0.12134304        0.00107909
     7343.61662        0.13908538        0.00115331
     7351.63156        0.18900559        0.00134336
     7359.65525        0.27503286        0.00162289
     7367.68770        0.36175289        0.00186583
     7375.72892        0.38515081        0.00192617
     7383.77891        0.34227024        0.00181497
     7391.83769        0.27840627        0.00163467
     7399.90527        0.22554107        0.00146976
     7407.98165        0.18822542        0.00134170
     7416.06684        0.16159887        0.00124126
     7424.16086        0.14174904        0.00115956
     7432.26371        0.12627887        0.00109681
     7440.37541        0.11357751        0.00104001
     7448.49595        0.10490697        0.00099634
     7456.62537        0.09838022        0.00096651
     7464.76365        0.09337087        0.00093915
     7472.91082        0.09092347        0.00092614
     7481.06688        0.08886642        0.00091666
     7489.23184        0.08643735        0.00090208
     7497.40571        0.08336735        0.00088678
     7505.58850        0.08155499        0.00087608
     7513.78022        0.08229169        0.00087978
     7521.98089        0.08177457        0.00087662
     7530.19050        0.08124992        0.00087343
     7538.40908        0.08177590        0.00087539
     7546.63662        0.08053398        0.00086944
     7554.87315        0.07892447        0.00085999
     7563.11866        0.07878589        0.00085943
     7571.37317        0.07791707        0.00085555
     7579.63670        0.07622548        0.00084319
     7587.90924        0.07464891        0.00083417
     7596.19081        0.07312467        0.00082588
     7604.48142        0.07286486        0.00082231
     7612.78107        0.07167126        0.00081683
     7621.08979        0.07071782        0.00081066
     7629.40757        0.07289854        0.00082239
     7637.73443        0.07759031        0.00084977
     7646.07038        0.09082193        0.00091572
     7654.41543        0.11723699        0.00104189
     7662.76959        0.15163846        0.00118580
     7671.13286        0.17225268        0.00126379
     7679.50526        0.16915311        0.00125166
     7687.88680        0.15618961        0.00120283
     7696.27749        0.14166356        0.00114451
     7704.67733        0.12917432        0.00109173
     7713.08635        0.11761241        0.00104300
     7721.50454        0.10996370        0.00100649
     7729.93191        0.10421983        0.00097917
     7738.36849        0.09914285        0.00095554
     7746.81427        0.09458209        0.00093214
     7755.26927        0.09283579        0.00092191
     7763.73350        0.09509354        0.00093184
     7772.20697        0.10373097        0.00097354
     7780.68969        0.11611388        0.00102943
     7789.18166        0.12613138        0.00107409
     7797.68290        0.12378576        0.00106336
     7806.19342        0.11289537        0.00101590
     7814.71323        0.10149216        0.00096313
     7823.24234        0.09583442        0.00093660
     7831.78076        0.09508657        0.00093111
     7840.32849        0.09506105        0.00092988
     7848.88556        0.09569088        0.00093337
     7857.45196        0.09435310        0.00092631
     7866.02771        0.09068793        0.00090802
     7874.61283        0.08548331        0.00087990
     7883.20731        0.08162698        0.00086128
     7891.81117        0.08058756        0.00085587
     7900.42442        0.07943764        0.00084893
     7909.04708        0.07767619        0.00083765
     7917.67914        0.07548767        0.00082485
     7926.32063        0.07333239        0.00081445
     7934.97155        0.07157739        0.00080544
     7943.63191        0.07068302        0.00079944
     7952.30172        0.07065672        0.00079881
     7960.98099        0.06969632        0.00079138
     7969.66974        0.07008087        0.00079345
     7978.36797        0.07236478        0.00080545
     7987.07569        0.07714974        0.00083260
     7995.79292        0.08795242        0.00088781
     8004.51966        0.10429072        0.00096802
     8013.25592        0.13698894        0.00110730
     8022.00173        0.19738847        0.00132867
     8030.75707        0.27761511        0.00157789
     8039.52197        0.33024571        0.00172174
     8048.29644        0.32515292        0.00171119
     8057.08048        0.27987975        0.00158768
     8065.87411        0.23252285        0.00144587
     8074.67734        0.19719759        0.00133045
     8083.49018        0.17308350        0.00124760
     8092.31264        0.15632564        0.00118291
     8101.14472        0.15205697        0.00116546
     8109.98644        0.17287883        0.00124055
     8118.83782        0.23954786        0.00146034
     8127.69885        0.32980974        0.00171758
     8136.56956        0.38316771        0.00185634
     8145.44994        0.37076776        0.00182592
     8154.34002        0.31500131        0.00168059
     8163.23980        0.25603154        0.00151360
     8172.14930        0.21323752        0.00137961
     8181.06852        0.19264005        0.00131101
     8189.99747        0.19751235        0.00132623
     8198.93617        0.22511727        0.00141598
     8207.88463        0.25384906        0.00150484
     8216.84285        0.25811184        0.00151836
     8225.81085        0.23186327        0.00143821
     8234.78863        0.19882735        0.00133085
     8243.77622        0.16804412        0.00122179
     8252.77361        0.14434340        0.00113140
     8261.78082        0.13116255        0.00108065
     8270.79787        0.12092996        0.00103770
     8279.82475        0.11206432        0.00099623
     8288.86149        0.10426966        0.00096084
     8297.90809        0.09897164        0.00093652
     8306.96457        0.09599946        0.00092144
     8316.03093        0.09528983        0.00091822
     8325.10718        0.09662161        0.00092553
     8334.19334        0.10380165        0.00095767
     8343.28942        0.12890023        0.00106474
     8352.39542        0.17925291        0.00125684
     8361.51136        0.23028863        0.00142954
     8370.63726        0.24708852        0.00148166
     8379.77311        0.23169381        0.00143436
     8388.91893        0.20247572        0.00133994
     8398.07474        0.17507975        0.00124488
     8407.24053        0.15536856        0.00117035
     8416.41634        0.14774635        0.00114226
     8425.60215        0.16118167        0.00119239
     8434.79799        0.19539441        0.00131301
     8444.00387        0.23106886        0.00142809
     8453.21980        0.24300189        0.00146695
     8462.44578        0.22522534        0.00141441
     8471.68184        0.19421380        0.00131112
     8480.92797        0.16580591        0.00121230
     8490.18419        0.14567002        0.00113557
     8499.45052        0.13238687        0.00108062
     8508.72696        0.13948620        0.00110760
     8518.01353        0.18594435        0.00127903
     8527.31023        0.29077503        0.00160284
     8536.61708        0.41797295        0.00192610
     8545.93408        0.50198262        0.00211549
     8555.26126        0.49819229        0.00210713
     8564.59861        0.43051558        0.00195834
     8573.94616        0.34870663        0.00175832
     8583.30390        0.28017229        0.00157434
     8592.67186        0.22956212        0.00142554
     8602.05005        0.20020929        0.00133094
     8611.43847        0.18940583        0.00129398
     8620.83713        0.19224397        0.00130335
     8630.24606        0.19151811        0.00130072
     8639.66525        0.18033105        0.00126274
     8649.09473        0.16134596        0.00119306
     8658.53449        0.14125471        0.00111546
     8667.98456        0.12357283        0.00104382
     8677.44494        0.11127426        0.00099077
     8686.91565        0.10228056        0.00095041
     8696.39669        0.09549349        0.00091883
     8705.88808        0.09077309        0.00089764
     8715.38983        0.08630975        0.00087270
     8724.90196        0.08266752        0.00085294
     8734.42446        0.07983157        0.00083880
     8743.95735        0.07789115        0.00082847
     8753.50065        0.07450721        0.00080994
     8763.05437        0.07361253        0.00080586
     8772.61851        0.07501001        0.00081523
     8782.19309        0.07821980        0.00083348
     8791.77812        0.08126137        0.00084747
     8801.37362        0.08499375        0.00086585
     8810.97958        0.08779479        0.00088005
     8820.59603        0.08664142        0.00087576
     8830.22298        0.08311890        0.00085820
     8839.86043        0.07988681        0.00083971
     8849.50840        0.08087372        0.00084734
     8859.16690        0.08896549        0.00088715
     8868.83594        0.10446850        0.00096140
     8878.51553        0.12235874        0.00104081
     8888.20569        0.12901518        0.00107024
     8897.90643        0.12490850        0.00105409
     8907.61775        0.11559749        0.00101335
     8917.33967        0.10427239        0.00096235
     8927.07220        0.09695067        0.00092900
     8936.81536        0.09098061        0.00089918
     8946.56915        0.08685229        0.00087707
     8956.33358        0.08385244        0.00086268
     8966.10867        0.08093513        0.00084911
     8975.89443        0.07960059        0.00084171
     8985.69087        0.07972669        0.00084046
     8995.49800        0.08180970        0.00085262
     9005.31584        0.08263529        0.00085839
     9015.14439        0.08088272        0.00084941
     9024.98367        0.07779896        0.00083252
     9034.83368        0.07436291        0.00081378
     9044.69445        0.07277666        0.00080656
     9054.56598        0.07178511        0.00080118
     9064.44828        0.06922180        0.00078660
     9074.34137        0.06944124        0.00078903
     9084.24526        0.07007086        0.00079241
     9094.15995        0.07005114        0.00079426
     9104.08547        0.07103000        0.00079927
     9114.02182        0.07147226        0.00080028
     9123.96902        0.07356381        0.00081229
     9133.92707        0.07421265        0.00081623
     9143.89599        0.07355799        0.00081343
     9153.87579        0.07299294        0.00081060
     9163.86648        0.07224503        0.00080641
     9173.86807        0.07195620        0.00080508
     9183.88058        0.07061049        0.00079748
     9193.90402        0.07019804        0.00079569
     9203.93840        0.07038092        0.00079743
     9213.98373        0.06935865        0.00079325
     9224.04003        0.06860173        0.00078747
     9234.10730        0.06830123        0.00078686
     9244.18556        0.06713960        0.00078084
     9254.27481        0.06626032        0.00077491
     9264.37508        0.06633857        0.00077474
     9274.48638        0.06776626        0.00078285
     9284.60870        0.07156292        0.00080672
     9294.74208        0.07827359        0.00084224
     9304.88651        0.10076398        0.00095533
     9315.04202        0.14201805        0.00113626
     9325.20861        0.19108385        0.00132082
     9335.38630        0.23825741        0.00147764
     9345.57510        0.30186457        0.00166414
     9355.77501        0.39459311        0.00190491
     9365.98606        0.47652413        0.00209612
     9376.20825        0.49363872        0.00213536
     9386.44160        0.44620138        0.00203055
     9396.68612        0.38593182        0.00188786
     9406.94182        0.34760828        0.00179007
     9417.20871        0.35053521        0.00179696
     9427.48681        0.40279311        0.00192871
     9437.77612        0.47353040        0.00209383
     9448.07667        0.49921005        0.00215278
     9458.38846        0.45675906        0.00206243
     9468.71150        0.37552591        0.00186949
     9479.04581        0.29777207        0.00166327
     9489.39139        0.24089163        0.00149544
     9499.74827        0.20159296        0.00136952
     9510.11645        0.16716526        0.00124632
     9520.49595        0.14192728        0.00114856
     9530.88678        0.12289780        0.00106847
     9541.28895        0.10848226        0.00100533
     9551.70247        0.09835839        0.00095944
     9562.12736        0.09085735        0.00092166
     9572.56362        0.08454813        0.00088769
     9583.01127        0.08104929        0.00087033
     9593.47033        0.08087758        0.00087129
     9603.94080        0.08097667        0.00087129
     9614.42270        0.08038575        0.00086849
     9624.91604        0.07893987        0.00086106
     9635.42084        0.07741472        0.00085332
     9645.93710        0.07665097        0.00084961
     9656.46483        0.07767673        0.00085692
     9667.00406        0.07817476        0.00085823
     9677.55478        0.08036653        0.00087027
     9688.11703        0.08378890        0.00088828
     9698.69080        0.08574448        0.00089966
     9709.27611        0.08562757        0.00089944
     9719.87298        0.08370286        0.00088951
     9730.48141        0.07933918        0.00086696
     9741.10142        0.07542302        0.00084668
     9751.73302        0.07366015        0.00083608
     9762.37622        0.06998411        0.00081651
     9773.03104        0.06815258        0.00080664
     9783.69749        0.06693565        0.00080012
     9794.37557        0.06589555        0.00079481
     9805.06532        0.06524058        0.00079005
     9815.76673        0.06464176        0.00078523
     9826.47982        0.06444209        0.00078487
     9837.20460        0.06484773        0.00078787
     9847.94109        0.06403041        0.00078421
     9858.68930        0.06417980        0.00078577
     9869.44923        0.06446283        0.00078839
     9880.22091        0.06307160        0.00077950
     9891.00435        0.06335227        0.00078082
     9901.79956        0.06473971        0.00079180
     9912.60655        0.06534769        0.00079809
     9923.42533        0.06446437        0.00079334
     9934.25592        0.06410262        0.00079053
     9945.09833        0.06346263        0.00078449
     9955.95258        0.06464227        0.00079237
     9966.81867        0.06700495        0.00080683
     9977.69662        0.07484700        0.00085673
     9988.58644        0.08693500        0.00092244
     9999.48815        0.10089802        0.00099559
    10010.40176        0.10823434        0.00103131
    10021.32728        0.11186079        0.00104787
    10032.26472        0.11843849        0.00107964
    10043.21410        0.14062524        0.00117628
    10054.17543        0.17584409        0.00131951
    10065.14872        0.20515870        0.00142653
    10076.13399        0.21196165        0.00145279
    10087.13125        0.19433144        0.00139164
    10098.14051        0.16931561        0.00129904
    10109.16179        0.14828369        0.00121691
    10120.19510        0.13759953        0.00117236
    10131.24045        0.14836516        0.00121650
    10142.29785        0.21095652        0.00145199
    10153.36732        0.36881454        0.00192635
    10164.44888        0.60416185        0.00248254
    10175.54252        0.79999636        0.00287262
    10186.64828        0.84377183        0.00295728
    10197.76616        0.73617191        0.00275804
    10208.89617        0.58376763        0.00245091
    10220.03833        0.44826241        0.00214401
    10231.19265        0.35109034        0.00189513
    10242.35914        0.29054941        0.00172127
    10253.53782        0.27153846        0.00166462
    10264.72870        0.27596407        0.00167972
    10275.93180        0.27935574        0.00169065
    10287.14712        0.25982716        0.00163037
    10298.37468        0.22406589        0.00151528
    10309.61450        0.18696497        0.00138463
    10320.86658        0.15351181        0.00125413
    10332.13095        0.12988745        0.00115409
    10343.40760        0.11192576        0.00107357
    10354.69657        0.09873895        0.00100863
    10365.99786        0.08847152        0.00095469
    10377.31148        0.08278164        0.00092356
    10388.63745        0.07796328        0.00089571
    10399.97578        0.07528383        0.00088018
    10411.32649        0.07398254        0.00087367
    10422.68958        0.07685697        0.00089021
    10434.06508        0.07892171        0.00090153
    10445.45299        0.07919183        0.00090523
    10456.85333        0.07810072        0.00090322
    10468.26611        0.07583401        0.00088991
    10479.69135        0.07316798        0.00087358
    10491.12906        0.07189382        0.00086659
    10502.57925        0.07278651        0.00087289
    10514.04194        0.07364569        0.00087749
    10525.51714        0.07893444        0.00090841
    10537.00486        0.09145307        0.00098029
    10548.50513        0.10546485        0.00105332
    10560.01794        0.11360241        0.00109451
    10571.54332        0.11040602        0.00108068
    10583.08128        0.10146282        0.00103558
    10594.63183        0.09187700        0.00098839
    10606.19498        0.08349673        0.00094246
    10617.77076        0.07855875        0.00091452
    10629.35917        0.07389335        0.00088804
    10640.96023        0.07233239        0.00087894
    10652.57395        0.07221597        0.00087847
    10664.20035        0.07267070        0.00088145
    10675.83943        0.07138624        0.00087569
    10687.49122        0.06879937        0.00086008
    10699.15572        0.06751293        0.00085050
    10710.83296        0.06713719        0.00084930
    10722.52294        0.06681253        0.00084863
    10734.22568        0.06708781        0.00085305
    10745.94119        0.06516805        0.00084178
    10757.66949        0.06609954        0.00084946
    10769.41059        0.06569524        0.00084510
    10781.16450        0.06378604        0.00083139
    10792.93124        0.06454243        0.00083686
    10804.71083        0.06639381        0.00084936
    10816.50327        0.06836813        0.00086399
    10828.30858        0.07072756        0.00087913
    10840.12677        0.07423360        0.00090148
    10851.95787        0.07583605        0.00091399
    10863.80187        0.07425487        0.00090440
    10875.65881        0.07233588        0.00089319
    10887.52868        0.07412537        0.00090356
    10899.41151        0.08279117        0.00095705
    10911.30731        0.09804057        0.00104292
    10923.21609        0.11336363        0.00112248
    10935.13787        0.12042235        0.00115927
    10947.07266        0.11798813        0.00114958
    10959.02048        0.10863492        0.00110188
    10970.98133        0.09929841        0.00105597
    10982.95524        0.09040351        0.00100695
    10994.94222        0.08252953        0.00096358
    11006.94229        0.07757510        0.00093276
    11018.95544        0.07582538        0.00092275
    11030.98172        0.07666970        0.00093196
    11043.02111        0.08107780        0.00095813
    11055.07365        0.10070298        0.00106682
    11067.13934        0.17693490        0.00141456
    11079.21820        0.38864727        0.00210188
    11091.31024        0.76892345        0.00297683
    11103.41548        1.20022338        0.00374941
    11115.53393        1.47260216        0.00417323
    11127.66561        1.48308317        0.00419217
    11139.81053        1.27979259        0.00388968
    11151.96870        1.00289885        0.00343553
    11164.14015        0.74725794        0.00296041
    11176.32487        0.55123870        0.00253933
    11188.52290        0.40872974        0.00218321
    11200.73424        0.30672456        0.00188855
    11212.95891        0.23434820        0.00164915
    11225.19691        0.18371876        0.00146278
    11237.44828        0.15154297        0.00133056
    11249.71302        0.12781855        0.00122185
    11261.99114        0.10992380        0.00113427
    11274.28266        0.09912122        0.00107808
    11286.58760        0.09076225        0.00103000
    11298.90597        0.08604042        0.00100493
    11311.23779        0.08366941        0.00099214
    11323.58306        0.08225926        0.00098345
    11335.94180        0.07971346        0.00096957
    11348.31404        0.07574233        0.00094361
    11360.69978        0.07320412        0.00092887
    11373.09903        0.07101191        0.00091864
    11385.51182        0.06878882        0.00090414
    11397.93816        0.06667607        0.00089025
    11410.37806        0.06554326        0.00088251
    11422.83153        0.06442007        0.00087553
    11435.29860        0.06347874        0.00086973
    11447.77927        0.06375428        0.00087460
    11460.27357        0.06357846        0.00087252
    11472.78150        0.06367865        0.00087054
    11485.30309        0.06438500        0.00087845
    11497.83834        0.06492133        0.00088570
    11510.38727        0.06559431        0.00089014
    11522.94989        0.06494884        0.00088641
    11535.52623        0.06292193        0.00087338
    11548.11630        0.06352621        0.00087546
    11560.72010        0.06522884        0.00088780
    11573.33766        0.06843748        0.00091071
    11585.96900        0.07582706        0.00096174
    11598.61412        0.08509028        0.00101938
    11611.27304        0.09180033        0.00106179
    11623.94577        0.09141559        0.00105896
    11636.63234        0.08630642        0.00103151
    11649.33275        0.07954228        0.00098998
    11662.04703        0.07715544        0.00097560
    11674.77518        0.07941460        0.00099034
    11687.51722        0.09096022        0.00106130
    11700.27317        0.11378181        0.00118854
    11713.04304        0.13917591        0.00131800
    11725.82685        0.14790404        0.00136008
    11738.62461        0.15169188        0.00137671
    11751.43634        0.18260939        0.00150740
    11764.26206        0.29092851        0.00191128
    11777.10177        0.47938929        0.00246852
    11789.95549        0.65705074        0.00290375
    11802.82324        0.70917927        0.00302052
    11815.70504        0.63431492        0.00285805
    11828.60090        0.49815823        0.00253021
    11841.51083        0.37372207        0.00218908
    11854.43485        0.27714069        0.00188289
    11867.37297        0.21050165        0.00164312
    11880.32522        0.16263182        0.00144307
    11893.29161        0.13188340        0.00130191
    11906.27214        0.10938961        0.00118716
    11919.26684        0.09612732        0.00111317
    11932.27573        0.08573170        0.00105100
    11945.29881        0.07969895        0.00101155
    11958.33611        0.07640843        0.00099293
    11971.38764        0.07472881        0.00098418
    11984.45341        0.07840479        0.00100890
    11997.53344        0.08170360        0.00102984
    12010.62774        0.08454502        0.00104820
    12023.73634        0.08829171        0.00107194
    12036.85925        0.09412845        0.00111077
    12049.99648        0.10331296        0.00116317
    12063.14804        0.11206580        0.00121423
    12076.31396        0.11403707        0.00122739
    12089.49425        0.10758957        0.00119399
    12102.68892        0.09645749        0.00112855
    12115.89800        0.08712772        0.00107477
    12129.12149        0.07791153        0.00101617
    12142.35942        0.07202854        0.00097639
    12155.61179        0.06844128        0.00095424
    12168.87862        0.06783001        0.00095131
    12182.15994        0.06812856        0.00095357
    12195.45575        0.07086299        0.00097361
    12208.76607        0.07377932        0.00099377
    12222.09092        0.07486029        0.00100276
    12235.43032        0.07307428        0.00099339
    12248.78427        0.07069020        0.00097708
    12262.15279        0.07086220        0.00098004
    12275.53591        0.07058190        0.00098035
    12288.93363        0.07500219        0.00100991
    12302.34598        0.07868583        0.00103753
    12315.77296        0.08008727        0.00104623
    12329.21460        0.07818450        0.00103692
    12342.67091        0.07453453        0.00101258
    12356.14191        0.07026616        0.00098096
    12369.62760        0.06929273        0.00097531
    12383.12802        0.06673063        0.00095917
    12396.64317        0.06460719        0.00094487
    12410.17307        0.06462380        0.00094740
    12423.71774        0.06819984        0.00097619
    12437.27719        0.07414493        0.00101839
    12450.85144        0.07722630        0.00103930
    12464.44051        0.07872549        0.00105008
    12478.04441        0.07828718        0.00104830
    12491.66315        0.08071320        0.00106503
    12505.29676        0.08506032        0.00109273
    12518.94525        0.09016754        0.00112963
    12532.60863        0.09352705        0.00115468
    12546.28693        0.09166455        0.00114310
    12559.98015        0.08702112        0.00111508
    12573.68832        0.08347542        0.00109394
    12587.41146        0.07838368        0.00105926
    12601.14957        0.07328804        0.00101975
    12614.90267        0.07107397        0.00100849
    12628.67078        0.07033482        0.00100382
    12642.45392        0.07051897        0.00100676
    12656.25211        0.06928361        0.00100121
    12670.06535        0.06766985        0.00099105
    12683.89367        0.06668864        0.00098368
    12697.73708        0.06852002        0.00099960
    12711.59560        0.07429855        0.00103960
    12725.46925        0.08426508        0.00110848
    12739.35804        0.09121846        0.00115615
    12753.26198        0.09359599        0.00117400
    12767.18110        0.08875780        0.00114584
    12781.11542        0.08042829        0.00109042
    12795.06494        0.07396139        0.00104626
    12809.02968        0.06988675        0.00101801
    12823.00967        0.06745407        0.00100152
    12837.00492        0.06511335        0.00098603
    12851.01544        0.06324660        0.00097254
    12865.04125        0.06087782        0.00095428
    12879.08237        0.06099851        0.00095873
    12893.13881        0.06066756        0.00095576
    12907.21060        0.06078453        0.00095850
    12921.29774        0.06012636        0.00095389
    12935.40026        0.05917452        0.00095070
    12949.51817        0.06069485        0.00096286
    12963.65149        0.06248602        0.00097736
    12977.80023        0.06895300        0.00102462
    12991.96442        0.09827877        0.00122589
    13006.14406        0.17200834        0.00162399
    13020.33918        0.29684670        0.00214247
    13034.54980        0.41671796        0.00254990
    13048.77592        0.45601514        0.00267748
    13063.01757        0.40820451        0.00253583
    13077.27476        0.32668365        0.00226658
    13091.54752        0.27159160        0.00206614
    13105.83585        0.28967160        0.00213557
    13120.13978        0.40608504        0.00253781
    13134.45932        0.55549301        0.00298383
    13148.79448        0.63471427        0.00319928
    13163.14529        0.59351312        0.00309698
    13177.51177        0.48006956        0.00278731
    13191.89392        0.36137032        0.00241543
    13206.29178        0.26431749        0.00206373
    13220.70534        0.19582429        0.00177765
    13235.13464        0.15222430        0.00156720
    13249.57968        0.12311138        0.00141084
    13264.04049        0.10551611        0.00130712
    13278.51709        0.10004603        0.00126848
    13293.00948        0.11572403        0.00136878
    13307.51769        0.19762515        0.00179281
    13322.04174        0.41502317        0.00261629
    13336.58163        0.75799597        0.00357618
    13351.13740        1.05891009        0.00426400
    13365.70905        1.11897351        0.00439432
    13380.29661        0.95448061        0.00405344
    13394.90009        0.71393443        0.00349361
    13409.51950        0.50611834        0.00292918
    13424.15487        0.36154946        0.00247148
    13438.80622        0.26621742        0.00212082
    13453.47356        0.20264563        0.00185356
    13468.15690        0.15779716        0.00163334
    13482.85627        0.12679434        0.00146610
    13497.57168        0.10519145        0.00133708
    13512.30315        0.09220957        0.00125355
    13527.05071        0.08072174        0.00117376
    13541.81435        0.07344106        0.00111935
    13556.59411        0.06966946        0.00109193
    13571.39001        0.06724635        0.00107685
    13586.20205        0.06631704        0.00107064
    13601.03025        0.06473774        0.00105692
    13615.87464        0.06374481        0.00105041
    13630.73523        0.06332770        0.00104810
    13645.61204        0.06393401        0.00105550
    13660.50509        0.06340453        0.00105424
    13675.41439        0.06276942        0.00104972
    13690.33997        0.06365297        0.00105711
    13705.28183        0.06629051        0.00107973
    13720.24000        0.07245958        0.00112807
    13735.21450        0.09747067        0.00131148
    13750.20534        0.14039631        0.00158082
    13765.21254        0.18958149        0.00184044
    13780.23612        0.21972949        0.00198583
    13795.27610        0.21874087        0.00198850
    13810.33249        0.20782526        0.00194450
    13825.40532        0.19967471        0.00190953
    13840.49460        0.18669361        0.00184717
    13855.60034        0.16317600        0.00172807
    13870.72257        0.13718450        0.00158877
    13885.86131        0.11456679        0.00145557
    13901.01657        0.09847182        0.00134811
    13916.18837        0.08640392        0.00126605
    13931.37673        0.07968955        0.00121728
    13946.58166        0.07498776        0.00118300
    13961.80319        0.07219617        0.00116125
    13977.04134        0.07296223        0.00116934
    13992.29611        0.07855012        0.00121541
    14007.56753        0.08743651        0.00128291
    14022.85562        0.09600512        0.00134587
    14038.16040        0.09802083        0.00136643
    14053.48188        0.09247208        0.00132844
    14068.82009        0.08235661        0.00125579
    14084.17503        0.07540999        0.00120496
    14099.54673        0.07406122        0.00119785
    14114.93521        0.07400025        0.00120057
    14130.34048        0.07409454        0.00120065
    14145.76257        0.07353143        0.00119605
    14161.20149        0.07249005        0.00119200
    14176.65726        0.07194431        0.00119260
    14192.12990        0.07300609        0.00119927
    14207.61943        0.07371285        0.00120548
    14223.12586        0.07238172        0.00119175
    14238.64921        0.07110052        0.00118596
    14254.18951        0.07039515        0.00118474
    14269.74677        0.06664144        0.00115399
    14285.32101        0.06398963        0.00113264
    14300.91224        0.06199470        0.00111407
    14316.52050        0.05975432        0.00109480
    14332.14578        0.05937948        0.00109432
    14347.78812        0.05880168        0.00109359
    14363.44754        0.05979002        0.00110567
    14379.12404        0.05866397        0.00109451
    14394.81766        0.05723944        0.00108659
    14410.52840        0.05633338        0.00107487
    14426.25629        0.05742427        0.00108503
    14442.00134        0.05725863        0.00108589
    14457.76358        0.05780842        0.00109574
    14473.54303        0.05854119        0.00110046
    14489.33969        0.05632038        0.00108224
    14505.15360        0.05737712        0.00109715
    14520.98476        0.05647772        0.00108604
    14536.83320        0.05777327        0.00110053
    14552.69895        0.05767281        0.00110209
    14568.58200        0.05632083        0.00109038
    14584.48239        0.05621427        0.00108987
    14600.40014        0.05643136        0.00109380
    14616.33526        0.05651691        0.00109718
    14632.28777        0.05595177        0.00109497
    14648.25769        0.05722553        0.00111193
    14664.24504        0.05740561        0.00111447
    14680.24984        0.05687264        0.00110578
    14696.27211        0.05546489        0.00108955
    14712.31186        0.05615173        0.00110067
    14728.36913        0.05575334        0.00110234
    14744.44391        0.05585662        0.00110742
    14760.53624        0.05769759        0.00112801
    14776.64614        0.06024061        0.00115183
    14792.77361        0.06414344        0.00118837
    14808.91869        0.07329745        0.00127587
    14825.08139        0.08302900        0.00136098
    14841.26173        0.08607230        0.00139104
    14857.45973        0.08110128        0.00134764
    14873.67541        0.07551356        0.00130182
    14889.90878        0.06904916        0.00124537
    14906.15987        0.06503270        0.00121876
    14922.42870        0.06205789        0.00119075
    14938.71529        0.05980484        0.00116792
    14955.01965        0.05869831        0.00115839
    14971.34181        0.05819482        0.00115776
    14987.68178        0.05643522        0.00113899
    15004.03958        0.05674785        0.00113868
    15020.41524        0.05781944        0.00115379
    15036.80877        0.05889055        0.00117147
    15053.22019        0.06417713        0.00122760
    15069.64953        0.07235998        0.00130575
    15086.09679        0.08133000        0.00138458
    15102.56201        0.08856880        0.00145300
    15119.04519        0.08803120        0.00145079
    15135.54637        0.08191285        0.00140224
    15152.06556        0.07467101        0.00134292
    15168.60277        0.06774709        0.00128206
    15185.15804        0.06201774        0.00122733
    15201.73137        0.05934691        0.00120152
    15218.32279        0.05960734        0.00121081
    15234.93232        0.05809357        0.00119640
    15251.55998        0.05986942        0.00122127
    15268.20578        0.06524011        0.00127242
    15284.86976        0.08291993        0.00144163
    15301.55192        0.10872422        0.00165444
    15318.25228        0.12721429        0.00179136
    15334.97088        0.12858300        0.00180882
    15351.70772        0.11610659        0.00172270
    15368.46283        0.09753514        0.00158100
    15385.23622        0.08369250        0.00146494
    15402.02792        0.07222948        0.00136646
    15418.83795        0.06705828        0.00132313
    15435.66633        0.06474640        0.00130826
    15452.51307        0.06349313        0.00129588
    15469.37820        0.06599035        0.00132198
    15486.26173        0.07511513        0.00141582
    15503.16370        0.08492652        0.00151140
    15520.08411        0.09564776        0.00160444
    15537.02298        0.11569414        0.00176604
    15553.98035        0.14898030        0.00201549
    15570.95622        0.17769950        0.00221614
    15587.95062        0.18068518        0.00224086
    15604.96357        0.15794535        0.00210897
    15621.99508        0.12664413        0.00189400
    15639.04519        0.10179804        0.00169730
    15656.11390        0.08746143        0.00157636
    15673.20124        0.07986756        0.00151514
    15690.30723        0.07283605        0.00144921
    15707.43190        0.06912145        0.00141657
    15724.57525        0.06579054        0.00138776
    15741.73731        0.06521020        0.00138796
    15758.91810        0.06341180        0.00136831
    15776.11765        0.06454108        0.00138378
    15793.33596        0.07222041        0.00146636
    15810.57307        0.08474462        0.00159341
    15827.82899        0.09705581        0.00171979
    15845.10375        0.10417720        0.00178730
    15862.39736        0.09962697        0.00175306
    15879.70984        0.09025702        0.00167580
    15897.04122        0.08176533        0.00159912
    15914.39151        0.07960169        0.00158951
    15931.76074        0.09364119        0.00173496
    15949.14893        0.16069094        0.00226904
    15966.55610        0.34421534        0.00333697
    15983.98226        0.67719790        0.00475486
    16001.42744        1.02460422        0.00593636
    16018.89167        1.18913893        0.00644466
    16036.37495        1.11084965        0.00623868
    16053.87731        0.93537477        0.00572448
    16071.39878        0.76166563        0.00516814
    16088.93937        0.60162902        0.00459758
    16106.49911        0.44835172        0.00397154
    16124.07801        0.32039937        0.00336654
    16141.67609        0.22576339        0.00283056
    16159.29339        0.16540684        0.00242917
    16176.92991        0.12807927        0.00214610
    16194.58568        0.10426654        0.00194274
    16212.26072        0.08862229        0.00180266
    16229.95505        0.07678341        0.00167999
    16247.66869        0.06782325        0.00158526
    16265.40166        0.06641047        0.00158422
    16283.15399        0.06372356        0.00156027
    16300.92570        0.06264472        0.00154311
    16318.71680        0.05966896        0.00152067
    16336.52731        0.05919939        0.00152523
    16354.35727        0.05837165        0.00151275
    16372.20669        0.05831217        0.00152162
    16390.07558        0.05753294        0.00152488
    16407.96398        0.05587157        0.00151372
    16425.87191        0.05513621        0.00150162
    16443.79938        0.05598272        0.00152141
    16461.74641        0.05705377        0.00154907
    16479.71304        0.05668850        0.00155458
    16497.69927        0.05539544        0.00154028
    16515.70513        0.05471477        0.00154293
    16533.73064        0.05572886        0.00155854
    16551.77583        0.05861400        0.00161138
    16569.84071        0.06054358        0.00164991
    16587.92531        0.06008344        0.00164269
    16606.02965        0.06326632        0.00169637
    16624.15374        0.06569529        0.00174307
    16642.29762        0.07123933        0.00181808
    16660.46130        0.08478620        0.00198966
    16678.64480        0.11911297        0.00236731
    16696.84815        0.17703958        0.00292065
    16715.07137        0.23745107        0.00342399
    16733.31448        0.25412006        0.00355963
    16751.57749        0.23542929        0.00343762
    16769.86044        0.19076348        0.00310762
    16788.16335        0.14428118        0.00271429
    16806.48623        0.11125988        0.00239062
    16824.82910        0.08888267        0.00215046
    16843.19200        0.07631428        0.00201095
    16861.57494        0.07065398        0.00196192
    16879.97794        0.06494169        0.00188220
    16898.40103        0.06185674        0.00184827
    16916.84422        0.05970490        0.00183039
    16935.30755        0.05820030        0.00180897
    16953.79102        0.05693125        0.00179628
    16972.29467        0.05915178        0.00184166
    16990.81852        0.06667717        0.00198299
    17009.36258        0.07374192        0.00209455
    17027.92688        0.08829886        0.00229400
    17046.51144        0.09662721        0.00240841
    17065.11628        0.09512022        0.00239690
    17083.74143        0.08860731        0.00234409
    17102.38691        0.08043156        0.00225323
    17121.05274        0.07398428        0.00215791
    17139.73894        0.06867395        0.00211294
    17158.44554        0.06510722        0.00207418
    17177.17255        0.06522408        0.00208421
    17195.92000        0.06099589        0.00202864
    17214.68791        0.06030037        0.00203329
    17233.47631        0.06333524        0.00208607
    17252.28521        0.06745861        0.00216186
    17271.11464        0.08110566        0.00238632
    17289.96462        0.10110670        0.00268564
    17308.83517        0.11575047        0.00288374
    17327.72632        0.12156340        0.00298513
    17346.63809        0.10992492        0.00284767
    17365.57050        0.09590037        0.00269438
    17384.52357        0.08501428        0.00255965
    17403.49733        0.07229700        0.00235746
    17422.49179        0.06919087        0.00233137
    17441.50699        0.06779471        0.00233212
    17460.54294        0.06240683        0.00224405
    17479.59966        0.06103689        0.00225286
    17498.67719        0.05775256        0.00220635
    17517.77553        0.05711756        0.00219372
    17536.89472        0.06019717        0.00228568
    17556.03478        0.05790696        0.00224134
    17575.19573        0.05530772        0.00220915
    17594.37759        0.05617589        0.00224937
    17613.58038        0.05454419        0.00222959
    17632.80414        0.05775344        0.00231361
    17652.04887        0.05916420        0.00233767
    17671.31461        0.06247142        0.00242638
    17690.60138        0.06870310        0.00257538
    17709.90919        0.06993978        0.00261045
    17729.23808        0.06856777        0.00259459
    17748.58806        0.06763749        0.00259477
    17767.95917        0.06615797        0.00258799
    17787.35141        0.06310907        0.00256456
    17806.76482        0.06098051        0.00252661
    17826.19942        0.06053909        0.00252789
    17845.65523        0.05999109        0.00255481
    17865.13227        0.06175474        0.00262181
    17884.63058        0.06421043        0.00267387
    17901.13496        0.06730180        0.00330733
