# Supplementary material for: pdCIFplotter: visualizing powder diffraction data in pdCIF format
Source: J Appl Crystallogr. 2022 May 25;55(Pt 3):631–7. doi: 10.1107/S1600576722003478 (PMC9172038; doi:10.1107/S1600576722003478)
Supplement: Supplementary file 4 [file j-55-00631-sup4.zip › third/xye_data/GEM68242_b6_TOF.dat]

     1597.14157        0.41929158        0.00441318
     1598.82136        0.42164937        0.00438401
     1600.50291        0.41654734        0.00430070
     1602.18624        0.41429674        0.00432945
     1603.87133        0.41720235        0.00442265
     1605.55820        0.42056035        0.00447434
     1607.24684        0.42387155        0.00448477
     1608.93726        0.41849239        0.00438495
     1610.62945        0.41562390        0.00433686
     1612.32343        0.41975271        0.00439206
     1614.01919        0.41857672        0.00438497
     1615.71673        0.41269257        0.00426234
     1617.41605        0.40992143        0.00423949
     1619.11716        0.41062308        0.00430598
     1620.82007        0.41628473        0.00435540
     1622.52476        0.42084733        0.00442579
     1624.23125        0.42042068        0.00443099
     1625.93953        0.41588278        0.00437173
     1627.64960        0.41219645        0.00432841
     1629.36148        0.41398958        0.00436068
     1631.07516        0.41399705        0.00434234
     1632.79064        0.41172565        0.00431346
     1634.50792        0.41586299        0.00431075
     1636.22701        0.41890973        0.00430109
     1637.94791        0.41947405        0.00433608
     1639.67061        0.41690850        0.00435344
     1641.39513        0.41413374        0.00432627
     1643.12147        0.41708778        0.00437345
     1644.84961        0.41813281        0.00439961
     1646.57958        0.41367894        0.00429645
     1648.31137        0.41151796        0.00428374
     1650.04497        0.41308621        0.00433367
     1651.78040        0.41498609        0.00439302
     1653.51766        0.41580493        0.00436215
     1655.25674        0.41367864        0.00429770
     1656.99765        0.41889250        0.00430170
     1658.74040        0.41830352        0.00431696
     1660.48497        0.41575531        0.00435936
     1662.23138        0.41948339        0.00440857
     1663.97963        0.41836814        0.00438126
     1665.72972        0.41776693        0.00435003
     1667.48164        0.41487762        0.00431970
     1669.23541        0.41354252        0.00433685
     1670.99103        0.41470121        0.00428693
     1672.74849        0.40897323        0.00421962
     1674.50779        0.40740945        0.00426425
     1676.26895        0.40976740        0.00425907
     1678.03197        0.41112860        0.00423983
     1679.79683        0.40785594        0.00426792
     1681.56355        0.40485244        0.00426091
     1683.33213        0.40899291        0.00425765
     1685.10257        0.41299832        0.00430723
     1686.87487        0.41436447        0.00429931
     1688.64904        0.41071005        0.00429421
     1690.42507        0.40897793        0.00430853
     1692.20297        0.40930916        0.00428935
     1693.98274        0.41205346        0.00433187
     1695.76438        0.41272314        0.00435345
     1697.54790        0.41273122        0.00430952
     1699.33329        0.41210561        0.00424900
     1701.12056        0.40970544        0.00422837
     1702.90971        0.40895674        0.00424057
     1704.70074        0.41012342        0.00427514
     1706.49366        0.40863068        0.00424706
     1708.28846        0.40791687        0.00430568
     1710.08514        0.40903189        0.00434303
     1711.88372        0.41063051        0.00426523
     1713.68419        0.40918623        0.00420684
     1715.48655        0.40665706        0.00416724
     1717.29081        0.40771306        0.00418542
     1719.09697        0.40968988        0.00421655
     1720.90502        0.41105701        0.00428024
     1722.71498        0.40706481        0.00424056
     1724.52684        0.40814599        0.00424300
     1726.34061        0.40438516        0.00425685
     1728.15628        0.40194129        0.00419242
     1729.97387        0.40623195        0.00421304
     1731.79336        0.40710122        0.00428449
     1733.61477        0.40972178        0.00425698
     1735.43809        0.41091294        0.00424672
     1737.26334        0.41075363        0.00430678
     1739.09050        0.40934638        0.00431159
     1740.91958        0.40871717        0.00430414
     1742.75059        0.40798636        0.00427132
     1744.58352        0.40664611        0.00429085
     1746.41838        0.40737806        0.00426918
     1748.25517        0.40605577        0.00420122
     1750.09390        0.40546617        0.00422193
     1751.93455        0.40320253        0.00419337
     1753.77715        0.40306237        0.00416566
     1755.62168        0.40699467        0.00422417
     1757.46815        0.40607098        0.00425711
     1759.31656        0.40731753        0.00428692
     1761.16692        0.40729883        0.00426787
     1763.01922        0.40878281        0.00425593
     1764.87347        0.40839325        0.00429718
     1766.72967        0.40910292        0.00430081
     1768.58782        0.40906718        0.00429025
     1770.44793        0.40592738        0.00426717
     1772.31000        0.40766118        0.00425900
     1774.17402        0.40910691        0.00428070
     1776.04000        0.40644029        0.00426617
     1777.90795        0.40398488        0.00419311
     1779.77786        0.40104463        0.00414904
     1781.64973        0.40443024        0.00421644
     1783.52358        0.40731348        0.00428294
     1785.39939        0.40907071        0.00432710
     1787.27718        0.41087192        0.00430305
     1789.15695        0.40778705        0.00425133
     1791.03869        0.40712374        0.00425086
     1792.92241        0.40882995        0.00427404
     1794.80811        0.40640404        0.00425990
     1796.69579        0.40084627        0.00417571
     1798.58546        0.39959453        0.00414100
     1800.47712        0.40438753        0.00425600
     1802.37077        0.40726018        0.00430750
     1804.26641        0.40678307        0.00423893
     1806.16404        0.40420485        0.00422671
     1808.06367        0.40694120        0.00427447
     1809.96529        0.40890657        0.00426594
     1811.86892        0.40925484        0.00426834
     1813.77455        0.40943464        0.00425183
     1815.68218        0.40942865        0.00427559
     1817.59182        0.41255656        0.00429033
     1819.50347        0.41471046        0.00428226
     1821.41712        0.40986406        0.00425053
     1823.33279        0.40502683        0.00420906
     1825.25048        0.40311007        0.00416664
     1827.17018        0.40172251        0.00416732
     1829.09190        0.40444850        0.00423595
     1831.01565        0.40857723        0.00426532
     1832.94141        0.41265462        0.00432855
     1834.86920        0.40890771        0.00426752
     1836.79902        0.40554941        0.00425395
     1838.73087        0.40656299        0.00428209
     1840.66475        0.40598244        0.00420094
     1842.60066        0.40651842        0.00420089
     1844.53862        0.40381462        0.00420641
     1846.47860        0.40172007        0.00417933
     1848.42063        0.40499862        0.00417967
     1850.36470        0.40654269        0.00418418
     1852.31082        0.40420572        0.00415934
     1854.25898        0.40508014        0.00419542
     1856.20919        0.40490620        0.00423316
     1858.16146        0.40540226        0.00419044
     1860.11577        0.40719922        0.00418423
     1862.07215        0.40749536        0.00419533
     1864.03058        0.40686093        0.00418112
     1865.99106        0.40554102        0.00417728
     1867.95362        0.40398690        0.00416894
     1869.91823        0.40572099        0.00420106
     1871.88491        0.41115447        0.00425135
     1873.85366        0.41025948        0.00426371
     1875.82448        0.40728936        0.00420978
     1877.79738        0.40686949        0.00419785
     1879.77234        0.40341158        0.00422290
     1881.74939        0.40227012        0.00418449
     1883.72852        0.40558169        0.00418454
     1885.70972        0.40879768        0.00426669
     1887.69301        0.40858422        0.00426073
     1889.67839        0.41047396        0.00431207
     1891.66585        0.41088780        0.00429928
     1893.65541        0.40849166        0.00419188
     1895.64705        0.40839874        0.00418936
     1897.64079        0.40618059        0.00417414
     1899.63663        0.40893148        0.00422689
     1901.63457        0.41119686        0.00427468
     1903.63461        0.40888911        0.00424956
     1905.63675        0.41159887        0.00424497
     1907.64100        0.41261569        0.00425131
     1909.64736        0.40907545        0.00426054
     1911.65582        0.40808857        0.00427127
     1913.66640        0.41248267        0.00427325
     1915.67910        0.41193814        0.00424047
     1917.69391        0.40871710        0.00424584
     1919.71084        0.40839033        0.00425968
     1921.72989        0.41070252        0.00425870
     1923.75106        0.41222108        0.00424912
     1925.77436        0.41389011        0.00429785
     1927.79979        0.41321987        0.00423614
     1929.82735        0.41711296        0.00428027
     1931.85704        0.41636337        0.00432885
     1933.88886        0.41281813        0.00427605
     1935.92283        0.41468501        0.00431347
     1937.95893        0.41088578        0.00428565
     1939.99717        0.41079568        0.00431269
     1942.03756        0.41417093        0.00432382
     1944.08009        0.41220760        0.00428640
     1946.12477        0.41407882        0.00426706
     1948.17160        0.41589172        0.00424562
     1950.22059        0.41696662        0.00428793
     1952.27173        0.41802733        0.00429784
     1954.32502        0.41745015        0.00429919
     1956.38048        0.41818052        0.00432425
     1958.43810        0.41890717        0.00428753
     1960.49788        0.41646401        0.00420486
     1962.55983        0.41479786        0.00422341
     1964.62394        0.41711552        0.00431073
     1966.69023        0.41778581        0.00429949
     1968.75869        0.41722930        0.00430396
     1970.82933        0.41817856        0.00436110
     1972.90214        0.42096950        0.00438673
     1974.97714        0.42086067        0.00431306
     1977.05432        0.41863159        0.00426775
     1979.13368        0.41985552        0.00429518
     1981.21523        0.41867602        0.00428127
     1983.29896        0.41366689        0.00427898
     1985.38489        0.41226996        0.00430684
     1987.47302        0.41487425        0.00434509
     1989.56334        0.42187985        0.00435710
     1991.65585        0.42302608        0.00430389
     1993.75057        0.42360519        0.00427883
     1995.84749        0.42146212        0.00429008
     1997.94662        0.42030089        0.00431669
     2000.04796        0.42380800        0.00433334
     2002.15150        0.42092990        0.00434216
     2004.25726        0.41577817        0.00428379
     2006.36523        0.41494307        0.00420805
     2008.47542        0.42042513        0.00427444
     2010.58783        0.42130517        0.00428257
     2012.70246        0.42119262        0.00429669
     2014.81931        0.42244584        0.00435663
     2016.93839        0.42001007        0.00433093
     2019.05970        0.41836565        0.00431310
     2021.18325        0.41926855        0.00423811
     2023.30902        0.42335719        0.00426001
     2025.43703        0.42345002        0.00428375
     2027.56728        0.42001051        0.00424137
     2029.69977        0.42327876        0.00428541
     2031.83450        0.42328870        0.00430036
     2033.97147        0.42007697        0.00425073
     2036.11070        0.41994125        0.00428082
     2038.25217        0.42010398        0.00429834
     2040.39590        0.42015163        0.00427947
     2042.54188        0.42141132        0.00430330
     2044.69012        0.42164969        0.00433281
     2046.84061        0.42479257        0.00433151
     2048.99337        0.42784560        0.00438166
     2051.14840        0.42813627        0.00441789
     2053.30569        0.42397709        0.00433991
     2055.46524        0.42242963        0.00426776
     2057.62707        0.42386601        0.00433055
     2059.79118        0.42688054        0.00436073
     2061.95756        0.42789130        0.00432142
     2064.12622        0.42441053        0.00428632
     2066.29716        0.42340421        0.00429735
     2068.47038        0.42624348        0.00432322
     2070.64589        0.42951353        0.00437413
     2072.82368        0.42984028        0.00437630
     2075.00377        0.42932562        0.00432938
     2077.18615        0.42670351        0.00433071
     2079.37082        0.42764820        0.00439439
     2081.55780        0.43347739        0.00443403
     2083.74707        0.43076046        0.00435875
     2085.93864        0.43099975        0.00435450
     2088.13253        0.43583696        0.00436346
     2090.32871        0.43624533        0.00437920
     2092.52721        0.43547818        0.00445171
     2094.72802        0.43874123        0.00450872
     2096.93115        0.43768988        0.00445501
     2099.13659        0.43463368        0.00439924
     2101.34435        0.43704962        0.00441681
     2103.55443        0.43289509        0.00429157
     2105.76684        0.43436964        0.00428136
     2107.98157        0.44006058        0.00437325
     2110.19864        0.43790504        0.00435567
     2112.41803        0.43761438        0.00432813
     2114.63976        0.43604120        0.00437552
     2116.86383        0.43765773        0.00443433
     2119.09024        0.43363225        0.00432610
     2121.31898        0.42955707        0.00424449
     2123.55007        0.43773744        0.00435861
     2125.78351        0.43915612        0.00439670
     2128.01930        0.43062581        0.00428443
     2130.25744        0.43135847        0.00433110
     2132.49793        0.43509782        0.00439824
     2134.74078        0.43490061        0.00436570
     2136.98599        0.43096817        0.00436849
     2139.23356        0.42688492        0.00433634
     2141.48349        0.42859850        0.00429274
     2143.73579        0.43333533        0.00430970
     2145.99046        0.43536347        0.00434023
     2148.24750        0.43615398        0.00436135
     2150.50691        0.43372036        0.00435654
     2152.76870        0.43114374        0.00432685
     2155.03287        0.43024021        0.00434210
     2157.29942        0.42849401        0.00435811
     2159.56835        0.43264166        0.00436181
     2161.83967        0.43620376        0.00436818
     2164.11338        0.43529794        0.00443724
     2166.38948        0.43259922        0.00442321
     2168.66798        0.43341026        0.00443555
     2170.94887        0.43451386        0.00444278
     2173.23216        0.43497751        0.00437372
     2175.51785        0.43552005        0.00439497
     2177.80594        0.43311565        0.00438388
     2180.09645        0.43405463        0.00440088
     2182.38936        0.43415835        0.00437768
     2184.68468        0.43256088        0.00436323
     2186.98242        0.43917950        0.00444561
     2189.28257        0.44202868        0.00444122
     2191.58514        0.43463524        0.00437849
     2193.89013        0.43117562        0.00433405
     2196.19755        0.43260190        0.00433548
     2198.50740        0.43665712        0.00437740
     2200.81967        0.44037418        0.00443212
     2203.13438        0.43735118        0.00441215
     2205.45152        0.43703253        0.00438509
     2207.77110        0.43899322        0.00440769
     2210.09311        0.44099478        0.00446957
     2212.41757        0.43966371        0.00448163
     2214.74448        0.43756750        0.00446766
     2217.07383        0.43720885        0.00441739
     2219.40563        0.43877174        0.00443309
     2221.73988        0.43869117        0.00440916
     2224.07659        0.43649057        0.00434266
     2226.41576        0.43360590        0.00430122
     2228.75739        0.43398941        0.00432500
     2231.10148        0.43805975        0.00437655
     2233.44803        0.43837741        0.00438385
     2235.79705        0.43698612        0.00435270
     2238.14855        0.43286009        0.00430582
     2240.50251        0.43551772        0.00434142
     2242.85896        0.44074644        0.00443435
     2245.21788        0.43976658        0.00442195
     2247.57928        0.44219771        0.00440061
     2249.94316        0.44274968        0.00436890
     2252.30954        0.44072173        0.00438578
     2254.67840        0.43915993        0.00441016
     2257.04975        0.43355790        0.00434924
     2259.42359        0.43183187        0.00434979
     2261.79994        0.43432207        0.00436608
     2264.17878        0.43737429        0.00434550
     2266.56012        0.43909544        0.00430052
     2268.94397        0.44281119        0.00434970
     2271.33033        0.44360099        0.00441104
     2273.71919        0.43942217        0.00441346
     2276.11057        0.43960283        0.00442114
     2278.50446        0.43745533        0.00440799
     2280.90088        0.43901667        0.00441259
     2283.29981        0.43792606        0.00437913
     2285.70126        0.43884537        0.00440645
     2288.10524        0.44510329        0.00446429
     2290.51175        0.44445153        0.00444834
     2292.92079        0.43845280        0.00441132
     2295.33236        0.43584121        0.00442340
     2297.74647        0.43576274        0.00441657
     2300.16312        0.44017090        0.00439926
     2302.58231        0.44480927        0.00439943
     2305.00405        0.44540465        0.00439997
     2307.42833        0.44168911        0.00442837
     2309.85516        0.43959693        0.00440874
     2312.28454        0.43673127        0.00436058
     2314.71648        0.43475631        0.00434987
     2317.15098        0.43229609        0.00434158
     2319.58804        0.43146119        0.00438251
     2322.02766        0.43028170        0.00434922
     2324.46984        0.43053863        0.00432736
     2326.91460        0.43666962        0.00438628
     2329.36192        0.43838789        0.00435265
     2331.81183        0.43495212        0.00430232
     2334.26430        0.42875099        0.00424449
     2336.71936        0.42729144        0.00428168
     2339.17700        0.43155723        0.00434874
     2341.63722        0.43607625        0.00435742
     2344.10003        0.44136810        0.00436380
     2346.56543        0.44497764        0.00437514
     2349.03342        0.44349174        0.00434453
     2351.50401        0.43667963        0.00428665
     2353.97720        0.43364499        0.00432342
     2356.45299        0.43333341        0.00431369
     2358.93138        0.43729963        0.00427002
     2361.41238        0.43950447        0.00431294
     2363.89599        0.43663991        0.00434393
     2366.38222        0.43393762        0.00431254
     2368.87105        0.43014145        0.00427352
     2371.36250        0.42870208        0.00423857
     2373.85658        0.42678709        0.00421666
     2376.35328        0.43175948        0.00430502
     2378.85260        0.43372592        0.00435991
     2381.35455        0.43240147        0.00439397
     2383.85913        0.43375490        0.00438474
     2386.36635        0.43401973        0.00434089
     2388.87621        0.43695497        0.00438699
     2391.38870        0.43582356        0.00438072
     2393.90384        0.43225232        0.00432714
     2396.42162        0.43047446        0.00434187
     2398.94205        0.42945759        0.00430384
     2401.46513        0.42950101        0.00425632
     2403.99086        0.42723192        0.00428381
     2406.51926        0.42838682        0.00431225
     2409.05031        0.42542923        0.00426507
     2411.58402        0.42360564        0.00427736
     2414.12039        0.42762574        0.00430646
     2416.65944        0.42928772        0.00430001
     2419.20115        0.42915759        0.00429604
     2421.74554        0.43716842        0.00438580
     2424.29261        0.44152611        0.00439704
     2426.84235        0.43999306        0.00434784
     2429.39478        0.43472784        0.00430554
     2431.94988        0.43224080        0.00426736
     2434.50768        0.43190008        0.00425372
     2437.06817        0.43052753        0.00428800
     2439.63135        0.43068646        0.00427063
     2442.19722        0.43372058        0.00427378
     2444.76580        0.43422453        0.00428754
     2447.33707        0.42997956        0.00425381
     2449.91105        0.42695017        0.00422303
     2452.48774        0.43104448        0.00427831
     2455.06714        0.42995190        0.00427797
     2457.64925        0.42446058        0.00425678
     2460.23408        0.42582751        0.00432601
     2462.82162        0.42750185        0.00431378
     2465.41189        0.42659627        0.00424965
     2468.00488        0.42501382        0.00417653
     2470.60059        0.42622291        0.00421726
     2473.19904        0.42688077        0.00425091
     2475.80022        0.42260519        0.00419381
     2478.40414        0.41757178        0.00414852
     2481.01079        0.41871498        0.00415457
     2483.62019        0.41986222        0.00415314
     2486.23233        0.42587727        0.00426679
     2488.84722        0.43250881        0.00432430
     2491.46486        0.42732706        0.00424808
     2494.08525        0.42291827        0.00424266
     2496.70840        0.41959549        0.00418499
     2499.33430        0.41517996        0.00414005
     2501.96297        0.41086552        0.00411939
     2504.59440        0.41150767        0.00411759
     2507.22860        0.41707673        0.00417277
     2509.86557        0.41796633        0.00417130
     2512.50532        0.41753171        0.00415854
     2515.14784        0.42207088        0.00418665
     2517.79314        0.42528380        0.00422798
     2520.44122        0.42397126        0.00421624
     2523.09209        0.42808192        0.00419447
     2525.74574        0.43391426        0.00426427
     2528.40219        0.43140589        0.00424754
     2531.06143        0.42973949        0.00421478
     2533.72347        0.43013298        0.00423096
     2536.38831        0.42932662        0.00421319
     2539.05594        0.42602216        0.00418836
     2541.72639        0.42239550        0.00417529
     2544.39964        0.42260610        0.00419439
     2547.07571        0.42324488        0.00419985
     2549.75459        0.42373413        0.00415761
     2552.43629        0.42114853        0.00415235
     2555.12081        0.41714531        0.00412876
     2557.80815        0.42276119        0.00417263
     2560.49831        0.43110926        0.00425442
     2563.19131        0.43280860        0.00425960
     2565.88714        0.43092629        0.00424850
     2568.58581        0.42855572        0.00423901
     2571.28731        0.42667111        0.00421522
     2573.99165        0.42510124        0.00420808
     2576.69884        0.42024532        0.00421444
     2579.40888        0.41471787        0.00420907
     2582.12177        0.41600764        0.00417568
     2584.83750        0.42135688        0.00416553
     2587.55610        0.42258605        0.00416012
     2590.27756        0.42011624        0.00411208
     2593.00187        0.41992790        0.00410945
     2595.72906        0.42086951        0.00414250
     2598.45911        0.42437424        0.00417753
     2601.19203        0.42063270        0.00412293
     2603.92783        0.41942335        0.00410052
     2606.66650        0.42496257        0.00416349
     2609.40805        0.42060112        0.00413332
     2612.15249        0.42007025        0.00414546
     2614.89982        0.42961480        0.00421650
     2617.65003        0.43178955        0.00418497
     2620.40314        0.42550930        0.00409459
     2623.15914        0.42160878        0.00407554
     2625.91804        0.41944767        0.00410328
     2628.67984        0.41553773        0.00409533
     2631.44455        0.41042474        0.00407687
     2634.21216        0.40905172        0.00405005
     2636.98269        0.41204226        0.00408668
     2639.75613        0.41553175        0.00409061
     2642.53249        0.41275443        0.00402616
     2645.31176        0.41417482        0.00405061
     2648.09396        0.41868386        0.00408651
     2650.87909        0.41581850        0.00406942
     2653.66714        0.40807989        0.00399577
     2656.45813        0.40903941        0.00404115
     2659.25205        0.41524326        0.00410463
     2662.04891        0.41088655        0.00402249
     2664.84872        0.40751813        0.00399805
     2667.65146        0.41241890        0.00405553
     2670.45716        0.42080664        0.00412107
     2673.26580        0.42485614        0.00408303
     2676.07741        0.41986454        0.00409104
     2678.89196        0.41629463        0.00410320
     2681.70948        0.41307364        0.00402038
     2684.52996        0.40933064        0.00398232
     2687.35341        0.40954452        0.00404824
     2690.17982        0.40838729        0.00409221
     2693.00921        0.40861731        0.00404778
     2695.84158        0.41604844        0.00407397
     2698.67692        0.42345714        0.00410903
     2701.51525        0.42073800        0.00409954
     2704.35656        0.41295389        0.00407057
     2707.20086        0.40630875        0.00398194
     2710.04815        0.40551861        0.00395079
     2712.89844        0.41256251        0.00402526
     2715.75172        0.41523291        0.00406182
     2718.60801        0.40863509        0.00401348
     2721.46729        0.40438554        0.00394683
     2724.32959        0.40777301        0.00396138
     2727.19490        0.41215993        0.00398853
     2730.06322        0.41285864        0.00397384
     2732.93455        0.41026561        0.00400164
     2735.80891        0.40661253        0.00403463
     2738.68629        0.40563053        0.00400539
     2741.56670        0.40848100        0.00398752
     2744.45013        0.40766050        0.00398249
     2747.33660        0.40150639        0.00400204
     2750.22610        0.40153310        0.00401650
     2753.11865        0.40567039        0.00401128
     2756.01423        0.40732044        0.00398790
     2758.91286        0.40713414        0.00396424
     2761.81454        0.41096371        0.00399951
     2764.71927        0.40620199        0.00395230
     2767.62706        0.40070958        0.00392027
     2770.53790        0.40464827        0.00401711
     2773.45181        0.40689052        0.00402277
     2776.36878        0.40841042        0.00398674
     2779.28882        0.40668606        0.00397557
     2782.21193        0.40443969        0.00394576
     2785.13811        0.40435960        0.00395361
     2788.06737        0.40166775        0.00394956
     2790.99971        0.40161771        0.00392204
     2793.93514        0.40608021        0.00392868
     2796.87365        0.40560092        0.00393587
     2799.81526        0.40181963        0.00392048
     2802.75996        0.40235627        0.00393627
     2805.70775        0.40413733        0.00398004
     2808.65865        0.40041751        0.00394616
     2811.61265        0.39175331        0.00384202
     2814.56975        0.39025894        0.00379018
     2817.52997        0.39579080        0.00386030
     2820.49330        0.40040599        0.00394643
     2823.45975        0.40400167        0.00395588
     2826.42931        0.40613184        0.00395609
     2829.40200        0.40476502        0.00393298
     2832.37782        0.39752219        0.00388956
     2835.35676        0.39306605        0.00386616
     2838.33884        0.39503138        0.00385131
     2841.32406        0.39980918        0.00392593
     2844.31241        0.39808684        0.00394031
     2847.30391        0.39391479        0.00391404
     2850.29855        0.39494912        0.00392769
     2853.29635        0.40216263        0.00395914
     2856.29729        0.40448503        0.00392554
     2859.30140        0.39694663        0.00384226
     2862.30866        0.39202307        0.00381707
     2865.31909        0.39309246        0.00382818
     2868.33268        0.39227081        0.00381927
     2871.34944        0.38984452        0.00380342
     2874.36937        0.39196945        0.00383286
     2877.39248        0.39660290        0.00384430
     2880.41877        0.39906588        0.00387044
     2883.44825        0.39755730        0.00393381
     2886.48090        0.39463221        0.00391849
     2889.51675        0.39734766        0.00391079
     2892.55579        0.40842932        0.00393739
     2895.59803        0.41863165        0.00398316
     2898.64347        0.42024030        0.00401768
     2901.69211        0.41380958        0.00397660
     2904.74396        0.40309892        0.00391505
     2907.79901        0.39192124        0.00387278
     2910.85728        0.38602346        0.00385341
     2913.91877        0.38374929        0.00380669
     2916.98348        0.38354281        0.00376724
     2920.05141        0.38653036        0.00384879
     2923.12256        0.38873211        0.00388606
     2926.19695        0.39153905        0.00385167
     2929.27457        0.39526015        0.00382275
     2932.35542        0.40573562        0.00387076
     2935.43952        0.41643369        0.00390983
     2938.52686        0.41721555        0.00393666
     2941.61745        0.41250499        0.00394445
     2944.71129        0.41008590        0.00393992
     2947.80838        0.40315446        0.00384570
     2950.90873        0.40354997        0.00383120
     2954.01234        0.40080863        0.00383260
     2957.11921        0.39154699        0.00380445
     2960.22936        0.39324856        0.00383503
     2963.34277        0.39389918        0.00384107
     2966.45946        0.39337120        0.00383175
     2969.57942        0.39720320        0.00386570
     2972.70267        0.40565644        0.00390911
     2975.82920        0.41347091        0.00396941
     2978.95902        0.41154164        0.00395214
     2982.09214        0.40588613        0.00387038
     2985.22854        0.39991016        0.00381018
     2988.36825        0.39827907        0.00380351
     2991.51126        0.40008055        0.00381009
     2994.65757        0.39549394        0.00382128
     2997.80719        0.38548591        0.00377681
     3000.96013        0.37988348        0.00373869
     3004.11638        0.38794258        0.00380565
     3007.27595        0.40026134        0.00388441
     3010.43885        0.40235953        0.00387702
     3013.60507        0.40543297        0.00387777
     3016.77462        0.40411358        0.00383648
     3019.94750        0.39336731        0.00375093
     3023.12373        0.38626978        0.00372796
     3026.30329        0.38795268        0.00374899
     3029.48619        0.38958068        0.00373838
     3032.67245        0.39121718        0.00373975
     3035.86205        0.39273289        0.00374972
     3039.05501        0.38876014        0.00373471
     3042.25133        0.37913259        0.00374017
     3045.45101        0.37286562        0.00369336
     3048.65406        0.37957336        0.00368584
     3051.86047        0.38927329        0.00377708
     3055.07026        0.39447230        0.00380899
     3058.28342        0.39392407        0.00382074
     3061.49996        0.38624780        0.00379647
     3064.71988        0.37852200        0.00372515
     3067.94319        0.37715344        0.00374819
     3071.16990        0.37544191        0.00375021
     3074.39999        0.36915423        0.00369671
     3077.63348        0.36837857        0.00367198
     3080.87037        0.36967507        0.00366939
     3084.11067        0.36394792        0.00361833
     3087.35438        0.36023081        0.00362836
     3090.60149        0.36179540        0.00360974
     3093.85203        0.36847227        0.00361190
     3097.10598        0.37574677        0.00367090
     3100.36335        0.38270217        0.00372726
     3103.62415        0.39180344        0.00376681
     3106.88838        0.38947592        0.00373193
     3110.15604        0.37780713        0.00369910
     3113.42714        0.37293393        0.00369184
     3116.70167        0.37948499        0.00372316
     3119.97966        0.38320180        0.00375149
     3123.26109        0.38108914        0.00371660
     3126.54597        0.38113909        0.00373357
     3129.83430        0.38113230        0.00372257
     3133.12610        0.38501883        0.00374914
     3136.42136        0.39047676        0.00379109
     3139.72008        0.38951982        0.00376734
     3143.02227        0.38646385        0.00371550
     3146.32794        0.37807118        0.00365920
     3149.63708        0.36856213        0.00361957
     3152.94970        0.36856941        0.00361485
     3156.26581        0.37971949        0.00369991
     3159.58540        0.38414606        0.00376081
     3162.90849        0.37342153        0.00370873
     3166.23507        0.37197519        0.00372940
     3169.56515        0.37937532        0.00376364
     3172.89873        0.37914392        0.00371016
     3176.23582        0.37998461        0.00371944
     3179.57641        0.38633048        0.00375895
     3182.92052        0.38858059        0.00371151
     3186.26815        0.39054941        0.00372852
     3189.61930        0.39737614        0.00382409
     3192.97398        0.40254567        0.00387540
     3196.33218        0.40498083        0.00385890
     3199.69391        0.39847491        0.00382622
     3203.05918        0.38635764        0.00377549
     3206.42799        0.38030592        0.00376521
     3209.80034        0.38585122        0.00376893
     3213.17624        0.39912243        0.00382256
     3216.55569        0.40080256        0.00382647
     3219.93869        0.39404300        0.00374909
     3223.32526        0.38614072        0.00372043
     3226.71538        0.37814702        0.00376358
     3230.10907        0.37496799        0.00373593
     3233.50633        0.37525288        0.00369283
     3236.90716        0.37833192        0.00370531
     3240.31157        0.37459067        0.00365836
     3243.71956        0.37592202        0.00366712
     3247.13113        0.38823596        0.00376463
     3250.54629        0.39435106        0.00382390
     3253.96504        0.38613196        0.00381146
     3257.38739        0.37668472        0.00375672
     3260.81334        0.37533999        0.00369549
     3264.24289        0.37977719        0.00369066
     3267.67605        0.38668124        0.00377179
     3271.11282        0.38813176        0.00375899
     3274.55321        0.38354091        0.00372077
     3277.99721        0.37701020        0.00372741
     3281.44483        0.37421078        0.00372028
     3284.89608        0.37320705        0.00370195
     3288.35096        0.37213322        0.00367353
     3291.80948        0.37300383        0.00364151
     3295.27163        0.37930732        0.00368701
     3298.73742        0.38572945        0.00372619
     3302.20686        0.38453052        0.00372288
     3305.67995        0.37762796        0.00371451
     3309.15669        0.37511898        0.00372894
     3312.63709        0.37753368        0.00374609
     3316.12114        0.37456894        0.00374881
     3319.60886        0.37222448        0.00372746
     3323.10025        0.37052592        0.00367508
     3326.59532        0.37017056        0.00366602
     3330.09405        0.36994570        0.00368052
     3333.59647        0.36724823        0.00366810
     3337.10257        0.36675240        0.00367764
     3340.61236        0.36360176        0.00365953
     3344.12584        0.36642056        0.00367276
     3347.64302        0.38094109        0.00377688
     3351.16389        0.39938857        0.00387617
     3354.68847        0.40411126        0.00386453
     3358.21675        0.39409120        0.00378994
     3361.74875        0.38429382        0.00376334
     3365.28446        0.37487933        0.00370900
     3368.82389        0.37353477        0.00370791
     3372.36704        0.37435692        0.00372993
     3375.91392        0.38277935        0.00377356
     3379.46453        0.39796116        0.00386305
     3383.01887        0.40190906        0.00386132
     3386.57695        0.39030860        0.00379364
     3390.13877        0.37830588        0.00375822
     3393.70434        0.37440077        0.00376894
     3397.27366        0.38046109        0.00379491
     3400.84673        0.39248825        0.00384136
     3404.42357        0.39133432        0.00380854
     3408.00416        0.38868732        0.00376035
     3411.58852        0.40964638        0.00387701
     3415.17665        0.42299696        0.00391153
     3418.76855        0.40817883        0.00384041
     3422.36423        0.38821884        0.00380073
     3425.96369        0.37699568        0.00376035
     3429.56694        0.37885063        0.00379222
     3433.17398        0.38811341        0.00379985
     3436.78481        0.39700035        0.00380757
     3440.39944        0.39802302        0.00387416
     3444.01787        0.38223196        0.00378162
     3447.64011        0.37041611        0.00369825
     3451.26615        0.37213024        0.00369369
     3454.89601        0.38295324        0.00374906
     3458.52969        0.39826142        0.00386579
     3462.16719        0.40088776        0.00388881
     3465.80852        0.38944565        0.00384797
     3469.45367        0.37882851        0.00382800
     3473.10266        0.38035522        0.00380854
     3476.75549        0.38690881        0.00380157
     3480.41215        0.38656307        0.00377468
     3484.07267        0.38387479        0.00376638
     3487.73703        0.37756764        0.00374615
     3491.40525        0.37239120        0.00369471
     3495.07733        0.37308481        0.00371110
     3498.75326        0.37591748        0.00375576
     3502.43307        0.38036884        0.00376658
     3506.11674        0.38329564        0.00378169
     3509.80429        0.38182812        0.00379870
     3513.49572        0.37882307        0.00376737
     3517.19103        0.38021549        0.00376270
     3520.89023        0.38379201        0.00378570
     3524.59331        0.39473299        0.00381668
     3528.30029        0.40710550        0.00387381
     3532.01117        0.40504120        0.00391218
     3535.72596        0.39485766        0.00386492
     3539.44465        0.39503321        0.00387032
     3543.16725        0.39342792        0.00385145
     3546.89377        0.38107439        0.00379630
     3550.62420        0.37584362        0.00378823
     3554.35856        0.37563204        0.00375740
     3558.09685        0.38284380        0.00380195
     3561.83907        0.39018913        0.00385158
     3565.58522        0.39088561        0.00388068
     3569.33532        0.38596394        0.00385227
     3573.08936        0.37665413        0.00379836
     3576.84734        0.36545031        0.00374114
     3580.60928        0.36046112        0.00372857
     3584.37518        0.36269631        0.00369262
     3588.14504        0.36782845        0.00368431
     3591.91886        0.37733663        0.00382400
     3595.69665        0.38180399        0.00388487
     3599.47841        0.38408109        0.00386567
     3603.26415        0.38984104        0.00385469
     3607.05388        0.38993845        0.00386321
     3610.84759        0.38376011        0.00384379
     3614.64529        0.37383853        0.00381230
     3618.44698        0.37475141        0.00382625
     3622.25267        0.38370604        0.00388177
     3626.06237        0.38170198        0.00386068
     3629.87607        0.38112800        0.00385303
     3633.69378        0.38854434        0.00385661
     3637.51551        0.39635752        0.00385916
     3641.34125        0.39548038        0.00385569
     3645.17103        0.39195776        0.00385534
     3649.00482        0.38873775        0.00386668
     3652.84266        0.38160374        0.00389388
     3656.68452        0.37472269        0.00390934
     3660.53043        0.37758176        0.00389953
     3664.38038        0.38778128        0.00388393
     3668.23439        0.39157197        0.00384057
     3672.09244        0.39290520        0.00383157
     3675.95456        0.40222826        0.00393461
     3679.82073        0.41040508        0.00396347
     3683.69097        0.41336389        0.00394183
     3687.56528        0.40676968        0.00395651
     3691.44367        0.39406797        0.00392509
     3695.32614        0.38839024        0.00391859
     3699.21269        0.38335671        0.00387697
     3703.10332        0.37370892        0.00379907
     3706.99805        0.36902873        0.00377818
     3710.89688        0.38651048        0.00390230
     3714.79980        0.41356441        0.00406803
     3718.70683        0.41888994        0.00405362
     3722.61797        0.40086992        0.00392182
     3726.53323        0.38293172        0.00384231
     3730.45260        0.37717374        0.00385526
     3734.37609        0.37355841        0.00385808
     3738.30371        0.37402190        0.00386006
     3742.23546        0.38221764        0.00385949
     3746.17135        0.38658490        0.00385001
     3750.11138        0.38773593        0.00389549
     3754.05554        0.38320454        0.00388049
     3758.00386        0.37399005        0.00380183
     3761.95633        0.37134827        0.00382777
     3765.91296        0.36831913        0.00382396
     3769.87375        0.36544010        0.00378082
     3773.83870        0.36628405        0.00376235
     3777.80783        0.35976013        0.00377315
     3781.78113        0.35435169        0.00377503
     3785.75861        0.36191431        0.00379998
     3789.74027        0.37007071        0.00382380
     3793.72612        0.36843843        0.00380251
     3797.71616        0.36103580        0.00377973
     3801.71040        0.35761388        0.00374445
     3805.70883        0.35707941        0.00373088
     3809.71148        0.35703992        0.00373097
     3813.71833        0.35596620        0.00374745
     3817.72940        0.36283508        0.00380685
     3821.74469        0.38191731        0.00388457
     3825.76420        0.39444518        0.00390676
     3829.78793        0.39490770        0.00392502
     3833.81590        0.38983348        0.00393043
     3837.84811        0.38435678        0.00390634
     3841.88456        0.38243707        0.00384521
     3845.92525        0.38095841        0.00386974
     3849.97019        0.36917988        0.00382717
     3854.01938        0.36036014        0.00377990
     3858.07284        0.36839646        0.00384085
     3862.13056        0.37452584        0.00385147
     3866.19254        0.37820820        0.00383278
     3870.25880        0.39164795        0.00387755
     3874.32933        0.41084934        0.00398475
     3878.40415        0.41723955        0.00403527
     3882.48325        0.41169949        0.00404001
     3886.56664        0.40438992        0.00400249
     3890.65433        0.39530883        0.00390869
     3894.74631        0.38405860        0.00383417
     3898.84260        0.38577714        0.00389310
     3902.94320        0.39758548        0.00398449
     3907.04811        0.39204569        0.00394872
     3911.15734        0.37883758        0.00388150
     3915.27089        0.37875562        0.00385203
     3919.38876        0.38801854        0.00392742
     3923.51097        0.39613920        0.00397988
     3927.63751        0.40283867        0.00397020
     3931.76839        0.40867057        0.00399716
     3935.90362        0.39427970        0.00392311
     3940.04320        0.37749927        0.00382717
     3944.18713        0.37832912        0.00382952
     3948.33541        0.38217184        0.00386648
     3952.48806        0.37992153        0.00386397
     3956.64508        0.37591976        0.00381558
     3960.80647        0.37133108        0.00380208
     3964.97224        0.37758456        0.00388661
     3969.14239        0.39871551        0.00397595
     3973.31693        0.41720581        0.00400540
     3977.49585        0.41116673        0.00396355
     3981.67917        0.38998717        0.00392572
     3985.86689        0.37753005        0.00390319
     3990.05902        0.37283322        0.00387685
     3994.25555        0.37218919        0.00383838
     3998.45650        0.37453582        0.00385748
     4002.66186        0.38783507        0.00396718
     4006.87165        0.40066971        0.00401283
     4011.08587        0.39676426        0.00398135
     4015.30452        0.39149283        0.00395494
     4019.52760        0.39623406        0.00396517
     4023.75513        0.41655900        0.00403699
     4027.98711        0.43442812        0.00412184
     4032.22353        0.41935544        0.00409218
     4036.46441        0.38851771        0.00392673
     4040.70975        0.37464061        0.00384234
     4044.95956        0.38234527        0.00392162
     4049.21383        0.39451180        0.00398269
     4053.47258        0.39784253        0.00394338
     4057.73581        0.40495155        0.00394332
     4062.00352        0.41650018        0.00398808
     4066.27572        0.42272637        0.00401896
     4070.55242        0.42003799        0.00403002
     4074.83361        0.40754865        0.00398255
     4079.11931        0.38859765        0.00397077
     4083.40951        0.37085756        0.00391600
     4087.70422        0.36564889        0.00387110
     4092.00346        0.37386986        0.00383486
     4096.30721        0.38897605        0.00388978
     4100.61549        0.38784004        0.00391881
     4104.92830        0.36788375        0.00382774
     4109.24565        0.35666861        0.00380002
     4113.56754        0.36215495        0.00383398
     4117.89397        0.37526531        0.00385478
     4122.22495        0.38233257        0.00382308
     4126.56049        0.38119932        0.00381954
     4130.90059        0.38652693        0.00388257
     4135.24526        0.38069607        0.00386647
     4139.59449        0.37269096        0.00382962
     4143.94830        0.37412036        0.00383166
     4148.30668        0.37078339        0.00382145
     4152.66965        0.36482848        0.00380230
     4157.03721        0.36058262        0.00377397
     4161.40937        0.36295840        0.00377787
     4165.78612        0.36585210        0.00374741
     4170.16747        0.37640986        0.00382576
     4174.55343        0.38953451        0.00394640
     4178.94401        0.38315711        0.00390984
     4183.33920        0.37624217        0.00385666
     4187.73902        0.37290924        0.00382448
     4192.14346        0.36771035        0.00381292
     4196.55254        0.37147384        0.00384939
     4200.96625        0.38150687        0.00386957
     4205.38460        0.38553214        0.00386769
     4209.80761        0.39607548        0.00395005
     4214.23526        0.41148518        0.00400781
     4218.66757        0.39941304        0.00395787
     4223.10454        0.37791254        0.00391130
     4227.54618        0.38051594        0.00392262
     4231.99249        0.40252862        0.00398796
     4236.44348        0.45087786        0.00420985
     4240.89915        0.49640717        0.00439488
     4245.35950        0.47715542        0.00434078
     4249.82455        0.41531929        0.00405865
     4254.29429        0.37694421        0.00384321
     4258.76873        0.36621201        0.00378195
     4263.24788        0.35926689        0.00374690
     4267.73174        0.35405745        0.00372964
     4272.22031        0.35141267        0.00372261
     4276.71361        0.35271324        0.00374645
     4281.21163        0.36086289        0.00380484
     4285.71439        0.36506363        0.00383053
     4290.22187        0.35923243        0.00376470
     4294.73410        0.35012858        0.00366020
     4299.25108        0.34760942        0.00369442
     4303.77280        0.34323858        0.00370389
     4308.29929        0.33984148        0.00365243
     4312.83053        0.34001080        0.00364908
     4317.36654        0.34568985        0.00372101
     4321.90731        0.34207389        0.00366308
     4326.45287        0.33829193        0.00363141
     4331.00320        0.34829782        0.00368123
     4335.55833        0.35636493        0.00376590
     4340.11824        0.35382199        0.00379855
     4344.68294        0.36836836        0.00383716
     4349.25245        0.38792138        0.00389331
     4353.82677        0.38032880        0.00382242
     4358.40589        0.36515777        0.00373834
     4362.98984        0.35882097        0.00371755
     4367.57860        0.35330192        0.00374322
     4372.17219        0.34493544        0.00370182
     4376.77061        0.34588875        0.00367183
     4381.37386        0.36184110        0.00381129
     4385.98196        0.36171105        0.00378187
     4390.59491        0.34839211        0.00366752
     4395.21270        0.34679954        0.00368277
     4399.83536        0.35359130        0.00370945
     4404.46287        0.36438874        0.00372309
     4409.09525        0.38546747        0.00384398
     4413.73251        0.40068926        0.00390994
     4418.37464        0.40304154        0.00394814
     4423.02165        0.38823470        0.00395051
     4427.67355        0.36193244        0.00383756
     4432.33035        0.34566128        0.00373045
     4436.99204        0.33953912        0.00361641
     4441.65863        0.34010057        0.00357705
     4446.33014        0.34233996        0.00360336
     4451.00655        0.34770493        0.00365526
     4455.68789        0.36637802        0.00379401
     4460.37414        0.40050287        0.00396376
     4465.06533        0.41071062        0.00401983
     4469.76145        0.37934650        0.00386082
     4474.46251        0.35088270        0.00371408
     4479.16851        0.34577695        0.00368535
     4483.87947        0.36580576        0.00374013
     4488.59538        0.39091430        0.00388108
     4493.31624        0.38229293        0.00385251
     4498.04208        0.35644087        0.00371618
     4502.77288        0.33968693        0.00364456
     4507.50866        0.33424121        0.00362816
     4512.24942        0.34061394        0.00367803
     4516.99517        0.34663219        0.00371389
     4521.74590        0.34411438        0.00366200
     4526.50164        0.33886839        0.00364384
     4531.26237        0.33802036        0.00362850
     4536.02812        0.35122384        0.00368358
     4540.79887        0.37679880        0.00384124
     4545.57465        0.41614593        0.00405568
     4550.35544        0.43411408        0.00413036
     4555.14127        0.40149626        0.00394001
     4559.93212        0.36320434        0.00374755
     4564.72802        0.34294006        0.00366834
     4569.52896        0.32936750        0.00358197
     4574.33495        0.32323179        0.00358354
     4579.14600        0.32370635        0.00361313
     4583.96210        0.33693261        0.00364037
     4588.78327        0.36368148        0.00372280
     4593.60951        0.38480247        0.00382908
     4598.44083        0.38857472        0.00388458
     4603.27722        0.37855504        0.00383250
     4608.11871        0.36207811        0.00370928
     4612.96529        0.35538167        0.00366964
     4617.81696        0.37086861        0.00375497
     4622.67374        0.38388181        0.00382086
     4627.53562        0.38345166        0.00386272
     4632.40262        0.38040675        0.00381501
     4637.27474        0.38194673        0.00379894
     4642.15198        0.37727327        0.00379976
     4647.03435        0.36293368        0.00370864
     4651.92185        0.36434284        0.00373622
     4656.81450        0.37474741        0.00380774
     4661.71229        0.37477269        0.00377569
     4666.61524        0.37134128        0.00372424
     4671.52334        0.36268318        0.00370862
     4676.43660        0.34868840        0.00363016
     4681.35503        0.33931053        0.00359462
     4686.27863        0.33695961        0.00364566
     4691.20741        0.34879085        0.00368972
     4696.14138        0.37636035        0.00377446
     4701.08053        0.39380800        0.00388524
     4706.02488        0.37921622        0.00383582
     4710.97443        0.36128227        0.00371028
     4715.92918        0.34693588        0.00360480
     4720.88915        0.33462796        0.00358565
     4725.85433        0.32410236        0.00356151
     4730.82474        0.33121805        0.00354379
     4735.80037        0.35732459        0.00364657
     4740.78123        0.36544186        0.00371491
     4745.76734        0.36008613        0.00366066
     4750.75868        0.36973890        0.00370642
     4755.75528        0.38731981        0.00382577
     4760.75714        0.38966513        0.00382555
     4765.76425        0.37559824        0.00373643
     4770.77663        0.38740742        0.00378629
     4775.79428        0.42458852        0.00399372
     4780.81721        0.42883870        0.00404684
     4785.84542        0.41304089        0.00393430
     4790.87892        0.44009842        0.00405116
     4795.91771        0.45357721        0.00409870
     4800.96181        0.41100851        0.00388386
     4806.01121        0.36217865        0.00369760
     4811.06592        0.33715026        0.00358587
     4816.12594        0.33940856        0.00355463
     4821.19129        0.35802408        0.00364758
     4826.26196        0.36524436        0.00370307
     4831.33797        0.35380466        0.00366677
     4836.41932        0.33736924        0.00360047
     4841.50601        0.32675386        0.00353675
     4846.59805        0.32286593        0.00350970
     4851.69545        0.32562100        0.00351971
     4856.79821        0.33511588        0.00352499
     4861.90633        0.34856247        0.00360629
     4867.01983        0.37305011        0.00375746
     4872.13870        0.38836722        0.00383417
     4877.26296        0.37182985        0.00375868
     4882.39261        0.34346339        0.00360850
     4887.52765        0.33116728        0.00353643
     4892.66810        0.33803086        0.00357832
     4897.81395        0.34310448        0.00357927
     4902.96521        0.35675320        0.00361203
     4908.12189        0.40310357        0.00385123
     4913.28399        0.43808857        0.00402700
     4918.45153        0.41946669        0.00394568
     4923.62450        0.38480018        0.00378519
     4928.80290        0.36402964        0.00371889
     4933.98676        0.33988499        0.00358715
     4939.17607        0.32255530        0.00346390
     4944.37083        0.32680901        0.00347254
     4949.57106        0.34621865        0.00358330
     4954.77676        0.36555676        0.00366992
     4959.98793        0.38732648        0.00377980
     4965.20459        0.40460755        0.00388621
     4970.42673        0.39355831        0.00379380
     4975.65436        0.37598901        0.00370461
     4980.88749        0.36476042        0.00366881
     4986.12613        0.36344917        0.00369283
     4991.37027        0.39587519        0.00383797
     4996.61993        0.42618171        0.00391945
     5001.87511        0.42376017        0.00391492
     5007.13582        0.40661272        0.00387852
     5012.40206        0.38594317        0.00377633
     5017.67384        0.36854672        0.00370039
     5022.95117        0.35739406        0.00364995
     5028.23404        0.34990575        0.00361734
     5033.52248        0.35568297        0.00365936
     5038.81647        0.38165193        0.00374056
     5044.11603        0.43079213        0.00392547
     5049.42117        0.46406186        0.00409767
     5054.73188        0.45137151        0.00404568
     5060.04818        0.41576486        0.00388876
     5065.37007        0.37340144        0.00368992
     5070.69756        0.34177691        0.00354396
     5076.03066        0.32941802        0.00347015
     5081.36936        0.32618261        0.00344591
     5086.71367        0.32845235        0.00344846
     5092.06361        0.32806462        0.00344076
     5097.41918        0.32816888        0.00349972
     5102.78037        0.34465235        0.00357777
     5108.14721        0.36601295        0.00363412
     5113.51969        0.37313984        0.00369940
     5118.89782        0.36830587        0.00369205
     5124.28161        0.35234078        0.00357440
     5129.67106        0.34394702        0.00350518
     5135.06617        0.36258815        0.00361938
     5140.46697        0.40397854        0.00382163
     5145.87344        0.42731866        0.00390734
     5151.28560        0.41165981        0.00384816
     5156.70345        0.41709438        0.00387778
     5162.12700        0.49051691        0.00418173
     5167.55625        0.53750601        0.00435407
     5172.99121        0.49315714        0.00416238
     5178.43189        0.41458337        0.00382279
     5183.87829        0.36060206        0.00359041
     5189.33042        0.35343127        0.00355719
     5194.78829        0.37298724        0.00363906
     5200.25189        0.38020306        0.00367930
     5205.72124        0.36502978        0.00362153
     5211.19635        0.33972995        0.00345908
     5216.67721        0.32939929        0.00340923
     5222.16384        0.33359021        0.00346031
     5227.65623        0.33592108        0.00345379
     5233.15441        0.34275878        0.00347893
     5238.65836        0.35533796        0.00354972
     5244.16811        0.38214842        0.00369105
     5249.68365        0.41647388        0.00385717
     5255.20499        0.42691289        0.00388938
     5260.73213        0.41501570        0.00381844
     5266.26510        0.39286936        0.00368823
     5271.80388        0.36505848        0.00357493
     5277.34848        0.33881686        0.00346744
     5282.89892        0.32002432        0.00335692
     5288.45519        0.31006849        0.00329763
     5294.01731        0.31257598        0.00333352
     5299.58528        0.33332751        0.00346876
     5305.15911        0.36352257        0.00359588
     5310.73879        0.37515226        0.00363469
     5316.32435        0.36137783        0.00355570
     5321.91578        0.35144399        0.00351281
     5327.51309        0.35744953        0.00355257
     5333.11629        0.36566666        0.00357233
     5338.72538        0.35471116        0.00352629
     5344.34037        0.33170944        0.00343019
     5349.96126        0.32504496        0.00337708
     5355.58807        0.34362123        0.00343832
     5361.22079        0.37994700        0.00359987
     5366.85944        0.39519199        0.00367925
     5372.50402        0.38531512        0.00364893
     5378.15454        0.38515461        0.00367740
     5383.81100        0.38414130        0.00362485
     5389.47341        0.37446912        0.00357039
     5395.14177        0.36203824        0.00353686
     5400.81610        0.34196557        0.00341941
     5406.49639        0.33177051        0.00334494
     5412.18266        0.32789145        0.00332128
     5417.87491        0.32577820        0.00335836
     5423.57315        0.32893138        0.00337674
     5429.27737        0.33996651        0.00340276
     5434.98760        0.34912666        0.00342077
     5440.70384        0.34392459        0.00341957
     5446.42608        0.33152779        0.00334873
     5452.15434        0.32405973        0.00333485
     5457.88863        0.31603971        0.00332587
     5463.62895        0.30865205        0.00324424
     5469.37531        0.31210104        0.00327598
     5475.12771        0.32984604        0.00339907
     5480.88616        0.35041285        0.00344731
     5486.65067        0.35000813        0.00342318
     5492.42124        0.33485428        0.00334440
     5498.19788        0.32387377        0.00328255
     5503.98059        0.32592894        0.00332531
     5509.76939        0.32679789        0.00334760
     5515.56428        0.32027605        0.00330959
     5521.36526        0.31221787        0.00328763
     5527.17234        0.31231002        0.00325604
     5532.98553        0.31744659        0.00324073
     5538.80483        0.32720041        0.00329674
     5544.63025        0.34647222        0.00336484
     5550.46180        0.35174164        0.00338838
     5556.29948        0.33559611        0.00333423
     5562.14331        0.32144206        0.00329232
     5567.99328        0.31902465        0.00327267
     5573.84940        0.31903883        0.00327104
     5579.71168        0.31623167        0.00327827
     5585.58013        0.31097685        0.00323174
     5591.45475        0.30667158        0.00318095
     5597.33554        0.30517677        0.00318510
     5603.22253        0.31309463        0.00322302
     5609.11570        0.34072883        0.00333852
     5615.01507        0.36250090        0.00343871
     5620.92065        0.36232543        0.00342233
     5626.83244        0.39345339        0.00353838
     5632.75044        0.46621400        0.00382288
     5638.67467        0.50688982        0.00398734
     5644.60513        0.48629322        0.00391131
     5650.54183        0.43069634        0.00368424
     5656.48478        0.38220444        0.00349475
     5662.43397        0.34984148        0.00335653
     5668.38942        0.33473515        0.00328864
     5674.35113        0.34325219        0.00332576
     5680.31911        0.35689838        0.00341403
     5686.29337        0.36640934        0.00345810
     5692.27392        0.38786633        0.00350219
     5698.26075        0.39698669        0.00351811
     5704.25388        0.37572741        0.00342844
     5710.25332        0.35109079        0.00335153
     5716.25906        0.33100044        0.00326113
     5722.27112        0.32074053        0.00316864
     5728.28950        0.32761205        0.00317275
     5734.31422        0.35258716        0.00329092
     5740.34527        0.37998888        0.00343375
     5746.38266        0.39165876        0.00348151
     5752.42640        0.39768130        0.00347699
     5758.47650        0.38716059        0.00345888
     5764.53296        0.35349000        0.00334002
     5770.59579        0.33043625        0.00322903
     5776.66500        0.32987057        0.00322885
     5782.74060        0.33467707        0.00326410
     5788.82258        0.33376028        0.00324630
     5794.91096        0.33946457        0.00327989
     5801.00574        0.34394005        0.00331238
     5807.10693        0.33605960        0.00325221
     5813.21454        0.33070231        0.00323962
     5819.32857        0.35441356        0.00335378
     5825.44904        0.39471303        0.00346314
     5831.57594        0.43292305        0.00359766
     5837.70928        0.45118132        0.00365434
     5843.84907        0.42470661        0.00356450
     5849.99533        0.38757160        0.00342698
     5856.14804        0.38629012        0.00341797
     5862.30723        0.39532747        0.00345044
     5868.47290        0.38005220        0.00337633
     5874.64505        0.36246641        0.00333023
     5880.82369        0.35508924        0.00331386
     5887.00883        0.35028648        0.00324525
     5893.20048        0.37210372        0.00335320
     5899.39864        0.41260363        0.00355344
     5905.60331        0.41923931        0.00356758
     5911.81451        0.40193629        0.00347149
     5918.03225        0.41654636        0.00349630
     5924.25652        0.43136859        0.00356409
     5930.48734        0.41507332        0.00353024
     5936.72472        0.40009487        0.00346864
     5942.96865        0.38780403        0.00335415
     5949.21915        0.36557976        0.00326026
     5955.47623        0.34495485        0.00320626
     5961.73989        0.33697395        0.00314125
     5968.01013        0.36361995        0.00324657
     5974.28697        0.40178921        0.00341562
     5980.57041        0.40328500        0.00344799
     5986.86046        0.36982677        0.00331698
     5993.15712        0.34010033        0.00314931
     5999.46041        0.32812882        0.00310048
     6005.77033        0.32485467        0.00308943
     6012.08688        0.32181478        0.00305786
     6018.41007        0.31894615        0.00305431
     6024.73992        0.31481244        0.00303918
     6031.07643        0.30866207        0.00298637
     6037.41959        0.30672904        0.00297567
     6043.76943        0.31685399        0.00304995
     6050.12595        0.32829566        0.00310062
     6056.48916        0.33484651        0.00309567
     6062.85905        0.34889517        0.00314514
     6069.23565        0.37010644        0.00321466
     6075.61895        0.41840838        0.00339752
     6082.00897        0.44987966        0.00354563
     6088.40570        0.41392420        0.00340626
     6094.80917        0.36426459        0.00322775
     6101.21937        0.34015745        0.00311681
     6107.63631        0.32919370        0.00303605
     6114.06000        0.32375882        0.00300854
     6120.49044        0.31665511        0.00297085
     6126.92765        0.30934804        0.00298918
     6133.37163        0.30593653        0.00298302
     6139.82239        0.31023584        0.00297301
     6146.27993        0.31582108        0.00297946
     6152.74426        0.31331308        0.00294121
     6159.21540        0.31391084        0.00294006
     6165.69333        0.33022863        0.00300519
     6172.17809        0.34945695        0.00311766
     6178.66966        0.35505053        0.00314311
     6185.16806        0.37533451        0.00322062
     6191.67329        0.38712275        0.00324206
     6198.18537        0.36156464        0.00309244
     6204.70429        0.33281065        0.00298222
     6211.23007        0.32369743        0.00299839
     6217.76272        0.32728084        0.00301075
     6224.30223        0.34680763        0.00305533
     6230.84863        0.37875874        0.00318280
     6237.40190        0.40190038        0.00325894
     6243.96207        0.39367226        0.00322673
     6250.52915        0.36548370        0.00312456
     6257.10312        0.35996958        0.00311308
     6263.68401        0.43182734        0.00339067
     6270.27183        0.55569044        0.00382292
     6276.86657        0.58921740        0.00392760
     6283.46825        0.51292643        0.00367116
     6290.07687        0.43036642        0.00338337
     6296.69244        0.38414673        0.00323855
     6303.31497        0.35761160        0.00315487
     6309.94446        0.34085318        0.00304415
     6316.58093        0.33398832        0.00298071
     6323.22438        0.33564301        0.00300002
     6329.87481        0.33952593        0.00301510
     6336.53224        0.33865006        0.00301806
     6343.19667        0.34411617        0.00303627
     6349.86811        0.35882193        0.00304559
     6356.54657        0.35524695        0.00300962
     6363.23205        0.33367386        0.00293089
     6369.92456        0.31930200        0.00287191
     6376.62411        0.31467343        0.00289346
     6383.33071        0.31106847        0.00286588
     6390.04436        0.30537725        0.00281473
     6396.76507        0.29635259        0.00277090
     6403.49285        0.29913427        0.00280712
     6410.22771        0.32341703        0.00293799
     6416.96965        0.36446338        0.00311083
     6423.71868        0.39933473        0.00323158
     6430.47481        0.41170020        0.00323282
     6437.23804        0.41062313        0.00321196
     6444.00839        0.40789137        0.00319175
     6450.78586        0.41094035        0.00322336
     6457.57046        0.39716000        0.00317678
     6464.36219        0.37295679        0.00308793
     6471.16106        0.35336429        0.00302461
     6477.96709        0.33535438        0.00292130
     6484.78027        0.32318325        0.00284845
     6491.60062        0.31203221        0.00281292
     6498.42815        0.30358671        0.00277374
     6505.26285        0.30187897        0.00278865
     6512.10474        0.30060972        0.00276965
     6518.95383        0.29590907        0.00272295
     6525.81013        0.29043235        0.00271300
     6532.67363        0.29775380        0.00275120
     6539.54435        0.34613082        0.00293204
     6546.42230        0.43087994        0.00325124
     6553.30748        0.46115400        0.00335410
     6560.19990        0.42177478        0.00318676
     6567.09958        0.38609359        0.00307001
     6574.00651        0.37247693        0.00302747
     6580.92070        0.35952320        0.00297251
     6587.84217        0.34128872        0.00291044
     6594.77091        0.32538676        0.00284761
     6601.70694        0.31386224        0.00278979
     6608.65027        0.30578678        0.00275497
     6615.60090        0.29965720        0.00271379
     6622.55884        0.29482630        0.00267951
     6629.52410        0.29359112        0.00268970
     6636.49668        0.29072102        0.00270974
     6643.47660        0.28735680        0.00268575
     6650.46386        0.28933008        0.00266428
     6657.45847        0.30483072        0.00273989
     6664.46043        0.35019015        0.00291557
     6671.46976        0.38964593        0.00305337
     6678.48646        0.39149766        0.00309116
     6685.51054        0.41166227        0.00316115
     6692.54201        0.46146632        0.00331173
     6699.58087        0.46465586        0.00332462
     6706.62714        0.41885546        0.00316034
     6713.68082        0.37987569        0.00300553
     6720.74191        0.36381432        0.00294239
     6727.81043        0.35316122        0.00290785
     6734.88639        0.36240402        0.00294288
     6741.96979        0.39785487        0.00305679
     6749.06064        0.40769587        0.00306770
     6756.15894        0.38122436        0.00299171
     6763.26472        0.35780098        0.00291392
     6770.37796        0.36549350        0.00292132
     6777.49869        0.38646826        0.00300530
     6784.62690        0.37864986        0.00297729
     6791.76262        0.35629715        0.00288551
     6798.90584        0.34730322        0.00284709
     6806.05657        0.34470490        0.00284937
     6813.21482        0.33616395        0.00281378
     6820.38060        0.32207190        0.00273277
     6827.55392        0.30792575        0.00267785
     6834.73478        0.29695184        0.00265171
     6841.92319        0.29324758        0.00264573
     6849.11917        0.30185449        0.00267096
     6856.32271        0.33455380        0.00279373
     6863.53383        0.36869081        0.00291190
     6870.75253        0.36381885        0.00288504
     6877.97883        0.34254280        0.00280938
     6885.21272        0.33128632        0.00277825
     6892.45423        0.32315434        0.00273300
     6899.70335        0.31514247        0.00267229
     6906.96009        0.31585729        0.00268932
     6914.22447        0.31997615        0.00270898
     6921.49648        0.31936442        0.00267600
     6928.77615        0.31480431        0.00266240
     6936.06347        0.30603624        0.00264094
     6943.35846        0.29993382        0.00261030
     6950.66112        0.29891662        0.00260125
     6957.97146        0.29558124        0.00258717
     6965.28948        0.29212679        0.00257017
     6972.61521        0.29154616        0.00260512
     6979.94864        0.29385806        0.00262076
     6987.28978        0.31691310        0.00267272
     6994.63864        0.38129625        0.00289483
     7001.99524        0.43057596        0.00306708
     7009.35956        0.41151812        0.00300392
     7016.73164        0.37222434        0.00286396
     7024.11147        0.36366882        0.00283295
     7031.49906        0.38748331        0.00291046
     7038.89442        0.39368441        0.00293163
     7046.29756        0.37725024        0.00289453
     7053.70848        0.38455785        0.00291244
     7061.12720        0.39886613        0.00294461
     7068.55372        0.38382538        0.00287747
     7075.98806        0.35891144        0.00277739
     7083.43021        0.34331511        0.00272283
     7090.88019        0.33214274        0.00268242
     7098.33800        0.32850865        0.00267578
     7105.80366        0.33831857        0.00272314
     7113.27717        0.34602193        0.00275766
     7120.75854        0.33995132        0.00272872
     7128.24778        0.33508975        0.00268847
     7135.74489        0.34117379        0.00270647
     7143.24989        0.33925104        0.00270187
     7150.76279        0.33556902        0.00269458
     7158.28358        0.37381304        0.00286395
     7165.81229        0.46146474        0.00317978
     7173.34891        0.53343925        0.00338108
     7180.89346        0.58011341        0.00350633
     7188.44595        0.60499520        0.00357501
     7196.00638        0.59180017        0.00352737
     7203.57476        0.55061234        0.00341103
     7211.15110        0.49733577        0.00325563
     7218.73541        0.44512621        0.00308436
     7226.32769        0.40355493        0.00294451
     7233.92796        0.37680765        0.00284405
     7241.53623        0.35658152        0.00274750
     7249.15249        0.34339699        0.00271585
     7256.77677        0.33301824        0.00268704
     7264.40906        0.32163599        0.00264045
     7272.04939        0.31750273        0.00261353
     7279.69775        0.31633818        0.00258719
     7287.35415        0.32012249        0.00259309
     7295.01860        0.33294288        0.00263342
     7302.69112        0.34580992        0.00269138
     7310.37171        0.34138198        0.00269132
     7318.06037        0.32701660        0.00264819
     7325.75712        0.31387804        0.00258745
     7333.46196        0.30432648        0.00251495
     7341.17491        0.30343257        0.00252648
     7348.89597        0.30489458        0.00255474
     7356.62516        0.30127506        0.00254218
     7364.36247        0.29353830        0.00251070
     7372.10792        0.28594462        0.00248927
     7379.86151        0.27925574        0.00246027
     7387.62326        0.27477192        0.00241613
     7395.39317        0.27325723        0.00241969
     7403.17126        0.27095631        0.00241956
     7410.95752        0.26878084        0.00238250
     7418.75198        0.27084247        0.00239260
     7426.55463        0.27341518        0.00240270
     7434.36549        0.27500812        0.00240320
     7442.18456        0.29516549        0.00247516
     7450.01186        0.35388699        0.00271675
     7457.84739        0.39325247        0.00287224
     7465.69116        0.37404134        0.00279505
     7473.54318        0.34386356        0.00268578
     7481.40346        0.32862966        0.00261558
     7489.27201        0.32199593        0.00260817
     7497.14883        0.31464251        0.00260207
     7505.03394        0.30381886        0.00255710
     7512.92733        0.29404689        0.00250017
     7520.82904        0.28645960        0.00244835
     7528.73905        0.28180537        0.00242623
     7536.65738        0.27856638        0.00242088
     7544.58404        0.27632104        0.00240767
     7552.51903        0.27556131        0.00240990
     7560.46238        0.28036303        0.00242289
     7568.41407        0.29800591        0.00247055
     7576.37413        0.33491487        0.00262381
     7584.34256        0.36315198        0.00273398
     7592.31937        0.36667805        0.00273052
     7600.30458        0.38939571        0.00282265
     7608.29817        0.42531919        0.00292810
     7616.30018        0.41723507        0.00288095
     7624.31061        0.38004886        0.00276023
     7632.32945        0.35005860        0.00266850
     7640.35674        0.33337900        0.00260930
     7648.39246        0.34850717        0.00267030
     7656.43664        0.39034105        0.00281802
     7664.48927        0.41735462        0.00290494
     7672.55038        0.40658699        0.00287080
     7680.61996        0.37376063        0.00275901
     7688.69803        0.34454162        0.00263628
     7696.78460        0.32292149        0.00254449
     7704.87968        0.30823928        0.00251243
     7712.98326        0.29758328        0.00247677
     7721.09537        0.28891915        0.00242057
     7729.21601        0.28722442        0.00242174
     7737.34519        0.28602754        0.00239807
     7745.48293        0.28530058        0.00240582
     7753.62922        0.28953213        0.00242628
     7761.78408        0.29433633        0.00241777
     7769.94751        0.29519009        0.00243427
     7778.11953        0.29070878        0.00242812
     7786.30015        0.29397909        0.00242943
     7794.48937        0.32885022        0.00254951
     7802.68720        0.37660255        0.00271915
     7810.89366        0.38332793        0.00275477
     7819.10874        0.35278504        0.00263299
     7827.33247        0.33195272        0.00255452
     7835.56485        0.33623143        0.00259491
     7843.80588        0.34579636        0.00262437
     7852.05558        0.34400336        0.00259877
     7860.31396        0.33130188        0.00255939
     7868.58103        0.31713549        0.00251897
     7876.85678        0.30786955        0.00247517
     7885.14125        0.30171848        0.00245303
     7893.43442        0.29533192        0.00243647
     7901.73632        0.29583657        0.00245251
     7910.04695        0.31722908        0.00251589
     7918.36632        0.34888782        0.00261433
     7926.69444        0.35254653        0.00262293
     7935.03132        0.33188469        0.00253620
     7943.37697        0.31543133        0.00248365
     7951.73140        0.30777647        0.00246486
     7960.09461        0.32168011        0.00251315
     7968.46662        0.36426379        0.00266360
     7976.84743        0.38903147        0.00275836
     7985.23706        0.37763744        0.00272926
     7993.63551        0.35276602        0.00264950
     8002.04279        0.32779531        0.00254955
     8010.45892        0.31043509        0.00247188
     8018.88390        0.30101832        0.00242430
     8027.31774        0.29785387        0.00243011
     8035.76045        0.29465323        0.00243534
     8044.21204        0.29334232        0.00243100
     8052.67252        0.29997553        0.00245497
     8061.14189        0.30563407        0.00246877
     8069.62018        0.29998079        0.00243100
     8078.10738        0.29183302        0.00240887
     8086.60351        0.30132647        0.00245081
     8095.10857        0.33784850        0.00258047
     8103.62258        0.38854250        0.00277354
     8112.14554        0.42100613        0.00286064
     8120.67747        0.42308958        0.00283830
     8129.21837        0.44962817        0.00294398
     8137.76825        0.50219032        0.00311353
     8146.32713        0.50398838        0.00312015
     8154.89501        0.47416113        0.00304048
     8163.47190        0.48550604        0.00305035
     8172.05781        0.51284605        0.00312916
     8180.65275        0.50238971        0.00312388
     8189.25673        0.46801547        0.00302220
     8197.86976        0.42932201        0.00287125
     8206.49184        0.39257835        0.00273698
     8215.12300        0.36417992        0.00263919
     8223.76323        0.34336315        0.00256880
     8232.41255        0.32762104        0.00252340
     8241.07097        0.31254861        0.00245513
     8249.73850        0.30032706        0.00240282
     8258.41514        0.29142141        0.00237545
     8267.10090        0.28482718        0.00235886
     8275.79580        0.28289890        0.00236928
     8284.49985        0.28069377        0.00236569
     8293.21305        0.27695288        0.00232416
     8301.93541        0.27752089        0.00233933
     8310.66695        0.27668077        0.00234967
     8319.40767        0.27852314        0.00232859
     8328.15759        0.28553117        0.00236454
     8336.91671        0.29185274        0.00239350
     8345.68504        0.29370683        0.00240003
     8354.46259        0.28962093        0.00239185
     8363.24937        0.28213646        0.00235851
     8372.04540        0.27581146        0.00231310
     8380.85067        0.27814343        0.00231777
     8389.66521        0.30139283        0.00242291
     8398.48902        0.34012670        0.00256180
     8407.32211        0.36393110        0.00265582
     8416.16448        0.35272197        0.00262638
     8425.01616        0.33099643        0.00253513
     8433.87715        0.33675927        0.00255636
     8442.74746        0.35573215        0.00262069
     8451.62710        0.35455175        0.00259793
     8460.51607        0.33860283        0.00252933
     8469.41440        0.32526523        0.00248867
     8478.32208        0.31267846        0.00244653
     8487.23913        0.30007406        0.00240646
     8496.16556        0.28953821        0.00238748
     8505.10138        0.27973084        0.00233956
     8514.04660        0.27713589        0.00233464
     8523.00123        0.28724954        0.00240069
     8531.96527        0.29838241        0.00243223
     8540.93874        0.29880116        0.00242913
     8549.92165        0.28874717        0.00237072
     8558.91401        0.28142150        0.00232937
     8567.91582        0.28576700        0.00235381
     8576.92711        0.29627305        0.00237490
     8585.94787        0.29938197        0.00238529
     8594.97811        0.29455465        0.00237546
     8604.01786        0.28813251        0.00235569
     8613.06711        0.30297621        0.00242323
     8622.12588        0.38453352        0.00270592
     8631.19418        0.51910646        0.00311755
     8640.27201        0.57491728        0.00327993
     8649.35940        0.52209604        0.00313278
     8658.45634        0.45478096        0.00292469
     8667.56285        0.43383074        0.00287899
     8676.67893        0.45785995        0.00295967
     8685.80461        0.48215779        0.00302297
     8694.93988        0.48068837        0.00300452
     8704.08476        0.45351499        0.00290698
     8713.23925        0.41261292        0.00278582
     8722.40338        0.37469256        0.00268118
     8731.57714        0.34628812        0.00257491
     8740.76056        0.32322472        0.00248782
     8749.95363        0.30625374        0.00243121
     8759.15637        0.29548596        0.00239579
     8768.36879        0.28813646        0.00236018
     8777.59090        0.28560090        0.00233610
     8786.82270        0.28332417        0.00233463
     8796.06422        0.28329095        0.00233959
     8805.31546        0.29413591        0.00239249
     8814.57643        0.31382873        0.00248191
     8823.84713        0.31849352        0.00248327
     8833.12759        0.30744255        0.00242563
     8842.41781        0.29778354        0.00238879
     8851.71780        0.29668522        0.00240706
     8861.02757        0.31974332        0.00249914
     8870.34713        0.34545619        0.00257267
     8879.67649        0.34536552        0.00256660
     8889.01567        0.33333819        0.00252069
     8898.36467        0.32036960        0.00247289
     8907.72350        0.30656956        0.00242859
     8917.09217        0.29413150        0.00238160
     8926.47070        0.28547053        0.00236161
     8935.85909        0.27976046        0.00231914
     8945.25736        0.27626626        0.00231644
     8954.66551        0.27472386        0.00232594
     8964.08355        0.27231992        0.00230496
     8973.51151        0.26664828        0.00228290
     8982.94937        0.26005825        0.00224989
     8992.39716        0.25800293        0.00224303
     9001.85489        0.26076971        0.00227586
     9011.32257        0.26608377        0.00228807
     9020.80021        0.27411553        0.00228827
     9030.28781        0.28922553        0.00235595
     9039.78539        0.31592940        0.00248886
     9049.29296        0.35625942        0.00262280
     9058.81053        0.41051312        0.00279281
     9068.33811        0.43180377        0.00285251
     9077.87571        0.41237876        0.00278909
     9087.42334        0.40890428        0.00278179
     9096.98101        0.43946981        0.00287038
     9106.54874        0.44391574        0.00288460
     9116.12653        0.40476813        0.00275111
     9125.71439        0.36731618        0.00264459
     9135.31233        0.35836231        0.00262545
     9144.92037        0.36062846        0.00262759
     9154.53852        0.34874090        0.00256446
     9164.16678        0.32616978        0.00248904
     9173.80517        0.30499328        0.00243401
     9183.45369        0.29046498        0.00238228
     9193.11237        0.27855239        0.00234223
     9202.78120        0.27222257        0.00231811
     9212.46020        0.26674066        0.00228037
     9222.14938        0.25987819        0.00224056
     9231.84875        0.25674943        0.00224733
     9241.55832        0.25334322        0.00223484
     9251.27811        0.25106629        0.00221562
     9261.00811        0.25702536        0.00225997
     9270.74835        0.26520264        0.00230472
     9280.49884        0.26691047        0.00230573
     9290.25958        0.26591319        0.00230335
     9300.03058        0.26117818        0.00228308
     9309.81186        0.25620085        0.00224824
     9319.60343        0.25778444        0.00225435
     9329.40530        0.25861351        0.00229185
     9339.21748        0.25623255        0.00226771
     9349.03998        0.25369125        0.00224001
     9358.87280        0.25517031        0.00224637
     9368.71597        0.28214246        0.00235487
     9378.56950        0.35798369        0.00264456
     9388.43338        0.42350831        0.00286069
     9398.30764        0.42303242        0.00286936
     9408.19228        0.39963447        0.00281090
     9418.08733        0.46176341        0.00300879
     9427.99277        0.66132265        0.00355851
     9437.90864        0.79721759        0.00389362
     9447.83494        0.74378488        0.00378025
     9457.77167        0.62686279        0.00348060
     9467.71886        0.54373285        0.00322610
     9477.67650        0.48683922        0.00306248
     9487.64462        0.43263635        0.00289203
     9497.62323        0.39049949        0.00276215
     9507.61233        0.36680317        0.00268781
     9517.61194        0.39255264        0.00276860
     9527.62206        0.46853731        0.00304314
     9537.64271        0.50926912        0.00317843
     9547.67390        0.48915618        0.00311071
     9557.71564        0.44492034        0.00297875
     9567.76794        0.39882753        0.00282066
     9577.83082        0.36337967        0.00269295
     9587.90427        0.33849127        0.00259611
     9597.98833        0.31702526        0.00253125
     9608.08298        0.30350939        0.00250482
     9618.18826        0.30378642        0.00251058
     9628.30416        0.30425863        0.00250123
     9638.43071        0.29370023        0.00243259
     9648.56790        0.28278862        0.00240135
     9658.71576        0.27559015        0.00241541
     9668.87428        0.26645486        0.00238292
     9679.04350        0.26182788        0.00235757
     9689.22340        0.26818175        0.00239836
     9699.41402        0.27821176        0.00244135
     9709.61535        0.27959734        0.00241501
     9719.82741        0.27479419        0.00240463
     9730.05022        0.26991078        0.00240918
     9740.28377        0.26749644        0.00238452
     9750.52809        0.26563428        0.00237244
     9760.78318        0.26255814        0.00235687
     9771.04906        0.26252552        0.00234559
     9781.32573        0.27963978        0.00240645
     9791.61321        0.36102959        0.00272405
     9801.91152        0.50077821        0.00320089
     9812.22065        0.56751391        0.00341097
     9822.54063        0.51947335        0.00325183
     9832.87146        0.44903856        0.00301519
     9843.21316        0.40915791        0.00290474
     9853.56573        0.39696407        0.00286763
     9863.92919        0.42280296        0.00294899
     9874.30355        0.47422518        0.00312415
     9884.68882        0.49381346        0.00318947
     9895.08502        0.47539848        0.00311259
     9905.49215        0.44431500        0.00300131
     9915.91022        0.40875837        0.00291895
     9926.33925        0.37204122        0.00280791
     9936.77925        0.34073976        0.00268053
     9947.23024        0.31515186        0.00257455
     9957.69221        0.29409193        0.00249109
     9968.16518        0.28371014        0.00245652
     9978.64917        0.28111360        0.00246843
     9989.14419        0.27755968        0.00245890
     9999.65025        0.27458680        0.00242771
    10010.16735        0.27918310        0.00245661
    10020.69552        0.29505315        0.00251077
    10031.23476        0.37111862        0.00279482
    10041.78508        0.51328892        0.00327218
    10052.34650        0.58895426        0.00349070
    10062.91903        0.54364279        0.00335340
    10073.50268        0.46590523        0.00311499
    10084.09746        0.40624882        0.00293147
    10094.70338        0.36116148        0.00276365
    10105.32046        0.32600523        0.00262750
    10115.94870        0.30206032        0.00254179
    10126.58813        0.28831669        0.00249018
    10137.23874        0.27767996        0.00245362
    10147.90055        0.26766280        0.00241936
    10158.57358        0.25776358        0.00237458
    10169.25783        0.25242588        0.00235778
    10179.95332        0.25275183        0.00238407
    10190.66006        0.25201923        0.00236318
    10201.37806        0.24836905        0.00234354
    10212.10733        0.24547053        0.00233052
    10222.84789        0.24604484        0.00232573
    10233.59974        0.24522627        0.00230520
    10244.36290        0.24656258        0.00230745
    10255.13738        0.24618616        0.00233056
    10265.92319        0.24576734        0.00236058
    10276.72035        0.24621869        0.00236349
    10287.52887        0.24496544        0.00233272
    10298.34875        0.24319003        0.00232888
    10309.18001        0.24318429        0.00234111
    10320.02266        0.24318807        0.00233086
    10330.87672        0.24230282        0.00233191
    10341.74219        0.23935050        0.00232404
    10352.61909        0.23743994        0.00233494
    10363.50743        0.23899155        0.00234260
    10374.40722        0.23780424        0.00232180
    10385.31847        0.23830000        0.00232675
    10396.24120        0.23864227        0.00233822
    10407.17542        0.23693371        0.00232629
    10418.12114        0.23782718        0.00231869
    10429.07837        0.24902177        0.00236478
    10440.04713        0.28740803        0.00254464
    10451.02742        0.33916216        0.00275880
    10462.01926        0.35382443        0.00280736
    10473.02266        0.33446914        0.00273618
    10484.03763        0.31664799        0.00267058
    10495.06419        0.30168222        0.00261788
    10506.10235        0.28917804        0.00257783
    10517.15211        0.27798000        0.00252461
    10528.21350        0.26987731        0.00247879
    10539.28652        0.26481103        0.00247618
    10550.37118        0.26052149        0.00247591
    10561.46751        0.25826497        0.00247872
    10572.57550        0.25481745        0.00242997
    10583.69518        0.25173272        0.00238779
    10594.82655        0.25540273        0.00241798
    10605.96964        0.27366220        0.00250772
    10617.12444        0.29633445        0.00265188
    10628.29097        0.29512353        0.00265388
    10639.46924        0.27862868        0.00255952
    10650.65928        0.26423820        0.00247619
    10661.86108        0.25516296        0.00242464
    10673.07466        0.25004103        0.00241183
    10684.30004        0.25042617        0.00241533
    10695.53722        0.25630364        0.00245607
    10706.78623        0.26042072        0.00250878
    10718.04706        0.25606172        0.00249974
    10729.31974        0.24823378        0.00244852
    10740.60427        0.24356019        0.00243446
    10751.90067        0.24260547        0.00245466
    10763.20896        0.24342525        0.00245997
    10774.52913        0.24244779        0.00245382
    10785.86121        0.23921459        0.00240161
    10797.20521        0.23416629        0.00237356
    10808.56115        0.23331965        0.00238028
    10819.92902        0.23481300        0.00237748
    10831.30885        0.23351170        0.00235621
    10842.70065        0.23265199        0.00235721
    10854.10443        0.23444533        0.00238986
    10865.52021        0.23365002        0.00240014
    10876.94799        0.23405424        0.00240760
    10888.38779        0.24066002        0.00243163
    10899.83962        0.24961180        0.00247895
    10911.30350        0.25829089        0.00250574
    10922.77944        0.26645460        0.00257391
    10934.26744        0.30707686        0.00276218
    10945.76753        0.42171668        0.00319349
    10957.27971        0.52669392        0.00354159
    10968.80400        0.52364020        0.00351609
    10980.34041        0.45624764        0.00329418
    10991.88895        0.39421456        0.00308875
    11003.44964        0.35371650        0.00295081
    11015.02249        0.32669406        0.00285162
    11026.60751        0.30958895        0.00280297
    11038.20471        0.29481796        0.00273232
    11049.81412        0.28318170        0.00268463
    11061.43573        0.29664345        0.00274359
    11073.06956        0.39540177        0.00312974
    11084.71564        0.54123937        0.00363942
    11096.37396        0.58854009        0.00378916
    11108.04454        0.53068700        0.00360979
    11119.72739        0.45488972        0.00335080
    11131.42254        0.39551626        0.00311758
    11143.12998        0.36104770        0.00297800
    11154.84974        0.34096911        0.00293042
    11166.58182        0.33934804        0.00293496
    11178.32624        0.38367103        0.00311424
    11190.08302        0.43560901        0.00331084
    11201.85216        0.43699985        0.00332192
    11213.63368        0.39990251        0.00317145
    11225.42758        0.36690069        0.00309017
    11237.23390        0.34547654        0.00302790
    11249.05263        0.32122349        0.00289259
    11260.88379        0.30069766        0.00280698
    11272.72739        0.28780573        0.00277363
    11284.58345        0.27766189        0.00272235
    11296.45198        0.27071329        0.00269605
    11308.33300        0.26485408        0.00266965
    11320.22651        0.26392495        0.00266953
    11332.13252        0.26206576        0.00263841
    11344.05106        0.25853023        0.00258927
    11355.98214        0.25451717        0.00256935
    11367.92576        0.25416803        0.00255164
    11379.88195        0.28510222        0.00271721
    11391.85071        0.37114423        0.00312243
    11403.83206        0.43799435        0.00336261
    11415.82601        0.42834692        0.00332284
    11427.83257        0.38942601        0.00317083
    11439.85176        0.35570715        0.00302088
    11451.88360        0.32627523        0.00291151
    11463.92808        0.30092506        0.00281864
    11475.98524        0.28481278        0.00275205
    11488.05508        0.29056458        0.00276557
    11500.13761        0.34843542        0.00301563
    11512.23285        0.41404468        0.00325616
    11524.34081        0.41865828        0.00326566
    11536.46150        0.38629381        0.00316882
    11548.59494        0.35040953        0.00303012
    11560.74115        0.31851825        0.00288324
    11572.90013        0.29576005        0.00278377
    11585.07189        0.28021810        0.00271681
    11597.25646        0.27087607        0.00267210
    11609.45384        0.27671095        0.00267825
    11621.66406        0.35756163        0.00307415
    11633.88711        0.54723288        0.00379271
    11646.12302        0.71694792        0.00428598
    11658.37180        0.73863455        0.00432965
    11670.63346        0.64321852        0.00403830
    11682.90802        0.52661419        0.00365538
    11695.19548        0.43983493        0.00336125
    11707.49587        0.37740544        0.00313876
    11719.80920        0.33457899        0.00298038
    11732.13548        0.31153730        0.00289946
    11744.47472        0.31689883        0.00291822
    11756.82694        0.33728428        0.00299561
    11769.19215        0.34086947        0.00299186
    11781.57037        0.32616967        0.00293477
    11793.96160        0.30460854        0.00286061
    11806.36587        0.28365353        0.00280171
    11818.78319        0.26584754        0.00270319
    11831.21356        0.25782944        0.00262726
    11843.65701        0.25366284        0.00262227
    11856.11354        0.24934130        0.00262178
    11868.58318        0.24328377        0.00257409
    11881.06593        0.23926103        0.00254725
    11893.56181        0.23985201        0.00259035
    11906.07083        0.23447789        0.00254165
    11918.59301        0.23086474        0.00249919
    11931.12835        0.22888143        0.00247213
    11943.67689        0.22898801        0.00249919
    11956.23862        0.23052044        0.00253870
    11968.81356        0.23132314        0.00252968
    11981.40173        0.23539615        0.00255391
    11994.00313        0.24472040        0.00261627
    12006.61779        0.25072441        0.00266076
    12019.24572        0.25049368        0.00268226
    12031.88693        0.24512009        0.00264309
    12044.54144        0.23885131        0.00256859
    12057.20925        0.23666351        0.00254313
    12069.89039        0.23639721        0.00256424
    12082.58486        0.24177126        0.00261374
    12095.29269        0.26812334        0.00278535
    12108.01388        0.29610644        0.00291789
    12120.74845        0.29847942        0.00289197
    12133.49642        0.28206753        0.00281806
    12146.25779        0.26587150        0.00278405
    12159.03258        0.25551720        0.00272633
    12171.82081        0.24795338        0.00268388
    12184.62249        0.24312073        0.00266093
    12197.43764        0.23874711        0.00261225
    12210.26626        0.23686088        0.00259854
    12223.10837        0.23674359        0.00261333
    12235.96399        0.23554574        0.00260537
    12248.83314        0.23748853        0.00261889
    12261.71581        0.24062354        0.00262315
    12274.61204        0.24252406        0.00264196
    12287.52183        0.24017286        0.00266105
    12300.44520        0.23567744        0.00263301
    12313.38216        0.23189556        0.00261564
    12326.33273        0.22913464        0.00263873
    12339.29691        0.22597871        0.00258798
    12352.27474        0.22602662        0.00258384
    12365.26621        0.22441885        0.00259374
    12378.27134        0.22499819        0.00259238
    12391.29016        0.22642194        0.00259345
    12404.32266        0.22630031        0.00258183
    12417.36888        0.22875539        0.00260264
    12430.42881        0.23358554        0.00264736
    12443.50248        0.23514140        0.00266141
    12456.58990        0.23132823        0.00264235
    12469.69109        0.23233798        0.00268742
    12482.80605        0.23318280        0.00271324
    12495.93481        0.22946694        0.00266301
    12509.07737        0.22773597        0.00263567
    12522.23376        0.22951154        0.00265048
    12535.40399        0.22787307        0.00263168
    12548.58806        0.22658846        0.00265513
    12561.78601        0.22667097        0.00265480
    12574.99783        0.22623435        0.00262516
    12588.22355        0.22713097        0.00268017
    12601.46318        0.22617935        0.00268835
    12614.71674        0.22424878        0.00266672
    12627.98423        0.22442041        0.00265982
    12641.26568        0.22706882        0.00269686
    12654.56110        0.23065087        0.00275076
    12667.87050        0.23231409        0.00271865
    12681.19390        0.23943273        0.00274586
    12694.53131        0.27526525        0.00296619
    12707.88275        0.34869999        0.00330749
    12721.24823        0.39637931        0.00352272
    12734.62777        0.39594105        0.00352754
    12748.02138        0.46343226        0.00377982
    12761.42908        0.63640895        0.00441126
    12774.85088        0.72427074        0.00475404
    12788.28679        0.65541279        0.00455362
    12801.73684        0.55034199        0.00415745
    12815.20103        0.48114321        0.00390031
    12828.67938        0.43492268        0.00370249
    12842.17191        0.42786538        0.00367001
    12855.67863        0.53467481        0.00412279
    12869.19956        0.68132982        0.00466092
    12882.73470        0.68618438        0.00466550
    12896.28409        0.57428538        0.00424523
    12909.84772        0.46716385        0.00383136
    12923.42562        0.39194662        0.00354017
    12937.01779        0.34459002        0.00336278
    12950.62427        0.31281840        0.00321254
    12964.24505        0.28353915        0.00305980
    12977.88016        0.26576304        0.00294596
    12991.52961        0.25466822        0.00290293
    13005.19342        0.24153240        0.00287203
    13018.87160        0.23566697        0.00283150
    13032.56416        0.23245784        0.00279847
    13046.27112        0.22871068        0.00277087
    13059.99250        0.22587344        0.00272835
    13073.72832        0.22491357        0.00272523
    13087.47857        0.23007732        0.00279611
    13101.24330        0.23793660        0.00287539
    13115.02249        0.23813489        0.00289986
    13128.81618        0.23198975        0.00286697
    13142.62438        0.22608444        0.00280167
    13156.44710        0.22772351        0.00281656
    13170.28436        0.23390509        0.00286618
    13184.13617        0.23508934        0.00289655
    13198.00255        0.23395714        0.00287901
    13211.88351        0.23803029        0.00290350
    13225.77908        0.24174068        0.00292579
    13239.68925        0.24256337        0.00294364
    13253.61406        0.23936737        0.00294408
    13267.55351        0.23205539        0.00290120
    13281.50763        0.22731241        0.00288705
    13295.47642        0.22727418        0.00291320
    13309.45990        0.22723870        0.00290109
    13323.45809        0.22431248        0.00288002
    13337.47100        0.22308257        0.00287779
    13351.49865        0.22387689        0.00287525
    13365.54105        0.22144811        0.00284314
    13379.59822        0.22189672        0.00283997
    13393.67018        0.22369011        0.00287579
    13407.75694        0.22226038        0.00286307
    13421.85851        0.22300614        0.00289754
    13435.97491        0.22268348        0.00288469
    13450.10616        0.21814008        0.00281352
    13464.25228        0.21903783        0.00287112
    13478.41327        0.22347851        0.00296636
    13492.58915        0.22145005        0.00292764
    13506.77995        0.21713083        0.00280924
    13520.98567        0.21682602        0.00280112
    13535.20633        0.22164098        0.00286505
    13549.44194        0.22296508        0.00289810
    13563.69253        0.22015884        0.00289593
    13577.95811        0.21986674        0.00286711
    13592.23869        0.22153522        0.00287390
    13606.53429        0.22831249        0.00289899
    13620.84493        0.24989347        0.00303521
    13635.17061        0.27123898        0.00314813
    13649.51137        0.27433953        0.00314550
    13663.86721        0.27019099        0.00317947
    13678.23814        0.26507075        0.00321066
    13692.62419        0.28075904        0.00326250
    13707.02537        0.34043907        0.00357613
    13721.44170        0.39006383        0.00383012
    13735.87319        0.38300164        0.00380036
    13750.31986        0.34840200        0.00365564
    13764.78172        0.31595256        0.00350589
    13779.25879        0.29483615        0.00336165
    13793.75109        0.28037137        0.00324674
    13808.25863        0.27930472        0.00329168
    13822.78143        0.28564294        0.00339226
    13837.31950        0.35660213        0.00374076
    13851.87287        0.67769804        0.00510624
    13866.44154        1.07109559        0.00642277
    13881.02553        1.15349169        0.00667586
    13895.62486        0.96628993        0.00610287
    13910.23955        0.73514654        0.00531780
    13924.86960        0.56144510        0.00468737
    13939.51505        0.44463014        0.00420785
    13954.17589        0.37222049        0.00385956
    13968.85216        0.33848971        0.00368839
    13983.54386        0.36147115        0.00381036
    13998.25102        0.41326507        0.00403034
    14012.97364        0.42035329        0.00406468
    14027.71175        0.38097901        0.00387953
    14042.46536        0.33902488        0.00367797
    14057.23448        0.30278723        0.00349285
    14072.01914        0.27247627        0.00332209
    14086.81935        0.25268741        0.00325588
    14101.63512        0.23967160        0.00319139
    14116.46648        0.23370598        0.00315092
    14131.31344        0.22671449        0.00308224
    14146.17601        0.22109386        0.00300388
    14161.05421        0.22306287        0.00307425
    14175.94806        0.22483381        0.00314650
    14190.85758        0.22189819        0.00310504
    14205.78277        0.22265718        0.00306187
    14220.72367        0.23078920        0.00315533
    14235.68027        0.23728268        0.00326217
    14250.65261        0.23347569        0.00321117
    14265.64070        0.22591513        0.00314888
    14280.64455        0.22181838        0.00313795
    14295.66418        0.21942837        0.00310234
    14310.69960        0.22010355        0.00312259
    14325.75084        0.22430070        0.00313952
    14340.81791        0.22474572        0.00316720
    14355.90083        0.22923464        0.00323156
    14370.99961        0.24914956        0.00330081
    14386.11427        0.27224999        0.00339782
    14401.24483        0.27258880        0.00338726
    14416.39130        0.26031995        0.00337613
    14431.55370        0.24810901        0.00338104
    14446.73205        0.23542502        0.00326156
    14461.92636        0.22589314        0.00316012
    14477.13665        0.22263851        0.00318681
    14492.36294        0.21727712        0.00312758
    14507.60524        0.21490192        0.00307138
    14522.86358        0.22197054        0.00315025
    14538.13796        0.22298368        0.00314302
    14553.42841        0.21626999        0.00305359
    14568.73494        0.21700962        0.00310847
    14584.05757        0.21751465        0.00317143
    14599.39631        0.21602438        0.00317858
    14614.75119        0.21527196        0.00318798
    14630.12221        0.21502897        0.00316237
    14645.50940        0.21362635        0.00313319
    14660.91278        0.21277233        0.00311576
    14676.33235        0.21315896        0.00313250
    14691.76815        0.21562080        0.00318874
    14707.22018        0.21652429        0.00323038
    14722.68845        0.21480501        0.00322378
    14738.17300        0.21298056        0.00323172
    14753.67384        0.21811725        0.00327203
    14769.19097        0.22391584        0.00329694
    14784.72443        0.22363368        0.00329841
    14800.27422        0.22524737        0.00333412
    14815.84037        0.22237908        0.00329081
    14831.42289        0.21744957        0.00325039
    14847.02180        0.21735372        0.00328958
    14862.63712        0.22427065        0.00328363
    14878.26886        0.24723652        0.00342595
    14893.91704        0.26923088        0.00363066
    14909.58167        0.27505527        0.00372148
    14925.26279        0.26523328        0.00361897
    14940.96039        0.24940859        0.00349846
    14956.67451        0.23825181        0.00346389
    14972.40515        0.22812191        0.00339135
    14988.15234        0.22148899        0.00334186
    15003.91608        0.21995489        0.00333983
    15019.69641        0.21857948        0.00329157
    15035.49334        0.22234052        0.00332692
    15051.30688        0.23001987        0.00342218
    15067.13705        0.23754687        0.00352127
    15082.98387        0.24300234        0.00353555
    15098.84736        0.30793006        0.00394039
    15114.72753        0.66355581        0.00580895
    15130.62440        1.33366231        0.00833327
    15146.53800        1.79925051        0.00973943
    15162.46833        1.81458237        0.00973814
    15178.41541        1.50896312        0.00880702
    15194.37927        1.10754028        0.00752300
    15210.35992        0.79281533        0.00636918
    15226.35737        0.58406941        0.00547687
    15242.37166        0.44896222        0.00480302
    15258.40278        0.36169199        0.00432016
    15274.45076        0.31175924        0.00408659
    15290.51563        0.28032179        0.00395259
    15306.59738        0.25859882        0.00379128
    15322.69606        0.24782475        0.00370948
    15338.81166        0.23977845        0.00369259
    15354.94422        0.23275663        0.00362500
    15371.09374        0.22725759        0.00353994
    15387.26024        0.22475687        0.00349225
    15403.44375        0.22395991        0.00353817
    15419.64428        0.22627979        0.00363668
    15435.86185        0.22813344        0.00365879
    15452.09648        0.22457858        0.00356925
    15468.34818        0.22085335        0.00354078
    15484.61697        0.21630318        0.00352969
    15500.90288        0.21569398        0.00351690
    15517.20591        0.21790847        0.00361596
    15533.52609        0.21411815        0.00356930
    15549.86344        0.21022438        0.00346484
    15566.21796        0.20690975        0.00341135
    15582.58969        0.20951304        0.00344662
    15598.97864        0.21673025        0.00357896
    15615.38482        0.21933839        0.00363734
    15631.80826        0.21563639        0.00360059
    15648.24897        0.21429169        0.00355085
    15664.70698        0.21329093        0.00356911
    15681.18229        0.20979713        0.00355230
    15697.67493        0.20872687        0.00356802
    15714.18492        0.20897896        0.00352574
    15730.71227        0.21208333        0.00352815
    15747.25701        0.21161321        0.00359516
    15763.81914        0.21233561        0.00364914
    15780.39869        0.21565977        0.00367478
    15796.99569        0.22223797        0.00371648
    15813.61013        0.23342695        0.00378714
    15830.24206        0.24132530        0.00381874
    15846.89147        0.23761101        0.00378190
    15863.55840        0.22819713        0.00369657
    15880.24285        0.22006996        0.00368519
    15896.94485        0.21497048        0.00371188
    15913.66442        0.21227147        0.00367887
    15930.40158        0.21491843        0.00368969
    15947.15633        0.24323553        0.00393168
    15963.92871        0.28891643        0.00422267
    15980.71873        0.30872820        0.00434858
    15997.52641        0.29020695        0.00426167
    16014.35177        0.26878538        0.00412682
    16031.19482        0.28815171        0.00428589
    16048.05558        0.48633593        0.00549813
    16064.93408        0.83246602        0.00717105
    16081.83033        0.97684078        0.00776845
    16098.74436        0.82793143        0.00711013
    16117.06607        0.60503754        0.00558679
