# Supplementary material for: pdCIFplotter: visualizing powder diffraction data in pdCIF format
Source: J Appl Crystallogr. 2022 May 25;55(Pt 3):631–7. doi: 10.1107/S1600576722003478 (PMC9172038; doi:10.1107/S1600576722003478)
Supplement: Supplementary file 5 [file j-55-00631-sup5.zip]

Archive with 312 entries (311 files):
- fourth/fourth.cif
- fourth/fourth.inp
- fourth/xy_data/
- fourth/xy_data/LK-N1_002-002_mergeRollSum.xy
- fourth/xy_data/LK-N1_004-004_mergeRollSum.xy
- fourth/xy_data/LK-N1_006-006_mergeRollSum.xy
- fourth/xy_data/LK-N1_008-008_mergeRollSum.xy
- fourth/xy_data/LK-N1_010-010_mergeRollSum.xy
- fourth/xy_data/LK-N1_012-012_mergeRollSum.xy
- fourth/xy_data/LK-N1_014-014_mergeRollSum.xy
- fourth/xy_data/LK-N1_016-016_mergeRollSum.xy
- fourth/xy_data/LK-N1_018-018_mergeRollSum.xy
- fourth/xy_data/LK-N1_018-019_mergeRollSum.xy
- fourth/xy_data/LK-N1_019-019_mergeRollSum.xy
- fourth/xy_data/LK-N1_020-020_mergeRollSum.xy
- fourth/xy_data/LK-N1_020-021_mergeRollSum.xy
- fourth/xy_data/LK-N1_021-021_mergeRollSum.xy
- fourth/xy_data/LK-N1_021-022_mergeRollSum.xy
- fourth/xy_data/LK-N1_022-022_mergeRollSum.xy
- fourth/xy_data/LK-N1_022-023_mergeRollSum.xy
- fourth/xy_data/LK-N1_023-023_mergeRollSum.xy
- fourth/xy_data/LK-N1_024-024_mergeRollSum.xy
- fourth/xy_data/LK-N1_026-026_mergeRollSum.xy
- fourth/xy_data/LK-N1_028-028_mergeRollSum.xy
- fourth/xy_data/LK-N1_030-030_mergeRollSum.xy
- fourth/xy_data/LK-N1_032-032_mergeRollSum.xy
- fourth/xy_data/LK-N1_034-034_mergeRollSum.xy
- fourth/xy_data/LK-N1_036-036_mergeRollSum.xy
- fourth/xy_data/LK-N1_038-038_mergeRollSum.xy
- fourth/xy_data/LK-N1_040-040_mergeRollSum.xy
- fourth/xy_data/LK-N1_042-042_mergeRollSum.xy
- fourth/xy_data/LK-N1_044-044_mergeRollSum.xy
- fourth/xy_data/LK-N1_046-046_mergeRollSum.xy
- fourth/xy_data/LK-N1_048-048_mergeRollSum.xy
- fourth/xy_data/LK-N1_050-050_mergeRollSum.xy
- fourth/xy_data/LK-N1_052-052_mergeRollSum.xy
- fourth/xy_data/LK-N1_054-054_mergeRollSum.xy
- fourth/xy_data/LK-N1_056-056_mergeRollSum.xy
- fourth/xy_data/LK-N1_058-058_mergeRollSum.xy
- fourth/xy_data/LK-N1_060-060_mergeRollSum.xy
- fourth/xy_data/LK-N1_062-062_mergeRollSum.xy
- fourth/xy_data/LK-N1_064-064_mergeRollSum.xy
- fourth/xy_data/LK-N1_066-066_mergeRollSum.xy
- fourth/xy_data/LK-N1_068-068_mergeRollSum.xy
- fourth/xy_data/LK-N1_070-070_mergeRollSum.xy
- fourth/xy_data/LK-N1_072-072_mergeRollSum.xy
- fourth/xy_data/LK-N1_074-074_mergeRollSum.xy
- fourth/xy_data/LK-N1_076-076_mergeRollSum.xy
- fourth/xy_data/LK-N1_078-078_mergeRollSum.xy
- fourth/xy_data/LK-N1_080-080_mergeRollSum.xy
- fourth/xy_data/LK-N1_082-082_mergeRollSum.xy
- fourth/xy_data/LK-N1_084-084_mergeRollSum.xy
- fourth/xy_data/LK-N1_086-086_mergeRollSum.xy
- fourth/xy_data/LK-N1_088-088_mergeRollSum.xy
- fourth/xy_data/LK-N1_090-090_mergeRollSum.xy
- fourth/xy_data/LK-N1_092-092_mergeRollSum.xy
- fourth/xy_data/LK-N1_094-094_mergeRollSum.xy
- fourth/xy_data/LK-N1_096-096_mergeRollSum.xy
- fourth/xy_data/LK-N1_098-098_mergeRollSum.xy
- fourth/xy_data/LK-N1_100-100_mergeRollSum.xy
- fourth/xy_data/LK-N1_102-102_mergeRollSum.xy
- fourth/xy_data/LK-N1_104-104_mergeRollSum.xy
- fourth/xy_data/LK-N1_106-106_mergeRollSum.xy
- fourth/xy_data/LK-N1_108-108_mergeRollSum.xy
- fourth/xy_data/LK-N1_110-110_mergeRollSum.xy
- fourth/xy_data/LK-N1_112-112_mergeRollSum.xy
- fourth/xy_data/LK-N1_114-114_mergeRollSum.xy
- fourth/xy_data/LK-N1_116-116_mergeRollSum.xy
- fourth/xy_data/LK-N1_118-118_mergeRollSum.xy
- fourth/xy_data/LK-N1_120-120_mergeRollSum.xy
- fourth/xy_data/LK-N1_p1_000.parab
- fourth/xy_data/LK-N1_p1_001.parab
- fourth/xy_data/LK-N1_p1_002.parab
- fourth/xy_data/LK-N1_p1_003.parab
- fourth/xy_data/LK-N1_p1_004.parab
- fourth/xy_data/LK-N1_p1_005.parab
- fourth/xy_data/LK-N1_p1_006.parab
- fourth/xy_data/LK-N1_p1_007.parab
- fourth/xy_data/LK-N1_p1_008.parab
- fourth/xy_data/LK-N1_p1_009.parab
- fourth/xy_data/LK-N1_p1_010.parab
- fourth/xy_data/LK-N1_p1_011.parab
- fourth/xy_data/LK-N1_p1_012.parab
- fourth/xy_data/LK-N1_p1_013.parab
- fourth/xy_data/LK-N1_p1_014.parab
- fourth/xy_data/LK-N1_p1_015.parab
- fourth/xy_data/LK-N1_p1_016.parab
- fourth/xy_data/LK-N1_p1_017.parab
- fourth/xy_data/LK-N1_p1_018.parab
- fourth/xy_data/LK-N1_p1_019.parab
- fourth/xy_data/LK-N1_p1_020.parab
- fourth/xy_data/LK-N1_p1_021.parab
- fourth/xy_data/LK-N1_p1_022.parab
- fourth/xy_data/LK-N1_p1_023.parab
- fourth/xy_data/LK-N1_p1_024.parab
- fourth/xy_data/LK-N1_p1_025.parab
- fourth/xy_data/LK-N1_p1_026.parab
- fourth/xy_data/LK-N1_p1_027.parab
- fourth/xy_data/LK-N1_p1_028.parab
- fourth/xy_data/LK-N1_p1_029.parab
- fourth/xy_data/LK-N1_p1_030.parab
- fourth/xy_data/LK-N1_p1_031.parab
- fourth/xy_data/LK-N1_p1_032.parab
- fourth/xy_data/LK-N1_p1_033.parab
- fourth/xy_data/LK-N1_p1_034.parab
- fourth/xy_data/LK-N1_p1_035.parab
- fourth/xy_data/LK-N1_p1_036.parab
- fourth/xy_data/LK-N1_p1_037.parab
- fourth/xy_data/LK-N1_p1_038.parab
- fourth/xy_data/LK-N1_p1_039.parab
- fourth/xy_data/LK-N1_p1_040.parab
- fourth/xy_data/LK-N1_p1_041.parab
- fourth/xy_data/LK-N1_p1_042.parab
- fourth/xy_data/LK-N1_p1_043.parab
- fourth/xy_data/LK-N1_p1_044.parab
- fourth/xy_data/LK-N1_p1_045.parab
- fourth/xy_data/LK-N1_p1_046.parab
- fourth/xy_data/LK-N1_p1_047.parab
- fourth/xy_data/LK-N1_p1_048.parab
- fourth/xy_data/LK-N1_p1_049.parab
- fourth/xy_data/LK-N1_p1_050.parab
- fourth/xy_data/LK-N1_p1_051.parab
- fourth/xy_data/LK-N1_p1_052.parab
- fourth/xy_data/LK-N1_p1_053.parab
- fourth/xy_data/LK-N1_p1_054.parab
- fourth/xy_data/LK-N1_p1_055.parab
- fourth/xy_data/LK-N1_p1_056.parab
- fourth/xy_data/LK-N1_p1_057.parab
- fourth/xy_data/LK-N1_p1_058.parab
- fourth/xy_data/LK-N1_p1_059.parab
- fourth/xy_data/LK-N1_p1_060.parab
- fourth/xy_data/LK-N1_p1_061.parab
- fourth/xy_data/LK-N1_p1_062.parab
- fourth/xy_data/LK-N1_p1_063.parab
- fourth/xy_data/LK-N1_p1_064.parab
- fourth/xy_data/LK-N1_p1_065.parab
- fourth/xy_data/LK-N1_p1_066.parab
- fourth/xy_data/LK-N1_p1_067.parab
- fourth/xy_data/LK-N1_p1_068.parab
- fourth/xy_data/LK-N1_p1_069.parab
- fourth/xy_data/LK-N1_p1_070.parab
- fourth/xy_data/LK-N1_p1_071.parab
- fourth/xy_data/LK-N1_p1_072.parab
- fourth/xy_data/LK-N1_p1_073.parab
- fourth/xy_data/LK-N1_p1_074.parab
- fourth/xy_data/LK-N1_p1_075.parab
- fourth/xy_data/LK-N1_p1_076.parab
- fourth/xy_data/LK-N1_p1_077.parab
- fourth/xy_data/LK-N1_p1_078.parab
- fourth/xy_data/LK-N1_p1_079.parab
- fourth/xy_data/LK-N1_p1_080.parab
- fourth/xy_data/LK-N1_p1_081.parab
- fourth/xy_data/LK-N1_p1_082.parab
- fourth/xy_data/LK-N1_p1_083.parab
- fourth/xy_data/LK-N1_p1_084.parab
- fourth/xy_data/LK-N1_p1_085.parab
- fourth/xy_data/LK-N1_p1_086.parab
- fourth/xy_data/LK-N1_p1_087.parab
- fourth/xy_data/LK-N1_p1_088.parab
- fourth/xy_data/LK-N1_p1_089.parab
- fourth/xy_data/LK-N1_p1_090.parab
- fourth/xy_data/LK-N1_p1_091.parab
- fourth/xy_data/LK-N1_p1_092.parab
- fourth/xy_data/LK-N1_p1_093.parab
- fourth/xy_data/LK-N1_p1_094.parab
- fourth/xy_data/LK-N1_p1_095.parab
- fourth/xy_data/LK-N1_p1_096.parab
- fourth/xy_data/LK-N1_p1_097.parab
- fourth/xy_data/LK-N1_p1_098.parab
- fourth/xy_data/LK-N1_p1_099.parab
- fourth/xy_data/LK-N1_p1_100.parab
- fourth/xy_data/LK-N1_p1_101.parab
- fourth/xy_data/LK-N1_p1_102.parab
- fourth/xy_data/LK-N1_p1_103.parab
- fourth/xy_data/LK-N1_p1_104.parab
- fourth/xy_data/LK-N1_p1_105.parab
- fourth/xy_data/LK-N1_p1_106.parab
- fourth/xy_data/LK-N1_p1_107.parab
- fourth/xy_data/LK-N1_p1_108.parab
- fourth/xy_data/LK-N1_p1_109.parab
- fourth/xy_data/LK-N1_p1_110.parab
- fourth/xy_data/LK-N1_p1_111.parab
- fourth/xy_data/LK-N1_p1_112.parab
- fourth/xy_data/LK-N1_p1_113.parab
- fourth/xy_data/LK-N1_p1_114.parab
- fourth/xy_data/LK-N1_p1_115.parab
- fourth/xy_data/LK-N1_p1_116.parab
- fourth/xy_data/LK-N1_p1_117.parab
- fourth/xy_data/LK-N1_p1_118.parab
- fourth/xy_data/LK-N1_p1_119.parab
- fourth/xy_data/LK-N1_p1_120.parab
- fourth/xy_data/LK-N1_p2_000.parab
- fourth/xy_data/LK-N1_p2_001.parab
- fourth/xy_data/LK-N1_p2_002.parab
- fourth/xy_data/LK-N1_p2_003.parab
- fourth/xy_data/LK-N1_p2_004.parab
- fourth/xy_data/LK-N1_p2_005.parab
- fourth/xy_data/LK-N1_p2_006.parab
- fourth/xy_data/LK-N1_p2_007.parab
- fourth/xy_data/LK-N1_p2_008.parab
- fourth/xy_data/LK-N1_p2_009.parab
- fourth/xy_data/LK-N1_p2_010.parab
- fourth/xy_data/LK-N1_p2_011.parab
- fourth/xy_data/LK-N1_p2_012.parab
- fourth/xy_data/LK-N1_p2_013.parab
- fourth/xy_data/LK-N1_p2_014.parab
- fourth/xy_data/LK-N1_p2_015.parab
- fourth/xy_data/LK-N1_p2_016.parab
- fourth/xy_data/LK-N1_p2_017.parab
- fourth/xy_data/LK-N1_p2_018.parab
- fourth/xy_data/LK-N1_p2_019.parab
- fourth/xy_data/LK-N1_p2_020.parab
- fourth/xy_data/LK-N1_p2_021.parab
- fourth/xy_data/LK-N1_p2_022.parab
- fourth/xy_data/LK-N1_p2_023.parab
- fourth/xy_data/LK-N1_p2_024.parab
- fourth/xy_data/LK-N1_p2_025.parab
- fourth/xy_data/LK-N1_p2_026.parab
- fourth/xy_data/LK-N1_p2_027.parab
- fourth/xy_data/LK-N1_p2_028.parab
- fourth/xy_data/LK-N1_p2_029.parab
- fourth/xy_data/LK-N1_p2_030.parab
- fourth/xy_data/LK-N1_p2_031.parab
- fourth/xy_data/LK-N1_p2_032.parab
- fourth/xy_data/LK-N1_p2_033.parab
- fourth/xy_data/LK-N1_p2_034.parab
- fourth/xy_data/LK-N1_p2_035.parab
- fourth/xy_data/LK-N1_p2_036.parab
- fourth/xy_data/LK-N1_p2_037.parab
- fourth/xy_data/LK-N1_p2_038.parab
- fourth/xy_data/LK-N1_p2_039.parab
- fourth/xy_data/LK-N1_p2_040.parab
- fourth/xy_data/LK-N1_p2_041.parab
- fourth/xy_data/LK-N1_p2_042.parab
- fourth/xy_data/LK-N1_p2_043.parab
- fourth/xy_data/LK-N1_p2_044.parab
- fourth/xy_data/LK-N1_p2_045.parab
- fourth/xy_data/LK-N1_p2_046.parab
- fourth/xy_data/LK-N1_p2_047.parab
- fourth/xy_data/LK-N1_p2_048.parab
- fourth/xy_data/LK-N1_p2_049.parab
- fourth/xy_data/LK-N1_p2_050.parab
- fourth/xy_data/LK-N1_p2_051.parab
- fourth/xy_data/LK-N1_p2_052.parab
- fourth/xy_data/LK-N1_p2_053.parab
- fourth/xy_data/LK-N1_p2_054.parab
- fourth/xy_data/LK-N1_p2_055.parab
- fourth/xy_data/LK-N1_p2_056.parab
- fourth/xy_data/LK-N1_p2_057.parab
- fourth/xy_data/LK-N1_p2_058.parab
- fourth/xy_data/LK-N1_p2_059.parab
- fourth/xy_data/LK-N1_p2_060.parab
- fourth/xy_data/LK-N1_p2_061.parab
- fourth/xy_data/LK-N1_p2_062.parab
- fourth/xy_data/LK-N1_p2_063.parab
- fourth/xy_data/LK-N1_p2_064.parab
- fourth/xy_data/LK-N1_p2_065.parab
- fourth/xy_data/LK-N1_p2_066.parab
- fourth/xy_data/LK-N1_p2_067.parab
- fourth/xy_data/LK-N1_p2_068.parab
- fourth/xy_data/LK-N1_p2_069.parab
- fourth/xy_data/LK-N1_p2_070.parab
- fourth/xy_data/LK-N1_p2_071.parab
- fourth/xy_data/LK-N1_p2_072.parab
- fourth/xy_data/LK-N1_p2_073.parab
- fourth/xy_data/LK-N1_p2_074.parab
- fourth/xy_data/LK-N1_p2_075.parab
- fourth/xy_data/LK-N1_p2_076.parab
- fourth/xy_data/LK-N1_p2_077.parab
- fourth/xy_data/LK-N1_p2_078.parab
- fourth/xy_data/LK-N1_p2_079.parab
- fourth/xy_data/LK-N1_p2_080.parab
- fourth/xy_data/LK-N1_p2_081.parab
- fourth/xy_data/LK-N1_p2_082.parab
- fourth/xy_data/LK-N1_p2_083.parab
- fourth/xy_data/LK-N1_p2_084.parab
- fourth/xy_data/LK-N1_p2_085.parab
- fourth/xy_data/LK-N1_p2_086.parab
- fourth/xy_data/LK-N1_p2_087.parab
- fourth/xy_data/LK-N1_p2_088.parab
- fourth/xy_data/LK-N1_p2_089.parab
- fourth/xy_data/LK-N1_p2_090.parab
- fourth/xy_data/LK-N1_p2_091.parab
- fourth/xy_data/LK-N1_p2_092.parab
- fourth/xy_data/LK-N1_p2_093.parab
- fourth/xy_data/LK-N1_p2_094.parab
- fourth/xy_data/LK-N1_p2_095.parab
- fourth/xy_data/LK-N1_p2_096.parab
- fourth/xy_data/LK-N1_p2_097.parab
- fourth/xy_data/LK-N1_p2_098.parab
- fourth/xy_data/LK-N1_p2_099.parab
- fourth/xy_data/LK-N1_p2_100.parab
- fourth/xy_data/LK-N1_p2_101.parab
- fourth/xy_data/LK-N1_p2_102.parab
- fourth/xy_data/LK-N1_p2_103.parab
- fourth/xy_data/LK-N1_p2_104.parab
- fourth/xy_data/LK-N1_p2_105.parab
- fourth/xy_data/LK-N1_p2_106.parab
- fourth/xy_data/LK-N1_p2_107.parab
- fourth/xy_data/LK-N1_p2_108.parab
[truncated: 12 more entries]
