# Supplementary material for: pdCIFplotter: visualizing powder diffraction data in pdCIF format
Source: J Appl Crystallogr. 2022 May 25;55(Pt 3):631–7. doi: 10.1107/S1600576722003478 (PMC9172038; doi:10.1107/S1600576722003478)
Supplement: Supplementary file 5 [file j-55-00631-sup5.zip › fourth/fourth.cif]

#######	Begin powder crystal structure	#######
data_Diamond_2
_pd_block_id	Diamond_2
_pd_block_diffractogram_id	xy_data\LK-N1_002-002_mergeRollSum.xy_2
_pd_phase_name Diamond
_cell_length_a  3.567255
_cell_length_b  3.567255
_cell_length_c  3.567255
_cell_angle_alpha 90
_cell_angle_beta  90
_cell_angle_gamma 90
_cell_volume 45.39442
_cell_measurement_temperature	295
_diffrn_ambient_temperature	295
_exptl_crystal_density_diffrn	3.514837
_exptl_absorpt_coefficient_mu	0.4309431
_diffrn_radiation_wavelength	1.000200000
_cell_measurement_theta_min	1.999375
_cell_measurement_theta_max	34.999375
_space_group_name_H-M_alt F_D_-3_M_S
loop_
	_space_group_symop_id
	_space_group_symop_operation_xyz
	  1 'x, y, z '
	  2 '-x, z+1/2, -y+1/2 '
	  3 '-x+1/4, -y+1/4, -z+1/4 '
	  4 '-x+1/4, -z+1/4, -y+1/4 '
	  5 '-x+1/2, -z, y+1/2 '
	  6 '-x+1/2, y+1/2, -z '
	  7 '-x-1/4, z-1/4, y+1/4 '
	  8 '-x-1/4, y+1/4, z-1/4 '
	  9 '-y, -z+1/2, x+1/2 '
	 10 '-y, x+1/2, -z+1/2 '
	 11 '-y+1/4, -x+1/4, -z+1/4 '
	 12 '-y+1/4, -z+1/4, -x+1/4 '
	 13 '-y+1/2, -x, z+1/2 '
	 14 '-y+1/2, z+1/2, -x '
	 15 '-y-1/4, z+1/4, x-1/4 '
	 16 '-y-1/4, x-1/4, z+1/4 '
	 17 '-z, -x+1/2, y+1/2 '
	 18 '-z, y+1/2, -x+1/2 '
	 19 '-z+1/4, -x+1/4, -y+1/4 '
	 20 '-z+1/4, -y+1/4, -x+1/4 '
	 21 '-z+1/2, -y, x+1/2 '
	 22 '-z+1/2, x+1/2, -y '
	 23 '-z-1/4, y-1/4, x+1/4 '
	 24 '-z-1/4, x+1/4, y-1/4 '
	 25 'z, y, x '
	 26 'z, x, y '
	 27 'z+1/4, -y-1/4, x-1/4 '
	 28 'z+1/4, x-1/4, -y-1/4 '
	 29 'z+1/2, -x, -y+1/2 '
	 30 'z+1/2, -y+1/2, -x '
	 31 'z-1/4, -x-1/4, y+1/4 '
	 32 'z-1/4, y+1/4, -x-1/4 '
	 33 'y, z, x '
	 34 'y, x, z '
	 35 'y+1/4, -x-1/4, z-1/4 '
	 36 'y+1/4, z-1/4, -x-1/4 '
	 37 'y+1/2, -x+1/2, -z '
	 38 'y+1/2, -z, -x+1/2 '
	 39 'y-1/4, -z-1/4, x+1/4 '
	 40 'y-1/4, x+1/4, -z-1/4 '
	 41 'x, z, y '
	 42 '-x, -y+1/2, z+1/2 '
	 43 'x+1/4, -z-1/4, y-1/4 '
	 44 'x+1/4, y-1/4, -z-1/4 '
	 45 'x+1/2, -y, -z+1/2 '
	 46 'x+1/2, -z+1/2, -y '
	 47 'x-1/4, -y-1/4, z+1/4 '
	 48 'x-1/4, z+1/4, -y-1/4 '
	 49 'x+1/2, y+1/2, z '
	 50 '-x+1/2, z, -y+1/2 '
	 51 '-x-1/4, -y-1/4, -z+1/4 '
	 52 '-x-1/4, -z-1/4, -y+1/4 '
	 53 '-x, -z+1/2, y+1/2 '
	 54 '-x, y, -z '
	 55 '-x+1/4, z+1/4, y+1/4 '
	 56 '-x+1/4, y-1/4, z-1/4 '
	 57 '-y+1/2, -z, x+1/2 '
	 58 '-y+1/2, x, -z+1/2 '
	 59 '-y-1/4, -x-1/4, -z+1/4 '
	 60 '-y-1/4, -z-1/4, -x+1/4 '
	 61 '-y, -x+1/2, z+1/2 '
	 62 '-y, z, -x '
	 63 '-y+1/4, z-1/4, x-1/4 '
	 64 '-y+1/4, x+1/4, z+1/4 '
	 65 '-z+1/2, -x, y+1/2 '
	 66 '-z+1/2, y, -x+1/2 '
	 67 '-z-1/4, -x-1/4, -y+1/4 '
	 68 '-z-1/4, -y-1/4, -x+1/4 '
	 69 '-z, -y+1/2, x+1/2 '
	 70 '-z, x, -y '
	 71 '-z+1/4, y+1/4, x+1/4 '
	 72 '-z+1/4, x-1/4, y-1/4 '
	 73 'z+1/2, y+1/2, x '
	 74 'z+1/2, x+1/2, y '
	 75 'z-1/4, -y+1/4, x-1/4 '
	 76 'z-1/4, x+1/4, -y-1/4 '
	 77 'z, -x+1/2, -y+1/2 '
	 78 'z, -y, -x '
	 79 'z+1/4, -x+1/4, y+1/4 '
	 80 'z+1/4, y-1/4, -x-1/4 '
	 81 'y+1/2, z+1/2, x '
	 82 'y+1/2, x+1/2, z '
	 83 'y-1/4, -x+1/4, z-1/4 '
	 84 'y-1/4, z+1/4, -x-1/4 '
	 85 'y, -x, -z '
	 86 'y, -z+1/2, -x+1/2 '
	 87 'y+1/4, -z+1/4, x+1/4 '
	 88 'y+1/4, x-1/4, -z-1/4 '
	 89 'x+1/2, z+1/2, y '
	 90 '-x+1/2, -y, z+1/2 '
	 91 'x-1/4, -z+1/4, y-1/4 '
	 92 'x-1/4, y+1/4, -z-1/4 '
	 93 'x, -y+1/2, -z+1/2 '
	 94 'x, -z, -y '
	 95 'x+1/4, -y+1/4, z+1/4 '
	 96 'x+1/4, z-1/4, -y-1/4 '
	 97 'x+1/2, y, z+1/2 '
	 98 '-x+1/2, z+1/2, -y '
	 99 '-x-1/4, -y+1/4, -z-1/4 '
	100 '-x-1/4, -z+1/4, -y-1/4 '
	101 '-x, -z, y '
	102 '-x, y+1/2, -z+1/2 '
	103 '-x+1/4, z-1/4, y-1/4 '
	104 '-x+1/4, y+1/4, z+1/4 '
	105 '-y+1/2, -z+1/2, x '
	106 '-y+1/2, x+1/2, -z '
	107 '-y-1/4, -x+1/4, -z-1/4 '
	108 '-y-1/4, -z+1/4, -x-1/4 '
	109 '-y, -x, z '
	110 '-y, z+1/2, -x+1/2 '
	111 '-y+1/4, z+1/4, x+1/4 '
	112 '-y+1/4, x-1/4, z-1/4 '
	113 '-z+1/2, -x+1/2, y '
	114 '-z+1/2, y+1/2, -x '
	115 '-z-1/4, -x+1/4, -y-1/4 '
	116 '-z-1/4, -y+1/4, -x-1/4 '
	117 '-z, -y, x '
	118 '-z, x+1/2, -y+1/2 '
	119 '-z+1/4, y-1/4, x-1/4 '
	120 '-z+1/4, x+1/4, y+1/4 '
	121 'z+1/2, y, x+1/2 '
	122 'z+1/2, x, y+1/2 '
	123 'z-1/4, -y-1/4, x+1/4 '
	124 'z-1/4, x-1/4, -y+1/4 '
	125 'z, -x, -y '
	126 'z, -y+1/2, -x+1/2 '
	127 'z+1/4, -x-1/4, y-1/4 '
	128 'z+1/4, y+1/4, -x+1/4 '
	129 'y+1/2, z, x+1/2 '
	130 'y+1/2, x, z+1/2 '
	131 'y-1/4, -x-1/4, z+1/4 '
	132 'y-1/4, z-1/4, -x+1/4 '
	133 'y, -x+1/2, -z+1/2 '
	134 'y, -z, -x '
	135 'y+1/4, -z-1/4, x-1/4 '
	136 'y+1/4, x+1/4, -z+1/4 '
	137 'x+1/2, z, y+1/2 '
	138 '-x+1/2, -y+1/2, z '
	139 'x-1/4, -z-1/4, y+1/4 '
	140 'x-1/4, y-1/4, -z+1/4 '
	141 'x, -y, -z '
	142 'x, -z+1/2, -y+1/2 '
	143 'x+1/4, -y-1/4, z-1/4 '
	144 'x+1/4, z+1/4, -y+1/4 '
	145 'x, y+1/2, z+1/2 '
	146 '-x, z, -y '
	147 '-x+1/4, -y-1/4, -z-1/4 '
	148 '-x+1/4, -z-1/4, -y-1/4 '
	149 '-x+1/2, -z+1/2, y '
	150 '-x+1/2, y, -z+1/2 '
	151 '-x-1/4, z+1/4, y-1/4 '
	152 '-x-1/4, y-1/4, z+1/4 '
	153 '-y, -z, x '
	154 '-y, x, -z '
	155 '-y+1/4, -x-1/4, -z-1/4 '
	156 '-y+1/4, -z-1/4, -x-1/4 '
	157 '-y+1/2, -x+1/2, z '
	158 '-y+1/2, z, -x+1/2 '
	159 '-y-1/4, z-1/4, x+1/4 '
	160 '-y-1/4, x+1/4, z-1/4 '
	161 '-z, -x, y '
	162 '-z, y, -x '
	163 '-z+1/4, -x-1/4, -y-1/4 '
	164 '-z+1/4, -y-1/4, -x-1/4 '
	165 '-z+1/2, -y+1/2, x '
	166 '-z+1/2, x, -y+1/2 '
	167 '-z-1/4, y+1/4, x-1/4 '
	168 '-z-1/4, x-1/4, y+1/4 '
	169 'z, y+1/2, x+1/2 '
	170 'z, x+1/2, y+1/2 '
	171 'z+1/4, -y+1/4, x+1/4 '
	172 'z+1/4, x+1/4, -y+1/4 '
	173 'z+1/2, -x+1/2, -y '
	174 'z+1/2, -y, -x+1/2 '
	175 'z-1/4, -x+1/4, y-1/4 '
	176 'z-1/4, y-1/4, -x+1/4 '
	177 'y, z+1/2, x+1/2 '
	178 'y, x+1/2, z+1/2 '
	179 'y+1/4, -x+1/4, z+1/4 '
	180 'y+1/4, z+1/4, -x+1/4 '
	181 'y+1/2, -x, -z+1/2 '
	182 'y+1/2, -z+1/2, -x '
	183 'y-1/4, -z+1/4, x-1/4 '
	184 'y-1/4, x-1/4, -z+1/4 '
	185 'x, z+1/2, y+1/2 '
	186 '-x, -y, z '
	187 'x+1/4, -z+1/4, y+1/4 '
	188 'x+1/4, y+1/4, -z+1/4 '
	189 'x+1/2, -y+1/2, -z '
	190 'x+1/2, -z, -y+1/2 '
	191 'x-1/4, -y+1/4, z-1/4 '
	192 'x-1/4, z-1/4, -y+1/4 '
loop_
	_atom_site_label
	_atom_site_type_symbol
	_atom_site_site_symmetry_multiplicity
	_atom_site_fract_x
	_atom_site_fract_y
	_atom_site_fract_z
	_atom_site_occupancy
	_atom_site_B_iso_or_equiv
C C   8 0 0 0 1 1.56
loop_
	_geom_bond_atom_site_label_1
	_geom_bond_atom_site_label_2
	_geom_bond_distance
	_geom_bond_site_symmetry_1
	_geom_bond_site_symmetry_2
	C         C         1.54467 1_555  27_555
	C         C         1.54467 1_555   8_555
	C         C         1.54467 1_555   7_555
	C         C         1.54467 1_555   3_555
	C         C         2.52243 1_555   6_545
	C         C         2.52243 1_555   2_545
	C         C         2.52243 1_555   2_554
	C         C         2.52243 1_555   6_455
	C         C         2.52243 1_555   5_554
	C         C         2.52243 1_555   5_455
	C         C         2.52243 1_555   2_555
	C         C         2.52243 1_555   2_544
	C         C         2.52243 1_555   6_555
	C         C         2.52243 1_555   5_555
	C         C         2.52243 1_555   5_454
	C         C         2.52243 1_555   6_445
	C         C         2.95781 1_555   3_545
	C         C         2.95781 1_555   3_554
	C         C         2.95781 1_555   3_455
	C         C         2.95781 1_555   7_565
	C         C         2.95781 1_555  27_565
	C         C         2.95781 1_555   7_655
	C         C         2.95781 1_555   8_556
	C         C         2.95781 1_555  27_556
	C         C         2.95781 1_555   8_655
	C         C         2.95781 1_555   8_545
	C         C         2.95781 1_555  27_455
	C         C         2.95781 1_555   7_554
	loop_
		_geom_angle_atom_site_label_1
		_geom_angle_atom_site_label_2
		_geom_angle_atom_site_label_3
		_geom_angle
		_geom_angle_site_symmetry_1
		_geom_angle_site_symmetry_2
		_geom_angle_site_symmetry_3
	C         C         C          109.471    8_555 1_555  27_555
	C         C         C          109.471    7_555 1_555   8_555
	C         C         C          109.471    7_555 1_555  27_555
	C         C         C          109.471    3_555 1_555   7_555
	C         C         C          109.471    3_555 1_555   8_555
	C         C         C          109.471    3_555 1_555  27_555
	C         C         C          90.000     6_545 1_555   3_555
	C         C         C          90.000     6_545 1_555   7_555
	C         C         C          144.736    6_545 1_555   8_555
	C         C         C          35.264     6_545 1_555  27_555
	C         C         C          60.000     2_545 1_555   6_545
	C         C         C          90.000     2_545 1_555   3_555
	C         C         C          35.264     2_545 1_555   7_555
	C         C         C          144.736    2_545 1_555   8_555
	C         C         C          90.000     2_545 1_555  27_555
	C         C         C          180.000    2_554 1_555   2_545
	C         C         C          120.000    2_554 1_555   6_545
	C         C         C          90.000     2_554 1_555   3_555
	C         C         C          144.736    2_554 1_555   7_555
	C         C         C          35.264     2_554 1_555   8_555
	C         C         C          90.000     2_554 1_555  27_555
	C         C         C          60.000     6_455 1_555   2_554
	C         C         C          120.000    6_455 1_555   2_545
	C         C         C          180.000    6_455 1_555   6_545
	C         C         C          90.000     6_455 1_555   3_555
	C         C         C          90.000     6_455 1_555   7_555
	C         C         C          35.264     6_455 1_555   8_555
	C         C         C          144.736    6_455 1_555  27_555
	C         C         C          120.000    5_554 1_555   6_455
	C         C         C          60.000     5_554 1_555   2_554
	C         C         C          120.000    5_554 1_555   2_545
	C         C         C          60.000     5_554 1_555   6_545
	C         C         C          90.000     5_554 1_555   3_555
	C         C         C          144.736    5_554 1_555   7_555
	C         C         C          90.000     5_554 1_555   8_555
	C         C         C          35.264     5_554 1_555  27_555
	C         C         C          180.000    5_455 1_555   5_554
	C         C         C          60.000     5_455 1_555   6_455
	C         C         C          120.000    5_455 1_555   2_554
	C         C         C          60.000     5_455 1_555   2_545
	C         C         C          120.000    5_455 1_555   6_545
	C         C         C          90.000     5_455 1_555   3_555
	C         C         C          35.264     5_455 1_555   7_555
	C         C         C          90.000     5_455 1_555   8_555
	C         C         C          144.736    5_455 1_555  27_555
	C         C         C          60.000     2_555 1_555   5_455
	C         C         C          120.000    2_555 1_555   5_554
	C         C         C          60.000     2_555 1_555   6_455
	C         C         C          90.000     2_555 1_555   2_554
	C         C         C          90.000     2_555 1_555   2_545
	C         C         C          120.000    2_555 1_555   6_545
	C         C         C          35.264     2_555 1_555   3_555
	C         C         C          90.000     2_555 1_555   7_555
	C         C         C          90.000     2_555 1_555   8_555
	C         C         C          144.736    2_555 1_555  27_555
	C         C         C          180.000    2_544 1_555   2_555
	C         C         C          120.000    2_544 1_555   5_455
	C         C         C          60.000     2_544 1_555   5_554
	C         C         C          120.000    2_544 1_555   6_455
	C         C         C          90.000     2_544 1_555   2_554
	C         C         C          90.000     2_544 1_555   2_545
	C         C         C          60.000     2_544 1_555   6_545
	C         C         C          144.736    2_544 1_555   3_555
	C         C         C          90.000     2_544 1_555   7_555
	C         C         C          90.000     2_544 1_555   8_555
	C         C         C          35.264     2_544 1_555  27_555
	C         C         C          120.000    6_555 1_555   2_544
	C         C         C          60.000     6_555 1_555   2_555
	C         C         C          120.000    6_555 1_555   5_455
	C         C         C          60.000     6_555 1_555   5_554
	C         C         C          90.000     6_555 1_555   6_455
	C         C         C          60.000     6_555 1_555   2_554
	C         C         C          120.000    6_555 1_555   2_545
	C         C         C          90.000     6_555 1_555   6_545
	C         C         C          35.264     6_555 1_555   3_555
	C         C         C          144.736    6_555 1_555   7_555
	C         C         C          90.000     6_555 1_555   8_555
	C         C         C          90.000     6_555 1_555  27_555
	C         C         C          60.000     5_555 1_555   6_555
	C         C         C          120.000    5_555 1_555   2_544
	C         C         C          60.000     5_555 1_555   2_555
	C         C         C          90.000     5_555 1_555   5_455
	C         C         C          90.000     5_555 1_555   5_554
	C         C         C          120.000    5_555 1_555   6_455
	C         C         C          120.000    5_555 1_555   2_554
	C         C         C          60.000     5_555 1_555   2_545
	C         C         C          60.000     5_555 1_555   6_545
	C         C         C          35.264     5_555 1_555   3_555
	C         C         C          90.000     5_555 1_555   7_555
	C         C         C          144.736    5_555 1_555   8_555
	C         C         C          90.000     5_555 1_555  27_555
	C         C         C          180.000    5_454 1_555   5_555
	C         C         C          120.000    5_454 1_555   6_555
	C         C         C          60.000     5_454 1_555   2_544
	C         C         C          120.000    5_454 1_555   2_555
	C         C         C          90.000     5_454 1_555   5_455
	C         C         C          90.000     5_454 1_555   5_554
	C         C         C          60.000     5_454 1_555   6_455
	C         C         C          60.000     5_454 1_555   2_554
	C         C         C          120.000    5_454 1_555   2_545
	C         C         C          120.000    5_454 1_555   6_545
	C         C         C          144.736    5_454 1_555   3_555
	C         C         C          90.000     5_454 1_555   7_555
	C         C         C          35.264     5_454 1_555   8_555
	C         C         C          90.000     5_454 1_555  27_555
	C         C         C          60.000     6_445 1_555   5_454
	C         C         C          120.000    6_445 1_555   5_555
	C         C         C          180.000    6_445 1_555   6_555
	C         C         C          60.000     6_445 1_555   2_544
	C         C         C          120.000    6_445 1_555   2_555
	C         C         C          60.000     6_445 1_555   5_455
	C         C         C          120.000    6_445 1_555   5_554
	C         C         C          90.000     6_445 1_555   6_455
	C         C         C          120.000    6_445 1_555   2_554
	C         C         C          60.000     6_445 1_555   2_545
	C         C         C          90.000     6_445 1_555   6_545
	C         C         C          144.736    6_445 1_555   3_555
	C         C         C          35.264     6_445 1_555   7_555
	C         C         C          90.000     6_445 1_555   8_555
	C         C         C          90.000     6_445 1_555  27_555
	C         C         C          64.761     3_545 1_555   6_445
	C         C         C          115.239    3_545 1_555   5_454
	C         C         C          64.761     3_545 1_555   5_555
	C         C         C          115.239    3_545 1_555   6_555
	C         C         C          64.761     3_545 1_555   2_544
	C         C         C          115.239    3_545 1_555   2_555
	C         C         C          90.000     3_545 1_555   5_455
	C         C         C          90.000     3_545 1_555   5_554
	C         C         C          148.518    3_545 1_555   6_455
	C         C         C          148.518    3_545 1_555   2_554
	C         C         C          31.482     3_545 1_555   2_545
	C         C         C          31.482     3_545 1_555   6_545
	C         C         C          100.025    3_545 1_555   3_555
	C         C         C          58.518     3_545 1_555   7_555
	C         C         C          150.504    3_545 1_555   8_555
	C         C         C          58.518     3_545 1_555  27_555
	C         C         C          117.036    3_554 1_555   3_545
	C         C         C          115.239    3_554 1_555   6_445
	C         C         C          64.761     3_554 1_555   5_454
	C         C         C          115.239    3_554 1_555   5_555
	C         C         C          64.761     3_554 1_555   6_555
	C         C         C          64.761     3_554 1_555   2_544
	C         C         C          115.239    3_554 1_555   2_555
	C         C         C          148.518    3_554 1_555   5_455
	C         C         C          31.482     3_554 1_555   5_554
	C         C         C          90.000     3_554 1_555   6_455
	C         C         C          31.482     3_554 1_555   2_554
	C         C         C          148.518    3_554 1_555   2_545
	C         C         C          90.000     3_554 1_555   6_545
	C         C         C          100.025    3_554 1_555   3_555
	C         C         C          150.504    3_554 1_555   7_555
	C         C         C          58.518     3_554 1_555   8_555
	C         C         C          58.518     3_554 1_555  27_555
	C         C         C          117.036    3_455 1_555   3_554
	C         C         C          117.036    3_455 1_555   3_545
	C         C         C          64.761     3_455 1_555   6_445
	C         C         C          64.761     3_455 1_555   5_454
	C         C         C          115.239    3_455 1_555   5_555
	C         C         C          115.239    3_455 1_555   6_555
	C         C         C          115.239    3_455 1_555   2_544
	C         C         C          64.761     3_455 1_555   2_555
	C         C         C          31.482     3_455 1_555   5_455
	C         C         C          148.518    3_455 1_555   5_554
	C         C         C          31.482     3_455 1_555   6_455
	C         C         C          90.000     3_455 1_555   2_554
	C         C         C          90.000     3_455 1_555   2_545
	C         C         C          148.518    3_455 1_555   6_545
	C         C         C          100.025    3_455 1_555   3_555
	C         C         C          58.518     3_455 1_555   7_555
	C         C         C          58.518     3_455 1_555   8_555
	C         C         C          150.504    3_455 1_555  27_555
	C         C         C          50.479     7_565 1_555   3_455
	C         C         C          95.216     7_565 1_555   3_554
	C         C         C          144.903    7_565 1_555   3_545
	C         C         C          115.239    7_565 1_555   6_445
	C         C         C          90.000     7_565 1_555   5_454
	C         C         C          90.000     7_565 1_555   5_555
	C         C         C          64.761     7_565 1_555   6_555
	C         C         C          148.518    7_565 1_555   2_544
	C         C         C          31.482     7_565 1_555   2_555
	C         C         C          64.761     7_565 1_555   5_455
	C         C         C          115.239    7_565 1_555   5_554
	C         C         C          31.482     7_565 1_555   6_455
	C         C         C          64.761     7_565 1_555   2_554
	C         C         C          115.239    7_565 1_555   2_545
	C         C         C          148.518    7_565 1_555   6_545
	C         C         C          58.518     7_565 1_555   3_555
	C         C         C          100.025    7_565 1_555   7_555
	C         C         C          58.518     7_565 1_555   8_555
	C         C         C          150.504    7_565 1_555  27_555
	C         C         C          50.479    27_565 1_555   7_565
	C         C         C          95.216    27_565 1_555   3_455
	C         C         C          50.479    27_565 1_555   3_554
	C         C         C          144.903   27_565 1_555   3_545
	C         C         C          148.518   27_565 1_555   6_445
	C         C         C          90.000    27_565 1_555   5_454
	C         C         C          90.000    27_565 1_555   5_555
	C         C         C          31.482    27_565 1_555   6_555
	C         C         C          115.239   27_565 1_555   2_544
	C         C         C          64.761    27_565 1_555   2_555
	C         C         C          115.239   27_565 1_555   5_455
	C         C         C          64.761    27_565 1_555   5_554
	C         C         C          64.761    27_565 1_555   6_455
	C         C         C          31.482    27_565 1_555   2_554
	C         C         C          148.518   27_565 1_555   2_545
	C         C         C          115.239   27_565 1_555   6_545
	C         C         C          58.518    27_565 1_555   3_555
	C         C         C          150.504   27_565 1_555   7_555
	C         C         C          58.518    27_565 1_555   8_555
	C         C         C          100.025   27_565 1_555  27_555
	C         C         C          95.216     7_655 1_555  27_565
	C         C         C          117.036    7_655 1_555   7_565
	C         C         C          144.903    7_655 1_555   3_455
	C         C         C          95.216     7_655 1_555   3_554
	C         C         C          50.479     7_655 1_555   3_545
	C         C         C          115.239    7_655 1_555   6_445
	C         C         C          148.518    7_655 1_555   5_454
	C         C         C          31.482     7_655 1_555   5_555
	C         C         C          64.761     7_655 1_555   6_555
	C         C         C          90.000     7_655 1_555   2_544
	C         C         C          90.000     7_655 1_555   2_555
	C         C         C          115.239    7_655 1_555   5_455
	C         C         C          64.761     7_655 1_555   5_554
	C         C         C          148.518    7_655 1_555   6_455
	C         C         C          115.239    7_655 1_555   2_554
	C         C         C          64.761     7_655 1_555   2_545
	C         C         C          31.482     7_655 1_555   6_545
	C         C         C          58.518     7_655 1_555   3_555
	C         C         C          100.025    7_655 1_555   7_555
	C         C         C          150.504    7_655 1_555   8_555
	C         C         C          58.518     7_655 1_555  27_555
	C         C         C          95.216     8_556 1_555   7_655
	C         C         C          95.216     8_556 1_555  27_565
	C         C         C          50.479     8_556 1_555   7_565
	C         C         C          50.479     8_556 1_555   3_455
	C         C         C          144.903    8_556 1_555   3_554
	C         C         C          95.216     8_556 1_555   3_545
	C         C         C          90.000     8_556 1_555   6_445
	C         C         C          115.239    8_556 1_555   5_454
	C         C         C          64.761     8_556 1_555   5_555
	C         C         C          90.000     8_556 1_555   6_555
	C         C         C          148.518    8_556 1_555   2_544
	C         C         C          31.482     8_556 1_555   2_555
	C         C         C          31.482     8_556 1_555   5_455
	C         C         C          148.518    8_556 1_555   5_554
	C         C         C          64.761     8_556 1_555   6_455
	C         C         C          115.239    8_556 1_555   2_554
	C         C         C          64.761     8_556 1_555   2_545
	C         C         C          115.239    8_556 1_555   6_545
	C         C         C          58.518     8_556 1_555   3_555
	C         C         C          58.518     8_556 1_555   7_555
	C         C         C          100.025    8_556 1_555   8_555
	C         C         C          150.504    8_556 1_555  27_555
	C         C         C          50.479    27_556 1_555   8_556
	C         C         C          50.479    27_556 1_555   7_655
	C         C         C          117.036   27_556 1_555  27_565
	C         C         C          95.216    27_556 1_555   7_565
	C         C         C          95.216    27_556 1_555   3_455
	C         C         C          144.903   27_556 1_555   3_554
	C         C         C          50.479    27_556 1_555   3_545
	C         C         C          90.000    27_556 1_555   6_445
	C         C         C          148.518   27_556 1_555   5_454
	C         C         C          31.482    27_556 1_555   5_555
	C         C         C          90.000    27_556 1_555   6_555
	C         C         C          115.239   27_556 1_555   2_544
	C         C         C          64.761    27_556 1_555   2_555
	C         C         C          64.761    27_556 1_555   5_455
	C         C         C          115.239   27_556 1_555   5_554
	C         C         C          115.239   27_556 1_555   6_455
	C         C         C          148.518   27_556 1_555   2_554
	C         C         C          31.482    27_556 1_555   2_545
	C         C         C          64.761    27_556 1_555   6_545
	C         C         C          58.518    27_556 1_555   3_555
	C         C         C          58.518    27_556 1_555   7_555
	C         C         C          150.504   27_556 1_555   8_555
	C         C         C          100.025   27_556 1_555  27_555
	C         C         C          95.216     8_655 1_555  27_556
	C         C         C          117.036    8_655 1_555   8_556
	C         C         C          50.479     8_655 1_555   7_655
	C         C         C          50.479     8_655 1_555  27_565
	C         C         C          95.216     8_655 1_555   7_565
	C         C         C          144.903    8_655 1_555   3_455
	C         C         C          50.479     8_655 1_555   3_554
	C         C         C          95.216     8_655 1_555   3_545
	C         C         C          148.518    8_655 1_555   6_445
	C         C         C          115.239    8_655 1_555   5_454
	C         C         C          64.761     8_655 1_555   5_555
	C         C         C          31.482     8_655 1_555   6_555
	C         C         C          90.000     8_655 1_555   2_544
	C         C         C          90.000     8_655 1_555   2_555
	C         C         C          148.518    8_655 1_555   5_455
	C         C         C          31.482     8_655 1_555   5_554
	C         C         C          115.239    8_655 1_555   6_455
	C         C         C          64.761     8_655 1_555   2_554
	C         C         C          115.239    8_655 1_555   2_545
	C         C         C          64.761     8_655 1_555   6_545
	C         C         C          58.518     8_655 1_555   3_555
	C         C         C          150.504    8_655 1_555   7_555
	C         C         C          100.025    8_655 1_555   8_555
	C         C         C          58.518     8_655 1_555  27_555
	C         C         C          117.036    8_545 1_555   8_655
	C         C         C          95.216     8_545 1_555  27_556
	C         C         C          117.036    8_545 1_555   8_556
	C         C         C          95.216     8_545 1_555   7_655
	C         C         C          144.903    8_545 1_555  27_565
	C         C         C          144.903    8_545 1_555   7_565
	C         C         C          95.216     8_545 1_555   3_455
	C         C         C          95.216     8_545 1_555   3_554
	C         C         C          50.479     8_545 1_555   3_545
	C         C         C          31.482     8_545 1_555   6_445
	C         C         C          64.761     8_545 1_555   5_454
	C         C         C          115.239    8_545 1_555   5_555
	C         C         C          148.518    8_545 1_555   6_555
	C         C         C          31.482     8_545 1_555   2_544
	C         C         C          148.518    8_545 1_555   2_555
	C         C         C          90.000     8_545 1_555   5_455
	C         C         C          90.000     8_545 1_555   5_554
	C         C         C          115.239    8_545 1_555   6_455
	C         C         C          115.239    8_545 1_555   2_554
	C         C         C          64.761     8_545 1_555   2_545
	C         C         C          64.761     8_545 1_555   6_545
	C         C         C          150.504    8_545 1_555   3_555
	C         C         C          58.518     8_545 1_555   7_555
	C         C         C          100.025    8_545 1_555   8_555
	C         C         C          58.518     8_545 1_555  27_555
	C         C         C          50.479    27_455 1_555   8_545
	C         C         C          144.903   27_455 1_555   8_655
	C         C         C          117.036   27_455 1_555  27_556
	C         C         C          95.216    27_455 1_555   8_556
	C         C         C          144.903   27_455 1_555   7_655
	C         C         C          117.036   27_455 1_555  27_565
	C         C         C          95.216    27_455 1_555   7_565
	C         C         C          50.479    27_455 1_555   3_455
	C         C         C          95.216    27_455 1_555   3_554
	C         C         C          95.216    27_455 1_555   3_545
	C         C         C          31.482    27_455 1_555   6_445
	C         C         C          31.482    27_455 1_555   5_454
	C         C         C          148.518   27_455 1_555   5_555
	C         C         C          148.518   27_455 1_555   6_555
	C         C         C          64.761    27_455 1_555   2_544
	C         C         C          115.239   27_455 1_555   2_555
	C         C         C          64.761    27_455 1_555   5_455
	C         C         C          115.239   27_455 1_555   5_554
	C         C         C          64.761    27_455 1_555   6_455
	C         C         C          90.000    27_455 1_555   2_554
	C         C         C          90.000    27_455 1_555   2_545
	C         C         C          115.239   27_455 1_555   6_545
	C         C         C          150.504   27_455 1_555   3_555
	C         C         C          58.518    27_455 1_555   7_555
	C         C         C          58.518    27_455 1_555   8_555
	C         C         C          100.025   27_455 1_555  27_555
	C         C         C          50.479     7_554 1_555  27_455
	C         C         C          50.479     7_554 1_555   8_545
	C         C         C          95.216     7_554 1_555   8_655
	C         C         C          144.903    7_554 1_555  27_556
	C         C         C          144.903    7_554 1_555   8_556
	C         C         C          117.036    7_554 1_555   7_655
	C         C         C          95.216     7_554 1_555  27_565
	C         C         C          117.036    7_554 1_555   7_565
	C         C         C          95.216     7_554 1_555   3_455
	C         C         C          50.479     7_554 1_555   3_554
	C         C         C          95.216     7_554 1_555   3_545
	C         C         C          64.761     7_554 1_555   6_445
	C         C         C          31.482     7_554 1_555   5_454
	C         C         C          148.518    7_554 1_555   5_555
	C         C         C          115.239    7_554 1_555   6_555
	C         C         C          31.482     7_554 1_555   2_544
	C         C         C          148.518    7_554 1_555   2_555
	C         C         C          115.239    7_554 1_555   5_455
	C         C         C          64.761     7_554 1_555   5_554
	C         C         C          90.000     7_554 1_555   6_455
	C         C         C          64.761     7_554 1_555   2_554
	C         C         C          115.239    7_554 1_555   2_545
	C         C         C          90.000     7_554 1_555   6_545
	C         C         C          150.504    7_554 1_555   3_555
	C         C         C          100.025    7_554 1_555   7_555
	C         C         C          58.518     7_554 1_555   8_555
	C         C         C          58.518     7_554 1_555  27_555
#######	End powder crystal structure	#######


#######	Begin powder crystal structure	#######
data_Quartz_2
_pd_block_id	Quartz_2
_pd_block_diffractogram_id	xy_data\LK-N1_002-002_mergeRollSum.xy_2
_pd_phase_name Quartz
_cell_length_a  4.913954
_cell_length_b  4.913954
_cell_length_c  5.405452
_cell_angle_alpha 90
_cell_angle_beta  90
_cell_angle_gamma 120
_cell_volume 113.0381
_cell_measurement_temperature	295
_diffrn_ambient_temperature	295
_exptl_crystal_density_diffrn	2.647932
_exptl_absorpt_coefficient_mu	2.561162
_diffrn_radiation_wavelength	1.000200000
_cell_measurement_theta_min	1.999375
_cell_measurement_theta_max	34.999375
_space_group_name_H-M_alt P3121
loop_
	_space_group_symop_id
	_space_group_symop_operation_xyz
	  1 'x, y, z '
	  2 '-x+y, -x, z-1/3 '
	  3 '-y, x-y, z+1/3 '
	  4 'y, x, -z '
	  5 'x-y, -y, -z-1/3 '
	  6 '-x, -x+y, -z+1/3 '
loop_
	_atom_site_label
	_atom_site_type_symbol
	_atom_site_site_symmetry_multiplicity
	_atom_site_fract_x
	_atom_site_fract_y
	_atom_site_fract_z
	_atom_site_occupancy
	_atom_site_B_iso_or_equiv
Si Si+4   3 0.4698 0 0.3333333 1 0.46
O O-2   6 0.4151 0.2675 0.2139 1 0.46
loop_
	_geom_bond_atom_site_label_1
	_geom_bond_atom_site_label_2
	_geom_bond_distance
	_geom_bond_site_symmetry_1
	_geom_bond_site_symmetry_2
	Si        O         1.60319 1_555   1_555
	Si        O         1.60319 1_555   5_556
	Si        O         1.61029 1_555   6_655
	Si        O         1.61029 1_555   3_655
	Si        Si        3.05767 1_555   2_665
	Si        Si        3.05767 1_555   3_545
	Si        Si        3.05767 1_555   2_655
	Si        Si        3.05767 1_555   3_655
	O         Si        1.60319 1_555   1_555
	O         Si        1.61029 1_555   2_665
	O         O         2.61144 1_555   6_655
	O         O         2.61144 1_555   6_665
	O         O         2.61739 1_555   5_556
	O         O         2.63166 1_555   4_555
	O         O         2.63539 1_555   2_665
	O         O         2.63539 1_555   3_655
	loop_
		_geom_angle_atom_site_label_1
		_geom_angle_atom_site_label_2
		_geom_angle_atom_site_label_3
		_geom_angle
		_geom_angle_site_symmetry_1
		_geom_angle_site_symmetry_2
		_geom_angle_site_symmetry_3
	O         Si        O          109.433    5_556 1_555   1_555
	O         Si        O          110.190    6_655 1_555   5_556
	O         Si        O          108.711    6_655 1_555   1_555
	O         Si        O          109.598    3_655 1_555   6_655
	O         Si        O          108.711    3_655 1_555   5_556
	O         Si        O          110.190    3_655 1_555   1_555
	Si        Si        O          108.960    2_665 1_555   3_655
	Si        Si        O          93.116     2_665 1_555   6_655
	Si        Si        O          124.838    2_665 1_555   5_556
	Si        Si        O          17.956     2_665 1_555   1_555
	Si        Si        Si         141.587    3_545 1_555   2_665
	Si        Si        O          93.116     3_545 1_555   3_655
	Si        Si        O          108.960    3_545 1_555   6_655
	Si        Si        O          17.956     3_545 1_555   5_556
	Si        Si        O          124.838    3_545 1_555   1_555
	Si        Si        Si         91.196     2_655 1_555   3_545
	Si        Si        Si         106.940    2_655 1_555   2_665
	Si        Si        O          113.866    2_655 1_555   3_655
	Si        Si        O          17.874     2_655 1_555   6_655
	Si        Si        O          92.702     2_655 1_555   5_556
	Si        Si        O          120.073    2_655 1_555   1_555
	Si        Si        Si         123.337    3_655 1_555   2_655
	Si        Si        Si         106.940    3_655 1_555   3_545
	Si        Si        Si         91.196     3_655 1_555   2_665
	Si        Si        O          17.874     3_655 1_555   3_655
	Si        Si        O          113.866    3_655 1_555   6_655
	Si        Si        O          120.073    3_655 1_555   5_556
	Si        Si        O          92.702     3_655 1_555   1_555
	Si        O         Si         144.169    2_665 1_555   1_555
	O         O         Si         111.373    6_655 1_555   2_665
	O         O         Si         35.735     6_655 1_555   1_555
	O         O         O          140.390    6_665 1_555   6_655
	O         O         Si         35.554     6_665 1_555   2_665
	O         O         Si         152.730    6_665 1_555   1_555
	O         O         O          157.754    5_556 1_555   6_665
	O         O         O          60.531     5_556 1_555   6_655
	O         O         Si         163.356    5_556 1_555   2_665
	O         O         Si         35.283     5_556 1_555   1_555
	O         O         O          129.873    4_555 1_555   5_556
	O         O         O          60.348     4_555 1_555   6_665
	O         O         O          106.450    4_555 1_555   6_655
	O         O         Si         35.201     4_555 1_555   2_665
	O         O         Si         139.651    4_555 1_555   1_555
	O         O         O          59.446     2_665 1_555   4_555
	O         O         O          141.546    2_665 1_555   5_556
	O         O         O          59.846     2_665 1_555   6_665
	O         O         O          81.034     2_665 1_555   6_655
	O         O         Si         34.817     2_665 1_555   2_665
	O         O         Si         109.828    2_665 1_555   1_555
	O         O         O          101.606    3_655 1_555   2_665
	O         O         O          159.696    3_655 1_555   4_555
	O         O         O          59.623     3_655 1_555   5_556
	O         O         O          118.726    3_655 1_555   6_665
	O         O         O          60.206     3_655 1_555   6_655
	O         O         Si         131.317    3_655 1_555   2_665
	O         O         Si         34.993     3_655 1_555   1_555
#######	End powder crystal structure	#######


#######	Begin powder crystal structure	#######
data_Kaolinite_C_2
_pd_block_id	Kaolinite_C_2
_pd_block_diffractogram_id	xy_data\LK-N1_002-002_mergeRollSum.xy_2
_pd_phase_name Kaolinite_C
_cell_length_a  5.155688
_cell_length_b  8.944462
_cell_length_c  7.402536
_cell_angle_alpha 91.69604
_cell_angle_beta  104.8393
_cell_angle_gamma 89.81548
_cell_volume 329.8336
_cell_measurement_temperature	295
_diffrn_ambient_temperature	295
_exptl_crystal_density_diffrn	2.558811
_exptl_absorpt_coefficient_mu	2.106741
_diffrn_radiation_wavelength	1.000200000
_cell_measurement_theta_min	1.999375
_cell_measurement_theta_max	34.999375
_space_group_name_H-M_alt P1
loop_
	_space_group_symop_id
	_space_group_symop_operation_xyz
	  1 'x, y, z '
loop_
	_atom_site_label
	_atom_site_type_symbol
	_atom_site_site_symmetry_multiplicity
	_atom_site_fract_x
	_atom_site_fract_y
	_atom_site_fract_z
	_atom_site_occupancy
	_atom_site_B_iso_or_equiv
Al Al+3   1 0.34355 0.4911 0.42696 1 1
Al Al+3   1 0.37012 0.81953 0.45687 1 1
Al Al+3   1 0.86369 -0.01189 0.47668 1 1
Al Al+3   1 0.86593 0.32032 0.47597 1 1
Si Si+4   1 0.06736 0.33551 0.09513 1 1
Si Si+4   1 0.06741 0.65776 0.06823 1 1
Si Si+4   1 0.54835 0.83009 0.07102 1 1
Si Si+4   1 0.57599 0.16505 0.09039 1 1
O O-2   1 0.12376 0.33847 0.31946 1 1.3336
O O-2   1 0.16574 0.65904 0.3016 1 1.3336
O O-2   1 0.06566 0.47405 -0.00127 1 1.3336
O O-2   1 0.22288 0.18584 -0.01139 1 1.3336
O O-2   1 0.24801 0.77559 -0.02451 1 1.3336
O O-2   1 0.6314 0.83857 0.29369 1 1.3336
O O-2   1 0.66584 0.16055 0.31368 1 1.3336
O O-2   1 0.55702 0.01161 -0.00503 1 1.3336
O O-2   1 0.77815 0.73913 0.01655 1 1.3336
O O-2   1 0.77357 0.24861 0.00772 1 1.3336
O O-2   1 0.12405 -0.0411 0.32115 1 1.3336
O O-2   1 0.05937 0.17502 0.60637 1 1.3336
O O-2   1 0.1007 0.46306 0.60978 1 1.3336
O O-2   1 0.08496 0.82388 0.58345 1 1.3336
O O-2   1 0.58733 0.46108 0.22819 1 1.3336
O O-2   1 0.51764 0.67235 0.5857 1 1.3336
O O-2   1 0.60442 -0.0433 0.59836 1 1.3336
O O-2   1 0.56589 0.34116 0.58175 1 1.3336
loop_
	_geom_bond_atom_site_label_1
	_geom_bond_atom_site_label_2
	_geom_bond_distance
	_geom_bond_site_symmetry_1
	_geom_bond_site_symmetry_2
	Al        O         1.80689 1_555   1_555
	Al        O         1.89627 1_555   1_555
	Al        O         1.95803 1_555   1_555
	Al        O         2.04231 1_555   1_555
	Al        O         2.08617 1_555   1_555
	Al        O         2.17681 1_555   1_555
	Al        Si        2.83143 1_555   1_555
	Al        Al        2.94041 1_555   1_555
	Al        Al        3.00721 1_555   1_455
	Al        Al        3.03715 1_555   1_555
	Al        Si        3.09595 1_555   1_555
	Al        O         3.12589 1_555   1_555
	Al        O         1.70802 1_555   1_555
	Al        O         1.82947 1_555   1_565
	Al        O         1.89313 1_555   1_565
	Al        O         1.93496 1_555   1_555
	Al        O         1.94520 1_555   1_555
	Al        O         2.03713 1_555   1_555
	Al        Al        2.93106 1_555   1_565
	Al        Al        2.94041 1_555   1_555
	Al        Al        3.04469 1_555   1_465
	Al        O         1.81967 1_555   1_555
	Al        O         1.91833 1_555   1_645
	Al        O         1.99178 1_555   1_655
	Al        O         2.03233 1_555   1_545
	Al        O         2.03818 1_555   1_655
	Al        O         2.08446 1_555   1_555
	Al        Al        2.93106 1_555   1_545
	Al        Al        2.97166 1_555   1_555
	Al        Al        3.04469 1_555   1_645
	Al        O         1.78557 1_555   1_655
	Al        O         1.84316 1_555   1_655
	Al        O         1.91070 1_555   1_555
	Al        O         1.95518 1_555   1_555
	Al        O         1.98420 1_555   1_655
	Al        O         2.40586 1_555   1_555
	Al        Al        2.97166 1_555   1_555
	Al        Al        3.00721 1_555   1_655
	Al        Al        3.03715 1_555   1_555
	Al        Si        3.14697 1_555   1_555
	Si        O         1.44704 1_555   1_555
	Si        O         1.61028 1_555   1_555
	Si        O         1.67120 1_555   1_455
	Si        O         1.81969 1_555   1_555
	Si        Al        2.83143 1_555   1_555
	Si        O         2.83192 1_555   1_555
	Si        Si        2.89510 1_555   1_555
	Si        Si        2.95295 1_555   1_455
	Si        Si        3.03656 1_555   1_555
	Si        O         3.08577 1_555   1_455
	Si        O         1.61784 1_555   1_455
	Si        O         1.67086 1_555   1_555
	Si        O         1.68095 1_555   1_555
	Si        O         1.70661 1_555   1_555
	Si        Si        2.89510 1_555   1_555
	Si        Si        2.91910 1_555   1_555
	Si        Si        3.08833 1_555   1_455
	Si        Al        3.09595 1_555   1_555
	Si        O         3.18580 1_555   1_555
	Si        O         1.56438 1_555   1_555
	Si        O         1.59291 1_555   1_555
	Si        O         1.59969 1_555   1_555
	Si        O         1.73852 1_555   1_565
	Si        Si        2.91910 1_555   1_555
	Si        Si        2.99733 1_555   1_565
	Si        Si        3.08833 1_555   1_655
	Si        O         1.51663 1_555   1_555
	Si        O         1.52383 1_555   1_555
	Si        O         1.59998 1_555   1_555
	Si        O         1.79446 1_555   1_555
	Si        O         2.80455 1_555   1_555
	Si        Si        2.95295 1_555   1_655
	Si        Si        2.99733 1_555   1_545
	Si        Si        3.03656 1_555   1_555
	Si        Al        3.14697 1_555   1_555
	O         Si        1.61028 1_555   1_555
	O         Al        1.80689 1_555   1_555
	O         Al        1.98420 1_555   1_455
	O         O         2.42134 1_555   1_555
	O         O         2.58787 1_555   1_555
	O         O         2.64509 1_555   1_455
	O         O         2.64595 1_555   1_555
	O         O         2.70304 1_555   1_555
	O         O         2.84194 1_555   1_455
	O         O         2.87389 1_555   1_555
	O         O         2.88565 1_555   1_555
	O         O         2.89401 1_555   1_455
	O         O         2.92606 1_555   1_555
	O         Si        1.67086 1_555   1_555
	O         Al        1.89627 1_555   1_555
	O         Al        1.94520 1_555   1_555
	O         O         2.40018 1_555   1_555
	O         O         2.62284 1_555   1_455
	O         O         2.63808 1_555   1_555
	O         O         2.68775 1_555   1_555
	O         O         2.69258 1_555   1_565
	O         O         2.78757 1_555   1_555
	O         O         2.88565 1_555   1_555
	O         O         2.90659 1_555   1_555
	O         O         2.94589 1_555   1_555
	O         O         3.00366 1_555   1_555
	O         O         3.17268 1_555   1_455
	O         Si        1.44704 1_555   1_555
	O         Si        1.70661 1_555   1_555
	O         O         2.53320 1_555   1_455
	O         O         2.64595 1_555   1_555
	O         O         2.68775 1_555   1_555
	O         O         2.70450 1_555   1_555
	O         O         2.79321 1_555   1_555
	O         O         2.80986 1_555   1_455
	O         O         2.88349 1_555   1_555
	O         O         2.92946 1_555   1_554
	O         Al        3.12589 1_555   1_555
	O         Si        1.79446 1_555   1_555
	O         Si        1.81969 1_555   1_555
	O         O         2.31173 1_555   1_555
	O         O         2.41996 1_555   1_455
	O         O         2.70450 1_555   1_555
	O         O         2.73658 1_555   1_554
	O         O         2.86287 1_555   1_555
	O         O         2.87597 1_555   1_555
	O         O         2.92606 1_555   1_555
	O         Si        1.59969 1_555   1_555
	O         Si        1.68095 1_555   1_555
	O         O         2.54069 1_555   1_455
	O         O         2.62708 1_555   1_565
	O         O         2.69145 1_555   1_555
	O         O         2.70491 1_555   1_555
	O         O         2.78757 1_555   1_555
	O         O         2.85265 1_555   1_554
	O         O         2.88349 1_555   1_555
	O         O         3.19790 1_555   1_565
	O         Si        1.59291 1_555   1_555
	O         Al        2.03233 1_555   1_565
	O         Al        2.03713 1_555   1_555
	O         O         2.49819 1_555   1_565
	O         O         2.50101 1_555   1_555
	O         O         2.68268 1_555   1_565
	O         O         2.70491 1_555   1_555
	O         O         2.71869 1_555   1_665
	O         O         2.74441 1_555   1_655
	O         O         2.84117 1_555   1_555
	O         O         2.87803 1_555   1_565
	O         O         2.88307 1_555   1_565
	O         O         2.90659 1_555   1_555
	O         O         3.17268 1_555   1_655
	O         Si        1.59998 1_555   1_555
	O         Al        1.95518 1_555   1_555
	O         Al        2.08446 1_555   1_555
	O         O         2.56145 1_555   1_655
	O         O         2.60699 1_555   1_555
	O         O         2.60985 1_555   1_555
	O         O         2.67241 1_555   1_555
	O         O         2.78435 1_555   1_555
	O         O         2.84194 1_555   1_655
	O         O         2.87597 1_555   1_555
	O         O         2.88307 1_555   1_545
	O         O         2.90495 1_555   1_555
	O         O         2.95781 1_555   1_655
	O         Si        1.51663 1_555   1_555
	O         Si        1.73852 1_555   1_545
	O         O         2.31173 1_555   1_555
	O         O         2.38716 1_555   1_555
	O         O         2.60699 1_555   1_555
	O         O         2.62708 1_555   1_545
	O         O         2.67900 1_555   1_545
	O         O         2.68268 1_555   1_545
	O         O         3.03347 1_555   1_554
	O         Si        1.56438 1_555   1_555
	O         Si        1.61784 1_555   1_655
	O         O         2.50101 1_555   1_555
	O         O         2.54069 1_555   1_655
	O         O         2.62284 1_555   1_655
	O         O         2.67900 1_555   1_565
	O         O         2.69145 1_555   1_555
	O         O         2.80986 1_555   1_655
	O         O         3.13514 1_555   1_665
	O         O         3.16719 1_555   1_554
	O         Si        1.52383 1_555   1_555
	O         Si        1.67120 1_555   1_655
	O         O         2.38716 1_555   1_555
	O         O         2.41996 1_555   1_655
	O         O         2.53320 1_555   1_655
	O         O         2.60985 1_555   1_555
	O         O         2.64509 1_555   1_655
	O         O         2.79365 1_555   1_555
	O         O         2.86287 1_555   1_555
	O         O         3.19283 1_555   1_554
	O         Al        1.89313 1_555   1_545
	O         Al        1.99178 1_555   1_455
	O         O         2.36856 1_555   1_545
	O         O         2.69258 1_555   1_545
	O         O         2.71869 1_555   1_445
	O         O         2.78279 1_555   1_555
	O         O         2.87803 1_555   1_545
	O         O         2.90184 1_555   1_555
	O         O         2.95781 1_555   1_455
	O         O         3.13514 1_555   1_445
	O         O         3.19790 1_555   1_545
	O         Al        1.78557 1_555   1_455
	O         Al        2.03818 1_555   1_455
	O         O         2.56145 1_555   1_455
	O         O         2.58469 1_555   1_555
	O         O         2.70304 1_555   1_555
	O         O         2.73658 1_555   1_556
	O         O         2.90184 1_555   1_555
	O         O         2.91012 1_555   1_455
	O         O         3.04465 1_555   1_455
	O         O         3.05713 1_555   1_555
	O         O         3.14449 1_555   1_545
	O         Al        1.84316 1_555   1_455
	O         Al        2.08617 1_555   1_555
	O         O         2.42134 1_555   1_555
	O         O         2.58469 1_555   1_555
	O         O         2.68491 1_555   1_555
	O         O         2.89808 1_555   1_555
	O         O         2.92362 1_555   1_455
	O         O         2.92946 1_555   1_556
	O         O         3.00366 1_555   1_555
	O         Al        1.91833 1_555   1_465
	O         Al        1.93496 1_555   1_555
	O         O         2.36856 1_555   1_565
	O         O         2.60315 1_555   1_555
	O         O         2.63808 1_555   1_555
	O         O         2.74441 1_555   1_455
	O         O         2.77037 1_555   1_465
	O         O         2.85265 1_555   1_556
	O         O         2.90817 1_555   1_565
	O         O         3.14449 1_555   1_565
	O         Al        2.17681 1_555   1_555
	O         Al        2.40586 1_555   1_555
	O         O         2.78435 1_555   1_555
	O         O         2.79321 1_555   1_555
	O         O         2.79365 1_555   1_555
	O         Si        2.80455 1_555   1_555
	O         Si        2.83192 1_555   1_555
	O         O         2.87389 1_555   1_555
	O         O         2.88579 1_555   1_555
	O         O         2.89401 1_555   1_655
	O         O         2.94589 1_555   1_555
	O         Si        3.08577 1_555   1_655
	O         Si        3.18580 1_555   1_555
	O         Al        1.70802 1_555   1_555
	O         Al        2.04231 1_555   1_555
	O         O         2.40018 1_555   1_555
	O         O         2.57864 1_555   1_565
	O         O         2.60315 1_555   1_555
	O         O         2.84117 1_555   1_555
	O         O         2.89808 1_555   1_555
	O         O         2.97185 1_555   1_555
	O         O         3.16719 1_555   1_556
	O         Al        1.81967 1_555   1_555
	O         Al        1.82947 1_555   1_545
	O         O         2.49819 1_555   1_545
	O         O         2.57864 1_555   1_545
	O         O         2.77037 1_555   1_645
	O         O         2.78279 1_555   1_555
	O         O         2.90495 1_555   1_555
	O         O         2.90817 1_555   1_545
	O         O         3.03347 1_555   1_556
	O         O         3.04465 1_555   1_655
	O         Al        1.91070 1_555   1_555
	O         Al        1.95803 1_555   1_555
	O         O         2.58787 1_555   1_555
	O         O         2.67241 1_555   1_555
	O         O         2.68491 1_555   1_555
	O         O         2.88579 1_555   1_555
	O         O         2.91012 1_555   1_655
	O         O         2.92362 1_555   1_655
	O         O         2.97185 1_555   1_555
	O         O         3.05713 1_555   1_555
	O         O         3.19283 1_555   1_556
	loop_
		_geom_angle_atom_site_label_1
		_geom_angle_atom_site_label_2
		_geom_angle_atom_site_label_3
		_geom_angle
		_geom_angle_site_symmetry_1
		_geom_angle_site_symmetry_2
		_geom_angle_site_symmetry_3
	O         Al        O          102.355    1_555 1_555   1_555
	O         Al        O          170.834    1_555 1_555   1_555
	O         Al        O          86.746     1_555 1_555   1_555
	O         Al        O          95.935     1_555 1_555   1_555
	O         Al        O          74.990     1_555 1_555   1_555
	O         Al        O          165.071    1_555 1_555   1_555
	O         Al        O          89.165     1_555 1_555   1_555
	O         Al        O          83.130     1_555 1_555   1_555
	O         Al        O          97.802     1_555 1_555   1_555
	O         Al        O          76.546     1_555 1_555   1_555
	O         Al        O          165.940    1_555 1_555   1_555
	O         Al        O          102.874    1_555 1_555   1_555
	O         Al        O          88.356     1_555 1_555   1_555
	O         Al        O          92.387     1_555 1_555   1_555
	O         Al        O          91.864     1_555 1_555   1_555
	Si        Al        O          67.407     1_555 1_555   1_555
	Si        Al        O          104.133    1_555 1_555   1_555
	Si        Al        O          155.757    1_555 1_555   1_555
	Si        Al        O          105.599    1_555 1_555   1_555
	Si        Al        O          83.074     1_555 1_555   1_555
	Si        Al        O          31.878     1_555 1_555   1_555
	Al        Al        Si         122.323    1_555 1_555   1_555
	Al        Al        O          97.366     1_555 1_555   1_555
	Al        Al        O          96.676     1_555 1_555   1_555
	Al        Al        O          34.487     1_555 1_555   1_555
	Al        Al        O          130.182    1_555 1_555   1_555
	Al        Al        O          40.671     1_555 1_555   1_555
	Al        Al        O          141.933    1_555 1_555   1_555
	Al        Al        Al         121.826    1_455 1_555   1_555
	Al        Al        Si         67.589     1_455 1_555   1_555
	Al        Al        O          131.423    1_455 1_555   1_555
	Al        Al        O          37.169     1_455 1_555   1_555
	Al        Al        O          125.703    1_455 1_555   1_555
	Al        Al        O          86.798     1_455 1_555   1_555
	Al        Al        O          99.481     1_455 1_555   1_555
	Al        Al        O          39.619     1_455 1_555   1_555
	Al        Al        Al         117.072    1_555 1_555   1_455
	Al        Al        Al         118.056    1_555 1_555   1_555
	Al        Al        Si         95.839     1_555 1_555   1_555
	Al        Al        O          51.813     1_555 1_555   1_555
	Al        Al        O          120.831    1_555 1_555   1_555
	Al        Al        O          94.451     1_555 1_555   1_555
	Al        Al        O          37.725     1_555 1_555   1_555
	Al        Al        O          140.056    1_555 1_555   1_555
	Al        Al        O          96.577     1_555 1_555   1_555
	Si        Al        Al         123.772    1_555 1_555   1_555
	Si        Al        Al         98.761     1_555 1_555   1_455
	Si        Al        Al         64.087     1_555 1_555   1_555
	Si        Al        Si         58.270     1_555 1_555   1_555
	Si        Al        O          71.960     1_555 1_555   1_555
	Si        Al        O          114.005    1_555 1_555   1_555
	Si        Al        O          97.911     1_555 1_555   1_555
	Si        Al        O          158.008    1_555 1_555   1_555
	Si        Al        O          27.772     1_555 1_555   1_555
	Si        Al        O          84.263     1_555 1_555   1_555
	O         Al        Si         31.835     1_555 1_555   1_555
	O         Al        Al         105.844    1_555 1_555   1_555
	O         Al        Al         86.271     1_555 1_555   1_455
	O         Al        Al         95.561     1_555 1_555   1_555
	O         Al        Si         27.550     1_555 1_555   1_555
	O         Al        O          60.469     1_555 1_555   1_555
	O         Al        O          117.326    1_555 1_555   1_555
	O         Al        O          128.210    1_555 1_555   1_555
	O         Al        O          128.786    1_555 1_555   1_555
	O         Al        O          58.790     1_555 1_555   1_555
	O         Al        O          57.707     1_555 1_555   1_555
	O         Al        O          93.533     1_565 1_555   1_555
	O         Al        O          96.741     1_565 1_555   1_565
	O         Al        O          165.077    1_565 1_555   1_555
	O         Al        O          76.438     1_555 1_555   1_565
	O         Al        O          101.128    1_555 1_555   1_565
	O         Al        O          90.997     1_555 1_555   1_555
	O         Al        O          85.669     1_555 1_555   1_555
	O         Al        O          89.084     1_555 1_555   1_565
	O         Al        O          171.906    1_555 1_555   1_565
	O         Al        O          81.865     1_555 1_555   1_555
	O         Al        O          93.723     1_555 1_555   1_555
	O         Al        O          170.505    1_555 1_555   1_555
	O         Al        O          94.083     1_555 1_555   1_565
	O         Al        O          80.300     1_555 1_555   1_565
	O         Al        O          98.304     1_555 1_555   1_555
	Al        Al        O          43.859     1_565 1_555   1_555
	Al        Al        O          137.227    1_565 1_555   1_555
	Al        Al        O          137.023    1_565 1_555   1_555
	Al        Al        O          97.769     1_565 1_555   1_565
	Al        Al        O          36.447     1_565 1_555   1_565
	Al        Al        O          96.927     1_565 1_555   1_555
	Al        Al        Al         122.757    1_555 1_555   1_565
	Al        Al        O          94.789     1_555 1_555   1_555
	Al        Al        O          39.444     1_555 1_555   1_555
	Al        Al        O          90.758     1_555 1_555   1_555
	Al        Al        O          128.178    1_555 1_555   1_565
	Al        Al        O          135.082    1_555 1_555   1_565
	Al        Al        O          42.612     1_555 1_555   1_555
	Al        Al        Al         117.982    1_465 1_555   1_555
	Al        Al        Al         119.246    1_465 1_555   1_565
	Al        Al        O          133.096    1_465 1_555   1_555
	Al        Al        O          92.384     1_465 1_555   1_555
	Al        Al        O          37.609     1_465 1_555   1_555
	Al        Al        O          39.566     1_465 1_555   1_565
	Al        Al        O          95.687     1_465 1_555   1_565
	Al        Al        O          128.593    1_465 1_555   1_555
	O         Al        O          95.620     1_645 1_555   1_555
	O         Al        O          74.539     1_655 1_555   1_645
	O         Al        O          162.916    1_655 1_555   1_555
	O         Al        O          84.995     1_545 1_555   1_655
	O         Al        O          87.953     1_545 1_555   1_645
	O         Al        O          80.658     1_545 1_555   1_555
	O         Al        O          165.271    1_655 1_555   1_545
	O         Al        O          92.113     1_655 1_555   1_655
	O         Al        O          105.226    1_655 1_555   1_645
	O         Al        O          104.080    1_655 1_555   1_555
	O         Al        O          76.815     1_555 1_555   1_655
	O         Al        O          88.896     1_555 1_555   1_545
	O         Al        O          93.013     1_555 1_555   1_655
	O         Al        O          167.379    1_555 1_555   1_645
	O         Al        O          95.921     1_555 1_555   1_555
	Al        Al        O          94.060     1_545 1_555   1_555
	Al        Al        O          139.369    1_545 1_555   1_655
	Al        Al        O          43.989     1_545 1_555   1_545
	Al        Al        O          128.195    1_545 1_555   1_655
	Al        Al        O          92.146     1_545 1_555   1_645
	Al        Al        O          36.676     1_545 1_555   1_555
	Al        Al        Al         121.291    1_555 1_555   1_545
	Al        Al        O          40.977     1_555 1_555   1_555
	Al        Al        O          36.027     1_555 1_555   1_655
	Al        Al        O          129.868    1_555 1_555   1_545
	Al        Al        O          96.164     1_555 1_555   1_655
	Al        Al        O          140.766    1_555 1_555   1_645
	Al        Al        O          100.135    1_555 1_555   1_555
	Al        Al        Al         119.156    1_645 1_555   1_555
	Al        Al        Al         119.246    1_645 1_555   1_545
	Al        Al        O          129.921    1_645 1_555   1_555
	Al        Al        O          95.292     1_645 1_555   1_655
	Al        Al        O          91.133     1_645 1_555   1_545
	Al        Al        O          37.259     1_645 1_555   1_655
	Al        Al        O          37.993     1_645 1_555   1_645
	Al        Al        O          133.419    1_645 1_555   1_555
	O         Al        O          90.828     1_655 1_555   1_655
	O         Al        O          102.292    1_555 1_555   1_655
	O         Al        O          103.818    1_555 1_555   1_655
	O         Al        O          87.455     1_555 1_555   1_555
	O         Al        O          170.241    1_555 1_555   1_655
	O         Al        O          86.305     1_555 1_555   1_655
	O         Al        O          92.340     1_655 1_555   1_555
	O         Al        O          164.664    1_655 1_555   1_555
	O         Al        O          78.395     1_655 1_555   1_655
	O         Al        O          91.465     1_655 1_555   1_655
	O         Al        O          81.872     1_555 1_555   1_655
	O         Al        O          78.608     1_555 1_555   1_555
	O         Al        O          83.058     1_555 1_555   1_555
	O         Al        O          102.816    1_555 1_555   1_655
	O         Al        O          163.187    1_555 1_555   1_655
	Al        Al        O          122.920    1_555 1_555   1_555
	Al        Al        O          96.072     1_555 1_555   1_655
	Al        Al        O          44.356     1_555 1_555   1_555
	Al        Al        O          94.484     1_555 1_555   1_555
	Al        Al        O          132.863    1_555 1_555   1_655
	Al        Al        O          42.174     1_555 1_555   1_655
	Al        Al        Al         121.201    1_655 1_555   1_555
	Al        Al        O          88.620     1_655 1_555   1_555
	Al        Al        O          35.500     1_655 1_555   1_655
	Al        Al        O          127.792    1_655 1_555   1_555
	Al        Al        O          141.322    1_655 1_555   1_555
	Al        Al        O          43.144     1_655 1_555   1_655
	Al        Al        O          94.900     1_655 1_555   1_655
	Al        Al        Al         117.072    1_555 1_555   1_655
	Al        Al        Al         120.007    1_555 1_555   1_555
	Al        Al        O          45.330     1_555 1_555   1_555
	Al        Al        O          125.835    1_555 1_555   1_655
	Al        Al        O          88.523     1_555 1_555   1_555
	Al        Al        O          38.831     1_555 1_555   1_555
	Al        Al        O          99.350     1_555 1_555   1_655
	Al        Al        O          142.534    1_555 1_555   1_655
	Si        Al        Al         84.289     1_555 1_555   1_555
	Si        Al        Al         108.545    1_555 1_555   1_655
	Si        Al        Al         65.446     1_555 1_555   1_555
	Si        Al        O          58.880     1_555 1_555   1_555
	Si        Al        O          75.325     1_555 1_555   1_655
	Si        Al        O          24.852     1_555 1_555   1_555
	Si        Al        O          99.173     1_555 1_555   1_555
	Si        Al        O          149.713    1_555 1_555   1_655
	Si        Al        O          104.541    1_555 1_555   1_655
	O         Si        O          119.773    1_555 1_555   1_555
	O         Si        O          107.412    1_455 1_555   1_555
	O         Si        O          108.445    1_455 1_555   1_555
	O         Si        O          87.663     1_555 1_555   1_455
	O         Si        O          116.967    1_555 1_555   1_555
	O         Si        O          111.255    1_555 1_555   1_555
	Al        Si        O          122.230    1_555 1_555   1_555
	Al        Si        O          138.909    1_555 1_555   1_455
	Al        Si        O          36.342     1_555 1_555   1_555
	Al        Si        O          87.624     1_555 1_555   1_555
	O         Si        Al         45.209     1_555 1_555   1_555
	O         Si        O          87.053     1_555 1_555   1_555
	O         Si        O          174.716    1_555 1_555   1_455
	O         Si        O          75.046     1_555 1_555   1_555
	O         Si        O          73.617     1_555 1_555   1_555
	Si        Si        O          67.587     1_555 1_555   1_555
	Si        Si        Al         65.442     1_555 1_555   1_555
	Si        Si        O          133.011    1_555 1_555   1_555
	Si        Si        O          116.417    1_555 1_555   1_455
	Si        Si        O          94.655     1_555 1_555   1_555
	Si        Si        O          25.491     1_555 1_555   1_555
	Si        Si        Si         122.132    1_455 1_555   1_555
	Si        Si        O          159.876    1_455 1_555   1_555
	Si        Si        Al         119.482    1_455 1_555   1_555
	Si        Si        O          95.306     1_455 1_555   1_555
	Si        Si        O          21.380     1_455 1_555   1_455
	Si        Si        O          86.164     1_455 1_555   1_555
	Si        Si        O          123.302    1_455 1_555   1_555
	Si        Si        Si         118.803    1_555 1_555   1_455
	Si        Si        Si         118.798    1_555 1_555   1_555
	Si        Si        O          56.969     1_555 1_555   1_555
	Si        Si        Al         89.959     1_555 1_555   1_555
	Si        Si        O          32.583     1_555 1_555   1_555
	Si        Si        O          117.872    1_555 1_555   1_455
	Si        Si        O          94.399     1_555 1_555   1_555
	Si        Si        O          108.972    1_555 1_555   1_555
	O         Si        Si         160.885    1_455 1_555   1_555
	O         Si        Si         55.294     1_455 1_555   1_455
	O         Si        Si         71.641     1_455 1_555   1_555
	O         Si        O          121.145    1_455 1_555   1_555
	O         Si        Al         79.928     1_455 1_555   1_555
	O         Si        O          150.515    1_455 1_555   1_555
	O         Si        O          64.067     1_455 1_555   1_455
	O         Si        O          67.895     1_455 1_555   1_555
	O         Si        O          86.942     1_455 1_555   1_555
	O         Si        O          105.779    1_555 1_555   1_455
	O         Si        O          112.539    1_555 1_555   1_555
	O         Si        O          100.724    1_555 1_555   1_455
	O         Si        O          116.683    1_555 1_555   1_555
	O         Si        O          105.455    1_555 1_555   1_555
	O         Si        O          115.363    1_555 1_555   1_455
	Si        Si        O          21.402     1_555 1_555   1_555
	Si        Si        O          132.626    1_555 1_555   1_555
	Si        Si        O          84.927     1_555 1_555   1_555
	Si        Si        O          116.921    1_555 1_555   1_455
	Si        Si        Si         122.947    1_555 1_555   1_555
	Si        Si        O          116.563    1_555 1_555   1_555
	Si        Si        O          26.433     1_555 1_555   1_555
	Si        Si        O          88.421     1_555 1_555   1_555
	Si        Si        O          119.391    1_555 1_555   1_455
	Si        Si        Si         118.207    1_455 1_555   1_555
	Si        Si        Si         118.630    1_455 1_555   1_555
	Si        Si        O          122.518    1_455 1_555   1_555
	Si        Si        O          104.852    1_455 1_555   1_555
	Si        Si        O          92.204     1_455 1_555   1_555
	Si        Si        O          13.715     1_455 1_555   1_455
	Al        Si        Si         117.000    1_555 1_555   1_455
	Al        Si        Si         93.373     1_555 1_555   1_555
	Al        Si        Si         56.287     1_555 1_555   1_555
	Al        Si        O          75.049     1_555 1_555   1_555
	Al        Si        O          119.519    1_555 1_555   1_555
	Al        Si        O          31.926     1_555 1_555   1_555
	Al        Si        O          128.732    1_555 1_555   1_455
	O         Si        Al         40.519     1_555 1_555   1_555
	O         Si        Si         157.467    1_555 1_555   1_455
	O         Si        Si         70.269     1_555 1_555   1_555
	O         Si        Si         55.262     1_555 1_555   1_555
	O         Si        O          61.072     1_555 1_555   1_555
	O         Si        O          90.546     1_555 1_555   1_555
	O         Si        O          66.396     1_555 1_555   1_555
	O         Si        O          168.285    1_555 1_555   1_455
	O         Si        O          104.768    1_555 1_555   1_555
	O         Si        O          115.826    1_555 1_555   1_555
	O         Si        O          116.556    1_555 1_555   1_555
	O         Si        O          103.729    1_565 1_555   1_555
	O         Si        O          107.191    1_565 1_555   1_555
	O         Si        O          108.293    1_565 1_555   1_555
	Si        Si        O          126.196    1_555 1_555   1_565
	Si        Si        O          27.890     1_555 1_555   1_555
	Si        Si        O          91.123     1_555 1_555   1_555
	Si        Si        O          115.187    1_555 1_555   1_555
	Si        Si        Si         124.049    1_565 1_555   1_555
	Si        Si        O          21.356     1_565 1_555   1_565
	Si        Si        O          110.132    1_565 1_555   1_555
	Si        Si        O          86.320     1_565 1_555   1_555
	Si        Si        O          119.445    1_565 1_555   1_555
	Si        Si        Si         117.706    1_655 1_555   1_565
	Si        Si        Si         118.207    1_655 1_555   1_555
	Si        Si        O          111.826    1_655 1_555   1_565
	Si        Si        O          126.382    1_655 1_555   1_555
	Si        Si        O          90.685     1_655 1_555   1_555
	Si        Si        O          14.194     1_655 1_555   1_555
	O         Si        O          103.465    1_555 1_555   1_555
	O         Si        O          113.307    1_555 1_555   1_555
	O         Si        O          113.514    1_555 1_555   1_555
	O         Si        O          115.711    1_555 1_555   1_555
	O         Si        O          119.030    1_555 1_555   1_555
	O         Si        O          88.145     1_555 1_555   1_555
	O         Si        O          88.381     1_555 1_555   1_555
	O         Si        O          72.673     1_555 1_555   1_555
	O         Si        O          73.811     1_555 1_555   1_555
	O         Si        O          173.775    1_555 1_555   1_555
	Si        Si        O          64.758     1_655 1_555   1_555
	Si        Si        O          136.181    1_655 1_555   1_555
	Si        Si        O          89.746     1_655 1_555   1_555
	Si        Si        O          23.566     1_655 1_555   1_555
	Si        Si        O          114.881    1_655 1_555   1_555
	Si        Si        Si         123.268    1_545 1_555   1_655
	Si        Si        O          161.003    1_545 1_555   1_555
	Si        Si        O          93.545     1_545 1_555   1_555
	Si        Si        O          89.560     1_545 1_555   1_555
	Si        Si        O          120.860    1_545 1_555   1_555
	Si        Si        O          24.673     1_545 1_555   1_555
	Si        Si        Si         117.909    1_555 1_555   1_545
	Si        Si        Si         118.803    1_555 1_555   1_655
	Si        Si        O          57.838     1_555 1_555   1_555
	Si        Si        O          33.099     1_555 1_555   1_555
	Si        Si        O          92.172     1_555 1_555   1_555
	Si        Si        O          114.895    1_555 1_555   1_555
	Si        Si        O          119.817    1_555 1_555   1_555
	Al        Si        Si         89.601     1_555 1_555   1_555
	Al        Si        Si         117.670    1_555 1_555   1_545
	Al        Si        Si         64.315     1_555 1_555   1_655
	Al        Si        O          47.255     1_555 1_555   1_555
	Al        Si        O          121.926    1_555 1_555   1_555
	Al        Si        O          30.903     1_555 1_555   1_555
	Al        Si        O          86.727     1_555 1_555   1_555
	Al        Si        O          138.752    1_555 1_555   1_555
	Al        O         Si         111.780    1_555 1_555   1_555
	Al        O         Al         104.881    1_455 1_555   1_555
	Al        O         Si         129.190    1_455 1_555   1_555
	O         O         Al         48.215     1_555 1_555   1_455
	O         O         Al         56.922     1_555 1_555   1_555
	O         O         Si         150.659    1_555 1_555   1_555
	O         O         O          64.723     1_555 1_555   1_555
	O         O         Al         98.880     1_555 1_555   1_455
	O         O         Al         49.060     1_555 1_555   1_555
	O         O         Si         131.682    1_555 1_555   1_555
	O         O         O          157.601    1_455 1_555   1_555
	O         O         O          135.856    1_455 1_555   1_555
	O         O         Al         94.066     1_455 1_555   1_455
	O         O         Al         143.472    1_455 1_555   1_555
	O         O         Si         37.075     1_455 1_555   1_555
	O         O         O          57.210     1_555 1_555   1_455
	O         O         O          123.583    1_555 1_555   1_555
	O         O         O          124.439    1_555 1_555   1_555
	O         O         Al         129.321    1_555 1_555   1_455
	O         O         Al         87.034     1_555 1_555   1_555
	O         O         Si         28.340     1_555 1_555   1_555
	O         O         O          165.806    1_555 1_555   1_555
	O         O         O          109.451    1_555 1_555   1_455
	O         O         O          70.555     1_555 1_555   1_555
	O         O         O          60.284     1_555 1_555   1_555
	O         O         Al         41.328     1_555 1_555   1_455
	O         O         Al         105.301    1_555 1_555   1_555
	O         O         Si         142.291    1_555 1_555   1_555
	O         O         O          54.956     1_455 1_555   1_555
	O         O         O          110.862    1_455 1_555   1_555
	O         O         O          56.665     1_455 1_555   1_455
	O         O         O          125.057    1_455 1_555   1_555
	O         O         O          91.597     1_455 1_555   1_555
	O         O         Al         43.425     1_455 1_555   1_455
	O         O         Al         148.222    1_455 1_555   1_555
	O         O         Si         93.560     1_455 1_555   1_555
	O         O         O          162.567    1_555 1_555   1_455
	O         O         O          133.018    1_555 1_555   1_555
	O         O         O          60.633     1_555 1_555   1_555
	O         O         O          109.129    1_555 1_555   1_455
	O         O         O          63.536     1_555 1_555   1_555
	O         O         O          105.754    1_555 1_555   1_555
	O         O         Al         153.967    1_555 1_555   1_455
	O         O         Al         49.204     1_555 1_555   1_555
	O         O         Si         72.180     1_555 1_555   1_555
	O         O         O          61.524     1_555 1_555   1_555
	O         O         O          129.094    1_555 1_555   1_455
	O         O         O          128.575    1_555 1_555   1_555
	O         O         O          57.948     1_555 1_555   1_555
	O         O         O          106.345    1_555 1_555   1_455
	O         O         O          88.990     1_555 1_555   1_555
	O         O         O          68.296     1_555 1_555   1_555
	O         O         Al         101.351    1_555 1_555   1_455
	O         O         Al         39.935     1_555 1_555   1_555
	O         O         Si         86.286     1_555 1_555   1_555
	O         O         O          71.745     1_455 1_555   1_555
	O         O         O          126.724    1_455 1_555   1_555
	O         O         O          58.071     1_455 1_555   1_455
	O         O         O          95.572     1_455 1_555   1_555
	O         O         O          73.940     1_455 1_555   1_555
	O         O         O          60.378     1_455 1_555   1_455
	O         O         O          141.666    1_455 1_555   1_555
	O         O         O          77.281     1_455 1_555   1_555
	O         O         Al         55.383     1_455 1_555   1_455
	O         O         Al         105.773    1_455 1_555   1_555
	O         O         Si         81.073     1_455 1_555   1_555
	O         O         O          109.567    1_555 1_555   1_455
	O         O         O          111.691    1_555 1_555   1_555
	O         O         O          69.026     1_555 1_555   1_555
	O         O         O          93.542     1_555 1_555   1_455
	O         O         O          119.400    1_555 1_555   1_555
	O         O         O          57.812     1_555 1_555   1_555
	O         O         O          51.187     1_555 1_555   1_455
	O         O         O          108.298    1_555 1_555   1_555
	O         O         O          172.950    1_555 1_555   1_555
	O         O         Al         136.911    1_555 1_555   1_455
	O         O         Al         118.203    1_555 1_555   1_555
	O         O         Si         33.661     1_555 1_555   1_555
	Al        O         Si         120.302    1_555 1_555   1_555
	Al        O         Al         99.884     1_555 1_555   1_555
	Al        O         Si         124.682    1_555 1_555   1_555
	O         O         Al         44.786     1_555 1_555   1_555
	O         O         Al         55.272     1_555 1_555   1_555
	O         O         Si         149.967    1_555 1_555   1_555
	O         O         O          161.070    1_455 1_555   1_555
	O         O         Al         116.626    1_455 1_555   1_555
	O         O         Al         143.488    1_455 1_555   1_555
	O         O         Si         36.412     1_455 1_555   1_555
	O         O         O          103.659    1_555 1_555   1_455
	O         O         O          62.007     1_555 1_555   1_555
	O         O         Al         47.002     1_555 1_555   1_555
	O         O         Al         101.445    1_555 1_555   1_555
	O         O         Si         137.499    1_555 1_555   1_555
	O         O         O          160.076    1_555 1_555   1_555
	O         O         O          63.876     1_555 1_555   1_455
	O         O         O          133.339    1_555 1_555   1_555
	O         O         Al         151.517    1_555 1_555   1_555
	O         O         Al         84.095     1_555 1_555   1_555
	O         O         Si         37.734     1_555 1_555   1_555
	O         O         O          129.200    1_565 1_555   1_555
	O         O         O          52.749     1_565 1_555   1_555
	O         O         O          72.275     1_565 1_555   1_455
	O         O         O          88.844     1_565 1_555   1_555
	O         O         Al         44.668     1_565 1_555   1_555
	O         O         Al         144.039    1_565 1_555   1_555
	O         O         Si         91.468     1_565 1_555   1_555
	O         O         O          71.376     1_555 1_555   1_565
	O         O         O          63.526     1_555 1_555   1_555
	O         O         O          124.062    1_555 1_555   1_555
	O         O         O          55.916     1_555 1_555   1_455
	O         O         O          119.948    1_555 1_555   1_555
	O         O         Al         92.453     1_555 1_555   1_555
	O         O         Al         125.722    1_555 1_555   1_555
	O         O         Si         33.846     1_555 1_555   1_555
	O         O         O          117.883    1_555 1_555   1_555
	O         O         O          168.269    1_555 1_555   1_565
	O         O         O          56.551     1_555 1_555   1_555
	O         O         O          117.863    1_555 1_555   1_555
	O         O         O          106.217    1_555 1_555   1_455
	O         O         O          91.983     1_555 1_555   1_555
	O         O         Al         136.667    1_555 1_555   1_555
	O         O         Al         37.710     1_555 1_555   1_555
	O         O         Si         93.642     1_555 1_555   1_555
	O         O         O          128.758    1_555 1_555   1_555
	O         O         O          56.676     1_555 1_555   1_555
	O         O         O          61.723     1_555 1_555   1_565
	O         O         O          107.164    1_555 1_555   1_555
	O         O         O          90.978     1_555 1_555   1_555
	O         O         O          106.455    1_555 1_555   1_455
	O         O         O          63.907     1_555 1_555   1_555
	O         O         Al         44.378     1_555 1_555   1_555
	O         O         Al         99.145     1_555 1_555   1_555
	O         O         Si         90.004     1_555 1_555   1_555
	O         O         O          70.956     1_555 1_555   1_555
	O         O         O          59.041     1_555 1_555   1_555
	O         O         O          78.153     1_555 1_555   1_555
	O         O         O          132.264    1_555 1_555   1_565
	O         O         O          59.235     1_555 1_555   1_555
	O         O         O          137.430    1_555 1_555   1_555
	O         O         O          118.201    1_555 1_555   1_455
	O         O         O          75.467     1_555 1_555   1_555
	O         O         Al         102.926    1_555 1_555   1_555
	O         O         Al         47.586     1_555 1_555   1_555
	O         O         Si         82.290     1_555 1_555   1_555
	O         O         O          90.650     1_555 1_555   1_555
	O         O         O          127.279    1_555 1_555   1_555
	O         O         O          48.502     1_555 1_555   1_555
	O         O         O          166.197    1_555 1_555   1_555
	O         O         O          122.425    1_555 1_555   1_565
	O         O         O          103.847    1_555 1_555   1_555
	O         O         O          69.717     1_555 1_555   1_555
	O         O         O          125.372    1_555 1_555   1_455
	O         O         O          63.720     1_555 1_555   1_555
	O         O         Al         97.962     1_555 1_555   1_555
	O         O         Al         43.481     1_555 1_555   1_555
	O         O         Si         137.314    1_555 1_555   1_555
	O         O         O          93.114     1_455 1_555   1_555
	O         O         O          166.832    1_455 1_555   1_555
	O         O         O          115.938    1_455 1_555   1_555
	O         O         O          115.301    1_455 1_555   1_555
	O         O         O          96.105     1_455 1_555   1_555
	O         O         O          54.487     1_455 1_555   1_565
	O         O         O          107.598    1_455 1_555   1_555
	O         O         O          55.450     1_455 1_555   1_555
	O         O         O          50.035     1_455 1_555   1_455
	O         O         O          117.452    1_455 1_555   1_555
	O         O         Al         89.050     1_455 1_555   1_555
	O         O         Al         136.335    1_455 1_555   1_555
	O         O         Si         86.404     1_455 1_555   1_555
	Si        O         Si         133.108    1_555 1_555   1_555
	O         O         Si         135.340    1_455 1_555   1_555
	O         O         Si         38.743     1_455 1_555   1_555
	O         O         O          61.378     1_555 1_555   1_455
	O         O         Si         101.612    1_555 1_555   1_555
	O         O         Si         31.887     1_555 1_555   1_555
	O         O         O          65.501     1_555 1_555   1_555
	O         O         O          116.042    1_555 1_555   1_455
	O         O         Si         36.811     1_555 1_555   1_555
	O         O         Si         97.386     1_555 1_555   1_555
	O         O         O          126.227    1_555 1_555   1_555
	O         O         O          66.296     1_555 1_555   1_555
	O         O         O          54.918     1_555 1_555   1_455
	O         O         Si         159.623    1_555 1_555   1_555
	O         O         Si         38.834     1_555 1_555   1_555
	O         O         O          73.404     1_555 1_555   1_555
	O         O         O          64.991     1_555 1_555   1_555
	O         O         O          63.723     1_555 1_555   1_555
	O         O         O          115.170    1_555 1_555   1_455
	O         O         Si         86.601     1_555 1_555   1_555
	O         O         Si         76.580     1_555 1_555   1_555
	O         O         O          117.150    1_455 1_555   1_555
	O         O         O          165.154    1_455 1_555   1_555
	O         O         O          56.939     1_455 1_555   1_555
	O         O         O          107.767    1_455 1_555   1_555
	O         O         O          110.240    1_455 1_555   1_455
	O         O         Si         31.351     1_455 1_555   1_555
	O         O         Si         130.221    1_455 1_555   1_555
	O         O         O          52.988     1_555 1_555   1_455
	O         O         O          79.123     1_555 1_555   1_555
	O         O         O          141.843    1_555 1_555   1_555
	O         O         O          59.924     1_555 1_555   1_555
	O         O         O          122.977    1_555 1_555   1_555
	O         O         O          162.937    1_555 1_555   1_455
	O         O         Si         31.391     1_555 1_555   1_555
	O         O         Si         152.323    1_555 1_555   1_555
	O         O         O          80.928     1_554 1_555   1_555
	O         O         O          102.457    1_554 1_555   1_455
	O         O         O          107.749    1_554 1_555   1_555
	O         O         O          82.785     1_554 1_555   1_555
	O         O         O          140.776    1_554 1_555   1_555
	O         O         O          149.067    1_554 1_555   1_555
	O         O         O          102.067    1_554 1_555   1_455
	O         O         Si         107.650    1_554 1_555   1_555
	O         O         Si         119.107    1_554 1_555   1_555
	Al        O         O          150.267    1_555 1_555   1_554
	Al        O         O          88.262     1_555 1_555   1_555
	Al        O         O          92.622     1_555 1_555   1_455
	Al        O         O          42.694     1_555 1_555   1_555
	Al        O         O          89.113     1_555 1_555   1_555
	Al        O         O          37.115     1_555 1_555   1_555
	Al        O         O          35.258     1_555 1_555   1_555
	Al        O         O          96.359     1_555 1_555   1_455
	Al        O         Si         73.116     1_555 1_555   1_555
	Al        O         Si         64.826     1_555 1_555   1_555
	Si        O         Si         114.318    1_555 1_555   1_555
	O         O         Si         152.247    1_555 1_555   1_555
	O         O         Si         40.974     1_555 1_555   1_555
	O         O         O          150.583    1_455 1_555   1_555
	O         O         Si         43.631     1_455 1_555   1_555
	O         O         Si         152.194    1_455 1_555   1_555
	O         O         O          58.940     1_555 1_555   1_455
	O         O         O          150.015    1_555 1_555   1_555
	O         O         Si         29.911     1_555 1_555   1_555
	O         O         Si         112.007    1_555 1_555   1_555
	O         O         O          91.084     1_554 1_555   1_555
	O         O         O          90.894     1_554 1_555   1_455
	O         O         O          92.743     1_554 1_555   1_555
	O         O         Si         113.487    1_554 1_555   1_555
	O         O         Si         116.356    1_554 1_555   1_555
	O         O         O          95.236     1_555 1_555   1_554
	O         O         O          96.366     1_555 1_555   1_555
	O         O         O          154.718    1_555 1_555   1_455
	O         O         O          53.671     1_555 1_555   1_555
	O         O         Si         112.167    1_555 1_555   1_555
	O         O         Si         27.736     1_555 1_555   1_555
	O         O         O          54.100     1_555 1_555   1_555
	O         O         O          146.327    1_555 1_555   1_554
	O         O         O          104.609    1_555 1_555   1_555
	O         O         O          122.752    1_555 1_555   1_455
	O         O         O          59.148     1_555 1_555   1_555
	O         O         Si         93.102     1_555 1_555   1_555
	O         O         Si         30.082     1_555 1_555   1_555
	O         O         O          67.432     1_555 1_555   1_555
	O         O         O          104.767    1_555 1_555   1_555
	O         O         O          142.527    1_555 1_555   1_554
	O         O         O          55.892     1_555 1_555   1_555
	O         O         O          58.396     1_555 1_555   1_455
	O         O         O          124.649    1_555 1_555   1_555
	O         O         Si         29.373     1_555 1_555   1_555
	O         O         Si         94.270     1_555 1_555   1_555
	Si        O         Si         125.677    1_555 1_555   1_555
	O         O         Si         38.730     1_455 1_555   1_555
	O         O         Si         146.264    1_455 1_555   1_555
	O         O         O          133.261    1_565 1_555   1_455
	O         O         Si         152.169    1_565 1_555   1_555
	O         O         Si         40.006     1_565 1_555   1_555
	O         O         O          60.477     1_555 1_555   1_565
	O         O         O          160.378    1_555 1_555   1_455
	O         O         Si         121.931    1_555 1_555   1_555
	O         O         Si         31.327     1_555 1_555   1_555
	O         O         O          55.221     1_555 1_555   1_555
	O         O         O          60.394     1_555 1_555   1_565
	O         O         O          115.304    1_555 1_555   1_455
	O         O         Si         96.939     1_555 1_555   1_555
	O         O         Si         32.011     1_555 1_555   1_555
	O         O         O          63.881     1_555 1_555   1_555
	O         O         O          103.241    1_555 1_555   1_555
	O         O         O          119.916    1_555 1_555   1_565
	O         O         O          58.759     1_555 1_555   1_455
	O         O         Si         33.615     1_555 1_555   1_555
	O         O         Si         94.595     1_555 1_555   1_555
	O         O         O          151.878    1_554 1_555   1_555
	O         O         O          144.201    1_554 1_555   1_555
	O         O         O          99.377     1_554 1_555   1_555
	O         O         O          85.828     1_554 1_555   1_565
	O         O         O          95.987     1_554 1_555   1_455
	O         O         Si         118.755    1_554 1_555   1_555
	O         O         Si         113.321    1_554 1_555   1_555
	O         O         O          102.380    1_555 1_555   1_554
	O         O         O          56.550     1_555 1_555   1_555
	O         O         O          107.351    1_555 1_555   1_555
	O         O         O          102.516    1_555 1_555   1_555
	O         O         O          162.429    1_555 1_555   1_565
	O         O         O          62.020     1_555 1_555   1_455
	O         O         Si         31.926     1_555 1_555   1_555
	O         O         Si         122.934    1_555 1_555   1_555
	O         O         O          105.992    1_565 1_555   1_555
	O         O         O          131.140    1_565 1_555   1_554
	O         O         O          52.929     1_565 1_555   1_555
	O         O         O          57.638     1_565 1_555   1_555
	O         O         O          111.971    1_565 1_555   1_555
	O         O         O          78.820     1_565 1_555   1_565
	O         O         O          65.058     1_565 1_555   1_455
	O         O         Si         75.015     1_565 1_555   1_555
	O         O         Si         82.632     1_565 1_555   1_555
	Al        O         Si         131.068    1_565 1_555   1_555
	Al        O         Al         92.151     1_555 1_555   1_565
	Al        O         Si         124.600    1_555 1_555   1_555
	O         O         Al         46.207     1_565 1_555   1_555
	O         O         Al         45.950     1_565 1_555   1_565
	O         O         Si         151.414    1_565 1_555   1_555
	O         O         O          165.741    1_555 1_555   1_565
	O         O         Al         146.792    1_555 1_555   1_555
	O         O         Al         120.491    1_555 1_555   1_565
	O         O         Si         37.217     1_555 1_555   1_555
	O         O         O          62.121     1_565 1_555   1_555
	O         O         O          118.442    1_565 1_555   1_565
	O         O         Al         125.010    1_565 1_555   1_555
	O         O         Al         95.720     1_565 1_555   1_565
	O         O         Si         38.251     1_565 1_555   1_555
	O         O         O          58.366     1_555 1_555   1_565
	O         O         O          62.116     1_555 1_555   1_555
	O         O         O          131.415    1_555 1_555   1_565
	O         O         Al         92.871     1_555 1_555   1_555
	O         O         Al         150.787    1_555 1_555   1_565
	O         O         Si         32.163     1_555 1_555   1_555
	O         O         O          126.785    1_665 1_555   1_555
	O         O         O          75.929     1_665 1_555   1_565
	O         O         O          73.698     1_665 1_555   1_555
	O         O         O          92.426     1_665 1_555   1_565
	O         O         Al         138.041    1_665 1_555   1_555
	O         O         Al         46.872     1_665 1_555   1_565
	O         O         Si         94.753     1_665 1_555   1_555
	O         O         O          51.384     1_655 1_555   1_665
	O         O         O          162.528    1_655 1_555   1_555
	O         O         O          126.732    1_655 1_555   1_565
	O         O         O          103.995    1_655 1_555   1_555
	O         O         O          63.596     1_655 1_555   1_565
	O         O         Al         95.185     1_655 1_555   1_555
	O         O         Al         44.311     1_655 1_555   1_565
	O         O         Si         139.144    1_655 1_555   1_555
	O         O         O          70.679     1_555 1_555   1_655
	O         O         O          122.061    1_555 1_555   1_665
	O         O         O          108.287    1_555 1_555   1_555
	O         O         O          160.246    1_555 1_555   1_565
	O         O         O          127.425    1_555 1_555   1_555
	O         O         O          57.325     1_555 1_555   1_565
	O         O         Al         36.503     1_555 1_555   1_555
	O         O         Al         92.548     1_555 1_555   1_565
	O         O         Si         136.359    1_555 1_555   1_555
	O         O         O          77.265     1_565 1_555   1_555
	O         O         O          125.309    1_565 1_555   1_655
	O         O         O          134.184    1_565 1_555   1_665
	O         O         O          69.812     1_565 1_555   1_555
	O         O         O          84.017     1_565 1_555   1_565
	O         O         O          130.621    1_565 1_555   1_555
	O         O         O          61.868     1_565 1_555   1_565
	O         O         Al         41.004     1_565 1_555   1_555
	O         O         Al         96.192     1_565 1_555   1_565
	O         O         Si         94.084     1_565 1_555   1_555
	O         O         O          70.941     1_565 1_555   1_565
	O         O         O          121.880    1_565 1_555   1_555
	O         O         O          89.946     1_565 1_555   1_655
	O         O         O          63.663     1_565 1_555   1_665
	O         O         O          104.520    1_565 1_555   1_555
	O         O         O          55.720     1_565 1_555   1_565
	O         O         O          110.124    1_565 1_555   1_555
	O         O         O          64.883     1_565 1_555   1_565
	O         O         Al         96.546     1_565 1_555   1_555
	O         O         Al         46.292     1_565 1_555   1_565
	O         O         Si         93.875     1_565 1_555   1_555
	O         O         O          126.419    1_555 1_555   1_565
	O         O         O          55.479     1_555 1_555   1_565
	O         O         O          49.348     1_555 1_555   1_555
	O         O         O          119.290    1_555 1_555   1_655
	O         O         O          168.413    1_555 1_555   1_665
	O         O         O          59.442     1_555 1_555   1_555
	O         O         O          113.955    1_555 1_555   1_565
	O         O         O          104.940    1_555 1_555   1_555
	O         O         O          87.979     1_555 1_555   1_565
	O         O         Al         41.899     1_555 1_555   1_555
	O         O         Al         133.729    1_555 1_555   1_565
	O         O         Si         90.362     1_555 1_555   1_555
	O         O         O          115.938    1_655 1_555   1_555
	O         O         O          117.384    1_655 1_555   1_565
	O         O         O          170.125    1_655 1_555   1_565
	O         O         O          93.326     1_655 1_555   1_555
	O         O         O          52.346     1_655 1_555   1_655
	O         O         O          53.723     1_655 1_555   1_665
	O         O         O          111.125    1_655 1_555   1_555
	O         O         O          104.962    1_655 1_555   1_565
	O         O         O          53.491     1_655 1_555   1_555
	O         O         O          115.575    1_655 1_555   1_565
	O         O         Al         129.784    1_655 1_555   1_555
	O         O         Al         87.113     1_655 1_555   1_565
	O         O         Si         90.698     1_655 1_555   1_555
	Al        O         Si         124.245    1_555 1_555   1_555
	Al        O         Al         94.666     1_555 1_555   1_555
	Al        O         Si         127.462    1_555 1_555   1_555
	O         O         Al         50.781     1_655 1_555   1_555
	O         O         Al         44.079     1_655 1_555   1_555
	O         O         Si         145.964    1_655 1_555   1_555
	O         O         O          135.952    1_555 1_555   1_655
	O         O         Al         96.724     1_555 1_555   1_555
	O         O         Al         149.256    1_555 1_555   1_555
	O         O         Si         32.239     1_555 1_555   1_555
	O         O         O          54.463     1_555 1_555   1_555
	O         O         O          115.198    1_555 1_555   1_655
	O         O         Al         124.647    1_555 1_555   1_555
	O         O         Al         95.870     1_555 1_555   1_555
	O         O         Si         32.427     1_555 1_555   1_555
	O         O         O          125.255    1_555 1_555   1_555
	O         O         O          156.325    1_555 1_555   1_555
	O         O         O          67.523     1_555 1_555   1_655
	O         O         Al         99.729     1_555 1_555   1_555
	O         O         Al         45.583     1_555 1_555   1_555
	O         O         Si         132.430    1_555 1_555   1_555
	O         O         O          63.817     1_555 1_555   1_555
	O         O         O          62.284     1_555 1_555   1_555
	O         O         O          106.296    1_555 1_555   1_555
	O         O         O          101.678    1_555 1_555   1_655
	O         O         Al         152.459    1_555 1_555   1_555
	O         O         Al         57.891     1_555 1_555   1_555
	O         O         Si         74.059     1_555 1_555   1_555
	O         O         O          61.901     1_655 1_555   1_555
	O         O         O          88.800     1_655 1_555   1_555
	O         O         O          57.861     1_655 1_555   1_555
	O         O         O          105.766    1_655 1_555   1_555
	O         O         O          59.765     1_655 1_555   1_655
	O         O         Al         97.730     1_655 1_555   1_555
	O         O         Al         44.235     1_655 1_555   1_555
	O         O         Si         90.253     1_655 1_555   1_555
	O         O         O          115.756    1_555 1_555   1_655
	O         O         O          70.968     1_555 1_555   1_555
	O         O         O          107.415    1_555 1_555   1_555
	O         O         O          62.694     1_555 1_555   1_555
	O         O         O          49.576     1_555 1_555   1_555
	O         O         O          172.588    1_555 1_555   1_655
	O         O         Al         136.569    1_555 1_555   1_555
	O         O         Al         128.509    1_555 1_555   1_555
	O         O         Si         34.206     1_555 1_555   1_555
	O         O         O          91.859     1_545 1_555   1_555
	O         O         O          126.987    1_545 1_555   1_655
	O         O         O          162.598    1_545 1_555   1_555
	O         O         O          126.693    1_545 1_555   1_555
	O         O         O          107.871    1_545 1_555   1_555
	O         O         O          58.243     1_545 1_555   1_555
	O         O         O          95.531     1_545 1_555   1_655
	O         O         Al         44.812     1_545 1_555   1_555
	O         O         Al         139.472    1_545 1_555   1_555
	O         O         Si         90.227     1_545 1_555   1_555
	O         O         O          51.138     1_555 1_555   1_545
	O         O         O          117.469    1_555 1_555   1_555
	O         O         O          126.773    1_555 1_555   1_655
	O         O         O          139.405    1_555 1_555   1_555
	O         O         O          76.242     1_555 1_555   1_555
	O         O         O          158.292    1_555 1_555   1_555
	O         O         O          107.626    1_555 1_555   1_555
	O         O         O          67.355     1_555 1_555   1_655
	O         O         Al         38.540     1_555 1_555   1_555
	O         O         Al         99.033     1_555 1_555   1_555
	O         O         Si         136.708    1_555 1_555   1_555
	O         O         O          80.014     1_655 1_555   1_555
	O         O         O          55.462     1_655 1_555   1_545
	O         O         O          122.430    1_655 1_555   1_555
	O         O         O          71.637     1_655 1_555   1_655
	O         O         O          131.586    1_655 1_555   1_555
	O         O         O          130.144    1_655 1_555   1_555
	O         O         O          82.487     1_655 1_555   1_555
	O         O         O          73.022     1_655 1_555   1_555
	O         O         O          62.958     1_655 1_555   1_655
	O         O         Al         42.258     1_655 1_555   1_555
	O         O         Al         97.440     1_655 1_555   1_555
	O         O         Si         94.084     1_655 1_555   1_555
	Si        O         Si         133.971    1_545 1_555   1_555
	O         O         Si         124.067    1_555 1_555   1_545
	O         O         Si         50.881     1_555 1_555   1_555
	O         O         O          75.054     1_555 1_555   1_555
	O         O         Si         151.159    1_555 1_555   1_545
	O         O         Si         38.374     1_555 1_555   1_555
	O         O         O          62.830     1_555 1_555   1_555
	O         O         O          71.276     1_555 1_555   1_555
	O         O         Si         100.496    1_555 1_555   1_545
	O         O         Si         34.247     1_555 1_555   1_555
	O         O         O          115.242    1_545 1_555   1_555
	O         O         O          170.836    1_545 1_555   1_555
	O         O         O          95.802     1_545 1_555   1_555
	O         O         Si         36.265     1_545 1_555   1_545
	O         O         Si         135.072    1_545 1_555   1_555
	O         O         O          60.951     1_545 1_555   1_545
	O         O         O          113.436    1_545 1_555   1_555
	O         O         O          128.212    1_545 1_555   1_555
	O         O         O          156.442    1_545 1_555   1_555
	O         O         Si         33.672     1_545 1_555   1_545
	O         O         Si         143.880    1_545 1_555   1_555
	O         O         O          55.609     1_545 1_555   1_545
	O         O         O          61.240     1_545 1_555   1_545
	O         O         O          66.036     1_545 1_555   1_555
	O         O         O          122.311    1_545 1_555   1_555
	O         O         O          111.671    1_545 1_555   1_555
	O         O         Si         34.558     1_545 1_555   1_545
	O         O         Si         99.989     1_545 1_555   1_555
	O         O         O          133.411    1_554 1_555   1_545
	O         O         O          78.353     1_554 1_555   1_545
	O         O         O          92.177     1_554 1_555   1_545
	O         O         O          152.574    1_554 1_555   1_555
	O         O         O          90.208     1_554 1_555   1_555
	O         O         O          108.300    1_554 1_555   1_555
	O         O         Si         101.698    1_554 1_555   1_545
	O         O         Si         123.872    1_554 1_555   1_555
	Si        O         Si         152.091    1_655 1_555   1_555
	O         O         Si         114.223    1_555 1_555   1_655
	O         O         Si         38.015     1_555 1_555   1_555
	O         O         O          123.462    1_655 1_555   1_555
	O         O         Si         40.546     1_655 1_555   1_655
	O         O         Si         140.370    1_655 1_555   1_555
	O         O         O          65.325     1_655 1_555   1_655
	O         O         O          76.474     1_655 1_555   1_555
	O         O         Si         37.809     1_655 1_555   1_655
	O         O         Si         114.475    1_655 1_555   1_555
	O         O         O          122.744    1_565 1_555   1_655
	O         O         O          105.918    1_565 1_555   1_655
	O         O         O          62.270     1_565 1_555   1_555
	O         O         Si         141.228    1_565 1_555   1_655
	O         O         Si         38.035     1_565 1_555   1_555
	O         O         O          58.572     1_555 1_555   1_565
	O         O         O          131.989    1_555 1_555   1_655
	O         O         O          160.378    1_555 1_555   1_655
	O         O         O          62.663     1_555 1_555   1_555
	O         O         Si         158.387    1_555 1_555   1_655
	O         O         Si         32.117     1_555 1_555   1_555
	O         O         O          128.999    1_655 1_555   1_555
	O         O         O          169.716    1_655 1_555   1_565
	O         O         O          59.185     1_655 1_555   1_655
	O         O         O          64.992     1_655 1_555   1_655
	O         O         O          126.174    1_655 1_555   1_555
	O         O         Si         33.286     1_655 1_555   1_655
	O         O         Si         152.166    1_655 1_555   1_555
	O         O         O          109.556    1_665 1_555   1_655
	O         O         O          112.440    1_665 1_555   1_555
	O         O         O          69.202     1_665 1_555   1_565
	O         O         O          54.892     1_665 1_555   1_655
	O         O         O          67.651     1_665 1_555   1_655
	O         O         O          56.336     1_665 1_555   1_555
	O         O         Si         77.623     1_665 1_555   1_655
	O         O         Si         80.434     1_665 1_555   1_555
	O         O         O          146.867    1_554 1_555   1_665
	O         O         O          84.890     1_554 1_555   1_655
	O         O         O          75.476     1_554 1_555   1_555
	O         O         O          91.231     1_554 1_555   1_565
	O         O         O          143.283    1_554 1_555   1_655
	O         O         O          94.172     1_554 1_555   1_655
	O         O         O          137.635    1_554 1_555   1_555
	O         O         Si         107.026    1_554 1_555   1_655
	O         O         Si         100.784    1_554 1_555   1_555
	Si        O         Si         135.055    1_655 1_555   1_555
	O         O         Si         142.114    1_555 1_555   1_655
	O         O         Si         38.160     1_555 1_555   1_555
	O         O         O          103.938    1_655 1_555   1_555
	O         O         Si         48.705     1_655 1_555   1_655
	O         O         Si         131.084    1_655 1_555   1_555
	O         O         O          66.142     1_655 1_555   1_655
	O         O         O          169.623    1_655 1_555   1_555
	O         O         Si         32.812     1_655 1_555   1_655
	O         O         Si         151.223    1_655 1_555   1_555
	O         O         O          123.018    1_555 1_555   1_655
	O         O         O          113.310    1_555 1_555   1_655
	O         O         O          62.707     1_555 1_555   1_555
	O         O         Si         100.794    1_555 1_555   1_655
	O         O         Si         34.265     1_555 1_555   1_555
	O         O         O          65.474     1_655 1_555   1_555
	O         O         O          61.412     1_655 1_555   1_655
	O         O         O          70.417     1_655 1_555   1_655
	O         O         O          119.425    1_655 1_555   1_555
	O         O         Si         35.513     1_655 1_555   1_655
	O         O         Si         99.699     1_655 1_555   1_555
	O         O         O          64.228     1_555 1_555   1_655
	O         O         O          61.923     1_555 1_555   1_555
	O         O         O          77.423     1_555 1_555   1_655
	O         O         O          131.438    1_555 1_555   1_655
	O         O         O          112.571    1_555 1_555   1_555
	O         O         Si         83.386     1_555 1_555   1_655
	O         O         Si         74.600     1_555 1_555   1_555
	O         O         O          71.032     1_555 1_555   1_555
	O         O         O          123.045    1_555 1_555   1_655
	O         O         O          63.206     1_555 1_555   1_555
	O         O         O          138.195    1_555 1_555   1_655
	O         O         O          154.718    1_555 1_555   1_655
	O         O         O          51.276     1_555 1_555   1_555
	O         O         Si         153.963    1_555 1_555   1_655
	O         O         Si         33.234     1_555 1_555   1_555
	O         O         O          86.016     1_554 1_555   1_555
	O         O         O          107.920    1_554 1_555   1_555
	O         O         O          139.617    1_554 1_555   1_655
	O         O         O          149.156    1_554 1_555   1_555
	O         O         O          78.219     1_554 1_555   1_655
	O         O         O          95.257     1_554 1_555   1_655
	O         O         O          100.435    1_554 1_555   1_555
	O         O         Si         107.000    1_554 1_555   1_655
	O         O         Si         116.849    1_554 1_555   1_555
	Al        O         Al         103.176    1_455 1_555   1_545
	O         O         Al         51.316     1_545 1_555   1_455
	O         O         Al         52.576     1_545 1_555   1_545
	O         O         O          62.444     1_545 1_555   1_545
	O         O         Al         102.543    1_545 1_555   1_455
	O         O         Al         46.248     1_545 1_555   1_545
	O         O         O          71.789     1_445 1_555   1_545
	O         O         O          64.869     1_445 1_555   1_545
	O         O         Al         48.132     1_445 1_555   1_455
	O         O         Al         105.033    1_445 1_555   1_545
	O         O         O          133.064    1_555 1_555   1_445
	O         O         O          86.876     1_555 1_555   1_545
	O         O         O          68.195     1_555 1_555   1_545
	O         O         Al         100.445    1_555 1_555   1_455
	O         O         Al         40.759     1_555 1_555   1_545
	O         O         O          52.342     1_545 1_555   1_555
	O         O         O          134.184    1_545 1_555   1_445
	O         O         O          62.798     1_545 1_555   1_545
	O         O         O          97.487     1_545 1_555   1_545
	O         O         Al         147.274    1_545 1_555   1_455
	O         O         Al         44.912     1_545 1_555   1_545
	O         O         O          124.392    1_555 1_555   1_545
	O         O         O          74.161     1_555 1_555   1_555
	O         O         O          91.761     1_555 1_555   1_445
	O         O         O          134.849    1_555 1_555   1_545
	O         O         O          72.459     1_555 1_555   1_545
	O         O         Al         44.579     1_555 1_555   1_455
	O         O         Al         103.497    1_555 1_555   1_545
	O         O         O          51.832     1_455 1_555   1_555
	O         O         O          163.518    1_455 1_555   1_545
	O         O         O          125.829    1_455 1_555   1_555
	O         O         O          60.875     1_455 1_555   1_445
	O         O         O          132.660    1_455 1_555   1_545
	O         O         O          96.024     1_455 1_555   1_545
	O         O         Al         44.729     1_455 1_555   1_455
	O         O         Al         147.338    1_455 1_555   1_545
	O         O         O          92.940     1_445 1_555   1_455
	O         O         O          139.825    1_445 1_555   1_555
	O         O         O          94.877     1_445 1_555   1_545
	O         O         O          138.508    1_445 1_555   1_555
	O         O         O          49.966     1_445 1_555   1_445
	O         O         O          52.833     1_445 1_555   1_545
	O         O         O          96.446     1_445 1_555   1_545
	O         O         Al         98.042     1_445 1_555   1_455
	O         O         Al         98.834     1_445 1_555   1_545
	O         O         O          47.291     1_545 1_555   1_445
	O         O         O          127.168    1_545 1_555   1_455
	O         O         O          168.533    1_545 1_555   1_555
	O         O         O          52.549     1_545 1_555   1_545
	O         O         O          104.736    1_545 1_555   1_555
	O         O         O          96.936     1_545 1_555   1_445
	O         O         O          55.694     1_545 1_555   1_545
	O         O         O          118.082    1_545 1_555   1_545
	O         O         Al         144.991    1_545 1_555   1_455
	O         O         Al         81.489     1_545 1_555   1_545
	Al        O         Al         101.799    1_455 1_555   1_455
	O         O         Al         52.404     1_455 1_555   1_455
	O         O         Al         49.616     1_455 1_555   1_455
	O         O         O          94.685     1_555 1_555   1_455
	O         O         Al         147.088    1_555 1_555   1_455
	O         O         Al         45.482     1_555 1_555   1_455
	O         O         O          54.450     1_555 1_555   1_555
	O         O         O          65.280     1_555 1_555   1_455
	O         O         Al         103.406    1_555 1_555   1_455
	O         O         Al         47.208     1_555 1_555   1_455
	O         O         O          137.831    1_556 1_555   1_555
	O         O         O          88.933     1_556 1_555   1_555
	O         O         O          147.311    1_556 1_555   1_455
	O         O         Al         118.395    1_556 1_555   1_455
	O         O         Al         122.397    1_556 1_555   1_455
	O         O         O          133.868    1_555 1_555   1_556
	O         O         O          74.478     1_555 1_555   1_555
	O         O         O          128.661    1_555 1_555   1_555
	O         O         O          65.210     1_555 1_555   1_455
	O         O         Al         43.308     1_555 1_555   1_455
	O         O         Al         103.733    1_555 1_555   1_455
	O         O         O          122.978    1_455 1_555   1_555
	O         O         O          95.435     1_455 1_555   1_556
	O         O         O          86.812     1_455 1_555   1_555
	O         O         O          63.970     1_455 1_555   1_555
	O         O         O          58.055     1_455 1_555   1_455
	O         O         Al         93.607     1_455 1_555   1_455
	O         O         Al         39.611     1_455 1_555   1_455
	O         O         O          70.721     1_455 1_555   1_455
	O         O         O          78.631     1_455 1_555   1_555
	O         O         O          93.191     1_455 1_555   1_556
	O         O         O          126.643    1_455 1_555   1_555
	O         O         O          134.632    1_455 1_555   1_555
	O         O         O          61.710     1_455 1_555   1_455
	O         O         Al         35.430     1_455 1_555   1_455
	O         O         Al         98.392     1_455 1_555   1_455
	O         O         O          168.525    1_555 1_555   1_455
	O         O         O          119.517    1_555 1_555   1_455
	O         O         O          90.785     1_555 1_555   1_555
	O         O         O          90.977     1_555 1_555   1_556
	O         O         O          52.960     1_555 1_555   1_555
	O         O         O          56.084     1_555 1_555   1_555
	O         O         O          117.846    1_555 1_555   1_455
	O         O         Al         134.080    1_555 1_555   1_455
	O         O         Al         88.347     1_555 1_555   1_455
	O         O         O          115.956    1_545 1_555   1_555
	O         O         O          53.152     1_545 1_555   1_455
	O         O         O          123.566    1_545 1_555   1_455
	O         O         O          45.907     1_545 1_555   1_555
	O         O         O          93.176     1_545 1_555   1_556
	O         O         O          120.346    1_545 1_555   1_555
	O         O         O          171.842    1_545 1_555   1_555
	O         O         O          87.795     1_545 1_555   1_455
	O         O         Al         36.061     1_545 1_555   1_455
	O         O         Al         137.399    1_545 1_555   1_455
	Al        O         Al         99.687     1_555 1_555   1_455
	O         O         Al         46.532     1_555 1_555   1_555
	O         O         Al         53.390     1_555 1_555   1_455
	O         O         O          65.266     1_555 1_555   1_555
	O         O         Al         101.317    1_555 1_555   1_555
	O         O         Al         43.690     1_555 1_555   1_455
	O         O         O          70.892     1_555 1_555   1_555
	O         O         O          60.642     1_555 1_555   1_555
	O         O         Al         46.389     1_555 1_555   1_555
	O         O         Al         99.382     1_555 1_555   1_455
	O         O         O          64.189     1_555 1_555   1_555
	O         O         O          135.075    1_555 1_555   1_555
	O         O         O          91.247     1_555 1_555   1_555
	O         O         Al         44.800     1_555 1_555   1_555
	O         O         Al         143.489    1_555 1_555   1_455
	O         O         O          159.988    1_455 1_555   1_555
	O         O         O          133.591    1_455 1_555   1_555
	O         O         O          63.433     1_455 1_555   1_555
	O         O         O          91.982     1_455 1_555   1_555
	O         O         Al         135.939    1_455 1_555   1_555
	O         O         Al         39.684     1_455 1_555   1_455
	O         O         O          77.111     1_556 1_555   1_455
	O         O         O          106.916    1_556 1_555   1_555
	O         O         O          111.019    1_556 1_555   1_555
	O         O         O          89.322     1_556 1_555   1_555
	O         O         O          154.532    1_556 1_555   1_555
	O         O         Al         146.584    1_556 1_555   1_555
	O         O         Al         109.474    1_556 1_555   1_455
	O         O         O          142.205    1_555 1_555   1_556
	O         O         O          117.356    1_555 1_555   1_455
	O         O         O          47.953     1_555 1_555   1_555
	O         O         O          84.771     1_555 1_555   1_555
	O         O         O          128.463    1_555 1_555   1_555
	O         O         O          63.202     1_555 1_555   1_555
	O         O         Al         38.717     1_555 1_555   1_555
	O         O         Al         100.926    1_555 1_555   1_455
	Al        O         Al         104.398    1_555 1_555   1_465
	O         O         Al         50.986     1_565 1_555   1_555
	O         O         Al         54.144     1_565 1_555   1_465
	O         O         O          91.690     1_555 1_555   1_565
	O         O         Al         40.998     1_555 1_555   1_555
	O         O         Al         145.378    1_555 1_555   1_465
	O         O         O          54.504     1_555 1_555   1_555
	O         O         O          64.807     1_555 1_555   1_565
	O         O         Al         47.328     1_555 1_555   1_555
	O         O         Al         106.692    1_555 1_555   1_465
	O         O         O          72.205     1_455 1_555   1_555
	O         O         O          126.703    1_455 1_555   1_555
	O         O         O          63.747     1_455 1_555   1_565
	O         O         Al         102.890    1_455 1_555   1_555
	O         O         Al         47.736     1_455 1_555   1_465
	O         O         O          53.870     1_465 1_555   1_455
	O         O         O          125.633    1_465 1_555   1_555
	O         O         O          173.433    1_465 1_555   1_555
	O         O         O          94.030     1_465 1_555   1_565
	O         O         Al         144.964    1_465 1_555   1_555
	O         O         Al         40.819     1_465 1_555   1_465
	O         O         O          94.004     1_556 1_555   1_465
	O         O         O          140.982    1_556 1_555   1_455
	O         O         O          129.957    1_556 1_555   1_555
	O         O         O          82.593     1_556 1_555   1_555
	O         O         O          149.882    1_556 1_555   1_565
	O         O         Al         115.409    1_556 1_555   1_555
	O         O         Al         123.243    1_556 1_555   1_465
	O         O         O          90.393     1_565 1_555   1_556
	O         O         O          130.425    1_565 1_555   1_465
	O         O         O          126.423    1_565 1_555   1_455
	O         O         O          85.366     1_565 1_555   1_555
	O         O         O          55.460     1_565 1_555   1_555
	O         O         O          62.676     1_565 1_555   1_565
	O         O         Al         38.116     1_565 1_555   1_555
	O         O         Al         98.159     1_565 1_555   1_465
	O         O         O          68.885     1_565 1_555   1_565
	O         O         O          97.511     1_565 1_555   1_556
	O         O         O          61.577     1_565 1_555   1_465
	O         O         O          86.270     1_565 1_555   1_455
	O         O         O          126.395    1_565 1_555   1_555
	O         O         O          124.330    1_565 1_555   1_555
	O         O         O          61.633     1_565 1_555   1_565
	O         O         Al         94.416     1_565 1_555   1_555
	O         O         Al         38.713     1_565 1_555   1_465
	Al        O         Al         82.857     1_555 1_555   1_555
	O         O         Al         43.501     1_555 1_555   1_555
	O         O         Al         91.181     1_555 1_555   1_555
	O         O         O          104.729    1_555 1_555   1_555
	O         O         Al         141.989    1_555 1_555   1_555
	O         O         Al         76.837     1_555 1_555   1_555
	O         O         O          95.961     1_555 1_555   1_555
	O         O         O          55.794     1_555 1_555   1_555
	O         O         Al         81.811     1_555 1_555   1_555
	O         O         Al         143.706    1_555 1_555   1_555
	Si        O         O          31.590     1_555 1_555   1_555
	Si        O         O          84.521     1_555 1_555   1_555
	Si        O         O          33.268     1_555 1_555   1_555
	Si        O         Al         73.865     1_555 1_555   1_555
	Si        O         Al         112.240    1_555 1_555   1_555
	Si        O         Si         65.193     1_555 1_555   1_555
	Si        O         O          88.603     1_555 1_555   1_555
	Si        O         O          29.803     1_555 1_555   1_555
	Si        O         O          76.717     1_555 1_555   1_555
	Si        O         Al         112.357    1_555 1_555   1_555
	Si        O         Al         67.384     1_555 1_555   1_555
	O         O         Si         32.775     1_555 1_555   1_555
	O         O         Si         77.238     1_555 1_555   1_555
	O         O         O          108.009    1_555 1_555   1_555
	O         O         O          55.644     1_555 1_555   1_555
	O         O         O          69.373     1_555 1_555   1_555
	O         O         Al         88.752     1_555 1_555   1_555
	O         O         Al         38.932     1_555 1_555   1_555
	O         O         O          53.398     1_555 1_555   1_555
	O         O         Si         84.681     1_555 1_555   1_555
	O         O         Si         87.444     1_555 1_555   1_555
	O         O         O          111.359    1_555 1_555   1_555
	O         O         O          108.605    1_555 1_555   1_555
	O         O         O          56.205     1_555 1_555   1_555
	O         O         Al         41.091     1_555 1_555   1_555
	O         O         Al         42.705     1_555 1_555   1_555
	O         O         O          83.804     1_655 1_555   1_555
	O         O         O          126.724    1_655 1_555   1_555
	O         O         Si         134.032    1_655 1_555   1_555
	O         O         Si         69.954     1_655 1_555   1_555
	O         O         O          55.394     1_655 1_555   1_555
	O         O         O          151.318    1_655 1_555   1_555
	O         O         O          60.027     1_655 1_555   1_555
	O         O         Al         42.745     1_655 1_555   1_555
	O         O         Al         124.320    1_655 1_555   1_555
	O         O         O          152.897    1_555 1_555   1_655
	O         O         O          82.412     1_555 1_555   1_555
	O         O         O          59.434     1_555 1_555   1_555
	O         O         Si         67.519     1_555 1_555   1_555
	O         O         Si         132.307    1_555 1_555   1_555
	O         O         O          151.701    1_555 1_555   1_555
	O         O         O          55.774     1_555 1_555   1_555
	O         O         O          127.281    1_555 1_555   1_555
	O         O         Al         120.455    1_555 1_555   1_555
	O         O         Al         40.027     1_555 1_555   1_555
	Si        O         O          163.246    1_655 1_555   1_555
	Si        O         O          31.032     1_655 1_555   1_655
	Si        O         O          111.655    1_655 1_555   1_555
	Si        O         O          136.096    1_655 1_555   1_555
	Si        O         Si         121.145    1_655 1_555   1_555
	Si        O         Si         59.949     1_655 1_555   1_555
	Si        O         O          32.546     1_655 1_555   1_555
	Si        O         O          123.505    1_655 1_555   1_555
	Si        O         O          69.433     1_655 1_555   1_555
	Si        O         Al         71.374     1_655 1_555   1_555
	Si        O         Al         154.203    1_655 1_555   1_555
	Si        O         Si         138.244    1_555 1_555   1_655
	Si        O         O          31.314     1_555 1_555   1_555
	Si        O         O          164.600    1_555 1_555   1_655
	Si        O         O          109.651    1_555 1_555   1_555
	Si        O         O          68.614     1_555 1_555   1_555
	Si        O         Si         57.151     1_555 1_555   1_555
	Si        O         Si         116.801    1_555 1_555   1_555
	Si        O         O          122.436    1_555 1_555   1_555
	Si        O         O          32.327     1_555 1_555   1_555
	Si        O         O          133.515    1_555 1_555   1_555
	Si        O         Al         150.378    1_555 1_555   1_555
	Si        O         Al         67.522     1_555 1_555   1_555
	Al        O         Al         102.901    1_555 1_555   1_555
	O         O         Al         49.738     1_555 1_555   1_555
	O         O         Al         53.349     1_555 1_555   1_555
	O         O         O          98.207     1_565 1_555   1_555
	O         O         Al         146.578    1_565 1_555   1_555
	O         O         Al         45.082     1_565 1_555   1_555
	O         O         O          68.280     1_555 1_555   1_565
	O         O         O          63.489     1_555 1_555   1_555
	O         O         Al         98.617     1_555 1_555   1_555
	O         O         Al         48.005     1_555 1_555   1_555
	O         O         O          93.181     1_555 1_555   1_555
	O         O         O          54.635     1_555 1_555   1_565
	O         O         O          66.745     1_555 1_555   1_555
	O         O         Al         97.690     1_555 1_555   1_555
	O         O         Al         45.193     1_555 1_555   1_555
	O         O         O          134.659    1_555 1_555   1_555
	O         O         O          71.900     1_555 1_555   1_555
	O         O         O          139.748    1_555 1_555   1_565
	O         O         O          68.327     1_555 1_555   1_555
	O         O         Al         46.035     1_555 1_555   1_555
	O         O         Al         108.298    1_555 1_555   1_555
	O         O         O          54.421     1_555 1_555   1_555
	O         O         O          120.187    1_555 1_555   1_555
	O         O         O          126.145    1_555 1_555   1_555
	O         O         O          165.526    1_555 1_555   1_565
	O         O         O          90.675     1_555 1_555   1_555
	O         O         Al         40.944     1_555 1_555   1_555
	O         O         Al         143.496    1_555 1_555   1_555
	O         O         O          98.886     1_556 1_555   1_555
	O         O         O          99.918     1_556 1_555   1_555
	O         O         O          124.128    1_556 1_555   1_555
	O         O         O          93.741     1_556 1_555   1_555
	O         O         O          77.329     1_556 1_555   1_565
	O         O         O          156.391    1_556 1_555   1_555
	O         O         Al         135.571    1_556 1_555   1_555
	O         O         Al         116.701    1_556 1_555   1_555
	Al        O         Al         106.877    1_545 1_555   1_555
	O         O         Al         53.493     1_545 1_555   1_545
	O         O         Al         53.392     1_545 1_555   1_555
	O         O         O          68.040     1_545 1_555   1_545
	O         O         Al         41.385     1_545 1_555   1_545
	O         O         Al         107.074    1_545 1_555   1_555
	O         O         O          74.242     1_645 1_555   1_545
	O         O         O          62.534     1_645 1_555   1_545
	O         O         Al         99.485     1_645 1_555   1_545
	O         O         Al         43.560     1_645 1_555   1_555
	O         O         O          128.159    1_555 1_555   1_645
	O         O         O          83.425     1_555 1_555   1_545
	O         O         O          65.790     1_555 1_555   1_545
	O         O         Al         42.500     1_555 1_555   1_545
	O         O         Al         104.994    1_555 1_555   1_555
	O         O         O          71.961     1_555 1_555   1_555
	O         O         O          88.987     1_555 1_555   1_645
	O         O         O          131.609    1_555 1_555   1_545
	O         O         O          63.978     1_555 1_555   1_545
	O         O         Al         100.931    1_555 1_555   1_545
	O         O         Al         45.539     1_555 1_555   1_555
	O         O         O          120.622    1_545 1_555   1_555
	O         O         O          49.129     1_545 1_555   1_555
	O         O         O          130.425    1_545 1_555   1_645
	O         O         O          56.260     1_545 1_555   1_545
	O         O         O          93.832     1_545 1_555   1_545
	O         O         Al         40.756     1_545 1_555   1_545
	O         O         Al         146.890    1_545 1_555   1_555
	O         O         O          77.859     1_556 1_555   1_545
	O         O         O          131.749    1_556 1_555   1_555
	O         O         O          115.633    1_556 1_555   1_555
	O         O         O          112.922    1_556 1_555   1_645
	O         O         O          96.317     1_556 1_555   1_545
	O         O         O          164.273    1_556 1_555   1_545
	O         O         Al         115.839    1_556 1_555   1_545
	O         O         Al         135.013    1_556 1_555   1_555
	O         O         O          98.520     1_655 1_555   1_556
	O         O         O          164.172    1_655 1_555   1_545
	O         O         O          50.935     1_655 1_555   1_555
	O         O         O          122.232    1_655 1_555   1_555
	O         O         O          65.271     1_655 1_555   1_645
	O         O         O          139.507    1_655 1_555   1_545
	O         O         O          92.961     1_655 1_555   1_545
	O         O         Al         145.637    1_655 1_555   1_545
	O         O         Al         40.490     1_655 1_555   1_555
	Al        O         Al         103.444    1_555 1_555   1_555
	O         O         Al         44.194     1_555 1_555   1_555
	O         O         Al         110.100    1_555 1_555   1_555
	O         O         O          75.492     1_555 1_555   1_555
	O         O         Al         99.711     1_555 1_555   1_555
	O         O         Al         46.962     1_555 1_555   1_555
	O         O         O          129.532    1_555 1_555   1_555
	O         O         O          54.635     1_555 1_555   1_555
	O         O         Al         50.481     1_555 1_555   1_555
	O         O         Al         153.868    1_555 1_555   1_555
	O         O         O          98.776     1_555 1_555   1_555
	O         O         O          59.979     1_555 1_555   1_555
	O         O         O          63.066     1_555 1_555   1_555
	O         O         Al         48.939     1_555 1_555   1_555
	O         O         Al         55.851     1_555 1_555   1_555
	O         O         O          91.379     1_655 1_555   1_555
	O         O         O          169.560    1_655 1_555   1_555
	O         O         O          54.422     1_655 1_555   1_555
	O         O         O          129.800    1_655 1_555   1_555
	O         O         Al         139.911    1_655 1_555   1_555
	O         O         Al         36.571     1_655 1_555   1_555
	O         O         O          52.598     1_655 1_555   1_655
	O         O         O          70.175     1_655 1_555   1_555
	O         O         O          133.591    1_655 1_555   1_555
	O         O         O          84.984     1_655 1_555   1_555
	O         O         O          133.078    1_655 1_555   1_555
	O         O         Al         100.361    1_655 1_555   1_555
	O         O         Al         38.023     1_655 1_555   1_555
	O         O         O          72.940     1_555 1_555   1_655
	O         O         O          125.534    1_555 1_555   1_655
	O         O         O          68.562     1_555 1_555   1_555
	O         O         O          61.389     1_555 1_555   1_555
	O         O         O          128.283    1_555 1_555   1_555
	O         O         O          86.415     1_555 1_555   1_555
	O         O         Al         43.120     1_555 1_555   1_555
	O         O         Al         99.505     1_555 1_555   1_555
	O         O         O          114.408    1_555 1_555   1_555
	O         O         O          169.637    1_555 1_555   1_655
	O         O         O          119.517    1_555 1_555   1_655
	O         O         O          118.767    1_555 1_555   1_555
	O         O         O          53.023     1_555 1_555   1_555
	O         O         O          95.094     1_555 1_555   1_555
	O         O         O          56.485     1_555 1_555   1_555
	O         O         Al         89.852     1_555 1_555   1_555
	O         O         Al         141.017    1_555 1_555   1_555
	O         O         O          82.863     1_556 1_555   1_555
	O         O         O          106.522    1_556 1_555   1_555
	O         O         O          88.035     1_556 1_555   1_655
	O         O         O          74.035     1_556 1_555   1_655
	O         O         O          158.197    1_556 1_555   1_555
	O         O         O          96.853     1_556 1_555   1_555
	O         O         O          119.064    1_556 1_555   1_555
	O         O         O          138.719    1_556 1_555   1_555
	O         O         Al         140.969    1_556 1_555   1_555
	O         O         Al         106.176    1_556 1_555   1_555
#######	End powder crystal structure	#######


#######	Begin powder diffraction data	#######
data_xy_data\LK-N1_002-002_mergeRollSum.xy_2
_pd_block_id	xy_data\LK-N1_002-002_mergeRollSum.xy_2
_pd_meas_datetime_initiated	2007-11-21T13:17:02+1000
_pd_calc_method	Rietveld
_diffrn_radiation_probe	x-ray
_diffrn_radiation_wavelength	1.000200000
_diffrn_ambient_temperature	295
_refine_ls_goodness_of_fit_all	2.23754
_pd_proc_ls_prof_R_factor	0.04620
_pd_proc_ls_prof_wR_factor	0.06270
_pd_proc_ls_prof_wR_expected	0.02802
loop_
	_pd_phase_id
	_pd_phase_block_id
	_pd_phase_mass_%
1	Diamond_2	5.49
2	Quartz_2	4.370836
3	Kaolinite_C_2	70.11575
loop_
	_refln_index_h
	_refln_index_k
	_refln_index_l
	_pd_refln_phase_id
	_refln_d_spacing
	_refln_F_squared_calc
	_refln_F_squared_meas
   1    1    1 1    2.059556    24.303862    24.321279
   2    2    0 1    1.261215    22.575874    22.715936
   2    2    2 1    1.029778     0.000000     0.000000
   3    1    1 1    1.075568    15.064602    15.043258
   4    0    0 1    0.891814     4.546632     4.716952
   0    0    3 2    1.801817     0.073177     0.072225
   0    0    6 2    0.900909     0.151869     0.149914
   1    0   -6 2    0.881375     0.218554     0.209520
   1    0   -5 2    1.047808     0.310896     0.297552
   1    0   -4 2    1.287984     1.052783     1.056644
   1    0   -3 2    1.659223     0.008806     0.008897
   1    0   -2 2    2.281494     0.797297     0.787119
   1    0   -1 2    3.343717     1.684553     1.736502
   1    0    0 2    4.255609     0.647155     0.788339
   1    0    1 2    3.343717     3.999765     4.123110
   1    0    2 2    2.281494     0.213206     0.210485
   1    0    3 2    1.659223     0.517640     0.523009
   1    0    4 2    1.287984     0.278348     0.279369
   1    0    5 2    1.047808     1.005889     0.962714
   1    0    6 2    0.881375     0.000021     0.000020
   2   -1    0 2    2.456977     0.878767     0.858323
   2   -1    1 2    2.236757     0.493939     0.498549
   2   -1    2 2    1.818031     3.201890     2.991750
   2   -1    3 2    1.452985     0.784638     0.741795
   2   -1    4 2    1.184081     1.797665     1.775948
   2   -1    5 2    0.989535     0.859196     0.836676
   2    0   -5 2    0.963822     0.004025     0.004177
   2    0   -4 2    1.140747     0.217647     0.210179
   2    0   -3 2    1.375047     2.764003     2.557509
   2    0   -2 2    1.671859     0.216692     0.228558
   2    0   -1 2    1.979929     0.488623     0.502536
   2    0    0 2    2.127804     0.822015     0.812688
   2    0    1 2    1.979929     0.211819     0.217850
   2    0    2 2    1.671859     1.010558     1.065899
   2    0    3 2    1.375047     0.720038     0.666245
   2    0    4 2    1.140747     0.006244     0.006030
   2    0    5 2    0.963822     0.034526     0.035825
   3   -1   -5 2    0.897255     0.108885     0.110219
   3   -1   -4 2    1.034666     1.332095     1.242170
   3   -1   -3 2    1.199916     1.693967     1.708084
   3   -1   -2 2    1.382213     0.723002     0.689316
   3   -1   -1 2    1.541664     1.589674     1.662538
   3   -1    0 2    1.608469     0.084353     0.084684
   3   -1    1 2    1.541664     1.898121     1.985123
   3   -1    2 2    1.382213     2.170373     2.069252
   3   -1    3 2    1.199916     0.411667     0.415098
   3   -1    4 2    1.034666     0.049415     0.046079
   3   -1    5 2    0.897255     0.876151     0.886878
   3    0   -4 2    0.978444     0.092061     0.090413
   3    0   -3 2    1.114572     0.195359     0.188869
   3    0   -2 2    1.256045     1.223681     1.190923
   3    0   -1 2    1.372077     0.004280     0.004032
   3    0    0 2    1.418536     0.215330     0.195526
   3    0    1 2    1.372077     2.184237     2.057537
   3    0    2 2    1.256045     0.549140     0.534440
   3    0    3 2    1.114572     0.029701     0.028714
   3    0    4 2    0.978444     0.155777     0.152989
   4   -2    0 2    1.228488     0.986483     1.001431
   4   -2    1 2    1.197941     0.571526     0.578762
   4   -2    2 2    1.118378     0.025309     0.024490
   4   -2    3 2    1.015017     1.199422     1.170919
   4   -2    4 2    0.909016     0.517532     0.500439
   4   -1   -4 2    0.888962     0.607031     0.619734
   4   -1   -3 2    0.987322     0.204076     0.203678
   4   -1   -2 2    1.081650     0.683786     0.600151
   4   -1   -1 2    1.153124     0.324427     0.285728
   4   -1    0 2    1.180294     2.019406     1.962788
   4   -1    1 2    1.153124     1.067291     0.939981
   4   -1    2 2    1.081650     1.753865     1.539348
   4   -1    3 2    0.987322     0.280337     0.279790
   4   -1    4 2    0.888962     0.209490     0.213874
   4    0   -3 2    0.916122     0.689816     0.689163
   4    0   -2 2    0.989964     0.022250     0.022418
   4    0   -1 2    1.043875     0.850430     0.824737
   4    0    0 2    1.063902     0.441913     0.428652
   4    0    1 2    1.043875     0.091835     0.089060
   4    0    2 2    0.989964     0.223371     0.225055
   4    0    3 2    0.916122     0.370616     0.370265
   5   -2   -2 2    0.918232     0.430657     0.420313
   5   -2   -1 2    0.960759     0.005634     0.005588
   5   -2    0 2    0.976304     0.712122     0.680859
   5   -2    1 2    0.960759     1.414461     1.403109
   5   -2    2 2    0.918232     0.048116     0.046960
   5   -1   -2 2    0.878253     0.226735     0.223183
   5   -1   -1 2    0.915242     1.160679     1.105894
   5   -1    0 2    0.928650     0.065688     0.065739
   5   -1    1 2    0.915242     0.175985     0.167678
   5   -1    2 2    0.878253     0.366220     0.360482
   0    0    1 3    7.152475     4.500041     4.542076
   0    0    2 3    3.576237    12.315628    12.808128
   0    0    3 3    2.384158     2.668671     2.812359
   0    0    4 3    1.788119     2.489453     2.555952
   0    0    5 3    1.430495     1.561009     1.527436
   0    0    6 3    1.192079     1.683977     1.809886
   0    0    7 3    1.021782     0.519118     0.544484
   0    0    8 3    0.894059     1.560531     1.711549
   0    1   -8 3    0.892256     0.548149     0.574682
   0    1   -7 3    1.018600     0.287967     0.284857
   0    1   -6 3    1.186257     0.302733     0.307541
   0    1   -5 3    1.419134     0.645747     0.602559
   0    1   -4 3    1.763517     0.290150     0.280445
   0    1   -3 3    2.320918     0.062346     0.062736
   0    1   -2 3    3.355061     0.263934     0.247943
   0    1   -1 3    5.668014     0.044175     0.043661
   0    1    0 3    8.940453     0.014477     0.014645
   0    1    1 3    5.505740     0.011631     0.011094
   0    1    2 3    3.286881     0.120370     0.115738
   0    1    3 3    2.286771     0.088913     0.089666
   0    1    4 3    1.743442     0.164035     0.161436
   0    1    5 3    1.406014     0.131111     0.132067
   0    1    6 3    1.177041     0.523856     0.511258
   0    1    7 3    1.011782     0.057271     0.058399
   0    1    8 3    0.887012     0.192112     0.191969
   0    2   -8 3    0.881759     0.336251     0.327804
   0    2   -7 3    1.002596     0.012678     0.012829
   0    2   -6 3    1.160459     0.333367     0.332574
   0    2   -5 3    1.374363     0.123436     0.122402
   0    2   -4 3    1.677530     0.733929     0.727202
   0    2   -3 3    2.130154     1.163473     1.158178
   0    2   -2 3    2.834007     0.561686     0.561082
   0    2   -1 3    3.842513     4.137036     4.051712
   0    2    0 3    4.470226     3.011349     3.090613
   0    2    1 3    3.741045     1.793841     1.773104
   0    2    2 3    2.752870     2.088846     1.988291
   0    2    3 3    2.078134     0.237198     0.238698
   0    2    4 3    1.643440     1.566038     1.494735
   0    2    5 3    1.350815     0.709335     0.660638
   0    2    6 3    1.143385     0.043034     0.042859
   0    2    7 3    0.989713     0.190848     0.190446
   0    2    8 3    0.871721     0.096243     0.093508
   0    3   -7 3    0.975498     0.263044     0.262477
   0    3   -6 3    1.118354     0.333459     0.325155
   0    3   -5 3    1.304862     0.806194     0.838040
   0    3   -4 3    1.553833     0.151368     0.152988
   0    3   -3 3    1.889338     0.283981     0.288576
   0    3   -2 3    2.323699     0.039844     0.040196
   0    3   -1 3    2.780454     0.479656     0.470704
   0    3    0 3    2.980151     0.231592     0.235814
   0    3    1 3    2.722298     0.283625     0.278389
   0    3    2 3    2.256634     0.061331     0.060740
   0    3    3 3    1.835247     0.100046     0.091527
   0    3    4 3    1.513546     0.501082     0.468069
   0    3    5 3    1.274901     0.528878     0.527019
   0    3    6 3    1.095627     0.234477     0.233317
   0    3    7 3    0.957842     0.163689     0.166172
   0    4   -7 3    0.939921     0.296851     0.293626
   0    4   -6 3    1.065077     0.200516     0.195225
   0    4   -5 3    1.221480     1.912571     1.906324
   0    4   -4 3    1.417004     2.626780     2.364246
   0    4   -3 3    1.655381     1.071438     1.157041
   0    4   -2 3    1.921257     1.783334     1.768232
   0    4   -1 3    2.151685     0.015058     0.015541
   0    4    0 3    2.235113     0.236338     0.236283
   0    4    1 3    2.115522     0.594240     0.586070
   0    4    2 3    1.870523     1.691623     1.677347
   0    4    3 3    1.606919     1.161507     1.148419
   0    4    4 3    1.376435     2.388684     2.336305
   0    4    5 3    1.188899     0.857212     0.862774
   0    4    6 3    1.039067     0.665204     0.651779
   0    4    7 3    0.918996     0.188486     0.188402
   0    5   -7 3    0.898751     0.001632     0.001618
   0    5   -6 3    1.005779     0.361696     0.368933
   0    5   -5 3    1.133603     0.322242     0.316625
   0    5   -4 3    1.283629     0.085763     0.089282
   0    5   -3 3    1.451367     0.071562     0.070190
   0    5   -2 3    1.618710     0.195949     0.198868
   0    5   -1 3    1.746982     0.211730     0.208986
   0    5    0 3    1.788091     0.192487     0.197654
   0    5    1 3    1.722681     0.088324     0.087169
   0    5    2 3    1.580614     0.150716     0.152041
   0    5    3 3    1.410471     0.032378     0.032840
   0    5    4 3    1.245973     0.312192     0.316214
   0    5    5 3    1.101148     0.609022     0.591455
   0    5    6 3    0.978513     0.246228     0.243501
   0    5    7 3    0.875991     0.072791     0.071802
   0    6   -6 3    0.944669     0.834816     0.856808
   0    6   -5 3    1.047629     1.994426     1.980907
   0    6   -4 3    1.161849     0.812976     0.802003
   0    6   -3 3    1.280838     0.814248     0.800179
   0    6   -2 3    1.390227     2.475779     2.385839
   0    6   -1 3    1.467503     1.011063     1.028963
   0    6    0 3    1.490075    11.767670    12.786984
   0    6    1 3    1.450163     2.505496     2.458644
   0    6    2 3    1.361149     1.411429     1.381318
   0    6    3 3    1.247015     1.240868     1.288377
   0    6    4 3    1.128317     0.462969     0.465540
   0    6    5 3    1.016922     0.971328     0.959009
   0    6    6 3    0.917623     1.323800     1.316232
   0    7   -6 3    0.884704     0.036498     0.036164
   0    7   -5 3    0.967133     0.166593     0.168034
   0    7   -4 3    1.054260     0.002007     0.002037
   0    7   -3 3    1.140050     0.076345     0.074269
   0    7   -2 3    1.214305     0.004439     0.004537
   0    7   -1 3    1.263846     0.191734     0.192776
   0    7    0 3    1.277208     0.157633     0.157992
   0    7    1 3    1.250892     0.098234     0.099393
   0    7    2 3    1.191620     0.057119     0.061337
   0    7    3 3    1.112142     0.041767     0.041157
   0    7    4 3    1.024982     0.232036     0.237212
   0    7    5 3    0.938940     0.028225     0.027913
   0    8   -5 3    0.893666     0.026709     0.029195
   0    8   -4 3    0.960628     0.283396     0.286682
   0    8   -3 3    1.023682     0.051530     0.053677
   0    8   -2 3    1.075843     0.085394     0.086982
   0    8   -1 3    1.109207     0.482856     0.466042
   0    8    0 3    1.117557     0.822989     0.807845
   0    8    1 3    1.099181     0.301859     0.294891
   0    8    2 3    1.057761     0.488226     0.479087
   0    8    3 3    1.000524     0.070551     0.071428
   0    8    4 3    0.935261     0.275649     0.272036
   0    8    5 3    0.868219     0.290862     0.285867
   0    9   -4 3    0.879562     0.031629     0.031305
   0    9   -3 3    0.926818     0.098281     0.097690
   0    9   -2 3    0.964576     0.026824     0.027088
   0    9   -1 3    0.987954     0.015456     0.015665
   0    9    0 3    0.993384     0.007539     0.007522
   0    9    1 3    0.979973     0.003925     0.003983
   0    9    2 3    0.949881     0.008571     0.008531
   0    9    3 3    0.907433     0.032242     0.031749
   0   10   -2 3    0.873491     0.454757     0.447030
   0   10   -1 3    0.890409     0.270914     0.276236
   0   10    0 3    0.894045     0.273942     0.300495
   0   10    1 3    0.883909     0.463644     0.458407
   1  -10   -1 3    0.875782     0.171870     0.168266
   1  -10    0 3    0.880688     0.087449     0.085522
   1  -10    1 3    0.872402     0.076549     0.075021
   1   -9   -3 3    0.909183     0.798499     0.783979
   1   -9   -2 3    0.945752     0.915005     0.945968
   1   -9   -1 3    0.968839     0.051959     0.051441
   1   -9    0 3    0.975062     1.533007     1.531517
   1   -9    1 3    0.963436     1.469128     1.511016
   1   -9    2 3    0.935774     0.222953     0.220283
   1   -9    3 3    0.895967     2.233175     2.282925
   1   -8   -5 3    0.879295     0.379758     0.373967
   1   -8   -4 3    0.943065     0.223873     0.226523
   1   -8   -3 3    1.002770     0.020842     0.021129
   1   -8   -2 3    1.051951     0.100144     0.099452
   1   -8   -1 3    1.083410     0.073410     0.072079
   1   -8    0 3    1.091528     0.028319     0.027390
   1   -8    1 3    1.074712     0.024534     0.024581
   1   -8    2 3    1.036194     0.064832     0.065339
   1   -8    3 3    0.982462     0.121563     0.123813
   1   -8    4 3    0.920662     0.237524     0.229095
   1   -7   -6 3    0.874222     0.382259     0.377224
   1   -7   -5 3    0.952908     0.265407     0.264479
   1   -7   -4 3    1.035167     0.203107     0.201235
   1   -7   -3 3    1.115089     0.456905     0.446518
   1   -7   -2 3    1.183163     0.353836     0.365335
   1   -7   -1 3    1.227607     1.584247     1.636397
   1   -7    0 3    1.238569     2.293925     2.419166
   1   -7    1 3    1.213330     0.322186     0.338222
   1   -7    2 3    1.157974     0.925673     0.890023
   1   -7    3 3    1.083788     0.476047     0.470329
   1   -7    4 3    1.001985     0.455796     0.456053
   1   -7    5 3    0.920644     1.135644     1.095628
   1   -6   -6 3    0.936411     0.104103     0.102580
   1   -6   -5 3    1.034624     0.259790     0.251523
   1   -6   -4 3    1.141796     0.074741     0.073058
   1   -6   -3 3    1.250975     0.562640     0.569237
   1   -6   -2 3    1.348337     0.072070     0.071700
   1   -6   -1 3    1.413939     0.172761     0.168826
   1   -6    0 3    1.429401     0.343469     0.340994
   1   -6    1 3    1.389742     0.052108     0.049805
   1   -6    2 3    1.307227     0.355775     0.391140
   1   -6    3 3    1.202367     0.452127     0.469933
   1   -6    4 3    1.092828     0.001343     0.001259
   1   -6    5 3    0.989159     0.245551     0.246405
   1   -6    6 3    0.895917     0.067779     0.069295
   1   -5   -7 3    0.897367     0.277380     0.285330
   1   -5   -6 3    1.001290     0.372306     0.370924
   1   -5   -5 3    1.123581     0.201754     0.200969
   1   -5   -4 3    1.263991     1.190652     1.195157
   1   -5   -3 3    1.415921     0.464091     0.428927
   1   -5   -2 3    1.560266     0.118686     0.119018
   1   -5   -1 3    1.662405     1.964062     2.163642
   1   -5    0 3    1.685460     0.044773     0.046804
   1   -5    1 3    1.619489     3.161543     3.145607
   1   -5    2 3    1.491312     0.235100     0.251235
   1   -5    3 3    1.339791     0.501091     0.499550
   1   -5    4 3    1.192135     0.139187     0.149561
   1   -5    5 3    1.060427     0.092044     0.091547
   1   -5    6 3    0.947445     0.084871     0.085746
   1   -4   -7 3    0.943685     0.016496     0.016763
   1   -4   -6 3    1.066340     0.000599     0.000585
   1   -4   -5 3    1.217097     0.137058     0.136706
   1   -4   -4 3    1.400565     0.040524     0.041624
   1   -4   -3 3    1.614567     0.388744     0.408427
   1   -4   -2 3    1.836429     0.195626     0.177414
   1   -4   -1 3    2.005932     0.096856     0.100548
   1   -4    0 3    2.042846     0.001388     0.001409
   1   -4    1 3    1.925152     0.072866     0.072216
   1   -4    2 3    1.717244     0.352130     0.342398
   1   -4    3 3    1.494887     0.364287     0.366115
   1   -4    4 3    1.296442     0.010910     0.010937
   1   -4    5 3    1.131160     0.148940     0.146589
   1   -4    6 3    0.996415     0.077922     0.080364
   1   -4    7 3    0.886669     0.063805     0.062953
   1   -3   -8 3    0.873485     0.163866     0.161076
   1   -3   -7 3    0.985796     1.411685     1.395543
   1   -3   -6 3    1.127598     0.126694     0.128618
   1   -3   -5 3    1.309632     9.194209     9.099592
   1   -3   -4 3    1.545434     2.558109     2.615893
   1   -3   -3 3    1.846027     3.046154     2.831484
   1   -3   -2 3    2.196427     2.116849     2.066216
   1   -3   -1 3    2.498281     5.086017     5.263411
   1   -3    0 3    2.562832     3.698750     3.811056
   1   -3    1 3    2.335224    10.762143    10.909022
   1   -3    2 3    1.985769     5.248668     5.375109
   1   -3    3 3    1.659970     7.477697     7.726015
   1   -3    4 3    1.398472     1.068762     1.076478
   1   -3    5 3    1.196234     1.973351     2.001488
   1   -3    6 3    1.039513     1.083695     1.061142
   1   -3    7 3    0.916269     0.330765     0.334311
   1   -2   -8 3    0.897716     0.050336     0.051961
   1   -2   -7 3    1.020537     0.154028     0.157682
   1   -2   -6 3    1.179699     0.046528     0.047048
   1   -2   -5 3    1.392063     0.580450     0.571717
   1   -2   -4 3    1.684013     0.805146     0.834383
   1   -2   -3 3    2.092896     0.310123     0.312382
   1   -2   -2 3    2.643768     0.007527     0.007313
   1   -2   -1 3    3.211825     0.042711     0.042255
   1   -2    0 3    3.335187     0.029798     0.027707
   1   -2    1 3    2.863506     0.272598     0.275043
   1   -2    2 3    2.275626     0.118872     0.115125
   1   -2    3 3    1.815625     0.312161     0.293064
   1   -2    4 3    1.486272     0.062327     0.065134
   1   -2    5 3    1.248900     0.001708     0.001749
   1   -2    6 3    1.072941     0.099539     0.097696
   1   -2    7 3    0.938530     0.231647     0.227729
   1   -1   -8 3    0.914365     0.305411     0.303117
   1   -1   -7 3    1.044669     0.009258     0.009331
   1   -1   -6 3    1.216589     0.590685     0.581876
   1   -1   -5 3    1.452399     0.483639     0.470036
   1   -1   -4 3    1.791527     0.468919     0.459611
   1   -1   -3 3    2.305243     1.659331     1.610085
   1   -1   -2 3    3.102656     1.545082     1.504332
   1   -1   -1 3    4.128215     3.100996     3.113886
   1   -1    0 3    4.361431     6.415897     6.475133
   1   -1    1 3    3.418776     0.475280     0.452511
   1   -1    2 3    2.518649     2.234572     2.025274
   1   -1    3 3    1.928735     0.572081     0.561474
   1   -1    4 3    1.544713     0.203286     0.209035
   1   -1    5 3    1.281996     1.326997     1.334870
   1   -1    6 3    1.093100     0.549106     0.516567
   1   -1    7 3    0.951532     0.261672     0.260454
   1    0   -8 3    0.922011     0.173892     0.169412
   1    0   -7 3    1.055568     0.224487     0.226954
   1    0   -6 3    1.233026     0.160514     0.173723
   1    0   -5 3    1.479103     0.632802     0.611835
   1    0   -4 3    1.839477     0.673242     0.640765
   1    0   -3 3    2.403707     0.323705     0.306111
   1    0   -2 3    3.338714     0.077629     0.073499
   1    0   -1 3    4.691222     0.002884     0.002838
   1    0    0 3    4.983684     0.075724     0.071961
   1    0    1 3    3.671600     0.104965     0.102175
   1    0    2 3    2.606491     0.531331     0.493731
   1    0    3 3    1.963805     0.264209     0.261936
   1    0    4 3    1.560781     0.220083     0.220297
   1    0    5 3    1.290135     0.077446     0.079399
   1    0    6 3    1.097517     0.795729     0.749997
   1    0    7 3    0.954037     0.288820     0.287592
   1    1   -8 3    0.919955     0.204256     0.199804
   1    1   -7 3    1.051943     0.269687     0.267784
   1    1   -6 3    1.226399     0.235535     0.244970
   1    1   -5 3    1.466234     0.030426     0.030716
   1    1   -4 3    1.812124     1.535622     1.424739
   1    1   -3 3    2.337646     1.915649     2.006898
   1    1   -2 3    3.153437     1.060183     1.032161
   1    1   -1 3    4.180436     5.894857     5.974465
   1    1    0 3    4.344724     0.168711     0.174696
   1    1    1 3    3.374364     2.401861     2.352725
   1    1    2 3    2.486299     0.658596     0.619881
   1    1    3 3    1.907596     1.038860     1.020619
   1    1    4 3    1.530442     1.003017     0.990985
   1    1    5 3    1.271883     0.031215     0.031267
   1    1    6 3    1.085617     0.113108     0.111078
   1    1    7 3    0.945796     0.035252     0.036448
   1    2   -8 3    0.908386     0.254214     0.250734
   1    2   -7 3    1.034230     0.068934     0.066860
   1    2   -6 3    1.197783     0.385594     0.395279
   1    2   -5 3    1.416723     0.492090     0.444390
   1    2   -4 3    1.718688     0.044127     0.043133
   1    2   -3 3    2.142069     0.166350     0.169003
   1    2   -2 3    2.707313     0.048643     0.048092
   1    2   -1 3    3.261210     0.008902     0.008753
   1    2    0 3    3.320260     0.028756     0.027385
   1    2    1 3    2.811718     0.235928     0.235511
   1    2    2 3    2.228478     0.062308     0.062169
   1    2    3 3    1.780798     0.842765     0.795284
   1    2    4 3    1.461142     0.280992     0.280439
   1    2    5 3    1.230396     0.956417     0.991860
   1    2    6 3    1.058922     0.361649     0.356286
   1    2    7 3    0.927614     0.124537     0.123582
   1    3   -8 3    0.888341     0.138608     0.143104
   1    3   -7 3    1.004460     1.815813     1.840931
   1    3   -6 3    1.151490     0.026422     0.025159
   1    3   -5 3    1.340705    10.207490     9.907203
   1    3   -4 3    1.585966     4.725843     4.675798
   1    3   -3 3    1.896945     2.501029     2.545009
   1    3   -2 3    2.251155     1.533412     1.516507
   1    3   -1 3    2.533068     4.690661     4.871305
   1    3    0 3    2.552665     2.263696     2.340184
   1    3    1 3    2.293090    13.728478    13.872151
   1    3    2 3    1.938980     4.943913     4.725649
   1    3    3 3    1.620333     8.364274     8.269270
   1    3    4 3    1.367328     1.675658     1.656553
   1    3    5 3    1.172044     1.790684     1.789357
   1    3    6 3    1.020540     0.716336     0.733390
   1    3    7 3    0.901146     0.313982     0.313227
   1    4   -7 3    0.965654     0.343415     0.346410
   1    4   -6 3    1.093448     0.190872     0.182014
   1    4   -5 3    1.250534     0.372839     0.377468
   1    4   -4 3    1.440942     0.850044     0.819328
   1    4   -3 3    1.660027     0.068164     0.070422
   1    4   -2 3    1.878970     0.282865     0.284785
   1    4   -1 3    2.029871     0.132841     0.134697
   1    4    0 3    2.035974     0.149818     0.150952
   1    4    1 3    1.893596     0.588659     0.601674
   1    4    2 3    1.676895     0.407758     0.404573
   1    4    3 3    1.456401     0.545960     0.532171
   1    4    4 3    1.263518     0.424918     0.429557
   1    4    5 3    1.104047     0.114057     0.109770
   1    4    6 3    0.974271     0.412542     0.414718
   1    4    7 3    0.868507     0.321176     0.315656
   1    5   -7 3    0.921089     0.194340     0.187076
   1    5   -6 3    1.029456     0.125098     0.129819
   1    5   -5 3    1.156554     1.236694     1.198881
   1    5   -4 3    1.301120     0.093398     0.097236
   1    5   -3 3    1.454184     1.505041     1.456113
   1    5   -2 3    1.592768     0.394987     0.406524
   1    5   -1 3    1.679395     1.346200     1.373211
   1    5    0 3    1.680632     1.133249     1.184895
   1    5    1 3    1.595940     0.354613     0.357062
   1    5    2 3    1.458212     1.341759     1.313388
   1    5    3 3    1.305162     0.784706     0.826843
   1    5    4 3    1.160204     0.104535     0.104453
   1    5    5 3    1.032601     0.658946     0.659127
   1    5    6 3    0.923751     0.094109     0.093157
   1    6   -7 3    0.873709     0.075517     0.074360
   1    6   -6 3    0.964115     0.196358     0.200477
   1    6   -5 3    1.065542     0.405717     0.393237
   1    6   -4 3    1.174608     0.137349     0.135687
   1    6   -3 3    1.282559     0.221781     0.226005
   1    6   -2 3    1.373426     0.000541     0.000545
   1    6   -1 3    1.426458     0.077357     0.075667
   1    6    0 3    1.425865     0.028027     0.027352
   1    6    1 3    1.371839     0.042466     0.041863
   1    6    2 3    1.280406     0.022719     0.022304
   1    6    3 3    1.172294     0.036107     0.035942
   1    6    4 3    1.063321     0.063460     0.062479
   1    6    5 3    0.962105     0.238354     0.242838
   1    6    6 3    0.871941     0.195890     0.190312
   1    7   -6 3    0.900542     0.020017     0.020106
   1    7   -5 3    0.981076     0.025036     0.025615
   1    7   -4 3    1.063643     0.186900     0.183597
   1    7   -3 3    1.141113     1.029707     0.999500
   1    7   -2 3    1.202884     0.427348     0.447972
   1    7   -1 3    1.237151     3.610629     3.849330
   1    7    0 3    1.235884     0.469823     0.502054
   1    7    1 3    1.199401     0.551347     0.572747
   1    7    2 3    1.136167     0.409346     0.399984
   1    7    3 3    1.058043     0.280412     0.273918
   1    7    4 3    0.975431     0.679924     0.678675
   1    7    5 3    0.895207     0.092222     0.096968
   1    8   -5 3    0.904558     0.014245     0.014130
   1    8   -4 3    0.967619     0.152017     0.153524
   1    8   -3 3    1.024342     0.186257     0.192877
   1    8   -2 3    1.067753     0.157319     0.153926
   1    8   -1 3    1.090898     0.114760     0.111757
   1    8    0 3    1.089427     0.094987     0.093225
   1    8    1 3    1.063630     0.000821     0.000806
   1    8    2 3    1.018294     0.053960     0.053310
   1    8    3 3    0.960497     0.033228     0.033655
   1    8    4 3    0.897088     0.032803     0.033755
   1    9   -4 3    0.884848     1.171775     1.162964
   1    9   -3 3    0.927227     0.051223     0.050623
   1    9   -2 3    0.958644     1.086539     1.124330
   1    9   -1 3    0.974857     0.599066     0.599252
   1    9    0 3    0.973377     0.707662     0.713768
   1    9    1 3    0.954441     2.726620     2.748297
   1    9    2 3    0.920911     0.084852     0.081653
   1    9    3 3    0.877185     1.869180     1.862380
   1   10   -2 3    0.869012     0.019866     0.019521
   1   10   -1 3    0.880716     0.016777     0.016397
   1   10    0 3    0.879308     0.005315     0.005236
   2   -9   -3 3    0.881954     0.038186     0.037390
   2   -9   -2 3    0.909756     0.059570     0.059005
   2   -9   -1 3    0.924519     0.002061     0.002046
   2   -9    0 3    0.924197     0.064915     0.064576
   2   -9    1 3    0.908836     0.020873     0.020485
   2   -9    2 3    0.880559     0.063498     0.062274
   2   -8   -4 3    0.918214     0.651718     0.645656
   2   -8   -3 3    0.966494     0.399253     0.402973
   2   -8   -2 3    1.002966     0.198419     0.201371
   2   -8   -1 3    1.022355     0.054579     0.057395
   2   -8    0 3    1.021423     0.273558     0.286252
   2   -8    1 3    1.000333     0.002452     0.002497
   2   -8    2 3    0.962576     0.465654     0.475330
   2   -8    3 3    0.913518     0.039343     0.039560
   2   -7   -5 3    0.932993     0.135574     0.132447
   2   -7   -4 3    1.002462     0.138732     0.140079
   2   -7   -3 3    1.065708     0.023074     0.022376
   2   -7   -2 3    1.114572     0.015896     0.015495
   2   -7   -1 3    1.140673     0.042797     0.041560
   2   -7    0 3    1.138691     0.073393     0.071248
   2   -7    1 3    1.109053     0.050861     0.049097
   2   -7    2 3    1.057697     0.119938     0.117838
   2   -7    3 3    0.993152     0.065310     0.064671
   2   -7    4 3    0.923359     0.169268     0.166653
   2   -6   -6 3    0.923014     0.176876     0.173714
   2   -6   -5 3    1.009171     0.508997     0.499606
   2   -6   -4 3    1.098213     3.604929     3.353812
   2   -6   -3 3    1.182243     0.250475     0.258968
   2   -6   -2 3    1.249140     6.301912     6.422114
   2   -6   -1 3    1.285229     3.256044     3.491606
   2   -6    0 3    1.281416     1.629897     1.616194
   2   -6    1 3    1.238722     2.460324     2.596512
   2   -6    2 3    1.167612     0.109242     0.111403
   2   -6    3 3    1.081858     2.887534     2.693883
   2   -6    4 3    0.992885     2.116135     2.092234
   2   -6    5 3    0.907792     0.020004     0.019622
   2   -5   -7 3    0.890517     0.230318     0.234948
   2   -5   -6 3    0.984864     0.391570     0.387756
   2   -5   -5 3    1.091063     0.296760     0.288596
   2   -5   -4 3    1.205431     0.482366     0.496472
   2   -5   -3 3    1.318238     0.008540     0.008577
   2   -5   -2 3    1.411665     0.132055     0.133192
   2   -5   -1 3    1.462933     0.062486     0.062068
   2   -5    0 3    1.455878     0.015602     0.015273
   2   -5    1 3    1.392891     0.056751     0.055719
   2   -5    2 3    1.292985     0.029776     0.030955
   2   -5    3 3    1.178530     0.028318     0.028395
   2   -5    4 3    1.065462     0.341110     0.330621
   2   -5    5 3    0.961846     0.247473     0.252783
   2   -5    6 3    0.870383     0.010238     0.010036
   2   -4   -7 3    0.935645     0.185758     0.183508
   2   -4   -6 3    1.046448     0.169156     0.170329
   2   -4   -5 3    1.175906     2.040274     1.973336
   2   -4   -4 3    1.321884     0.407736     0.400541
   2   -4   -3 3    1.473662     1.199875     1.146636
   2   -4   -2 3    1.605913     0.867016     0.855437
   2   -4   -1 3    1.680424     0.581752     0.606398
   2   -4    0 3    1.667593     4.353977     4.644812
   2   -4    1 3    1.572971     0.857519     0.845919
   2   -4    2 3    1.431753     1.777391     1.697387
   2   -4    3 3    1.279761     1.138743     1.124201
   2   -4    4 3    1.137813     0.108641     0.105889
   2   -4    5 3    1.013586     0.150183     0.154978
   2   -4    6 3    0.907813     0.285132     0.279684
   2   -3   -8 3    0.871753     0.304095     0.295394
   2   -3   -7 3    0.976547     0.314205     0.310118
   2   -3   -6 3    1.104018     0.107561     0.103510
   2   -3   -5 3    1.258514     0.173800     0.172109
   2   -3   -4 3    1.441286     0.135548     0.130062
   2   -3   -3 3    1.642857     0.540418     0.518856
   2   -3   -2 3    1.829642     0.028900     0.028361
   2   -3   -1 3    1.938811     0.124677     0.119160
   2   -3    0 3    1.915898     0.186119     0.187776
   2   -3    1 3    1.773523     0.004536     0.004514
   2   -3    2 3    1.576188     0.628212     0.609375
   2   -3    3 3    1.378554     0.199656     0.199363
   2   -3    4 3    1.204747     0.421947     0.436855
   2   -3    5 3    1.059488     0.091421     0.090741
   2   -3    6 3    0.939962     0.117173     0.115925
   2   -2   -8 3    0.895763     0.223278     0.228684
   2   -2   -7 3    1.010182     0.153341     0.152652
   2   -2   -6 3    1.152622     1.880973     1.734378
   2   -2   -5 3    1.330890     0.042933     0.042934
   2   -2   -4 3    1.551328     3.483240     3.363129
   2   -2   -3 3    1.809028     0.168719     0.162940
   2   -2   -2 3    2.064108     1.548666     1.506318
   2   -2   -1 3    2.219759     0.445161     0.453523
   2   -2    0 3    2.180715     0.282753     0.283732
   2   -2    1 3    1.973693     0.677039     0.684092
   2   -2    2 3    1.709388     1.781675     1.782393
   2   -2    3 3    1.463568     1.012933     1.003748
   2   -2    4 3    1.259324     1.558792     1.543695
   2   -2    5 3    1.095425     0.493891     0.491557
   2   -2    6 3    0.964368     0.559283     0.567640
   2   -1   -8 3    0.912225     0.181465     0.184622
   2   -1   -7 3    1.033457     0.245478     0.243085
   2   -1   -6 3    1.186786     0.024351     0.024624
   2   -1   -5 3    1.383051     0.110804     0.111016
   2   -1   -4 3    1.633712     0.022423     0.023913
   2   -1   -3 3    1.940197     0.042527     0.041075
   2   -1   -2 3    2.260367     0.097975     0.096639
   2   -1   -1 3    2.462638     0.037020     0.035520
   2   -1    0 3    2.403159     0.005828     0.005514
   2   -1    1 3    2.129526     0.001833     0.001826
   2   -1    2 3    1.804909     0.106263     0.104428
   2   -1    3 3    1.520550     0.722629     0.694925
   2   -1    4 3    1.294067     0.597061     0.597907
   2   -1    5 3    1.117412     0.042371     0.041665
   2   -1    6 3    0.978831     0.309013     0.305107
   2   -1    7 3    0.868532     0.002503     0.002460
   2    0   -8 3    0.919739     0.361352     0.355216
   2    0   -7 3    1.043890     0.840151     0.833635
   2    0   -6 3    1.201854     1.718521     1.780701
   2    0   -5 3    1.405769     1.112158     1.121145
   2    0   -4 3    1.669357     8.063302     8.194893
   2    0   -3 3    1.997004     6.154024     6.190910
   2    0   -2 3    2.345611    12.345298    12.532881
   2    0   -1 3    2.566169     2.850099     2.956605
   2    0    0 3    2.491842     6.081068     6.081967
   2    0    1 3    2.185626     2.043468     1.986302
   2    0    2 3    1.835800     2.459441     2.235495
   2    0    3 3    1.537189     3.877690     3.869216
   2    0    4 3    1.303245     8.446841     8.304943
   2    0    5 3    1.122646     0.032692     0.032675
   2    0    6 3    0.981902     1.314394     1.327691
   2    0    7 3    0.870369     0.118969     0.116620
   2    1   -8 3    0.917619     0.134729     0.133975
   2    1   -7 3    1.040270     0.203246     0.200499
   2    1   -6 3    1.195541     0.286203     0.293177
   2    1   -5 3    1.394433     0.206276     0.204301
   2    1   -4 3    1.648378     0.444148     0.444955
   2    1   -3 3    1.957875     0.080665     0.079611
   2    1   -2 3    2.277381     0.133495     0.129973
   2    1   -1 3    2.470530     0.021495     0.020396
   2    1    0 3    2.397557     0.183746     0.177695
   2    1    1 3    2.116740     0.119379     0.118124
   2    1    2 3    1.791725     0.303248     0.296819
   2    1    3 3    1.509430     0.073090     0.071471
   2    1    4 3    1.285211     0.219162     0.234975
   2    1    5 3    1.110419     0.152046     0.148767
   2    1    6 3    0.973260     0.071524     0.072036
   2    2   -8 3    0.906062     0.214655     0.210796
   2    2   -7 3    1.023023     0.689954     0.717974
   2    2   -6 3    1.168823     0.597048     0.610690
   2    2   -5 3    1.351390     2.770593     2.557958
   2    2   -4 3    1.576719     0.047526     0.046151
   2    2   -3 3    1.837981     2.305563     2.127071
   2    2   -2 3    2.090218     0.096918     0.098191
   2    2   -1 3    2.231353     0.220960     0.219048
   2    2    0 3    2.172362     0.378446     0.390225
   2    2    1 3    1.953464     2.549426     2.441858
   2    2    2 3    1.687182     0.124504     0.130499
   2    2    3 3    1.443920     3.651565     3.342689
   2    2    4 3    1.243149     0.832993     0.846773
   2    2    5 3    1.082361     0.626353     0.595356
   2    2    6 3    0.953798     0.547638     0.543384
   2    3   -8 3    0.886096     0.200826     0.200062
   2    3   -7 3    0.994083     0.342485     0.349379
   2    3   -6 3    1.125545     0.044284     0.042328
   2    3   -5 3    1.284723     0.324385     0.345136
   2    3   -4 3    1.472053     0.251588     0.243657
   2    3   -3 3    1.675572     0.574923     0.582064
   2    3   -2 3    1.857013     0.032720     0.033092
   2    3   -1 3    1.950412     0.060921     0.060535
   2    3    0 3    1.907408     0.066127     0.064983
   2    3    1 3    1.751578     0.067884     0.067844
   2    3    2 3    1.550213     0.464634     0.453773
   2    3    3 3    1.354087     0.113434     0.108852
   2    3    4 3    1.183656     0.126377     0.129404
   2    3    5 3    1.041884     0.046184     0.046012
   2    3    6 3    0.925382     0.130563     0.129721
   2    4   -7 3    0.956335     0.149812     0.154708
   2    4   -6 3    1.071034     1.329171     1.280767
   2    4   -5 3    1.204559     0.238572     0.247704
   2    4   -4 3    1.353657     0.568063     0.544259
   2    4   -3 3    1.505214     0.940144     0.919599
   2    4   -2 3    1.630605     0.279470     0.301812
   2    4   -1 3    1.690496     1.827170     1.910421
   2    4    0 3    1.660130     1.116021     1.153126
   2    4    1 3    1.552576     0.420069     0.415511
   2    4    2 3    1.405859     0.686295     0.691563
   2    4    3 3    1.253765     0.131573     0.133056
   2    4    4 3    1.114239     0.315318     0.307508
   2    4    5 3    0.993146     0.282405     0.279607
   2    4    6 3    0.890399     0.039454     0.040228
   2    5   -7 3    0.912914     0.031120     0.031528
   2    5   -6 3    1.010582     0.006424     0.006452
   2    5   -5 3    1.119754     0.312154     0.305387
   2    5   -4 3    1.235591     0.334229     0.357472
   2    5   -3 3    1.346468     0.011629     0.011898
   2    5   -2 3    1.432614     0.171422     0.164137
   2    5   -1 3    1.471236     0.120939     0.118833
   2    5    0 3    1.449669     0.247463     0.243315
   2    5    1 3    1.375182     0.332043     0.322661
   2    5    2 3    1.269159     0.107685     0.110987
   2    5    3 3    1.153197     0.673368     0.625468
   2    5    4 3    1.041337     0.653940     0.646292
   2    5    5 3    0.940095     0.077844     0.077108
   2    6   -7 3    0.866656     0.369340     0.363269
   2    6   -6 3    0.948473     0.878050     0.879770
   2    6   -5 3    1.036444     0.181104     0.182696
   2    6   -4 3    1.125578     4.671483     4.467990
   2    6   -3 3    1.206652     1.395052     1.445234
   2    6   -2 3    1.266534     4.704081     4.896876
   2    6   -1 3    1.291981     3.662076     3.899406
   2    6    0 3    1.276332     1.610653     1.618621
   2    6    1 3    1.223761     2.146933     2.168918
   2    6    2 3    1.146545     1.134912     1.100503
   2    6    3 3    1.058351     1.357188     1.325231
   2    6    4 3    0.969490     2.873691     2.788135
   2    6    5 3    0.885899     0.265674     0.266726
   2    7   -6 3    0.887684     0.064186     0.065850
   2    7   -5 3    0.958134     0.050132     0.051029
   2    7   -4 3    1.026717     0.070451     0.072355
   2    7   -3 3    1.086533     0.036392     0.035035
   2    7   -2 3    1.128966     0.036318     0.036202
   2    7   -1 3    1.146176     0.000932     0.000908
   2    7    0 3    1.134528     0.081648     0.080314
   2    7    1 3    1.096511     0.038055     0.037376
   2    7    2 3    1.039406     0.370648     0.362609
   2    7    3 3    0.971924     0.029634     0.029650
   2    7    4 3    0.901414     0.170600     0.170424
   2    8   -5 3    0.886411     0.274874     0.270988
   2    8   -4 3    0.939485     0.270765     0.267993
   2    8   -3 3    0.984216     0.250958     0.252870
   2    8   -2 3    1.014936     0.802558     0.805915
   2    8   -1 3    1.026880     0.034510     0.035330
   2    8    0 3    1.017987     0.676385     0.669215
   2    8    1 3    0.989803     0.141953     0.141926
   2    8    2 3    0.946798     0.086119     0.088463
   2    8    3 3    0.894618     0.721859     0.779139
   2    9   -3 3    0.897077     0.031885     0.032816
   2    9   -2 3    0.919792     0.066647     0.065431
   2    9   -1 3    0.928282     0.009825     0.009824
   2    9    0 3    0.921332     0.019977     0.019280
   2    9    1 3    0.899942     0.084669     0.086983
   2    9    2 3    0.866950     0.008278     0.008140
   3   -8   -4 3    0.867670     0.003446     0.003388
   3   -8   -3 3    0.902729     0.028088     0.028187
   3   -8   -2 3    0.926465     0.002893     0.002891
   3   -8   -1 3    0.935738     0.140479     0.138791
   3   -8    0 3    0.929204     0.003115     0.003128
   3   -8    1 3    0.907818     0.184697     0.181169
   3   -8    2 3    0.874471     0.012360     0.012214
   3   -7   -5 3    0.884978     0.758559     0.754540
   3   -7   -4 3    0.937612     0.921937     0.887343
   3   -7   -3 3    0.981870     0.196952     0.198934
   3   -7   -2 3    1.012153     1.032766     1.054939
   3   -7   -1 3    1.023781     0.271262     0.282640
   3   -7    0 3    1.014755     0.584523     0.588999
   3   -7    1 3    0.986636     0.637001     0.634477
   3   -7    2 3    0.943853     0.109007     0.110910
   3   -7    3 3    0.891989     1.126250     1.174148
   3   -6   -6 3    0.881256     0.180035     0.174496
   3   -6   -5 3    0.949094     0.046454     0.046571
   3   -6   -4 3    1.014431     0.043940     0.044709
   3   -6   -3 3    1.070608     0.003136     0.003044
   3   -6   -2 3    1.109581     0.043538     0.042053
   3   -6   -1 3    1.124291     0.045298     0.044539
   3   -6    0 3    1.111729     0.023323     0.023086
   3   -6    1 3    1.074478     0.017346     0.017278
   3   -6    2 3    1.019378     0.112570     0.112598
   3   -6    3 3    0.954502     0.043743     0.044184
   3   -6    4 3    0.886671     0.339971     0.335449
   3   -5   -6 3    0.934519     0.036714     0.036287
   3   -5   -5 3    1.016140     0.062074     0.062571
   3   -5   -4 3    1.096971     0.218247     0.211058
   3   -5   -3 3    1.168298     0.667675     0.681173
   3   -5   -2 3    1.218639     1.294289     1.336781
   3   -5   -1 3    1.237324     0.650478     0.692648
   3   -5    0 3    1.219793     0.576354     0.596764
   3   -5    1 3    1.170335     0.852848     0.879148
   3   -5    2 3    1.099502     0.186042     0.183450
   3   -5    3 3    1.018824     0.335870     0.333043
   3   -5    4 3    0.937130     0.067097     0.065039
   3   -4   -7 3    0.897230     0.269656     0.277102
   3   -4   -6 3    0.986539     0.095671     0.095304
   3   -4   -5 3    1.083479     0.098471     0.096826
   3   -4   -4 3    1.182373     0.118839     0.122889
   3   -4   -3 3    1.272197     0.080839     0.080880
   3   -4   -2 3    1.336886     0.030829     0.032115
   3   -4   -1 3    1.360500     0.117878     0.115020
   3   -4    0 3    1.336185     0.006012     0.006229
   3   -4    1 3    1.270988     0.134228     0.135358
   3   -4    2 3    1.180918     0.106139     0.108881
   3   -4    3 3    1.081987     0.312279     0.292441
   3   -4    4 3    0.985132     0.404458     0.398717
   3   -4    5 3    0.895960     0.001593     0.001628
   3   -3   -7 3    0.933025     1.440729     1.407788
   3   -3   -6 3    1.034219     1.620797     1.572373
   3   -3   -5 3    1.146912     0.607966     0.589923
   3   -3   -4 3    1.265302     1.247128     1.265905
   3   -3   -3 3    1.376072     1.068927     1.043605
   3   -3   -2 3    1.457588     2.964732     2.874903
   3   -3   -1 3    1.486814    11.757109    12.547422
   3   -3    0 3    1.453810     1.460296     1.408994
   3   -3    1 3    1.369733     1.807806     1.787617
   3   -3    2 3    1.257924     0.982463     0.977633
   3   -3    3 3    1.139592     0.710905     0.691512
   3   -3    4 3    1.027510     1.932238     1.956626
   3   -3    5 3    0.927113     0.640022     0.632779
   3   -2   -7 3    0.962137     0.165143     0.168219
   3   -2   -6 3    1.073724     0.706360     0.691733
   3   -2   -5 3    1.200713     0.153823     0.161383
   3   -2   -4 3    1.337568     0.043474     0.045494
   3   -2   -3 3    1.469059     0.072228     0.073280
   3   -2   -2 3    1.567719     0.086051     0.086083
   3   -2   -1 3    1.602339     0.080784     0.081003
   3   -2    0 3    1.559479     0.124982     0.125898
   3   -2    1 3    1.455577     0.014180     0.013886
   3   -2    2 3    1.322355     0.181564     0.177917
   3   -2    3 3    1.186059     0.103568     0.105470
   3   -2    4 3    1.060625     0.091896     0.091228
   3   -2    5 3    0.950820     0.539706     0.535116
   3   -1   -8 3    0.881188     0.059859     0.058038
   3   -1   -7 3    0.982086     0.150450     0.152229
   3   -1   -6 3    1.101044     0.309971     0.301006
   3   -1   -5 3    1.238405     0.521560     0.549998
   3   -1   -4 3    1.389028     1.783211     1.700162
   3   -1   -3 3    1.536379     0.072777     0.072949
   3   -1   -2 3    1.648248     3.678918     3.672860
   3   -1   -1 3    1.686386     0.867737     0.910842
   3   -1    0 3    1.634598     1.006488     1.068164
   3   -1    1 3    1.514469     1.646367     1.523601
   3   -1    2 3    1.364857     0.066323     0.067338
   3   -1    3 3    1.215601     2.660347     2.601101
   3   -1    4 3    1.081004     0.773212     0.742662
   3   -1    5 3    0.965000     0.089113     0.089520
   3   -1    6 3    0.866766     0.079580     0.078264
   3    0   -8 3    0.887884     0.170426     0.175429
   3    0   -7 3    0.990928     0.528045     0.532787
   3    0   -6 3    1.112905     0.209848     0.204698
   3    0   -5 3    1.254435     0.123700     0.125318
   3    0   -4 3    1.410454     0.021980     0.022294
   3    0   -3 3    1.563741     0.062732     0.062222
   3    0   -2 3    1.679959     0.208568     0.215480
   3    0   -1 3    1.718030     0.038616     0.037601
   3    0    0 3    1.661228     0.218826     0.230960
   3    0    1 3    1.533893     0.017761     0.018154
   3    0    2 3    1.377804     0.209444     0.208037
   3    0    3 3    1.223867     0.367655     0.372091
   3    0    4 3    1.086208     0.724081     0.702040
   3    0    5 3    0.968274     0.069720     0.069831
   3    0    6 3    0.868830     0.154480     0.151817
   3    1   -8 3    0.885906     0.057827     0.058042
   3    1   -7 3    0.987732     0.053900     0.054539
   3    1   -6 3    1.107749     0.209416     0.202411
   3    1   -5 3    1.246164     0.406570     0.412663
   3    1   -4 3    1.397456     0.319886     0.320245
   3    1   -3 3    1.544366     1.490237     1.541503
   3    1   -2 3    1.653893     1.990908     2.146828
   3    1   -1 3    1.687939     0.536615     0.561020
   3    1    0 3    1.631950     1.076169     1.152111
   3    1    1 3    1.509153     0.469230     0.459473
   3    1    2 3    1.358622     0.713396     0.675906
   3    1    3 3    1.209538     0.351096     0.368291
   3    1    4 3    1.075574     0.008697     0.008764
   3    1    5 3    0.960306     0.134493     0.136793
   3    2   -8 3    0.875425     0.018638     0.018114
   3    2   -7 3    0.972839     0.195319     0.195856
   3    2   -6 3    1.086265     0.106070     0.102714
   3    2   -5 3    1.214975     0.008252     0.008213
   3    2   -4 3    1.352736     0.021834     0.020659
   3    2   -3 3    1.483114     0.132894     0.130167
   3    2   -2 3    1.577475     0.009959     0.009731
   3    2   -1 3    1.605006     0.065910     0.065245
   3    2    0 3    1.554890     0.106770     0.108791
   3    2    1 3    1.446180     0.135703     0.129877
   3    2    2 3    1.311080     0.066808     0.068794
   3    2    3 3    1.174872     0.219730     0.216016
   3    2    4 3    1.050438     0.289819     0.289503
   3    2    5 3    0.941900     0.247217     0.247885
   3    3   -7 3    0.947766     1.505367     1.512692
   3    3   -6 3    1.051146     1.694602     1.665518
   3    3   -5 3    1.165680     0.770595     0.767376
   3    3   -4 3    1.284676     0.645397     0.686042
   3    3   -3 3    1.393479     2.308726     2.263737
   3    3   -2 3    1.469383     1.582018     1.598329
   3    3   -1 3    1.490013    13.699741    14.885341
   3    3    0 3    1.448241     1.846094     1.824113
   3    3    1 3    1.358023     2.132057     2.011353
   3    3    2 3    1.243432     0.795224     0.808972
   3    3    3 3    1.124788     0.575607     0.556517
   3    3    4 3    1.013698     1.029377     1.060875
   3    3    5 3    0.914783     1.195160     1.170688
   3    4   -7 3    0.914806     0.104926     0.102721
   3    4   -6 3    1.006233     0.099675     0.101120
   3    4   -5 3    1.104676     0.071844     0.069468
   3    4   -4 3    1.203531     0.007863     0.008272
   3    4   -3 3    1.290586     0.101010     0.104449
   3    4   -2 3    1.349038     0.009091     0.008936
   3    4   -1 3    1.363768     0.036806     0.037356
   3    4    0 3    1.330425     0.016164     0.016162
   3    4    1 3    1.258538     0.042386     0.041967
   3    4    2 3    1.164979     0.099376     0.099406
   3    4    3 3    1.065159     0.217999     0.211886
   3    4    4 3    0.968974     0.007159     0.007055
   3    4    5 3    0.881194     0.185541     0.179890
   3    5   -7 3    0.876513     0.112463     0.113008
   3    5   -6 3    0.955520     0.047862     0.049517
   3    5   -5 3    1.038061     0.115806     0.115751
   3    5   -4 3    1.118135     0.492110     0.479829
   3    5   -3 3    1.186121     0.038284     0.038956
   3    5   -2 3    1.230150     2.552807     2.642723
   3    5   -1 3    1.240398     1.925990     2.050899
   3    5    0 3    1.214317     0.449280     0.458940
   3    5    1 3    1.158196     0.750434     0.723719
   3    5    2 3    1.083449     0.178385     0.175297
   3    5    3 3    1.001306     0.844568     0.841364
   3    5    4 3    0.919799     0.328602     0.322554
   3    6   -6 3    0.902438     0.089981     0.090487
   3    6   -5 3    0.970561     0.125225     0.124322
   3    6   -4 3    1.034531     0.107940     0.104409
   3    6   -3 3    1.087070     0.218797     0.208538
   3    6   -2 3    1.120007     0.006646     0.006502
   3    6   -1 3    1.127058     0.134703     0.136054
   3    6    0 3    1.106753     0.029284     0.028446
   3    6    1 3    1.063206     0.030803     0.030346
   3    6    2 3    1.004036     0.239470     0.242110
   3    6    3 3    0.937239     0.141625     0.136883
   3    6    4 3    0.869092     0.162808     0.159973
   3    7   -5 3    0.905292     0.862555     0.846286
   3    7   -4 3    0.956126     0.129150     0.133623
   3    7   -3 3    0.996678     0.686538     0.705271
   3    7   -2 3    1.021382     0.208888     0.218482
   3    7   -1 3    1.026218     0.159202     0.164045
   3    7    0 3    1.010339     0.299902     0.299642
   3    7    1 3    0.976452     0.101397     0.099858
   3    7    2 3    0.929646     0.349903     0.352064
   3    7    3 3    0.875561     0.367111     0.357451
   3    8   -4 3    0.884428     0.023158     0.022933
   3    8   -3 3    0.915871     0.136960     0.136681
   3    8   -2 3    0.934549     0.095952     0.094780
   3    8   -1 3    0.937865     0.120103     0.116140
   3    8    0 3    0.925329     0.074902     0.074343
   3    8    1 3    0.898747     0.169508     0.168052
   4   -7   -3 3    0.885762     0.026439     0.026639
   4   -7   -2 3    0.902475     0.016217     0.016307
   4   -7   -1 3    0.905309     0.001602     0.001572
   4   -7    0 3    0.893873     0.038593     0.042345
   4   -7    1 3    0.869709     0.084918     0.083354
   4   -6   -5 3    0.870745     0.263769     0.258239
   4   -6   -4 3    0.914821     0.522041     0.510890
   4   -6   -3 3    0.949177     0.912448     0.914377
   4   -6   -2 3    0.969406     0.084271     0.081858
   4   -6   -1 3    0.972492     1.711170     1.710422
   4   -6    0 3    0.957949     1.663738     1.689162
   4   -6    1 3    0.928010     0.176189     0.175568
   4   -6    2 3    0.886761     1.880873     1.860445
   4   -5   -5 3    0.921569     0.257907     0.249375
   4   -5   -4 3    0.973881     0.068690     0.069315
   4   -5   -3 3    1.015160     0.064389     0.064724
   4   -5   -2 3    1.039500     0.064241     0.062895
   4   -5   -1 3    1.042780     0.090655     0.091009
   4   -5    0 3    1.024408     0.054096     0.055938
   4   -5    1 3    0.987590     0.305985     0.308820
   4   -5    2 3    0.937920     0.058434     0.056590
   4   -5    3 3    0.881365     0.265293     0.257152
   4   -4   -6 3    0.904514     0.502546     0.498980
   4   -4   -5 3    0.970821     0.562927     0.560409
   4   -4   -4 3    1.032054     0.518879     0.523778
   4   -4   -3 3    1.080986     0.018171     0.017471
   4   -4   -2 3    1.109879     1.009794     0.978258
   4   -4   -1 3    1.113232     1.141193     1.110476
   4   -4    0 3    1.090358     0.029325     0.028646
   4   -4    1 3    1.045740     0.585619     0.591950
   4   -4    2 3    0.986846     0.532942     0.530841
   4   -4    3 3    0.921226     0.252854     0.243726
   4   -3   -7 3    0.867322     0.196300     0.193016
   4   -3   -6 3    0.940752     0.202385     0.202592
   4   -3   -5 3    1.015558     0.223475     0.226439
   4   -3   -4 3    1.085700     0.112463     0.110236
   4   -3   -3 3    1.142414     0.009315     0.009157
   4   -3   -2 3    1.175924     0.013879     0.013424
   4   -3   -1 3    1.179150     0.034750     0.035138
   4   -3    0 3    1.151356     0.029159     0.027867
   4   -3    1 3    1.098569     0.033911     0.032045
   4   -3    2 3    1.030362     0.055461     0.057410
   4   -3    3 3    0.955916     0.018801     0.019464
   4   -3    4 3    0.881860     0.054177     0.052935
   4   -2   -7 3    0.890485     0.463984     0.473243
   4   -2   -6 3    0.970098     0.042107     0.041364
   4   -2   -5 3    1.052225     0.585268     0.584202
   4   -2   -4 3    1.130183     0.388877     0.382706
   4   -2   -3 3    1.193795     0.268138     0.283477
   4   -2   -2 3    1.231319     0.984118     1.037003
   4   -2   -1 3    1.234148     0.163473     0.177433
   4   -2    0 3    1.201579     1.400440     1.455560
   4   -2    1 3    1.141246     0.067653     0.065727
   4   -2    2 3    1.064763     0.170783     0.167686
   4   -2    3 3    0.982752     0.157476     0.161020
   4   -2    4 3    0.902454     0.047342     0.047607
   4   -1   -7 3    0.906155     0.031898     0.031330
   4   -1   -6 3    0.990007     0.156435     0.157276
   4   -1   -5 3    1.077188     0.053858     0.055150
   4   -1   -4 3    1.160559     0.037020     0.036909
   4   -1   -3 3    1.228898     0.015322     0.015878
   4   -1   -2 3    1.268995     0.006070     0.006272
   4   -1   -1 3    1.271136     0.007856     0.007912
   4   -1    0 3    1.234758     0.006684     0.007198
   4   -1    1 3    1.168814     0.130510     0.133481
   4   -1    2 3    1.086449     0.205728     0.198425
   4   -1    3 3    0.999261     0.001412     0.001430
   4   -1    4 3    0.914831     0.254221     0.248734
   4    0   -7 3    0.913010     0.105716     0.106978
   4    0   -6 3    0.998502     3.079922     3.020957
   4    0   -5 3    1.087557     2.427625     2.317941
   4    0   -4 3    1.172806     0.693846     0.690850
   4    0   -3 3    1.242572     2.292656     2.347787
   4    0   -2 3    1.283084     2.004171     2.064168
   4    0   -1 3    1.284310     4.481178     4.727734
   4    0    0 3    1.245921     5.251062     5.317441
   4    0    1 3    1.177508     1.054225     1.036369
   4    0    2 3    1.092813     3.556934     3.334466
   4    0    3 3    1.003735     0.131012     0.132617
   4    0    4 3    0.917900     0.319419     0.316140
   4    1   -7 3    0.910431     0.030487     0.030257
   4    1   -6 3    0.994674     0.166516     0.170010
   4    1   -5 3    1.082026     0.220126     0.206438
   4    1   -4 3    1.165141     0.036204     0.036134
   4    1   -3 3    1.232595     0.058647     0.063155
   4    1   -2 3    1.271150     0.000596     0.000600
   4    1   -1 3    1.271385     0.054969     0.055253
   4    1    0 3    1.233236     0.217645     0.236008
   4    1    1 3    1.166043     0.315069     0.315400
   4    1    2 3    1.083038     0.091116     0.088538
   4    1    3 3    0.995685     0.211758     0.218742
   4    1    4 3    0.911379     0.023569     0.023866
   4    2   -7 3    0.898655     0.505377     0.501888
   4    2   -6 3    0.978937     0.773113     0.763585
   4    2   -5 3    1.061299     0.554855     0.548060
   4    2   -4 3    1.138691     0.915031     0.888291
   4    2   -3 3    1.200599     0.625256     0.655358
   4    2   -2 3    1.235265     1.570413     1.682496
   4    2   -1 3    1.234603     1.922766     2.074939
   4    2    0 3    1.198778     0.315570     0.328193
   4    2    1 3    1.136105     0.823503     0.804435
   4    2    2 3    1.058370     0.203301     0.198552
   4    2    3 3    0.975983     0.053961     0.053362
   4    2    4 3    0.895863     0.595234     0.608759
   4    3   -7 3    0.878712     0.148951     0.146232
   4    3   -6 3    0.952912     0.440676     0.439131
   4    3   -5 3    1.027858     0.130619     0.132538
   4    3   -4 3    1.097063     0.129266     0.124529
   4    3   -3 3    1.151388     0.019737     0.018846
   4    3   -2 3    1.181088     0.089540     0.092181
   4    3   -1 3    1.179745     0.109088     0.110255
   4    3    0 3    1.147665     0.064462     0.063389
   4    3    1 3    1.091709     0.018495     0.017835
   4    3    2 3    1.021704     0.075804     0.079475
   4    3    3 3    0.946613     0.002829     0.002914
   4    3    4 3    0.872677     0.206617     0.203348
   4    4   -6 3    0.918990     0.086990     0.086957
   4    4   -5 3    0.985206     0.337919     0.332898
   4    4   -4 3    1.045109     0.030680     0.031043
   4    4   -3 3    1.091145     0.465113     0.451969
   4    4   -2 3    1.115676     0.547576     0.538543
   4    4   -1 3    1.113900     0.300996     0.293621
   4    4    0 3    1.086181     0.034414     0.033386
   4    4    1 3    1.037866     0.205064     0.205472
   4    4    2 3    0.976732     0.092748     0.091987
   4    4    3 3    0.910161     0.427997     0.423889
   4    5   -6 3    0.879806     0.104512     0.103410
   4    5   -5 3    0.936993     0.065369     0.063612
   4    5   -4 3    0.987623     0.039875     0.040272
   4    5   -3 3    1.025693     0.007147     0.007313
   4    5   -2 3    1.045457     0.032360     0.032766
   4    5   -1 3    1.043466     0.002243     0.002235
   4    5    0 3    1.020082     0.013863     0.014045
   4    5    1 3    0.979310     0.007558     0.007506
   4    5    2 3    0.927087     0.134599     0.133109
   4    5    3 3    0.869284     0.007073     0.006948
   4    6   -5 3    0.886386     1.087989     1.073081
   4    6   -4 3    0.928507     0.261831     0.262190
   4    6   -3 3    0.959517     0.838653     0.871487
   4    6   -2 3    0.975206     0.485233     0.484576
   4    6   -1 3    0.973160     0.692391     0.696480
   4    6    0 3    0.953704     2.855280     2.832510
   4    6    1 3    0.919773     0.161932     0.159050
   4    6    2 3    0.875789     2.226135     2.179934
   4    7   -4 3    0.870504     0.076939     0.075391
   4    7   -3 3    0.895568     0.002935     0.003026
   4    7   -2 3    0.907935     0.072157     0.070823
   4    7   -1 3    0.905937     0.007564     0.007425
   4    7    0 3    0.889850     0.068754     0.070206
   5   -5   -3 3    0.880932     0.029464     0.028671
   5   -5   -2 3    0.891560     0.019728     0.020570
   5   -5   -1 3    0.888543     0.069140     0.071366
   5   -5    0 3    0.872286     0.002854     0.002790
   5   -4   -4 3    0.896972     0.002333     0.002406
   5   -4   -3 3    0.922840     0.036374     0.035776
   5   -4   -2 3    0.934699     0.005660     0.005578
   5   -4   -1 3    0.930848     0.013138     0.013238
   5   -4    0 3    0.911854     0.000587     0.000595
   5   -4    1 3    0.880329     0.071851     0.070765
   5   -3   -5 3    0.891049     1.956143     2.013871
   5   -3   -4 3    0.931440     0.128562     0.128878
   5   -3   -3 3    0.960093     2.716726     2.779217
   5   -3   -2 3    0.973039     0.832737     0.836542
   5   -3   -1 3    0.968275     0.252569     0.252967
   5   -3    0 3    0.946554     0.838018     0.863771
   5   -3    1 3    0.911079     0.180794     0.182162
   5   -2   -5 3    0.915430     0.128826     0.126603
   5   -2   -4 3    0.958986     0.029619     0.030921
   5   -2   -3 3    0.989892     0.004174     0.004184
   5   -2   -2 3    1.003629     0.028083     0.028445
   5   -2   -1 3    0.997941     0.057159     0.056643
   5   -2    0 3    0.973780     0.059052     0.059636
   5   -2    1 3    0.934900     0.050929     0.050151
   5   -2    2 3    0.886398     0.068790     0.067832
   5   -1   -6 3    0.878335     0.775544     0.765935
   5   -1   -5 3    0.931644     0.109353     0.109473
   5   -1   -4 3    0.977240     0.483806     0.482119
   5   -1   -3 3    1.009527     0.615722     0.604146
   5   -1   -2 3    1.023611     0.283060     0.294731
   5   -1   -1 3    1.017088     1.242797     1.224685
   5   -1    0 3    0.991092     0.395696     0.399205
   5   -1    1 3    0.949789     0.838830     0.835459
   5   -1    2 3    0.898718     1.063949     1.055186
   5    0   -6 3    0.884181     0.090237     0.089348
   5    0   -5 3    0.938244     0.124708     0.121797
   5    0   -4 3    0.984421     0.206792     0.207262
   5    0   -3 3    1.016960     0.031397     0.030981
   5    0   -2 3    1.030851     0.031335     0.032207
   5    0   -1 3    1.023690     0.022708     0.023655
   5    0    0 3    0.996737     0.020846     0.021397
   5    0    1 3    0.954348     0.179371     0.180236
   5    0    2 3    0.902236     0.038075     0.038237
   5    1   -6 3    0.881450     0.121169     0.117520
   5    1   -5 3    0.934603     0.357098     0.352384
   5    1   -4 3    0.979780     0.250336     0.252238
   5    1   -3 3    1.011364     0.010177     0.010339
   5    1   -2 3    1.024523     0.138538     0.142878
   5    1   -1 3    1.017002     0.115708     0.114115
   5    1    0 3    0.990108     0.004035     0.004066
   5    1    1 3    0.948128     0.527492     0.529012
   5    1    2 3    0.896639     0.034501     0.035598
   5    2   -6 3    0.870376     0.099068     0.097110
   5    2   -5 3    0.921070     0.052743     0.050765
   5    2   -4 3    0.963804     0.020793     0.021362
   5    2   -3 3    0.993364     0.033251     0.033147
   5    2   -2 3    1.005350     0.004216     0.004304
   5    2   -1 3    0.997778     0.068950     0.068765
   5    2    0 3    0.971916     0.070008     0.070051
   5    2    1 3    0.931740     0.032688     0.032691
   5    2    2 3    0.882421     0.271836     0.268421
   5    3   -5 3    0.898881     2.744264     2.722849
   5    3   -4 3    0.938083     0.184620     0.179590
   5    3   -3 3    0.964854     2.573555     2.586715
   5    3   -2 3    0.975395     0.601588     0.600555
   5    3   -1 3    0.968052     0.198601     0.199546
   5    3    0 3    0.943988     0.639451     0.651091
   5    3    1 3    0.906701     0.678264     0.666201
   5    4   -5 3    0.869869     0.107744     0.105729
   5    4   -4 3    0.904903     0.009044     0.008912
   5    4   -3 3    0.928487     0.025650     0.025683
   5    4   -2 3    0.937485     0.042441     0.040847
   5    4   -1 3    0.930585     0.063179     0.063802
   5    4    0 3    0.908798     0.069315     0.068064
   5    4    1 3    0.875073     0.369682     0.360896
   5    5   -4 3    0.866748     0.328214     0.322792
   5    5   -3 3    0.887081     0.337615     0.338447
   5    5   -2 3    0.894584     0.169421     0.183113
   5    5   -1 3    0.888257     0.441450     0.455630
   5    5    0 3    0.868945     0.335354     0.329557
loop_
	_pd_meas_2theta_scan
	_pd_proc_intensity_total
	_pd_proc_ls_weight
	_pd_calc_intensity_total
   3.998750  1061.800000     0.000942  1076.653459 
   4.002500  1025.000000     0.000976  1076.448006 
   4.006250  1010.200000     0.000990  1076.243209 
   4.010000   994.700000     0.001005  1076.039064 
   4.013750   973.000000     0.001028  1075.835572 
   4.017500  1006.000000     0.000994  1075.632730 
   4.021250   973.600000     0.001027  1075.430536 
   4.025000  1011.100000     0.000989  1075.228990 
   4.028750  1017.900000     0.000982  1075.028090 
   4.032500  1060.200000     0.000943  1074.827834 
   4.036250  1053.900000     0.000949  1074.628220 
   4.040000   996.500000     0.001004  1074.429246 
   4.043750  1057.900000     0.000945  1074.230911 
   4.047500  1035.800000     0.000965  1074.033213 
   4.051250   988.000000     0.001012  1073.836150 
   4.055000  1036.200000     0.000965  1073.639723 
   4.058750  1014.100000     0.000986  1073.443929 
   4.062500  1006.100000     0.000994  1073.248766 
   4.066250  1009.600000     0.000990  1073.054232 
   4.070000  1045.300000     0.000957  1072.860326 
   4.073750  1060.200000     0.000943  1072.667046 
   4.077500  1052.100000     0.000950  1072.474391 
   4.081250  1038.100000     0.000963  1072.282358 
   4.085000  1008.000000     0.000992  1072.090949 
   4.088750  1040.300000     0.000961  1071.900160 
   4.092500   963.300000     0.001038  1071.709990 
   4.096250  1053.900000     0.000949  1071.520436 
   4.100000  1039.300000     0.000962  1071.331499 
   4.103750   985.400000     0.001015  1071.143175 
   4.107500  1074.500000     0.000931  1070.955463 
   4.111250  1017.300000     0.000983  1070.768362 
   4.115000  1046.800000     0.000955  1070.581873 
   4.118750  1011.800000     0.000988  1070.395991 
   4.122500  1019.600000     0.000981  1070.210717 
   4.126250  1029.600000     0.000971  1070.026047 
   4.130000  1058.900000     0.000944  1069.841981 
   4.133750  1045.700000     0.000956  1069.658517 
   4.137500   999.300000     0.001001  1069.475653 
   4.141250  1017.100000     0.000983  1069.293389 
   4.145000   971.100000     0.001030  1069.111724 
   4.148750   994.100000     0.001006  1068.930656 
   4.152500  1008.500000     0.000992  1068.750182 
   4.156250  1026.700000     0.000974  1068.570302 
   4.160000  1027.100000     0.000974  1068.391014 
   4.163750  1068.400000     0.000936  1068.212317 
   4.167500  1020.600000     0.000980  1068.034208 
   4.171250  1037.100000     0.000964  1067.856688 
   4.175000   996.300000     0.001004  1067.679755 
   4.178750   987.300000     0.001013  1067.503408 
   4.182500  1059.800000     0.000944  1067.327644 
   4.186250  1044.500000     0.000957  1067.152462 
   4.190000  1072.200000     0.000933  1066.977862 
   4.193750  1052.700000     0.000950  1066.803840 
   4.197500  1037.400000     0.000964  1066.630397 
   4.201250  1027.000000     0.000974  1066.457530 
   4.205000  1044.700000     0.000957  1066.285240 
   4.208750  1011.200000     0.000989  1066.113525 
   4.212500  1015.300000     0.000985  1065.942382 
   4.216250  1001.700000     0.000998  1065.771811 
   4.220000   979.900000     0.001021  1065.601809 
   4.223750  1073.300000     0.000932  1065.432376 
   4.227500  1026.400000     0.000974  1065.263510 
   4.231250  1038.400000     0.000963  1065.095211 
   4.235000  1117.200000     0.000895  1064.927477 
   4.238750  1030.100000     0.000971  1064.760307 
   4.242500   986.100000     0.001014  1064.593699 
   4.246250  1055.000000     0.000948  1064.427651 
   4.250000   972.500000     0.001028  1064.262163 
   4.253750  1027.300000     0.000973  1064.097233 
   4.257500   992.900000     0.001007  1063.932860 
   4.261250  1030.800000     0.000970  1063.769043 
   4.265000   969.600000     0.001031  1063.605781 
   4.268750  1026.000000     0.000975  1063.443072 
   4.272500  1002.700000     0.000997  1063.280915 
   4.276250  1047.400000     0.000955  1063.119309 
   4.280000  1067.100000     0.000937  1062.958251 
   4.283750  1023.300000     0.000977  1062.797741 
   4.287500  1002.700000     0.000997  1062.637778 
   4.291250   968.200000     0.001033  1062.478361 
   4.295000  1017.700000     0.000983  1062.319489 
   4.298750  1020.300000     0.000980  1062.161160 
   4.302500  1083.700000     0.000923  1062.003373 
   4.306250  1034.000000     0.000967  1061.846126 
   4.310000  1002.200000     0.000998  1061.689419 
   4.313750  1011.900000     0.000988  1061.533249 
   4.317500   997.900000     0.001002  1061.377616 
   4.321250  1045.000000     0.000957  1061.222519 
   4.325000  1043.500000     0.000958  1061.067957 
   4.328750  1051.500000     0.000951  1060.913929 
   4.332500  1010.800000     0.000989  1060.760433 
   4.336250  1048.100000     0.000954  1060.607468 
   4.340000  1051.100000     0.000951  1060.455032 
   4.343750  1025.800000     0.000975  1060.303124 
   4.347500  1018.100000     0.000982  1060.151744 
   4.351250   999.900000     0.001000  1060.000889 
   4.355000  1079.000000     0.000927  1059.850561 
   4.358750  1049.000000     0.000953  1059.700757 
   4.362500  1034.300000     0.000967  1059.551475 
   4.366250  1057.400000     0.000946  1059.402715 
   4.370000   987.200000     0.001013  1059.254474 
   4.373750  1020.400000     0.000980  1059.106753 
   4.377500   987.600000     0.001013  1058.959549 
   4.381250   998.800000     0.001001  1058.812862 
   4.385000   992.700000     0.001007  1058.666692 
   4.388750  1024.100000     0.000976  1058.521037 
   4.392500  1067.700000     0.000937  1058.375896 
   4.396250  1024.000000     0.000977  1058.231266 
   4.400000  1006.700000     0.000993  1058.087147 
   4.403750  1064.400000     0.000939  1057.943539 
   4.407500  1105.700000     0.000904  1057.800439 
   4.411250  1069.700000     0.000935  1057.657846 
   4.415000  1023.900000     0.000977  1057.515762 
   4.418750  1022.400000     0.000978  1057.374183 
   4.422500  1044.300000     0.000958  1057.233109 
   4.426250  1013.500000     0.000987  1057.092539 
   4.430000  1021.500000     0.000979  1056.952470 
   4.433750  1043.300000     0.000958  1056.812902 
   4.437500  1094.200000     0.000914  1056.673835 
   4.441250  1053.900000     0.000949  1056.535266 
   4.445000  1038.000000     0.000963  1056.397196 
   4.448750  1019.100000     0.000981  1056.259624 
   4.452500   991.700000     0.001008  1056.122548 
   4.456250   994.400000     0.001006  1055.985966 
   4.460000  1032.000000     0.000969  1055.849877 
   4.463750  1074.700000     0.000930  1055.714281 
   4.467500  1032.200000     0.000969  1055.579177 
   4.471250  1006.000000     0.000994  1055.444562 
   4.475000  1036.100000     0.000965  1055.310439 
   4.478750   995.000000     0.001005  1055.176804 
   4.482500  1070.500000     0.000934  1055.043657 
   4.486250  1053.900000     0.000949  1054.910996 
   4.490000  1027.100000     0.000974  1054.778820 
   4.493750  1003.000000     0.000997  1054.647128 
   4.497500  1035.700000     0.000966  1054.515920 
   4.501250  1022.800000     0.000978  1054.385193 
   4.505000  1061.800000     0.000942  1054.254949 
   4.508750  1025.400000     0.000975  1054.125185 
   4.512500  1019.500000     0.000981  1053.995901 
   4.516250  1040.700000     0.000961  1053.867095 
   4.520000  1056.900000     0.000946  1053.738765 
   4.523750  1041.300000     0.000960  1053.610912 
   4.527500  1073.200000     0.000932  1053.483534 
   4.531250  1045.600000     0.000956  1053.356630 
   4.535000  1045.800000     0.000956  1053.230200 
   4.538750  1040.600000     0.000961  1053.104243 
   4.542500  1074.000000     0.000931  1052.978757 
   4.546250  1050.500000     0.000952  1052.853741 
   4.550000  1054.500000     0.000948  1052.729195 
   4.553750   996.000000     0.001004  1052.605116 
   4.557500   989.200000     0.001011  1052.481505 
   4.561250  1031.700000     0.000969  1052.358360 
   4.565000  1020.700000     0.000980  1052.235681 
   4.568750  1019.700000     0.000981  1052.113468 
   4.572500  1013.900000     0.000986  1051.991718 
   4.576250  1056.000000     0.000947  1051.870430 
   4.580000  1061.200000     0.000942  1051.749604 
   4.583750  1057.500000     0.000946  1051.629238 
   4.587500  1026.700000     0.000974  1051.509332 
   4.591250  1030.600000     0.000970  1051.389885 
   4.595000  1042.400000     0.000959  1051.270896 
   4.598750  1026.300000     0.000974  1051.152365 
   4.602500  1022.200000     0.000978  1051.034290 
   4.606250  1062.300000     0.000941  1050.916670 
   4.610000  1046.200000     0.000956  1050.799504 
   4.613750  1039.900000     0.000962  1050.682791 
   4.617500  1052.400000     0.000950  1050.566529 
   4.621250  1053.500000     0.000949  1050.450720 
   4.625000  1034.700000     0.000966  1050.335362 
   4.628750  1051.500000     0.000951  1050.220454 
   4.632500  1050.200000     0.000952  1050.105994 
   4.636250  1046.000000     0.000956  1049.991982 
   4.640000  1046.300000     0.000956  1049.878417 
   4.643750  1024.700000     0.000976  1049.765298 
   4.647500  1068.800000     0.000936  1049.652624 
   4.651250  1032.200000     0.000969  1049.540393 
   4.655000  1044.500000     0.000957  1049.428608 
   4.658750  1065.800000     0.000938  1049.317265 
   4.662500  1093.200000     0.000915  1049.206364 
   4.666250  1043.500000     0.000958  1049.095903 
   4.670000  1005.400000     0.000995  1048.985882 
   4.673750  1009.600000     0.000990  1048.876299 
   4.677500  1005.100000     0.000995  1048.767155 
   4.681250  1023.800000     0.000977  1048.658447 
   4.685000  1051.500000     0.000951  1048.550178 
   4.688750  1115.300000     0.000897  1048.442344 
   4.692500  1100.700000     0.000909  1048.334945 
   4.696250  1065.200000     0.000939  1048.227979 
   4.700000  1066.100000     0.000938  1048.121446 
   4.703750  1051.700000     0.000951  1048.015345 
   4.707500  1033.700000     0.000967  1047.909676 
   4.711250  1063.900000     0.000940  1047.804436 
   4.715000  1007.800000     0.000992  1047.699628 
   4.718750  1004.200000     0.000996  1047.595248 
   4.722500  1052.300000     0.000950  1047.491297 
   4.726250  1035.600000     0.000966  1047.387772 
   4.730000  1043.400000     0.000958  1047.284673 
   4.733750  1035.800000     0.000965  1047.182000 
   4.737500  1030.900000     0.000970  1047.079751 
   4.741250  1038.500000     0.000963  1046.977926 
   4.745000  1060.200000     0.000943  1046.876525 
   4.748750  1040.500000     0.000961  1046.775547 
   4.752500  1091.700000     0.000916  1046.674990 
   4.756250  1072.400000     0.000932  1046.574854 
   4.760000  1096.000000     0.000912  1046.475137 
   4.763750  1059.100000     0.000944  1046.375839 
   4.767500  1023.500000     0.000977  1046.276958 
   4.771250  1090.300000     0.000917  1046.178495 
   4.775000  1032.500000     0.000969  1046.080450 
   4.778750  1025.000000     0.000976  1045.982822 
   4.782500  1058.200000     0.000945  1045.885608 
   4.786250  1055.600000     0.000947  1045.788808 
   4.790000  1094.900000     0.000913  1045.692422 
   4.793750  1031.300000     0.000970  1045.596448 
   4.797500  1011.600000     0.000989  1045.500885 
   4.801250  1083.500000     0.000923  1045.405734 
   4.805000  1072.500000     0.000932  1045.310994 
   4.808750  1039.400000     0.000962  1045.216665 
   4.812500  1004.300000     0.000996  1045.122744 
   4.816250   983.000000     0.001017  1045.029231 
   4.820000  1036.500000     0.000965  1044.936125 
   4.823750  1080.400000     0.000926  1044.843426 
   4.827500  1060.900000     0.000943  1044.751132 
   4.831250  1054.900000     0.000948  1044.659243 
   4.835000  1063.800000     0.000940  1044.567759 
   4.838750  1099.900000     0.000909  1044.476680 
   4.842500  1063.400000     0.000940  1044.386003 
   4.846250  1070.600000     0.000934  1044.295728 
   4.850000  1068.900000     0.000936  1044.205855 
   4.853750  1037.900000     0.000963  1044.116381 
   4.857500  1016.600000     0.000984  1044.027308 
   4.861250  1013.200000     0.000987  1043.938633 
   4.865000  1056.900000     0.000946  1043.850358 
   4.868750  1070.300000     0.000934  1043.762481 
   4.872500  1047.200000     0.000955  1043.675001 
   4.876250  1062.800000     0.000941  1043.587917 
   4.880000  1035.400000     0.000966  1043.501229 
   4.883750  1050.800000     0.000952  1043.414935 
   4.887500  1034.300000     0.000967  1043.329034 
   4.891250   974.200000     0.001026  1043.243527 
   4.895000  1022.500000     0.000978  1043.158414 
   4.898750  1064.300000     0.000940  1043.073694 
   4.902500  1006.500000     0.000994  1042.989364 
   4.906250  1051.300000     0.000951  1042.905425 
   4.910000  1030.400000     0.000970  1042.821876 
   4.913750  1009.100000     0.000991  1042.738715 
   4.917500  1013.500000     0.000987  1042.655943 
   4.921250  1011.900000     0.000988  1042.573558 
   4.925000  1096.900000     0.000912  1042.491561 
   4.928750  1066.300000     0.000938  1042.409952 
   4.932500  1057.600000     0.000946  1042.328728 
   4.936250  1114.800000     0.000897  1042.247889 
   4.940000  1094.900000     0.000913  1042.167434 
   4.943750  1055.300000     0.000948  1042.087362 
   4.947500  1053.400000     0.000949  1042.007673 
   4.951250  1036.400000     0.000965  1041.928366 
   4.955000  1018.200000     0.000982  1041.849442 
   4.958750  1039.100000     0.000962  1041.770900 
   4.962500  1044.900000     0.000957  1041.692738 
   4.966250  1093.700000     0.000914  1041.614955 
   4.970000  1030.900000     0.000970  1041.537551 
   4.973750  1002.800000     0.000997  1041.460525 
   4.977500  1093.500000     0.000914  1041.383877 
   4.981250  1024.600000     0.000976  1041.307605 
   4.985000  1057.800000     0.000945  1041.231711 
   4.988750  1072.400000     0.000932  1041.156193 
   4.992500  1052.100000     0.000950  1041.081050 
   4.996250  1028.600000     0.000972  1041.006281 
   5.000000  1066.200000     0.000938  1040.931885 
   5.003750  1070.200000     0.000934  1040.857863 
   5.007500  1071.300000     0.000933  1040.784213 
   5.011250  1041.500000     0.000960  1040.710934 
   5.015000  1013.500000     0.000987  1040.638028 
   5.018750  1047.100000     0.000955  1040.565493 
   5.022500  1052.400000     0.000950  1040.493327 
   5.026250  1004.500000     0.000996  1040.421531 
   5.030000  1031.700000     0.000969  1040.350103 
   5.033750  1119.700000     0.000893  1040.279043 
   5.037500  1088.100000     0.000919  1040.208350 
   5.041250  1067.200000     0.000937  1040.138024 
   5.045000  1069.300000     0.000935  1040.068065 
   5.048750  1095.600000     0.000913  1039.998472 
   5.052500  1044.100000     0.000958  1039.929244 
   5.056250  1055.500000     0.000947  1039.860380 
   5.060000  1027.700000     0.000973  1039.791880 
   5.063750  1058.700000     0.000945  1039.723742 
   5.067500  1065.200000     0.000939  1039.655967 
   5.071250  1038.000000     0.000963  1039.588553 
   5.075000   987.700000     0.001012  1039.521502 
   5.078750  1065.600000     0.000938  1039.454813 
   5.082500  1072.800000     0.000932  1039.388485 
   5.086250  1019.100000     0.000981  1039.322519 
   5.090000  1039.200000     0.000962  1039.256915 
   5.093750   997.900000     0.001002  1039.191676 
   5.097500  1056.400000     0.000947  1039.126802 
   5.101250  1034.700000     0.000966  1039.062295 
   5.105000  1087.400000     0.000920  1038.998163 
   5.108750  1083.200000     0.000923  1038.934411 
   5.112500  1052.900000     0.000950  1038.871050 
   5.116250  1034.300000     0.000967  1038.808094 
   5.120000  1052.500000     0.000950  1038.745568 
   5.123750  1128.000000     0.000887  1038.683507 
   5.127500  1072.100000     0.000933  1038.621961 
   5.131250  1100.200000     0.000909  1038.561005 
   5.135000  1091.200000     0.000916  1038.500766 
   5.138750  1018.700000     0.000982  1038.441410 
   5.142500  1037.300000     0.000964  1038.383167 
   5.146250  1074.400000     0.000931  1038.326269 
   5.150000  1045.200000     0.000957  1038.270581 
   5.153750  1063.500000     0.000940  1038.215180 
   5.157500  1002.100000     0.000998  1038.159033 
   5.161250  1076.800000     0.000929  1038.102044 
   5.165000  1087.300000     0.000920  1038.044632 
   5.168750  1018.900000     0.000981  1037.987140 
   5.172500  1046.700000     0.000955  1037.929756 
   5.176250  1100.600000     0.000909  1037.872583 
   5.180000  1075.000000     0.000930  1037.815679 
   5.183750  1025.300000     0.000975  1037.759076 
   5.187500  1038.000000     0.000963  1037.702793 
   5.191250  1046.400000     0.000956  1037.646841 
   5.195000  1071.800000     0.000933  1037.591226 
   5.198750  1050.500000     0.000952  1037.535951 
   5.202500   986.000000     0.001014  1037.481016 
   5.206250  1038.900000     0.000963  1037.426424 
   5.210000  1020.000000     0.000980  1037.372174 
   5.213750  1033.500000     0.000968  1037.318266 
   5.217500  1098.100000     0.000911  1037.264699 
   5.221250  1049.600000     0.000953  1037.211472 
   5.225000  1083.500000     0.000923  1037.158588 
   5.228750  1001.000000     0.000999  1037.106044 
   5.232500  1031.200000     0.000970  1037.053839 
   5.236250  1053.800000     0.000949  1037.001973 
   5.240000  1129.300000     0.000886  1036.950445 
   5.243750  1061.100000     0.000942  1036.899255 
   5.247500  1058.000000     0.000945  1036.848402 
   5.251250  1064.400000     0.000939  1036.797886 
   5.255000  1090.400000     0.000917  1036.747707 
   5.258750  1056.100000     0.000947  1036.697865 
   5.262500  1013.700000     0.000986  1036.648359 
   5.266250  1016.300000     0.000984  1036.599187 
   5.270000  1029.300000     0.000972  1036.550350 
   5.273750  1031.200000     0.000970  1036.501846 
   5.277500  1063.500000     0.000940  1036.453676 
   5.281250  1098.200000     0.000911  1036.405838 
   5.285000  1034.500000     0.000967  1036.358335 
   5.288750  1034.700000     0.000966  1036.311164 
   5.292500  1082.500000     0.000924  1036.264325 
   5.296250  1085.600000     0.000921  1036.217816 
   5.300000  1102.500000     0.000907  1036.171639 
   5.303750  1073.100000     0.000932  1036.125791 
   5.307500  1047.900000     0.000954  1036.080273 
   5.311250  1004.200000     0.000996  1036.035084 
   5.315000  1057.600000     0.000946  1035.990225 
   5.318750  1004.900000     0.000995  1035.945695 
   5.322500  1005.800000     0.000994  1035.901494 
   5.326250  1077.600000     0.000928  1035.857619 
   5.330000  1064.000000     0.000940  1035.814071 
   5.333750  1097.500000     0.000911  1035.770850 
   5.337500  1079.300000     0.000927  1035.727955 
   5.341250  1057.700000     0.000945  1035.685385 
   5.345000  1036.700000     0.000965  1035.643142 
   5.348750  1045.100000     0.000957  1035.601225 
   5.352500  1072.600000     0.000932  1035.559632 
   5.356250  1064.100000     0.000940  1035.518362 
   5.360000  1069.700000     0.000935  1035.477416 
   5.363750  1032.200000     0.000969  1035.436793 
   5.367500  1073.200000     0.000932  1035.396493 
   5.371250  1057.800000     0.000945  1035.356514 
   5.375000  1028.200000     0.000973  1035.316859 
   5.378750  1036.200000     0.000965  1035.277526 
   5.382500  1022.100000     0.000978  1035.238514 
   5.386250  1030.700000     0.000970  1035.199823 
   5.390000  1094.600000     0.000914  1035.161451 
   5.393750  1092.500000     0.000915  1035.123399 
   5.397500  1007.800000     0.000992  1035.085666 
   5.401250  1048.900000     0.000953  1035.048252 
   5.405000  1051.300000     0.000951  1035.011158 
   5.408750  1091.300000     0.000916  1034.974383 
   5.412500  1029.600000     0.000971  1034.937926 
   5.416250  1037.300000     0.000964  1034.901785 
   5.420000  1054.000000     0.000949  1034.865962 
   5.423750  1026.700000     0.000974  1034.830455 
   5.427500  1061.600000     0.000942  1034.795264 
   5.431250  1075.900000     0.000929  1034.760388 
   5.435000  1100.900000     0.000908  1034.725830 
   5.438750  1033.000000     0.000968  1034.691588 
   5.442500  1031.800000     0.000969  1034.657660 
   5.446250  1082.800000     0.000924  1034.624046 
   5.450000  1040.700000     0.000961  1034.590745 
   5.453750  1086.300000     0.000921  1034.557759 
   5.457500  1027.700000     0.000973  1034.525085 
   5.461250  1051.200000     0.000951  1034.492724 
   5.465000  1043.000000     0.000959  1034.460677 
   5.468750  1004.800000     0.000995  1034.428943 
   5.472500  1034.200000     0.000967  1034.397520 
   5.476250  1047.000000     0.000955  1034.366409 
   5.480000  1006.800000     0.000993  1034.335608 
   5.483750  1034.000000     0.000967  1034.305118 
   5.487500  1072.600000     0.000932  1034.274938 
   5.491250  1098.400000     0.000910  1034.245068 
   5.495000  1125.300000     0.000889  1034.215510 
   5.498750  1063.000000     0.000941  1034.186261 
   5.502500  1053.700000     0.000949  1034.157322 
   5.506250  1035.900000     0.000965  1034.128691 
   5.510000  1087.400000     0.000920  1034.100368 
   5.513750  1047.500000     0.000955  1034.072353 
   5.517500  1045.100000     0.000957  1034.044645 
   5.521250   988.800000     0.001011  1034.017245 
   5.525000  1038.800000     0.000963  1033.990153 
   5.528750  1074.100000     0.000931  1033.963369 
   5.532500  1047.400000     0.000955  1033.936891 
   5.536250  1062.400000     0.000941  1033.910720 
   5.540000  1044.200000     0.000958  1033.884854 
   5.543750  1017.500000     0.000983  1033.859293 
   5.547500  1068.500000     0.000936  1033.834037 
   5.551250  1099.800000     0.000909  1033.809087 
   5.555000  1065.500000     0.000939  1033.784442 
   5.558750  1028.900000     0.000972  1033.760103 
   5.562500  1038.700000     0.000963  1033.736068 
   5.566250  1128.500000     0.000886  1033.712336 
   5.570000  1077.100000     0.000928  1033.688908 
   5.573750  1015.900000     0.000984  1033.665783 
   5.577500  1082.700000     0.000924  1033.642961 
   5.581250  1063.200000     0.000941  1033.620442 
   5.585000  1063.500000     0.000940  1033.598227 
   5.588750  1107.700000     0.000903  1033.576315 
   5.592500  1034.500000     0.000967  1033.554705 
   5.596250  1054.400000     0.000948  1033.533396 
   5.600000  1041.100000     0.000961  1033.512389 
   5.603750  1062.300000     0.000941  1033.491683 
   5.607500  1083.300000     0.000923  1033.471278 
   5.611250  1054.800000     0.000948  1033.451174 
   5.615000  1091.000000     0.000917  1033.431372 
   5.618750  1019.900000     0.000980  1033.411871 
   5.622500  1025.200000     0.000975  1033.392671 
   5.626250  1132.900000     0.000883  1033.373770 
   5.630000   994.900000     0.001005  1033.355169 
   5.633750  1063.600000     0.000940  1033.336868 
   5.637500  1085.700000     0.000921  1033.318866 
   5.641250  1012.100000     0.000988  1033.301163 
   5.645000  1050.100000     0.000952  1033.283761 
   5.648750  1021.800000     0.000979  1033.266659 
   5.652500  1108.600000     0.000902  1033.249855 
   5.656250  1097.600000     0.000911  1033.233350 
   5.660000  1070.400000     0.000934  1033.217143 
   5.663750  1007.900000     0.000992  1033.201234 
   5.667500   991.200000     0.001009  1033.185623 
   5.671250  1123.500000     0.000890  1033.170310 
   5.675000  1089.400000     0.000918  1033.155297 
   5.678750  1098.700000     0.000910  1033.140583 
   5.682500  1122.400000     0.000891  1033.126166 
   5.686250  1122.400000     0.000891  1033.112047 
   5.690000  1068.300000     0.000936  1033.098225 
   5.693750  1143.600000     0.000874  1033.084700 
   5.697500  1159.900000     0.000862  1033.071472 
   5.701250  1159.900000     0.000862  1033.058542 
   5.705000  1123.300000     0.000890  1033.045910 
   5.708750  1173.000000     0.000853  1033.033577 
   5.712500  1179.300000     0.000848  1033.021540 
   5.716250  1183.200000     0.000845  1033.009801 
   5.720000  1149.200000     0.000870  1032.998358 
   5.723750  1148.500000     0.000871  1032.987213 
   5.727500  1124.900000     0.000889  1032.976364 
   5.731250  1143.900000     0.000874  1032.965811 
   5.735000  1115.900000     0.000896  1032.955558 
   5.738750  1110.600000     0.000900  1032.945603 
   5.742500  1144.500000     0.000874  1032.935945 
   5.746250  1120.100000     0.000893  1032.926584 
   5.750000  1068.700000     0.000936  1032.917520 
   5.753750  1019.500000     0.000981  1032.908753 
   5.757500  1075.500000     0.000930  1032.900283 
   5.761250  1129.000000     0.000886  1032.892111 
   5.765000  1117.600000     0.000895  1032.884238 
   5.768750  1049.600000     0.000953  1032.876664 
   5.772500  1039.100000     0.000962  1032.869388 
   5.776250  1102.300000     0.000907  1032.862409 
   5.780000  1109.100000     0.000902  1032.855728 
   5.783750  1112.700000     0.000899  1032.849346 
   5.787500  1087.200000     0.000920  1032.843262 
   5.791250  1070.100000     0.000934  1032.837476 
   5.795000  1096.900000     0.000912  1032.831992 
   5.798750  1093.100000     0.000915  1032.826808 
   5.802500  1098.600000     0.000910  1032.821924 
   5.806250  1054.900000     0.000948  1032.817339 
   5.810000  1026.700000     0.000974  1032.813054 
   5.813750  1069.600000     0.000935  1032.809069 
   5.817500  1055.200000     0.000948  1032.805385 
   5.821250  1089.500000     0.000918  1032.802002 
   5.825000  1113.600000     0.000898  1032.798923 
   5.828750  1086.400000     0.000920  1032.796147 
   5.832500  1075.500000     0.000930  1032.793674 
   5.836250  1063.600000     0.000940  1032.791503 
   5.840000  1021.300000     0.000979  1032.789636 
   5.843750  1029.300000     0.000972  1032.788072 
   5.847500  1078.700000     0.000927  1032.786813 
   5.851250  1075.500000     0.000930  1032.785858 
   5.855000  1071.000000     0.000934  1032.785212 
   5.858750  1098.600000     0.000910  1032.784873 
   5.862500  1098.400000     0.000910  1032.784842 
   5.866250  1047.600000     0.000955  1032.785118 
   5.870000  1030.900000     0.000970  1032.785702 
   5.873750  1089.400000     0.000918  1032.786596 
   5.877500  1092.600000     0.000915  1032.787799 
   5.881250  1080.800000     0.000925  1032.789314 
   5.885000  1009.800000     0.000990  1032.791143 
   5.888750  1090.800000     0.000917  1032.793286 
   5.892500  1048.700000     0.000954  1032.795743 
   5.896250  1042.300000     0.000959  1032.798515 
   5.900000  1112.600000     0.000899  1032.801603 
   5.903750  1082.200000     0.000924  1032.805008 
   5.907500  1055.900000     0.000947  1032.808731 
   5.911250  1080.800000     0.000925  1032.812773 
   5.915000  1040.700000     0.000961  1032.817140 
   5.918750  1097.800000     0.000911  1032.821831 
   5.922500  1049.600000     0.000953  1032.826845 
   5.926250  1062.300000     0.000941  1032.832185 
   5.930000  1048.000000     0.000954  1032.837851 
   5.933750  1122.600000     0.000891  1032.843846 
   5.937500  1089.700000     0.000918  1032.850172 
   5.941250  1059.800000     0.000944  1032.856829 
   5.945000  1078.800000     0.000927  1032.863823 
   5.948750  1067.100000     0.000937  1032.871156 
   5.952500  1019.900000     0.000980  1032.878827 
   5.956250  1099.900000     0.000909  1032.886838 
   5.960000  1102.600000     0.000907  1032.895192 
   5.963750  1075.600000     0.000930  1032.903890 
   5.967500  1043.000000     0.000959  1032.912936 
   5.971250  1083.500000     0.000923  1032.922332 
   5.975000  1066.600000     0.000938  1032.932086 
   5.978750  1054.100000     0.000949  1032.942197 
   5.982500  1082.500000     0.000924  1032.952667 
   5.986250  1085.400000     0.000921  1032.963499 
   5.990000  1113.800000     0.000898  1032.974697 
   5.993750  1051.400000     0.000951  1032.986263 
   5.997500  1024.000000     0.000977  1032.998202 
   6.001250  1048.800000     0.000953  1033.010518 
   6.005000  1058.500000     0.000945  1033.023218 
   6.008750  1152.200000     0.000868  1033.036306 
   6.012500  1121.300000     0.000892  1033.049783 
   6.016250  1075.200000     0.000930  1033.063654 
   6.020000  1028.600000     0.000972  1033.077924 
   6.023750  1017.100000     0.000983  1033.092598 
   6.027500  1056.300000     0.000947  1033.107680 
   6.031250  1101.000000     0.000908  1033.123178 
   6.035000  1091.300000     0.000916  1033.139103 
   6.038750  1090.900000     0.000917  1033.155458 
   6.042500  1091.800000     0.000916  1033.172248 
   6.046250  1059.300000     0.000944  1033.189479 
   6.050000  1069.600000     0.000935  1033.207158 
   6.053750  1096.600000     0.000912  1033.225293 
   6.057500  1149.000000     0.000870  1033.243893 
   6.061250  1128.300000     0.000886  1033.262966 
   6.065000  1040.100000     0.000961  1033.282529 
   6.068750  1047.700000     0.000954  1033.302587 
   6.072500  1018.900000     0.000981  1033.323148 
   6.076250  1021.600000     0.000979  1033.344222 
   6.080000  1013.200000     0.000987  1033.365821 
   6.083750  1015.600000     0.000985  1033.387956 
   6.087500  1131.000000     0.000884  1033.410640 
   6.091250  1054.900000     0.000948  1033.433886 
   6.095000  1032.900000     0.000968  1033.457720 
   6.098750  1131.700000     0.000884  1033.482151 
   6.102500  1032.800000     0.000968  1033.507191 
   6.106250  1037.500000     0.000964  1033.532858 
   6.110000  1088.500000     0.000919  1033.559168 
   6.113750  1035.900000     0.000965  1033.586142 
   6.117500  1121.200000     0.000892  1033.613800 
   6.121250  1124.400000     0.000889  1033.642164 
   6.125000   996.500000     0.001004  1033.671270 
   6.128750   997.400000     0.001003  1033.701139 
   6.132500  1039.200000     0.000962  1033.731790 
   6.136250  1044.900000     0.000957  1033.763251 
   6.140000  1010.200000     0.000990  1033.795553 
   6.143750   991.900000     0.001008  1033.828727 
   6.147500   998.300000     0.001002  1033.862810 
   6.151250  1149.800000     0.000870  1033.897837 
   6.155000  1110.200000     0.000901  1033.933869 
   6.158750  1054.600000     0.000948  1033.970941 
   6.162500  1058.300000     0.000945  1034.009090 
   6.166250  1055.100000     0.000948  1034.048366 
   6.170000  1070.700000     0.000934  1034.088821 
   6.173750  1055.100000     0.000948  1034.130513 
   6.177500  1052.500000     0.000950  1034.173504 
   6.181250  1030.500000     0.000970  1034.217862 
   6.185000  1077.700000     0.000928  1034.263692 
   6.188750  1062.600000     0.000941  1034.311059 
   6.192500  1081.500000     0.000925  1034.360036 
   6.196250  1114.300000     0.000897  1034.410716 
   6.200000  1080.400000     0.000926  1034.463199 
   6.203750  1009.500000     0.000991  1034.517595 
   6.207500  1084.200000     0.000922  1034.574025 
   6.211250  1037.600000     0.000964  1034.632618 
   6.215000  1025.500000     0.000975  1034.693575 
   6.218750  1085.400000     0.000921  1034.757033 
   6.222500  1093.300000     0.000915  1034.823141 
   6.226250  1056.600000     0.000946  1034.892089 
   6.230000  1063.900000     0.000940  1034.964087 
   6.233750  1059.600000     0.000944  1035.039366 
   6.237500  1039.500000     0.000962  1035.118180 
   6.241250  1037.900000     0.000963  1035.200813 
   6.245000  1072.300000     0.000933  1035.287681 
   6.248750  1102.500000     0.000907  1035.379103 
   6.252500  1059.400000     0.000944  1035.475424 
   6.256250  1047.200000     0.000955  1035.577082 
   6.260000  1115.500000     0.000896  1035.684567 
   6.263750  1117.400000     0.000895  1035.798429 
   6.267500  1092.200000     0.000916  1035.919285 
   6.271250  1060.300000     0.000943  1036.047832 
   6.275000  1054.000000     0.000949  1036.185082 
   6.278750  1068.300000     0.000936  1036.331875 
   6.282500  1101.600000     0.000908  1036.489148 
   6.286250  1120.600000     0.000892  1036.658079 
   6.290000  1151.700000     0.000868  1036.840017 
   6.293750  1073.200000     0.000932  1037.036512 
   6.297500  1055.600000     0.000947  1037.249351 
   6.301250  1099.900000     0.000909  1037.480601 
   6.305000  1031.900000     0.000969  1037.733231 
   6.308750  1018.000000     0.000982  1038.009943 
   6.312500  1083.600000     0.000923  1038.313827 
   6.316250  1073.300000     0.000932  1038.648779 
   6.320000  1033.700000     0.000967  1039.019378 
   6.323750  1099.300000     0.000910  1039.431011 
   6.327500  1059.500000     0.000944  1039.890012 
   6.331250  1065.400000     0.000939  1040.403825 
   6.335000  1038.900000     0.000963  1040.982978 
   6.338750  1064.700000     0.000939  1041.637481 
   6.342500  1101.200000     0.000908  1042.378654 
   6.346250  1098.900000     0.000910  1043.220385 
   6.350000  1106.000000     0.000904  1044.178565 
   6.353750  1079.100000     0.000927  1045.271195 
   6.357500  1082.700000     0.000924  1046.518392 
   6.361250  1077.300000     0.000928  1047.942193 
   6.365000  1120.900000     0.000892  1049.571485 
   6.368750  1071.300000     0.000933  1051.428537 
   6.372500  1057.500000     0.000946  1053.532663 
   6.376250  1076.300000     0.000929  1055.900247 
   6.380000  1109.600000     0.000901  1058.537763 
   6.383750  1114.500000     0.000897  1061.435384 
   6.387500  1123.000000     0.000890  1064.558903 
   6.391250  1011.500000     0.000989  1067.840503 
   6.395000  1039.000000     0.000962  1071.166799 
   6.398750  1081.900000     0.000924  1074.367177 
   6.402500  1044.900000     0.000957  1077.232532 
   6.406250  1060.100000     0.000943  1079.528473 
   6.410000  1054.700000     0.000948  1081.028595 
   6.413750  1035.800000     0.000965  1081.559054 
   6.417500  1041.100000     0.000961  1081.041329 
   6.421250  1105.800000     0.000904  1079.516686 
   6.425000  1025.000000     0.000976  1077.125979 
   6.428750  1002.200000     0.000998  1074.127632 
   6.432500  1094.900000     0.000913  1070.790321 
   6.436250  1132.400000     0.000883  1067.348494 
   6.440000  1092.300000     0.000915  1063.986191 
   6.443750  1074.500000     0.000931  1060.829141 
   6.447500  1124.900000     0.000889  1057.949729 
   6.451250  1126.200000     0.000888  1055.378388 
   6.455000  1104.400000     0.000905  1053.123347 
   6.458750  1033.500000     0.000968  1051.162246 
   6.462500  1080.100000     0.000926  1049.464591 
   6.466250  1075.000000     0.000930  1048.000246 
   6.470000  1081.400000     0.000925  1046.739147 
   6.473750  1093.200000     0.000915  1045.653160 
   6.477500  1040.000000     0.000962  1044.716983 
   6.481250  1096.800000     0.000912  1043.908453 
   6.485000  1160.200000     0.000862  1043.210707 
   6.488750  1038.100000     0.000963  1042.605525 
   6.492500  1080.200000     0.000926  1042.078267 
   6.496250  1124.600000     0.000889  1041.617660 
   6.500000  1034.400000     0.000967  1041.214239 
   6.503750  1026.300000     0.000974  1040.860049 
   6.507500  1077.400000     0.000928  1040.548401 
   6.511250  1004.300000     0.000996  1040.273654 
   6.515000  1012.800000     0.000987  1040.031706 
   6.518750  1080.400000     0.000926  1039.817941 
   6.522500  1073.900000     0.000931  1039.628611 
   6.526250  1053.600000     0.000949  1039.460821 
   6.530000  1088.800000     0.000918  1039.312082 
   6.533750  1070.400000     0.000934  1039.180253 
   6.537500  1082.700000     0.000924  1039.063480 
   6.541250  1091.000000     0.000917  1038.960156 
   6.545000  1112.300000     0.000899  1038.869136 
   6.548750  1090.100000     0.000917  1038.788997 
   6.552500  1077.300000     0.000928  1038.718547 
   6.556250  1024.000000     0.000977  1038.656858 
   6.560000  1052.300000     0.000950  1038.603111 
   6.563750  1100.000000     0.000909  1038.556582 
   6.567500  1110.500000     0.000900  1038.516629 
   6.571250  1056.200000     0.000947  1038.482681 
   6.575000  1072.700000     0.000932  1038.454345 
   6.578750  1144.800000     0.000874  1038.431080 
   6.582500  1042.300000     0.000959  1038.412421 
   6.586250  1034.300000     0.000967  1038.398008 
   6.590000  1131.200000     0.000884  1038.387515 
   6.593750  1068.000000     0.000936  1038.380649 
   6.597500  1092.000000     0.000916  1038.377144 
   6.601250  1061.500000     0.000942  1038.376760 
   6.605000  1125.900000     0.000888  1038.379342 
   6.608750  1099.200000     0.000910  1038.384648 
   6.612500  1092.100000     0.000916  1038.392468 
   6.616250  1067.600000     0.000937  1038.402638 
   6.620000  1080.600000     0.000925  1038.415012 
   6.623750  1067.700000     0.000937  1038.429452 
   6.627500  1160.100000     0.000862  1038.445835 
   6.631250  1089.600000     0.000918  1038.464046 
   6.635000  1128.400000     0.000886  1038.484016 
   6.638750  1106.900000     0.000903  1038.505624 
   6.642500  1073.700000     0.000931  1038.528763 
   6.646250  1114.600000     0.000897  1038.553352 
   6.650000  1088.500000     0.000919  1038.579316 
   6.653750  1063.300000     0.000940  1038.606585 
   6.657500  1079.500000     0.000926  1038.635095 
   6.661250  1068.100000     0.000936  1038.664785 
   6.665000  1079.500000     0.000926  1038.695624 
   6.668750  1048.300000     0.000954  1038.727544 
   6.672500  1087.900000     0.000919  1038.760487 
   6.676250  1032.400000     0.000969  1038.794408 
   6.680000  1108.100000     0.000902  1038.829265 
   6.683750  1069.500000     0.000935  1038.865021 
   6.687500  1146.000000     0.000873  1038.901639 
   6.691250  1151.600000     0.000868  1038.939086 
   6.695000  1134.400000     0.000882  1038.977353 
   6.698750  1067.000000     0.000937  1039.016459 
   6.702500  1063.000000     0.000941  1039.056633 
   6.706250  1094.400000     0.000914  1039.098359 
   6.710000  1115.400000     0.000897  1039.142165 
   6.713750  1211.100000     0.000826  1039.188671 
   6.717500  1075.400000     0.000930  1039.238915 
   6.721250  1112.000000     0.000899  1039.294663 
   6.725000  1094.500000     0.000914  1039.359141 
   6.728750  1110.400000     0.000901  1039.437379 
   6.732500  1074.700000     0.000930  1039.537384 
   6.736250  1050.200000     0.000952  1039.672271 
   6.740000  1080.300000     0.000926  1039.863224 
   6.743750  1027.100000     0.000974  1040.144369 
   6.747500  1062.700000     0.000941  1040.569935 
   6.751250  1067.400000     0.000937  1041.218290 
   6.755000  1072.700000     0.000932  1042.156177 
   6.758750  1123.100000     0.000890  1043.234998 
   6.762500  1066.700000     0.000937  1044.111889 
   6.766250  1076.600000     0.000929  1044.655776 
   6.770000  1118.600000     0.000894  1044.970602 
   6.773750  1110.100000     0.000901  1045.167082 
   6.777500  1103.300000     0.000906  1045.305750 
   6.781250  1096.500000     0.000912  1045.416507 
   6.785000  1040.700000     0.000961  1045.513844 
   6.788750  1058.600000     0.000945  1045.605154 
   6.792500  1159.500000     0.000862  1045.693815 
   6.796250  1059.700000     0.000944  1045.781453 
   6.800000  1122.400000     0.000891  1045.868981 
   6.803750  1097.300000     0.000911  1045.956944 
   6.807500  1159.300000     0.000863  1046.045557 
   6.811250  1076.300000     0.000929  1046.134853 
   6.815000  1080.500000     0.000925  1046.224847 
   6.818750  1048.300000     0.000954  1046.315530 
   6.822500  1099.100000     0.000910  1046.406897 
   6.826250  1071.600000     0.000933  1046.498945 
   6.830000  1076.800000     0.000929  1046.591674 
   6.833750  1111.600000     0.000900  1046.685086 
   6.837500  1101.100000     0.000908  1046.779180 
   6.841250  1060.500000     0.000943  1046.873956 
   6.845000  1053.700000     0.000949  1046.969429 
   6.848750  1091.300000     0.000916  1047.065593 
   6.852500  1095.600000     0.000913  1047.162442 
   6.856250  1144.500000     0.000874  1047.259979 
   6.860000  1065.900000     0.000938  1047.358204 
   6.863750  1077.400000     0.000928  1047.457120 
   6.867500  1086.700000     0.000920  1047.556729 
   6.871250  1092.800000     0.000915  1047.657032 
   6.875000  1088.100000     0.000919  1047.758046 
   6.878750  1123.700000     0.000890  1047.859768 
   6.882500  1118.700000     0.000894  1047.962192 
   6.886250  1065.500000     0.000939  1048.065322 
   6.890000  1091.900000     0.000916  1048.169161 
   6.893750  1064.600000     0.000939  1048.273712 
   6.897500  1125.000000     0.000889  1048.378980 
   6.901250  1012.300000     0.000988  1048.484966 
   6.905000  1061.800000     0.000942  1048.591692 
   6.908750  1101.100000     0.000908  1048.699152 
   6.912500  1157.200000     0.000864  1048.807344 
   6.916250  1034.000000     0.000967  1048.916272 
   6.920000  1089.300000     0.000918  1049.025942 
   6.923750  1071.100000     0.000934  1049.136357 
   6.927500  1088.300000     0.000919  1049.247522 
   6.931250   995.900000     0.001004  1049.359443 
   6.935000  1115.500000     0.000896  1049.472141 
   6.938750   975.900000     0.001025  1049.585613 
   6.942500  1031.800000     0.000969  1049.699857 
   6.946250  1021.200000     0.000979  1049.814878 
   6.950000  1050.200000     0.000952  1049.930684 
   6.953750  1038.200000     0.000963  1050.047279 
   6.957500  1096.900000     0.000912  1050.164670 
   6.961250  1059.200000     0.000944  1050.282864 
   6.965000  1060.800000     0.000943  1050.401883 
   6.968750  1111.600000     0.000900  1050.521727 
   6.972500  1076.100000     0.000929  1050.642394 
   6.976250  1055.200000     0.000948  1050.763890 
   6.980000  1092.400000     0.000915  1050.886225 
   6.983750  1077.100000     0.000928  1051.009404 
   6.987500  1074.200000     0.000931  1051.133436 
   6.991250  1052.400000     0.000950  1051.258328 
   6.995000  1081.800000     0.000924  1051.384107 
   6.998750  1137.900000     0.000879  1051.510772 
   7.002500  1117.000000     0.000895  1051.638322 
   7.006250  1100.800000     0.000908  1051.766767 
   7.010000  1111.400000     0.000900  1051.896115 
   7.013750  1081.200000     0.000925  1052.026374 
   7.017500  1061.100000     0.000942  1052.157554 
   7.021250  1071.100000     0.000934  1052.289665 
   7.025000  1076.000000     0.000929  1052.422737 
   7.028750  1072.900000     0.000932  1052.556768 
   7.032500  1096.400000     0.000912  1052.691761 
   7.036250  1074.100000     0.000931  1052.827724 
   7.040000  1117.200000     0.000895  1052.964668 
   7.043750  1056.000000     0.000947  1053.102605 
   7.047500  1118.300000     0.000894  1053.241545 
   7.051250  1098.500000     0.000910  1053.381499 
   7.055000  1072.300000     0.000933  1053.522502 
   7.058750  1057.800000     0.000945  1053.664553 
   7.062500  1136.100000     0.000880  1053.807655 
   7.066250  1102.000000     0.000907  1053.951819 
   7.070000  1088.100000     0.000919  1054.097058 
   7.073750  1068.500000     0.000936  1054.243384 
   7.077500  1092.900000     0.000915  1054.390811 
   7.081250  1057.300000     0.000946  1054.539353 
   7.085000  1041.600000     0.000960  1054.689047 
   7.088750  1036.200000     0.000965  1054.839895 
   7.092500  1104.500000     0.000905  1054.991900 
   7.096250  1099.400000     0.000910  1055.145076 
   7.100000  1054.700000     0.000948  1055.299438 
   7.103750  1120.500000     0.000892  1055.455001 
   7.107500  1074.200000     0.000931  1055.611780 
   7.111250  1012.900000     0.000987  1055.769792 
   7.115000  1113.900000     0.000898  1055.929081 
   7.118750  1081.700000     0.000924  1056.089648 
   7.122500  1149.500000     0.000870  1056.251499 
   7.126250  1128.700000     0.000886  1056.414651 
   7.130000  1080.600000     0.000925  1056.579120 
   7.133750  1103.600000     0.000906  1056.744925 
   7.137500  1158.500000     0.000863  1056.912084 
   7.141250  1108.300000     0.000902  1057.080616 
   7.145000  1062.800000     0.000941  1057.250573 
   7.148750  1125.900000     0.000888  1057.421957 
   7.152500  1097.900000     0.000911  1057.594775 
   7.156250  1103.500000     0.000906  1057.769047 
   7.160000  1075.600000     0.000930  1057.944794 
   7.163750  1048.500000     0.000954  1058.122038 
   7.167500  1105.000000     0.000905  1058.300800 
   7.171250  1089.300000     0.000918  1058.481102 
   7.175000  1079.500000     0.000926  1058.663005 
   7.178750  1108.600000     0.000902  1058.846513 
   7.182500  1088.200000     0.000919  1059.031635 
   7.186250  1111.600000     0.000900  1059.218394 
   7.190000  1050.200000     0.000952  1059.406816 
   7.193750  1164.800000     0.000859  1059.596926 
   7.197500  1085.600000     0.000921  1059.788751 
   7.201250  1113.700000     0.000898  1059.982318 
   7.205000  1114.200000     0.000898  1060.177695 
   7.208750  1087.200000     0.000920  1060.374892 
   7.212500  1070.900000     0.000934  1060.573916 
   7.216250  1045.600000     0.000956  1060.774799 
   7.220000  1063.300000     0.000940  1060.977570 
   7.223750  1073.100000     0.000932  1061.182261 
   7.227500  1103.400000     0.000906  1061.388902 
   7.231250  1105.500000     0.000905  1061.597527 
   7.235000  1071.700000     0.000933  1061.808216 
   7.238750  1098.400000     0.000910  1062.020981 
   7.242500  1088.500000     0.000919  1062.235834 
   7.246250  1105.900000     0.000904  1062.452811 
   7.250000  1160.400000     0.000862  1062.671949 
   7.253750  1146.500000     0.000872  1062.893285 
   7.257500  1055.200000     0.000948  1063.116858 
   7.261250  1067.300000     0.000937  1063.342707 
   7.265000  1075.200000     0.000930  1063.570928 
   7.268750  1087.900000     0.000919  1063.801536 
   7.272500  1122.000000     0.000891  1064.034547 
   7.276250  1121.000000     0.000892  1064.270006 
   7.280000  1123.800000     0.000890  1064.507957 
   7.283750  1105.100000     0.000905  1064.748445 
   7.287500  1130.200000     0.000885  1064.991519 
   7.291250  1095.000000     0.000913  1065.237226 
   7.295000  1088.100000     0.000919  1065.485680 
   7.298750  1087.100000     0.000920  1065.736901 
   7.302500  1066.200000     0.000938  1065.990911 
   7.306250  1106.400000     0.000904  1066.247763 
   7.310000  1130.800000     0.000884  1066.507514 
   7.313750  1129.300000     0.000886  1066.770219 
   7.317500  1095.700000     0.000913  1067.035936 
   7.321250  1069.700000     0.000935  1067.304724 
   7.325000  1097.600000     0.000911  1067.576721 
   7.328750  1079.400000     0.000926  1067.851952 
   7.332500  1073.000000     0.000932  1068.130448 
   7.336250  1146.300000     0.000872  1068.412275 
   7.340000  1089.700000     0.000918  1068.697500 
   7.343750  1157.900000     0.000864  1068.986195 
   7.347500  1155.900000     0.000865  1069.278430 
   7.351250  1042.600000     0.000959  1069.574280 
   7.355000  1066.900000     0.000937  1069.873910 
   7.358750  1149.400000     0.000870  1070.177356 
   7.362500  1120.300000     0.000893  1070.484657 
   7.366250  1089.000000     0.000918  1070.795896 
   7.370000  1075.300000     0.000930  1071.111159 
   7.373750  1087.300000     0.000920  1071.430532 
   7.377500  1084.200000     0.000922  1071.754106 
   7.381250  1138.800000     0.000878  1072.081974 
   7.385000  1106.300000     0.000904  1072.414338 
   7.388750  1092.000000     0.000916  1072.751247 
   7.392500  1164.600000     0.000859  1073.092752 
   7.396250  1162.200000     0.000860  1073.438958 
   7.400000  1122.100000     0.000891  1073.789973 
   7.403750  1181.500000     0.000846  1074.145908 
   7.407500  1123.700000     0.000890  1074.506876 
   7.411250  1073.000000     0.000932  1074.872996 
   7.415000  1062.100000     0.000942  1075.244518 
   7.418750  1115.500000     0.000896  1075.621507 
   7.422500  1121.600000     0.000892  1076.004033 
   7.426250  1092.800000     0.000915  1076.392230 
   7.430000  1119.000000     0.000894  1076.786234 
   7.433750  1063.200000     0.000941  1077.186189 
   7.437500  1107.300000     0.000903  1077.592240 
   7.441250  1135.600000     0.000881  1078.004538 
   7.445000  1116.800000     0.000895  1078.423397 
   7.448750  1110.700000     0.000900  1078.848906 
   7.452500  1136.500000     0.000880  1079.281159 
   7.456250  1141.300000     0.000876  1079.720328 
   7.460000  1080.900000     0.000925  1080.166592 
   7.463750  1088.800000     0.000918  1080.620135 
   7.467500  1166.000000     0.000858  1081.081146 
   7.471250  1094.600000     0.000914  1081.549822 
   7.475000  1104.600000     0.000905  1082.026560 
   7.478750  1133.800000     0.000882  1082.511484 
   7.482500  1080.600000     0.000925  1083.004721 
   7.486250  1094.300000     0.000914  1083.506497 
   7.490000  1107.200000     0.000903  1084.017046 
   7.493750  1065.700000     0.000938  1084.536610 
   7.497500  1057.600000     0.000946  1085.065439 
   7.501250  1094.200000     0.000914  1085.603793 
   7.505000  1098.300000     0.000910  1086.152184 
   7.508750  1140.500000     0.000877  1086.710779 
   7.512500  1136.900000     0.000880  1087.279759 
   7.516250  1098.400000     0.000910  1087.859423 
   7.520000  1096.600000     0.000912  1088.450082 
   7.523750  1102.600000     0.000907  1089.052060 
   7.527500  1095.500000     0.000913  1089.665693 
   7.531250  1106.500000     0.000904  1090.291327 
   7.535000  1142.800000     0.000875  1090.929632 
   7.538750  1126.000000     0.000888  1091.580846 
   7.542500  1164.500000     0.000859  1092.245220 
   7.546250  1099.100000     0.000910  1092.923159 
   7.550000  1064.500000     0.000939  1093.615087 
   7.553750  1104.600000     0.000905  1094.321443 
   7.557500  1122.400000     0.000891  1095.042683 
   7.561250  1084.200000     0.000922  1095.779283 
   7.565000  1111.200000     0.000900  1096.532133 
   7.568750  1154.000000     0.000867  1097.301575 
   7.572500  1121.500000     0.000892  1098.087965 
   7.576250  1142.600000     0.000875  1098.891866 
   7.580000  1174.300000     0.000852  1099.713860 
   7.583750  1119.500000     0.000893  1100.554558 
   7.587500  1114.300000     0.000897  1101.414595 
   7.591250  1098.300000     0.000910  1102.294634 
   7.595000  1053.700000     0.000949  1103.195884 
   7.598750  1151.500000     0.000868  1104.118843 
   7.602500  1177.000000     0.000850  1105.064032 
   7.606250  1138.200000     0.000879  1106.032242 
   7.610000  1133.800000     0.000882  1107.024300 
   7.613750  1141.600000     0.000876  1108.041070 
   7.617500  1136.600000     0.000880  1109.083455 
   7.621250  1116.700000     0.000895  1110.152398 
   7.625000  1140.600000     0.000877  1111.249582 
   7.628750  1167.400000     0.000857  1112.375747 
   7.632500  1141.000000     0.000876  1113.531667 
   7.636250  1209.100000     0.000827  1114.718482 
   7.640000  1180.400000     0.000847  1115.937387 
   7.643750  1113.100000     0.000898  1117.189628 
   7.647500  1147.200000     0.000872  1118.476514 
   7.651250  1161.700000     0.000861  1119.799411 
   7.655000  1157.400000     0.000864  1121.160686 
   7.658750  1204.500000     0.000830  1122.561430 
   7.662500  1173.200000     0.000852  1124.002763 
   7.666250  1177.000000     0.000850  1125.486283 
   7.670000  1146.200000     0.000872  1127.013633 
   7.673750  1151.800000     0.000868  1128.586502 
   7.677500  1153.400000     0.000867  1130.206712 
   7.681250  1205.900000     0.000829  1131.876513 
   7.685000  1203.200000     0.000831  1133.600166 
   7.688750  1171.400000     0.000854  1135.380307 
   7.692500  1174.900000     0.000851  1137.218996 
   7.696250  1147.100000     0.000872  1139.118602 
   7.700000  1158.300000     0.000863  1141.081656 
   7.703750  1160.600000     0.000862  1143.110903 
   7.707500  1166.400000     0.000857  1145.209323 
   7.711250  1210.600000     0.000826  1147.380136 
   7.715000  1192.500000     0.000839  1149.628733 
   7.718750  1169.800000     0.000855  1151.958014 
   7.722500  1212.500000     0.000825  1154.371077 
   7.726250  1206.800000     0.000829  1156.872163 
   7.730000  1135.100000     0.000881  1159.465753 
   7.733750  1177.500000     0.000849  1162.156613 
   7.737500  1163.900000     0.000859  1164.949821 
   7.741250  1178.900000     0.000848  1167.850796 
   7.745000  1222.100000     0.000818  1170.868229 
   7.748750  1228.900000     0.000814  1174.007190 
   7.752500  1188.800000     0.000841  1177.273024 
   7.756250  1249.300000     0.000800  1180.672846 
   7.760000  1211.000000     0.000826  1184.214269 
   7.763750  1216.900000     0.000822  1187.905456 
   7.767500  1204.800000     0.000830  1191.755157 
   7.771250  1168.800000     0.000856  1195.772770 
   7.775000  1215.000000     0.000823  1199.972985 
   7.778750  1238.000000     0.000808  1204.365014 
   7.782500  1326.200000     0.000754  1208.958615 
   7.786250  1305.400000     0.000766  1213.766523 
   7.790000  1212.400000     0.000825  1218.802483 
   7.793750  1266.400000     0.000790  1224.081351 
   7.797500  1282.100000     0.000780  1229.619202 
   7.801250  1309.200000     0.000764  1235.433450 
   7.805000  1238.300000     0.000808  1241.550671 
   7.808750  1324.300000     0.000755  1247.988796 
   7.812500  1337.800000     0.000747  1254.766979 
   7.816250  1284.800000     0.000778  1261.909791 
   7.820000  1290.800000     0.000775  1269.444041 
   7.823750  1378.100000     0.000726  1277.399021 
   7.827500  1362.700000     0.000734  1285.806783 
   7.831250  1301.800000     0.000768  1294.702455 
   7.835000  1310.700000     0.000763  1304.138464 
   7.838750  1412.000000     0.000708  1314.152978 
   7.842500  1355.600000     0.000738  1324.787239 
   7.846250  1375.000000     0.000727  1336.093475 
   7.850000  1382.600000     0.000723  1348.129463 
   7.853750  1388.800000     0.000720  1360.959243 
   7.857500  1422.700000     0.000703  1374.653935 
   7.861250  1387.100000     0.000721  1389.292687 
   7.865000  1425.000000     0.000702  1404.991373 
   7.868750  1452.000000     0.000689  1421.841403 
   7.872500  1504.500000     0.000665  1439.943127 
   7.876250  1558.600000     0.000642  1459.422715 
   7.880000  1521.800000     0.000657  1480.422363 
   7.883750  1544.000000     0.000648  1503.102757 
   7.887500  1574.000000     0.000635  1527.645957 
   7.891250  1575.400000     0.000635  1554.258816 
   7.895000  1598.500000     0.000626  1583.239993 
   7.898750  1670.200000     0.000599  1614.846149 
   7.902500  1675.600000     0.000597  1649.365436 
   7.906250  1710.500000     0.000585  1687.160345 
   7.910000  1746.300000     0.000573  1728.649858 
   7.913750  1718.900000     0.000582  1774.319883 
   7.917500  1777.100000     0.000563  1824.735872 
   7.921250  1792.000000     0.000558  1880.558073 
   7.925000  1898.000000     0.000527  1942.733717 
   7.928750  1912.400000     0.000523  2012.151605 
   7.932500  2098.300000     0.000477  2089.837032 
   7.936250  2175.400000     0.000460  2177.088187 
   7.940000  2185.000000     0.000458  2275.444938 
   7.943750  2295.500000     0.000436  2386.735193 
   7.947500  2399.600000     0.000417  2513.127378 
   7.951250  2543.700000     0.000393  2657.187644 
   7.955000  2710.900000     0.000369  2822.533488 
   7.958750  2887.000000     0.000346  3012.657525 
   7.962500  3044.200000     0.000328  3231.485085 
   7.966250  3224.600000     0.000310  3483.751267 
   7.970000  3353.500000     0.000298  3774.723652 
   7.973750  3760.700000     0.000266  4110.077765 
   7.977500  4073.000000     0.000246  4495.633664 
   7.981250  4598.000000     0.000217  4936.878121 
   7.985000  5075.400000     0.000197  5439.683717 
   7.988750  5750.000000     0.000174  6005.116358 
   7.992500  6340.100000     0.000158  6629.668131 
   7.996250  7528.600000     0.000133  7303.787356 
   8.000000  8377.800000     0.000119  8008.649258 
   8.003750  9506.400000     0.000105  8714.011534 
   8.007500  10506.800000     0.000095  9377.513089 
   8.011250  11745.000000     0.000085  9946.778214 
   8.015000  12505.700000     0.000080  10360.532621 
   8.018750  13154.800000     0.000076  10569.448250 
   8.022500  12710.200000     0.000079  10546.922075 
   8.026250  12291.500000     0.000081  10292.781432 
   8.030000  10953.300000     0.000091  9835.716255 
   8.033750  9952.900000     0.000100  9225.994655 
   8.037500  8665.700000     0.000115  8523.369415 
   8.041250  7387.600000     0.000135  7784.994489 
   8.045000  6421.800000     0.000156  7058.195682 
   8.048750  5699.300000     0.000175  6375.428816 
   8.052500  4761.900000     0.000210  5753.633092 
   8.056250  4353.900000     0.000230  5199.706556 
   8.060000  3824.000000     0.000262  4713.621820 
   8.063750  3441.700000     0.000291  4291.205593 
   8.067500  3150.300000     0.000317  3926.197312 
   8.071250  2942.700000     0.000340  3611.617206 
   8.075000  2761.100000     0.000362  3341.475781 
   8.078750  2549.500000     0.000392  3108.615521 
   8.082500  2315.800000     0.000432  2907.024209 
   8.086250  2272.700000     0.000440  2731.950117 
   8.090000  2086.500000     0.000479  2579.356121 
   8.093750  2113.300000     0.000473  2445.842340 
   8.097500  1962.000000     0.000510  2328.559509 
   8.101250  1890.100000     0.000529  2225.124785 
   8.105000  1830.400000     0.000546  2133.788790 
   8.108750  1859.400000     0.000538  2052.667564 
   8.112500  1722.300000     0.000581  1980.252497 
   8.116250  1635.400000     0.000611  1915.385886 
   8.120000  1632.200000     0.000613  1857.088366 
   8.123750  1628.600000     0.000614  1804.528622 
   8.127500  1633.600000     0.000612  1756.998534 
   8.131250  1636.500000     0.000611  1713.892760 
   8.135000  1443.300000     0.000693  1674.774749 
   8.138750  1582.700000     0.000632  1639.129513 
   8.142500  1480.500000     0.000675  1606.532276 
   8.146250  1471.300000     0.000680  1576.653074 
   8.150000  1375.100000     0.000727  1549.204480 
   8.153750  1413.100000     0.000708  1523.935348 
   8.157500  1401.800000     0.000713  1500.625567 
   8.161250  1367.600000     0.000731  1479.081668 
   8.165000  1337.500000     0.000748  1459.167774 
   8.168750  1369.600000     0.000730  1440.706481 
   8.172500  1299.200000     0.000770  1423.547738 
   8.176250  1303.200000     0.000767  1407.574349 
   8.180000  1249.000000     0.000801  1392.681821 
   8.183750  1294.200000     0.000773  1378.776772 
   8.187500  1277.800000     0.000783  1365.775566 
   8.191250  1292.800000     0.000774  1353.603129 
   8.195000  1282.700000     0.000780  1342.208766 
   8.198750  1229.400000     0.000813  1331.519289 
   8.202500  1279.200000     0.000782  1321.471649 
   8.206250  1330.900000     0.000751  1312.016669 
   8.210000  1278.000000     0.000782  1303.109738 
   8.213750  1242.100000     0.000805  1294.710323 
   8.217500  1229.900000     0.000813  1286.781531 
   8.221250  1176.300000     0.000850  1279.289731 
   8.225000  1231.000000     0.000812  1272.213311 
   8.228750  1210.700000     0.000826  1265.517778 
   8.232500  1173.800000     0.000852  1259.173014 
   8.236250  1162.400000     0.000860  1253.155665 
   8.240000  1240.400000     0.000806  1247.444269 
   8.243750  1213.800000     0.000824  1242.019077 
   8.247500  1230.900000     0.000812  1236.861898 
   8.251250  1175.900000     0.000850  1231.955951 
   8.255000  1186.000000     0.000843  1227.291065 
   8.258750  1229.900000     0.000813  1222.849268 
   8.262500  1159.500000     0.000862  1218.614708 
   8.266250  1202.500000     0.000832  1214.575199 
   8.270000  1144.500000     0.000874  1210.719429 
   8.273750  1197.500000     0.000835  1207.036889 
   8.277500  1203.400000     0.000831  1203.517807 
   8.281250  1116.000000     0.000896  1200.153083 
   8.285000  1142.800000     0.000875  1196.937562 
   8.288750  1145.500000     0.000873  1193.861120 
   8.292500  1132.800000     0.000883  1190.914761 
   8.296250  1100.900000     0.000908  1188.091640 
   8.300000  1180.600000     0.000847  1185.385354 
   8.303750  1162.200000     0.000860  1182.789910 
   8.307500  1149.600000     0.000870  1180.299689 
   8.311250  1147.800000     0.000871  1177.909424 
   8.315000  1144.300000     0.000874  1175.616347 
   8.318750  1239.300000     0.000807  1173.414392 
   8.322500  1148.300000     0.000871  1171.298136 
   8.326250  1105.500000     0.000905  1169.263502 
   8.330000  1183.500000     0.000845  1167.306652 
   8.333750  1152.700000     0.000868  1165.423970 
   8.337500  1115.800000     0.000896  1163.612046 
   8.341250  1138.000000     0.000879  1161.867663 
   8.345000  1136.100000     0.000880  1160.189270 
   8.348750  1172.200000     0.000853  1158.573045 
   8.352500  1071.800000     0.000933  1157.015553 
   8.356250  1134.600000     0.000881  1155.514248 
   8.360000  1069.800000     0.000935  1154.066718 
   8.363750  1094.100000     0.000914  1152.670678 
   8.367500  1155.100000     0.000866  1151.323964 
   8.371250  1166.700000     0.000857  1150.024524 
   8.375000  1172.700000     0.000853  1148.771458 
   8.378750  1116.800000     0.000895  1147.562257 
   8.382500  1051.600000     0.000951  1146.394655 
   8.386250  1160.400000     0.000862  1145.266996 
   8.390000  1042.600000     0.000959  1144.177703 
   8.393750  1131.800000     0.000884  1143.125279 
   8.397500  1146.700000     0.000872  1142.108295 
   8.401250  1163.900000     0.000859  1141.125395 
   8.405000  1092.600000     0.000915  1140.176043 
   8.408750  1182.700000     0.000846  1139.258533 
   8.412500  1141.800000     0.000876  1138.371319 
   8.416250  1103.800000     0.000906  1137.513287 
   8.420000  1208.800000     0.000827  1136.683371 
   8.423750  1102.400000     0.000907  1135.880555 
   8.427500  1123.300000     0.000890  1135.103870 
   8.431250  1111.100000     0.000900  1134.352387 
   8.435000  1116.700000     0.000895  1133.625784 
   8.438750  1110.500000     0.000900  1132.922866 
   8.442500  1093.600000     0.000914  1132.242545 
   8.446250  1101.200000     0.000908  1131.584051 
   8.450000  1074.300000     0.000931  1130.946643 
   8.453750  1094.900000     0.000913  1130.329612 
   8.457500  1098.400000     0.000910  1129.732281 
   8.461250  1182.600000     0.000846  1129.153998 
   8.465000  1058.300000     0.000945  1128.594568 
   8.468750  1081.100000     0.000925  1128.053132 
   8.472500  1036.800000     0.000965  1127.528905 
   8.476250  1094.200000     0.000914  1127.021341 
   8.480000  1108.200000     0.000902  1126.529912 
   8.483750  1081.000000     0.000925  1126.054113 
   8.487500  1078.400000     0.000927  1125.593456 
   8.491250  1089.800000     0.000918  1125.147476 
   8.495000  1066.300000     0.000938  1124.716054 
   8.498750  1138.400000     0.000878  1124.298558 
   8.502500  1157.600000     0.000864  1123.894411 
   8.506250  1103.000000     0.000907  1123.503215 
   8.510000  1087.500000     0.000920  1123.124587 
   8.513750  1099.400000     0.000910  1122.758158 
   8.517500  1122.000000     0.000891  1122.403573 
   8.521250  1120.900000     0.000892  1122.060488 
   8.525000  1047.200000     0.000955  1121.728835 
   8.528750  1082.800000     0.000924  1121.408140 
   8.532500  1083.200000     0.000923  1121.097968 
   8.536250  1119.700000     0.000893  1120.798026 
   8.540000  1055.300000     0.000948  1120.508029 
   8.543750  1109.400000     0.000901  1120.227703 
   8.547500  1009.100000     0.000991  1119.956784 
   8.551250  1075.700000     0.000930  1119.695016 
   8.555000  1107.800000     0.000903  1119.442359 
   8.558750  1143.200000     0.000875  1119.198452 
   8.562500  1083.200000     0.000923  1118.962964 
   8.566250  1030.400000     0.000970  1118.735673 
   8.570000  1029.600000     0.000971  1118.516364 
   8.573750  1069.000000     0.000935  1118.304831 
   8.577500  1126.300000     0.000888  1118.100873 
   8.581250  1121.800000     0.000891  1117.904297 
   8.585000  1104.100000     0.000906  1117.715082 
   8.588750  1132.000000     0.000883  1117.532948 
   8.592500  1135.000000     0.000881  1117.357639 
   8.596250  1043.600000     0.000958  1117.188983 
   8.600000  1142.700000     0.000875  1117.026818 
   8.603750  1173.800000     0.000852  1116.870985 
   8.607500  1056.500000     0.000947  1116.721330 
   8.611250  1110.100000     0.000901  1116.577703 
   8.615000  1094.700000     0.000913  1116.440098 
   8.618750  1183.800000     0.000845  1116.308293 
   8.622500  1084.300000     0.000922  1116.182086 
   8.626250  1129.100000     0.000886  1116.061347 
   8.630000  1076.600000     0.000929  1115.945947 
   8.633750  1120.500000     0.000892  1115.835764 
   8.637500  1043.000000     0.000959  1115.730678 
   8.641250  1111.100000     0.000900  1115.630571 
   8.645000  1103.900000     0.000906  1115.535446 
   8.648750  1155.200000     0.000866  1115.445126 
   8.652500  1102.300000     0.000907  1115.359450 
   8.656250  1109.800000     0.000901  1115.278315 
   8.660000  1094.700000     0.000913  1115.201620 
   8.663750  1059.500000     0.000944  1115.129270 
   8.667500  1093.800000     0.000914  1115.061169 
   8.671250  1091.500000     0.000916  1114.997226 
   8.675000  1069.800000     0.000935  1114.937447 
   8.678750  1070.500000     0.000934  1114.881690 
   8.682500  1104.700000     0.000905  1114.829824 
   8.686250  1069.900000     0.000935  1114.781769 
   8.690000  1120.100000     0.000893  1114.737444 
   8.693750  1082.700000     0.000924  1114.696773 
   8.697500  1129.200000     0.000886  1114.659680 
   8.701250  1095.700000     0.000913  1114.626093 
   8.705000  1029.500000     0.000971  1114.596020 
   8.708750  1155.900000     0.000865  1114.569345 
   8.712500  1073.100000     0.000932  1114.545964 
   8.716250  1099.600000     0.000909  1114.525809 
   8.720000  1101.400000     0.000908  1114.508819 
   8.723750  1140.400000     0.000877  1114.494930 
   8.727500  1047.700000     0.000954  1114.484082 
   8.731250  1075.500000     0.000930  1114.476216 
   8.735000  1064.300000     0.000940  1114.471344 
   8.738750  1085.000000     0.000922  1114.469369 
   8.742500  1111.900000     0.000899  1114.470206 
   8.746250  1108.600000     0.000902  1114.473800 
   8.750000  1092.200000     0.000916  1114.480101 
   8.753750  1150.600000     0.000869  1114.489058 
   8.757500  1036.300000     0.000965  1114.500621 
   8.761250  1036.400000     0.000965  1114.514745 
   8.765000  1130.200000     0.000885  1114.531439 
   8.768750  1131.300000     0.000884  1114.550625 
   8.772500  1118.400000     0.000894  1114.572231 
   8.776250  1136.100000     0.000880  1114.596213 
   8.780000  1062.500000     0.000941  1114.622530 
   8.783750  1080.800000     0.000925  1114.651140 
   8.787500  1091.400000     0.000916  1114.682003 
   8.791250  1090.100000     0.000917  1114.715080 
   8.795000  1081.600000     0.000925  1114.750384 
   8.798750  1060.100000     0.000943  1114.787848 
   8.802500  1032.400000     0.000969  1114.827411 
   8.806250  1034.400000     0.000967  1114.869038 
   8.810000  1047.000000     0.000955  1114.912695 
   8.813750  1133.500000     0.000882  1114.958349 
   8.817500  1113.800000     0.000898  1115.005970 
   8.821250  1066.400000     0.000938  1115.055531 
   8.825000  1105.800000     0.000904  1115.107052 
   8.828750  1107.800000     0.000903  1115.160491 
   8.832500  1143.700000     0.000874  1115.215820 
   8.836250  1083.300000     0.000923  1115.273057 
   8.840000  1063.000000     0.000941  1115.332258 
   8.843750  1156.300000     0.000865  1115.393548 
   8.847500  1087.800000     0.000919  1115.457180 
   8.851250  1083.300000     0.000923  1115.523623 
   8.855000  1063.600000     0.000940  1115.593718 
   8.858750  1076.000000     0.000929  1115.667743 
   8.862500  1083.300000     0.000923  1115.743777 
   8.866250  1071.500000     0.000933  1115.819175 
   8.870000  1095.100000     0.000913  1115.893712 
   8.873750  1121.000000     0.000892  1115.968483 
   8.877500  1074.700000     0.000930  1116.044221 
   8.881250  1047.600000     0.000955  1116.121234 
   8.885000  1129.600000     0.000885  1116.199669 
   8.888750  1081.500000     0.000925  1116.279539 
   8.892500  1028.100000     0.000973  1116.360829 
   8.896250  1078.500000     0.000927  1116.443528 
   8.900000  1116.100000     0.000896  1116.527619 
   8.903750  1097.300000     0.000911  1116.613085 
   8.907500  1069.700000     0.000935  1116.699906 
   8.911250  1048.200000     0.000954  1116.788063 
   8.915000  1067.700000     0.000937  1116.877568 
   8.918750  1030.800000     0.000970  1116.968385 
   8.922500  1057.900000     0.000945  1117.060484 
   8.926250  1105.500000     0.000905  1117.153845 
   8.930000  1108.500000     0.000902  1117.248453 
   8.933750  1059.000000     0.000944  1117.344291 
   8.937500  1064.900000     0.000939  1117.441342 
   8.941250  1059.100000     0.000944  1117.539591 
   8.945000  1066.800000     0.000937  1117.639048 
   8.948750  1114.200000     0.000898  1117.739684 
   8.952500  1087.400000     0.000920  1117.841470 
   8.956250  1093.200000     0.000915  1117.944392 
   8.960000  1042.300000     0.000959  1118.048435 
   8.963750  1130.900000     0.000884  1118.153585 
   8.967500  1048.500000     0.000954  1118.259828 
   8.971250  1061.100000     0.000942  1118.367152 
   8.975000  1054.100000     0.000949  1118.475566 
   8.978750  1070.600000     0.000934  1118.585044 
   8.982500  1094.700000     0.000913  1118.695562 
   8.986250  1102.200000     0.000907  1118.807108 
   8.990000  1076.300000     0.000929  1118.919668 
   8.993750  1075.200000     0.000930  1119.033231 
   8.997500  1071.400000     0.000933  1119.147785 
   9.001250  1026.300000     0.000974  1119.263318 
   9.005000  1004.400000     0.000996  1119.379842 
   9.008750  1081.000000     0.000925  1119.497332 
   9.012500  1049.100000     0.000953  1119.615768 
   9.016250  1092.300000     0.000915  1119.735138 
   9.020000  1105.900000     0.000904  1119.855432 
   9.023750  1054.400000     0.000948  1119.976639 
   9.027500  1124.300000     0.000889  1120.098750 
   9.031250  1061.500000     0.000942  1120.221755 
   9.035000  1049.200000     0.000953  1120.345664 
   9.038750  1067.400000     0.000937  1120.470455 
   9.042500  1083.900000     0.000923  1120.596111 
   9.046250  1124.200000     0.000890  1120.722622 
   9.050000  1111.000000     0.000900  1120.849979 
   9.053750  1099.700000     0.000909  1120.978173 
   9.057500  1088.900000     0.000918  1121.107195 
   9.061250  1097.100000     0.000911  1121.237036 
   9.065000  1061.000000     0.000943  1121.367708 
   9.068750  1094.400000     0.000914  1121.499190 
   9.072500  1114.600000     0.000897  1121.631467 
   9.076250  1102.400000     0.000907  1121.764531 
   9.080000  1118.700000     0.000894  1121.898373 
   9.083750  1108.900000     0.000902  1122.032986 
   9.087500  1072.000000     0.000933  1122.168362 
   9.091250  1046.600000     0.000955  1122.304494 
   9.095000  1142.900000     0.000875  1122.441392 
   9.098750  1107.300000     0.000903  1122.579039 
   9.102500  1079.200000     0.000927  1122.717421 
   9.106250  1093.500000     0.000914  1122.856529 
   9.110000  1121.700000     0.000892  1122.996358 
   9.113750  1107.300000     0.000903  1123.136901 
   9.117500  1154.300000     0.000866  1123.278151 
   9.121250  1106.400000     0.000904  1123.420105 
   9.125000  1089.100000     0.000918  1123.562773 
   9.128750  1106.900000     0.000903  1123.706143 
   9.132500  1109.600000     0.000901  1123.850208 
   9.136250  1097.800000     0.000911  1123.994971 
   9.140000  1126.600000     0.000888  1124.140449 
   9.143750  1141.900000     0.000876  1124.286672 
   9.147500  1098.300000     0.000910  1124.433706 
   9.151250  1090.400000     0.000917  1124.581669 
   9.155000  1073.000000     0.000932  1124.730785 
   9.158750  1066.300000     0.000938  1124.881137 
   9.162500  1068.100000     0.000936  1125.032242 
   9.166250  1142.000000     0.000876  1125.183414 
   9.170000  1114.400000     0.000897  1125.334588 
   9.173750  1079.600000     0.000926  1125.486049 
   9.177500  1073.600000     0.000931  1125.637987 
   9.181250  1060.100000     0.000943  1125.790483 
   9.185000  1114.900000     0.000897  1125.943576 
   9.188750  1106.000000     0.000904  1126.097270 
   9.192500  1094.000000     0.000914  1126.251558 
   9.196250  1108.600000     0.000902  1126.406438 
   9.200000  1050.900000     0.000952  1126.561905 
   9.203750  1049.000000     0.000953  1126.717956 
   9.207500  1111.200000     0.000900  1126.874587 
   9.211250  1096.400000     0.000912  1127.031794 
   9.215000  1097.900000     0.000911  1127.189584 
   9.218750  1059.000000     0.000944  1127.347947 
   9.222500  1072.400000     0.000932  1127.506871 
   9.226250  1076.100000     0.000929  1127.666340 
   9.230000  1143.000000     0.000875  1127.826270 
   9.233750  1112.900000     0.000899  1127.986422 
   9.237500  1080.200000     0.000926  1128.146394 
   9.241250  1160.000000     0.000862  1128.305661 
   9.245000  1067.000000     0.000937  1128.463496 
   9.248750  1123.700000     0.000890  1128.618845 
   9.252500  1094.500000     0.000914  1128.769978 
   9.256250  1131.700000     0.000884  1128.914015 
   9.260000  1057.300000     0.000946  1129.046272 
   9.263750  1098.800000     0.000910  1129.159189 
   9.267500  1141.800000     0.000876  1129.240590 
   9.271250  1026.200000     0.000974  1129.270914 
   9.275000  1137.200000     0.000879  1129.215528 
   9.278750  1113.700000     0.000898  1129.022068 
   9.282500  1100.100000     0.000909  1128.625376 
   9.286250  1105.400000     0.000905  1128.007885 
   9.290000  1088.600000     0.000919  1127.298896 
   9.293750  1048.200000     0.000954  1126.721191 
   9.297500  1089.800000     0.000918  1126.404826 
   9.301250  1066.100000     0.000938  1126.304568 
   9.305000  1097.300000     0.000911  1126.343401 
   9.308750  1088.400000     0.000919  1126.459984 
   9.312500  1071.000000     0.000934  1126.616462 
   9.316250  1126.700000     0.000888  1126.792517 
   9.320000  1143.700000     0.000874  1126.978997 
   9.323750  1060.500000     0.000943  1127.165747 
   9.327500  1076.700000     0.000929  1127.345320 
   9.331250  1037.100000     0.000964  1127.532337 
   9.335000  1098.300000     0.000910  1127.727072 
   9.338750  1096.100000     0.000912  1127.925672 
   9.342500  1027.300000     0.000973  1128.126242 
   9.346250  1068.300000     0.000936  1128.327893 
   9.350000  1093.100000     0.000915  1128.530191 
   9.353750  1084.400000     0.000922  1128.732927 
   9.357500  1087.000000     0.000920  1128.935997 
   9.361250  1081.700000     0.000924  1129.139350 
   9.365000  1113.300000     0.000898  1129.342971 
   9.368750  1027.900000     0.000973  1129.546843 
   9.372500  1122.000000     0.000891  1129.750953 
   9.376250  1114.900000     0.000897  1129.955300 
   9.380000  1102.900000     0.000907  1130.159883 
   9.383750  1018.800000     0.000982  1130.364703 
   9.387500  1051.300000     0.000951  1130.569760 
   9.391250  1096.900000     0.000912  1130.775055 
   9.395000  1117.000000     0.000895  1130.980593 
   9.398750  1065.200000     0.000939  1131.186372 
   9.402500  1115.800000     0.000896  1131.392390 
   9.406250  1095.900000     0.000912  1131.598647 
   9.410000  1098.400000     0.000910  1131.805144 
   9.413750  1067.900000     0.000936  1132.011882 
   9.417500  1059.000000     0.000944  1132.218860 
   9.421250  1096.400000     0.000912  1132.426079 
   9.425000  1050.400000     0.000952  1132.633545 
   9.428750  1057.100000     0.000946  1132.841255 
   9.432500  1069.600000     0.000935  1133.049207 
   9.436250  1088.500000     0.000919  1133.257403 
   9.440000  1034.800000     0.000966  1133.465842 
   9.443750   999.400000     0.001001  1133.674526 
   9.447500  1121.000000     0.000892  1133.883454 
   9.451250  1132.800000     0.000883  1134.092627 
   9.455000  1128.400000     0.000886  1134.302051 
   9.458750  1064.200000     0.000940  1134.511723 
   9.462500  1136.300000     0.000880  1134.721643 
   9.466250  1089.700000     0.000918  1134.931809 
   9.470000  1103.900000     0.000906  1135.142225 
   9.473750  1133.600000     0.000882  1135.352888 
   9.477500  1155.500000     0.000865  1135.563801 
   9.481250  1068.800000     0.000936  1135.774965 
   9.485000  1081.100000     0.000925  1135.986384 
   9.488750   987.900000     0.001012  1136.198056 
   9.492500  1072.400000     0.000932  1136.409981 
   9.496250  1095.200000     0.000913  1136.622159 
   9.500000  1025.400000     0.000975  1136.834590 
   9.503750  1062.500000     0.000941  1137.047276 
   9.507500  1140.600000     0.000877  1137.260217 
   9.511250  1100.200000     0.000909  1137.473414 
   9.515000  1129.300000     0.000886  1137.686872 
   9.518750  1094.000000     0.000914  1137.900591 
   9.522500  1043.300000     0.000958  1138.114569 
   9.526250  1041.000000     0.000961  1138.328806 
   9.530000  1119.600000     0.000893  1138.543303 
   9.533750  1096.200000     0.000912  1138.758062 
   9.537500  1079.100000     0.000927  1138.973083 
   9.541250   993.300000     0.001007  1139.188367 
   9.545000  1064.000000     0.000940  1139.403921 
   9.548750  1109.200000     0.000902  1139.619743 
   9.552500  1108.500000     0.000902  1139.835832 
   9.556250  1021.500000     0.000979  1140.052188 
   9.560000  1046.100000     0.000956  1140.268813 
   9.563750  1140.000000     0.000877  1140.485708 
   9.567500  1111.600000     0.000900  1140.702875 
   9.571250  1058.100000     0.000945  1140.920314 
   9.575000  1130.300000     0.000885  1141.138032 
   9.578750  1073.100000     0.000932  1141.356029 
   9.582500  1087.000000     0.000920  1141.574302 
   9.586250  1035.400000     0.000966  1141.792854 
   9.590000  1122.400000     0.000891  1142.011685 
   9.593750  1104.500000     0.000905  1142.230797 
   9.597500  1078.100000     0.000928  1142.450193 
   9.601250  1098.800000     0.000910  1142.669872 
   9.605000  1123.000000     0.000890  1142.889844 
   9.608750  1074.600000     0.000931  1143.110106 
   9.612500  1125.300000     0.000889  1143.330659 
   9.616250  1117.000000     0.000895  1143.551503 
   9.620000  1091.400000     0.000916  1143.772640 
   9.623750  1072.400000     0.000932  1143.994074 
   9.627500  1116.900000     0.000895  1144.215805 
   9.631250  1089.200000     0.000918  1144.437836 
   9.635000  1079.600000     0.000926  1144.660175 
   9.638750  1131.700000     0.000884  1144.882822 
   9.642500  1051.600000     0.000951  1145.105777 
   9.646250  1088.500000     0.000919  1145.329040 
   9.650000  1110.500000     0.000900  1145.552616 
   9.653750  1097.200000     0.000911  1145.776507 
   9.657500  1107.600000     0.000903  1146.000715 
   9.661250  1073.900000     0.000931  1146.225244 
   9.665000  1107.700000     0.000903  1146.450103 
   9.668750  1141.200000     0.000876  1146.675293 
   9.672500  1060.600000     0.000943  1146.900813 
   9.676250  1122.700000     0.000891  1147.126666 
   9.680000  1180.300000     0.000847  1147.352856 
   9.683750  1128.000000     0.000887  1147.579387 
   9.687500  1140.200000     0.000877  1147.806262 
   9.691250  1138.400000     0.000878  1148.033486 
   9.695000  1105.200000     0.000905  1148.261070 
   9.698750  1138.800000     0.000878  1148.489016 
   9.702500  1056.800000     0.000946  1148.717323 
   9.706250  1114.700000     0.000897  1148.945996 
   9.710000  1114.500000     0.000897  1149.175041 
   9.713750  1073.700000     0.000931  1149.404463 
   9.717500  1124.200000     0.000890  1149.634266 
   9.721250  1147.300000     0.000872  1149.864457 
   9.725000  1150.900000     0.000869  1150.095050 
   9.728750  1081.500000     0.000925  1150.326048 
   9.732500  1123.200000     0.000890  1150.557451 
   9.736250  1037.500000     0.000964  1150.789268 
   9.740000  1092.800000     0.000915  1151.021504 
   9.743750  1131.300000     0.000884  1151.254168 
   9.747500  1158.700000     0.000863  1151.487267 
   9.751250  1048.900000     0.000953  1151.720810 
   9.755000  1082.500000     0.000924  1151.954814 
   9.758750  1069.900000     0.000935  1152.189284 
   9.762500  1116.100000     0.000896  1152.424226 
   9.766250  1099.000000     0.000910  1152.659647 
   9.770000  1113.600000     0.000898  1152.895560 
   9.773750  1083.900000     0.000923  1153.131975 
   9.777500  1120.900000     0.000892  1153.368902 
   9.781250  1094.400000     0.000914  1153.606356 
   9.785000  1090.500000     0.000917  1153.844359 
   9.788750  1078.900000     0.000927  1154.082921 
   9.792500  1140.800000     0.000877  1154.322050 
   9.796250  1166.900000     0.000857  1154.561761 
   9.800000  1096.200000     0.000912  1154.802069 
   9.803750  1094.200000     0.000914  1155.042992 
   9.807500  1126.100000     0.000888  1155.284546 
   9.811250  1060.900000     0.000943  1155.526751 
   9.815000  1122.700000     0.000891  1155.769643 
   9.818750  1113.600000     0.000898  1156.013235 
   9.822500  1078.600000     0.000927  1156.257542 
   9.826250  1039.100000     0.000962  1156.502589 
   9.830000  1135.400000     0.000881  1156.748400 
   9.833750  1158.100000     0.000863  1156.995002 
   9.837500  1129.300000     0.000886  1157.242424 
   9.841250  1117.300000     0.000895  1157.490696 
   9.845000  1150.500000     0.000869  1157.739871 
   9.848750  1107.200000     0.000903  1157.989976 
   9.852500  1102.200000     0.000907  1158.241036 
   9.856250  1106.000000     0.000904  1158.493092 
   9.860000  1130.500000     0.000885  1158.746185 
   9.863750  1098.300000     0.000910  1159.000361 
   9.867500  1161.500000     0.000861  1159.255667 
   9.871250  1103.600000     0.000906  1159.512156 
   9.875000  1097.200000     0.000911  1159.769913 
   9.878750  1143.700000     0.000874  1160.028986 
   9.882500  1171.200000     0.000854  1160.289424 
   9.886250  1087.600000     0.000919  1160.551298 
   9.890000  1095.600000     0.000913  1160.814682 
   9.893750  1117.000000     0.000895  1161.079656 
   9.897500  1065.500000     0.000939  1161.346308 
   9.901250  1122.400000     0.000891  1161.614730 
   9.905000  1097.000000     0.000912  1161.885071 
   9.908750  1060.000000     0.000943  1162.157425 
   9.912500  1121.300000     0.000892  1162.431890 
   9.916250  1097.400000     0.000911  1162.708597 
   9.920000  1073.900000     0.000931  1162.987688 
   9.923750  1069.700000     0.000935  1163.269319 
   9.927500  1082.300000     0.000924  1163.553658 
   9.931250  1104.900000     0.000905  1163.840889 
   9.935000  1094.400000     0.000914  1164.131295 
   9.938750  1071.700000     0.000933  1164.425070 
   9.942500  1121.200000     0.000892  1164.722425 
   9.946250  1124.700000     0.000889  1165.023630 
   9.950000  1162.900000     0.000860  1165.328983 
   9.953750  1151.800000     0.000868  1165.638813 
   9.957500  1148.200000     0.000871  1165.953483 
   9.961250  1117.100000     0.000895  1166.273395 
   9.965000  1095.300000     0.000913  1166.599148 
   9.968750  1130.800000     0.000884  1166.931196 
   9.972500  1092.900000     0.000915  1167.270037 
   9.976250  1091.200000     0.000916  1167.616299 
   9.980000  1137.600000     0.000879  1167.970687 
   9.983750  1086.600000     0.000920  1168.333995 
   9.987500  1106.900000     0.000903  1168.707115 
   9.991250  1088.000000     0.000919  1169.091053 
   9.995000  1061.800000     0.000942  1169.487275 
   9.998750  1072.700000     0.000932  1169.897004 
  10.002500  1111.800000     0.000899  1170.321602 
  10.006250  1131.900000     0.000883  1170.762788 
  10.010000  1140.500000     0.000877  1171.222531 
  10.013750  1091.100000     0.000917  1171.703098 
  10.017500  1113.000000     0.000898  1172.207106 
  10.021250  1097.200000     0.000911  1172.737587 
  10.025000  1157.600000     0.000864  1173.298901 
  10.028750  1131.600000     0.000884  1173.895040 
  10.032500  1107.600000     0.000903  1174.530577 
  10.036250  1136.700000     0.000880  1175.211305 
  10.040000  1149.700000     0.000870  1175.944061 
  10.043750  1194.500000     0.000837  1176.736948 
  10.047500  1122.900000     0.000891  1177.599592 
  10.051250  1104.800000     0.000905  1178.543454 
  10.055000  1144.100000     0.000874  1179.584928 
  10.058750  1146.100000     0.000873  1180.740159 
  10.062500  1241.900000     0.000805  1182.027914 
  10.066250  1175.300000     0.000851  1183.471748 
  10.070000  1137.000000     0.000880  1185.099362 
  10.073750  1150.400000     0.000869  1186.942908 
  10.077500  1193.600000     0.000838  1189.038948 
  10.081250  1191.800000     0.000839  1191.427816 
  10.085000  1199.700000     0.000834  1194.161166 
  10.088750  1250.800000     0.000799  1197.277555 
  10.092500  1259.500000     0.000794  1200.805375 
  10.096250  1224.900000     0.000816  1204.758373 
  10.100000  1256.300000     0.000796  1209.117353 
  10.103750  1325.300000     0.000755  1213.811707 
  10.107500  1276.900000     0.000783  1218.699258 
  10.111250  1314.600000     0.000761  1223.550072 
  10.115000  1274.100000     0.000785  1228.024755 
  10.118750  1223.300000     0.000817  1231.719312 
  10.122500  1284.300000     0.000779  1234.248570 
  10.126250  1297.400000     0.000771  1235.313860 
  10.130000  1239.100000     0.000807  1234.789433 
  10.133750  1217.100000     0.000822  1232.763420 
  10.137500  1149.300000     0.000870  1229.516307 
  10.141250  1192.100000     0.000839  1225.445565 
  10.145000  1152.000000     0.000868  1220.969649 
  10.148750  1131.900000     0.000883  1216.465779 
  10.152500  1148.800000     0.000870  1212.188164 
  10.156250  1120.100000     0.000893  1208.286078 
  10.160000  1100.000000     0.000909  1204.827421 
  10.163750  1116.100000     0.000896  1201.823275 
  10.167500  1169.700000     0.000855  1199.250203 
  10.171250  1131.400000     0.000884  1197.067115 
  10.175000  1157.600000     0.000864  1195.233547 
  10.178750  1140.000000     0.000877  1193.695763 
  10.182500  1163.000000     0.000860  1192.406906 
  10.186250  1138.300000     0.000879  1191.329214 
  10.190000  1120.100000     0.000893  1190.430254 
  10.193750  1164.100000     0.000859  1189.682572 
  10.197500  1166.500000     0.000857  1189.063131 
  10.201250  1156.900000     0.000864  1188.552684 
  10.205000  1191.000000     0.000840  1188.137079 
  10.208750  1124.000000     0.000890  1187.801233 
  10.212500  1092.900000     0.000915  1187.533128 
  10.216250  1131.700000     0.000884  1187.323579 
  10.220000  1102.200000     0.000907  1187.164869 
  10.223750  1139.900000     0.000877  1187.050491 
  10.227500  1131.300000     0.000884  1186.974959 
  10.231250  1168.900000     0.000856  1186.933645 
  10.235000  1150.200000     0.000869  1186.923321 
  10.238750  1180.000000     0.000847  1186.940298 
  10.242500  1199.100000     0.000834  1186.981826 
  10.246250  1123.500000     0.000890  1187.046305 
  10.250000  1134.700000     0.000881  1187.132852 
  10.253750  1135.700000     0.000881  1187.239806 
  10.257500  1182.800000     0.000845  1187.362384 
  10.261250  1105.600000     0.000904  1187.495517 
  10.265000  1128.500000     0.000886  1187.638705 
  10.268750  1146.100000     0.000873  1187.792655 
  10.272500  1106.700000     0.000904  1187.957309 
  10.276250  1110.600000     0.000900  1188.132304 
  10.280000  1155.800000     0.000865  1188.317175 
  10.283750  1163.300000     0.000860  1188.511481 
  10.287500  1141.000000     0.000876  1188.714854 
  10.291250  1099.100000     0.000910  1188.927008 
  10.295000  1155.000000     0.000866  1189.147944 
  10.298750  1151.800000     0.000868  1189.377443 
  10.302500  1131.700000     0.000884  1189.615392 
  10.306250  1125.500000     0.000888  1189.861874 
  10.310000  1114.600000     0.000897  1190.117067 
  10.313750  1126.900000     0.000887  1190.381255 
  10.317500  1134.200000     0.000882  1190.654841 
  10.321250  1128.800000     0.000886  1190.938355 
  10.325000  1149.400000     0.000870  1191.232753 
  10.328750  1126.500000     0.000888  1191.538806 
  10.332500  1162.400000     0.000860  1191.857465 
  10.336250  1151.900000     0.000868  1192.190041 
  10.340000  1091.900000     0.000916  1192.538126 
  10.343750  1144.500000     0.000874  1192.903648 
  10.347500  1155.200000     0.000866  1193.288937 
  10.351250  1193.600000     0.000838  1193.696804 
  10.355000  1196.000000     0.000836  1194.131368 
  10.358750  1161.900000     0.000861  1194.596633 
  10.362500  1123.800000     0.000890  1195.097293 
  10.366250  1104.400000     0.000905  1195.639294 
  10.370000  1125.300000     0.000889  1196.229654 
  10.373750  1179.500000     0.000848  1196.876532 
  10.377500  1132.200000     0.000883  1197.589211 
  10.381250  1122.700000     0.000891  1198.377912 
  10.385000  1108.400000     0.000902  1199.255692 
  10.388750  1188.500000     0.000841  1200.232065 
  10.392500  1199.500000     0.000834  1201.313688 
  10.396250  1172.400000     0.000853  1202.503074 
  10.400000  1124.800000     0.000889  1203.793743 
  10.403750  1126.500000     0.000888  1205.165378 
  10.407500  1151.400000     0.000869  1206.578723 
  10.411250  1108.200000     0.000902  1207.971838 
  10.415000  1131.500000     0.000884  1209.255120 
  10.418750  1147.700000     0.000871  1210.325276 
  10.422500  1177.300000     0.000849  1211.087672 
  10.426250  1153.300000     0.000867  1211.473690 
  10.430000  1159.700000     0.000862  1211.461524 
  10.433750  1159.000000     0.000863  1211.083683 
  10.437500  1174.700000     0.000851  1210.418381 
  10.441250  1110.300000     0.000901  1209.568591 
  10.445000  1073.900000     0.000931  1208.638312 
  10.448750  1099.300000     0.000910  1207.717174 
  10.452500  1137.100000     0.000879  1206.863263 
  10.456250  1249.300000     0.000800  1206.109155 
  10.460000  1165.700000     0.000858  1205.468211 
  10.463750  1155.300000     0.000866  1204.940803 
  10.467500  1104.200000     0.000906  1204.519693 
  10.471250  1163.400000     0.000860  1204.193968 
  10.475000  1094.700000     0.000913  1203.953293 
  10.478750  1119.700000     0.000893  1203.784384 
  10.482500  1221.100000     0.000819  1203.675796 
  10.486250  1164.000000     0.000859  1203.618369 
  10.490000  1123.100000     0.000890  1203.604273 
  10.493750  1145.500000     0.000873  1203.626898 
  10.497500  1123.700000     0.000890  1203.680703 
  10.501250  1174.400000     0.000851  1203.761061 
  10.505000  1168.600000     0.000856  1203.864577 
  10.508750  1200.300000     0.000833  1203.987615 
  10.512500  1180.800000     0.000847  1204.127276 
  10.516250  1126.000000     0.000888  1204.281338 
  10.520000  1208.000000     0.000828  1204.447931 
  10.523750  1275.300000     0.000784  1204.625474 
  10.527500  1208.100000     0.000828  1204.812623 
  10.531250  1272.800000     0.000786  1205.008235 
  10.535000  1206.700000     0.000829  1205.211492 
  10.538750  1182.200000     0.000846  1205.421424 
  10.542500  1161.500000     0.000861  1205.637237 
  10.546250  1156.900000     0.000864  1205.858316 
  10.550000  1184.700000     0.000844  1206.084127 
  10.553750  1165.700000     0.000858  1206.314204 
  10.557500  1133.200000     0.000882  1206.548141 
  10.561250  1155.400000     0.000866  1206.785582 
  10.565000  1263.600000     0.000791  1207.026282 
  10.568750  1182.700000     0.000846  1207.269912 
  10.572500  1111.400000     0.000900  1207.516196 
  10.576250  1173.800000     0.000852  1207.764919 
  10.580000  1150.400000     0.000869  1208.015891 
  10.583750  1146.200000     0.000872  1208.268942 
  10.587500  1235.300000     0.000810  1208.523920 
  10.591250  1164.100000     0.000859  1208.780687 
  10.595000  1064.600000     0.000939  1209.039160 
  10.598750  1171.600000     0.000854  1209.299202 
  10.602500  1064.100000     0.000940  1209.560695 
  10.606250  1145.000000     0.000873  1209.823551 
  10.610000  1140.000000     0.000877  1210.087690 
  10.613750  1117.400000     0.000895  1210.353037 
  10.617500  1270.900000     0.000787  1210.619528 
  10.621250  1192.500000     0.000839  1210.887100 
  10.625000  1155.600000     0.000865  1211.155722 
  10.628750  1222.100000     0.000818  1211.425327 
  10.632500  1200.500000     0.000833  1211.695859 
  10.636250  1159.300000     0.000863  1211.967275 
  10.640000  1310.000000     0.000763  1212.239537 
  10.643750  1175.600000     0.000851  1212.512609 
  10.647500  1220.300000     0.000819  1212.786459 
  10.651250  1169.200000     0.000855  1213.061056 
  10.655000  1111.800000     0.000899  1213.336388 
  10.658750  1151.300000     0.000869  1213.612420 
  10.662500  1146.500000     0.000872  1213.889119 
  10.666250  1169.600000     0.000855  1214.166465 
  10.670000  1238.500000     0.000807  1214.444436 
  10.673750  1201.600000     0.000832  1214.723013 
  10.677500  1112.100000     0.000899  1215.002180 
  10.681250  1112.300000     0.000899  1215.281919 
  10.685000  1155.100000     0.000866  1215.562228 
  10.688750  1184.700000     0.000844  1215.843085 
  10.692500  1145.300000     0.000873  1216.124471 
  10.696250  1188.300000     0.000842  1216.406373 
  10.700000  1199.900000     0.000833  1216.688780 
  10.703750  1188.000000     0.000842  1216.971681 
  10.707500  1161.500000     0.000861  1217.255067 
  10.711250  1180.300000     0.000847  1217.538926 
  10.715000  1173.100000     0.000852  1217.823262 
  10.718750  1167.800000     0.000856  1218.108060 
  10.722500  1193.000000     0.000838  1218.393307 
  10.726250  1216.200000     0.000822  1218.678995 
  10.730000  1181.400000     0.000846  1218.965118 
  10.733750  1163.700000     0.000859  1219.251669 
  10.737500  1202.400000     0.000832  1219.538642 
  10.741250  1119.600000     0.000893  1219.826032 
  10.745000  1160.200000     0.000862  1220.113842 
  10.748750  1155.100000     0.000866  1220.402062 
  10.752500  1195.900000     0.000836  1220.690683 
  10.756250  1115.100000     0.000897  1220.979701 
  10.760000  1178.000000     0.000849  1221.269111 
  10.763750  1137.000000     0.000880  1221.558909 
  10.767500  1175.400000     0.000851  1221.849091 
  10.771250  1142.100000     0.000876  1222.139654 
  10.775000  1200.200000     0.000833  1222.430604 
  10.778750  1166.300000     0.000857  1222.721931 
  10.782500  1171.300000     0.000854  1223.013631 
  10.786250  1126.300000     0.000888  1223.305698 
  10.790000  1191.300000     0.000839  1223.598132 
  10.793750  1260.200000     0.000794  1223.890929 
  10.797500  1248.500000     0.000801  1224.184087 
  10.801250  1212.700000     0.000825  1224.477604 
  10.805000  1152.200000     0.000868  1224.771486 
  10.808750  1184.400000     0.000844  1225.065727 
  10.812500  1142.400000     0.000875  1225.360321 
  10.816250  1173.900000     0.000852  1225.655267 
  10.820000  1169.800000     0.000855  1225.950562 
  10.823750  1234.000000     0.000810  1226.246206 
  10.827500  1252.700000     0.000798  1226.542197 
  10.831250  1181.500000     0.000846  1226.838534 
  10.835000  1119.100000     0.000894  1227.135223 
  10.838750  1189.700000     0.000841  1227.432259 
  10.842500  1155.900000     0.000865  1227.729638 
  10.846250  1169.900000     0.000855  1228.027358 
  10.850000  1174.300000     0.000852  1228.325419 
  10.853750  1151.400000     0.000869  1228.623820 
  10.857500  1230.900000     0.000812  1228.922561 
  10.861250  1232.200000     0.000812  1229.221640 
  10.865000  1190.100000     0.000840  1229.521065 
  10.868750  1216.200000     0.000822  1229.820831 
  10.872500  1171.100000     0.000854  1230.120935 
  10.876250  1220.200000     0.000820  1230.421376 
  10.880000  1185.800000     0.000843  1230.722153 
  10.883750  1209.500000     0.000827  1231.023267 
  10.887500  1236.300000     0.000809  1231.324717 
  10.891250  1145.300000     0.000873  1231.626504 
  10.895000  1185.700000     0.000843  1231.928635 
  10.898750  1161.700000     0.000861  1232.231105 
  10.902500  1170.100000     0.000855  1232.533912 
  10.906250  1248.100000     0.000801  1232.837056 
  10.910000  1229.900000     0.000813  1233.140536 
  10.913750  1223.200000     0.000818  1233.444354 
  10.917500  1203.800000     0.000831  1233.748509 
  10.921250  1178.300000     0.000849  1234.053001 
  10.925000  1213.900000     0.000824  1234.357840 
  10.928750  1122.600000     0.000891  1234.663021 
  10.932500  1179.400000     0.000848  1234.968542 
  10.936250  1200.300000     0.000833  1235.274403 
  10.940000  1271.600000     0.000786  1235.580605 
  10.943750  1175.200000     0.000851  1235.887149 
  10.947500  1168.700000     0.000856  1236.194037 
  10.951250  1181.100000     0.000847  1236.501272 
  10.955000  1201.000000     0.000833  1236.808865 
  10.958750  1185.900000     0.000843  1237.116821 
  10.962500  1136.000000     0.000880  1237.425154 
  10.966250  1218.400000     0.000821  1237.733893 
  10.970000  1210.500000     0.000826  1238.043085 
  10.973750  1194.000000     0.000838  1238.352742 
  10.977500  1139.600000     0.000878  1238.662755 
  10.981250  1215.000000     0.000823  1238.972989 
  10.985000  1160.500000     0.000862  1239.283464 
  10.988750  1124.400000     0.000889  1239.594247 
  10.992500  1172.700000     0.000853  1239.905369 
  10.996250  1196.200000     0.000836  1240.216844 
  11.000000  1235.200000     0.000810  1240.528678 
  11.003750  1154.600000     0.000866  1240.840875 
  11.007500  1132.500000     0.000883  1241.153436 
  11.011250  1229.400000     0.000813  1241.466364 
  11.015000  1229.400000     0.000813  1241.779669 
  11.018750  1273.600000     0.000785  1242.093350 
  11.022500  1210.300000     0.000826  1242.407405 
  11.026250  1134.700000     0.000881  1242.721836 
  11.030000  1112.500000     0.000899  1243.036647 
  11.033750  1207.800000     0.000828  1243.351839 
  11.037500  1226.300000     0.000815  1243.667415 
  11.041250  1213.900000     0.000824  1243.983379 
  11.045000  1274.300000     0.000785  1244.299743 
  11.048750  1213.000000     0.000824  1244.616505 
  11.052500  1206.900000     0.000829  1244.933664 
  11.056250  1286.300000     0.000777  1245.251224 
  11.060000  1246.400000     0.000802  1245.569189 
  11.063750  1169.800000     0.000855  1245.887562 
  11.067500  1219.700000     0.000820  1246.206347 
  11.071250  1200.600000     0.000833  1246.525549 
  11.075000  1299.200000     0.000770  1246.845182 
  11.078750  1221.900000     0.000818  1247.165245 
  11.082500  1145.000000     0.000873  1247.485738 
  11.086250  1205.100000     0.000830  1247.806667 
  11.090000  1161.700000     0.000861  1248.128036 
  11.093750  1238.400000     0.000807  1248.449852 
  11.097500  1128.100000     0.000886  1248.772119 
  11.101250  1246.300000     0.000802  1249.094845 
  11.105000  1178.600000     0.000848  1249.418045 
  11.108750  1183.100000     0.000845  1249.741720 
  11.112500  1271.100000     0.000787  1250.065874 
  11.116250  1123.200000     0.000890  1250.390512 
  11.120000  1151.800000     0.000868  1250.715643 
  11.123750  1211.100000     0.000826  1251.041274 
  11.127500  1256.400000     0.000796  1251.367413 
  11.131250  1218.600000     0.000821  1251.694069 
  11.135000  1184.700000     0.000844  1252.021263 
  11.138750  1359.700000     0.000735  1252.349000 
  11.142500  1176.300000     0.000850  1252.677282 
  11.146250  1217.800000     0.000821  1253.006121 
  11.150000  1203.800000     0.000831  1253.335527 
  11.153750  1131.400000     0.000884  1253.665512 
  11.157500  1225.400000     0.000816  1253.996088 
  11.161250  1254.400000     0.000797  1254.327268 
  11.165000  1238.700000     0.000807  1254.659080 
  11.168750  1233.100000     0.000811  1254.991532 
  11.172500  1251.600000     0.000799  1255.324630 
  11.176250  1186.200000     0.000843  1255.658392 
  11.180000  1140.800000     0.000877  1255.992833 
  11.183750  1298.500000     0.000770  1256.327972 
  11.187500  1212.600000     0.000825  1256.663826 
  11.191250  1215.600000     0.000823  1257.000415 
  11.195000  1207.100000     0.000828  1257.337778 
  11.198750  1198.000000     0.000835  1257.675928 
  11.202500  1219.300000     0.000820  1258.014881 
  11.206250  1192.900000     0.000838  1258.354661 
  11.210000  1202.000000     0.000832  1258.695293 
  11.213750  1213.400000     0.000824  1259.036805 
  11.217500  1237.100000     0.000808  1259.379227 
  11.221250  1245.000000     0.000803  1259.722589 
  11.225000  1255.700000     0.000796  1260.066948 
  11.228750  1241.300000     0.000806  1260.412329 
  11.232500  1185.800000     0.000843  1260.758758 
  11.236250  1239.600000     0.000807  1261.106275 
  11.240000  1215.900000     0.000822  1261.454922 
  11.243750  1197.700000     0.000835  1261.804745 
  11.247500  1209.900000     0.000827  1262.155792 
  11.251250  1179.700000     0.000848  1262.508114 
  11.255000  1188.600000     0.000841  1262.861799 
  11.258750  1250.200000     0.000800  1263.216894 
  11.262500  1222.100000     0.000818  1263.573445 
  11.266250  1215.500000     0.000823  1263.931522 
  11.270000  1196.100000     0.000836  1264.291197 
  11.273750  1192.800000     0.000838  1264.652548 
  11.277500  1210.200000     0.000826  1265.015660 
  11.281250  1229.000000     0.000814  1265.380624 
  11.285000  1272.500000     0.000786  1265.747585 
  11.288750  1308.300000     0.000764  1266.116632 
  11.292500  1224.200000     0.000817  1266.487855 
  11.296250  1214.600000     0.000823  1266.861379 
  11.300000  1192.500000     0.000839  1267.237338 
  11.303750  1221.300000     0.000819  1267.615877 
  11.307500  1190.300000     0.000840  1267.997153 
  11.311250  1246.600000     0.000802  1268.381338 
  11.315000  1293.000000     0.000773  1268.768696 
  11.318750  1302.700000     0.000768  1269.159404 
  11.322500  1242.200000     0.000805  1269.553648 
  11.326250  1323.700000     0.000755  1269.951673 
  11.330000  1263.500000     0.000791  1270.353746 
  11.333750  1248.000000     0.000801  1270.760159 
  11.337500  1265.800000     0.000790  1271.171233 
  11.341250  1229.100000     0.000814  1271.587321 
  11.345000  1248.300000     0.000801  1272.008955 
  11.348750  1236.400000     0.000809  1272.436517 
  11.352500  1276.800000     0.000783  1272.870426 
  11.356250  1270.700000     0.000787  1273.311209 
  11.360000  1233.000000     0.000811  1273.759452 
  11.363750  1231.700000     0.000812  1274.215804 
  11.367500  1233.400000     0.000811  1274.680981 
  11.371250  1180.600000     0.000847  1275.155773 
  11.375000  1200.100000     0.000833  1275.641320 
  11.378750  1224.000000     0.000817  1276.138470 
  11.382500  1272.300000     0.000786  1276.648080 
  11.386250  1266.400000     0.000790  1277.171123 
  11.390000  1255.000000     0.000797  1277.708541 
  11.393750  1180.700000     0.000847  1278.261602 
  11.397500  1247.800000     0.000801  1278.832882 
  11.401250  1210.700000     0.000826  1279.426352 
  11.405000  1228.200000     0.000814  1280.046624 
  11.408750  1271.700000     0.000786  1280.696257 
  11.412500  1281.500000     0.000780  1281.377686 
  11.416250  1284.900000     0.000778  1282.094434 
  11.420000  1267.100000     0.000789  1282.850855 
  11.423750  1161.200000     0.000861  1283.652212 
  11.427500  1276.500000     0.000783  1284.504787 
  11.431250  1259.900000     0.000794  1285.415970 
  11.435000  1246.700000     0.000802  1286.396333 
  11.438750  1282.300000     0.000780  1287.456265 
  11.442500  1268.300000     0.000788  1288.607634 
  11.446250  1269.000000     0.000788  1289.865446 
  11.450000  1212.100000     0.000825  1291.247654 
  11.453750  1282.900000     0.000779  1292.775743 
  11.457500  1243.100000     0.000804  1294.475392 
  11.461250  1204.400000     0.000830  1296.377210 
  11.465000  1297.800000     0.000771  1298.524367 
  11.468750  1289.600000     0.000775  1300.959044 
  11.472500  1188.600000     0.000841  1303.728429 
  11.476250  1245.900000     0.000803  1306.888370 
  11.480000  1291.900000     0.000774  1310.498544 
  11.483750  1274.100000     0.000785  1314.618006 
  11.487500  1266.000000     0.000790  1319.297154 
  11.491250  1258.400000     0.000795  1324.564673 
  11.495000  1278.600000     0.000782  1330.419968 
  11.498750  1282.900000     0.000779  1336.764658 
  11.502500  1265.700000     0.000790  1343.398966 
  11.506250  1286.300000     0.000777  1350.002962 
  11.510000  1257.800000     0.000795  1356.127177 
  11.513750  1250.300000     0.000800  1361.228914 
  11.517500  1229.200000     0.000814  1364.757604 
  11.521250  1289.300000     0.000776  1366.278452 
  11.525000  1279.800000     0.000781  1365.545803 
  11.528750  1282.500000     0.000780  1362.727140 
  11.532500  1239.500000     0.000807  1358.264651 
  11.536250  1233.900000     0.000810  1352.722988 
  11.540000  1208.500000     0.000827  1346.678157 
  11.543750  1253.000000     0.000798  1340.614014 
  11.547500  1241.300000     0.000806  1334.873593 
  11.551250  1272.100000     0.000786  1329.658590 
  11.555000  1310.500000     0.000763  1325.072023 
  11.558750  1266.200000     0.000790  1321.114014 
  11.562500  1317.200000     0.000759  1317.741774 
  11.566250  1257.300000     0.000795  1314.904666 
  11.570000  1230.600000     0.000813  1312.556086 
  11.573750  1295.100000     0.000772  1310.668319 
  11.577500  1317.000000     0.000759  1309.226957 
  11.581250  1252.500000     0.000798  1308.158292 
  11.585000  1251.800000     0.000799  1307.270408 
  11.588750  1258.900000     0.000794  1306.439051 
  11.592500  1277.800000     0.000783  1305.688768 
  11.596250  1289.900000     0.000775  1305.047197 
  11.600000  1308.100000     0.000764  1304.515795 
  11.603750  1226.400000     0.000815  1304.084712 
  11.607500  1266.200000     0.000790  1303.741786 
  11.611250  1262.600000     0.000792  1303.475575 
  11.615000  1206.700000     0.000829  1303.277413 
  11.618750  1245.900000     0.000803  1303.137458 
  11.622500  1255.300000     0.000797  1303.047711 
  11.626250  1258.700000     0.000794  1303.002006 
  11.630000  1235.800000     0.000809  1302.995069 
  11.633750  1261.200000     0.000793  1303.022378 
  11.637500  1282.900000     0.000779  1303.080040 
  11.641250  1293.400000     0.000773  1303.164692 
  11.645000  1238.500000     0.000807  1303.273935 
  11.648750  1281.900000     0.000780  1303.404825 
  11.652500  1318.400000     0.000758  1303.554908 
  11.656250  1256.700000     0.000796  1303.722276 
  11.660000  1269.100000     0.000788  1303.905252 
  11.663750  1223.700000     0.000817  1304.102358 
  11.667500  1298.500000     0.000770  1304.312284 
  11.671250  1226.800000     0.000815  1304.533869 
  11.675000  1268.800000     0.000788  1304.766304 
  11.678750  1288.300000     0.000776  1305.008475 
  11.682500  1250.100000     0.000800  1305.259406 
  11.686250  1252.800000     0.000798  1305.518287 
  11.690000  1293.300000     0.000773  1305.784327 
  11.693750  1234.500000     0.000810  1306.056826 
  11.697500  1285.600000     0.000778  1306.335416 
  11.701250  1318.300000     0.000759  1306.620072 
  11.705000  1295.900000     0.000772  1306.910848 
  11.708750  1305.500000     0.000766  1307.207209 
  11.712500  1271.600000     0.000786  1307.508560 
  11.716250  1275.800000     0.000784  1307.814464 
  11.720000  1281.600000     0.000780  1308.124563 
  11.723750  1281.200000     0.000781  1308.438558 
  11.727500  1262.100000     0.000792  1308.756197 
  11.731250  1303.800000     0.000767  1309.077246 
  11.735000  1251.500000     0.000799  1309.401548 
  11.738750  1318.900000     0.000758  1309.728919 
  11.742500  1317.400000     0.000759  1310.059162 
  11.746250  1263.700000     0.000791  1310.392111 
  11.750000  1275.100000     0.000784  1310.727619 
  11.753750  1277.400000     0.000783  1311.065552 
  11.757500  1227.000000     0.000815  1311.405789 
  11.761250  1269.500000     0.000788  1311.748218 
  11.765000  1300.300000     0.000769  1312.092784 
  11.768750  1305.700000     0.000766  1312.439361 
  11.772500  1315.600000     0.000760  1312.787836 
  11.776250  1302.400000     0.000768  1313.138130 
  11.780000  1253.000000     0.000798  1313.490166 
  11.783750  1296.800000     0.000771  1313.843875 
  11.787500  1265.600000     0.000790  1314.199190 
  11.791250  1300.700000     0.000769  1314.556053 
  11.795000  1273.700000     0.000785  1314.914440 
  11.798750  1279.500000     0.000782  1315.274278 
  11.802500  1280.300000     0.000781  1315.635502 
  11.806250  1282.900000     0.000779  1315.998065 
  11.810000  1277.300000     0.000783  1316.361926 
  11.813750  1325.100000     0.000755  1316.727046 
  11.817500  1313.900000     0.000761  1317.093387 
  11.821250  1289.200000     0.000776  1317.460915 
  11.825000  1223.500000     0.000817  1317.829624 
  11.828750  1319.800000     0.000758  1318.199469 
  11.832500  1331.900000     0.000751  1318.570408 
  11.836250  1310.300000     0.000763  1318.942416 
  11.840000  1379.300000     0.000725  1319.315469 
  11.843750  1403.500000     0.000713  1319.689542 
  11.847500  1441.800000     0.000694  1320.064616 
  11.851250  1494.000000     0.000669  1320.440670 
  11.855000  1359.800000     0.000735  1320.817708 
  11.858750  1382.400000     0.000723  1321.195703 
  11.862500  1347.900000     0.000742  1321.574660 
  11.866250  1356.400000     0.000737  1321.954737 
  11.870000  1351.100000     0.000740  1322.336434 
  11.873750  1314.900000     0.000761  1322.720703 
  11.877500  1249.600000     0.000800  1323.109333 
  11.881250  1298.100000     0.000770  1323.506200 
  11.885000  1306.600000     0.000765  1323.920653 
  11.888750  1327.000000     0.000754  1324.373134 
  11.892500  1291.500000     0.000774  1324.906774 
  11.896250  1341.600000     0.000745  1325.602647 
  11.900000  1314.000000     0.000761  1326.544762 
  11.903750  1352.300000     0.000739  1327.643993 
  11.907500  1312.400000     0.000762  1328.590835 
  11.911250  1293.100000     0.000773  1329.249992 
  11.915000  1297.800000     0.000771  1329.742439 
  11.918750  1361.600000     0.000734  1330.177606 
  11.922500  1321.000000     0.000757  1330.595177 
  11.926250  1343.800000     0.000744  1331.007819 
  11.930000  1265.200000     0.000790  1331.419736 
  11.933750  1293.200000     0.000773  1331.832455 
  11.937500  1337.500000     0.000748  1332.246673 
  11.941250  1412.500000     0.000708  1332.663190 
  11.945000  1271.600000     0.000786  1333.083564 
  11.948750  1265.800000     0.000790  1333.510221 
  11.952500  1278.400000     0.000782  1333.944115 
  11.956250  1329.100000     0.000752  1334.379783 
  11.960000  1323.000000     0.000756  1334.809577 
  11.963750  1285.600000     0.000778  1335.233740 
  11.967500  1303.900000     0.000767  1335.656157 
  11.971250  1320.200000     0.000757  1336.078606 
  11.975000  1263.300000     0.000792  1336.501742 
  11.978750  1284.200000     0.000779  1336.925766 
  11.982500  1296.000000     0.000772  1337.350737 
  11.986250  1255.300000     0.000797  1337.776684 
  11.990000  1269.400000     0.000788  1338.203618 
  11.993750  1341.000000     0.000746  1338.631545 
  11.997500  1323.100000     0.000756  1339.060475 
  12.001250  1295.100000     0.000772  1339.490413 
  12.005000  1352.300000     0.000739  1339.921395 
  12.008750  1316.500000     0.000760  1340.353416 
  12.012500  1290.100000     0.000775  1340.786475 
  12.016250  1360.500000     0.000735  1341.220582 
  12.020000  1305.100000     0.000766  1341.655749 
  12.023750  1351.400000     0.000740  1342.091987 
  12.027500  1320.000000     0.000758  1342.529309 
  12.031250  1367.300000     0.000731  1342.967727 
  12.035000  1297.800000     0.000771  1343.407284 
  12.038750  1301.100000     0.000769  1343.847979 
  12.042500  1355.600000     0.000738  1344.289817 
  12.046250  1311.300000     0.000763  1344.732814 
  12.050000  1312.900000     0.000762  1345.176989 
  12.053750  1284.200000     0.000779  1345.622360 
  12.057500  1363.800000     0.000733  1346.068947 
  12.061250  1296.700000     0.000771  1346.516773 
  12.065000  1245.500000     0.000803  1346.965890 
  12.068750  1316.300000     0.000760  1347.416310 
  12.072500  1324.600000     0.000755  1347.868045 
  12.076250  1310.800000     0.000763  1348.321124 
  12.080000  1331.700000     0.000751  1348.775577 
  12.083750  1334.300000     0.000749  1349.231439 
  12.087500  1300.700000     0.000769  1349.688745 
  12.091250  1343.700000     0.000744  1350.147536 
  12.095000  1319.900000     0.000758  1350.607893 
  12.098750  1300.100000     0.000769  1351.069845 
  12.102500  1244.500000     0.000804  1351.533429 
  12.106250  1317.000000     0.000759  1351.998701 
  12.110000  1315.000000     0.000760  1352.465725 
  12.113750  1367.600000     0.000731  1352.934573 
  12.117500  1351.600000     0.000740  1353.405324 
  12.121250  1347.100000     0.000742  1353.878065 
  12.125000  1358.500000     0.000736  1354.352948 
  12.128750  1418.700000     0.000705  1354.830066 
  12.132500  1379.400000     0.000725  1355.309524 
  12.136250  1325.300000     0.000755  1355.791468 
  12.140000  1385.800000     0.000722  1356.276068 
  12.143750  1438.000000     0.000695  1356.763515 
  12.147500  1347.500000     0.000742  1357.254034 
  12.151250  1314.700000     0.000761  1357.747884 
  12.155000  1359.500000     0.000736  1358.245464 
  12.158750  1321.700000     0.000757  1358.747104 
  12.162500  1319.900000     0.000758  1359.253191 
  12.166250  1356.900000     0.000737  1359.764227 
  12.170000  1352.300000     0.000739  1360.280812 
  12.173750  1334.100000     0.000750  1360.803657 
  12.177500  1392.300000     0.000718  1361.333609 
  12.181250  1325.500000     0.000754  1361.871676 
  12.185000  1288.000000     0.000776  1362.419316 
  12.188750  1345.700000     0.000743  1362.977906 
  12.192500  1336.200000     0.000748  1363.549001 
  12.196250  1411.100000     0.000709  1364.134486 
  12.200000  1379.200000     0.000725  1364.736417 
  12.203750  1388.800000     0.000720  1365.356899 
  12.207500  1383.900000     0.000723  1365.997858 
  12.211250  1385.800000     0.000722  1366.660645 
  12.215000  1344.300000     0.000744  1367.345914 
  12.218750  1324.700000     0.000755  1368.051199 
  12.222500  1320.100000     0.000758  1368.770789 
  12.226250  1273.200000     0.000785  1369.494996 
  12.230000  1348.800000     0.000741  1370.209527 
  12.233750  1316.100000     0.000760  1370.896314 
  12.237500  1360.000000     0.000735  1371.536042 
  12.241250  1359.700000     0.000735  1372.112219 
  12.245000  1361.700000     0.000734  1372.613970 
  12.248750  1358.500000     0.000736  1373.044311 
  12.252500  1321.100000     0.000757  1373.416579 
  12.256250  1304.300000     0.000767  1373.749505 
  12.260000  1416.400000     0.000706  1374.063256 
  12.263750  1383.300000     0.000723  1374.375453 
  12.267500  1332.700000     0.000750  1374.699036 
  12.271250  1323.300000     0.000756  1375.041938 
  12.275000  1318.200000     0.000759  1375.408477 
  12.278750  1294.600000     0.000772  1375.799058 
  12.282500  1340.200000     0.000746  1376.212313 
  12.286250  1392.600000     0.000718  1376.646337 
  12.290000  1387.200000     0.000721  1377.098950 
  12.293750  1379.000000     0.000725  1377.568003 
  12.297500  1352.300000     0.000739  1378.051531 
  12.301250  1338.100000     0.000747  1378.547816 
  12.305000  1364.000000     0.000733  1379.055635 
  12.308750  1316.300000     0.000760  1379.573575 
  12.312500  1395.100000     0.000717  1380.100517 
  12.316250  1379.300000     0.000725  1380.635648 
  12.320000  1358.900000     0.000736  1381.178305 
  12.323750  1353.400000     0.000739  1381.727947 
  12.327500  1412.400000     0.000708  1382.284138 
  12.331250  1315.100000     0.000760  1382.846527 
  12.335000  1343.900000     0.000744  1383.414973 
  12.338750  1354.700000     0.000738  1383.989173 
  12.342500  1313.600000     0.000761  1384.568896 
  12.346250  1418.000000     0.000705  1385.154018 
  12.350000  1398.700000     0.000715  1385.744451 
  12.353750  1407.800000     0.000710  1386.340136 
  12.357500  1366.800000     0.000732  1386.941039 
  12.361250  1380.000000     0.000725  1387.547149 
  12.365000  1361.200000     0.000735  1388.158602 
  12.368750  1373.800000     0.000728  1388.775360 
  12.372500  1436.500000     0.000696  1389.397407 
  12.376250  1405.900000     0.000711  1390.024799 
  12.380000  1425.100000     0.000702  1390.657608 
  12.383750  1410.800000     0.000709  1391.295914 
  12.387500  1356.600000     0.000737  1391.939810 
  12.391250  1422.000000     0.000703  1392.589398 
  12.395000  1334.100000     0.000750  1393.244936 
  12.398750  1370.000000     0.000730  1393.906478 
  12.402500  1374.800000     0.000727  1394.574093 
  12.406250  1380.500000     0.000724  1395.247922 
  12.410000  1413.300000     0.000708  1395.928117 
  12.413750  1337.200000     0.000748  1396.614842 
  12.417500  1388.600000     0.000720  1397.308264 
  12.421250  1328.700000     0.000753  1398.008565 
  12.425000  1361.500000     0.000734  1398.716110 
  12.428750  1413.300000     0.000708  1399.431019 
  12.432500  1345.500000     0.000743  1400.153426 
  12.436250  1321.300000     0.000757  1400.883581 
  12.440000  1420.700000     0.000704  1401.621876 
  12.443750  1444.900000     0.000692  1402.369060 
  12.447500  1345.900000     0.000743  1403.126396 
  12.451250  1358.800000     0.000736  1403.896090 
  12.455000  1461.600000     0.000684  1404.683369 
  12.458750  1391.500000     0.000719  1405.499269 
  12.462500  1353.100000     0.000739  1406.368104 
  12.466250  1394.900000     0.000717  1407.341234 
  12.470000  1413.600000     0.000707  1408.501721 
  12.473750  1400.000000     0.000714  1409.883237 
  12.477500  1367.100000     0.000731  1411.303156 
  12.481250  1376.400000     0.000727  1412.508513 
  12.485000  1471.300000     0.000680  1413.509885 
  12.488750  1390.100000     0.000719  1414.434664 
  12.492500  1368.900000     0.000731  1415.343579 
  12.496250  1440.800000     0.000694  1416.257022 
  12.500000  1367.400000     0.000731  1417.181711 
  12.503750  1413.500000     0.000707  1418.120110 
  12.507500  1441.900000     0.000694  1419.073348 
  12.511250  1395.400000     0.000717  1420.042133 
  12.515000  1463.500000     0.000683  1421.027510 
  12.518750  1407.600000     0.000710  1422.029966 
  12.522500  1415.500000     0.000706  1423.050013 
  12.526250  1368.100000     0.000731  1424.088385 
  12.530000  1342.600000     0.000745  1425.145859 
  12.533750  1395.800000     0.000716  1426.223254 
  12.537500  1329.100000     0.000752  1427.321435 
  12.541250  1412.200000     0.000708  1428.441319 
  12.545000  1426.400000     0.000701  1429.584449 
  12.548750  1442.600000     0.000693  1430.751620 
  12.552500  1432.700000     0.000698  1431.943669 
  12.556250  1454.200000     0.000688  1433.161757 
  12.560000  1435.400000     0.000697  1434.407117 
  12.563750  1411.100000     0.000709  1435.681064 
  12.567500  1428.300000     0.000700  1436.984987 
  12.571250  1414.800000     0.000707  1438.320368 
  12.575000  1422.500000     0.000703  1439.689630 
  12.578750  1396.500000     0.000716  1441.094126 
  12.582500  1398.700000     0.000715  1442.535286 
  12.586250  1389.200000     0.000720  1444.015040 
  12.590000  1412.100000     0.000708  1445.535452 
  12.593750  1414.800000     0.000707  1447.098730 
  12.597500  1434.400000     0.000697  1448.707235 
  12.601250  1426.600000     0.000701  1450.363498 
  12.605000  1419.200000     0.000705  1452.071535 
  12.608750  1474.400000     0.000678  1453.833788 
  12.612500  1436.000000     0.000696  1455.652884 
  12.616250  1388.000000     0.000720  1457.532397 
  12.620000  1431.300000     0.000699  1459.476383 
  12.623750  1448.100000     0.000691  1461.489547 
  12.627500  1491.700000     0.000670  1463.577766 
  12.631250  1453.600000     0.000688  1465.749322 
  12.635000  1474.800000     0.000678  1468.020386 
  12.638750  1380.200000     0.000725  1470.415679 
  12.642500  1424.700000     0.000702  1472.977989 
  12.646250  1498.100000     0.000668  1475.752099 
  12.650000  1347.300000     0.000742  1478.698725 
  12.653750  1475.200000     0.000678  1481.685587 
  12.657500  1434.400000     0.000697  1484.668987 
  12.661250  1483.400000     0.000674  1487.714245 
  12.665000  1482.200000     0.000675  1490.881150 
  12.668750  1429.900000     0.000699  1494.197200 
  12.672500  1454.200000     0.000688  1497.678084 
  12.676250  1401.300000     0.000714  1501.338850 
  12.680000  1419.000000     0.000705  1505.194944 
  12.683750  1416.400000     0.000706  1509.263062 
  12.687500  1417.900000     0.000705  1513.561598 
  12.691250  1492.000000     0.000670  1518.110964 
  12.695000  1460.800000     0.000685  1522.941169 
  12.698750  1464.300000     0.000683  1528.075575 
  12.702500  1511.600000     0.000662  1533.539785 
  12.706250  1473.400000     0.000679  1539.366044 
  12.710000  1442.200000     0.000693  1545.590608 
  12.713750  1395.600000     0.000717  1552.254348 
  12.717500  1486.500000     0.000673  1559.403446 
  12.721250  1483.700000     0.000674  1567.090239 
  12.725000  1450.700000     0.000689  1575.390449 
  12.728750  1419.500000     0.000704  1584.368420 
  12.732500  1449.600000     0.000690  1594.096185 
  12.736250  1512.400000     0.000661  1604.664357 
  12.740000  1465.400000     0.000682  1616.177335 
  12.743750  1590.200000     0.000629  1628.755806 
  12.747500  1454.700000     0.000687  1642.539747 
  12.751250  1425.800000     0.000701  1657.692086 
  12.755000  1520.300000     0.000658  1674.446772 
  12.758750  1524.500000     0.000656  1693.021298 
  12.762500  1525.000000     0.000656  1713.666114 
  12.766250  1542.200000     0.000648  1736.698670 
  12.770000  1561.200000     0.000641  1762.495698 
  12.773750  1559.500000     0.000641  1791.505598 
  12.777500  1486.800000     0.000673  1824.263326 
  12.781250  1503.700000     0.000665  1861.408164 
  12.785000  1653.400000     0.000605  1903.853389 
  12.788750  1689.300000     0.000592  1952.506197 
  12.792500  1684.300000     0.000594  2008.421942 
  12.796250  1661.000000     0.000602  2072.920595 
  12.800000  1704.800000     0.000587  2147.541575 
  12.803750  1725.100000     0.000580  2234.039774 
  12.807500  1826.300000     0.000548  2334.348184 
  12.811250  1820.100000     0.000549  2450.479294 
  12.815000  1935.400000     0.000517  2584.791094 
  12.818750  2017.100000     0.000496  2738.470771 
  12.822500  2234.200000     0.000448  2911.469695 
  12.826250  2449.300000     0.000408  3101.936340 
  12.830000  2734.000000     0.000366  3304.991692 
  12.833750  3232.000000     0.000309  3511.760663 
  12.837500  3795.400000     0.000263  3708.892141 
  12.841250  4402.100000     0.000227  3879.174474 
  12.845000  4950.600000     0.000202  4002.235533 
  12.848750  5274.400000     0.000190  4061.776017 
  12.852500  5136.300000     0.000195  4049.829720 
  12.856250  4845.900000     0.000206  3967.990262 
  12.860000  4316.600000     0.000232  3827.526683 
  12.863750  3882.700000     0.000258  3646.079148 
  12.867500  3572.900000     0.000280  3443.052186 
  12.871250  3242.100000     0.000308  3235.612526 
  12.875000  3060.200000     0.000327  3036.848375 
  12.878750  2859.100000     0.000350  2854.529974 
  12.882500  2681.000000     0.000373  2691.864091 
  12.886250  2673.700000     0.000374  2549.446530 
  12.890000  2554.000000     0.000392  2426.249088 
  12.893750  2475.800000     0.000404  2320.427967 
  12.897500  2441.100000     0.000410  2229.851158 
  12.901250  2369.000000     0.000422  2152.404572 
  12.905000  2317.700000     0.000431  2086.372786 
  12.908750  2290.800000     0.000437  2029.838316 
  12.912500  2333.300000     0.000429  1981.238810 
  12.916250  2280.000000     0.000439  1939.363844 
  12.920000  2215.600000     0.000451  1903.199861 
  12.923750  2142.500000     0.000467  1871.901732 
  12.927500  2230.100000     0.000448  1844.765889 
  12.931250  2092.600000     0.000478  1821.206740 
  12.935000  2091.600000     0.000478  1800.800425 
  12.938750  2140.700000     0.000467  1783.084748 
  12.942500  1973.900000     0.000507  1767.690610 
  12.946250  2037.400000     0.000491  1754.337839 
  12.950000  2059.500000     0.000486  1742.790829 
  12.953750  2049.500000     0.000488  1732.851224 
  12.957500  2009.700000     0.000498  1724.351762 
  12.961250  2007.400000     0.000498  1717.151511 
  12.965000  2035.000000     0.000491  1711.157728 
  12.968750  1985.100000     0.000504  1706.251898 
  12.972500  2013.700000     0.000497  1702.338881 
  12.976250  2006.900000     0.000498  1699.350869 
  12.980000  2018.900000     0.000495  1697.232173 
  12.983750  2045.200000     0.000489  1695.937911 
  12.987500  2001.300000     0.000500  1695.432655 
  12.991250  2020.800000     0.000495  1695.689800 
  12.995000  1958.800000     0.000511  1696.708451 
  12.998750  1982.300000     0.000504  1698.468172 
  13.002500  1978.600000     0.000505  1700.957560 
  13.006250  1986.200000     0.000503  1704.180719 
  13.010000  1972.600000     0.000507  1708.148730 
  13.013750  1935.800000     0.000517  1712.879861 
  13.017500  2016.300000     0.000496  1718.399385 
  13.021250  2048.500000     0.000488  1724.740356 
  13.025000  1973.300000     0.000507  1731.966051 
  13.028750  2041.800000     0.000490  1740.118830 
  13.032500  2036.400000     0.000491  1749.249879 
  13.036250  2149.000000     0.000465  1759.431181 
  13.040000  2078.200000     0.000481  1770.747040 
  13.043750  2004.400000     0.000499  1783.295904 
  13.047500  2009.600000     0.000498  1797.191604 
  13.051250  2039.000000     0.000490  1812.566452 
  13.055000  2026.800000     0.000493  1829.617806 
  13.058750  1998.500000     0.000500  1848.514039 
  13.062500  2001.800000     0.000500  1869.447261 
  13.066250  2006.500000     0.000498  1892.662939 
  13.070000  2081.700000     0.000480  1918.447615 
  13.073750  2014.700000     0.000496  1947.136983 
  13.077500  2029.300000     0.000493  1979.123767 
  13.081250  2146.400000     0.000466  2014.870529 
  13.085000  2080.500000     0.000481  2055.043860 
  13.088750  2028.900000     0.000493  2100.276980 
  13.092500  2072.200000     0.000483  2151.305991 
  13.096250  2180.300000     0.000459  2209.067752 
  13.100000  2292.500000     0.000436  2274.682785 
  13.103750  2218.300000     0.000451  2349.494805 
  13.107500  2327.900000     0.000430  2435.113351 
  13.111250  2374.000000     0.000421  2533.470549 
  13.115000  2325.300000     0.000430  2647.312972 
  13.118750  2373.400000     0.000421  2779.345403 
  13.122500  2520.900000     0.000397  2932.554048 
  13.126250  2596.300000     0.000385  3110.487052 
  13.130000  2827.900000     0.000354  3317.122561 
  13.133750  2933.700000     0.000341  3556.614243 
  13.137500  3027.300000     0.000330  3832.747681 
  13.141250  3277.100000     0.000305  4148.152033 
  13.145000  3588.500000     0.000279  4503.928180 
  13.148750  3983.500000     0.000251  4895.056084 
  13.152500  4495.100000     0.000222  5309.948105 
  13.156250  5208.900000     0.000192  5728.960400 
  13.160000  5864.300000     0.000171  6123.289995 
  13.163750  6874.100000     0.000145  6456.886698 
  13.167500  7486.300000     0.000134  6691.777861 
  13.171250  7816.100000     0.000128  6796.455099 
  13.175000  7955.400000     0.000126  6751.344050 
  13.178750  7519.700000     0.000133  6564.834043 
  13.182500  6911.300000     0.000145  6265.072166 
  13.186250  6147.700000     0.000163  5889.726703 
  13.190000  5430.000000     0.000184  5478.134899 
  13.193750  4830.900000     0.000207  5063.790905 
  13.197500  4440.500000     0.000225  4670.509086 
  13.201250  3913.400000     0.000256  4312.236274 
  13.205000  3561.400000     0.000281  3995.797474 
  13.208750  3439.800000     0.000291  3720.645348 
  13.212500  3231.400000     0.000309  3482.865875 
  13.216250  3055.100000     0.000327  3277.503187 
  13.220000  3103.200000     0.000322  3099.205969 
  13.223750  2825.200000     0.000354  2942.927663 
  13.227500  2838.400000     0.000352  2804.761116 
  13.231250  2770.000000     0.000361  2681.741858 
  13.235000  2735.900000     0.000366  2572.135593 
  13.238750  2612.400000     0.000383  2474.241183 
  13.242500  2548.800000     0.000392  2386.863310 
  13.246250  2462.600000     0.000406  2309.110409 
  13.250000  2425.800000     0.000412  2240.110151 
  13.253750  2309.100000     0.000433  2179.005849 
  13.257500  2275.500000     0.000439  2124.882045 
  13.261250  2309.700000     0.000433  2076.896396 
  13.265000  2296.600000     0.000435  2034.370227 
  13.268750  2265.200000     0.000441  1996.537352 
  13.272500  2165.500000     0.000462  1962.753411 
  13.276250  2262.500000     0.000442  1932.502624 
  13.280000  2223.300000     0.000450  1905.342292 
  13.283750  2138.600000     0.000468  1880.899356 
  13.287500  2263.700000     0.000442  1858.830901 
  13.291250  2100.500000     0.000476  1838.856893 
  13.295000  2132.800000     0.000469  1820.770498 
  13.298750  2147.400000     0.000466  1804.337141 
  13.302500  2127.100000     0.000470  1789.361568 
  13.306250  2148.100000     0.000466  1775.690141 
  13.310000  2144.600000     0.000466  1763.189756 
  13.313750  2184.000000     0.000458  1751.746333 
  13.317500  2127.000000     0.000470  1741.253655 
  13.321250  2061.800000     0.000485  1731.622441 
  13.325000  2078.300000     0.000481  1722.789571 
  13.328750  2123.400000     0.000471  1714.674347 
  13.332500  2027.000000     0.000493  1707.208249 
  13.336250  2058.700000     0.000486  1700.337726 
  13.340000  2072.000000     0.000483  1694.015504 
  13.343750  2069.200000     0.000483  1688.200387 
  13.347500  2100.600000     0.000476  1682.853529 
  13.351250  2034.400000     0.000492  1677.941807 
  13.355000  2073.400000     0.000482  1673.444329 
  13.358750  2003.200000     0.000499  1669.329391 
  13.362500  2042.000000     0.000490  1665.570105 
  13.366250  2032.500000     0.000492  1662.146681 
  13.370000  2016.400000     0.000496  1659.042020 
  13.373750  2050.300000     0.000488  1656.241796 
  13.377500  2042.300000     0.000490  1653.733004 
  13.381250  1988.900000     0.000503  1651.505555 
  13.385000  2028.300000     0.000493  1649.557794 
  13.388750  2066.400000     0.000484  1647.880851 
  13.392500  2076.600000     0.000482  1646.468930 
  13.396250  1992.900000     0.000502  1645.321820 
  13.400000  2003.800000     0.000499  1644.442229 
  13.403750  2086.500000     0.000479  1643.836269 
  13.407500  2015.700000     0.000496  1643.513304 
  13.411250  1934.000000     0.000517  1643.487459 
  13.415000  2088.200000     0.000479  1643.786439 
  13.418750  2078.200000     0.000481  1644.434442 
  13.422500  2022.300000     0.000494  1645.463792 
  13.426250  2023.300000     0.000494  1646.921678 
  13.430000  2032.300000     0.000492  1648.870196 
  13.433750  1993.300000     0.000502  1651.391466 
  13.437500  2006.800000     0.000498  1654.594580 
  13.441250  2046.900000     0.000489  1658.626793 
  13.445000  2118.500000     0.000472  1663.721874 
  13.448750  2023.700000     0.000494  1670.170859 
  13.452500  2073.200000     0.000482  1678.385899 
  13.456250  2052.200000     0.000487  1688.995428 
  13.460000  2090.900000     0.000478  1702.954756 
  13.463750  2087.000000     0.000479  1721.735988 
  13.467500  2095.900000     0.000477  1747.597733 
  13.471250  2157.800000     0.000463  1783.958813 
  13.475000  2259.200000     0.000443  1836.531785 
  13.478750  2309.800000     0.000433  1913.341435 
  13.482500  2513.200000     0.000398  2025.157514 
  13.486250  2720.200000     0.000368  2184.236745 
  13.490000  2950.000000     0.000339  2396.885165 
  13.493750  3507.500000     0.000285  2646.427712 
  13.497500  3752.500000     0.000266  2871.626140 
  13.501250  3639.000000     0.000275  2972.460410 
  13.505000  3403.700000     0.000294  2877.206666 
  13.508750  3082.700000     0.000324  2639.156280 
  13.512500  2867.000000     0.000349  2373.489429 
  13.516250  2588.800000     0.000386  2155.210892 
  13.520000  2365.100000     0.000423  2001.626532 
  13.523750  2104.300000     0.000475  1900.808449 
  13.527500  2066.200000     0.000484  1835.842867 
  13.531250  2073.600000     0.000482  1793.641547 
  13.535000  2009.200000     0.000498  1765.928360 
  13.538750  1946.600000     0.000514  1747.241094 
  13.542500  2025.000000     0.000494  1734.466704 
  13.546250  2008.700000     0.000498  1725.787551 
  13.550000  2048.300000     0.000488  1720.056319 
  13.553750  2050.400000     0.000488  1716.527770 
  13.557500  2081.200000     0.000480  1714.704807 
  13.561250  2006.100000     0.000498  1714.248694 
  13.565000  1968.700000     0.000508  1714.948248 
  13.568750  2089.700000     0.000479  1716.621210 
  13.572500  2002.500000     0.000499  1719.145700 
  13.576250  2008.500000     0.000498  1722.447336 
  13.580000  2057.300000     0.000486  1726.477829 
  13.583750  2066.800000     0.000484  1731.209245 
  13.587500  2064.400000     0.000484  1736.630069 
  13.591250  1991.700000     0.000502  1742.742642 
  13.595000  2017.400000     0.000496  1749.579223 
  13.598750  2133.100000     0.000469  1757.158559 
  13.602500  2089.800000     0.000479  1765.510161 
  13.606250  2078.300000     0.000481  1774.682337 
  13.610000  2090.500000     0.000478  1784.734498 
  13.613750  2102.300000     0.000476  1795.737920 
  13.617500  2150.000000     0.000465  1807.776815 
  13.621250  2100.600000     0.000476  1820.949840 
  13.625000  2060.600000     0.000485  1835.405727 
  13.628750  2201.600000     0.000454  1851.270568 
  13.632500  2173.600000     0.000460  1868.688258 
  13.636250  2210.300000     0.000452  1887.842835 
  13.640000  2124.800000     0.000471  1908.948597 
  13.643750  2250.000000     0.000444  1932.255552 
  13.647500  2182.700000     0.000458  1958.056041 
  13.651250  2297.400000     0.000435  1986.692861 
  13.655000  2249.400000     0.000445  2018.660233 
  13.658750  2220.200000     0.000450  2054.423398 
  13.662500  2237.200000     0.000447  2094.521699 
  13.666250  2279.600000     0.000439  2139.641720 
  13.670000  2319.400000     0.000431  2190.604565 
  13.673750  2391.800000     0.000418  2248.397162 
  13.677500  2310.900000     0.000433  2314.212548 
  13.681250  2416.600000     0.000414  2389.496423 
  13.685000  2453.500000     0.000408  2476.287961 
  13.688750  2555.100000     0.000391  2576.475922 
  13.692500  2608.700000     0.000383  2692.154667 
  13.696250  2694.700000     0.000371  2826.089484 
  13.700000  2827.300000     0.000354  2981.514393 
  13.703750  2879.000000     0.000347  3161.918007 
  13.707500  3026.400000     0.000330  3370.816010 
  13.711250  3259.900000     0.000307  3611.339370 
  13.715000  3487.500000     0.000287  3886.319233 
  13.718750  3747.100000     0.000267  4194.814085 
  13.722500  4121.400000     0.000243  4531.695257 
  13.726250  4663.600000     0.000214  4886.235573 
  13.730000  5103.300000     0.000196  5240.189586 
  13.733750  5697.100000     0.000176  5567.539558 
  13.737500  6043.000000     0.000165  5836.627996 
  13.741250  6469.000000     0.000155  6015.325903 
  13.745000  6332.200000     0.000158  6075.504139 
  13.748750  6320.200000     0.000158  6008.942390 
  13.752500  5918.200000     0.000169  5826.868082 
  13.756250  5446.300000     0.000184  5554.350365 
  13.760000  5069.300000     0.000197  5224.363802 
  13.763750  4529.400000     0.000221  4869.759639 
  13.767500  4119.700000     0.000243  4517.440424 
  13.771250  3842.900000     0.000260  4185.879015 
  13.775000  3666.300000     0.000273  3886.286804 
  13.778750  3371.800000     0.000297  3622.216684 
  13.782500  3216.200000     0.000311  3392.911699 
  13.786250  3182.800000     0.000314  3195.855995 
  13.790000  3142.800000     0.000318  3027.591678 
  13.793750  2913.400000     0.000343  2884.445668 
  13.797500  2876.400000     0.000348  2762.927690 
  13.801250  2871.800000     0.000348  2659.915851 
  13.805000  2837.900000     0.000352  2573.040864 
  13.808750  2681.400000     0.000373  2499.746965 
  13.812500  2719.300000     0.000368  2438.014999 
  13.816250  2641.000000     0.000379  2386.340480 
  13.820000  2632.300000     0.000380  2343.507071 
  13.823750  2631.000000     0.000380  2308.546294 
  13.827500  2553.100000     0.000392  2280.703838 
  13.831250  2582.500000     0.000387  2259.412743 
  13.835000  2607.300000     0.000384  2244.415743 
  13.838750  2520.000000     0.000397  2235.386262 
  13.842500  2569.100000     0.000389  2232.169896 
  13.846250  2645.000000     0.000378  2234.825596 
  13.850000  2640.300000     0.000379  2243.558645 
  13.853750  2520.100000     0.000397  2258.729039 
  13.857500  2625.800000     0.000381  2280.864210 
  13.861250  2579.700000     0.000388  2310.675008 
  13.865000  2623.200000     0.000381  2349.310635 
  13.868750  2721.200000     0.000367  2397.861147 
  13.872500  2715.200000     0.000368  2457.595817 
  13.876250  2760.000000     0.000362  2530.069121 
  13.880000  2707.800000     0.000369  2616.957898 
  13.883750  2890.800000     0.000346  2719.942886 
  13.887500  3068.100000     0.000326  2840.422364 
  13.891250  3037.800000     0.000329  2978.987075 
  13.895000  3194.900000     0.000313  3135.035905 
  13.898750  3411.200000     0.000293  3304.622805 
  13.902500  3611.600000     0.000277  3480.402117 
  13.906250  3788.200000     0.000264  3651.174330 
  13.910000  3845.400000     0.000260  3802.030307 
  13.913750  3924.900000     0.000255  3916.142918 
  13.917500  3954.900000     0.000253  3978.065652 
  13.921250  3774.900000     0.000265  3977.761466 
  13.925000  3681.100000     0.000272  3912.472545 
  13.928750  3395.300000     0.000295  3791.801913 
  13.932500  3167.000000     0.000316  3631.733389 
  13.936250  2930.700000     0.000341  3449.683578 
  13.940000  2746.600000     0.000364  3261.458705 
  13.943750  2577.400000     0.000388  3079.029103 
  13.947500  2562.400000     0.000390  2909.973996 
  13.951250  2346.600000     0.000426  2758.064710 
  13.955000  2294.500000     0.000436  2624.742013 
  13.958750  2387.200000     0.000419  2508.994358 
  13.962500  2303.600000     0.000434  2409.004363 
  13.966250  2278.000000     0.000439  2322.875811 
  13.970000  2208.900000     0.000453  2248.709519 
  13.973750  2167.700000     0.000461  2184.750037 
  13.977500  2172.000000     0.000460  2129.446452 
  13.981250  2099.500000     0.000476  2081.464779 
  13.985000  2176.000000     0.000460  2039.800801 
  13.988750  2069.900000     0.000483  2003.392015 
  13.992500  2129.400000     0.000470  1971.392779 
  13.996250  2040.700000     0.000490  1943.156171 
  14.000000  1999.700000     0.000500  1918.141767 
  14.003750  2010.800000     0.000497  1895.897380 
  14.007500  2022.400000     0.000494  1876.043725 
  14.011250  2018.300000     0.000495  1858.261723 
  14.015000  2030.600000     0.000492  1842.319670 
  14.018750  1964.300000     0.000509  1827.957425 
  14.022500  2032.900000     0.000492  1814.963813 
  14.026250  1974.000000     0.000507  1803.175920 
  14.030000  1910.800000     0.000523  1792.453933 
  14.033750  1971.600000     0.000507  1782.677442 
  14.037500  1959.700000     0.000510  1773.742376 
  14.041250  2048.100000     0.000488  1765.558474 
  14.045000  1905.400000     0.000525  1758.061676 
  14.048750  1934.400000     0.000517  1751.172000 
  14.052500  1961.000000     0.000510  1744.822566 
  14.056250  1975.200000     0.000506  1738.961319 
  14.060000  2001.500000     0.000500  1733.542343 
  14.063750  2051.900000     0.000487  1728.525062 
  14.067500  1940.700000     0.000515  1723.873589 
  14.071250  1942.300000     0.000515  1719.556210 
  14.075000  2009.000000     0.000498  1715.551949 
  14.078750  1942.700000     0.000515  1711.832573 
  14.082500  1932.100000     0.000518  1708.377556 
  14.086250  1943.900000     0.000514  1705.179188 
  14.090000  1975.600000     0.000506  1702.240935 
  14.093750  1931.700000     0.000518  1699.557601 
  14.097500  1924.000000     0.000520  1697.068926 
  14.101250  1966.800000     0.000508  1694.691200 
  14.105000  1937.100000     0.000516  1692.411790 
  14.108750  1895.800000     0.000527  1690.242371 
  14.112500  1933.400000     0.000517  1688.169556 
  14.116250  1960.400000     0.000510  1686.157481 
  14.120000  1900.500000     0.000526  1684.169981 
  14.123750  1866.500000     0.000536  1682.231488 
  14.127500  1953.100000     0.000512  1680.427454 
  14.131250  1921.000000     0.000521  1678.816378 
  14.135000  1857.100000     0.000538  1677.385047 
  14.138750  1851.300000     0.000540  1676.084996 
  14.142500  1875.300000     0.000533  1674.886167 
  14.146250  1870.200000     0.000535  1673.771434 
  14.150000  1886.600000     0.000530  1672.730861 
  14.153750  1832.500000     0.000546  1671.758808 
  14.157500  1951.400000     0.000512  1670.848057 
  14.161250  1878.500000     0.000532  1669.989431 
  14.165000  1881.500000     0.000531  1669.193639 
  14.168750  1897.000000     0.000527  1668.457948 
  14.172500  1918.300000     0.000521  1667.775579 
  14.176250  1912.200000     0.000523  1667.142466 
  14.180000  1919.600000     0.000521  1666.555673 
  14.183750  1900.900000     0.000526  1666.012768 
  14.187500  1919.700000     0.000521  1665.511578 
  14.191250  1865.700000     0.000536  1665.050093 
  14.195000  1842.700000     0.000543  1664.627315 
  14.198750  1801.700000     0.000555  1664.240931 
  14.202500  1909.200000     0.000524  1663.888875 
  14.206250  1877.900000     0.000533  1663.569615 
  14.210000  1844.600000     0.000542  1663.281706 
  14.213750  1865.200000     0.000536  1663.023792 
  14.217500  1845.300000     0.000542  1662.794591 
  14.221250  1919.000000     0.000521  1662.592896 
  14.225000  1900.600000     0.000526  1662.418178 
  14.228750  1806.300000     0.000554  1662.268977 
  14.232500  1874.800000     0.000533  1662.143980 
  14.236250  1908.100000     0.000524  1662.042234 
  14.240000  1891.600000     0.000529  1661.962837 
  14.243750  1833.900000     0.000545  1661.904933 
  14.247500  1906.800000     0.000524  1661.867715 
  14.251250  1876.700000     0.000533  1661.850415 
  14.255000  1850.700000     0.000540  1661.852754 
  14.258750  1989.100000     0.000503  1661.873765 
  14.262500  1924.000000     0.000520  1661.912579 
  14.266250  1902.000000     0.000526  1661.968578 
  14.270000  1922.500000     0.000520  1662.041178 
  14.273750  1935.400000     0.000517  1662.129821 
  14.277500  1982.000000     0.000505  1662.233979 
  14.281250  1994.800000     0.000501  1662.353147 
  14.285000  1995.100000     0.000501  1662.487189 
  14.288750  1994.800000     0.000501  1662.635442 
  14.292500  2040.500000     0.000490  1662.797309 
  14.296250  1984.400000     0.000504  1662.972381 
  14.300000  1965.300000     0.000509  1663.160268 
  14.303750  1938.000000     0.000516  1663.360598 
  14.307500  1938.300000     0.000516  1663.573019 
  14.311250  1979.200000     0.000505  1663.797192 
  14.315000  2003.500000     0.000499  1664.033067 
  14.318750  1947.100000     0.000514  1664.280177 
  14.322500  1947.500000     0.000513  1664.538102 
  14.326250  1949.900000     0.000513  1664.806568 
  14.330000  1927.100000     0.000519  1665.085312 
  14.333750  1880.700000     0.000532  1665.374083 
  14.337500  1851.900000     0.000540  1665.672645 
  14.341250  1839.700000     0.000544  1665.980771 
  14.345000  1893.900000     0.000528  1666.298466 
  14.348750  1947.900000     0.000513  1666.625397 
  14.352500  1884.100000     0.000531  1666.961265 
  14.356250  1833.100000     0.000546  1667.305889 
  14.360000  1880.300000     0.000532  1667.659105 
  14.363750  1925.300000     0.000519  1668.020771 
  14.367500  1813.600000     0.000551  1668.390784 
  14.371250  1837.900000     0.000544  1668.769131 
  14.375000  1859.000000     0.000538  1669.156215 
  14.378750  1954.900000     0.000512  1669.552606 
  14.382500  1969.500000     0.000508  1669.959410 
  14.386250  1903.100000     0.000525  1670.376883 
  14.390000  1833.700000     0.000545  1670.801837 
  14.393750  1858.500000     0.000538  1671.230749 
  14.397500  1859.300000     0.000538  1671.664017 
  14.401250  1842.600000     0.000543  1672.103288 
  14.405000  1903.000000     0.000525  1672.549452 
  14.408750  1810.000000     0.000552  1673.002419 
  14.412500  1903.500000     0.000525  1673.461655 
  14.416250  1857.100000     0.000538  1673.926244 
  14.420000  1828.800000     0.000547  1674.394362 
  14.423750  1853.000000     0.000540  1674.862183 
  14.427500  1853.100000     0.000540  1675.321441 
  14.431250  1883.100000     0.000531  1675.754370 
  14.435000  1837.700000     0.000544  1676.120619 
  14.438750  1810.700000     0.000552  1676.348609 
  14.442500  1903.800000     0.000525  1676.384876 
  14.446250  1848.500000     0.000541  1676.323174 
  14.450000  1843.500000     0.000542  1676.357234 
  14.453750  1826.900000     0.000547  1676.596976 
  14.457500  1900.700000     0.000526  1677.004862 
  14.461250  1845.900000     0.000542  1677.503883 
  14.465000  1858.600000     0.000538  1678.048366 
  14.468750  1892.600000     0.000528  1678.613152 
  14.472500  1834.500000     0.000545  1679.188405 
  14.476250  1841.300000     0.000543  1679.771538 
  14.480000  1843.900000     0.000542  1680.352256 
  14.483750  1816.000000     0.000551  1680.924273 
  14.487500  1914.000000     0.000522  1681.510892 
  14.491250  1936.700000     0.000516  1682.110559 
  14.495000  1858.700000     0.000538  1682.716677 
  14.498750  1900.200000     0.000526  1683.330367 
  14.502500  1802.700000     0.000555  1683.955348 
  14.506250  1840.300000     0.000543  1684.592668 
  14.510000  1920.500000     0.000521  1685.240390 
  14.513750  1814.200000     0.000551  1685.896885 
  14.517500  1813.000000     0.000552  1686.561299 
  14.521250  1895.500000     0.000528  1687.233310 
  14.525000  1945.600000     0.000514  1687.913074 
  14.528750  1794.500000     0.000557  1688.600554 
  14.532500  1865.100000     0.000536  1689.295400 
  14.536250  1927.500000     0.000519  1689.998074 
  14.540000  1839.200000     0.000544  1690.709193 
  14.543750  1848.100000     0.000541  1691.428751 
  14.547500  1856.200000     0.000539  1692.156791 
  14.551250  1840.300000     0.000543  1692.893457 
  14.555000  1891.500000     0.000529  1693.639150 
  14.558750  1905.100000     0.000525  1694.393975 
  14.562500  1876.500000     0.000533  1695.158054 
  14.566250  1861.700000     0.000537  1695.931623 
  14.570000  1875.300000     0.000533  1696.714931 
  14.573750  1865.500000     0.000536  1697.508244 
  14.577500  1880.500000     0.000532  1698.311841 
  14.581250  1822.700000     0.000549  1699.126018 
  14.585000  1868.900000     0.000535  1699.951359 
  14.588750  1889.400000     0.000529  1700.788073 
  14.592500  1893.000000     0.000528  1701.636387 
  14.596250  1785.300000     0.000560  1702.496671 
  14.600000  1827.000000     0.000547  1703.369317 
  14.603750  1921.500000     0.000520  1704.254739 
  14.607500  1870.300000     0.000535  1705.153374 
  14.611250  1877.000000     0.000533  1706.065685 
  14.615000  1917.600000     0.000521  1706.992516 
  14.618750  1861.700000     0.000537  1707.934234 
  14.622500  1878.600000     0.000532  1708.891224 
  14.626250  1901.000000     0.000526  1709.864070 
  14.630000  1949.900000     0.000513  1710.853389 
  14.633750  1881.900000     0.000531  1711.859833 
  14.637500  1810.400000     0.000552  1712.884095 
  14.641250  1861.800000     0.000537  1713.926905 
  14.645000  1791.800000     0.000558  1714.989533 
  14.648750  1834.100000     0.000545  1716.072600 
  14.652500  1879.400000     0.000532  1717.176766 
  14.656250  1858.100000     0.000538  1718.302967 
  14.660000  1905.400000     0.000525  1719.452197 
  14.663750  1911.700000     0.000523  1720.625513 
  14.667500  1924.600000     0.000520  1721.824039 
  14.671250  1885.800000     0.000530  1723.048971 
  14.675000  1855.300000     0.000539  1724.302291 
  14.678750  1863.900000     0.000537  1725.585080 
  14.682500  1878.300000     0.000532  1726.898481 
  14.686250  1882.700000     0.000531  1728.244052 
  14.690000  1887.100000     0.000530  1729.623459 
  14.693750  1903.300000     0.000525  1731.038484 
  14.697500  1873.100000     0.000534  1732.491032 
  14.701250  1908.200000     0.000524  1733.983144 
  14.705000  1914.500000     0.000522  1735.518079 
  14.708750  1861.200000     0.000537  1737.097784 
  14.712500  1824.400000     0.000548  1738.724320 
  14.716250  1962.700000     0.000510  1740.400421 
  14.720000  1984.200000     0.000504  1742.129026 
  14.723750  1915.100000     0.000522  1743.913302 
  14.727500  1888.000000     0.000530  1745.756664 
  14.731250  1996.300000     0.000501  1747.662798 
  14.735000  1934.000000     0.000517  1749.637417 
  14.738750  1880.900000     0.000532  1751.684222 
  14.742500  1914.800000     0.000522  1753.807160 
  14.746250  1881.500000     0.000531  1756.011344 
  14.750000  1935.000000     0.000517  1758.302328 
  14.753750  1890.500000     0.000529  1760.686152 
  14.757500  1841.100000     0.000543  1763.169392 
  14.761250  1958.700000     0.000511  1765.759219 
  14.765000  1939.700000     0.000516  1768.466461 
  14.768750  1939.500000     0.000516  1771.298729 
  14.772500  1934.700000     0.000517  1774.264255 
  14.776250  1901.300000     0.000526  1777.373769 
  14.780000  1964.500000     0.000509  1780.639746 
  14.783750  1969.900000     0.000508  1784.077215 
  14.787500  1926.500000     0.000519  1787.705812 
  14.791250  2026.700000     0.000493  1791.555367 
  14.795000  1920.600000     0.000521  1795.687798 
  14.798750  1962.100000     0.000510  1800.210857 
  14.802500  1966.200000     0.000509  1805.293277 
  14.806250  1961.500000     0.000510  1811.005516 
  14.810000  1989.000000     0.000503  1817.030723 
  14.813750  1936.900000     0.000516  1823.008763 
  14.817500  2025.400000     0.000494  1829.025540 
  14.821250  1982.900000     0.000504  1835.316009 
  14.825000  1984.600000     0.000504  1842.029262 
  14.828750  2009.200000     0.000498  1849.239274 
  14.832500  2013.900000     0.000497  1857.003083 
  14.836250  2010.100000     0.000497  1865.385090 
  14.840000  2000.400000     0.000500  1874.457213 
  14.843750  1954.000000     0.000512  1884.301477 
  14.847500  2015.200000     0.000496  1895.012057 
  14.851250  2017.800000     0.000496  1906.697464 
  14.855000  2151.000000     0.000465  1919.513645 
  14.858750  2102.900000     0.000476  1933.601283 
  14.862500  2082.500000     0.000480  1949.120696 
  14.866250  2137.500000     0.000468  1966.274320 
  14.870000  2160.600000     0.000463  1985.299923 
  14.873750  2176.100000     0.000460  2006.477759 
  14.877500  2161.400000     0.000463  2030.139296 
  14.881250  2211.700000     0.000452  2056.677845 
  14.885000  2226.200000     0.000449  2086.657281 
  14.888750  2323.700000     0.000430  2120.630045 
  14.892500  2273.200000     0.000440  2159.241873 
  14.896250  2365.800000     0.000423  2203.312662 
  14.900000  2387.600000     0.000419  2253.823723 
  14.903750  2389.200000     0.000419  2311.945237 
  14.907500  2486.000000     0.000402  2379.062400 
  14.911250  2548.100000     0.000392  2456.794274 
  14.915000  2577.200000     0.000388  2547.350601 
  14.918750  2720.000000     0.000368  2652.734502 
  14.922500  2818.400000     0.000355  2774.929456 
  14.926250  2937.000000     0.000340  2915.868271 
  14.930000  2968.900000     0.000337  3076.848437 
  14.933750  3102.500000     0.000322  3257.845521 
  14.937500  3282.700000     0.000305  3456.561212 
  14.941250  3564.900000     0.000281  3667.287646 
  14.945000  3677.700000     0.000272  3879.500741 
  14.948750  3937.300000     0.000254  4077.053520 
  14.952500  4142.400000     0.000241  4240.750186 
  14.956250  4375.700000     0.000229  4351.081786 
  14.960000  4233.800000     0.000236  4392.838593 
  14.963750  4184.500000     0.000239  4359.541192 
  14.967500  4009.200000     0.000249  4255.638040 
  14.971250  3829.200000     0.000261  4095.277328 
  14.975000  3650.000000     0.000274  3897.832363 
  14.978750  3228.800000     0.000310  3684.780192 
  14.982500  3250.300000     0.000308  3472.741599 
  14.986250  3008.100000     0.000332  3272.764850 
  14.990000  2825.100000     0.000354  3091.029978 
  14.993750  2638.500000     0.000379  2929.963241 
  14.997500  2548.500000     0.000392  2789.514809 
  15.001250  2479.300000     0.000403  2668.234367 
  15.005000  2437.400000     0.000410  2564.382626 
  15.008750  2322.800000     0.000431  2475.362018 
  15.012500  2191.900000     0.000456  2398.798106 
  15.016250  2250.500000     0.000444  2332.740185 
  15.020000  2279.000000     0.000439  2275.608502 
  15.023750  2139.000000     0.000468  2226.169738 
  15.027500  2181.100000     0.000458  2183.350266 
  15.031250  2147.000000     0.000466  2146.139306 
  15.035000  2039.100000     0.000490  2113.740531 
  15.038750  2028.600000     0.000493  2085.340367 
  15.042500  2021.100000     0.000495  2060.304924 
  15.046250  2059.500000     0.000486  2038.156962 
  15.050000  2084.800000     0.000480  2018.500664 
  15.053750  1968.700000     0.000508  2000.996989 
  15.057500  1992.800000     0.000502  1985.357904 
  15.061250  1982.200000     0.000504  1971.368888 
  15.065000  1859.100000     0.000538  1958.859813 
  15.068750  1943.200000     0.000515  1947.626220 
  15.072500  1856.100000     0.000539  1937.503608 
  15.076250  1907.100000     0.000524  1928.365950 
  15.080000  1942.300000     0.000515  1920.104824 
  15.083750  1905.400000     0.000525  1912.626389 
  15.087500  1857.300000     0.000538  1905.849114 
  15.091250  1889.000000     0.000529  1899.701939 
  15.095000  1857.200000     0.000538  1894.135071 
  15.098750  1870.000000     0.000535  1889.084583 
  15.102500  1870.500000     0.000535  1884.496846 
  15.106250  1747.100000     0.000572  1880.330336 
  15.110000  1834.500000     0.000545  1876.548383 
  15.113750  1815.800000     0.000551  1873.118555 
  15.117500  1850.600000     0.000540  1870.012123 
  15.121250  1905.600000     0.000525  1867.203609 
  15.125000  1896.000000     0.000527  1864.676542 
  15.128750  1815.600000     0.000551  1862.406492 
  15.132500  1823.500000     0.000548  1860.372718 
  15.136250  1885.200000     0.000530  1858.559608 
  15.140000  1884.300000     0.000531  1856.953313 
  15.143750  1888.200000     0.000530  1855.541575 
  15.147500  1838.200000     0.000544  1854.313578 
  15.151250  1846.600000     0.000542  1853.259814 
  15.155000  2002.400000     0.000499  1852.375791 
  15.158750  1818.700000     0.000550  1851.651830 
  15.162500  1806.100000     0.000554  1851.079751 
  15.166250  1871.200000     0.000534  1850.654000 
  15.170000  1895.500000     0.000528  1850.369379 
  15.173750  1851.200000     0.000540  1850.220292 
  15.177500  1857.400000     0.000538  1850.199081 
  15.181250  1946.100000     0.000514  1850.292592 
  15.185000  1843.600000     0.000542  1850.477574 
  15.188750  1907.400000     0.000524  1850.716436 
  15.192500  1787.500000     0.000559  1851.012684 
  15.196250  1851.700000     0.000540  1851.446246 
  15.200000  1865.700000     0.000536  1852.094300 
  15.203750  1904.100000     0.000525  1852.972689 
  15.207500  1822.400000     0.000549  1854.051810 
  15.211250  1923.600000     0.000520  1855.310320 
  15.215000  1840.800000     0.000543  1856.744927 
  15.218750  1867.700000     0.000535  1858.355432 
  15.222500  1829.000000     0.000547  1860.148190 
  15.226250  1868.700000     0.000535  1862.133499 
  15.230000  1905.700000     0.000525  1864.317919 
  15.233750  1904.400000     0.000525  1866.725130 
  15.237500  1840.100000     0.000543  1869.380013 
  15.241250  1842.900000     0.000543  1872.300612 
  15.245000  1818.500000     0.000550  1875.516933 
  15.248750  1854.600000     0.000539  1879.054593 
  15.252500  1892.800000     0.000528  1882.943379 
  15.256250  1846.900000     0.000541  1887.221801 
  15.260000  1863.200000     0.000537  1891.934609 
  15.263750  1832.900000     0.000546  1897.133879 
  15.267500  1900.300000     0.000526  1902.880345 
  15.271250  1929.500000     0.000518  1909.245028 
  15.275000  1858.900000     0.000538  1916.330788 
  15.278750  1885.200000     0.000530  1924.232945 
  15.282500  1925.800000     0.000519  1933.061686 
  15.286250  2044.100000     0.000489  1942.957256 
  15.290000  1876.500000     0.000533  1954.086479 
  15.293750  1975.400000     0.000506  1966.648324 
  15.297500  1974.400000     0.000506  1980.880629 
  15.301250  1931.100000     0.000518  1997.068103 
  15.305000  2037.300000     0.000491  2015.618113 
  15.308750  2014.200000     0.000496  2036.935860 
  15.312500  2037.800000     0.000491  2061.492393 
  15.316250  2061.800000     0.000485  2089.875979 
  15.320000  2145.100000     0.000466  2122.772272 
  15.323750  2094.100000     0.000478  2160.961645 
  15.327500  2161.300000     0.000463  2205.298380 
  15.331250  2259.000000     0.000443  2256.657882 
  15.335000  2230.400000     0.000448  2316.035230 
  15.338750  2364.200000     0.000423  2383.841823 
  15.342500  2346.200000     0.000426  2459.839917 
  15.346250  2448.300000     0.000408  2542.843142 
  15.350000  2599.900000     0.000385  2630.148696 
  15.353750  2626.500000     0.000381  2717.146010 
  15.357500  2810.900000     0.000356  2797.257327 
  15.361250  2899.900000     0.000345  2862.498905 
  15.365000  2811.200000     0.000356  2904.114367 
  15.368750  2865.000000     0.000349  2916.230863 
  15.372500  2826.500000     0.000354  2897.342596 
  15.376250  2826.000000     0.000354  2850.237929 
  15.380000  2729.800000     0.000366  2781.389161 
  15.383750  2696.800000     0.000371  2699.076746 
  15.387500  2536.900000     0.000394  2611.385994 
  15.391250  2463.900000     0.000406  2524.805674 
  15.395000  2357.000000     0.000424  2443.876839 
  15.398750  2313.000000     0.000432  2370.886396 
  15.402500  2240.600000     0.000446  2306.486072 
  15.406250  2179.300000     0.000459  2250.492945 
  15.410000  2244.200000     0.000446  2202.236337 
  15.413750  2166.000000     0.000462  2160.838013 
  15.417500  2078.700000     0.000481  2125.381489 
  15.421250  2101.500000     0.000476  2095.002449 
  15.425000  2145.200000     0.000466  2069.015873 
  15.428750  2043.000000     0.000489  2046.673194 
  15.432500  2083.600000     0.000480  2027.369781 
  15.436250  2067.600000     0.000484  2010.639023 
  15.440000  2002.700000     0.000499  1996.090842 
  15.443750  1960.200000     0.000510  1983.399865 
  15.447500  1962.900000     0.000509  1972.294742 
  15.451250  1933.600000     0.000517  1962.548911 
  15.455000  1994.600000     0.000501  1953.996955 
  15.458750  1951.900000     0.000512  1946.458748 
  15.462500  2016.000000     0.000496  1939.789593 
  15.466250  1915.700000     0.000522  1933.878390 
  15.470000  1977.200000     0.000506  1928.630815 
  15.473750  1892.200000     0.000528  1923.966515 
  15.477500  1852.600000     0.000540  1919.816811 
  15.481250  1900.000000     0.000526  1916.122804 
  15.485000  1879.500000     0.000532  1912.842483 
  15.488750  1898.900000     0.000527  1909.925190 
  15.492500  1867.400000     0.000536  1907.329057 
  15.496250  1861.700000     0.000537  1905.021740 
  15.500000  1972.400000     0.000507  1902.975069 
  15.503750  1897.000000     0.000527  1901.164465 
  15.507500  1990.300000     0.000502  1899.568443 
  15.511250  1987.700000     0.000503  1898.168206 
  15.515000  1927.900000     0.000519  1896.951255 
  15.518750  1862.000000     0.000537  1895.900302 
  15.522500  1891.600000     0.000529  1895.000895 
  15.526250  1764.100000     0.000567  1894.242245 
  15.530000  1855.800000     0.000539  1893.615053 
  15.533750  1862.800000     0.000537  1893.111496 
  15.537500  1868.000000     0.000535  1892.725462 
  15.541250  2033.500000     0.000492  1892.453183 
  15.545000  1927.300000     0.000519  1892.297028 
  15.548750  1865.500000     0.000536  1892.256686 
  15.552500  1891.600000     0.000529  1892.321664 
  15.556250  1779.000000     0.000562  1892.473133 
  15.560000  1825.200000     0.000548  1892.705741 
  15.563750  1839.600000     0.000544  1893.026362 
  15.567500  1918.700000     0.000521  1893.441058 
  15.571250  2005.200000     0.000499  1893.953814 
  15.575000  1955.000000     0.000512  1894.571275 
  15.578750  1963.100000     0.000509  1895.297695 
  15.582500  1914.000000     0.000522  1896.138937 
  15.586250  1911.500000     0.000523  1897.104071 
  15.590000  1954.900000     0.000512  1898.204580 
  15.593750  1966.400000     0.000509  1899.454795 
  15.597500  1942.800000     0.000515  1900.872422 
  15.601250  1870.200000     0.000535  1902.479125 
  15.605000  1890.000000     0.000529  1904.307211 
  15.608750  1885.500000     0.000530  1906.387421 
  15.612500  1909.000000     0.000524  1908.755093 
  15.616250  2001.800000     0.000500  1911.453532 
  15.620000  1924.600000     0.000520  1914.530295 
  15.623750  1808.600000     0.000553  1918.034056 
  15.627500  1855.700000     0.000539  1922.008424 
  15.631250  1819.600000     0.000550  1926.481280 
  15.635000  1843.800000     0.000542  1931.458592 
  15.638750  1858.200000     0.000538  1936.865069 
  15.642500  1853.100000     0.000540  1942.538868 
  15.646250  1876.900000     0.000533  1948.214616 
  15.650000  1814.500000     0.000551  1953.515977 
  15.653750  1804.200000     0.000554  1957.990499 
  15.657500  1942.900000     0.000515  1961.188799 
  15.661250  1911.800000     0.000523  1962.774645 
  15.665000  1811.000000     0.000552  1962.589176 
  15.668750  1856.100000     0.000539  1960.818233 
  15.672500  1874.300000     0.000534  1957.857886 
  15.676250  1928.100000     0.000519  1954.179576 
  15.680000  1892.000000     0.000529  1950.237458 
  15.683750  1914.600000     0.000522  1946.392702 
  15.687500  1946.600000     0.000514  1942.885954 
  15.691250  1881.300000     0.000532  1939.846724 
  15.695000  1843.200000     0.000543  1937.332977 
  15.698750  1932.600000     0.000517  1935.327736 
  15.702500  1892.300000     0.000528  1933.786442 
  15.706250  1870.900000     0.000535  1932.659739 
  15.710000  1905.500000     0.000525  1931.896638 
  15.713750  1806.100000     0.000554  1931.449342 
  15.717500  1881.700000     0.000531  1931.275381 
  15.721250  1946.700000     0.000514  1931.338214 
  15.725000  1855.800000     0.000539  1931.611328 
  15.728750  1907.700000     0.000524  1932.065461 
  15.732500  1854.100000     0.000539  1932.677515 
  15.736250  1876.200000     0.000533  1933.430436 
  15.740000  1915.200000     0.000522  1934.310268 
  15.743750  1863.200000     0.000537  1935.305652 
  15.747500  1844.700000     0.000542  1936.407466 
  15.751250  1926.800000     0.000519  1937.608589 
  15.755000  1921.500000     0.000520  1938.906055 
  15.758750  1912.300000     0.000523  1940.296078 
  15.762500  1850.400000     0.000540  1941.779928 
  15.766250  1948.000000     0.000513  1943.368991 
  15.770000  1930.700000     0.000518  1945.086955 
  15.773750  1923.500000     0.000520  1946.948937 
  15.777500  1871.000000     0.000534  1948.906813 
  15.781250  1840.700000     0.000543  1950.880151 
  15.785000  1953.200000     0.000512  1952.868773 
  15.788750  2004.100000     0.000499  1954.912113 
  15.792500  1954.100000     0.000512  1957.029513 
  15.796250  1909.200000     0.000524  1959.228482 
  15.800000  1881.600000     0.000531  1961.512771 
  15.803750  1882.800000     0.000531  1963.885371 
  15.807500  1964.200000     0.000509  1966.349364 
  15.811250  1920.900000     0.000521  1968.908164 
  15.815000  1993.300000     0.000502  1971.568069 
  15.818750  1911.700000     0.000523  1974.332274 
  15.822500  1946.600000     0.000514  1977.204329 
  15.826250  1997.700000     0.000501  1980.189365 
  15.830000  2027.000000     0.000493  1983.292986 
  15.833750  1987.800000     0.000503  1986.521300 
  15.837500  1938.100000     0.000516  1989.880950 
  15.841250  1929.000000     0.000518  1993.379160 
  15.845000  1971.100000     0.000507  1997.027552 
  15.848750  1927.200000     0.000519  2000.833294 
  15.852500  1983.500000     0.000504  2004.804130 
  15.856250  2039.000000     0.000490  2008.950443 
  15.860000  2049.800000     0.000488  2013.283889 
  15.863750  2021.500000     0.000495  2017.817981 
  15.867500  2018.500000     0.000495  2022.568547 
  15.871250  2085.300000     0.000480  2027.551489 
  15.875000  1983.200000     0.000504  2032.783233 
  15.878750  2024.300000     0.000494  2038.269885 
  15.882500  2111.100000     0.000474  2044.027128 
  15.886250  1986.000000     0.000504  2050.079533 
  15.890000  2092.400000     0.000478  2056.451476 
  15.893750  2072.500000     0.000483  2063.168018 
  15.897500  2066.600000     0.000484  2070.256185 
  15.901250  2096.100000     0.000477  2077.745566 
  15.905000  2032.500000     0.000492  2085.680178 
  15.908750  2046.200000     0.000489  2094.092529 
  15.912500  2113.600000     0.000473  2103.017868 
  15.916250  2066.900000     0.000484  2112.500790 
  15.920000  2101.800000     0.000476  2122.590813 
  15.923750  2112.600000     0.000473  2133.343022 
  15.927500  2089.700000     0.000479  2144.818827 
  15.931250  2095.700000     0.000477  2157.086833 
  15.935000  2144.500000     0.000466  2170.247178 
  15.938750  2202.100000     0.000454  2184.380195 
  15.942500  2207.500000     0.000453  2199.574479 
  15.946250  2187.700000     0.000457  2215.941485 
  15.950000  2210.100000     0.000452  2233.607662 
  15.953750  2179.600000     0.000459  2252.716666 
  15.957500  2250.800000     0.000444  2273.430811 
  15.961250  2287.100000     0.000437  2295.933150 
  15.965000  2268.100000     0.000441  2320.489316 
  15.968750  2246.300000     0.000445  2347.333986 
  15.972500  2269.900000     0.000441  2376.731676 
  15.976250  2336.400000     0.000428  2409.013899 
  15.980000  2393.700000     0.000418  2444.564677 
  15.983750  2417.400000     0.000414  2483.832181 
  15.987500  2349.500000     0.000426  2527.341537 
  15.991250  2606.200000     0.000384  2575.709016 
  15.995000  2599.300000     0.000385  2629.818133 
  15.998750  2630.500000     0.000380  2690.510757 
  16.002500  2655.800000     0.000377  2758.763800 
  16.006250  2825.500000     0.000354  2835.818179 
  16.010000  2876.000000     0.000348  2923.156608 
  16.013750  2893.300000     0.000346  3022.553758 
  16.017500  3035.100000     0.000329  3136.135037 
  16.021250  3131.500000     0.000319  3266.443367 
  16.025000  3374.600000     0.000296  3417.084849 
  16.028750  3422.100000     0.000292  3591.628409 
  16.032500  3488.900000     0.000287  3794.130506 
  16.036250  3760.600000     0.000266  4029.482179 
  16.040000  3928.400000     0.000255  4303.059844 
  16.043750  4335.500000     0.000231  4620.402799 
  16.047500  4544.500000     0.000220  4986.563129 
  16.051250  4975.000000     0.000201  5404.967623 
  16.055000  5524.300000     0.000181  5876.735823 
  16.058750  6262.300000     0.000160  6394.296832 
  16.062500  6843.200000     0.000146  6940.615199 
  16.066250  7671.500000     0.000130  7487.163669 
  16.070000  8715.600000     0.000115  7992.852430 
  16.073750  9333.500000     0.000107  8407.537800 
  16.077500  9587.900000     0.000104  8680.514198 
  16.081250  10364.100000     0.000096  8772.712944 
  16.085000  10246.100000     0.000098  8664.072017 
  16.088750  9579.300000     0.000104  8373.139074 
  16.092500  9093.100000     0.000110  7942.826112 
  16.096250  8613.200000     0.000116  7425.440068 
  16.100000  7865.000000     0.000127  6872.176094 
  16.103750  7015.900000     0.000143  6324.258829 
  16.107500  6081.400000     0.000164  5809.490183 
  16.111250  5542.600000     0.000180  5343.075075 
  16.115000  5050.800000     0.000198  4931.900881 
  16.118750  4557.600000     0.000219  4574.378001 
  16.122500  4231.800000     0.000236  4265.652823 
  16.126250  3880.400000     0.000258  4000.198921 
  16.130000  3818.400000     0.000262  3772.249206 
  16.133750  3494.700000     0.000286  3576.360742 
  16.137500  3334.100000     0.000300  3407.668673 
  16.141250  3314.200000     0.000302  3261.960863 
  16.145000  3093.300000     0.000323  3136.049493 
  16.148750  2989.500000     0.000335  3026.564824 
  16.152500  2821.800000     0.000354  2930.824313 
  16.156250  2713.800000     0.000368  2846.774560 
  16.160000  2686.500000     0.000372  2772.702068 
  16.163750  2757.600000     0.000363  2707.175282 
  16.167500  2662.800000     0.000376  2648.995684 
  16.171250  2578.700000     0.000388  2597.157111 
  16.175000  2522.800000     0.000396  2550.926406 
  16.178750  2499.600000     0.000400  2509.489362 
  16.182500  2460.700000     0.000406  2472.186867 
  16.186250  2469.200000     0.000405  2438.510510 
  16.190000  2399.600000     0.000417  2408.025204 
  16.193750  2380.600000     0.000420  2380.357307 
  16.197500  2337.200000     0.000428  2355.184831 
  16.201250  2297.800000     0.000435  2332.229320 
  16.205000  2406.900000     0.000415  2311.291349 
  16.208750  2361.800000     0.000423  2292.126417 
  16.212500  2274.900000     0.000440  2274.530073 
  16.216250  2293.200000     0.000436  2258.341262 
  16.220000  2210.100000     0.000452  2243.414436 
  16.223750  2174.200000     0.000460  2229.612283 
  16.227500  2341.500000     0.000427  2216.796117 
  16.231250  2249.300000     0.000445  2204.826953 
  16.235000  2204.900000     0.000454  2193.640749 
  16.238750  2221.600000     0.000450  2183.253040 
  16.242500  2282.000000     0.000438  2173.670578 
  16.246250  2236.300000     0.000447  2164.835409 
  16.250000  2195.700000     0.000455  2156.651068 
  16.253750  2164.100000     0.000462  2149.039072 
  16.257500  2208.300000     0.000453  2141.940122 
  16.261250  2202.400000     0.000454  2135.307719 
  16.265000  2194.800000     0.000456  2129.113780 
  16.268750  2268.600000     0.000441  2123.316630 
  16.272500  2148.700000     0.000465  2117.872993 
  16.276250  2224.700000     0.000449  2112.769637 
  16.280000  2259.900000     0.000442  2107.987676 
  16.283750  2244.700000     0.000445  2103.500812 
  16.287500  2360.300000     0.000424  2099.286412 
  16.291250  2249.800000     0.000444  2095.325209 
  16.295000  2248.600000     0.000445  2091.605349 
  16.298750  2305.500000     0.000434  2088.107516 
  16.302500  2348.800000     0.000426  2084.814826 
  16.306250  2334.200000     0.000428  2081.714232 
  16.310000  2437.000000     0.000410  2078.793701 
  16.313750  2418.700000     0.000413  2076.042125 
  16.317500  2339.600000     0.000427  2073.449236 
  16.321250  2259.400000     0.000443  2071.005528 
  16.325000  2311.100000     0.000433  2068.705382 
  16.328750  2362.100000     0.000423  2066.538476 
  16.332500  2327.600000     0.000430  2064.495684 
  16.336250  2235.900000     0.000447  2062.570019 
  16.340000  2232.400000     0.000448  2060.754979 
  16.343750  2240.000000     0.000446  2059.044509 
  16.347500  2216.400000     0.000451  2057.432964 
  16.351250  2202.900000     0.000454  2055.915079 
  16.355000  2177.500000     0.000459  2054.487973 
  16.358750  2138.400000     0.000468  2053.145742 
  16.362500  2129.100000     0.000470  2051.883174 
  16.366250  2101.000000     0.000476  2050.696361 
  16.370000  2084.700000     0.000480  2049.581496 
  16.373750  2105.400000     0.000475  2048.534782 
  16.377500  2016.400000     0.000496  2047.552787 
  16.381250  2058.100000     0.000486  2046.632523 
  16.385000  2091.300000     0.000478  2045.772533 
  16.388750  2075.500000     0.000482  2044.969238 
  16.392500  2071.700000     0.000483  2044.219413 
  16.396250  2129.600000     0.000470  2043.520651 
  16.400000  2050.700000     0.000488  2042.870682 
  16.403750  2115.800000     0.000473  2042.267366 
  16.407500  2122.100000     0.000471  2041.708684 
  16.411250  2042.900000     0.000490  2041.192731 
  16.415000  2084.300000     0.000480  2040.718654 
  16.418750  2082.000000     0.000480  2040.284153 
  16.422500  2073.800000     0.000482  2039.887164 
  16.426250  1997.400000     0.000501  2039.526179 
  16.430000  2051.700000     0.000487  2039.199771 
  16.433750  2091.900000     0.000478  2038.906590 
  16.437500  2174.600000     0.000460  2038.645358 
  16.441250  2077.100000     0.000481  2038.414865 
  16.445000  2106.500000     0.000475  2038.214653 
  16.448750  2077.000000     0.000481  2038.043210 
  16.452500  2058.100000     0.000486  2037.899178 
  16.456250  2119.100000     0.000472  2037.781589 
  16.460000  2145.000000     0.000466  2037.689527 
  16.463750  2073.900000     0.000482  2037.622123 
  16.467500  2155.000000     0.000464  2037.578556 
  16.471250  2102.500000     0.000476  2037.558046 
  16.475000  1985.700000     0.000504  2037.560379 
  16.478750  1959.600000     0.000510  2037.584539 
  16.482500  2052.700000     0.000487  2037.629616 
  16.486250  2048.500000     0.000488  2037.694991 
  16.490000  2041.000000     0.000490  2037.780076 
  16.493750  1964.800000     0.000509  2037.884320 
  16.497500  1925.800000     0.000519  2038.007199 
  16.501250  2015.800000     0.000496  2038.148222 
  16.505000  2039.000000     0.000490  2038.307344 
  16.508750  1849.100000     0.000541  2038.483885 
  16.512500  1964.200000     0.000509  2038.677240 
  16.516250  1967.100000     0.000508  2038.887033 
  16.520000  2042.700000     0.000490  2039.112910 
  16.523750  1940.200000     0.000515  2039.354547 
  16.527500  1923.100000     0.000520  2039.611640 
  16.531250  2016.500000     0.000496  2039.883912 
  16.535000  2007.300000     0.000498  2040.171462 
  16.538750  2030.000000     0.000493  2040.473861 
  16.542500  1978.700000     0.000505  2040.790735 
  16.546250  1958.500000     0.000511  2041.121903 
  16.550000  2059.300000     0.000486  2041.467206 
  16.553750  2024.000000     0.000494  2041.826508 
  16.557500  1998.500000     0.000500  2042.199700 
  16.561250  1907.700000     0.000524  2042.586693 
  16.565000  1972.900000     0.000507  2042.987754 
  16.568750  2027.200000     0.000493  2043.402671 
  16.572500  1961.100000     0.000510  2043.831279 
  16.576250  2001.800000     0.000500  2044.273595 
  16.580000  1962.900000     0.000509  2044.729662 
  16.583750  1983.300000     0.000504  2045.199552 
  16.587500  1984.800000     0.000504  2045.683368 
  16.591250  1981.900000     0.000505  2046.181243 
  16.595000  2080.500000     0.000481  2046.693693 
  16.598750  1970.400000     0.000508  2047.220751 
  16.602500  1992.400000     0.000502  2047.762500 
  16.606250  2016.900000     0.000496  2048.319224 
  16.610000  1968.300000     0.000508  2048.891232 
  16.613750  1898.400000     0.000527  2049.478844 
  16.617500  1965.200000     0.000509  2050.082349 
  16.621250  1919.500000     0.000521  2050.701924 
  16.625000  2017.000000     0.000496  2051.337746 
  16.628750  2027.200000     0.000493  2051.988296 
  16.632500  1999.500000     0.000500  2052.649402 
  16.636250  2064.900000     0.000484  2053.311432 
  16.640000  2013.400000     0.000497  2053.958140 
  16.643750  2059.800000     0.000485  2054.583325 
  16.647500  1940.900000     0.000515  2055.218174 
  16.651250  2000.900000     0.000500  2055.905836 
  16.655000  2032.600000     0.000492  2056.663842 
  16.658750  2072.900000     0.000482  2057.476508 
  16.662500  1960.600000     0.000510  2058.329900 
  16.666250  1957.800000     0.000511  2059.218041 
  16.670000  1978.200000     0.000506  2060.139242 
  16.673750  1981.700000     0.000505  2061.094576 
  16.677500  2062.300000     0.000485  2062.086144 
  16.681250  1952.800000     0.000512  2063.113063 
  16.685000  1996.300000     0.000501  2064.181646 
  16.688750  2036.800000     0.000491  2065.300506 
  16.692500  2033.000000     0.000492  2066.471601 
  16.696250  2070.800000     0.000483  2067.698210 
  16.700000  2106.600000     0.000475  2068.985106 
  16.703750  2037.800000     0.000491  2070.338134 
  16.707500  1994.000000     0.000502  2071.764081 
  16.711250  2104.900000     0.000475  2073.270743 
  16.715000  2036.100000     0.000491  2074.869508 
  16.718750  2012.500000     0.000497  2076.570184 
  16.722500  2094.600000     0.000477  2078.383881 
  16.726250  2077.000000     0.000481  2080.324683 
  16.730000  2002.100000     0.000499  2082.408985 
  16.733750  1999.700000     0.000500  2084.655953 
  16.737500  2020.500000     0.000495  2087.088065 
  16.741250  1938.200000     0.000516  2089.731781 
  16.745000  2087.600000     0.000479  2092.625202 
  16.748750  2062.300000     0.000485  2095.804677 
  16.752500  1926.800000     0.000519  2099.312510 
  16.756250  2030.400000     0.000493  2103.202546 
  16.760000  2009.000000     0.000498  2107.539190 
  16.763750  2088.300000     0.000479  2112.399544 
  16.767500  2080.000000     0.000481  2117.875798 
  16.771250  2068.800000     0.000483  2124.077798 
  16.775000  2089.500000     0.000479  2131.160248 
  16.778750  2096.200000     0.000477  2139.273505 
  16.782500  2075.500000     0.000482  2148.583942 
  16.786250  2082.400000     0.000480  2159.284505 
  16.790000  2070.400000     0.000483  2171.572437 
  16.793750  2025.400000     0.000494  2185.624581 
  16.797500  2142.100000     0.000467  2201.554651 
  16.801250  2051.200000     0.000488  2219.347094 
  16.805000  2072.400000     0.000483  2238.790509 
  16.808750  2051.000000     0.000488  2259.244280 
  16.812500  2095.300000     0.000477  2279.669178 
  16.816250  2123.400000     0.000471  2298.665350 
  16.820000  2056.800000     0.000486  2314.630103 
  16.823750  2133.800000     0.000469  2325.927049 
  16.827500  2192.500000     0.000456  2330.903799 
  16.831250  2119.500000     0.000472  2328.516238 
  16.835000  2081.200000     0.000480  2319.230886 
  16.838750  2156.800000     0.000464  2304.995244 
  16.842500  2266.100000     0.000441  2287.909887 
  16.846250  2161.500000     0.000463  2269.803708 
  16.850000  2203.800000     0.000454  2252.089118 
  16.853750  2141.400000     0.000467  2235.690812 
  16.857500  2117.800000     0.000472  2221.098435 
  16.861250  2127.100000     0.000470  2208.479300 
  16.865000  2081.300000     0.000480  2197.839221 
  16.868750  2148.300000     0.000465  2188.996035 
  16.872500  2180.300000     0.000459  2181.734411 
  16.876250  2069.900000     0.000483  2175.857588 
  16.880000  2144.800000     0.000466  2171.182825 
  16.883750  2066.700000     0.000484  2167.549252 
  16.887500  2112.300000     0.000473  2164.819888 
  16.891250  2112.900000     0.000473  2162.880775 
  16.895000  2117.800000     0.000472  2161.653659 
  16.898750  2186.900000     0.000457  2161.052245 
  16.902500  2186.600000     0.000457  2161.011251 
  16.906250  2162.600000     0.000462  2161.486631 
  16.910000  2177.500000     0.000459  2162.445771 
  16.913750  2222.800000     0.000450  2163.866205 
  16.917500  2138.300000     0.000468  2165.734474 
  16.921250  2131.100000     0.000469  2168.045313 
  16.925000  2140.300000     0.000467  2170.811989 
  16.928750  2152.300000     0.000465  2174.039381 
  16.932500  2176.800000     0.000459  2177.740020 
  16.936250  2186.800000     0.000457  2181.940233 
  16.940000  2212.800000     0.000452  2186.676800 
  16.943750  2136.000000     0.000468  2191.995838 
  16.947500  2306.900000     0.000433  2197.951931 
  16.951250  2176.100000     0.000460  2204.609835 
  16.955000  2217.300000     0.000451  2212.069143 
  16.958750  2222.700000     0.000450  2220.420818 
  16.962500  2172.800000     0.000460  2229.772912 
  16.966250  2297.300000     0.000435  2240.267181 
  16.970000  2270.600000     0.000440  2252.076408 
  16.973750  2239.400000     0.000447  2265.409065 
  16.977500  2327.600000     0.000430  2280.500538 
  16.981250  2342.300000     0.000427  2297.604985 
  16.985000  2359.200000     0.000424  2317.109158 
  16.988750  2340.300000     0.000427  2339.430550 
  16.992500  2312.500000     0.000432  2365.054600 
  16.996250  2416.000000     0.000414  2394.580967 
  17.000000  2402.500000     0.000416  2428.710922 
  17.003750  2460.200000     0.000406  2468.254233 
  17.007500  2501.500000     0.000400  2514.119473 
  17.011250  2522.200000     0.000396  2567.277635 
  17.015000  2618.600000     0.000382  2628.899743 
  17.018750  2662.900000     0.000376  2699.665093 
  17.022500  2767.900000     0.000361  2779.719859 
  17.026250  2736.000000     0.000365  2868.395618 
  17.030000  2847.100000     0.000351  2963.593768 
  17.033750  2897.600000     0.000345  3061.270369 
  17.037500  3010.300000     0.000332  3155.146688 
  17.041250  3133.600000     0.000319  3236.969460 
  17.045000  3248.100000     0.000308  3296.881940 
  17.048750  3284.400000     0.000304  3326.947174 
  17.052500  3305.100000     0.000303  3323.336598 
  17.056250  3248.000000     0.000308  3286.943191 
  17.060000  3256.700000     0.000307  3223.352905 
  17.063750  3187.600000     0.000314  3141.147513 
  17.067500  3026.900000     0.000330  3049.614290 
  17.071250  2978.200000     0.000336  2956.827868 
  17.075000  2791.900000     0.000358  2868.837049 
  17.078750  2770.600000     0.000361  2789.129167 
  17.082500  2699.900000     0.000370  2719.091561 
  17.086250  2614.400000     0.000382  2658.954112 
  17.090000  2571.900000     0.000389  2608.240006 
  17.093750  2514.800000     0.000398  2566.152134 
  17.097500  2430.500000     0.000411  2531.803768 
  17.101250  2465.200000     0.000406  2504.351999 
  17.105000  2343.700000     0.000427  2483.177659 
  17.108750  2373.600000     0.000421  2467.581869 
  17.112500  2423.300000     0.000413  2457.055909 
  17.116250  2282.100000     0.000438  2451.262665 
  17.120000  2329.600000     0.000429  2449.902480 
  17.123750  2257.100000     0.000443  2452.719558 
  17.127500  2341.900000     0.000427  2459.425656 
  17.131250  2278.700000     0.000439  2469.642194 
  17.135000  2306.000000     0.000434  2482.944132 
  17.138750  2333.500000     0.000429  2498.694355 
  17.142500  2285.300000     0.000438  2516.219039 
  17.146250  2206.200000     0.000453  2535.085136 
  17.150000  2302.900000     0.000434  2555.564478 
  17.153750  2269.200000     0.000441  2578.755522 
  17.157500  2280.400000     0.000439  2606.824442 
  17.161250  2384.900000     0.000419  2643.128178 
  17.165000  2418.300000     0.000414  2692.900015 
  17.168750  2405.700000     0.000416  2763.087211 
  17.172500  2507.300000     0.000399  2863.746752 
  17.176250  2552.900000     0.000392  3010.609251 
  17.180000  2904.100000     0.000344  3228.388801 
  17.183750  3247.900000     0.000308  3555.805574 
  17.187500  3975.300000     0.000252  4051.089594 
  17.191250  5158.900000     0.000194  4792.763355 
  17.195000  6704.700000     0.000149  5867.318335 
  17.198750  8263.400000     0.000121  7257.793648 
  17.202500  9494.300000     0.000105  8694.157248 
  17.206250  10054.900000     0.000099  9607.381129 
  17.210000  9933.200000     0.000101  9465.455808 
  17.213750  8829.100000     0.000113  8312.113717 
  17.217500  7458.300000     0.000134  6755.358815 
  17.221250  5807.100000     0.000172  5378.828681 
  17.225000  4517.000000     0.000221  4399.957716 
  17.228750  3433.500000     0.000291  3759.030205 
  17.232500  2848.500000     0.000351  3343.562891 
  17.236250  2538.400000     0.000394  3068.847408 
  17.240000  2411.600000     0.000415  2880.530470 
  17.243750  2272.400000     0.000440  2746.175902 
  17.247500  2307.200000     0.000433  2646.674309 
  17.251250  2221.900000     0.000450  2570.554491 
  17.255000  2234.300000     0.000448  2511.027486 
  17.258750  2096.000000     0.000477  2463.234304 
  17.262500  2138.400000     0.000468  2424.116120 
  17.266250  2138.700000     0.000468  2391.705908 
  17.270000  2153.500000     0.000464  2364.617366 
  17.273750  2170.500000     0.000461  2341.843263 
  17.277500  2085.900000     0.000479  2322.608222 
  17.281250  2106.000000     0.000475  2306.269649 
  17.285000  2176.700000     0.000459  2292.357437 
  17.288750  2107.200000     0.000475  2280.463006 
  17.292500  2123.800000     0.000471  2270.277184 
  17.296250  2144.300000     0.000466  2261.561093 
  17.300000  2195.900000     0.000455  2254.113468 
  17.303750  2163.300000     0.000462  2247.762444 
  17.307500  2092.900000     0.000478  2242.355491 
  17.311250  2099.700000     0.000476  2237.741082 
  17.315000  2154.200000     0.000464  2233.772394 
  17.318750  2049.200000     0.000488  2230.273594 
  17.322500  2030.100000     0.000493  2227.068245 
  17.326250  2111.500000     0.000474  2223.995525 
  17.330000  2156.700000     0.000464  2220.926137 
  17.333750  2168.600000     0.000461  2217.784435 
  17.337500  2094.700000     0.000477  2214.549962 
  17.341250  2093.300000     0.000478  2211.268180 
  17.345000  2161.200000     0.000463  2207.993639 
  17.348750  2100.700000     0.000476  2204.726496 
  17.352500  2133.500000     0.000469  2201.409277 
  17.356250  2123.400000     0.000471  2198.062691 
  17.360000  2088.900000     0.000479  2194.939604 
  17.363750  2130.500000     0.000469  2192.290498 
  17.367500  2098.900000     0.000476  2190.160936 
  17.371250  2112.600000     0.000473  2188.423168 
  17.375000  2259.000000     0.000443  2186.965819 
  17.378750  2121.300000     0.000471  2185.718970 
  17.382500  2089.400000     0.000479  2184.643501 
  17.386250  2092.300000     0.000478  2183.718826 
  17.390000  2077.300000     0.000481  2182.927917 
  17.393750  2023.300000     0.000494  2182.235006 
  17.397500  2105.400000     0.000475  2181.654258 
  17.401250  2109.200000     0.000474  2181.206296 
  17.405000  2107.300000     0.000475  2180.875686 
  17.408750  2094.200000     0.000478  2180.648954 
  17.412500  2094.000000     0.000478  2180.520471 
  17.416250  2106.100000     0.000475  2180.488872 
  17.420000  2115.100000     0.000473  2180.554753 
  17.423750  1979.200000     0.000505  2180.720505 
  17.427500  2088.400000     0.000479  2180.990506 
  17.431250  2058.400000     0.000486  2181.370687 
  17.435000  2152.300000     0.000465  2181.872174 
  17.438750  2185.700000     0.000458  2182.505235 
  17.442500  2092.500000     0.000478  2183.282836 
  17.446250  2070.000000     0.000483  2184.222727 
  17.450000  2083.400000     0.000480  2185.346719 
  17.453750  2061.000000     0.000485  2186.681333 
  17.457500  2102.800000     0.000476  2188.258325 
  17.461250  2137.800000     0.000468  2190.114633 
  17.465000  2093.300000     0.000478  2192.300943 
  17.468750  2102.000000     0.000476  2194.860464 
  17.472500  2143.300000     0.000467  2197.832761 
  17.476250  2099.700000     0.000476  2201.250789 
  17.480000  2115.400000     0.000473  2205.123560 
  17.483750  2097.100000     0.000477  2209.416424 
  17.487500  2119.900000     0.000472  2214.026287 
  17.491250  2113.400000     0.000473  2218.756664 
  17.495000  2110.900000     0.000474  2223.288371 
  17.498750  2094.800000     0.000477  2227.201033 
  17.502500  2144.200000     0.000466  2230.062456 
  17.506250  2082.300000     0.000480  2231.510558 
  17.510000  2157.900000     0.000463  2231.358472 
  17.513750  2160.500000     0.000463  2229.655148 
  17.517500  2094.400000     0.000477  2226.671965 
  17.521250  2124.600000     0.000471  2222.820981 
  17.525000  2026.900000     0.000493  2218.544363 
  17.528750  2122.500000     0.000471  2214.239473 
  17.532500  2184.400000     0.000458  2210.169233 
  17.536250  2127.300000     0.000470  2206.482999 
  17.540000  2082.400000     0.000480  2203.244371 
  17.543750  2144.500000     0.000466  2200.459335 
  17.547500  2153.200000     0.000464  2198.100594 
  17.551250  2198.200000     0.000455  2196.125067 
  17.555000  2163.300000     0.000462  2194.491827 
  17.558750  2171.800000     0.000460  2193.148160 
  17.562500  2170.100000     0.000461  2192.048459 
  17.566250  2142.900000     0.000467  2191.155325 
  17.570000  2155.200000     0.000464  2190.434232 
  17.573750  2118.500000     0.000472  2189.848752 
  17.577500  2177.700000     0.000459  2189.349031 
  17.581250  2207.800000     0.000453  2188.848006 
  17.585000  2096.900000     0.000477  2188.182417 
  17.588750  2201.400000     0.000454  2187.206211 
  17.592500  2220.100000     0.000450  2186.118973 
  17.596250  2152.900000     0.000464  2185.316694 
  17.600000  2037.400000     0.000491  2184.973920 
  17.603750  2138.900000     0.000468  2184.995358 
  17.607500  2168.100000     0.000461  2185.224400 
  17.611250  2141.400000     0.000467  2185.572982 
  17.615000  2190.400000     0.000457  2186.000413 
  17.618750  2113.500000     0.000473  2186.489604 
  17.622500  2074.500000     0.000482  2187.032067 
  17.626250  2111.100000     0.000474  2187.592546 
  17.630000  2065.500000     0.000484  2188.147812 
  17.633750  2140.900000     0.000467  2188.732207 
  17.637500  2185.000000     0.000458  2189.313432 
  17.641250  2129.100000     0.000470  2189.841712 
  17.645000  2164.800000     0.000462  2190.279105 
  17.648750  2229.200000     0.000449  2190.608753 
  17.652500  2208.200000     0.000453  2190.834157 
  17.656250  2147.700000     0.000466  2190.974380 
  17.660000  2200.700000     0.000454  2191.058648 
  17.663750  2157.400000     0.000464  2191.118309 
  17.667500  2156.400000     0.000464  2191.180321 
  17.671250  2154.400000     0.000464  2191.263921 
  17.675000  2190.900000     0.000456  2191.381241 
  17.678750  2264.800000     0.000442  2191.536502 
  17.682500  2195.300000     0.000456  2191.729320 
  17.686250  2117.800000     0.000472  2191.957359 
  17.690000  2191.100000     0.000456  2192.217193 
  17.693750  2165.500000     0.000462  2192.505091 
  17.697500  2144.200000     0.000466  2192.817452 
  17.701250  2076.600000     0.000482  2193.151009 
  17.705000  2083.800000     0.000480  2193.503278 
  17.708750  2189.600000     0.000457  2193.871491 
  17.712500  2170.900000     0.000461  2194.253415 
  17.716250  2133.300000     0.000469  2194.647354 
  17.720000  2156.800000     0.000464  2195.051889 
  17.723750  2162.400000     0.000462  2195.465836 
  17.727500  2146.100000     0.000466  2195.888214 
  17.731250  2214.700000     0.000452  2196.318203 
  17.735000  2244.600000     0.000446  2196.755278 
  17.738750  2202.100000     0.000454  2197.198772 
  17.742500  2193.000000     0.000456  2197.648162 
  17.746250  2183.600000     0.000458  2198.103086 
  17.750000  2157.900000     0.000463  2198.563254 
  17.753750  2111.300000     0.000474  2199.028443 
  17.757500  2171.900000     0.000460  2199.498490 
  17.761250  2210.800000     0.000452  2199.973284 
  17.765000  2119.400000     0.000472  2200.452873 
  17.768750  2079.800000     0.000481  2200.937189 
  17.772500  2151.600000     0.000465  2201.426219 
  17.776250  2243.500000     0.000446  2201.920050 
  17.780000  2226.800000     0.000449  2202.418813 
  17.783750  2110.900000     0.000474  2202.922691 
  17.787500  2126.300000     0.000470  2203.431921 
  17.791250  2163.400000     0.000462  2203.946796 
  17.795000  2089.600000     0.000479  2204.467827 
  17.798750  2131.300000     0.000469  2204.995395 
  17.802500  2142.200000     0.000467  2205.529952 
  17.806250  2226.700000     0.000449  2206.072111 
  17.810000  2126.500000     0.000470  2206.622593 
  17.813750  2186.100000     0.000457  2207.182243 
  17.817500  2195.200000     0.000456  2207.752058 
  17.821250  2176.200000     0.000460  2208.333203 
  17.825000  2177.800000     0.000459  2208.927399 
  17.828750  2172.600000     0.000460  2209.536205 
  17.832500  2186.500000     0.000457  2210.161427 
  17.836250  2208.600000     0.000453  2210.805378 
  17.840000  2121.500000     0.000471  2211.470806 
  17.843750  2203.100000     0.000454  2212.160984 
  17.847500  2257.900000     0.000443  2212.879822 
  17.851250  2143.400000     0.000467  2213.631995 
  17.855000  2164.700000     0.000462  2214.424221 
  17.858750  2139.900000     0.000467  2215.263141 
  17.862500  2170.600000     0.000461  2216.156500 
  17.866250  2176.600000     0.000459  2217.114032 
  17.870000  2166.300000     0.000462  2218.147172 
  17.873750  2196.500000     0.000455  2219.269115 
  17.877500  2078.800000     0.000481  2220.494628 
  17.881250  2237.100000     0.000447  2221.839418 
  17.885000  2184.600000     0.000458  2223.322320 
  17.888750  2196.500000     0.000455  2224.953871 
  17.892500  2191.200000     0.000456  2226.735546 
  17.896250  2196.900000     0.000455  2228.655019 
  17.900000  2265.100000     0.000441  2230.676065 
  17.903750  2117.800000     0.000472  2232.730278 
  17.907500  2113.300000     0.000473  2234.712899 
  17.911250  2289.600000     0.000437  2236.488088 
  17.915000  2240.100000     0.000446  2237.896145 
  17.918750  2226.300000     0.000449  2238.812545 
  17.922500  2174.300000     0.000460  2239.182140 
  17.926250  2216.900000     0.000451  2239.026894 
  17.930000  2283.400000     0.000438  2238.442986 
  17.933750  2287.000000     0.000437  2237.571555 
  17.937500  2256.700000     0.000443  2236.561561 
  17.941250  2186.500000     0.000457  2235.539952 
  17.945000  2183.600000     0.000458  2234.600138 
  17.948750  2172.900000     0.000460  2233.794145 
  17.952500  2102.600000     0.000476  2233.141050 
  17.956250  2269.900000     0.000441  2232.642060 
  17.960000  2299.600000     0.000435  2232.287652 
  17.963750  2243.200000     0.000446  2232.063294 
  17.967500  2111.100000     0.000474  2231.953021 
  17.971250  2260.300000     0.000442  2231.941417 
  17.975000  2214.600000     0.000452  2232.016295 
  17.978750  2189.600000     0.000457  2232.164010 
  17.982500  2247.200000     0.000445  2232.373540 
  17.986250  2170.100000     0.000461  2232.636483 
  17.990000  2219.900000     0.000450  2232.945872 
  17.993750  2276.300000     0.000439  2233.295972 
  17.997500  2203.900000     0.000454  2233.682078 
  18.001250  2250.400000     0.000444  2234.100355 
  18.005000  2228.400000     0.000449  2234.548325 
  18.008750  2155.300000     0.000464  2235.023021 
  18.012500  2207.900000     0.000453  2235.522160 
  18.016250  2322.600000     0.000431  2236.044213 
  18.020000  2268.800000     0.000441  2236.588013 
  18.023750  2214.000000     0.000452  2237.152725 
  18.027500  2213.400000     0.000452  2237.737845 
  18.031250  2202.700000     0.000454  2238.343280 
  18.035000  2194.800000     0.000456  2238.970135 
  18.038750  2323.300000     0.000430  2239.619965 
  18.042500  2307.500000     0.000433  2240.294887 
  18.046250  2174.700000     0.000460  2240.993711 
  18.050000  2146.900000     0.000466  2241.710616 
  18.053750  2244.100000     0.000446  2242.443763 
  18.057500  2224.200000     0.000450  2243.196571 
  18.061250  2254.000000     0.000444  2243.972236 
  18.065000  2225.500000     0.000449  2244.773410 
  18.068750  2288.300000     0.000437  2245.601511 
  18.072500  2254.700000     0.000444  2246.457971 
  18.076250  2287.600000     0.000437  2247.344688 
  18.080000  2260.400000     0.000442  2248.263764 
  18.083750  2187.800000     0.000457  2249.217498 
  18.087500  2181.700000     0.000458  2250.208307 
  18.091250  2285.500000     0.000438  2251.238499 
  18.095000  2270.400000     0.000440  2252.310729 
  18.098750  2350.400000     0.000425  2253.424621 
  18.102500  2289.900000     0.000437  2254.580415 
  18.106250  2313.600000     0.000432  2255.787378 
  18.110000  2184.600000     0.000458  2257.061408 
  18.113750  2256.900000     0.000443  2258.414164 
  18.117500  2316.100000     0.000432  2259.850734 
  18.121250  2346.100000     0.000426  2261.374861 
  18.125000  2296.700000     0.000435  2262.995588 
  18.128750  2265.100000     0.000441  2264.721298 
  18.132500  2259.000000     0.000443  2266.562267 
  18.136250  2195.600000     0.000455  2268.531822 
  18.140000  2294.800000     0.000436  2270.644777 
  18.143750  2256.600000     0.000443  2272.918474 
  18.147500  2346.500000     0.000426  2275.374891 
  18.151250  2337.000000     0.000428  2278.037747 
  18.155000  2306.600000     0.000434  2280.940604 
  18.158750  2350.500000     0.000425  2284.114433 
  18.162500  2286.500000     0.000437  2287.594875 
  18.166250  2326.700000     0.000430  2291.427074 
  18.170000  2345.300000     0.000426  2295.664343 
  18.173750  2306.400000     0.000434  2300.369850 
  18.177500  2256.600000     0.000443  2305.618672 
  18.181250  2323.100000     0.000430  2311.500285 
  18.185000  2281.300000     0.000438  2318.142864 
  18.188750  2333.500000     0.000429  2325.673222 
  18.192500  2270.200000     0.000440  2334.239631 
  18.196250  2385.800000     0.000419  2344.029602 
  18.200000  2273.400000     0.000440  2355.266287 
  18.203750  2390.400000     0.000418  2368.212773 
  18.207500  2314.800000     0.000432  2383.174315 
  18.211250  2410.200000     0.000415  2400.495883 
  18.215000  2520.300000     0.000397  2420.626730 
  18.218750  2382.000000     0.000420  2443.920675 
  18.222500  2409.700000     0.000415  2470.648019 
  18.226250  2517.500000     0.000397  2500.939909 
  18.230000  2469.600000     0.000405  2534.604017 
  18.233750  2420.500000     0.000413  2570.927000 
  18.237500  2526.800000     0.000396  2608.467231 
  18.241250  2451.000000     0.000408  2644.917039 
  18.245000  2544.300000     0.000393  2676.960462 
  18.248750  2522.200000     0.000396  2700.935270 
  18.252500  2538.100000     0.000394  2713.768179 
  18.256250  2603.300000     0.000384  2713.638998 
  18.260000  2516.400000     0.000397  2700.605832 
  18.263750  2430.800000     0.000411  2676.598239 
  18.267500  2469.500000     0.000405  2644.825810 
  18.271250  2530.300000     0.000395  2608.895227 
  18.275000  2396.600000     0.000417  2572.060419 
  18.278750  2465.800000     0.000406  2536.758599 
  18.282500  2456.600000     0.000407  2504.352895 
  18.286250  2415.000000     0.000414  2475.462299 
  18.290000  2352.600000     0.000425  2450.200913 
  18.293750  2486.500000     0.000402  2428.383276 
  18.297500  2407.600000     0.000415  2409.675686 
  18.301250  2419.100000     0.000413  2393.693460 
  18.305000  2355.100000     0.000425  2380.103919 
  18.308750  2394.300000     0.000418  2368.514090 
  18.312500  2349.000000     0.000426  2358.595351 
  18.316250  2414.900000     0.000414  2350.086464 
  18.320000  2439.200000     0.000410  2342.759747 
  18.323750  2337.000000     0.000428  2336.413969 
  18.327500  2340.100000     0.000427  2330.885769 
  18.331250  2353.000000     0.000425  2326.081838 
  18.335000  2342.500000     0.000427  2321.963524 
  18.338750  2391.200000     0.000418  2318.449089 
  18.342500  2251.700000     0.000444  2315.441868 
  18.346250  2373.900000     0.000421  2312.864321 
  18.350000  2284.400000     0.000438  2310.656926 
  18.353750  2331.000000     0.000429  2308.773204 
  18.357500  2312.000000     0.000433  2307.176360 
  18.361250  2436.300000     0.000410  2305.836221 
  18.365000  2271.100000     0.000440  2304.728290 
  18.368750  2360.300000     0.000424  2303.829532 
  18.372500  2404.700000     0.000416  2303.126794 
  18.376250  2402.800000     0.000416  2302.604084 
  18.380000  2368.700000     0.000422  2302.247754 
  18.383750  2346.300000     0.000426  2302.047551 
  18.387500  2335.500000     0.000428  2301.995692 
  18.391250  2320.200000     0.000431  2302.086341 
  18.395000  2285.000000     0.000438  2302.318652 
  18.398750  2346.900000     0.000426  2302.688283 
  18.402500  2391.000000     0.000418  2303.192745 
  18.406250  2310.400000     0.000433  2303.832551 
  18.410000  2374.200000     0.000421  2304.609551 
  18.413750  2416.700000     0.000414  2305.526758 
  18.417500  2347.000000     0.000426  2306.588013 
  18.421250  2364.700000     0.000423  2307.797854 
  18.425000  2360.000000     0.000424  2309.167766 
  18.428750  2347.600000     0.000426  2310.710575 
  18.432500  2413.200000     0.000414  2312.443021 
  18.436250  2436.000000     0.000411  2314.382507 
  18.440000  2372.100000     0.000422  2316.545270 
  18.443750  2387.100000     0.000419  2318.951029 
  18.447500  2438.600000     0.000410  2321.624237 
  18.451250  2322.100000     0.000431  2324.594337 
  18.455000  2354.800000     0.000425  2327.905445 
  18.458750  2418.900000     0.000413  2331.597242 
  18.462500  2394.300000     0.000418  2335.715149 
  18.466250  2401.500000     0.000416  2340.318148 
  18.470000  2298.400000     0.000435  2345.476587 
  18.473750  2432.200000     0.000411  2351.272917 
  18.477500  2287.200000     0.000437  2357.805321 
  18.481250  2351.000000     0.000425  2365.191102 
  18.485000  2423.500000     0.000413  2373.599061 
  18.488750  2529.300000     0.000395  2383.195539 
  18.492500  2449.100000     0.000408  2394.175304 
  18.496250  2414.100000     0.000414  2406.785348
[truncated: 77,845,834 more chars]
