# Supplementary material for: pdCIFplotter: visualizing powder diffraction data in pdCIF format
Source: J Appl Crystallogr. 2022 May 25;55(Pt 3):631–7. doi: 10.1107/S1600576722003478 (PMC9172038; doi:10.1107/S1600576722003478)
Supplement: Supplementary file 5 [file j-55-00631-sup5.zip › fourth/fourth.inp]

#include "../cif.inc"

macro ciffile { "fourth.cif" }

system_before_save_OUT { del ciffile }

'refined all of these on LaB6_071123_0041
macro AS_instrument_from_LaB6
{
   LP_Factor( 89)
   Rp 760
   Rs 760
      User_Defined_Dependence_Convolution(exp_conv_const, Sin(2 Th), , -0.04643 min =-0.05; max =-0.00001;)
      User_Defined_Dependence_Convolution(exp_conv_const, 1/Sin(Th), , -0.00033 min =-0.05; max =-0.00001;)
      User_Defined_Dependence_Convolution(exp_conv_const, 1/Sin(2 Th), , -0.00746 min =-0.05; max =-0.00001;)
      User_Defined_Dependence_Convolution(exp_conv_const, Tan(2 Th), , -0.00315 min =-0.05; max =-0.00001;)
      User_Defined_Dependence_Convolution(exp_conv_const, 1/Tan(Th), , -0.00041 min =-0.05; max =-0.00001;)
      User_Defined_Dependence_Convolution(exp_conv_const, 1/Tan(2 Th), , -0.00095 min =-0.05; max =-0.00001;)
      User_Defined_Dependence_Convolution(circles_conv, 1/Cos(2 Th), , -0.00019 min =-0.05; max =-0.00001;)
      User_Defined_Dependence_Convolution(circles_conv, 1/Sin(Th), , -0.0001 min =-0.05; max =-0.00001;)
      User_Defined_Dependence_Convolution(circles_conv, 1/Sin(2 Th), , -0.00013 min =-0.05; max =-0.00001;)
      User_Defined_Dependence_Convolution(circles_conv, Tan(Th), , -1e-005 min =-0.05; max =-0.00001;)
      User_Defined_Dependence_Convolution(circles_conv, Tan(2 Th), , -0.00166 min =-0.05; max =-0.00001;)
      User_Defined_Dependence_Convolution(circles_conv, 1/Tan(2 Th), , -0.00018 min =-0.05; max =-0.00001;)
      User_Defined_Dependence_Convolution(one_on_x_conv, 1/Cos(2 Th), , -0.00014 min =-0.05; max =-0.00001;)
      User_Defined_Dependence_Convolution(one_on_x_conv, 1/Sin(Th), , -3e-005 min =-0.05; max =-0.00001;)
      User_Defined_Dependence_Convolution(one_on_x_conv, Tan(2 Th), , -0.00084 min =-0.05; max =-0.00001;)
      User_Defined_Dependence_Convolution(one_on_x_conv, 1/Tan(Th), , -3e-005 min =-0.05; max =-0.00001;)
      User_Defined_Dependence_Convolution(exp_conv_const, 1/Cos(2 Th), , 5e-005 min =0.00001; max =0.05;)
      User_Defined_Dependence_Convolution(exp_conv_const, Sin(Th), , 0.00458 min =0.00001; max =0.05;)
      User_Defined_Dependence_Convolution(exp_conv_const, Sin(2 Th), , 0.04405 min =0.00001; max =0.05;)
      User_Defined_Dependence_Convolution(exp_conv_const, Tan(Th), , 0.00227 min =0.00001; max =0.05;)
      User_Defined_Dependence_Convolution(exp_conv_const, Tan(2 Th), , 0.00148 min =0.00001; max =0.05;)
      User_Defined_Dependence_Convolution(exp_conv_const, 1/Tan(2 Th), , 0.00509 min =0.00001; max =0.05;)
      User_Defined_Dependence_Convolution(circles_conv, 1/Cos(2 Th), , 5e-005 min =0.00001; max =0.05;)
      User_Defined_Dependence_Convolution(circles_conv, Tan(Th), , 0.00119 min =0.00001; max =0.05;)
      User_Defined_Dependence_Convolution(circles_conv, Tan(2 Th), , 0.00173 min =0.00001; max =0.05;)
      User_Defined_Dependence_Convolution(one_on_x_conv, Cos(Th), , 0.00016 min =0.00001; max =0.05;)
      User_Defined_Dependence_Convolution(one_on_x_conv, Cos(2 Th), , 0.00039 min =0.00001; max =0.05;)
      User_Defined_Dependence_Convolution(one_on_x_conv, 1/Cos(Th), , 8e-005 min =0.00001; max =0.05;)
      User_Defined_Dependence_Convolution(one_on_x_conv, 1/Cos(2 Th), , 0.00092 min =0.00001; max =0.05;)
      User_Defined_Dependence_Convolution(one_on_x_conv, Tan(2 Th), , 0.00012 min =0.00001; max =0.05;)
   lam
      ymin_on_ymax  0.0005
      la  1 lo  1.0002 lh  0.0001
   x_calculation_step 0.002

}


conserve_memory
r_exp  2.83146169 r_exp_dash  4.4775957 r_wp  5.15138731 r_wp_dash  8.14626232 r_p  3.86231716 r_p_dash  6.61262275 weighted_Durbin_Watson  38.2670772 gof  1.81933852
iters 0
seed


prm zero2T  0.00641952708` min -0.01 max 0.01 'zero error that I can feed into each datafile
macro information
{
   start_X  4
   finish_X  70
	AS_instrument_from_LaB6 'this has the convolutions and wavelength details

}
macro bghump(scaleStart, scaleStart_v, scaleMiddle, scaleMiddle_v, scaleEnd, scaleEnd_v)
{
   #m_argu scaleStart 	'scale of the bg hump at a point
   #m_argu scaleMiddle 	'scale of the bg hump at a point
   #m_argu scaleEnd 	 	'scale of the bg hump at a point
	If_Prm_Eqn_Rpt(scaleStart   , scaleStart_v, min 0.00001)
	If_Prm_Eqn_Rpt(scaleMiddle  , scaleMiddle_v, min 0.00001)
	If_Prm_Eqn_Rpt(scaleEnd 	 , scaleEnd_v, min 0.00001)

	'The bg at ~#15"
	BG_fit_PV_Peaks(19.4511883, 0.953922896, 11.7702918, = 821.888197 * CeV(scaleStart, scaleStart_v);)
	BG_fit_PV_Peaks(28.6437455, 0.178627756, 6.67854597, = 142.817267	* CeV(scaleStart, scaleStart_v);)
	BG_fit_PV_Peaks(43.9274194, 0.0625, 14.2135293, = 322.697876	* CeV(scaleStart, scaleStart_v);)

	'The bg at ~#110"
	BG_fit_PV_Peaks(19.2375845, 0.909057763, 12.8785928, = 849.331884 * CeV(scaleMiddle, scaleMiddle_v);)
	BG_fit_PV_Peaks(43.8474193, 0, 10.2011014, = 138.509377 * CeV(scaleMiddle, scaleMiddle_v);)

	'The bg at ~#166"
	BG_fit_PV_Peaks(19.4122357, 1, 11.7093252, = 712.823219 * CeV(scaleEnd, scaleEnd_v);)
	BG_fit_PV_Peaks(45.26, 0, 7.80276304, = 102.233436 * CeV(scaleEnd, scaleEnd_v);)
}

macro BG_fit_PV_Peaks(posn_cv, lor_cv, fwhm_cv, int_cv)
{
	xo_Is
		xo posn_cv
		peak_type pv
			pv_lor lor_cv
			pv_fwhm fwhm_cv
		I int_cv
}

macro sodalite(nax, na_occ, OW_occ) {
	space_group P-43n
	site Na 	num_posns  8	x =nax; 		y =nax;		z =nax;		occ Na+1 =na_occ;	beq  3.9
	site Al 	num_posns  6	x =1/4;		y =0; 		z =1/2;		occ Al+3  1			beq  1.39
	site Si 	num_posns  6	x =1/4;		y =1/2;		z =0;			occ Si+4  1			beq  1.36
	site O 	num_posns  24	x  0.1397 	y  0.1506 	z  0.4399 	occ O-2   1			beq  1.93
	site OW 	num_posns  24	x  0.0704 	y  0.1178 	z  -0.0526 	occ O-2 =OW_occ; 	beq  7.37
}

macro analcime(na_occ, al_occ, si_occ, o_occ, ow_occ) {
	space_group "Ia-3d"
	site Na  num_posns  24  x 0.125         y 0             z 0.25          occ Na+1 =2/3 na_occ;     		beq 3.75
	site Al  num_posns  48  x 0.66249       y 0.58751       z 0.125         occ Al+3 =1/3 al_occ;     		beq 0.95
	site Si  num_posns  48  x 0.66249       y 0.58751       z 0.125         occ Si+4 =2/3 si_occ;     		beq 0.95
	site O   num_posns  96  x 0.10485       y 0.13418       z 0.71936       occ O-2  =1 o_occ;          	beq 2.44
	site OW  num_posns  16  x 0.125         y 0.125         z 0.125         occ O-2  = ow_occ;	beq 5.92
}

macro analcime(num) {
	analcime(na_occ_anal_##num, al_occ_anal_##num, si_occ_anal_##num, o_occ_anal_##num, OW_occ_anal_##num)
}


macro	filename_2	   {	xy_data\LK-N1_002-002_mergeRollSum	}  macro	datetime_2	   {	"2007-11-21T13:17:02+1000"	}
macro	filename_4	   {	xy_data\LK-N1_004-004_mergeRollSum	}  macro	datetime_4	   {	"2007-11-21T13:18:11+1000"	}
macro	filename_6	   {	xy_data\LK-N1_006-006_mergeRollSum	}  macro	datetime_6	   {	"2007-11-21T13:19:21+1000"	}
macro	filename_8	   {	xy_data\LK-N1_008-008_mergeRollSum	}  macro	datetime_8	   {	"2007-11-21T13:20:30+1000"	}
macro	filename_10	   {	xy_data\LK-N1_010-010_mergeRollSum	}  macro	datetime_10	   {	"2007-11-21T13:21:40+1000"	}
macro	filename_12	   {	xy_data\LK-N1_012-012_mergeRollSum	}  macro	datetime_12	   {	"2007-11-21T13:22:49+1000"	}
macro	filename_14	   {	xy_data\LK-N1_014-014_mergeRollSum	}  macro	datetime_14	   {	"2007-11-21T13:23:58+1000"	}
macro	filename_16	   {	xy_data\LK-N1_016-016_mergeRollSum	}  macro	datetime_16	   {	"2007-11-21T13:25:09+1000"	}
macro	filename_18	   {	xy_data\LK-N1_018-018_mergeRollSum	}  macro	datetime_18	   {	"2007-11-21T13:26:18+1000"	}
macro	filename_18_5	{	xy_data\LK-N1_018-019_mergeRollSum	}  macro	datetime_18_5	{	"2007-11-21T13:26:36+1000"	}
macro	filename_19	   {	xy_data\LK-N1_019-019_mergeRollSum	}  macro	datetime_19	   {	"2007-11-21T13:26:54+1000"	}
macro	filename_20	   {	xy_data\LK-N1_020-020_mergeRollSum	}  macro	datetime_20	   {	"2007-11-21T13:27:28+1000"	}
macro	filename_20_5	{	xy_data\LK-N1_020-021_mergeRollSum	}  macro	datetime_20_5	{	"2007-11-21T13:27:46+1000"	}
macro	filename_21   	{	xy_data\LK-N1_021-021_mergeRollSum	}  macro	datetime_21   	{	"2007-11-21T13:28:04+1000"	}
macro	filename_21_5	{	xy_data\LK-N1_021-022_mergeRollSum	}  macro	datetime_21_5	{	"2007-11-21T13:28:21+1000"	}
macro	filename_22  	{	xy_data\LK-N1_022-022_mergeRollSum	}  macro	datetime_22  	{	"2007-11-21T13:28:38+1000"	}
macro	filename_22_5	{	xy_data\LK-N1_022-023_mergeRollSum	}  macro	datetime_22_5	{	"2007-11-21T13:28:56+1000"	}
macro	filename_23  	{	xy_data\LK-N1_023-023_mergeRollSum	}  macro	datetime_23  	{	"2007-11-21T13:29:13+1000"	}
macro	filename_24  	{	xy_data\LK-N1_024-024_mergeRollSum	}  macro	datetime_24  	{	"2007-11-21T13:29:48+1000"	}
macro	filename_26  	{	xy_data\LK-N1_026-026_mergeRollSum	}  macro	datetime_26  	{	"2007-11-21T13:30:57+1000"	}
macro	filename_28  	{	xy_data\LK-N1_028-028_mergeRollSum	}  macro	datetime_28  	{	"2007-11-21T13:32:06+1000"	}
macro	filename_30  	{	xy_data\LK-N1_030-030_mergeRollSum	}  macro	datetime_30  	{	"2007-11-21T13:33:17+1000"	}
macro	filename_32  	{	xy_data\LK-N1_032-032_mergeRollSum	}  macro	datetime_32  	{	"2007-11-21T13:34:26+1000"	}
macro	filename_34  	{	xy_data\LK-N1_034-034_mergeRollSum	}  macro	datetime_34  	{	"2007-11-21T13:35:35+1000"	}
macro	filename_36  	{	xy_data\LK-N1_036-036_mergeRollSum	}  macro	datetime_36  	{	"2007-11-21T13:36:44+1000"	}
macro	filename_38  	{	xy_data\LK-N1_038-038_mergeRollSum	}  macro	datetime_38  	{	"2007-11-21T13:37:53+1000"	}
macro	filename_40  	{	xy_data\LK-N1_040-040_mergeRollSum	}  macro	datetime_40  	{	"2007-11-21T13:39:03+1000"	}
macro	filename_42  	{	xy_data\LK-N1_042-042_mergeRollSum	}  macro	datetime_42  	{	"2007-11-21T13:40:12+1000"	}
macro	filename_44  	{	xy_data\LK-N1_044-044_mergeRollSum	}  macro	datetime_44  	{	"2007-11-21T13:41:21+1000"	}
macro	filename_46  	{	xy_data\LK-N1_046-046_mergeRollSum	}  macro	datetime_46  	{	"2007-11-21T13:42:31+1000"	}
macro	filename_48  	{	xy_data\LK-N1_048-048_mergeRollSum	}  macro	datetime_48  	{	"2007-11-21T13:43:40+1000"	}
macro	filename_50  	{	xy_data\LK-N1_050-050_mergeRollSum	}  macro	datetime_50  	{	"2007-11-21T13:44:50+1000"	}
macro	filename_52  	{	xy_data\LK-N1_052-052_mergeRollSum	}  macro	datetime_52  	{	"2007-11-21T13:45:59+1000"	}
macro	filename_54  	{	xy_data\LK-N1_054-054_mergeRollSum	}  macro	datetime_54  	{	"2007-11-21T13:47:07+1000"	}
macro	filename_56  	{	xy_data\LK-N1_056-056_mergeRollSum	}  macro	datetime_56  	{	"2007-11-21T13:48:17+1000"	}
macro	filename_58  	{	xy_data\LK-N1_058-058_mergeRollSum	}  macro	datetime_58  	{	"2007-11-21T13:49:27+1000"	}
macro	filename_60  	{	xy_data\LK-N1_060-060_mergeRollSum	}  macro	datetime_60  	{	"2007-11-21T13:50:36+1000"	}
macro	filename_62  	{	xy_data\LK-N1_062-062_mergeRollSum	}  macro	datetime_62  	{	"2007-11-21T13:51:45+1000"	}
macro	filename_64  	{	xy_data\LK-N1_064-064_mergeRollSum	}  macro	datetime_64  	{	"2007-11-21T13:52:55+1000"	}
macro	filename_66  	{	xy_data\LK-N1_066-066_mergeRollSum	}  macro	datetime_66  	{	"2007-11-21T13:54:04+1000"	}
macro	filename_68  	{	xy_data\LK-N1_068-068_mergeRollSum	}  macro	datetime_68  	{	"2007-11-21T13:55:14+1000"	}
macro	filename_70  	{	xy_data\LK-N1_070-070_mergeRollSum	}  macro	datetime_70  	{	"2007-11-21T13:56:22+1000"	}
macro	filename_72  	{	xy_data\LK-N1_072-072_mergeRollSum	}  macro	datetime_72  	{	"2007-11-21T13:57:32+1000"	}
macro	filename_74  	{	xy_data\LK-N1_074-074_mergeRollSum	}  macro	datetime_74  	{	"2007-11-21T13:58:41+1000"	}
macro	filename_76  	{	xy_data\LK-N1_076-076_mergeRollSum	}  macro	datetime_76  	{	"2007-11-21T13:59:51+1000"	}
macro	filename_78  	{	xy_data\LK-N1_078-078_mergeRollSum	}  macro	datetime_78  	{	"2007-11-21T14:01:01+1000"	}
macro	filename_80  	{	xy_data\LK-N1_080-080_mergeRollSum	}  macro	datetime_80  	{	"2007-11-21T14:02:11+1000"	}
macro	filename_82  	{	xy_data\LK-N1_082-082_mergeRollSum	}  macro	datetime_82  	{	"2007-11-21T14:03:20+1000"	}
macro	filename_84  	{	xy_data\LK-N1_084-084_mergeRollSum	}  macro	datetime_84  	{	"2007-11-21T14:04:29+1000"	}
macro	filename_86  	{	xy_data\LK-N1_086-086_mergeRollSum	}  macro	datetime_86  	{	"2007-11-21T14:05:39+1000"	}
macro	filename_88  	{	xy_data\LK-N1_088-088_mergeRollSum	}  macro	datetime_88  	{	"2007-11-21T14:06:49+1000"	}
macro	filename_90  	{	xy_data\LK-N1_090-090_mergeRollSum	}  macro	datetime_90  	{	"2007-11-21T14:07:58+1000"	}
macro	filename_92  	{	xy_data\LK-N1_092-092_mergeRollSum	}  macro	datetime_92  	{	"2007-11-21T14:09:07+1000"	}
macro	filename_94  	{	xy_data\LK-N1_094-094_mergeRollSum	}  macro	datetime_94  	{	"2007-11-21T14:10:17+1000"	}
macro	filename_96  	{	xy_data\LK-N1_096-096_mergeRollSum	}  macro	datetime_96  	{	"2007-11-21T14:11:27+1000"	}
macro	filename_98  	{	xy_data\LK-N1_098-098_mergeRollSum	}  macro	datetime_98  	{	"2007-11-21T14:12:37+1000"	}
macro	filename_100	{	xy_data\LK-N1_100-100_mergeRollSum	}  macro	datetime_100	{	"2007-11-21T14:13:46+1000"	}
macro	filename_102	{	xy_data\LK-N1_102-102_mergeRollSum	}  macro	datetime_102	{	"2007-11-21T14:14:56+1000"	}
macro	filename_104	{	xy_data\LK-N1_104-104_mergeRollSum	}  macro	datetime_104	{	"2007-11-21T14:16:05+1000"	}
macro	filename_106	{	xy_data\LK-N1_106-106_mergeRollSum	}  macro	datetime_106	{	"2007-11-21T14:17:15+1000"	}
macro	filename_108	{	xy_data\LK-N1_108-108_mergeRollSum	}  macro	datetime_108	{	"2007-11-21T14:18:25+1000"	}
macro	filename_110	{	xy_data\LK-N1_110-110_mergeRollSum	}  macro	datetime_110	{	"2007-11-21T14:19:34+1000"	}
macro	filename_112	{	xy_data\LK-N1_112-112_mergeRollSum	}  macro	datetime_112	{	"2007-11-21T14:20:43+1000"	}
macro	filename_114	{	xy_data\LK-N1_114-114_mergeRollSum	}  macro	datetime_114	{	"2007-11-21T14:21:53+1000"	}
macro	filename_116	{	xy_data\LK-N1_116-116_mergeRollSum	}  macro	datetime_116	{	"2007-11-21T14:23:02+1000"	}
macro	filename_118	{	xy_data\LK-N1_118-118_mergeRollSum	}  macro	datetime_118	{	"2007-11-21T14:24:12+1000"	}
macro	filename_120	{	xy_data\LK-N1_120-120_mergeRollSum	}  macro	datetime_120	{	"2007-11-21T14:25:21+1000"	}

'**************************************************************
'**************************************************************

'this info is for the 2-19 seqnos
prm adia_2_19	3.56725496`		min 3.5		max 4.0
'prm csdia_2_19	163.24119	min 100		max 200
prm aqtz_2_19	4.91395393`		min 4.90		max 4.93
prm cqtz_2_19	5.40545222`		min 5.39 	max 5.42
'prm csqtz_2_19	336.65182_LIMIT_MIN_300	min 300		max 400
prm akao_2_19	5.15568806`		min 5.10		max 5.20
prm bkao_2_19	8.94446214`		min 8.90		max 9.00
prm ckao_2_19	7.402536`		min 7.35		max 7.45
prm alkao_2_19	91.6960446`		min 91.48	max 91.70
prm bekao_2_19	104.839331`	min 104.7	max 104.9
prm gakao_2_19	89.815479`		min 89.7 	max 89.9
prm cskao_2_19	101.61882`	min 50 		max 150

'General info
XY(filename_2, 0.002)
	local CIF_DATETIME = datetime_2;
	local CIF_ID  2`
	r_exp  2.80201935 r_wp  6.26963132 weighted_Durbin_Watson  0.376125066 gof  2.23754034
	bkg @  570.727949` -32.3845713` -52.9104938`  14.4841619`
	bghump(scaleStart_2, 0.899371115`, scaleMiddle_2, 0.0971247671`, scaleEnd_2, 5.28775016e-05`)
	One_on_X(oneOnX_2, 1386.46905`)

'Structures
	str
		local CIF_PHASE_ID  1`
		Cubic(=adia_2_19;)
		CS_L(csdia_2, 164.116528` min 100 max 200)
		scale scaledia_2  0.012383822`

	str
		local CIF_PHASE_ID  2`
	   phase_name Quartz
	   Trigonal(=aqtz_2_19;, =cqtz_2_19;)
	   CS_L(csqtz_2, 341.020139` min 200 max 500)
	   scale scaleqtz_2  0.000454155189`
	   r_bragg  4.84195999
	   MVW( 180.253, 113.038`, 4.371`)
	   corrected_weight_percent  0.94052047`

	'Young, R.A.;Hewat, A.W.
	'Verification of the Triclinic Crystal Structure of Kaolinite
	'Clays and Clay Minerals (1988), 36, 225-232
	str
		local CIF_PHASE_ID  3`
		a =akao_2_19;             '5.15544 mi  cold
		b =bkao_2_19;             '8.94471 mi
		c =ckao_2_19;             '7.40214 mi
		al =alkao_2_19;         ' 91.70065
		be =bekao_2_19;        ' 104.83650
		ga =gakao_2_19;           ' 89.81563
		CS_L(cskao_2_19)
		scale scalekao_2  0.000885490236`
		MVW( 508.257, 329.834`, 70.116`)
		corrected_weight_percent  15.087569`

'**************************************************************
'**************************************************************

'General info
XY(filename_4, 0.002)
	local CIF_DATETIME = datetime_4;
	local CIF_ID  4`
	r_exp  2.8029126 r_exp_dash  4.85960562 r_wp  6.26636826 r_wp_dash  10.864441 r_p  4.6396268 r_p_dash  8.61722878 weighted_Durbin_Watson  0.387784802 gof  2.2356631
	bkg @  569.463931` -31.937623` -51.8865401`  13.4785341`
	bghump(scaleStart_4, 0.902358896`, scaleMiddle_4, 0.095759593`, scaleEnd_4, 4.6503634e-05`)
	One_on_X(oneOnX_4, 1382.04468`)

'Structures
	str
		local CIF_PHASE_ID  1`
		Cubic(=adia_2_19;)
		CS_L(csdia_4, 163.842485` min 100 max 200)
		scale scaledia_4  0.0124663326`
		MVW( 96.086, 45.394`, 25.623`)
		corrected_weight_percent  5.49`

   str
		local CIF_PHASE_ID  2`
      Trigonal(=aqtz_2_19;, =cqtz_2_19;)
      CS_L(csqtz_4, 344.624977` min 200 max 500)
      scale scaleqtz_4  0.000456221117`
      r_bragg  4.89443977
      MVW( 180.253, 113.038`, 4.380`)
      corrected_weight_percent  0.938545532`

	'Young, R.A.;Hewat, A.W.
	'Verification of the Triclinic Crystal Structure of Kaolinite
	'Clays and Clay Minerals (1988), 36, 225-232
	str
		local CIF_PHASE_ID  3`
		a =akao_2_19;             '5.15544 mi  cold
		b =bkao_2_19;             '8.94471 mi
		c =ckao_2_19;             '7.40214 mi
		al =alkao_2_19;         ' 91.70065
		be =bekao_2_19;        ' 104.83650
		ga =gakao_2_19;           ' 89.81563
		CS_L(cskao_2_19)
		scale scalekao_4  0.000886061391`
		r_bragg  2.69258092
		MVW( 508.257, 329.834`, 69.996`)
		corrected_weight_percent  14.9973766`

'**************************************************************
'**************************************************************

'General info
XY(filename_6, 0.002)
	local CIF_DATETIME = datetime_6;
	local CIF_ID  6`
	r_exp  2.80500835 r_exp_dash  4.85424685 r_wp  6.26499946 r_wp_dash  10.8419834 r_p  4.65032901 r_p_dash  8.62127539 weighted_Durbin_Watson  0.382791784 gof  2.23350474
	bkg @  567.45324` -30.7705529` -51.5160233`  12.4525389`
	bghump(scaleStart_6, 0.899440618`, scaleMiddle_6, 0.10113173`, scaleEnd_6, 3.95957839e-05`)
	One_on_X(oneOnX_6, 1370.41568`)

'Structures
	str
		local CIF_PHASE_ID  1`
		Cubic(=adia_2_19;)
		CS_L(csdia_6, 165.752027` min 100 max 200)
		scale scaledia_6  0.0123829489`
		MVW( 96.086, 45.394`, 25.505`)
		corrected_weight_percent  5.49`

   str
		local CIF_PHASE_ID  2`
      Trigonal(=aqtz_2_19;, =cqtz_2_19;)
      CS_L(csqtz_6, 339.620188` min 200 max 500)
      scale scaleqtz_6  0.000457959851`
      MVW( 180.253, 113.038`, 4.406`)
      corrected_weight_percent  0.948466503`

	'Young, R.A.;Hewat, A.W.
	'Verification of the Triclinic Crystal Structure of Kaolinite
	'Clays and Clay Minerals (1988), 36, 225-232
	str
		local CIF_PHASE_ID  3`
		a =akao_2_19;             '5.15544 mi  cold
		b =bkao_2_19;             '8.94471 mi
		c =ckao_2_19;             '7.40214 mi
		al =alkao_2_19;         ' 91.70065
		be =bekao_2_19;        ' 104.83650
		ga =gakao_2_19;           ' 89.81563
		CS_L(cskao_2_19)
		scale scalekao_6  0.00088537285`
		r_bragg  2.72946182
		MVW( 508.257, 329.834`, 70.089`)
		corrected_weight_percent  15.0866326`

'**************************************************************
'**************************************************************

'General info
XY(filename_8, 0.002)
	local CIF_DATETIME = datetime_8;
	local CIF_ID  8`
	r_exp  2.80526297 r_exp_dash  4.85623681 r_wp  6.236245 r_wp_dash  10.7956662 r_p  4.62610152 r_p_dash  8.57880157 weighted_Durbin_Watson  0.378974144 gof  2.22305184
	bkg @  567.723879` -30.2641461` -50.9663475`  12.9583574`
	bghump(scaleStart_8, 0.899194341`, scaleMiddle_8, 0.0990106719`, scaleEnd_8, 4.70333046e-05`)
	One_on_X(oneOnX_8, 1381.34766`)

'Structures
	str
		local CIF_PHASE_ID  1`
		Cubic(=adia_2_19;)
		CS_L(csdia_8, 164.829664` min 100 max 200)
		scale scaledia_8  0.0124265481`
		r_bragg  0.411434303
		MVW( 96.086, 45.394`, 25.548`)
		corrected_weight_percent  5.49`

   str
		local CIF_PHASE_ID  2`
      Trigonal(=aqtz_2_19;, =cqtz_2_19;)
      CS_L(csqtz_8, 338.862034` min 200 max 500)
      scale scaleqtz_8  0.000457133667`

	'Young, R.A.;Hewat, A.W.
	'Verification of the Triclinic Crystal Structure of Kaolinite
	'Clays and Clay Minerals (1988), 36, 225-232
	str
		local CIF_PHASE_ID  3`
		a =akao_2_19;             '5.15544 mi  cold
		b =bkao_2_19;             '8.94471 mi
		c =ckao_2_19;             '7.40214 mi
		al =alkao_2_19;         ' 91.70065
		be =bekao_2_19;        ' 104.83650
		ga =gakao_2_19;           ' 89.81563
		CS_L(cskao_2_19)
		scale scalekao_8  0.000886653798`

'**************************************************************
'**************************************************************

'General info
XY(filename_10, 0.002)
	local CIF_DATETIME = datetime_10;
	local CIF_ID  10`
	r_exp  2.80498515 r_exp_dash  4.86074979 r_wp  6.26667517 r_wp_dash  10.8595014 r_p  4.64468605 r_p_dash  8.61966635 weighted_Durbin_Watson  0.383949635 gof  2.23412062
	bkg @  567.905016` -29.9857556` -52.3062309`  15.2406098`
	bghump(scaleStart_10, 0.899443533`, scaleMiddle_10, 0.0959916913`, scaleEnd_10, 4.09541536e-05`)
	One_on_X(oneOnX_10, 1409.46318`)

'Structures
	str
		local CIF_PHASE_ID  1`
		Cubic(=adia_2_19;)
		CS_L(csdia_10, 165.195421` min 100 max 200)
		scale scaledia_10  0.0122034502`

   str
		local CIF_PHASE_ID  2`
      Trigonal(=aqtz_2_19;, =cqtz_2_19;)
      CS_L(csqtz_10, 346.726833` min 200 max 500)
      scale scaleqtz_10  0.000450812142`

	'Young, R.A.;Hewat, A.W.
	'Verification of the Triclinic Crystal Structure of Kaolinite
	'Clays and Clay Minerals (1988), 36, 225-232
	str
		local CIF_PHASE_ID  3`
		phase_name "Kaolinite_C"
		a =akao_2_19;             '5.15544 mi  cold
		b =bkao_2_19;             '8.94471 mi
		c =ckao_2_19;             '7.40214 mi
		al =alkao_2_19;         ' 91.70065
		be =bekao_2_19;        ' 104.83650
		ga =gakao_2_19;           ' 89.81563
		CS_L(cskao_2_19)
		scale scalekao_10  0.000885645901`

'**************************************************************
'**************************************************************

'General info
XY(filename_12, 0.002)
	local CIF_DATETIME = datetime_12;
	local CIF_ID  12`
	r_exp  2.80316235 r_exp_dash  4.84549573 r_wp  6.25043584 r_wp_dash  10.8043903 r_p  4.63737189 r_p_dash  8.58408816 weighted_Durbin_Watson  0.375562447 gof  2.22978017
	bkg @  566.168837` -26.5131569` -54.5289193`  14.8811971`
	bghump(scaleStart_12, 0.891681267`, scaleMiddle_12, 0.108601902`, scaleEnd_12, 5.9798797e-05`)
	One_on_X(oneOnX_12, 1426.08887`)

'Structures
	str
		local CIF_PHASE_ID  1`
		phase_name Diamond
		Cubic(=adia_2_19;)
		CS_L(csdia_12, 163.319373` min 100 max 200)
		scale scaledia_12  0.0123007679`

   str
		local CIF_PHASE_ID  2`
      phase_name Quartz
      Trigonal(=aqtz_2_19;, =cqtz_2_19;)
      CS_L(csqtz_12, 342.655155` min 200 max 500)
      scale scaleqtz_12  0.000444248557`

	'Young, R.A.;Hewat, A.W.
	'Verification of the Triclinic Crystal Structure of Kaolinite
	'Clays and Clay Minerals (1988), 36, 225-232
	str
		local CIF_PHASE_ID  3`
		phase_name "Kaolinite_C"
		a =akao_2_19;             '5.15544 mi  cold
		b =bkao_2_19;             '8.94471 mi
		c =ckao_2_19;             '7.40214 mi
		al =alkao_2_19;         ' 91.70065
		be =bekao_2_19;        ' 104.83650
		ga =gakao_2_19;           ' 89.81563
		CS_L(cskao_2_19)
		scale scalekao_12  0.000887468666`

'**************************************************************

'General info
XY(filename_14, 0.002)
	local CIF_DATETIME = datetime_14;
	local CIF_ID  14`
	r_exp  2.80383789 r_exp_dash  4.83445244 r_wp  6.24521683 r_wp_dash  10.7681702 r_p  4.62402217 r_p_dash  8.53373495 weighted_Durbin_Watson  0.3822926 gof  2.22738157
	bkg @  563.41992` -24.2893114` -55.7453412`  15.2081024`
	bghump(scaleStart_14, 0.902361439`, scaleMiddle_14, 0.0987232615`, scaleEnd_14, 6.16311337e-05`)
	One_on_X(oneOnX_14, 1458.52221`)

'Structures
	str
		local CIF_PHASE_ID  1`
		phase_name Diamond
		Cubic(=adia_2_19;)
		CS_L(csdia_14, 163.496358` min 100 max 200)
		scale scaledia_14  0.0121710364`

   str
		local CIF_PHASE_ID  2`
      phase_name Quartz
      Trigonal(=aqtz_2_19;, =cqtz_2_19;)
      CS_L(csqtz_14, 335.376657` min 200 max 500)
      scale scaleqtz_14  0.000444940931`

	'Young, R.A.;Hewat, A.W.
	'Verification of the Triclinic Crystal Structure of Kaolinite
	'Clays and Clay Minerals (1988), 36, 225-232
	str
		local CIF_PHASE_ID  3`
		phase_name "Kaolinite_C"
		a =akao_2_19;             '5.15544 mi  cold
		b =bkao_2_19;             '8.94471 mi
		c =ckao_2_19;             '7.40214 mi
		al =alkao_2_19;         ' 91.70065
		be =bekao_2_19;        ' 104.83650
		ga =gakao_2_19;           ' 89.81563
		CS_L(cskao_2_19)
		scale scalekao_14  0.000885565916`

'**************************************************************
'**************************************************************

'General info
XY(filename_16, 0.002)
	local CIF_DATETIME = datetime_16;
	local CIF_ID  16`
	r_exp  2.80441826 r_exp_dash  4.81581854 r_wp  6.2632728 r_wp_dash  10.7554518 r_p  4.63708426 r_p_dash  8.51770826 weighted_Durbin_Watson  0.372044034 gof  2.23335902
	bkg @  559.702285` -20.6183068` -56.4409949`  15.6803348`
	bghump(scaleStart_16, 0.902678245`, scaleMiddle_16, 0.0993671087`, scaleEnd_16, 0.000106250567`)
	One_on_X(oneOnX_16, 1512.7727`)

'Structures
	str
		local CIF_PHASE_ID  1`
		phase_name Diamond
		Cubic(=adia_2_19;)
		CS_L(csdia_16, 161.44773` min 100 max 200)
		scale scaledia_16  0.0122227984`

   str
		local CIF_PHASE_ID  2`
      phase_name Quartz
      Trigonal(=aqtz_2_19;, =cqtz_2_19;)
      CS_L(csqtz_16, 336.922838` min 200 max 500)
      scale scaleqtz_16  0.000442919282`

	'Young, R.A.;Hewat, A.W.
	'Verification of the Triclinic Crystal Structure of Kaolinite
	'Clays and Clay Minerals (1988), 36, 225-232
	str
		local CIF_PHASE_ID  3`
		phase_name "Kaolinite_C"
		a =akao_2_19;             '5.15544 mi  cold
		b =bkao_2_19;             '8.94471 mi
		c =ckao_2_19;             '7.40214 mi
		al =alkao_2_19;         ' 91.70065
		be =bekao_2_19;        ' 104.83650
		ga =gakao_2_19;           ' 89.81563
		CS_L(cskao_2_19)
		scale scalekao_16  0.000886519631`

'**************************************************************
'**************************************************************

'General info
XY(filename_18, 0.002)
	local CIF_DATETIME = datetime_18;
	local CIF_ID  18`
	r_exp  2.80462643 r_exp_dash  4.84397816 r_wp  6.2299878 r_wp_dash  10.7600515 r_p  4.617633 r_p_dash  8.53808494 weighted_Durbin_Watson  0.380164497 gof  2.22132535
	bkg @  564.293703` -24.8527144` -56.0329071`  15.3015989`
	bghump(scaleStart_18, 0.896822654`, scaleMiddle_18, 0.102140895`, scaleEnd_18, 4.81045851e-05`)
	One_on_X(oneOnX_18, 1459.43697`)

'Structures
	str
		local CIF_PHASE_ID  1`
		phase_name Diamond
		Cubic(=adia_2_19;)
		CS_L(csdia_18, 163.700064` min 100 max 200)
		scale scaledia_18  0.0121269085`

   str
		local CIF_PHASE_ID  2`
      phase_name Quartz
      Trigonal(=aqtz_2_19;, =cqtz_2_19;)
      CS_L(csqtz_18, 341.101252` min 200 max 500)
      scale scaleqtz_18  0.000443540584`

	'Young, R.A.;Hewat, A.W.
	'Verification of the Triclinic Crystal Structure of Kaolinite
	'Clays and Clay Minerals (1988), 36, 225-232
	str
		local CIF_PHASE_ID  3`
		phase_name "Kaolinite_C"
		a =akao_2_19;             '5.15544 mi  cold
		b =bkao_2_19;             '8.94471 mi
		c =ckao_2_19;             '7.40214 mi
		al =alkao_2_19;         ' 91.70065
		be =bekao_2_19;        ' 104.83650
		ga =gakao_2_19;           ' 89.81563
		CS_L(cskao_2_19)
		scale scalekao_18  0.000882469038`

'**************************************************************
'**************************************************************

'General info
XY(filename_18_5, 0.002)
	local CIF_DATETIME = datetime_18_5;
	local CIF_ID  18.5`
	r_exp  2.80501652 r_exp_dash  4.84707534 r_wp  6.24895158 r_wp_dash  10.7982035 r_p  4.62752314 r_p_dash  8.56205782 weighted_Durbin_Watson  0.378577931 gof  2.2277771
	bkg @  565.01644` -26.6677341` -54.7759219`  14.2677702`
	bghump(scaleStart_18_5, 0.901438562`, scaleMiddle_18_5, 0.097872672`, scaleEnd_18_5, 4.94799066e-05`)
	One_on_X(oneOnX_18_5, 1430.72584`)

'Structures
	str
		local CIF_PHASE_ID  1`
		phase_name Diamond
		Cubic(=adia_2_19;)
		CS_L(csdia_18_5, 162.788045` min 100 max 200)
		scale scaledia_18_5  0.0121854247`

   str
		local CIF_PHASE_ID  2`
      phase_name Quartz
      Trigonal(=aqtz_2_19;, =cqtz_2_19;)
      CS_L(csqtz_18_5, 344.843595` min 200 max 500)
      scale scaleqtz_18_5  0.000439190772`

	'Young, R.A.;Hewat, A.W.
	'Verification of the Triclinic Crystal Structure of Kaolinite
	'Clays and Clay Minerals (1988), 36, 225-232
	str
		local CIF_PHASE_ID  3`
		phase_name "Kaolinite_C"
		a =akao_2_19;             '5.15544 mi  cold
		b =bkao_2_19;             '8.94471 mi
		c =ckao_2_19;             '7.40214 mi
		al =alkao_2_19;         ' 91.70065
		be =bekao_2_19;        ' 104.83650
		ga =gakao_2_19;           ' 89.81563
		CS_L(cskao_2_19)
		scale scalekao_18_5  0.000884167738`

'**************************************************************
'**************************************************************

'General info
XY(filename_19, 0.002)
	local CIF_DATETIME = datetime_19;
	local CIF_ID  19`
	r_exp  2.8060559 r_exp_dash  4.89374033 r_wp  6.30593101 r_wp_dash  10.9974961 r_p  4.63239673 r_p_dash  8.65827586 weighted_Durbin_Watson  0.370340747 gof  2.2472578
	bkg @  571.531939` -33.6945831` -54.6345617`  16.3833883`
	bghump(scaleStart_19, 0.85589209`, scaleMiddle_19, 0.13546811`, scaleEnd_19, 4.84807787e-05`)
	One_on_X(oneOnX_19, 1392.10601`)

'Structures
	str
		local CIF_PHASE_ID  1`
		phase_name Diamond
		Cubic(=adia_2_19;)
		CS_L(csdia_19, 163.737199` min 100 max 200)
		scale scaledia_19  0.012082065`

   str
		local CIF_PHASE_ID  2`
      phase_name Quartz
      Trigonal(=aqtz_2_19;, =cqtz_2_19;)
      CS_L(csqtz_19, 324.593446` min 200 max 500)
      scale scaleqtz_19  0.000433134075`

	'Young, R.A.;Hewat, A.W.
	'Verification of the Triclinic Crystal Structure of Kaolinite
	'Clays and Clay Minerals (1988), 36, 225-232
	str
		local CIF_PHASE_ID  3`
		phase_name "Kaolinite_C"
		a =akao_2_19;             '5.15544 mi  cold
		b =bkao_2_19;             '8.94471 mi
		c =ckao_2_19;             '7.40214 mi
		al =alkao_2_19;         ' 91.70065
		be =bekao_2_19;        ' 104.83650
		ga =gakao_2_19;           ' 89.81563
		CS_L(cskao_2_19)
		scale scalekao_19  0.000881038522`

'****************************************************************************************************************************
'****************************************************************************************************************************
'****************************************************************************************************************************
'****************************************************************************************************************************
'****************************************************************************************************************************
'****************************************************************************************************************************
'****************************************************************************************************************************
'****************************************************************************************************************************
'****************************************************************************************************************************
'****************************************************************************************************************************
'****************************************************************************************************************************
'****************************************************************************************************************************

'General info
XY(filename_20, 0.002)
	local CIF_DATETIME = datetime_20;
	local CIF_ID  20`
	r_exp  2.82297587 r_exp_dash  5.46850326 r_wp  5.8943679 r_wp_dash  11.4182238 r_p  4.34427391 r_p_dash  9.10082049 weighted_Durbin_Watson  0.422984929 gof  2.08799798
	bkg @  635.872925` -120.773927` -56.1829076`  31.7000491`
	bghump(scaleStart_20, 0.317642751`, scaleMiddle_20, 0.576412913`, scaleEnd_20, 1e-05`)
	One_on_X(oneOnX_20, 1345.76481`)

'Structures
	str
		local CIF_PHASE_ID  1`
		phase_name Diamond
		Cubic(adia_20  3.567890` min 3.5 max 4.0)
		CS_L(csdia_20, 159.029738` min 100 max 200)
		scale scaledia_20  0.0116363786`

   str
		local CIF_PHASE_ID  2`
      phase_name Quartz
      Trigonal(aqtz_20  4.922363` min 4.90 max 4.93, cqtz_20  5.410400` min 5.39 max 5.42)
      CS_L(csqtz_20, 336.588803` min 300 max 400)
      scale scaleqtz_20  0.00040109551`

	'Young, R.A.;Hewat, A.W.
	'Verification of the Triclinic Crystal Structure of Kaolinite
	'Clays and Clay Minerals (1988), 36, 225-232
	str
		local CIF_PHASE_ID  3`
		phase_name "Kaolinite_C"
		a 	akao_20  5.157545`		min 5.10 	max 5.20             '5.15544 mi  cold
		b 	bkao_20  8.947321`		min 8.90 	max 9.00             '8.94471 mi
		c 	ckao_20  7.416927`		min 7.35 	max 7.45             '7.40214 mi
		al alkao_20  91.59320`		min 91.48 	max 91.70         ' 91.70065
		be bekao_20  104.80209`	min 104.7 	max 104.9       ' 104.83650
		ga gakao_20  89.82788`		min 89.7 	max 89.9           ' 89.81563
		CS_L(cskao_20, 100.692796` min 50 max 150)
		scale scalekao_20  0.000780427687`

	'this belongs to the sodalites
	prm NaOH_occ_20  0.688829625` min 0 max 1'how much NaOH is in the str?
	prm H2O_occ_20  0` min 0 max 1 'how much water is in the cage?

   str
		local CIF_PHASE_ID  4`
		local !nax 0.1755 min 0 max 1	'Na position
		'Na occupancy -> 3/4 occ = Na6, 1/4 occ = Na2 for the NaOH in the cage
		' This prm should vary between 0.75 and 1
		local !na_occ =(3/4) + ((1/4) * NaOH_occ_20);:0.922207406`

		'OW occ
		'depends on both Na and H2O occ
		'max value is 1/6 = 4 O atoms -> (OH)2.2H2O
		local !OW_occ = ((1/12) * NaOH_occ_20) + ((1/12) * H2O_occ_20);:0.0574024687`

      phase_name "Sodalite_basic_1"
      Cubic(asod1_20  8.949074` min =8.9; max =8.97;)
      CS_L(cssod1_20, 100` min 20 max 100)
      scale scalesod1_20  5.77528574e-07`
      sodalite(nax, na_occ, OW_occ)

   str
		local CIF_PHASE_ID  5`
		local !nax 0.1755 min 0 max 1	'Na position
		'Na occupancy -> 3/4 occ = Na6, 1/4 occ = Na2 for the NaOH in the cage
		' This prm should vary between 0.75 and 1
		local !na_occ =(3/4) + ((1/4) * NaOH_occ_20);:0.922207406`

		'OW occ
		'depends on both Na and H2O occ
		'max value is 1/6 = 4 O atoms -> (OH)2.2H2O
		local !OW_occ = ((1/12) * NaOH_occ_20) + ((1/12) * H2O_occ_20);:0.0574024687`

      phase_name "Sodalite_basic_2"
      Cubic(asod2_20  9.018776` min =8.95; max =9.02;)
		CS_L(cssod1_20, 100` min 20 max 100)
      scale scalesod2_20  2.30432404e-07`
      sodalite(nax, na_occ, OW_occ)

   str
		local CIF_PHASE_ID  6`
      phase_name "Na6_sodalite"
      Cubic(ana6_20  8.886859` min =8.85; max =8.95;)
      CS_L(csna6_20, 100` min 20 max 100)
      scale scalena6_20  8.61613629e-07`

'**************************************************************
'**************************************************************

'General info
XY(filename_20_5, 0.002)
	local CIF_DATETIME = datetime_20_5;
	local CIF_ID  20.5`
	r_exp  2.82752016 r_exp_dash  5.57077635 r_wp  5.51436395 r_wp_dash  10.8643923 r_p  4.10975608 r_p_dash  8.77061906 weighted_Durbin_Watson  0.488218018 gof  1.95024744
	bkg @  643.436934` -129.420784` -60.005351`  33.5163469`
	bghump(scaleStart_20_5, 0.201641541`, scaleMiddle_20_5, 0.694628016`, scaleEnd_20_5, 1e-05`)
	One_on_X(oneOnX_20_5, 1320.17344`)

'Structures
	str
		local CIF_PHASE_ID  1`
		phase_name Diamond
		Cubic(adia_20_5  3.567944` min 3.5 max 4.0)
		CS_L(csdia_20_5, 157.170718` min 100 max 200)
		scale scaledia_20_5  0.0115662062`

   str
		local CIF_PHASE_ID  2`
      phase_name Quartz
      Trigonal(aqtz_20_5  4.922856` min 4.90 max 4.93, cqtz_20_5  5.410713` min 5.39 max 5.42)
      CS_L(csqtz_20_5, 347.233885` min 300 max 400)
      scale scaleqtz_20_5  0.000393924879`

	'Young, R.A.;Hewat, A.W.
	'Verification of the Triclinic Crystal Structure of Kaolinite
	'Clays and Clay Minerals (1988), 36, 225-232
	str
		local CIF_PHASE_ID  3`
		phase_name "Kaolinite_C"
		a 	akao_20_5  5.157565`		min 5.10 	max 5.20             '5.15544 mi  cold
		b 	bkao_20_5  8.947533`		min 8.90 	max 9.00             '8.94471 mi
		c 	ckao_20_5  7.417298`		min 7.35 	max 7.45             '7.40214 mi
		al alkao_20_5  91.58755`		min 91.48 	max 91.70        ' 91.70065
		be bekao_20_5  104.80477`	min 104.7 	max 104.9        ' 104.83650
		ga gakao_20_5  89.82826`		min 89.7 	max 89.9           ' 89.81563
		CS_L(cskao_20_5, 106.372395` min 50 max 150)
		scale scalekao_20_5  0.00066869951`

	'this belongs to the sodalites
	prm NaOH_occ_20_5  1` min 0 max 1'how much NaOH is in the str?
	prm H2O_occ_20_5  0.645291169` min 0 max 1 'how much water is in the cage?

   str
		local CIF_PHASE_ID  4`
		local !nax 0.1755 min 0 max 1	'Na position
		'Na occupancy -> 3/4 occ = Na6, 1/4 occ = Na2 for the NaOH in the cage
		' This prm should vary between 0.75 and 1
		local !na_occ =(3/4) + ((1/4) * NaOH_occ_20_5);:1`

		'OW occ
		'depends on both Na and H2O occ
		'max value is 1/6 = 4 O atoms -> (OH)2.2H2O
		local !OW_occ = ((1/12) * NaOH_occ_20_5) + ((1/12) * H2O_occ_20_5);:0.137107597`

      phase_name "Sodalite_basic_1"
      Cubic(asod1_20_5  8.942359` min =8.9; max =8.97;)
      CS_L(cssod1_20_5, 40.7563731` min 20 max 100)
      scale scalesod1_20_5  7.53455001e-06`
      sodalite(nax, na_occ, OW_occ)

   str
		local CIF_PHASE_ID  5`
		local !nax 0.1755 min 0 max 1	'Na position
		'Na occupancy -> 3/4 occ = Na6, 1/4 occ = Na2 for the NaOH in the cage
		' This prm should vary between 0.75 and 1
		local !na_occ =(3/4) + ((1/4) * NaOH_occ_20_5);:1`

		'OW occ
		'depends on both Na and H2O occ
		'max value is 1/6 = 4 O atoms -> (OH)2.2H2O
		local !OW_occ = ((1/12) * NaOH_occ_20_5) + ((1/12) * H2O_occ_20_5);:0.137107597`

      phase_name "Sodalite_basic_2"
      Cubic(asod2_20_5  9.007026` min =8.95; max =9.02;)
		CS_L(cssod1_20_5, 40.7563731` min 20 max 100)
      scale scalesod2_20_5  9.26633966e-06`
      sodalite(nax, na_occ, OW_occ)

   str
		local CIF_PHASE_ID  6`
      phase_name "Na6_sodalite"
      Cubic(ana6_20_5  8.878655` min =8.85; max =8.95;)
      CS_L(csna6_20_5, 39.7020901` min 20 max 100)
      scale scalena6_20_5  3.4484649e-06`

'**************************************************************
'**************************************************************

'General info
XY(filename_21, 0.002)
	local CIF_DATETIME = datetime_21;
	local CIF_ID  21`
	r_exp  2.82535022 r_exp_dash  5.58232547 r_wp  5.15583722 r_wp_dash  10.1869005 r_p  3.90167278 r_p_dash  8.35629999 weighted_Durbin_Watson  0.557793318 gof  1.8248489
	bkg @  642.404942` -119.640588` -72.4228074`  37.170291`
	bghump(scaleStart_21, 0.14656603`, scaleMiddle_21, 0.765645286`, scaleEnd_21, 1e-05`)
	One_on_X(oneOnX_21, 1376.71345`)

'Structures
	str
		local CIF_PHASE_ID  1`
		phase_name Diamond
		Cubic(adia_21  3.567928` min 3.5 max 4.0)
		CS_L(csdia_21, 156.670908` min 100 max 200)
		scale scaledia_21  0.0115924273`

   str
		local CIF_PHASE_ID  2`
      phase_name Quartz
      Trigonal(aqtz_21  4.922976` min 4.90 max 4.93, cqtz_21  5.410727` min 5.39 max 5.42)
      CS_L(csqtz_21, 349.22199` min 300 max 400)
      scale scaleqtz_21  0.000392874336`

	'Young, R.A.;Hewat, A.W.
	'Verification of the Triclinic Crystal Structure of Kaolinite
	'Clays and Clay Minerals (1988), 36, 225-232
	str
		local CIF_PHASE_ID  3`
		phase_name "Kaolinite_C"
		a 	akao_21  5.157444`		min 5.10 	max 5.20             '5.15544 mi  cold
		b 	bkao_21  8.947735`		min 8.90 	max 9.00             '8.94471 mi
		c 	ckao_21  7.417536`		min 7.35 	max 7.45             '7.40214 mi
		al alkao_21  91.58653`		min 91.48 	max 91.70        ' 91.70065
		be bekao_21  104.80452`	min 104.7 	max 104.9       ' 104.83650
		ga gakao_21  89.82780`		min 89.7 	max 89.9           ' 89.81563
		CS_L(cskao_21, 110.095588` min 50 max 150)
		scale scalekao_21  0.000561213389`

	'this belongs to the sodalites
	prm NaOH_occ_21  0.930824392` min 0 max 1'how much NaOH is in the str?
	prm H2O_occ_21  0.381750483` min 0 max 1 'how much water is in the cage?

   str
		local CIF_PHASE_ID  4`
		local !nax 0.1755 min 0 max 1	'Na position
		'Na occupancy -> 3/4 occ = Na6, 1/4 occ = Na2 for the NaOH in the cage
		' This prm should vary between 0.75 and 1
		local !na_occ =(3/4) + ((1/4) * NaOH_occ_21);:0.982706098`

		'OW occ
		'depends on both Na and H2O occ
		'max value is 1/6 = 4 O atoms -> (OH)2.2H2O
		local !OW_occ = ((1/12) * NaOH_occ_21) + ((1/12) * H2O_occ_21);:0.10938124`

      phase_name "Sodalite_basic_1"
      Cubic(asod1_21  8.936332` min =8.9; max =8.97;)
      CS_L(cssod1_21, 36.9586396` min 20 max 100)
      scale scalesod1_21  2.04860705e-05`
      sodalite(nax, na_occ, OW_occ)

   str
		local CIF_PHASE_ID  5`
		local !nax 0.1755 min 0 max 1	'Na position
		'Na occupancy -> 3/4 occ = Na6, 1/4 occ = Na2 for the NaOH in the cage
		' This prm should vary between 0.75 and 1
		local !na_occ =(3/4) + ((1/4) * NaOH_occ_21);:0.982706098`

		'OW occ
		'depends on both Na and H2O occ
		'max value is 1/6 = 4 O atoms -> (OH)2.2H2O
		local !OW_occ = ((1/12) * NaOH_occ_21) + ((1/12) * H2O_occ_21);:0.10938124`

      phase_name "Sodalite_basic_2"
      Cubic(asod2_21  9.001539` min =8.95; max =9.02;)
		CS_L(cssod1_21, 36.9586396` min 20 max 100)
      scale scalesod2_21  1.13526593e-05`
      sodalite(nax, na_occ, OW_occ)

   str
		local CIF_PHASE_ID  6`
      phase_name "Na6_sodalite"
      Cubic(ana6_21  8.891542` min =8.85; max =8.95;)
      CS_L(csna6_21, 34.7489545` min 20 max 100)
      scale scalena6_21  5.11469291e-06`

'**************************************************************
'**************************************************************

'General info
XY(filename_21_5, 0.002)
	local CIF_DATETIME = datetime_21_5;
	local CIF_ID  21.5`
	r_exp  2.82584005 r_exp_dash  5.59662256 r_wp  4.96494861 r_wp_dash  9.83316214 r_p  3.78736942 r_p_dash  8.14093746 weighted_Durbin_Watson  0.590502567 gof  1.75698147
	bkg @  644.700816` -123.242465` -71.1585225`  34.8257298`
	bghump(scaleStart_21_5, 0.100221431`, scaleMiddle_21_5, 0.816843705`, scaleEnd_21_5, 1e-05`)
	One_on_X(oneOnX_21_5, 1252.39846`)

'Structures
	str
		local CIF_PHASE_ID  1`
		phase_name Diamond
		Cubic(adia_21_5  3.567916` min 3.5 max 4.0)
		CS_L(csdia_21_5, 156.119271` min 100 max 200)
		scale scaledia_21_5  0.0115908571`

   str
		local CIF_PHASE_ID  2`
      phase_name Quartz
      Trigonal(aqtz_21_5  4.923036` min 4.90 max 4.93, cqtz_21_5  5.410799` min 5.39 max 5.42)
      CS_L(csqtz_21_5, 353.289152` min 300 max 400)
      scale scaleqtz_21_5  0.000384855329`

	'Young, R.A.;Hewat, A.W.
	'Verification of the Triclinic Crystal Structure of Kaolinite
	'Clays and Clay Minerals (1988), 36, 225-232
	str
		local CIF_PHASE_ID  3`
		phase_name "Kaolinite_C"
		a 	akao_21_5  5.157411`		min 5.10 	max 5.20             '5.15544 mi  cold
		b 	bkao_21_5  8.947732`		min 8.90 	max 9.00             '8.94471 mi
		c 	ckao_21_5  7.417388`		min 7.35 	max 7.45             '7.40214 mi
		al alkao_21_5  91.58779`		min 91.48 	max 91.70        ' 91.70065
		be bekao_21_5  104.80461`	min 104.7 	max 104.9       ' 104.83650
		ga gakao_21_5  89.82665`		min 89.7 	max 89.9           ' 89.81563
		CS_L(cskao_21_5, 113.85038` min 50 max 150)
		scale scalekao_21_5  0.000483170851`

	'this belongs to the sodalites
	prm NaOH_occ_21_5  0.73116137` min 0 max 1'how much NaOH is in the str?
	prm H2O_occ_21_5  1` min 0 max 1 'how much water is in the cage?

   str
		local CIF_PHASE_ID  4`
		local !nax 0.1755 min 0 max 1	'Na position
		'Na occupancy -> 3/4 occ = Na6, 1/4 occ = Na2 for the NaOH in the cage
		' This prm should vary between 0.75 and 1
		local !na_occ =(3/4) + ((1/4) * NaOH_occ_21_5);:0.932790343`

		'OW occ
		'depends on both Na and H2O occ
		'max value is 1/6 = 4 O atoms -> (OH)2.2H2O
		local !OW_occ = ((1/12) * NaOH_occ_21_5) + ((1/12) * H2O_occ_21_5);:0.144263448`

      phase_name "Sodalite_basic_1"
      Cubic(asod1_21_5  8.932980` min =8.9; max =8.97;)
      CS_L(cssod1_21_5, 36.2139894` min 20 max 100)
      scale scalesod1_21_5  3.51005433e-05`
      sodalite(nax, na_occ, OW_occ)

   str
		local CIF_PHASE_ID  5`
		local !nax 0.1755 min 0 max 1	'Na position
		'Na occupancy -> 3/4 occ = Na6, 1/4 occ = Na2 for the NaOH in the cage
		' This prm should vary between 0.75 and 1
		local !na_occ =(3/4) + ((1/4) * NaOH_occ_21_5);:0.932790343`

		'OW occ
		'depends on both Na and H2O occ
		'max value is 1/6 = 4 O atoms -> (OH)2.2H2O
		local !OW_occ = ((1/12) * NaOH_occ_21_5) + ((1/12) * H2O_occ_21_5);:0.144263448`

      phase_name "Sodalite_basic_2"
      Cubic(asod2_21_5  8.998166` min =8.95; max =9.02;)
		CS_L(cssod1_21_5, 36.2139894` min 20 max 100)
      scale scalesod2_21_5  2.06261781e-05`
      sodalite(nax, na_occ, OW_occ)

   str
		local CIF_PHASE_ID  6`
      phase_name "Na6_sodalite"
      Cubic(ana6_21_5  8.891495` min =8.85; max =8.95;)
      CS_L(csna6_21_5, 27.0565529` min 20 max 100)
      scale scalena6_21_5  9.12381877e-06`

'**************************************************************
'**************************************************************

'General info
XY(filename_22, 0.002)
	local CIF_DATETIME = datetime_22;
	local CIF_ID  22`
	r_exp  2.8289381 r_exp_dash  5.63896229 r_wp  4.84576749 r_wp_dash  9.65913681 r_p  3.73591167 r_p_dash  8.10087121 weighted_Durbin_Watson  0.60757167 gof  1.71292807
	bkg @  646.514617` -120.509275` -76.4979786`  36.6687487`
	bghump(scaleStart_22, 0.0525655107`, scaleMiddle_22, 0.867077453`, scaleEnd_22, 1e-05`)
	One_on_X(oneOnX_22, 1234.20361`)

'Structures
	str
		local CIF_PHASE_ID  1`
		phase_name Diamond
		Cubic(adia_22  3.567933` min 3.5 max 4.0)
		CS_L(csdia_22, 154.308917` min 100 max 200)
		scale scaledia_22  0.0115987578`

   str
		local CIF_PHASE_ID  2`
      phase_name Quartz
      Trigonal(aqtz_22  4.923115` min 4.90 max 4.93, cqtz_22  5.410769` min 5.39 max 5.42)
      CS_L(csqtz_22, 353.57558` min 300 max 400)
      scale scaleqtz_22  0.000386947171`

	'Young, R.A.;Hewat, A.W.
	'Verification of the Triclinic Crystal Structure of Kaolinite
	'Clays and Clay Minerals (1988), 36, 225-232
	str
		local CIF_PHASE_ID  3`
		phase_name "Kaolinite_C"
		a 	akao_22  5.157452`		min 5.10 	max 5.20             '5.15544 mi  cold
		b 	bkao_22  8.947711`		min 8.90 	max 9.00             '8.94471 mi
		c 	ckao_22  7.417590`		min 7.35 	max 7.45             '7.40214 mi
		al alkao_22  91.58604`		min 91.48 	max 91.70        ' 91.70065
		be bekao_22  104.80611`	min 104.7 	max 104.9       ' 104.83650
		ga gakao_22  89.82865`		min 89.7 	max 89.9           ' 89.81563
		CS_L(cskao_22, 116.121196` min 50 max 150)
		scale scalekao_22  0.000400059874`

	'this belongs to the sodalites
	prm NaOH_occ_22  0.743282308` min 0 max 1'how much NaOH is in the str?
	prm H2O_occ_22  0.939579885` min 0 max 1 'how much water is in the cage?

   str
		local CIF_PHASE_ID  4`
		local !nax 0.1755 min 0 max 1	'Na position
		'Na occupancy -> 3/4 occ = Na6, 1/4 occ = Na2 for the NaOH in the cage
		' This prm should vary between 0.75 and 1
		local !na_occ =(3/4) + ((1/4) * NaOH_occ_22);:0.935820577`

		'OW occ
		'depends on both Na and H2O occ
		'max value is 1/6 = 4 O atoms -> (OH)2.2H2O
		local !OW_occ = ((1/12) * NaOH_occ_22) + ((1/12) * H2O_occ_22);:0.140238516`

      phase_name "Sodalite_basic_1"
      Cubic(asod1_22  8.932375` min =8.9; max =8.97;)
      CS_L(cssod1_22, 36.6432559` min 20 max 100)
      scale scalesod1_22  4.93702958e-05`
      sodalite(nax, na_occ, OW_occ)

   str
		local CIF_PHASE_ID  5`
		local !nax 0.1755 min 0 max 1	'Na position
		'Na occupancy -> 3/4 occ = Na6, 1/4 occ = Na2 for the NaOH in the cage
		' This prm should vary between 0.75 and 1
		local !na_occ =(3/4) + ((1/4) * NaOH_occ_22);:0.935820577`

		'OW occ
		'depends on both Na and H2O occ
		'max value is 1/6 = 4 O atoms -> (OH)2.2H2O
		local !OW_occ = ((1/12) * NaOH_occ_22) + ((1/12) * H2O_occ_22);:0.140238516`

      phase_name "Sodalite_basic_2"
      Cubic(asod2_22  8.995242` min =8.95; max =9.02;)
		CS_L(cssod1_22, 36.6432559` min 20 max 100)
      scale scalesod2_22  2.12348196e-05`
      sodalite(nax, na_occ, OW_occ)

   str
		local CIF_PHASE_ID  6`
      phase_name "Na6_sodalite"
      Cubic(ana6_22  8.897290` min =8.85; max =8.95;)
      CS_L(csna6_22, 34.8716558` min 20 max 100)
      scale scalena6_22  9.46257512e-06`

'**************************************************************
'**************************************************************

'General info
XY(filename_22_5, 0.002)
	local CIF_DATETIME = datetime_22_5;
	local CIF_ID  22.5`
	r_exp  2.82836761 r_exp_dash  5.63421519 r_wp  4.8350491 r_wp_dash  9.6316006 r_p  3.72896258 r_p_dash  8.08962124 weighted_Durbin_Watson  0.610058839 gof  1.70948398
	bkg @  646.470261` -119.906435` -78.2846147`  36.4385405`
	bghump(scaleStart_22_5, 0.0172150643`, scaleMiddle_22_5, 0.903801686`, scaleEnd_22_5, 1e-05`)
	One_on_X(oneOnX_22_5, 1211.77648`)

'Structures
	str
		local CIF_PHASE_ID  1`
		phase_name Diamond
		Cubic(adia_22_5  3.567969` min 3.5 max 4.0)
		CS_L(csdia_22_5, 153.900133` min 100 max 200)
		scale scaledia_22_5  0.011666067`

   str
		local CIF_PHASE_ID  2`
      phase_name Quartz
      Trigonal(aqtz_22_5  4.923130` min 4.90 max 4.93, cqtz_22_5  5.410765` min 5.39 max 5.42)
      CS_L(csqtz_22_5, 348.133885` min 300 max 400)
      scale scaleqtz_22_5  0.000386636265`

	'Young, R.A.;Hewat, A.W.
	'Verification of the Triclinic Crystal Structure of Kaolinite
	'Clays and Clay Minerals (1988), 36, 225-232
	str
		local CIF_PHASE_ID  3`
		phase_name "Kaolinite_C"
		a 	akao_22_5  5.157490`		min 5.10 	max 5.20             '5.15544 mi  cold
		b 	bkao_22_5  8.947631`		min 8.90 	max 9.00             '8.94471 mi
		c 	ckao_22_5  7.417634`		min 7.35 	max 7.45             '7.40214 mi
		al alkao_22_5  91.58375`		min 91.48 	max 91.70        ' 91.70065
		be bekao_22_5  104.80972`	min 104.7 	max 104.9       ' 104.83650
		ga gakao_22_5  89.82903`		min 89.7 	max 89.9           ' 89.81563
		CS_L(cskao_22_5, 120.633744` min 50 max 150)
		scale scalekao_22_5  0.000341026541`

	'this belongs to the sodalites
	prm NaOH_occ_22_5  0.769955725` min 0 max 1'how much NaOH is in the str?
	prm H2O_occ_22_5  1` min 0 max 1 'how much water is in the cage?

   str
		local CIF_PHASE_ID  4`
		local !nax 0.1755 min 0 max 1	'Na position
		'Na occupancy -> 3/4 occ = Na6, 1/4 occ = Na2 for the NaOH in the cage
		' This prm should vary between 0.75 and 1
		local !na_occ =(3/4) + ((1/4) * NaOH_occ_22_5);:0.942488931`

		'OW occ
		'depends on both Na and H2O occ
		'max value is 1/6 = 4 O atoms -> (OH)2.2H2O
		local !OW_occ = ((1/12) * NaOH_occ_22_5) + ((1/12) * H2O_occ_22_5);:0.14749631`

      phase_name "Sodalite_basic_1"
      Cubic(asod1_22_5  8.931449` min =8.9; max =8.97;)
      CS_L(cssod1_22_5, 36.5932037` min 20 max 100)
      scale scalesod1_22_5  6.31428039e-05`
      sodalite(nax, na_occ, OW_occ)

   str
		local CIF_PHASE_ID  5`
		local !nax 0.1755 min 0 max 1	'Na position
		'Na occupancy -> 3/4 occ = Na6, 1/4 occ = Na2 for the NaOH in the cage
		' This prm should vary between 0.75 and 1
		local !na_occ =(3/4) + ((1/4) * NaOH_occ_22_5);:0.942488931`

		'OW occ
		'depends on both Na and H2O occ
		'max value is 1/6 = 4 O atoms -> (OH)2.2H2O
		local !OW_occ = ((1/12) * NaOH_occ_22_5) + ((1/12) * H2O_occ_22_5);:0.14749631`

      phase_name "Sodalite_basic_2"
      Cubic(asod2_22_5  8.992751` min =8.95; max =9.02;)
		CS_L(cssod1_22_5, 36.5932037` min 20 max 100)
      scale scalesod2_22_5  2.57344954e-05`
      sodalite(nax, na_occ, OW_occ)

   str
		local CIF_PHASE_ID  6`
      phase_name "Na6_sodalite"
      Cubic(ana6_22_5  8.898635` min =8.85; max =8.95;)
      CS_L(csna6_22_5, 36.7940554` min 20 max 100)
      scale scalena6_22_5  1.03940352e-05`

'**************************************************************
'**************************************************************

'General info
XY(filename_23, 0.002)
	local CIF_DATETIME = datetime_23;
	local CIF_ID  23`
	r_exp  2.83039262 r_exp_dash  5.62725435 r_wp  4.79129164 r_wp_dash  9.52582217 r_p  3.70547334 r_p_dash  8.02921164 weighted_Durbin_Watson  0.632560639 gof  1.69280107
	bkg @  643.455393` -114.603696` -82.4066665`  37.9320351`
	bghump(scaleStart_23, 1e-05`, scaleMiddle_23, 0.923041918`, scaleEnd_23, 1e-05`)
	One_on_X(oneOnX_23, 1263.84341`)

'Structures
	str
		local CIF_PHASE_ID  1`
		phase_name Diamond
		Cubic(adia_23  3.567969` min 3.5 max 4.0)
		CS_L(csdia_23, 154.313272` min 100 max 200)
		scale scaledia_23  0.0117137632`

   str
		local CIF_PHASE_ID  2`
      phase_name Quartz
      Trigonal(aqtz_23  4.923071` min 4.90 max 4.93, cqtz_23  5.410860` min 5.39 max 5.42)
      CS_L(csqtz_23, 349.797539` min 300 max 400)
      scale scaleqtz_23  0.000386333499`

	'Young, R.A.;Hewat, A.W.
	'Verification of the Triclinic Crystal Structure of Kaolinite
	'Clays and Clay Minerals (1988), 36, 225-232
	str
		local CIF_PHASE_ID  3`
		phase_name "Kaolinite_C"
		a 	akao_23  5.157390`		min 5.10 	max 5.20             '5.15544 mi  cold
		b 	bkao_23  8.947672`		min 8.90 	max 9.00             '8.94471 mi
		c 	ckao_23  7.417795`		min 7.35 	max 7.45             '7.40214 mi
		al alkao_23  91.58629`		min 91.48 	max 91.70        ' 91.70065
		be bekao_23  104.80684`	min 104.7 	max 104.9       ' 104.83650
		ga gakao_23  89.82664`		min 89.7 	max 89.9           ' 89.81563
		CS_L(cskao_23, 122.513772` min 50 max 150)
		scale scalekao_23  0.000283957091`

	'this belongs to the sodalites
	prm NaOH_occ_23  0.747559511` min 0 max 1'how much NaOH is in the str?
	prm H2O_occ_23  1` min 0 max 1 'how much water is in the cage?

   str
		local CIF_PHASE_ID  4`
		local !nax 0.1755 min 0 max 1	'Na position
		'Na occupancy -> 3/4 occ = Na6, 1/4 occ = Na2 for the NaOH in the cage
		' This prm should vary between 0.75 and 1
		local !na_occ =(3/4) + ((1/4) * NaOH_occ_23);:0.936889878`

		'OW occ
		'depends on both Na and H2O occ
		'max value is 1/6 = 4 O atoms -> (OH)2.2H2O
		local !OW_occ = ((1/12) * NaOH_occ_23) + ((1/12) * H2O_occ_23);:0.145629959`

      phase_name "Sodalite_basic_1"
      Cubic(asod1_23  8.931280` min =8.9; max =8.97;)
      CS_L(cssod1_23, 37.8374117` min 20 max 100)
      scale scalesod1_23  7.29923936e-05`
      sodalite(nax, na_occ, OW_occ)

   str
		local CIF_PHASE_ID  5`
		local !nax 0.1755 min 0 max 1	'Na position
		'Na occupancy -> 3/4 occ = Na6, 1/4 occ = Na2 for the NaOH in the cage
		' This prm should vary between 0.75 and 1
		local !na_occ =(3/4) + ((1/4) * NaOH_occ_23);:0.936889878`

		'OW occ
		'depends on both Na and H2O occ
		'max value is 1/6 = 4 O atoms -> (OH)2.2H2O
		local !OW_occ = ((1/12) * NaOH_occ_23) + ((1/12) * H2O_occ_23);:0.145629959`

      phase_name "Sodalite_basic_2"
      Cubic(asod2_23  8.988461` min =8.95; max =9.02;)
		CS_L(cssod1_23, 37.8374117` min 20 max 100)
      scale scalesod2_23  2.59656392e-05`
      sodalite(nax, na_occ, OW_occ)

   str
		local CIF_PHASE_ID  6`
      phase_name "Na6_sodalite"
      Cubic(ana6_23  8.902775` min =8.85; max =8.95;)
      CS_L(csna6_23, 40.6777608` min 20 max 100)
      scale scalena6_23  1.21805094e-05`

'**************************************************************
'**************************************************************

'This is all the common stuf to use from now on:

'prm adia_24_end	3.56728		min 3.5		max 4.0
'prm csdia_24_end	158.59725	min 100		max 200
'prm aqtz_24_end	4.92153		min 4.90		max 4.93
'prm cqtz_24_end	5.40915		min 5.39		max 5.42
'prm csqtz_24_end	383.55682	min 300		max 400
prm akao_24_end	5.15707164`		min 5.10		max 5.20
prm bkao_24_end	8.94813881`		min 8.90		max 9.00
prm ckao_24_end	7.41757622`		min 7.35		max 7.45
prm alkao_24_end	91.5843105`		min 91.48	max 91.70
prm bekao_24_end	104.80824`	min 104.7	max 104.9
prm gakao_24_end	89.8242315`		min 89.7		max 89.9
prm cskao_24_end	120.730297`	min 50		max 150

'General info
XY(filename_24, 0.002)
	local CIF_DATETIME = datetime_24;
	local CIF_ID  24`
	r_exp  2.83103491 r_exp_dash  5.59106785 r_wp  4.79843364 r_wp_dash  9.4765232 r_p  3.69375784 r_p_dash  7.95901109 weighted_Durbin_Watson  0.644300477 gof  1.69493976
	bkg @  640.235711` -111.661337` -81.4344743`  35.3363226`
	bghump(scaleStart_24, 1e-05`, scaleMiddle_24, 0.92796958`, scaleEnd_24, 1e-05`)
	One_on_X(oneOnX_24, 1262.92316`)

'Structures
	str
		local CIF_PHASE_ID  1`
		phase_name Diamond
		Cubic(adia_24  3.567931` min 3.5 max 4.0)
		CS_L(csdia_24, 155.201248` min 100 max 200)
		scale scaledia_24  0.0117319063`

   str
		local CIF_PHASE_ID  2`
      phase_name Quartz
      Trigonal(aqtz_24  4.923169` min 4.9 max 4.94, cqtz_24  5.410665` min 5.39 max 5.42)
      CS_L(csqtz_24, 351.715671` min 200 max 500)
      scale scaleqtz_24  0.000384209853`

	'Young, R.A.;Hewat, A.W.
	'Verification of the Triclinic Crystal Structure of Kaolinite
	'Clays and Clay Minerals (1988), 36, 225-232
	str
		local CIF_PHASE_ID  3`
		phase_name "Kaolinite_C"
		a =akao_24_end;             '5.15544 mi  cold
		b =bkao_24_end;             '8.94471 mi
		c =ckao_24_end;             '7.40214 mi
		al =alkao_24_end;         ' 91.70065
		be =bekao_24_end;        ' 104.83650
		ga =gakao_24_end;           ' 89.81563
		CS_L(cskao_24_end)
		scale scalekao_24  0.000211460024`

	'this belongs to the sodalites
	prm NaOH_occ_24  0.769741337` min 0 max 1'how much NaOH is in the str?
	prm H2O_occ_24  1` min 0 max 1 'how much water is in the cage?

   str
		local CIF_PHASE_ID  4`
		local !nax 0.1755 min 0 max 1	'Na position
		'Na occupancy -> 3/4 occ = Na6, 1/4 occ = Na2 for the NaOH in the cage
		' This prm should vary between 0.75 and 1
		local !na_occ =(3/4) + ((1/4) * NaOH_occ_24);:0.942435334`

		'OW occ
		'depends on both Na and H2O occ
		'max value is 1/6 = 4 O atoms -> (OH)2.2H2O
		local !OW_occ = ((1/12) * NaOH_occ_24) + ((1/12) * H2O_occ_24);:0.147478445`

      phase_name "Sodalite_basic_1"
      Cubic(asod1_24  8.931040` min =8.9; max =8.97;)
      CS_L(cssod1_24, 39.1114746` min 20 max 100)
      scale scalesod1_24  9.00551969e-05`
      sodalite(nax, na_occ, OW_occ)

   str
		local CIF_PHASE_ID  5`
		local !nax 0.1755 min 0 max 1	'Na position
		'Na occupancy -> 3/4 occ = Na6, 1/4 occ = Na2 for the NaOH in the cage
		' This prm should vary between 0.75 and 1
		local !na_occ =(3/4) + ((1/4) * NaOH_occ_24);:0.942435334`

		'OW occ
		'depends on both Na and H2O occ
		'max value is 1/6 = 4 O atoms -> (OH)2.2H2O
		local !OW_occ = ((1/12) * NaOH_occ_24) + ((1/12) * H2O_occ_24);:0.147478445`

      phase_name "Sodalite_basic_2"
      Cubic(asod2_24  8.985954` min =8.95; max =9.02;)
		CS_L(cssod1_24, 39.1114746` min 20 max 100)
      scale scalesod2_24  2.856158e-05`
      sodalite(nax, na_occ, OW_occ)

   str
		local CIF_PHASE_ID  6`
      phase_name "Na6_sodalite"
      Cubic(ana6_24  8.905438` min =8.85; max =8.95;)
      CS_L(csna6_24, 46.0939304` min 20 max 100)
      scale scalena6_24  1.43854987e-05`

'**************************************************************
'**************************************************************

'General info
XY(filename_26, 0.002)
	local CIF_DATETIME = datetime_26;
	local CIF_ID  26`
	r_exp  2.83167768 r_exp_dash  5.57322537 r_wp  4.81830076 r_wp_dash  9.48323895 r_p  3.70121436 r_p_dash  7.97243163 weighted_Durbin_Watson  0.633055515 gof  1.70157105
	bkg @  640.558235` -112.663302` -78.9951793`  30.602588`
	bghump(scaleStart_26, 1e-05`, scaleMiddle_26, 0.9370594`, scaleEnd_26, 1e-05`)
	One_on_X(oneOnX_26, 1204.28377`)

'Structures
	str
		local CIF_PHASE_ID  1`
		phase_name Diamond
		Cubic(adia_26  3.567947` min 3.5 max 4.0)
		CS_L(csdia_26, 156.856658` min 100 max 200)
		scale scaledia_26  0.0115847117`

   str
		local CIF_PHASE_ID  2`
      phase_name Quartz
      Trigonal(aqtz_26  4.923123` min 4.9 max 4.94, cqtz_26  5.410811` min 5.39 max 5.42)
      CS_L(csqtz_26, 356.435875` min 200 max 500)
      scale scaleqtz_26  0.000377102329`

	'Young, R.A.;Hewat, A.W.
	'Verification of the Triclinic Crystal Structure of Kaolinite
	'Clays and Clay Minerals (1988), 36, 225-232
	str
		local CIF_PHASE_ID  3`
		phase_name "Kaolinite_C"
		a =akao_24_end;             '5.15544 mi  cold
		b =bkao_24_end;             '8.94471 mi
		c =ckao_24_end;             '7.40214 mi
		al =alkao_24_end;         ' 91.70065
		be =bekao_24_end;        ' 104.83650
		ga =gakao_24_end;           ' 89.81563
		CS_L(cskao_24_end)
		scale scalekao_26  0.0001189651`

	'this belongs to the sodalites
	prm NaOH_occ_26  0.775297919` min 0 max 1'how much NaOH is in the str?
	prm H2O_occ_26  1` min 0 max 1 'how much water is in the cage?

   str
		local CIF_PHASE_ID  4`
		local !nax 0.1755 min 0 max 1	'Na position
		'Na occupancy -> 3/4 occ = Na6, 1/4 occ = Na2 for the NaOH in the cage
		' This prm should vary between 0.75 and 1
		local !na_occ =(3/4) + ((1/4) * NaOH_occ_26);:0.94382448`

		'OW occ
		'depends on both Na and H2O occ
		'max value is 1/6 = 4 O atoms -> (OH)2.2H2O
		local !OW_occ = ((1/12) * NaOH_occ_26) + ((1/12) * H2O_occ_26);:0.147941493`

      phase_name "Sodalite_basic_1"
      Cubic(asod1_26  8.931577` min =8.9; max =8.97;)
      CS_L(cssod1_26, 41.4093398` min 20 max 100)
      scale scalesod1_26  0.000106908438`
      sodalite(nax, na_occ, OW_occ)

   str
		local CIF_PHASE_ID  5`
		local !nax 0.1755 min 0 max 1	'Na position
		'Na occupancy -> 3/4 occ = Na6, 1/4 occ = Na2 for the NaOH in the cage
		' This prm should vary between 0.75 and 1
		local !na_occ =(3/4) + ((1/4) * NaOH_occ_26);:0.94382448`

		'OW occ
		'depends on both Na and H2O occ
		'max value is 1/6 = 4 O atoms -> (OH)2.2H2O
		local !OW_occ = ((1/12) * NaOH_occ_26) + ((1/12) * H2O_occ_26);:0.147941493`

      phase_name "Sodalite_basic_2"
      Cubic(asod2_26  8.982736` min =8.95; max =9.02;)
		CS_L(cssod1_26, 41.4093398` min 20 max 100)
      scale scalesod2_26  3.22215029e-05`
      sodalite(nax, na_occ, OW_occ)

   str
		local CIF_PHASE_ID  6`
      phase_name "Na6_sodalite"
      Cubic(ana6_26  8.908772` min =8.85; max =8.95;)
      CS_L(csna6_26, 53.3939167` min 20 max 100)
      scale scalena6_26  1.7927271e-05`

'**************************************************************
'**************************************************************

'General info
XY(filename_28, 0.002)
	local CIF_DATETIME = datetime_28;
	local CIF_ID  28`
	r_exp  2.83202345 r_exp_dash  5.51743035 r_wp  4.88628495 r_wp_dash  9.5196023 r_p  3.73267596 r_p_dash  7.95894556 weighted_Durbin_Watson  0.597782838 gof  1.72536882
	bkg @  633.486968` -103.627037` -82.0085706`  30.8434507`
	bghump(scaleStart_28, 1e-05`, scaleMiddle_28, 0.943508143`, scaleEnd_28, 1e-05`)
	One_on_X(oneOnX_28, 1298.04422`)

'Structures
	str
		local CIF_PHASE_ID  1`
		phase_name Diamond
		Cubic(adia_28  3.567952` min 3.5 max 4.0)
		CS_L(csdia_28, 156.962731` min 100 max 200)
		scale scaledia_28  0.011643314`

   str
		local CIF_PHASE_ID  2`
      phase_name Quartz
      Trigonal(aqtz_28  4.923309` min 4.9 max 4.94, cqtz_28  5.410514` min 5.39 max 5.42)
      CS_L(csqtz_28, 355.47497` min 200 max 500)
      scale scaleqtz_28  0.000377847813`

	'Young, R.A.;Hewat, A.W.
	'Verification of the Triclinic Crystal Structure of Kaolinite
	'Clays and Clay Minerals (1988), 36, 225-232
	str
		local CIF_PHASE_ID  3`
		phase_name "Kaolinite_C"
		a =akao_24_end;             '5.15544 mi  cold
		b =bkao_24_end;             '8.94471 mi
		c =ckao_24_end;             '7.40214 mi
		al =alkao_24_end;         ' 91.70065
		be =bekao_24_end;        ' 104.83650
		ga =gakao_24_end;           ' 89.81563
		CS_L(cskao_24_end)
		scale scalekao_28  7.24742691e-05`

	'this belongs to the sodalites
	prm NaOH_occ_28  0.753161809` min 0 max 1'how much NaOH is in the str?
	prm H2O_occ_28  1` min 0 max 1 'how much water is in the cage?

   str
		local CIF_PHASE_ID  4`
		local !nax 0.1755 min 0 max 1	'Na position
		'Na occupancy -> 3/4 occ = Na6, 1/4 occ = Na2 for the NaOH in the cage
		' This prm should vary between 0.75 and 1
		local !na_occ =(3/4) + ((1/4) * NaOH_occ_28);:0.938290452`

		'OW occ
		'depends on both Na and H2O occ
		'max value is 1/6 = 4 O atoms -> (OH)2.2H2O
		local !OW_occ = ((1/12) * NaOH_occ_28) + ((1/12) * H2O_occ_28);:0.146096817`

      phase_name "Sodalite_basic_1"
      Cubic(asod1_28  8.933107` min =8.9; max =8.97;)
      CS_L(cssod1_28, 42.9599494` min 20 max 100)
      scale scalesod1_28  0.000112944809`
      sodalite(nax, na_occ, OW_occ)

   str
		local CIF_PHASE_ID  5`
		local !nax 0.1755 min 0 max 1	'Na position
		'Na occupancy -> 3/4 occ = Na6, 1/4 occ = Na2 for the NaOH in the cage
		' This prm should vary between 0.75 and 1
		local !na_occ =(3/4) + ((1/4) * NaOH_occ_28);:0.938290452`

		'OW occ
		'depends on both Na and H2O occ
		'max value is 1/6 = 4 O atoms -> (OH)2.2H2O
		local !OW_occ = ((1/12) * NaOH_occ_28) + ((1/12) * H2O_occ_28);:0.146096817`

      phase_name "Sodalite_basic_2"
      Cubic(asod2_28  8.983229` min =8.95; max =9.02;)
		CS_L(cssod1_28, 42.9599494` min 20 max 100)
      scale scalesod2_28  3.37000637e-05`
      sodalite(nax, na_occ, OW_occ)

   str
		local CIF_PHASE_ID  6`
      phase_name "Na6_sodalite"
      Cubic(ana6_28  8.911309` min =8.85; max =8.95;)
      CS_L(csna6_28, 56.0596027` min 20 max 100)
      scale scalena6_28  2.16828135e-05`

'**************************************************************
'**************************************************************

'General info
XY(filename_30, 0.002)
	local CIF_DATETIME = datetime_30;
	local CIF_ID  30`
	r_exp  2.83195156 r_exp_dash  5.45542129 r_wp  4.92948881 r_wp_dash  9.49607986 r_p  3.73808937 r_p_dash  7.87199687 weighted_Durbin_Watson  0.604225009 gof  1.74066847
	bkg @  625.290468` -95.2720644` -84.8099228`  30.7583886`
	bghump(scaleStart_30, 1e-05`, scaleMiddle_30, 0.948571313`, scaleEnd_30, 1e-05`)
	One_on_X(oneOnX_30, 1430.48565`)

'Structures
	str
		local CIF_PHASE_ID  1`
		phase_name Diamond
		Cubic(adia_30  3.567935` min 3.5 max 4.0)
		CS_L(csdia_30, 156.103821` min 100 max 200)
		scale scaledia_30  0.0116737874`

   str
		local CIF_PHASE_ID  2`
      phase_name Quartz
      Trigonal(aqtz_30  4.923179` min 4.9 max 4.94, cqtz_30  5.410602` min 5.39 max 5.42)
      CS_L(csqtz_30, 353.682901` min 200 max 500)
      scale scaleqtz_30  0.000376114516`

	'Young, R.A.;Hewat, A.W.
	'Verification of the Triclinic Crystal Structure of Kaolinite
	'Clays and Clay Minerals (1988), 36, 225-232
	str
		local CIF_PHASE_ID  3`
		phase_name "Kaolinite_C"
		a =akao_24_end;             '5.15544 mi  cold
		b =bkao_24_end;             '8.94471 mi
		c =ckao_24_end;             '7.40214 mi
		al =alkao_24_end;         ' 91.70065
		be =bekao_24_end;        ' 104.83650
		ga =gakao_24_end;           ' 89.81563
		CS_L(cskao_24_end)
		scale scalekao_30  4.7137428e-05`

	'this belongs to the sodalites
	prm NaOH_occ_30  0.739302764` min 0 max 1'how much NaOH is in the str?
	prm H2O_occ_30  1` min 0 max 1 'how much water is in the cage?

   str
		local CIF_PHASE_ID  4`
		local !nax 0.1755 min 0 max 1	'Na position
		'Na occupancy -> 3/4 occ = Na6, 1/4 occ = Na2 for the NaOH in the cage
		' This prm should vary between 0.75 and 1
		local !na_occ =(3/4) + ((1/4) * NaOH_occ_30);:0.934825691`

		'OW occ
		'depends on both Na and H2O occ
		'max value is 1/6 = 4 O atoms -> (OH)2.2H2O
		local !OW_occ = ((1/12) * NaOH_occ_30) + ((1/12) * H2O_occ_30);:0.144941897`

      phase_name "Sodalite_basic_1"
      Cubic(asod1_30  8.933815` min =8.9; max =8.97;)
      CS_L(cssod1_30, 43.6949946` min 20 max 100)
      scale scalesod1_30  0.000115126231`
      sodalite(nax, na_occ, OW_occ)

   str
		local CIF_PHASE_ID  5`
		local !nax 0.1755 min 0 max 1	'Na position
		'Na occupancy -> 3/4 occ = Na6, 1/4 occ = Na2 for the NaOH in the cage
		' This prm should vary between 0.75 and 1
		local !na_occ =(3/4) + ((1/4) * NaOH_occ_30);:0.934825691`

		'OW occ
		'depends on both Na and H2O occ
		'max value is 1/6 = 4 O atoms -> (OH)2.2H2O
		local !OW_occ = ((1/12) * NaOH_occ_30) + ((1/12) * H2O_occ_30);:0.144941897`

      phase_name "Sodalite_basic_2"
      Cubic(asod2_30  8.982721` min =8.95; max =9.02;)
		CS_L(cssod1_30, 43.6949946` min 20 max 100)
      scale scalesod2_30  3.59455361e-05`
      sodalite(nax, na_occ, OW_occ)

   str
		local CIF_PHASE_ID  6`
      phase_name "Na6_sodalite"
      Cubic(ana6_30  8.913201` min =8.85; max =8.95;)
      CS_L(csna6_30, 56.4417183` min 20 max 100)
      scale scalena6_30  2.32754423e-05`

'****************************************************************************************************************************
'****************************************************************************************************************************
'****************************************************************************************************************************
'****************************************************************************************************************************
'****************************************************************************************************************************
'****************************************************************************************************************************
'****************************************************************************************************************************
'****************************************************************************************************************************
'****************************************************************************************************************************
'****************************************************************************************************************************
'****************************************************************************************************************************
'****************************************************************************************************************************
'****************************************************************************************************************************
'****************************************************************************************************************************
'****************************************************************************************************************************
'****************************************************************************************************************************

'General info
XY(filename_32, 0.002)
	local CIF_DATETIME = datetime_32;
	local CIF_ID  32`
	r_exp  2.83186464 r_exp_dash  5.4336276 r_wp  4.93967403 r_wp_dash  9.47797744 r_p  3.75324778 r_p_dash  7.86598282 weighted_Durbin_Watson  0.600541004 gof  1.74431856
	bkg @  621.283494` -91.1645929` -87.6087506`  31.7842742`
	bghump(scaleStart_32, 1e-05`, scaleMiddle_32, 0.94673314`, scaleEnd_32, 1e-05`)
	One_on_X(oneOnX_32, 1539.63804`)

'Structures
	str
		local CIF_PHASE_ID  1`
		phase_name Diamond
		Cubic(adia_32  3.567964` min 3.5 max 4.0)
		CS_L(csdia_32, 157.622846` min 100 max 200)
		scale scaledia_32  0.0115720365`

   str
		local CIF_PHASE_ID  2`
      phase_name Quartz
      Trigonal(aqtz_32  4.923081` min 4.9 max 4.94, cqtz_32  5.410858` min 5.39 max 5.42)
      CS_L(csqtz_32, 356.099269` min 200 max 500)
      scale scaleqtz_32  0.00037409211`

	'Young, R.A.;Hewat, A.W.
	'Verification of the Triclinic Crystal Structure of Kaolinite
	'Clays and Clay Minerals (1988), 36, 225-232
	str
		local CIF_PHASE_ID  3`
		phase_name "Kaolinite_C"
		a =akao_24_end;             '5.15544 mi  cold
		b =bkao_24_end;             '8.94471 mi
		c =ckao_24_end;             '7.40214 mi
		al =alkao_24_end;         ' 91.70065
		be =bekao_24_end;        ' 104.83650
		ga =gakao_24_end;           ' 89.81563
		CS_L(cskao_24_end)
		scale scalekao_32  3.3886072e-05`

	'this belongs to the sodalites
	prm NaOH_occ_32  0.725342739` min 0 max 1'how much NaOH is in the str?
	prm H2O_occ_32  1` min 0 max 1 'how much water is in the cage?

   str
		local CIF_PHASE_ID  4`
		local !nax 0.1755 min 0 max 1	'Na position
		'Na occupancy -> 3/4 occ = Na6, 1/4 occ = Na2 for the NaOH in the cage
		' This prm should vary between 0.75 and 1
		local !na_occ =(3/4) + ((1/4) * NaOH_occ_32);:0.931335685`

		'OW occ
		'depends on both Na and H2O occ
		'max value is 1/6 = 4 O atoms -> (OH)2.2H2O
		local !OW_occ = ((1/12) * NaOH_occ_32) + ((1/12) * H2O_occ_32);:0.143778562`

      phase_name "Sodalite_basic_1"
      Cubic(asod1_32  8.935084` min =8.9; max =8.97;)
      CS_L(cssod1_32, 44.0464381` min 20 max 100)
      scale scalesod1_32  0.000113665972`
      sodalite(nax, na_occ, OW_occ)

   str
		local CIF_PHASE_ID  5`
		local !nax 0.1755 min 0 max 1	'Na position
		'Na occupancy -> 3/4 occ = Na6, 1/4 occ = Na2 for the NaOH in the cage
		' This prm should vary between 0.75 and 1
		local !na_occ =(3/4) + ((1/4) * NaOH_occ_32);:0.931335685`

		'OW occ
		'depends on both Na and H2O occ
		'max value is 1/6 = 4 O atoms -> (OH)2.2H2O
		local !OW_occ = ((1/12) * NaOH_occ_32) + ((1/12) * H2O_occ_32);:0.143778562`

      phase_name "Sodalite_basic_2"
      Cubic(asod2_32  8.983734` min =8.95; max =9.02;)
		CS_L(cssod1_32, 44.0464381` min 20 max 100)
      scale scalesod2_32  3.65449472e-05`
      sodalite(nax, na_occ, OW_occ)

   str
		local CIF_PHASE_ID  6`
      phase_name "Na6_sodalite"
      Cubic(ana6_32  8.914665` min =8.85; max =8.95;)
      CS_L(csna6_32, 57.3128065` min 20 max 100)
      scale scalena6_32  2.61328865e-05`

	'analcime requirements
	prm OW_occ_anal_32  1` min 0 max 1 ' water occupancy
	prm !si_occ_anal_32 1 min 0.0001 max 1
	prm !al_occ_anal_32 1 min 0.0001 max 1
	prm !na_occ_anal_32 =al_occ_anal_32;
	prm  !o_occ_anal_32  =(1/3 * al_occ_anal_32) + (2/3 * si_occ_anal_32);:1

	'these are parameters that are common to the two analcime structures
	str
		local CIF_PHASE_ID  7`
		phase_name "Analcime_1C_#28274_1"
		Cubic(aanal1_32  13.750000` min 13.65 max 13.75)
		CS_L(csanal1_32, 209.375` min 100 max 600)
		scale scaleanal1_32  1e-15`
		analcime(na_occ_anal_32, al_occ_anal_32, si_occ_anal_32, o_occ_anal_32, OW_occ_anal_32)

	str
		local CIF_PHASE_ID  8`
		phase_name "Analcime_1C_#28274_2"
		Cubic(aanal2_32  13.750000` min 13.65 max 13.75)
		CS_L(csanal2_32, 187.5` min 100 max 500)
		scale scaleanal2_32  1e-15`
		analcime(na_occ_anal_32, al_occ_anal_32, si_occ_anal_32, o_occ_anal_32, OW_occ_anal_32)

'General info
XY(filename_34, 0.002)
	local CIF_DATETIME = datetime_34;
	local CIF_ID  34`
	r_exp  2.83154096 r_exp_dash  5.40238897 r_wp  4.95495656 r_wp_dash  9.45372253 r_p  3.77649666 r_p_dash  7.86254708 weighted_Durbin_Watson  0.598580377 gof  1.74991519
	bkg @  616.766313` -85.4185679` -89.7827516`  32.2779544`
	bghump(scaleStart_34, 1e-05`, scaleMiddle_34, 0.946454218`, scaleEnd_34, 1e-05`)
	One_on_X(oneOnX_34, 1649.44045`)

'Structures
	str
		local CIF_PHASE_ID  1`
		phase_name Diamond
		Cubic(adia_34  3.567982` min 3.5 max 4.0)
		CS_L(csdia_34, 157.463343` min 100 max 200)
		scale scaledia_34  0.0116505995`

   str
		local CIF_PHASE_ID  2`
      phase_name Quartz
      Trigonal(aqtz_34  4.923207` min 4.9 max 4.94, cqtz_34  5.410733` min 5.39 max 5.42)
      CS_L(csqtz_34, 356.757657` min 200 max 500)
      scale scaleqtz_34  0.000372304582`

	'Young, R.A.;Hewat, A.W.
	'Verification of the Triclinic Crystal Structure of Kaolinite
	'Clays and Clay Minerals (1988), 36, 225-232
	str
		local CIF_PHASE_ID  3`
		phase_name "Kaolinite_C"
		a =akao_24_end;             '5.15544 mi  cold
		b =bkao_24_end;             '8.94471 mi
		c =ckao_24_end;             '7.40214 mi
		al =alkao_24_end;         ' 91.70065
		be =bekao_24_end;        ' 104.83650
		ga =gakao_24_end;           ' 89.81563
		CS_L(cskao_24_end)
		scale scalekao_34  2.54989972e-05`

	'this belongs to the sodalites
	prm NaOH_occ_34  0.712777437` min 0 max 1'how much NaOH is in the str?
	prm H2O_occ_34  1` min 0 max 1 'how much water is in the cage?

   str
		local CIF_PHASE_ID  4`
		local !nax 0.1755 min 0 max 1	'Na position
		'Na occupancy -> 3/4 occ = Na6, 1/4 occ = Na2 for the NaOH in the cage
		' This prm should vary between 0.75 and 1
		local !na_occ =(3/4) + ((1/4) * NaOH_occ_34);:0.928194359`

		'OW occ
		'depends on both Na and H2O occ
		'max value is 1/6 = 4 O atoms -> (OH)2.2H2O
		local !OW_occ = ((1/12) * NaOH_occ_34) + ((1/12) * H2O_occ_34);:0.142731453`

      phase_name "Sodalite_basic_1"
      Cubic(asod1_34  8.936287` min =8.9; max =8.97;)
      CS_L(cssod1_34, 44.7033377` min 20 max 100)
      scale scalesod1_34  0.000110735831`
      sodalite(nax, na_occ, OW_occ)

   str
		local CIF_PHASE_ID  5`
		local !nax 0.1755 min 0 max 1	'Na position
		'Na occupancy -> 3/4 occ = Na6, 1/4 occ = Na2 for the NaOH in the cage
		' This prm should vary between 0.75 and 1
		local !na_occ =(3/4) + ((1/4) * NaOH_occ_34);:0.928194359`

		'OW occ
		'depends on both Na and H2O occ
		'max value is 1/6 = 4 O atoms -> (OH)2.2H2O
		local !OW_occ = ((1/12) * NaOH_occ_34) + ((1/12) * H2O_occ_34);:0.142731453`

      phase_name "Sodalite_basic_2"
      Cubic(asod2_34  8.985051` min =8.95; max =9.02;)
		CS_L(cssod1_34, 44.7033377` min 20 max 100)
      scale scalesod2_34  3.80162269e-05`
      sodalite(nax, na_occ, OW_occ)

   str
		local CIF_PHASE_ID  6`
      phase_name "Na6_sodalite"
      Cubic(ana6_34  8.915781` min =8.85; max =8.95;)
      CS_L(csna6_34, 56.6822633` min 20 max 100)
      scale scalena6_34  2.88075073e-05`

	'analcime requirements
	prm OW_occ_anal_34  0.272321431` min 0 max 1 ' water occupancy
	prm !na_occ_anal_34 =al_occ_anal_34; min 0.0001 max 1
	prm !si_occ_anal_34 1 min 0.0001 max 1
	prm !al_occ_anal_34 1 min 0.0001 max 1
	prm  !o_occ_anal_34  =(1/3 * al_occ_anal_34) + (2/3 * si_occ_anal_34);:1

	'these are parameters that are common to the two analcime structures
	str
		local CIF_PHASE_ID  7`
		phase_name "Analcime_1C_#28274_1"
		Cubic(aanal1_34  13.748214` min 13.65 max 13.75)
		CS_L(csanal1_34, 459.375` min 100 max 600)
		scale scaleanal1_34  1e-15`
		analcime(na_occ_anal_34, al_occ_anal_34, si_occ_anal_34, o_occ_anal_34, OW_occ_anal_34)

	str
		local CIF_PHASE_ID  8`
		phase_name "Analcime_1C_#28274_2"
		Cubic(aanal2_34  13.692857` min 13.65 max 13.75)
		CS_L(csanal2_34, 430.357143` min 100 max 500)
		scale scaleanal2_34  1e-15`
		analcime(na_occ_anal_34, al_occ_anal_34, si_occ_anal_34, o_occ_anal_34, OW_occ_anal_34)

'**************************************************************
'**************************************************************

'General info
XY(filename_36, 0.002)
	local CIF_DATETIME = datetime_36;
	local CIF_ID  36`
	r_exp  2.83145528 r_exp_dash  5.3289474 r_wp  4.93960736 r_wp_dash  9.29660023 r_p  3.7568206 r_p_dash  7.69813209 weighted_Durbin_Watson  0.592664211 gof  1.74454719
	bkg @  605.620383` -73.8446937` -94.5870483`  33.0008434`
	bghump(scaleStart_36, 1e-05`, scaleMiddle_36, 0.952018477`, scaleEnd_36, 1e-05`)
	One_on_X(oneOnX_36, 1841.08888`)

'Structures
	str
		local CIF_PHASE_ID  1`
		phase_name Diamond
		Cubic(adia_36  3.567955` min 3.5 max 4.0)
		CS_L(csdia_36, 154.527497` min 100 max 200)
		scale scaledia_36  0.0115985809`

   str
		local CIF_PHASE_ID  2`
      phase_name Quartz
      Trigonal(aqtz_36  4.923186` min 4.9 max 4.94, cqtz_36  5.410654` min 5.39 max 5.42)
      CS_L(csqtz_36, 359.638656` min 200 max 500)
      scale scaleqtz_36  0.000369939121`

	'Young, R.A.;Hewat, A.W.
	'Verification of the Triclinic Crystal Structure of Kaolinite
	'Clays and Clay Minerals (1988), 36, 225-232
	str
		local CIF_PHASE_ID  3`
		phase_name "Kaolinite_C"
		a =akao_24_end;             '5.15544 mi  cold
		b =bkao_24_end;             '8.94471 mi
		c =ckao_24_end;             '7.40214 mi
		al =alkao_24_end;         ' 91.70065
		be =bekao_24_end;        ' 104.83650
		ga =gakao_24_end;           ' 89.81563
		CS_L(cskao_24_end)
		scale scalekao_36  1.92567386e-05`

	'this belongs to the sodalites
	prm NaOH_occ_36  0.71143692` min 0 max 1'how much NaOH is in the str?
	prm H2O_occ_36  1` min 0 max 1 'how much water is in the cage?

   str
		local CIF_PHASE_ID  4`
		local !nax 0.1755 min 0 max 1	'Na position
		'Na occupancy -> 3/4 occ = Na6, 1/4 occ = Na2 for the NaOH in the cage
		' This prm should vary between 0.75 and 1
		local !na_occ =(3/4) + ((1/4) * NaOH_occ_36);:0.92785923`

		'OW occ
		'depends on both Na and H2O occ
		'max value is 1/6 = 4 O atoms -> (OH)2.2H2O
		local !OW_occ = ((1/12) * NaOH_occ_36) + ((1/12) * H2O_occ_36);:0.142619743`

      phase_name "Sodalite_basic_1"
      Cubic(asod1_36  8.936847` min =8.9; max =8.97;)
      CS_L(cssod1_36, 44.6929769` min 20 max 100)
      scale scalesod1_36  0.000109607556`
      sodalite(nax, na_occ, OW_occ)

   str
		local CIF_PHASE_ID  5`
		local !nax 0.1755 min 0 max 1	'Na position
		'Na occupancy -> 3/4 occ = Na6, 1/4 occ = Na2 for the NaOH in the cage
		' This prm should vary between 0.75 and 1
		local !na_occ =(3/4) + ((1/4) * NaOH_occ_36);:0.92785923`

		'OW occ
		'depends on both Na and H2O occ
		'max value is 1/6 = 4 O atoms -> (OH)2.2H2O
		local !OW_occ = ((1/12) * NaOH_occ_36) + ((1/12) * H2O_occ_36);:0.142619743`

      phase_name "Sodalite_basic_2"
      Cubic(asod2_36  8.985137` min =8.95; max =9.02;)
		CS_L(cssod1_36, 44.6929769` min 20 max 100)
      scale scalesod2_36  3.9380485e-05`
      sodalite(nax, na_occ, OW_occ)

   str
		local CIF_PHASE_ID  6`
      phase_name "Na6_sodalite"
      Cubic(ana6_36  8.916235` min =8.85; max =8.95;)
      CS_L(csna6_36, 59.0838457` min 20 max 100)
      scale scalena6_36  2.89993569e-05`

	'analcime requirements
	prm OW_occ_anal_36  0.553571431` min 0 max 1 ' water occupancy
	prm !na_occ_anal_36 =al_occ_anal_36; min 0.0001 max 1
	prm !si_occ_anal_36 1 min 0.0001 max 1
	prm !al_occ_anal_36 1 min 0.0001 max 1
	prm  !o_occ_anal_36  =(1/3 * al_occ_anal_36) + (2/3 * si_occ_anal_36);:1

	'these are parameters that are common to the two analcime structures
	str
		local CIF_PHASE_ID  7`
		phase_name "Analcime_1C_#28274_1"
		Cubic(aanal1_36  13.673661` min 13.65 max 13.75)
		CS_L(csanal1_36, 582.142857` min 100 max 600)
		scale scaleanal1_36  1e-15`
		analcime(na_occ_anal_36, al_occ_anal_36, si_occ_anal_36, o_occ_anal_36, OW_occ_anal_36)

	str
		local CIF_PHASE_ID  8`
		phase_name "Analcime_1C_#28274_2"
		Cubic(aanal2_36  13.747321` min 13.65 max 13.75)
		CS_L(csanal2_36, 408.928571` min 100 max 500)
		scale scaleanal2_36  1e-15`
		analcime(na_occ_anal_36, al_occ_anal_36, si_occ_anal_36, o_occ_anal_36, OW_occ_anal_36)

'**************************************************************
'**************************************************************

'General info
XY(filename_38, 0.002)
	local CIF_DATETIME = datetime_38;
	local CIF_ID  38`
	r_exp  2.83058241 r_exp_dash  5.27243699 r_wp  4.93333875 r_wp_dash  9.1891752 r_p  3.74534546 r_p_dash  7.58207756 weighted_Durbin_Watson  0.58737123 gof  1.74287056
	bkg @  596.52393` -62.2566172` -100.803887`  34.6493486`
	bghump(scaleStart_38, 1e-05`, scaleMiddle_38, 0.951908077`, scaleEnd_38, 1e-05`)
	One_on_X(oneOnX_38, 2052.05496`)

'Structures
	str
		local CIF_PHASE_ID  1`
		phase_name Diamond
		Cubic(adia_38  3.567955` min 3.5 max 4.0)
		CS_L(csdia_38, 156.634702` min 100 max 200)
		scale scaledia_38  0.0115339889`

   str
		local CIF_PHASE_ID  2`
      phase_name Quartz
      Trigonal(aqtz_38  4.923229` min 4.9 max 4.94, cqtz_38  5.410698` min 5.39 max 5.42)
      CS_L(csqtz_38, 363.848918` min 200 max 500)
      scale scaleqtz_38  0.00035916009`

	'Young, R.A.;Hewat, A.W.
	'Verification of the Triclinic Crystal Structure of Kaolinite
	'Clays and Clay Minerals (1988), 36, 225-232
	str
		local CIF_PHASE_ID  3`
		phase_name "Kaolinite_C"
		a =akao_24_end;             '5.15544 mi  cold
		b =bkao_24_end;             '8.94471 mi
		c =ckao_24_end;             '7.40214 mi
		al =alkao_24_end;         ' 91.70065
		be =bekao_24_end;        ' 104.83650
		ga =gakao_24_end;           ' 89.81563
		CS_L(cskao_24_end)
		scale scalekao_38  1.61062898e-05`

	'this belongs to the sodalites
	prm NaOH_occ_38  0.687502152` min 0 max 1'how much NaOH is in the str?
	prm H2O_occ_38  1` min 0 max 1 'how much water is in the cage?

   str
		local CIF_PHASE_ID  4`
		local !nax 0.1755 min 0 max 1	'Na position
		'Na occupancy -> 3/4 occ = Na6, 1/4 occ = Na2 for the NaOH in the cage
		' This prm should vary between 0.75 and 1
		local !na_occ =(3/4) + ((1/4) * NaOH_occ_38);:0.921875538`

		'OW occ
		'depends on both Na and H2O occ
		'max value is 1/6 = 4 O atoms -> (OH)2.2H2O
		local !OW_occ = ((1/12) * NaOH_occ_38) + ((1/12) * H2O_occ_38);:0.140625179`

      phase_name "Sodalite_basic_1"
      Cubic(asod1_38  8.937879` min =8.9; max =8.97;)
      CS_L(cssod1_38, 44.7352834` min 20 max 100)
      scale scalesod1_38  0.000106042998`
      sodalite(nax, na_occ, OW_occ)

   str
		local CIF_PHASE_ID  5`
		local !nax 0.1755 min 0 max 1	'Na position
		'Na occupancy -> 3/4 occ = Na6, 1/4 occ = Na2 for the NaOH in the cage
		' This prm should vary between 0.75 and 1
		local !na_occ =(3/4) + ((1/4) * NaOH_occ_38);:0.921875538`

		'OW occ
		'depends on both Na and H2O occ
		'max value is 1/6 = 4 O atoms -> (OH)2.2H2O
		local !OW_occ = ((1/12) * NaOH_occ_38) + ((1/12) * H2O_occ_38);:0.140625179`

      phase_name "Sodalite_basic_2"
      Cubic(asod2_38  8.985228` min =8.95; max =9.02;)
		CS_L(cssod1_38, 44.7352834` min 20 max 100)
      scale scalesod2_38  4.0510196e-05`
      sodalite(nax, na_occ, OW_occ)

   str
		local CIF_PHASE_ID  6`
      phase_name "Na6_sodalite"
      Cubic(ana6_38  8.917516` min =8.85; max =8.95;)
      CS_L(csna6_38, 57.3735154` min 20 max 100)
      scale scalena6_38  3.14759115e-05`

	'analcime requirements
	prm OW_occ_anal_38  1` min 0 max 1 ' water occupancy
	prm !na_occ_anal_38 =al_occ_anal_38; min 0.0001 max 1
	prm !si_occ_anal_38 1 min 0.0001 max 1
	prm !al_occ_anal_38 1 min 0.0001 max 1
	prm  !o_occ_anal_38  =(1/3 * al_occ_anal_38) + (2/3 * si_occ_anal_38);:1

	'these are parameters that are common to the two analcime structures
	str
		local CIF_PHASE_ID  7`
		phase_name "Analcime_1C_#28274_1"
		Cubic(aanal1_38  13.750000` min 13.65 max 13.75)
		CS_L(csanal1_38, 100` min 100 max 600)
		scale scaleanal1_38  1e-15`
		analcime(na_occ_anal_38, al_occ_anal_38, si_occ_anal_38, o_occ_anal_38, OW_occ_anal_38)

	str
		local CIF_PHASE_ID  8`
		phase_name "Analcime_1C_#28274_2"
		Cubic(aanal2_38  13.750000` min 13.65 max 13.75)
		CS_L(csanal2_38, 100` min 100 max 500)
		scale scaleanal2_38  1e-15`
		analcime(na_occ_anal_38, al_occ_anal_38, si_occ_anal_38, o_occ_anal_38, OW_occ_anal_38)

'**************************************************************
'**************************************************************

'General info
XY(filename_40, 0.002)
	local CIF_DATETIME = datetime_40;
	local CIF_ID  40`
	r_exp  2.83136109 r_exp_dash  5.18351859 r_wp  4.91095972 r_wp_dash  8.99074692 r_p  3.74191605 r_p_dash  7.42367762 weighted_Durbin_Watson  0.604354138 gof  1.73448725
	bkg @  581.495894` -48.5750175` -107.205239`  36.3574329`
	bghump(scaleStart_40, 1e-05`, scaleMiddle_40, 0.954051898`, scaleEnd_40, 1e-05`)
	One_on_X(oneOnX_40, 2297.11841`)

'Structures
	str
		local CIF_PHASE_ID  1`
		phase_name Diamond
		Cubic(adia_40  3.567986` min 3.5 max 4.0)
		CS_L(csdia_40, 156.265183` min 100 max 200)
		scale scaledia_40  0.0115180897`

   str
		local CIF_PHASE_ID  2`
      phase_name Quartz
      Trigonal(aqtz_40  4.923241` min 4.9 max 4.94, cqtz_40  5.410769` min 5.39 max 5.42)
      CS_L(csqtz_40, 362.735382` min 200 max 500)
      scale scaleqtz_40  0.000363421053`

	'Young, R.A.;Hewat, A.W.
	'Verification of the Triclinic Crystal Structure of Kaolinite
	'Clays and Clay Minerals (1988), 36, 225-232
	str
		local CIF_PHASE_ID  3`
		phase_name "Kaolinite_C"
		a =akao_24_end;             '5.15544 mi  cold
		b =bkao_24_end;             '8.94471 mi
		c =ckao_24_end;             '7.40214 mi
		al =alkao_24_end;         ' 91.70065
		be =bekao_24_end;        ' 104.83650
		ga =gakao_24_end;           ' 89.81563
		CS_L(cskao_24_end)
		scale scalekao_40  1.45949349e-05`

	'this belongs to the sodalites
	prm NaOH_occ_40  0.665723104` min 0 max 1'how much NaOH is in the str?
	prm H2O_occ_40  1` min 0 max 1 'how much water is in the cage?

   str
		local CIF_PHASE_ID  4`
		local !nax 0.1755 min 0 max 1	'Na position
		'Na occupancy -> 3/4 occ = Na6, 1/4 occ = Na2 for the NaOH in the cage
		' This prm should vary between 0.75 and 1
		local !na_occ =(3/4) + ((1/4) * NaOH_occ_40);:0.916430776`

		'OW occ
		'depends on both Na and H2O occ
		'max value is 1/6 = 4 O atoms -> (OH)2.2H2O
		local !OW_occ = ((1/12) * NaOH_occ_40) + ((1/12) * H2O_occ_40);:0.138810259`

      phase_name "Sodalite_basic_1"
      Cubic(asod1_40  8.939035` min =8.9; max =8.97;)
      CS_L(cssod1_40, 44.9589333` min 20 max 100)
      scale scalesod1_40  0.000103282405`
      sodalite(nax, na_occ, OW_occ)

   str
		local CIF_PHASE_ID  5`
		local !nax 0.1755 min 0 max 1	'Na position
		'Na occupancy -> 3/4 occ = Na6, 1/4 occ = Na2 for the NaOH in the cage
		' This prm should vary between 0.75 and 1
		local !na_occ =(3/4) + ((1/4) * NaOH_occ_40);:0.916430776`

		'OW occ
		'depends on both Na and H2O occ
		'max value is 1/6 = 4 O atoms -> (OH)2.2H2O
		local !OW_occ = ((1/12) * NaOH_occ_40) + ((1/12) * H2O_occ_40);:0.138810259`

      phase_name "Sodalite_basic_2"
      Cubic(asod2_40  8.986746` min =8.95; max =9.02;)
		CS_L(cssod1_40, 44.9589333` min 20 max 100)
      scale scalesod2_40  4.1037707e-05`
      sodalite(nax, na_occ, OW_occ)

   str
		local CIF_PHASE_ID  6`
      phase_name "Na6_sodalite"
      Cubic(ana6_40  8.918140` min =8.85; max =8.95;)
      CS_L(csna6_40, 57.8522842` min 20 max 100)
      scale scalena6_40  3.42074618e-05`

	'analcime requirements
	prm OW_occ_anal_40  0.00880626466` min 0 max 1 ' water occupancy
	prm !na_occ_anal_40 =al_occ_anal_40; min 0.0001 max 1
	prm !si_occ_anal_40 1 min 0.0001 max 1
	prm !al_occ_anal_40 1 min 0.0001 max 1
	prm  !o_occ_anal_40  =(1/3 * al_occ_anal_40) + (2/3 * si_occ_anal_40);:1

	'these are parameters that are common to the two analcime structures
	str
		local CIF_PHASE_ID  7`
		phase_name "Analcime_1C_#28274_1"
		Cubic(aanal1_40  13.682730` min 13.65 max 13.75)
		CS_L(csanal1_40, 346.422456` min 100 max 600)
		scale scaleanal1_40  1e-15`
		analcime(na_occ_anal_40, al_occ_anal_40, si_occ_anal_40, o_occ_anal_40, OW_occ_anal_40)

	str
		local CIF_PHASE_ID  8`
		phase_name "Analcime_1C_#28274_2"
		Cubic(aanal2_40  13.674340` min 13.65 max 13.75)
		CS_L(csanal2_40, 477.12818` min 100 max 500)
		scale scaleanal2_40  1e-15`
		analcime(na_occ_anal_40, al_occ_anal_40, si_occ_anal_40, o_occ_anal_40, OW_occ_anal_40)

'**************************************************************
'**************************************************************

'General info
XY(filename_42, 0.002)
	local CIF_DATETIME = datetime_42;
	local CIF_ID  42`
	r_exp  2.83110063 r_exp_dash  5.10995672 r_wp  4.93473278 r_wp_dash  8.90687907 r_p  3.73814506 r_p_dash  7.2983842 weighted_Durbin_Watson  0.581333021 gof  1.74304393
	bkg @  569.312453` -33.7251928` -113.70802`  38.6708233`
	bghump(scaleStart_42, 1e-05`, scaleMiddle_42, 0.957020932`, scaleEnd_42, 1e-05`)
	One_on_X(oneOnX_42, 2532.21052`)

'Structures
	str
		local CIF_PHASE_ID  1`
		phase_name Diamond
		Cubic(adia_42  3.567953` min 3.5 max 4.0)
		CS_L(csdia_42, 157.515304` min 100 max 200)
		scale scaledia_42  0.0114249017`

   str
		local CIF_PHASE_ID  2`
      phase_name Quartz
      Trigonal(aqtz_42  4.923181` min 4.9 max 4.94, cqtz_42  5.410749` min 5.39 max 5.42)
      CS_L(csqtz_42, 357.746707` min 200 max 500)
      scale scaleqtz_42  0.000358501133`

	'Young, R.A.;Hewat, A.W.
	'Verification of the Triclinic Crystal Structure of Kaolinite
	'Clays and Clay Minerals (1988), 36, 225-232
	str
		local CIF_PHASE_ID  3`
		phase_name "Kaolinite_C"
		a =akao_24_end;             '5.15544 mi  cold
		b =bkao_24_end;             '8.94471 mi
		c =ckao_24_end;             '7.40214 mi
		al =alkao_24_end;         ' 91.70065
		be =bekao_24_end;        ' 104.83650
		ga =gakao_24_end;           ' 89.81563
		CS_L(cskao_24_end)
		scale scalekao_42  1.28525886e-05`

	'this belongs to the sodalites
	prm NaOH_occ_42  0.657776436` min 0 max 1'how much NaOH is in the str?
	prm H2O_occ_42  1` min 0 max 1 'how much water is in the cage?

   str
		local CIF_PHASE_ID  4`
		local !nax 0.1755 min 0 max 1	'Na position
		'Na occupancy -> 3/4 occ = Na6, 1/4 occ = Na2 for the NaOH in the cage
		' This prm should vary between 0.75 and 1
		local !na_occ =(3/4) + ((1/4) * NaOH_occ_42);:0.914444109`

		'OW occ
		'depends on both Na and H2O occ
		'max value is 1/6 = 4 O atoms -> (OH)2.2H2O
		local !OW_occ = ((1/12) * NaOH_occ_42) + ((1/12) * H2O_occ_42);:0.138148036`

      phase_name "Sodalite_basic_1"
      Cubic(asod1_42  8.939126` min =8.9; max =8.97;)
      CS_L(cssod1_42, 45.0092079` min 20 max 100)
      scale scalesod1_42  0.000103282405`
      sodalite(nax, na_occ, OW_occ)

   str
		local CIF_PHASE_ID  5`
		local !nax 0.1755 min 0 max 1	'Na position
		'Na occupancy -> 3/4 occ = Na6, 1/4 occ = Na2 for the NaOH in the cage
		' This prm should vary between 0.75 and 1
		local !na_occ =(3/4) + ((1/4) * NaOH_occ_42);:0.914444109`

		'OW occ
		'depends on both Na and H2O occ
		'max value is 1/6 = 4 O atoms -> (OH)2.2H2O
		local !OW_occ = ((1/12) * NaOH_occ_42) + ((1/12) * H2O_occ_42);:0.138148036`

      phase_name "Sodalite_basic_2"
      Cubic(asod2_42  8.985415` min =8.95; max =9.02;)
		CS_L(cssod1_42, 45.0092079` min 20 max 100)
      scale scalesod2_42  4.1037707e-05`
      sodalite(nax, na_occ, OW_occ)

   str
		local CIF_PHASE_ID  6`
      phase_name "Na6_sodalite"
      Cubic(ana6_42  8.918362` min =8.85; max =8.95;)
      CS_L(csna6_42, 57.8706826` min 20 max 100)
      scale scalena6_42  3.26086366e-05`

	'analcime requirements
	prm OW_occ_anal_42  0.0176124658` min 0 max 1 ' water occupancy
	prm !na_occ_anal_42 =al_occ_anal_42; min 0.0001 max 1
	prm !si_occ_anal_42 1 min 0.0001 max 1
	prm !al_occ_anal_42 1 min 0.0001 max 1
	prm  !o_occ_anal_42  =(1/3 * al_occ_anal_42) + (2/3 * si_occ_anal_42);:1

	'these are parameters that are common to the two analcime structures
	str
		local CIF_PHASE_ID  7`
		phase_name "Analcime_1C_#28274_1"
		Cubic(aanal1_42  13.749119` min 13.65 max 13.75)
		CS_L(csanal1_42, 591.185897` min 100 max 600)
		scale scaleanal1_42  1e-15`
		analcime(na_occ_anal_42, al_occ_anal_42, si_occ_anal_42, o_occ_anal_42, OW_occ_anal_42)

	str
		local CIF_PHASE_ID  8`
		phase_name "Analcime_1C_#28274_2"
		Cubic(aanal2_42  13.667949` min 13.65 max 13.75)
		CS_L(csanal2_42, 243.589744` min 100 max 500)
		scale scaleanal2_42  1e-15`
		analcime(na_occ_anal_42, al_occ_anal_42, si_occ_anal_42, o_occ_anal_42, OW_occ_anal_42)

'**************************************************************
'**************************************************************

'General info
XY(filename_44, 0.002)
	local CIF_DATETIME = datetime_44;
	local CIF_ID  44`
	r_exp  2.82984095 r_exp_dash  5.02845307 r_wp  4.92837492 r_wp_dash  8.75741867 r_p  3.74269931 r_p_dash  7.1803402 weighted_Durbin_Watson  0.591133247 gof  1.74157311
	bkg @  556.609117` -18.8083317` -119.599399`  40.0003693`
	bghump(scaleStart_44, 1e-05`, scaleMiddle_44, 0.960842603`, scaleEnd_44, 1e-05`)
	One_on_X(oneOnX_44, 2778.80744`)

'Structures
	str
		local CIF_PHASE_ID  1`
		phase_name Diamond
		Cubic(adia_44  3.567940` min 3.5 max 4.0)
		CS_L(csdia_44, 156.422047` min 100 max 200)
		scale scaledia_44  0.0114938832`

   str
		local CIF_PHASE_ID  2`
      phase_name Quartz
      Trigonal(aqtz_44  4.923253` min 4.9 max 4.94, cqtz_44  5.410556` min 5.39 max 5.42)
      CS_L(csqtz_44, 363.491526` min 200 max 500)
      scale scaleqtz_44  0.000361400594`

	'Young, R.A.;Hewat, A.W.
	'Verification of the Triclinic Crystal Structure of Kaolinite
	'Clays and Clay Minerals (1988), 36, 225-232
	str
		local CIF_PHASE_ID  3`
		phase_name "Kaolinite_C"
		a =akao_24_end;             '5.15544 mi  cold
		b =bkao_24_end;             '8.94471 mi
		c =ckao_24_end;             '7.40214 mi
		al =alkao_24_end;         ' 91.70065
		be =bekao_24_end;        ' 104.83650
		ga =gakao_24_end;           ' 89.81563
		CS_L(cskao_24_end)
		scale scalekao_44  1.05047249e-05`

	'this belongs to the sodalites
	prm NaOH_occ_44  0.636715538` min 0 max 1'how much NaOH is in the str?
	prm H2O_occ_44  1` min 0 max 1 'how much water is in the cage?

   str
		local CIF_PHASE_ID  4`
		local !nax 0.1755 min 0 max 1	'Na position
		'Na occupancy -> 3/4 occ = Na6, 1/4 occ = Na2 for the NaOH in the cage
		' This prm should vary between 0.75 and 1
		local !na_occ =(3/4) + ((1/4) * NaOH_occ_44);:0.909178884`

		'OW occ
		'depends on both Na and H2O occ
		'max value is 1/6 = 4 O atoms -> (OH)2.2H2O
		local !OW_occ = ((1/12) * NaOH_occ_44) + ((1/12) * H2O_occ_44);:0.136392961`

      phase_name "Sodalite_basic_1"
      Cubic(asod1_44  8.940441` min =8.9; max =8.97;)
      CS_L(cssod1_44, 45.5530776` min 20 max 100)
      scale scalesod1_44  9.81091551e-05`
      sodalite(nax, na_occ, OW_occ)

   str
		local CIF_PHASE_ID  5`
		local !nax 0.1755 min 0 max 1	'Na position
		'Na occupancy -> 3/4 occ = Na6, 1/4 occ = Na2 for the NaOH in the cage
		' This prm should vary between 0.75 and 1
		local !na_occ =(3/4) + ((1/4) * NaOH_occ_44);:0.909178884`

		'OW occ
		'depends on both Na and H2O occ
		'max value is 1/6 = 4 O atoms -> (OH)2.2H2O
		local !OW_occ = ((1/12) * NaOH_occ_44) + ((1/12) * H2O_occ_44);:0.136392961`

      phase_name "Sodalite_basic_2"
      Cubic(asod2_44  8.986886` min =8.95; max =9.02;)
		CS_L(cssod1_44, 45.5530776` min 20 max 100)
      scale scalesod2_44  4.26904661e-05`
      sodalite(nax, na_occ, OW_occ)

   str
		local CIF_PHASE_ID  6`
      phase_name "Na6_sodalite"
      Cubic(ana6_44  8.918875` min =8.85; max =8.95;)
      CS_L(csna6_44, 56.2354946` min 20 max 100)
      scale scalena6_44  3.62298442e-05`

	'analcime requirements
	prm OW_occ_anal_44  0.444892471` min 0 max 1 ' water occupancy
	prm !na_occ_anal_44 =al_occ_anal_44; min 0.0001 max 1
	prm !si_occ_anal_44 1 min 0.0001 max 1
	prm !al_occ_anal_44 1 min 0.0001 max 1
	prm  !o_occ_anal_44  =(1/3 * al_occ_anal_44) + (2/3 * si_occ_anal_44);:1

	'these are parameters that are common to the two analcime structures
	str
		local CIF_PHASE_ID  7`
		phase_name "Analcime_1C_#28274_1"
		Cubic(aanal1_44  13.748818` min 13.65 max 13.75)
		CS_L(csanal1_44, 502.00391` min 100 max 600)
		scale scaleanal1_44  1e-15`
		analcime(na_occ_anal_44, al_occ_anal_44, si_occ_anal_44, o_occ_anal_44, OW_occ_anal_44)

	str
		local CIF_PHASE_ID  8`
		phase_name "Analcime_1C_#28274_2"
		Cubic(aanal2_44  13.674599` min 13.65 max 13.75)
		CS_L(csanal2_44, 265.353128` min 100 max 500)
		scale scaleanal2_44  1e-15`
		analcime(na_occ_anal_44, al_occ_anal_44, si_occ_anal_44, o_occ_anal_44, OW_occ_anal_44)

'**************************************************************
'**************************************************************

'General info
XY(filename_46, 0.002)
	local CIF_DATETIME = datetime_46;
	local CIF_ID  46`
	r_exp  2.83034225 r_exp_dash  4.94811645 r_wp  4.90269253 r_wp_dash  8.57108129 r_p  3.72598561 r_p_dash  7.02047683 weighted_Durbin_Watson  0.597283136 gof  1.7321907
	bkg @  542.158487` -2.80742565` -126.867872`  41.7230378`
	bghump(scaleStart_46, 1e-05`, scaleMiddle_46, 0.962820843`, scaleEnd_46, 1e-05`)
	One_on_X(oneOnX_46, 3043.18376`)

'Structures
	str
		local CIF_PHASE_ID  1`
		phase_name Diamond
		Cubic(adia_46  3.567992` min 3.5 max 4.0)
		CS_L(csdia_46, 157.15534` min 100 max 200)
		scale scaledia_46  0.0114196264`

   str
		local CIF_PHASE_ID  2`
      phase_name Quartz
      Trigonal(aqtz_46  4.923134` min 4.9 max 4.94, cqtz_46  5.410891` min 5.39 max 5.42)
      CS_L(csqtz_46, 361.461372` min 200 max 500)
      scale scaleqtz_46  0.000354307534`

	'Young, R.A.;Hewat, A.W.
	'Verification of the Triclinic Crystal Structure of Kaolinite
	'Clays and Clay Minerals (1988), 36, 225-232
	str
		local CIF_PHASE_ID  3`
		phase_name "Kaolinite_C"
		a =akao_24_end;             '5.15544 mi  cold
		b =bkao_24_end;             '8.94471 mi
		c =ckao_24_end;             '7.40214 mi
		al =alkao_24_end;         ' 91.70065
		be =bekao_24_end;        ' 104.83650
		ga =gakao_24_end;           ' 89.81563
		CS_L(cskao_24_end)
		scale scalekao_46  1.05948453e-05`

	'this belongs to the sodalites
	prm NaOH_occ_46  0.608769474` min 0 max 1'how much NaOH is in the str?
	prm H2O_occ_46  1` min 0 max 1 'how much water is in the cage?

   str
		local CIF_PHASE_ID  4`
		local !nax 0.1755 min 0 max 1	'Na position
		'Na occupancy -> 3/4 occ = Na6, 1/4 occ = Na2 for the NaOH in the cage
		' This prm should vary between 0.75 and 1
		local !na_occ =(3/4) + ((1/4) * NaOH_occ_46);:0.902192368`

		'OW occ
		'depends on both Na and H2O occ
		'max value is 1/6 = 4 O atoms -> (OH)2.2H2O
		local !OW_occ = ((1/12) * NaOH_occ_46) + ((1/12) * H2O_occ_46);:0.134064123`

      phase_name "Sodalite_basic_1"
      Cubic(asod1_46  8.940987` min =8.9; max =8.97;)
      CS_L(cssod1_46, 45.704615` min 20 max 100)
      scale scalesod1_46  9.54508394e-05`
      sodalite(nax, na_occ, OW_occ)

   str
		local CIF_PHASE_ID  5`
		local !nax 0.1755 min 0 max 1	'Na position
		'Na occupancy -> 3/4 occ = Na6, 1/4 occ = Na2 for the NaOH in the cage
		' This prm should vary between 0.75 and 1
		local !na_occ =(3/4) + ((1/4) * NaOH_occ_46);:0.902192368`

		'OW occ
		'depends on both Na and H2O occ
		'max value is 1/6 = 4 O atoms -> (OH)2.2H2O
		local !OW_occ = ((1/12) * NaOH_occ_46) + ((1/12) * H2O_occ_46);:0.134064123`

      phase_name "Sodalite_basic_2"
      Cubic(asod2_46  8.987040` min =8.95; max =9.02;)
		CS_L(cssod1_46, 45.704615` min 20 max 100)
      scale scalesod2_46  4.2724709e-05`
      sodalite(nax, na_occ, OW_occ)

   str
		local CIF_PHASE_ID  6`
      phase_name "Na6_sodalite"
      Cubic(ana6_46  8.919717` min =8.85; max =8.95;)
      CS_L(csna6_46, 55.3065465` min 20 max 100)
      scale scalena6_46  3.81774861e-05`

	'analcime requirements
	prm OW_occ_anal_46  0` min 0 max 1 ' water occupancy
	prm !na_occ_anal_46 =al_occ_anal_46; min 0.0001 max 1
	prm !si_occ_anal_46 1 min 0.0001 max 1
	prm !al_occ_anal_46 1 min 0.0001 max 1
	prm  !o_occ_anal_46  =(1/3 * al_occ_anal_46) + (2/3 * si_occ_anal_46);:1

	'these are parameters that are common to the two analcime structures
	str
		local CIF_PHASE_ID  7`
		phase_name "Analcime_1C_#28274_1"
		Cubic(aanal1_46  13.740874` min 13.65 max 13.75)
		CS_L(csanal1_46, 600` min 100 max 600)
		scale scaleanal1_46  2.89493954e-09`
		analcime(na_occ_anal_46, al_occ_anal_46, si_occ_anal_46, o_occ_anal_46, OW_occ_anal_46)

	str
		local CIF_PHASE_ID  8`
		phase_name "Analcime_1C_#28274_2"
		Cubic(aanal2_46  13.651541` min 13.65 max 13.75)
		CS_L(csanal2_46, 125` min 100 max 500)
		scale scaleanal2_46  2.19834434e-13`
		analcime(na_occ_anal_46, al_occ_anal_46, si_occ_anal_46, o_occ_anal_46, OW_occ_anal_46)

'**************************************************************
'**************************************************************

'General info
XY(filename_48, 0.002)
	local CIF_DATETIME = datetime_48;
	local CIF_ID  48`
	r_exp  2.83130876 r_exp_dash  4.89296845 r_wp  4.88322332 r_wp_dash  8.43901518 r_p  3.72141039 r_p_dash  6.9221799 weighted_Durbin_Watson  0.622816772 gof  1.72472299
	bkg @  531.825658`  7.48054511` -130.984507`  43.3831114`
	bghump(scaleStart_48, 1e-05`, scaleMiddle_48, 0.963478696`, scaleEnd_48, 1e-05`)
	One_on_X(oneOnX_48, 3216.1712`)

'Structures
	str
		local CIF_PHASE_ID  1`
		phase_name Diamond
		Cubic(adia_48  3.567936` min 3.5 max 4.0)
		CS_L(csdia_48, 156.171709` min 100 max 200)
		scale scaledia_48  0.0114807163`

   str
		local CIF_PHASE_ID  2`
      phase_name Quartz
      Trigonal(aqtz_48  4.923181` min 4.9 max 4.94, cqtz_48  5.410705` min 5.39 max 5.42)
      CS_L(csqtz_48, 365.110767` min 200 max 500)
      scale scaleqtz_48  0.000350407886`

	'Young, R.A.;Hewat, A.W.
	'Verification of the Triclinic Crystal Structure of Kaolinite
	'Clays and Clay Minerals (1988), 36, 225-232
	str
		local CIF_PHASE_ID  3`
		phase_name "Kaolinite_C"
		a =akao_24_end;             '5.15544 mi  cold
		b =bkao_24_end;             '8.94471 mi
		c =ckao_24_end;             '7.40214 mi
		al =alkao_24_end;         ' 91.70065
		be =bekao_24_end;        ' 104.83650
		ga =gakao_24_end;           ' 89.81563
		CS_L(cskao_24_end)
		scale scalekao_48  9.21133993e-06`

	'this belongs to the sodalites
	prm NaOH_occ_48  0.61873799` min 0 max 1'how much NaOH is in the str?
	prm H2O_occ_48  1` min 0 max 1 'how much water is in the cage?

   str
		local CIF_PHASE_ID  4`
		local !nax 0.1755 min 0 max 1	'Na position
		'Na occupancy -> 3/4 occ = Na6, 1/4 occ = Na2 for the NaOH in the cage
		' This prm should vary between 0.75 and 1
		local !na_occ =(3/4) + ((1/4) * NaOH_occ_48);:0.904684498`

		'OW occ
		'depends on both Na and H2O occ
		'max value is 1/6 = 4 O atoms -> (OH)2.2H2O
		local !OW_occ = ((1/12) * NaOH_occ_48) + ((1/12) * H2O_occ_48);:0.134894833`

      phase_name "Sodalite_basic_1"
      Cubic(asod1_48  8.941431` min =8.9; max =8.97;)
      CS_L(cssod1_48, 45.5171224` min 20 max 100)
      scale scalesod1_48  9.48717381e-05`
      sodalite(nax, na_occ, OW_occ)

   str
		local CIF_PHASE_ID  5`
		local !nax 0.1755 min 0 max 1	'Na position
		'Na occupancy -> 3/4 occ = Na6, 1/4 occ = Na2 for the NaOH in the cage
		' This prm should vary between 0.75 and 1
		local !na_occ =(3/4) + ((1/4) * NaOH_occ_48);:0.904684498`

		'OW occ
		'depends on both Na and H2O occ
		'max value is 1/6 = 4 O atoms -> (OH)2.2H2O
		local !OW_occ = ((1/12) * NaOH_occ_48) + ((1/12) * H2O_occ_48);:0.134894833`

      phase_name "Sodalite_basic_2"
      Cubic(asod2_48  8.988252` min =8.95; max =9.02;)
		CS_L(cssod1_48, 45.5171224` min 20 max 100)
      scale scalesod2_48  4.31836442e-05`
      sodalite(nax, na_occ, OW_occ)

   str
		local CIF_PHASE_ID  6`
      phase_name "Na6_sodalite"
      Cubic(ana6_48  8.919855` min =8.85; max =8.95;)
      CS_L(csna6_48, 54.7619101` min 20 max 100)
      scale scalena6_48  3.9202208e-05`

	'analcime requirements
	prm OW_occ_anal_48  0.628571441` min 0 max 1 ' water occupancy
	prm !na_occ_anal_48 =al_occ_anal_48; min 0.0001 max 1
	prm !si_occ_anal_48 1 min 0.0001 max 1
	prm !al_occ_anal_48 1 min 0.0001 max 1
	prm  !o_occ_anal_48  =(1/3 * al_occ_anal_48) + (2/3 * si_occ_anal_48);:1

	'these are parameters that are common to the two analcime structures
	str
		local CIF_PHASE_ID  7`
		phase_name "Analcime_1C_#28274_1"
		Cubic(aanal1_48  13.693047` min 13.65 max 13.75)
		CS_L(csanal1_48, 505.970982` min 100 max 600)
		scale scaleanal1_48  1.13754141e-09`
		analcime(na_occ_anal_48, al_occ_anal_48, si_occ_anal_48, o_occ_anal_48, OW_occ_anal_48)

	str
		local CIF_PHASE_ID  8`
		phase_name "Analcime_1C_#28274_2"
		Cubic(aanal2_48  13.692885` min 13.65 max 13.75)
		CS_L(csanal2_48, 449.107143` min 100 max 500)
		scale scaleanal2_48  1.57603802e-09`
		analcime(na_occ_anal_48, al_occ_anal_48, si_occ_anal_48, o_occ_anal_48, OW_occ_anal_48)

'**************************************************************
'**************************************************************

'General info
XY(filename_50, 0.002)
	local CIF_DATETIME = datetime_50;
	local CIF_ID  50`
	r_exp  2.83015695 r_exp_dash  4.83595452 r_wp  4.87334664 r_wp_dash  8.32719991 r_p  3.692939 r_p_dash  6.78495613 weighted_Durbin_Watson  0.604757153 gof  1.72193512
	bkg @  522.243032`  18.2381197` -136.196919`  43.6466527`
	bghump(scaleStart_50, 1e-05`, scaleMiddle_50, 0.965166256`, scaleEnd_50, 1e-05`)
	One_on_X(oneOnX_50, 3417.1654`)

'Structures
	str
		local CIF_PHASE_ID  1`
		phase_name Diamond
		Cubic(adia_50  3.567942` min 3.5 max 4.0)
		CS_L(csdia_50, 156.259769` min 100 max 200)
		scale scaledia_50  0.0114623145`

   str
		local CIF_PHASE_ID  2`
      phase_name Quartz
      Trigonal(aqtz_50  4.923159` min 4.9 max 4.94, cqtz_50  5.410865` min 5.39 max 5.42)
      CS_L(csqtz_50, 367.768478` min 200 max 500)
      scale scaleqtz_50  0.000346643378`

	'Young, R.A.;Hewat, A.W.
	'Verification of the Triclinic Crystal Structure of Kaolinite
	'Clays and Clay Minerals (1988), 36, 225-232
	str
		local CIF_PHASE_ID  3`
		phase_name "Kaolinite_C"
		a =akao_24_end;             '5.15544 mi  cold
		b =bkao_24_end;             '8.94471 mi
		c =ckao_24_end;             '7.40214 mi
		al =alkao_24_end;         ' 91.70065
		be =bekao_24_end;        ' 104.83650
		ga =gakao_24_end;           ' 89.81563
		CS_L(cskao_24_end)
		scale scalekao_50  8.51502806e-06`

	'this belongs to the sodalites
	prm NaOH_occ_50  0.608990072` min 0 max 1'how much NaOH is in the str?
	prm H2O_occ_50  1` min 0 max 1 'how much water is in the cage?

   str
		local CIF_PHASE_ID  4`
		local !nax 0.1755 min 0 max 1	'Na position
		'Na occupancy -> 3/4 occ = Na6, 1/4 occ = Na2 for the NaOH in the cage
		' This prm should vary between 0.75 and 1
		local !na_occ =(3/4) + ((1/4) * NaOH_occ_50);:0.902247518`

		'OW occ
		'depends on both Na and H2O occ
		'max value is 1/6 = 4 O atoms -> (OH)2.2H2O
		local !OW_occ = ((1/12) * NaOH_occ_50) + ((1/12) * H2O_occ_50);:0.134082506`

      phase_name "Sodalite_basic_1"
      Cubic(asod1_50  8.941887` min =8.9; max =8.97;)
      CS_L(cssod1_50, 45.4572627` min 20 max 100)
      scale scalesod1_50  9.32293953e-05`
      sodalite(nax, na_occ, OW_occ)

   str
		local CIF_PHASE_ID  5`
		local !nax 0.1755 min 0 max 1	'Na position
		'Na occupancy -> 3/4 occ = Na6, 1/4 occ = Na2 for the NaOH in the cage
		' This prm should vary between 0.75 and 1
		local !na_occ =(3/4) + ((1/4) * NaOH_occ_50);:0.902247518`

		'OW occ
		'depends on both Na and H2O occ
		'max value is 1/6 = 4 O atoms -> (OH)2.2H2O
		local !OW_occ = ((1/12) * NaOH_occ_50) + ((1/12) * H2O_occ_50);:0.134082506`

      phase_name "Sodalite_basic_2"
      Cubic(asod2_50  8.987493` min =8.95; max =9.02;)
		CS_L(cssod1_50, 45.4572627` min 20 max 100)
      scale scalesod2_50  4.3543816e-05`
      sodalite(nax, na_occ, OW_occ)

   str
		local CIF_PHASE_ID  6`
      phase_name "Na6_sodalite"
      Cubic(ana6_50  8.919409` min =8.85; max =8.95;)
      CS_L(csna6_50, 54.3761038` min 20 max 100)
      scale scalena6_50  3.96430747e-05`

	'analcime requirements
	prm OW_occ_anal_50  0.193198581` min 0 max 1 ' water occupancy
	prm !na_occ_anal_50 =al_occ_anal_50; min 0.0001 max 1
	prm !si_occ_anal_50 1 min 0.0001 max 1
	prm !al_occ_anal_50 1 min 0.0001 max 1
	prm  !o_occ_anal_50  =(1/3 * al_occ_anal_50) + (2/3 * si_occ_anal_50);:1

	'these are parameters that are common to the two analcime structures
	str
		local CIF_PHASE_ID  7`
		phase_name "Analcime_1C_#28274_1"
		Cubic(aanal1_50  13.734144` min 13.65 max 13.75)
		CS_L(csanal1_50, 600` min 100 max 600)
		scale scaleanal1_50  1.09999898e-08`
		analcime(50)

	str
		local CIF_PHASE_ID  8`
		phase_name "Analcime_1C_#28274_2"
		Cubic(aanal2_50  13.749874` min 13.65 max 13.75)
		CS_L(csanal2_50, 228.385867` min 100 max 500)
		scale scaleanal2_50  8.04094906e-09`
		analcime(50)

'**************************************************************
'**************************************************************

'General info
XY(filename_52, 0.002)
	local CIF_DATETIME = datetime_52;
	local CIF_ID  52`
	r_exp  2.83007707 r_exp_dash  4.7540261 r_wp  4.91849653 r_wp_dash  8.26219933 r_p  3.72130289 r_p_dash  6.71144894 weighted_Durbin_Watson  0.60505378 gof  1.73793731
	bkg @  507.247268`  35.0553946` -143.21251`  46.9760096`
	bghump(scaleStart_52, 1e-05`, scaleMiddle_52, 0.968945149`, scaleEnd_52, 1e-05`)
	One_on_X(oneOnX_52, 3682.54238`)

'Structures
	str
		local CIF_PHASE_ID  1`
		phase_name Diamond
		Cubic(adia_52  3.567961` min 3.5 max 4.0)
		CS_L(csdia_52, 156.391118` min 100 max 200)
		scale scaledia_52  0.0113561385`

   str
		local CIF_PHASE_ID  2`
      phase_name Quartz
      Trigonal(aqtz_52  4.923142` min 4.9 max 4.94, cqtz_52  5.410849` min 5.39 max 5.42)
      CS_L(csqtz_52, 371.416909` min 200 max 500)
      scale scaleqtz_52  0.000347510054`

	'Young, R.A.;Hewat, A.W.
	'Verification of the Triclinic Crystal Structure of Kaolinite
	'Clays and Clay Minerals (1988), 36, 225-232
	str
		local CIF_PHASE_ID  3`
		phase_name "Kaolinite_C"
		a =akao_24_end;             '5.15544 mi  cold
		b =bkao_24_end;             '8.94471 mi
		c =ckao_24_end;             '7.40214 mi
		al =alkao_24_end;         ' 91.70065
		be =bekao_24_end;        ' 104.83650
		ga =gakao_24_end;           ' 89.81563
		CS_L(cskao_24_end)
		scale scalekao_52  7.21589217e-06`

	'this belongs to the sodalites
	prm NaOH_occ_52  0.596835085` min 0 max 1'how much NaOH is in the str?
	prm H2O_occ_52  1` min 0 max 1 'how much water is in the cage?

   str
		local CIF_PHASE_ID  4`
		local !nax 0.1755 min 0 max 1	'Na position
		'Na occupancy -> 3/4 occ = Na6, 1/4 occ = Na2 for the NaOH in the cage
		' This prm should vary between 0.75 and 1
		local !na_occ =(3/4) + ((1/4) * NaOH_occ_52);:0.899208771`

		'OW occ
		'depends on both Na and H2O occ
		'max value is 1/6 = 4 O atoms -> (OH)2.2H2O
		local !OW_occ = ((1/12) * NaOH_occ_52) + ((1/12) * H2O_occ_52);:0.13306959`

      phase_name "Sodalite_basic_1"
      Cubic(asod1_52  8.942493` min =8.9; max =8.97;)
      CS_L(cssod1_52, 45.4917857` min 20 max 100)
      scale scalesod1_52  9.13658678e-05`
      sodalite(nax, na_occ, OW_occ)

   str
		local CIF_PHASE_ID  5`
		local !nax 0.1755 min 0 max 1	'Na position
		'Na occupancy -> 3/4 occ = Na6, 1/4 occ = Na2 for the NaOH in the cage
		' This prm should vary between 0.75 and 1
		local !na_occ =(3/4) + ((1/4) * NaOH_occ_52);:0.899208771`

		'OW occ
		'depends on both Na and H2O occ
		'max value is 1/6 = 4 O atoms -> (OH)2.2H2O
		local !OW_occ = ((1/12) * NaOH_occ_52) + ((1/12) * H2O_occ_52);:0.13306959`

      phase_name "Sodalite_basic_2"
      Cubic(asod2_52  8.987763` min =8.95; max =9.02;)
		CS_L(cssod1_52, 45.4917857` min 20 max 100)
      scale scalesod2_52  4.38067442e-05`
      sodalite(nax, na_occ, OW_occ)

   str
		local CIF_PHASE_ID  6`
      phase_name "Na6_sodalite"
      Cubic(ana6_52  8.919570` min =8.85; max =8.95;)
      CS_L(csna6_52, 53.5348667` min 20 max 100)
      scale scalena6_52  4.11581173e-05`

	'analcime requirements
	prm OW_occ_anal_52  0` min 0 max 1 ' water occupancy
	prm !na_occ_anal_52 =al_occ_anal_52; min 0.0001 max 1
	prm !si_occ_anal_52 1 min 0.0001 max 1
	prm !al_occ_anal_52 1 min 0.0001 max 1
	prm  !o_occ_anal_52  =(1/3 * al_occ_anal_52) + (2/3 * si_occ_anal_52);:1

	'these are parameters that are common to the two analcime structures
	str
		local CIF_PHASE_ID  7`
		phase_name "Analcime_1C_#28274_1"
		Cubic(aanal1_52  13.733429` min 13.65 max 13.75)
		CS_L(csanal1_52, 584.375` min 100 max 600)
		scale scaleanal1_52  3.02770072e-09`
		analcime(52)

	str
		local CIF_PHASE_ID  8`
		phase_name "Analcime_1C_#28274_2"
		Cubic(aanal2_52  13.736302` min 13.65 max 13.75)
		CS_L(csanal2_52, 500` min 100 max 500)
		scale scaleanal2_52  7.44020029e-09`
		analcime(52)

'**************************************************************
'**************************************************************

'General info
XY(filename_54, 0.002)
	local CIF_DATETIME = datetime_54;
	local CIF_ID  54`
	r_exp  2.83033738 r_exp_dash  4.70824822 r_wp  4.88282825 r_wp_dash  8.12255372 r_p  3.70028065 r_p_dash  6.60305407 weighted_Durbin_Watson  0.607232785 gof  1.72517534
	bkg @  498.512531`  43.0561644` -146.996163`  46.5185529`
	bghump(scaleStart_54, 1e-05`, scaleMiddle_54, 0.969370545`, scaleEnd_54, 1e-05`)
	One_on_X(oneOnX_54, 3838.96962`)

'Structures
	str
		local CIF_PHASE_ID  1`
		phase_name Diamond
		Cubic(adia_54  3.567949` min 3.5 max 4.0)
		CS_L(csdia_54, 157.070925` min 100 max 200)
		scale scaledia_54  0.0113742839`

   str
		local CIF_PHASE_ID  2`
      phase_name Quartz
      Trigonal(aqtz_54  4.923174` min 4.9 max 4.94, cqtz_54  5.410672` min 5.39 max 5.42)
      CS_L(csqtz_54, 371.473844` min 200 max 500)
      scale scaleqtz_54  0.000342926969`

	'Young, R.A.;Hewat, A.W.
	'Verification of the Triclinic Crystal Structure of Kaolinite
	'Clays and Clay Minerals (1988), 36, 225-232
	str
		local CIF_PHASE_ID  3`
		phase_name "Kaolinite_C"
		a =akao_24_end;             '5.15544 mi  cold
		b =bkao_24_end;             '8.94471 mi
		c =ckao_24_end;             '7.40214 mi
		al =alkao_24_end;         ' 91.70065
		be =bekao_24_end;        ' 104.83650
		ga =gakao_24_end;           ' 89.81563
		CS_L(cskao_24_end)
		scale scalekao_54  7.42518476e-06`

	'this belongs to the sodalites
	prm NaOH_occ_54  0.57305343` min 0 max 1'how much NaOH is in the str?
	prm H2O_occ_54  1` min 0 max 1 'how much water is in the cage?

   str
		local CIF_PHASE_ID  4`
		local !nax 0.1755 min 0 max 1	'Na position
		'Na occupancy -> 3/4 occ = Na6, 1/4 occ = Na2 for the NaOH in the cage
		' This prm should vary between 0.75 and 1
		local !na_occ =(3/4) + ((1/4) * NaOH_occ_54);:0.893263357`

		'OW occ
		'depends on both Na and H2O occ
		'max value is 1/6 = 4 O atoms -> (OH)2.2H2O
		local !OW_occ = ((1/12) * NaOH_occ_54) + ((1/12) * H2O_occ_54);:0.131087786`

      phase_name "Sodalite_basic_1"
      Cubic(asod1_54  8.942919` min =8.9; max =8.97;)
      CS_L(cssod1_54, 45.5027303` min 20 max 100)
      scale scalesod1_54  8.90199682e-05`
      sodalite(nax, na_occ, OW_occ)

   str
		local CIF_PHASE_ID  5`
		local !nax 0.1755 min 0 max 1	'Na position
		'Na occupancy -> 3/4 occ = Na6, 1/4 occ = Na2 for the NaOH in the cage
		' This prm should vary between 0.75 and 1
		local !na_occ =(3/4) + ((1/4) * NaOH_occ_54);:0.893263357`

		'OW occ
		'depends on both Na and H2O occ
		'max value is 1/6 = 4 O atoms -> (OH)2.2H2O
		local !OW_occ = ((1/12) * NaOH_occ_54) + ((1/12) * H2O_occ_54);:0.131087786`

      phase_name "Sodalite_basic_2"
      Cubic(asod2_54  8.987994` min =8.95; max =9.02;)
		CS_L(cssod1_54, 45.5027303` min 20 max 100)
      scale scalesod2_54  4.36862566e-05`
      sodalite(nax, na_occ, OW_occ)

   str
		local CIF_PHASE_ID  6`
      phase_name "Na6_sodalite"
      Cubic(ana6_54  8.919939` min =8.85; max =8.95;)
      CS_L(csna6_54, 52.1796702` min 20 max 100)
      scale scalena6_54  4.40228584e-05`

	'analcime requirements
	prm OW_occ_anal_54  0.263000867` min 0 max 1 ' water occupancy
	prm !na_occ_anal_54 =al_occ_anal_54; min 0.0001 max 1
	prm !si_occ_anal_54 1 min 0.0001 max 1
	prm !al_occ_anal_54 1 min 0.0001 max 1
	prm  !o_occ_anal_54  =(1/3 * al_occ_anal_54) + (2/3 * si_occ_anal_54);:1

	'these are parameters that are common to the two analcime structures
	str
		local CIF_PHASE_ID  7`
		phase_name "Analcime_1C_#28274_1"
		Cubic(aanal1_54  13.733664` min 13.65 max 13.75)
		CS_L(csanal1_54, 584.375` min 100 max 600)
		scale scaleanal1_54  2.16104444e-08`
		analcime(54)

	str
		local CIF_PHASE_ID  8`
		phase_name "Analcime_1C_#28274_2"
		Cubic(aanal2_54  13.726151` min 13.65 max 13.75)
		CS_L(csanal2_54, 487.5` min 100 max 500)
		scale scaleanal2_54  6.3901666e-09`
		analcime(54)

'**************************************************************
'**************************************************************

'General info
XY(filename_56, 0.002)
	local CIF_DATETIME = datetime_56;
	local CIF_ID  56`
	r_exp  2.83027887 r_exp_dash  4.64068967 r_wp  4.86678554 r_wp_dash  7.97986432 r_p  3.70910441 r_p_dash  6.51707293 weighted_Durbin_Watson  0.604879845 gof  1.71954276
	bkg @  485.599684`  57.796595` -153.115518`  49.2524681`
	bghump(scaleStart_56, 1e-05`, scaleMiddle_56, 0.971883815`, scaleEnd_56, 1e-05`)
	One_on_X(oneOnX_56, 4068.06607`)

'Structures
	str
		local CIF_PHASE_ID  1`
		phase_name Diamond
		Cubic(adia_56  3.567947` min 3.5 max 4.0)
		CS_L(csdia_56, 156.502662` min 100 max 200)
		scale scaledia_56  0.0114179365`

   str
		local CIF_PHASE_ID  2`
      phase_name Quartz
      Trigonal(aqtz_56  4.923193` min 4.9 max 4.94, cqtz_56  5.410738` min 5.39 max 5.42)
      CS_L(csqtz_56, 368.524557` min 200 max 500)
      scale scaleqtz_56  0.000340702732`

	'Young, R.A.;Hewat, A.W.
	'Verification of the Triclinic Crystal Structure of Kaolinite
	'Clays and Clay Minerals (1988), 36, 225-232
	str
		local CIF_PHASE_ID  3`
		phase_name "Kaolinite_C"
		a =akao_24_end;             '5.15544 mi  cold
		b =bkao_24_end;             '8.94471 mi
		c =ckao_24_end;             '7.40214 mi
		al =alkao_24_end;         ' 91.70065
		be =bekao_24_end;        ' 104.83650
		ga =gakao_24_end;           ' 89.81563
		CS_L(cskao_24_end)
		scale scalekao_56  7.45059729e-06`

	'this belongs to the sodalites
	prm NaOH_occ_56  0.56746015` min 0 max 1'how much NaOH is in the str?
	prm H2O_occ_56  1` min 0 max 1 'how much water is in the cage?

   str
		local CIF_PHASE_ID  4`
		local !nax 0.1755 min 0 max 1	'Na position
		'Na occupancy -> 3/4 occ = Na6, 1/4 occ = Na2 for the NaOH in the cage
		' This prm should vary between 0.75 and 1
		local !na_occ =(3/4) + ((1/4) * NaOH_occ_56);:0.891865038`

		'OW occ
		'depends on both Na and H2O occ
		'max value is 1/6 = 4 O atoms -> (OH)2.2H2O
		local !OW_occ = ((1/12) * NaOH_occ_56) + ((1/12) * H2O_occ_56);:0.130621679`

      phase_name "Sodalite_basic_1"
      Cubic(asod1_56  8.943272` min =8.9; max =8.97;)
      CS_L(cssod1_56, 45.7316282` min 20 max 100)
      scale scalesod1_56  8.86036225e-05`
      sodalite(nax, na_occ, OW_occ)

   str
		local CIF_PHASE_ID  5`
		local !nax 0.1755 min 0 max 1	'Na position
		'Na occupancy -> 3/4 occ = Na6, 1/4 occ = Na2 for the NaOH in the cage
		' This prm should vary between 0.75 and 1
		local !na_occ =(3/4) + ((1/4) * NaOH_occ_56);:0.891865038`

		'OW occ
		'depends on both Na and H2O occ
		'max value is 1/6 = 4 O atoms -> (OH)2.2H2O
		local !OW_occ = ((1/12) * NaOH_occ_56) + ((1/12) * H2O_occ_56);:0.130621679`

      phase_name "Sodalite_basic_2"
      Cubic(asod2_56  8.989048` min =8.95; max =9.02;)
		CS_L(cssod1_56, 45.7316282` min 20 max 100)
      scale scalesod2_56  4.32836593e-05`
      sodalite(nax, na_occ, OW_occ)

   str
		local CIF_PHASE_ID  6`
      phase_name "Na6_sodalite"
      Cubic(ana6_56  8.919328` min =8.85; max =8.95;)
      CS_L(csna6_56, 51.6381164` min 20 max 100)
      scale scalena6_56  4.4565014e-05`

	'analcime requirements
	prm OW_occ_anal_56  0.589882148` min 0 max 1 ' water occupancy
	prm !na_occ_anal_56 =al_occ_anal_56; min 0.0001 max 1
	prm !si_occ_anal_56 1 min 0.0001 max 1
	prm !al_occ_anal_56 1 min 0.0001 max 1
	prm  !o_occ_anal_56  =(1/3 * al_occ_anal_56) + (2/3 * si_occ_anal_56);:1

	'these are parameters that are common to the two analcime structures
	str
		local CIF_PHASE_ID  7`
		phase_name "Analcime_1C_#28274_1"
		Cubic(aanal1_56  13.748115` min 13.65 max 13.75)
		CS_L(csanal1_56, 518.650794` min 100 max 600)
		scale scaleanal1_56  1.09903813e-09`
		analcime(56)
		analcime(na_occ_anal_56, al_occ_anal_56, si_occ_anal_56, o_occ_anal_56, OW_occ_anal_56)

	str
		local CIF_PHASE_ID  8`
		phase_name "Analcime_1C_#28274_2"
		Cubic(aanal2_56  13.731937` min 13.65 max 13.75)
		CS_L(csanal2_56, 486.741094` min 100 max 500)
		scale scaleanal2_56  4.47746113e-08`
		analcime(56)

'**************************************************************
'**************************************************************

XY(filename_58, 0.002)
	local CIF_DATETIME = datetime_58;
	local CIF_ID  58`
	r_exp  2.82983207 r_exp_dash  4.58754613 r_wp  4.8229761 r_wp_dash  7.81870612 r_p  3.6779107 r_p_dash  6.38519527 weighted_Durbin_Watson  0.612627222 gof  1.70433297
	bkg @  475.544903`  69.296728` -158.100354`  50.4615525`
	bghump(scaleStart_58, 1e-05`, scaleMiddle_58, 0.973788664`, scaleEnd_58, 1e-05`)
	One_on_X(oneOnX_58, 4264.27613`)

'Structures
	str
		local CIF_PHASE_ID  1`
		phase_name Diamond
		Cubic(adia_58  3.567952` min 3.5 max 4.0)
		CS_L(csdia_58, 157.365859` min 100 max 200)
		scale scaledia_58  0.0113306798`

   str
		local CIF_PHASE_ID  2`
      phase_name Quartz
      Trigonal(aqtz_58  4.923035` min 4.9 max 4.94, cqtz_58  5.410892` min 5.39 max 5.42)
      CS_L(csqtz_58, 383.172809` min 200 max 500)
      scale scaleqtz_58  0.000335027669`

	'Young, R.A.;Hewat, A.W.
	'Verification of the Triclinic Crystal Structure of Kaolinite
	'Clays and Clay Minerals (1988), 36, 225-232
	str
		local CIF_PHASE_ID  3`
		phase_name "Kaolinite_C"
		a =akao_24_end;             '5.15544 mi  cold
		b =bkao_24_end;             '8.94471 mi
		c =ckao_24_end;             '7.40214 mi
		al =alkao_24_end;         ' 91.70065
		be =bekao_24_end;        ' 104.83650
		ga =gakao_24_end;           ' 89.81563
		CS_L(cskao_24_end)
		scale scalekao_58  6.29439928e-06`

	'this belongs to the sodalites
	prm NaOH_occ_58  0.554524687` min 0 max 1'how much NaOH is in the str?
	prm H2O_occ_58  1` min 0 max 1 'how much water is in the cage?

   str
		local CIF_PHASE_ID  4`
		local !nax 0.1755 min 0 max 1	'Na position
		'Na occupancy -> 3/4 occ = Na6, 1/4 occ = Na2 for the NaOH in the cage
		' This prm should vary between 0.75 and 1
		local !na_occ =(3/4) + ((1/4) * NaOH_occ_58);:0.888631172`

		'OW occ
		'depends on both Na and H2O occ
		'max value is 1/6 = 4 O atoms -> (OH)2.2H2O
		local !OW_occ = ((1/12) * NaOH_occ_58) + ((1/12) * H2O_occ_58);:0.129543724`

      phase_name "Sodalite_basic_1"
      Cubic(asod1_58  8.943361` min =8.9; max =8.97;)
      CS_L(cssod1_58, 45.523927` min 20 max 100)
      scale scalesod1_58  8.79967388e-05`
      sodalite(nax, na_occ, OW_occ)

   str
		local CIF_PHASE_ID  5`
		local !nax 0.1755 min 0 max 1	'Na position
		'Na occupancy -> 3/4 occ = Na6, 1/4 occ = Na2 for the NaOH in the cage
		' This prm should vary between 0.75 and 1
		local !na_occ =(3/4) + ((1/4) * NaOH_occ_58);:0.888631172`

		'OW occ
		'depends on both Na and H2O occ
		'max value is 1/6 = 4 O atoms -> (OH)2.2H2O
		local !OW_occ = ((1/12) * NaOH_occ_58) + ((1/12) * H2O_occ_58);:0.129543724`

      phase_name "Sodalite_basic_2"
      Cubic(asod2_58  8.989151` min =8.95; max =9.02;)
		CS_L(cssod1_58, 45.523927` min 20 max 100)
      scale scalesod2_58  4.36745101e-05`
      sodalite(nax, na_occ, OW_occ)

   str
		local CIF_PHASE_ID  6`
      phase_name "Na6_sodalite"
      Cubic(ana6_58  8.919316` min =8.85; max =8.95;)
      CS_L(csna6_58, 51.6377581` min 20 max 100)
      scale scalena6_58  4.45491745e-05`

	'analcime requirements
	prm OW_occ_anal_58  0.702728293` min 0 max 1 ' water occupancy
	prm !na_occ_anal_58 =al_occ_anal_58; min 0.0001 max 1
	prm !si_occ_anal_58 1 min 0.0001 max 1
	prm !al_occ_anal_58 1 min 0.0001 max 1
	prm  !o_occ_anal_58  =(1/3 * al_occ_anal_58) + (2/3 * si_occ_anal_58);:1

	'these are parameters that are common to the two analcime structures
	str
		local CIF_PHASE_ID  7`
		phase_name "Analcime_1C_#28274_1"
		Cubic(aanal1_58  13.725877` min 13.65 max 13.75)
		CS_L(csanal1_58, 584.375` min 100 max 600)
		scale scaleanal1_58  3.61035556e-08`
		analcime(58)

	str
		local CIF_PHASE_ID  8`
		phase_name "Analcime_1C_#28274_2"
		Cubic(aanal2_58  13.735003` min 13.65 max 13.75)
		CS_L(csanal2_58, 487.5` min 100 max 500)
		scale scaleanal2_58  1.81930203e-08`
		analcime(58)

'**************************************************************
'**************************************************************

'General info
XY(filename_60, 0.002)
	local CIF_DATETIME = datetime_60;
	local CIF_ID  60`
	r_exp  2.82949616 r_exp_dash  4.50352911 r_wp  4.83757658 r_wp_dash  7.69966303 r_p  3.65213712 r_p_dash  6.21800584 weighted_Durbin_Watson  0.62536528 gof  1.7096954
	bkg @  458.793106`  87.7150028` -166.351534`  53.596699`
	bghump(scaleStart_60, 1e-05`, scaleMiddle_60, 0.976930043`, scaleEnd_60, 1e-05`)
	One_on_X(oneOnX_60, 4558.14644`)

'Structures
	str
		local CIF_PHASE_ID  1`
		phase_name Diamond
		Cubic(adia_60  3.567939` min 3.5 max 4.0)
		CS_L(csdia_60, 155.401201` min 100 max 200)
		scale scaledia_60  0.0114145889`

   str
		local CIF_PHASE_ID  2`
      phase_name Quartz
      Trigonal(aqtz_60  4.923113` min 4.9 max 4.94, cqtz_60  5.410660` min 5.39 max 5.42)
      CS_L(csqtz_60, 366.96041` min 200 max 500)
      scale scaleqtz_60  0.000337580573`

	'Young, R.A.;Hewat, A.W.
	'Verification of the Triclinic Crystal Structure of Kaolinite
	'Clays and Clay Minerals (1988), 36, 225-232
	str
		local CIF_PHASE_ID  3`
		phase_name "Kaolinite_C"
		a =akao_24_end;             '5.15544 mi  cold
		b =bkao_24_end;             '8.94471 mi
		c =ckao_24_end;             '7.40214 mi
		al =alkao_24_end;         ' 91.70065
		be =bekao_24_end;        ' 104.83650
		ga =gakao_24_end;           ' 89.81563
		CS_L(cskao_24_end)
		scale scalekao_60  6.5254643e-06`

	'this belongs to the sodalites
	prm NaOH_occ_60  0.548861136` min 0 max 1'how much NaOH is in the str?
	prm H2O_occ_60  1` min 0 max 1 'how much water is in the cage?

   str
		local CIF_PHASE_ID  4`
		local !nax 0.1755 min 0 max 1	'Na position
		'Na occupancy -> 3/4 occ = Na6, 1/4 occ = Na2 for the NaOH in the cage
		' This prm should vary between 0.75 and 1
		local !na_occ =(3/4) + ((1/4) * NaOH_occ_60);:0.887215284`

		'OW occ
		'depends on both Na and H2O occ
		'max value is 1/6 = 4 O atoms -> (OH)2.2H2O
		local !OW_occ = ((1/12) * NaOH_occ_60) + ((1/12) * H2O_occ_60);:0.129071761`

      phase_name "Sodalite_basic_1"
      Cubic(asod1_60  8.943088` min =8.9; max =8.97;)
      CS_L(cssod1_60, 45.8211833` min 20 max 100)
      scale scalesod1_60  8.57901792e-05`
      sodalite(nax, na_occ, OW_occ)

   str
		local CIF_PHASE_ID  5`
		local !nax 0.1755 min 0 max 1	'Na position
		'Na occupancy -> 3/4 occ = Na6, 1/4 occ = Na2 for the NaOH in the cage
		' This prm should vary between 0.75 and 1
		local !na_occ =(3/4) + ((1/4) * NaOH_occ_60);:0.887215284`

		'OW occ
		'depends on both Na and H2O occ
		'max value is 1/6 = 4 O atoms -> (OH)2.2H2O
		local !OW_occ = ((1/12) * NaOH_occ_60) + ((1/12) * H2O_occ_60);:0.129071761`

      phase_name "Sodalite_basic_2"
      Cubic(asod2_60  8.987593` min =8.95; max =9.02;)
		CS_L(cssod1_60, 45.8211833` min 20 max 100)
      scale scalesod2_60  4.40327739e-05`
      sodalite(nax, na_occ, OW_occ)

   str
		local CIF_PHASE_ID  6`
      phase_name "Na6_sodalite"
      Cubic(ana6_60  8.918806` min =8.85; max =8.95;)
      CS_L(csna6_60, 49.7793834` min 20 max 100)
      scale scalena6_60  4.61837058e-05`

	'analcime requirements
	prm OW_occ_anal_60  0.843505511` min 0 max 1 ' water occupancy
	prm !na_occ_anal_60 =al_occ_anal_60; min 0.0001 max 1
	prm !si_occ_anal_60 1 min 0.0001 max 1
	prm !al_occ_anal_60 1 min 0.0001 max 1
	prm  !o_occ_anal_60  =(1/3 * al_occ_anal_60) + (2/3 * si_occ_anal_60);:1

	'these are parameters that are common to the two analcime structures
	str
		local CIF_PHASE_ID  7`
		phase_name "Analcime_1C_#28274_1"
		Cubic(aanal1_60  13.731377` min 13.65 max 13.75)
		CS_L(csanal1_60, 553.943314` min 100 max 600)
		scale scaleanal1_60  4.95309822e-08`
		analcime(60)

	str
		local CIF_PHASE_ID  8`
		phase_name "Analcime_1C_#28274_2"
		Cubic(aanal2_60  13.718570` min 13.65 max 13.75)
		CS_L(csanal2_60, 487.5` min 100 max 500)
		scale scaleanal2_60  3.25244449e-08`
		analcime(60)

'**************************************************************
'**************************************************************

'General info
XY(filename_62, 0.002)
	local CIF_DATETIME = datetime_62;
	local CIF_ID  62`
	r_exp  2.83037176 r_exp_dash  4.47795407 r_wp  4.82004077 r_wp_dash  7.62582551 r_p  3.65058256 r_p_dash  6.17546686 weighted_Durbin_Watson  0.622774156 gof  1.70297091
	bkg @  453.021508`  93.090003` -168.518933`  54.0511407`
	bghump(scaleStart_62, 1e-05`, scaleMiddle_62, 0.976067225`, scaleEnd_62, 1e-05`)
	One_on_X(oneOnX_62, 4655.51588`)

'Structures
	str
		local CIF_PHASE_ID  1`
		phase_name Diamond
		Cubic(adia_62  3.567951` min 3.5 max 4.0)
		CS_L(csdia_62, 155.773349` min 100 max 200)
		scale scaledia_62  0.0114004393`

   str
		local CIF_PHASE_ID  2`
      phase_name Quartz
      Trigonal(aqtz_62  4.923204` min 4.9 max 4.94, cqtz_62  5.410654` min 5.39 max 5.42)
      CS_L(csqtz_62, 368.950719` min 200 max 500)
      scale scaleqtz_62  0.000338059578`

	'Young, R.A.;Hewat, A.W.
	'Verification of the Triclinic Crystal Structure of Kaolinite
	'Clays and Clay Minerals (1988), 36, 225-232
	str
		local CIF_PHASE_ID  3`
		phase_name "Kaolinite_C"
		a =akao_24_end;             '5.15544 mi  cold
		b =bkao_24_end;             '8.94471 mi
		c =ckao_24_end;             '7.40214 mi
		al =alkao_24_end;         ' 91.70065
		be =bekao_24_end;        ' 104.83650
		ga =gakao_24_end;           ' 89.81563
		CS_L(cskao_24_end)
		scale scalekao_62  7.08784789e-06`

	'this belongs to the sodalites
	prm NaOH_occ_62  0.542724366` min 0 max 1'how much NaOH is in the str?
	prm H2O_occ_62  1` min 0 max 1 'how much water is in the cage?

   str
		local CIF_PHASE_ID  4`
		local !nax 0.1755 min 0 max 1	'Na position
		'Na occupancy -> 3/4 occ = Na6, 1/4 occ = Na2 for the NaOH in the cage
		' This prm should vary between 0.75 and 1
		local !na_occ =(3/4) + ((1/4) * NaOH_occ_62);:0.885681091`

		'OW occ
		'depends on both Na and H2O occ
		'max value is 1/6 = 4 O atoms -> (OH)2.2H2O
		local !OW_occ = ((1/12) * NaOH_occ_62) + ((1/12) * H2O_occ_62);:0.128560364`

      phase_name "Sodalite_basic_1"
      Cubic(asod1_62  8.943010` min =8.9; max =8.97;)
      CS_L(cssod1_62, 45.7994662` min 20 max 100)
      scale scalesod1_62  8.49164303e-05`
      sodalite(nax, na_occ, OW_occ)

   str
		local CIF_PHASE_ID  5`
		local !nax 0.1755 min 0 max 1	'Na position
		'Na occupancy -> 3/4 occ = Na6, 1/4 occ = Na2 for the NaOH in the cage
		' This prm should vary between 0.75 and 1
		local !na_occ =(3/4) + ((1/4) * NaOH_occ_62);:0.885681091`

		'OW occ
		'depends on both Na and H2O occ
		'max value is 1/6 = 4 O atoms -> (OH)2.2H2O
		local !OW_occ = ((1/12) * NaOH_occ_62) + ((1/12) * H2O_occ_62);:0.128560364`

      phase_name "Sodalite_basic_2"
      Cubic(asod2_62  8.987971` min =8.95; max =9.02;)
		CS_L(cssod1_62, 45.7994662` min 20 max 100)
      scale scalesod2_62  4.43772198e-05`
      sodalite(nax, na_occ, OW_occ)

   str
		local CIF_PHASE_ID  6`
      phase_name "Na6_sodalite"
      Cubic(ana6_62  8.918492` min =8.85; max =8.95;)
      CS_L(csna6_62, 48.9639191` min 20 max 100)
      scale scalena6_62  4.69378067e-05`

	'analcime requirements
	prm OW_occ_anal_62  0.788837352` min 0 max 1 ' water occupancy
	prm !na_occ_anal_62 =al_occ_anal_62; min 0.0001 max 1
	prm !si_occ_anal_62 1 min 0.0001 max 1
	prm !al_occ_anal_62 1 min 0.0001 max 1
	prm  !o_occ_anal_62  =(1/3 * al_occ_anal_62) + (2/3 * si_occ_anal_62);:1

	'these are parameters that are common to the two analcime structures
	str
		local CIF_PHASE_ID  7`
		phase_name "Analcime_1C_#28274_1"
		Cubic(aanal1_62  13.729943` min 13.65 max 13.75)
		CS_L(csanal1_62, 523.960341` min 100 max 600)
		scale scaleanal1_62  6.23064751e-08`
		analcime(62)

	str
		local CIF_PHASE_ID  8`
		phase_name "Analcime_1C_#28274_2"
		Cubic(aanal2_62  13.718031` min 13.65 max 13.75)
		CS_L(csanal2_62, 490.401215` min 100 max 500)
		scale scaleanal2_62  4.44963076e-08`
		analcime(62)

'**************************************************************
'**************************************************************

'General info
XY(filename_64, 0.002)
	local CIF_DATETIME = datetime_64;
	local CIF_ID  64`
	r_exp  2.83088524 r_exp_dash  4.41399714 r_wp  4.83962174 r_wp_dash  7.54607649 r_p  3.64900192 r_p_dash  6.07914625 weighted_Durbin_Watson  0.628548978 gof  1.70957892
	bkg @  439.373492`  108.059039` -174.907191`  55.9237811`
	bghump(scaleStart_64, 1e-05`, scaleMiddle_64, 0.975010532`, scaleEnd_64, 1e-05`)
	One_on_X(oneOnX_64, 4912.64184`)

'Structures
	str
		local CIF_PHASE_ID  1`
		phase_name Diamond
		Cubic(adia_64  3.567944` min 3.5 max 4.0)
		CS_L(csdia_64, 156.338609` min 100 max 200)
		scale scaledia_64  0.0112929712`

   str
		local CIF_PHASE_ID  2`
      phase_name Quartz
      Trigonal(aqtz_64  4.923153` min 4.9 max 4.94, cqtz_64  5.410693` min 5.39 max 5.42)
      CS_L(csqtz_64, 372.449383` min 200 max 500)
      scale scaleqtz_64  0.000335511548`

	'Young, R.A.;Hewat, A.W.
	'Verification of the Triclinic Crystal Structure of Kaolinite
	'Clays and Clay Minerals (1988), 36, 225-232
	str
		local CIF_PHASE_ID  3`
		phase_name "Kaolinite_C"
		a =akao_24_end;             '5.15544 mi  cold
		b =bkao_24_end;             '8.94471 mi
		c =ckao_24_end;             '7.40214 mi
		al =alkao_24_end;         ' 91.70065
		be =bekao_24_end;        ' 104.83650
		ga =gakao_24_end;           ' 89.81563
		CS_L(cskao_24_end)
		scale scalekao_64  6.43472399e-06`

	'this belongs to the sodalites
	prm NaOH_occ_64  0.534558402` min 0 max 1'how much NaOH is in the str?
	prm H2O_occ_64  1` min 0 max 1 'how much water is in the cage?

   str
		local CIF_PHASE_ID  4`
		local !nax 0.1755 min 0 max 1	'Na position
		'Na occupancy -> 3/4 occ = Na6, 1/4 occ = Na2 for the NaOH in the cage
		' This prm should vary between 0.75 and 1
		local !na_occ =(3/4) + ((1/4) * NaOH_occ_64);:0.883639601`

		'OW occ
		'depends on both Na and H2O occ
		'max value is 1/6 = 4 O atoms -> (OH)2.2H2O
		local !OW_occ = ((1/12) * NaOH_occ_64) + ((1/12) * H2O_occ_64);:0.127879867`

      phase_name "Sodalite_basic_1"
      Cubic(asod1_64  8.943285` min =8.9; max =8.97;)
      CS_L(cssod1_64, 45.7194031` min 20 max 100)
      scale scalesod1_64  8.35084181e-05`
      sodalite(nax, na_occ, OW_occ)

   str
		local CIF_PHASE_ID  5`
		local !nax 0.1755 min 0 max 1	'Na position
		'Na occupancy -> 3/4 occ = Na6, 1/4 occ = Na2 for the NaOH in the cage
		' This prm should vary between 0.75 and 1
		local !na_occ =(3/4) + ((1/4) * NaOH_occ_64);:0.883639601`

		'OW occ
		'depends on both Na and H2O occ
		'max value is 1/6 = 4 O atoms -> (OH)2.2H2O
		local !OW_occ = ((1/12) * NaOH_occ_64) + ((1/12) * H2O_occ_64);:0.127879867`

      phase_name "Sodalite_basic_2"
      Cubic(asod2_64  8.987527` min =8.95; max =9.02;)
		CS_L(cssod1_64, 45.7194031` min 20 max 100)
      scale scalesod2_64  4.42445848e-05`
      sodalite(nax, na_occ, OW_occ)

   str
		local CIF_PHASE_ID  6`
      phase_name "Na6_sodalite"
      Cubic(ana6_64  8.918481` min =8.85; max =8.95;)
      CS_L(csna6_64, 47.4149885` min 20 max 100)
      scale scalena6_64  4.91328349e-05`

	'analcime requirements
	prm OW_occ_anal_64  0.792783623` min 0 max 1 ' water occupancy
	prm !na_occ_anal_64 =al_occ_anal_64; min 0.0001 max 1
	prm !si_occ_anal_64 1 min 0.0001 max 1
	prm !al_occ_anal_64 1 min 0.0001 max 1
	prm  !o_occ_anal_64  =(1/3 * al_occ_anal_64) + (2/3 * si_occ_anal_64);:1

	'these are parameters that are common to the two analcime structures
	str
		local CIF_PHASE_ID  7`
		phase_name "Analcime_1C_#28274_1"
		Cubic(aanal1_64  13.728834` min 13.65 max 13.75)
		CS_L(csanal1_64, 453.145635` min 100 max 600)
		scale scaleanal1_64  6.57657867e-08`
		analcime(64)

	str
		local CIF_PHASE_ID  8`
		phase_name "Analcime_1C_#28274_2"
		Cubic(aanal2_64  13.719145` min 13.65 max 13.75)
		CS_L(csanal2_64, 500` min 100 max 500)
		scale scaleanal2_64  6.26945373e-08`
		analcime(64)

'**************************************************************
'**************************************************************

'General info
XY(filename_66, 0.002)
	local CIF_DATETIME = datetime_66;
	local CIF_ID  66`
	r_exp  2.83141835 r_exp_dash  4.37276998 r_wp  4.83372725 r_wp_dash  7.46508457 r_p  3.65152501 r_p_dash  6.02323927 weighted_Durbin_Watson  0.61810028 gof  1.70717522
	bkg @  430.259677`  118.210677` -179.313354`  57.3545106`
	bghump(scaleStart_66, 1e-05`, scaleMiddle_66, 0.976401364`, scaleEnd_66, 1e-05`)
	One_on_X(oneOnX_66, 5079.80617`)

'Structures
	str
		local CIF_PHASE_ID  1`
		phase_name Diamond
		Cubic(adia_66  3.567931` min 3.5 max 4.0)
		CS_L(csdia_66, 159.392577` min 100 max 200)
		scale scaledia_66  0.0113004562`

   str
		local CIF_PHASE_ID  2`
      phase_name Quartz
      Trigonal(aqtz_66  4.923137` min 4.9 max 4.94, cqtz_66  5.410702` min 5.39 max 5.42)
      CS_L(csqtz_66, 375.118121` min 200 max 500)
      scale scaleqtz_66  0.000330420558`

	'Young, R.A.;Hewat, A.W.
	'Verification of the Triclinic Crystal Structure of Kaolinite
	'Clays and Clay Minerals (1988), 36, 225-232
	str
		local CIF_PHASE_ID  3`
		phase_name "Kaolinite_C"
		a =akao_24_end;             '5.15544 mi  cold
		b =bkao_24_end;             '8.94471 mi
		c =ckao_24_end;             '7.40214 mi
		al =alkao_24_end;         ' 91.70065
		be =bekao_24_end;        ' 104.83650
		ga =gakao_24_end;           ' 89.81563
		CS_L(cskao_24_end)
		scale scalekao_66  6.37818101e-06`

	'this belongs to the sodalites
	prm NaOH_occ_66  0.517184021` min 0 max 1'how much NaOH is in the str?
	prm H2O_occ_66  1` min 0 max 1 'how much water is in the cage?

   str
		local CIF_PHASE_ID  4`
		local !nax 0.1755 min 0 max 1	'Na position
		'Na occupancy -> 3/4 occ = Na6, 1/4 occ = Na2 for the NaOH in the cage
		' This prm should vary between 0.75 and 1
		local !na_occ =(3/4) + ((1/4) * NaOH_occ_66);:0.879296005`

		'OW occ
		'depends on both Na and H2O occ
		'max value is 1/6 = 4 O atoms -> (OH)2.2H2O
		local !OW_occ = ((1/12) * NaOH_occ_66) + ((1/12) * H2O_occ_66);:0.126432002`

      phase_name "Sodalite_basic_1"
      Cubic(asod1_66  8.942963` min =8.9; max =8.97;)
      CS_L(cssod1_66, 46.3177591` min 20 max 100)
      scale scalesod1_66  8.20075579e-05`
      sodalite(nax, na_occ, OW_occ)

   str
		local CIF_PHASE_ID  5`
		local !nax 0.1755 min 0 max 1	'Na position
		'Na occupancy -> 3/4 occ = Na6, 1/4 occ = Na2 for the NaOH in the cage
		' This prm should vary between 0.75 and 1
		local !na_occ =(3/4) + ((1/4) * NaOH_occ_66);:0.879296005`

		'OW occ
		'depends on both Na and H2O occ
		'max value is 1/6 = 4 O atoms -> (OH)2.2H2O
		local !OW_occ = ((1/12) * NaOH_occ_66) + ((1/12) * H2O_occ_66);:0.126432002`

      phase_name "Sodalite_basic_2"
      Cubic(asod2_66  8.987458` min =8.95; max =9.02;)
		CS_L(cssod1_66, 46.3177591` min 20 max 100)
      scale scalesod2_66  4.36896155e-05`
      sodalite(nax, na_occ, OW_occ)

   str
		local CIF_PHASE_ID  6`
      phase_name "Na6_sodalite"
      Cubic(ana6_66  8.917716` min =8.85; max =8.95;)
      CS_L(csna6_66, 45.9975785` min 20 max 100)
      scale scalena6_66  4.99914146e-05`

	'analcime requirements
	prm OW_occ_anal_66  0.802029581` min 0 max 1 ' water occupancy
	prm !na_occ_anal_66 =al_occ_anal_66; min 0.0001 max 1
	prm !si_occ_anal_66 1 min 0.0001 max 1
	prm !al_occ_anal_66 1 min 0.0001 max 1
	prm  !o_occ_anal_66  =(1/3 * al_occ_anal_66) + (2/3 * si_occ_anal_66);:1

	'these are parameters that are common to the two analcime structures
	str
		local CIF_PHASE_ID  7`
		phase_name "Analcime_1C_#28274_1"
		Cubic(aanal1_66  13.715507` min 13.65 max 13.75)
		CS_L(csanal1_66, 484.09813` min 100 max 600)
		scale scaleanal1_66  6.36942058e-08`
		analcime(66)

	str
		local CIF_PHASE_ID  8`
		phase_name "Analcime_1C_#28274_2"
		Cubic(aanal2_66  13.725883` min 13.65 max 13.75)
		CS_L(csanal2_66, 408.318952` min 100 max 500)
		scale scaleanal2_66  1.00326323e-07`
		analcime(66)

'**************************************************************
'**************************************************************

'General info
XY(filename_68, 0.002)
	local CIF_DATETIME = datetime_68;
	local CIF_ID  68`
	r_exp  2.83037877 r_exp_dash  4.31598976 r_wp  4.9248452 r_wp_dash  7.50980105 r_p  3.69249347 r_p_dash  6.00895192 weighted_Durbin_Watson  0.598124876 gof  1.7399951
	bkg @  418.837892`  129.882027` -183.813087`  58.3942467`
	bghump(scaleStart_68, 1e-05`, scaleMiddle_68, 0.981975341`, scaleEnd_68, 1e-05`)
	One_on_X(oneOnX_68, 5262.88673`)

'Structures
	str
		local CIF_PHASE_ID  1`
		phase_name Diamond
		Cubic(adia_68  3.567926` min 3.5 max 4.0)
		CS_L(csdia_68, 157.480455` min 100 max 200)
		scale scaledia_68  0.0113747297`

   str
		local CIF_PHASE_ID  2`
      phase_name Quartz
      Trigonal(aqtz_68  4.923061` min 4.9 max 4.94, cqtz_68  5.410639` min 5.39 max 5.42)
      CS_L(csqtz_68, 373.670092` min 200 max 500)
      scale scaleqtz_68  0.000329595535`

	'Young, R.A.;Hewat, A.W.
	'Verification of the Triclinic Crystal Structure of Kaolinite
	'Clays and Clay Minerals (1988), 36, 225-232
	str
		local CIF_PHASE_ID  3`
		phase_name "Kaolinite_C"
		a =akao_24_end;             '5.15544 mi  cold
		b =bkao_24_end;             '8.94471 mi
		c =ckao_24_end;             '7.40214 mi
		al =alkao_24_end;         ' 91.70065
		be =bekao_24_end;        ' 104.83650
		ga =gakao_24_end;           ' 89.81563
		CS_L(cskao_24_end)
		scale scalekao_68  4.43456797e-06`

	'this belongs to the sodalites
	prm NaOH_occ_68  0.462942944` min 0 max 1'how much NaOH is in the str?
	prm H2O_occ_68  1` min 0 max 1 'how much water is in the cage?

   str
		local CIF_PHASE_ID  4`
		local !nax 0.1755 min 0 max 1	'Na position
		'Na occupancy -> 3/4 occ = Na6, 1/4 occ = Na2 for the NaOH in the cage
		' This prm should vary between 0.75 and 1
		local !na_occ =(3/4) + ((1/4) * NaOH_occ_68);:0.865735736`

		'OW occ
		'depends on both Na and H2O occ
		'max value is 1/6 = 4 O atoms -> (OH)2.2H2O
		local !OW_occ = ((1/12) * NaOH_occ_68) + ((1/12) * H2O_occ_68);:0.121911912`

      phase_name "Sodalite_basic_1"
      Cubic(asod1_68  8.943271` min =8.9; max =8.97;)
      CS_L(cssod1_68, 42.999077` min 20 max 100)
      scale scalesod1_68  8.20075579e-05`
      sodalite(nax, na_occ, OW_occ)

   str
		local CIF_PHASE_ID  5`
		local !nax 0.1755 min 0 max 1	'Na position
		'Na occupancy -> 3/4 occ = Na6, 1/4 occ = Na2 for the NaOH in the cage
		' This prm should vary between 0.75 and 1
		local !na_occ =(3/4) + ((1/4) * NaOH_occ_68);:0.865735736`

		'OW occ
		'depends on both Na and H2O occ
		'max value is 1/6 = 4 O atoms -> (OH)2.2H2O
		local !OW_occ = ((1/12) * NaOH_occ_68) + ((1/12) * H2O_occ_68);:0.121911912`

      phase_name "Sodalite_basic_2"
      Cubic(asod2_68  8.988649` min =8.95; max =9.02;)
		CS_L(cssod1_68, 42.999077` min 20 max 100)
      scale scalesod2_68  4.36896155e-05`
      sodalite(nax, na_occ, OW_occ)

   str
		local CIF_PHASE_ID  6`
      phase_name "Na6_sodalite"
      Cubic(ana6_68  8.916220` min =8.85; max =8.95;)
      CS_L(csna6_68, 51.6366919` min 20 max 100)
      scale scalena6_68  5.09991415e-05`

	'analcime requirements
	prm OW_occ_anal_68  0.726475656` min 0 max 1 ' water occupancy
	prm !na_occ_anal_68 =al_occ_anal_68; min 0.0001 max 1
	prm !si_occ_anal_68 1 min 0.0001 max 1
	prm !al_occ_anal_68 1 min 0.0001 max 1
	prm  !o_occ_anal_68  =(1/3 * al_occ_anal_68) + (2/3 * si_occ_anal_68);:1

	'these are parameters that are common to the two analcime structures
	str
		local CIF_PHASE_ID  7`
		phase_name "Analcime_1C_#28274_1"
		Cubic(aanal1_68  13.716737` min 13.65 max 13.75)
		CS_L(csanal1_68, 369.524293` min 100 max 600)
		scale scaleanal1_68  1.361551e-07`
		analcime(68)

	str
		local CIF_PHASE_ID  8`
		phase_name "Analcime_1C_#28274_2"
		Cubic(aanal2_68  13.728395` min 13.65 max 13.75)
		CS_L(csanal2_68, 413.671355` min 100 max 500)
		scale scaleanal2_68  7.61217706e-08`
		analcime(68)

'**************************************************************
'**************************************************************

'General info
XY(filename_70, 0.002)
	local CIF_DATETIME = datetime_70;
	local CIF_ID  70`
	r_exp  2.83174939 r_exp_dash  4.28023567 r_wp  4.86535058 r_wp_dash  7.35405724 r_p  3.67993644 r_p_dash  5.937904 weighted_Durbin_Watson  0.604244273 gof  1.71814307
	bkg @  409.983311`  141.197888` -190.076376`  59.9782052`
	bghump(scaleStart_70, 1e-05`, scaleMiddle_70, 0.973942219`, scaleEnd_70, 0.00764281075`)
	One_on_X(oneOnX_70, 5442.76717`)

'Structures
	str
		local CIF_PHASE_ID  1`
		phase_name Diamond
		Cubic(adia_70  3.567956` min 3.5 max 4.0)
		CS_L(csdia_70, 158.182917` min 100 max 200)
		scale scaledia_70  0.0112602593`

   str
		local CIF_PHASE_ID  2`
      phase_name Quartz
      Trigonal(aqtz_70  4.923192` min 4.9 max 4.94, cqtz_70  5.410461` min 5.39 max 5.42)
      CS_L(csqtz_70, 383.382068` min 200 max 500)
      scale scaleqtz_70  0.000324951643`

	'this belongs to the sodalites
	prm NaOH_occ_70  0.503951571` min 0 max 1'how much NaOH is in the str?
	prm H2O_occ_70  1` min 0 max 1 'how much water is in the cage?

   str
		local CIF_PHASE_ID  4`
		local !nax 0.1755 min 0 max 1	'Na position
		'Na occupancy -> 3/4 occ = Na6, 1/4 occ = Na2 for the NaOH in the cage
		' This prm should vary between 0.75 and 1
		local !na_occ =(3/4) + ((1/4) * NaOH_occ_70);:0.875987893`

		'OW occ
		'depends on both Na and H2O occ
		'max value is 1/6 = 4 O atoms -> (OH)2.2H2O
		local !OW_occ = ((1/12) * NaOH_occ_70) + ((1/12) * H2O_occ_70);:0.125329298`

      phase_name "Sodalite_basic_1"
      Cubic(asod1_70  8.942836` min =8.9; max =8.97;)
      CS_L(cssod1_70, 46.2927191` min 20 max 100)
      scale scalesod1_70  8.06712696e-05`
      sodalite(nax, na_occ, OW_occ)

   str
		local CIF_PHASE_ID  5`
		local !nax 0.1755 min 0 max 1	'Na position
		'Na occupancy -> 3/4 occ = Na6, 1/4 occ = Na2 for the NaOH in the cage
		' This prm should vary between 0.75 and 1
		local !na_occ =(3/4) + ((1/4) * NaOH_occ_70);:0.875987893`

		'OW occ
		'depends on both Na and H2O occ
		'max value is 1/6 = 4 O atoms -> (OH)2.2H2O
		local !OW_occ = ((1/12) * NaOH_occ_70) + ((1/12) * H2O_occ_70);:0.125329298`

      phase_name "Sodalite_basic_2"
      Cubic(asod2_70  8.986490` min =8.95; max =9.02;)
		CS_L(cssod1_70, 46.2927191` min 20 max 100)
      scale scalesod2_70  4.35647991e-05`
      sodalite(nax, na_occ, OW_occ)

   str
		local CIF_PHASE_ID  6`
      phase_name "Na6_sodalite"
      Cubic(ana6_70  8.916900` min =8.85; max =8.95;)
      CS_L(csna6_70, 44.8446464` min 20 max 100)
      scale scalena6_70  5.18911275e-05`

	'analcime requirements
	prm OW_occ_anal_70  0.79969635` min 0 max 1 ' water occupancy
	prm !na_occ_anal_70 =al_occ_anal_70; min 0.0001 max 1
	prm !si_occ_anal_70 1 min 0.0001 max 1
	prm !al_occ_anal_70 1 min 0.0001 max 1
	prm  !o_occ_anal_70  =(1/3 * al_occ_anal_70) + (2/3 * si_occ_anal_70);:1

	'these are parameters that are common to the two analcime structures
	str
		local CIF_PHASE_ID  7`
		phase_name "Analcime_1C_#28274_1"
		Cubic(aanal1_70  13.725937` min 13.65 max 13.75)
		CS_L(csanal1_70, 428.795664` min 100 max 600)
		scale scaleanal1_70  1.08500317e-07`
		analcime(70)

	str
		local CIF_PHASE_ID  8`
		phase_name "Analcime_1C_#28274_2"
		Cubic(aanal2_70  13.714340` min 13.65 max 13.75)
		CS_L(csanal2_70, 482.8683` min 100 max 500)
		scale scaleanal2_70  1.161606e-07`
		analcime(70)

'**************************************************************
'**************************************************************

'General info
XY(filename_72, 0.002)
	local CIF_DATETIME = datetime_72;
	local CIF_ID  72`
	r_exp  2.83218293 r_exp_dash  4.21098589 r_wp  4.83217874 r_wp_dash  7.18464768 r_p  3.65166904 r_p_dash  5.79275377 weighted_Durbin_Watson  0.614834506 gof  1.7061676
	bkg @  394.713854`  158.164819` -195.691093`  61.7954568`
	bghump(scaleStart_72, 1e-05`, scaleMiddle_72, 0.979075204`, scaleEnd_72, 0.00628696448`)
	One_on_X(oneOnX_72, 5678.74269`)

'Structures
	str
		local CIF_PHASE_ID  1`
		phase_name Diamond
		Cubic(adia_72  3.567937` min 3.5 max 4.0)
		CS_L(csdia_72, 156.848179` min 100 max 200)
		scale scaledia_72  0.0112899596`

   str
		local CIF_PHASE_ID  2`
      phase_name Quartz
      Trigonal(aqtz_72  4.923126` min 4.9 max 4.94, cqtz_72  5.410567` min 5.39 max 5.42)
      CS_L(csqtz_72, 375.507387` min 200 max 500)
      scale scaleqtz_72  0.000328017195`

	'this belongs to the sodalites
	prm NaOH_occ_72  0.493748383` min 0 max 1'how much NaOH is in the str?
	prm H2O_occ_72  1` min 0 max 1 'how much water is in the cage?

   str
		local CIF_PHASE_ID  4`
		local !nax 0.1755 min 0 max 1	'Na position
		'Na occupancy -> 3/4 occ = Na6, 1/4 occ = Na2 for the NaOH in the cage
		' This prm should vary between 0.75 and 1
		local !na_occ =(3/4) + ((1/4) * NaOH_occ_72);:0.873437096`

		'OW occ
		'depends on both Na and H2O occ
		'max value is 1/6 = 4 O atoms -> (OH)2.2H2O
		local !OW_occ = ((1/12) * NaOH_occ_72) + ((1/12) * H2O_occ_72);:0.124479032`

      phase_name "Sodalite_basic_1"
      Cubic(asod1_72  8.942387` min =8.9; max =8.97;)
      CS_L(cssod1_72, 46.4625382` min 20 max 100)
      scale scalesod1_72  7.99301385e-05`
      sodalite(nax, na_occ, OW_occ)

   str
		local CIF_PHASE_ID  5`
		local !nax 0.1755 min 0 max 1	'Na position
		'Na occupancy -> 3/4 occ = Na6, 1/4 occ = Na2 for the NaOH in the cage
		' This prm should vary between 0.75 and 1
		local !na_occ =(3/4) + ((1/4) * NaOH_occ_72);:0.873437096`

		'OW occ
		'depends on both Na and H2O occ
		'max value is 1/6 = 4 O atoms -> (OH)2.2H2O
		local !OW_occ = ((1/12) * NaOH_occ_72) + ((1/12) * H2O_occ_72);:0.124479032`

      phase_name "Sodalite_basic_2"
      Cubic(asod2_72  8.987077` min =8.95; max =9.02;)
		CS_L(cssod1_72, 46.4625382` min 20 max 100)
      scale scalesod2_72  4.32641683e-05`
      sodalite(nax, na_occ, OW_occ)

   str
		local CIF_PHASE_ID  6`
      phase_name "Na6_sodalite"
      Cubic(ana6_72  8.916597` min =8.85; max =8.95;)
      CS_L(csna6_72, 42.606846` min 20 max 100)
      scale scalena6_72  5.38278823e-05`

	'analcime requirements
	prm OW_occ_anal_72  0.799646621` min 0 max 1 ' water occupancy
	prm !na_occ_anal_72 =al_occ_anal_72; min 0.0001 max 1
	prm !si_occ_anal_72 1 min 0.0001 max 1
	prm !al_occ_anal_72 1 min 0.0001 max 1
	prm  !o_occ_anal_72  =(1/3 * al_occ_anal_72) + (2/3 * si_occ_anal_72);:1

	'these are parameters that are common to the two analcime structures
	str
		local CIF_PHASE_ID  7`
		phase_name "Analcime_1C_#28274_1"
		Cubic(aanal1_72  13.724810` min 13.65 max 13.75)
		CS_L(csanal1_72, 362.531383` min 100 max 600)
		scale scaleanal1_72  1.28506271e-07`
		analcime(72)

	str
		local CIF_PHASE_ID  8`
		phase_name "Analcime_1C_#28274_2"
		Cubic(aanal2_72  13.712976` min 13.65 max 13.75)
		CS_L(csanal2_72, 380.976355` min 100 max 500)
		scale scaleanal2_72  1.59557994e-07`
		analcime(72)

'**************************************************************
'**************************************************************

'General info
XY(filename_74, 0.002)
	local CIF_DATETIME = datetime_74;
	local CIF_ID  74`
	r_exp  2.83252928 r_exp_dash  4.18277396 r_wp  4.8151138 r_wp_dash  7.11044109 r_p  3.62565096 r_p_dash  5.710232 weighted_Durbin_Watson  0.618687125 gof  1.69993434
	bkg @  387.799459`  164.418543` -199.117618`  62.8741832`
	bghump(scaleStart_74, 1e-05`, scaleMiddle_74, 0.978622765`, scaleEnd_74, 0.00606169251`)
	One_on_X(oneOnX_74, 5814.0595`)

'Structures
	str
		local CIF_PHASE_ID  1`
		phase_name Diamond
		Cubic(adia_74  3.567910` min 3.5 max 4.0)
		CS_L(csdia_74, 157.626653` min 100 max 200)
		scale scaledia_74  0.0113134027`

   str
		local CIF_PHASE_ID  2`
      phase_name Quartz
      Trigonal(aqtz_74  4.923012` min 4.9 max 4.94, cqtz_74  5.410619` min 5.39 max 5.42)
      CS_L(csqtz_74, 370.555234` min 200 max 500)
      scale scaleqtz_74  0.00032428829`

	'this belongs to the sodalites
	prm NaOH_occ_74  0.476556437` min 0 max 1'how much NaOH is in the str?
	prm H2O_occ_74  1` min 0 max 1 'how much water is in the cage?

   str
		local CIF_PHASE_ID  4`
		local !nax 0.1755 min 0 max 1	'Na position
		'Na occupancy -> 3/4 occ = Na6, 1/4 occ = Na2 for the NaOH in the cage
		' This prm should vary between 0.75 and 1
		local !na_occ =(3/4) + ((1/4) * NaOH_occ_74);:0.869139109`

		'OW occ
		'depends on both Na and H2O occ
		'max value is 1/6 = 4 O atoms -> (OH)2.2H2O
		local !OW_occ = ((1/12) * NaOH_occ_74) + ((1/12) * H2O_occ_74);:0.12304637`

      phase_name "Sodalite_basic_1"
      Cubic(asod1_74  8.942900` min =8.9; max =8.97;)
      CS_L(cssod1_74, 46.2530224` min 20 max 100)
      scale scalesod1_74  7.88342952e-05`
      sodalite(nax, na_occ, OW_occ)

   str
		local CIF_PHASE_ID  5`
		local !nax 0.1755 min 0 max 1	'Na position
		'Na occupancy -> 3/4 occ = Na6, 1/4 occ = Na2 for the NaOH in the cage
		' This prm should vary between 0.75 and 1
		local !na_occ =(3/4) + ((1/4) * NaOH_occ_74);:0.869139109`

		'OW occ
		'depends on both Na and H2O occ
		'max value is 1/6 = 4 O atoms -> (OH)2.2H2O
		local !OW_occ = ((1/12) * NaOH_occ_74) + ((1/12) * H2O_occ_74);:0.12304637`

      phase_name "Sodalite_basic_2"
      Cubic(asod2_74  8.986397` min =8.95; max =9.02;)
		CS_L(cssod1_74, 46.2530224` min 20 max 100)
      scale scalesod2_74  4.28225737e-05`
      sodalite(nax, na_occ, OW_occ)

   str
		local CIF_PHASE_ID  6`
      phase_name "Na6_sodalite"
      Cubic(ana6_74  8.916640` min =8.85; max =8.95;)
      CS_L(csna6_74, 43.2687499` min 20 max 100)
      scale scalena6_74  5.48862009e-05`

	'analcime requirements
	prm OW_occ_anal_74  0.833638574` min 0 max 1 ' water occupancy
	prm !na_occ_anal_74 =al_occ_anal_74; min 0.0001 max 1
	prm !si_occ_anal_74 1 min 0.0001 max 1
	prm !al_occ_anal_74 1 min 0.0001 max 1
	prm  !o_occ_anal_74  =(1/3 * al_occ_anal_74) + (2/3 * si_occ_anal_74);:1

	'these are parameters that are common to the two analcime structures
	str
		local CIF_PHASE_ID  7`
		phase_name "Analcime_1C_#28274_1"
		Cubic(aanal1_74  13.709453` min 13.65 max 13.75)
		CS_L(csanal1_74, 490.79038` min 100 max 600)
		scale scaleanal1_74  1.10826517e-07`
		analcime(74)

	str
		local CIF_PHASE_ID  8`
		phase_name "Analcime_1C_#28274_2"
		Cubic(aanal2_74  13.720796` min 13.65 max 13.75)
		CS_L(csanal2_74, 333.634061` min 100 max 500)
		scale scaleanal2_74  2.06979674e-07`
		analcime(74)

'**************************************************************
'**************************************************************

'General info
XY(filename_76, 0.002)
	local CIF_DATETIME = datetime_76;
	local CIF_ID  76`
	r_exp  2.83238316 r_exp_dash  4.15847043 r_wp  4.82582317 r_wp_dash  7.08521476 r_p  3.6297505 r_p_dash  5.68204353 weighted_Durbin_Watson  0.619853205 gof  1.70380309
	bkg @  382.353466`  170.24741` -201.144626`  63.6897489`
	bghump(scaleStart_76, 1e-05`, scaleMiddle_76, 0.978402571`, scaleEnd_76, 0.00563040482`)
	One_on_X(oneOnX_76, 5924.2906`)

'Structures
	str
		local CIF_PHASE_ID  1`
		phase_name Diamond
		Cubic(adia_76  3.567954` min 3.5 max 4.0)
		CS_L(csdia_76, 157.632162` min 100 max 200)
		scale scaledia_76  0.0112987897`

   str
		local CIF_PHASE_ID  2`
      phase_name Quartz
      Trigonal(aqtz_76  4.923043` min 4.9 max 4.94, cqtz_76  5.410539` min 5.39 max 5.42)
      CS_L(csqtz_76, 375.977338` min 200 max 500)
      scale scaleqtz_76  0.000320823086`

	'this belongs to the sodalites
	prm NaOH_occ_76  0.477348986` min 0 max 1'how much NaOH is in the str?
	prm H2O_occ_76  1` min 0 max 1 'how much water is in the cage?

   str
		local CIF_PHASE_ID  4`
		local !nax 0.1755 min 0 max 1	'Na position
		'Na occupancy -> 3/4 occ = Na6, 1/4 occ = Na2 for the NaOH in the cage
		' This prm should vary between 0.75 and 1
		local !na_occ =(3/4) + ((1/4) * NaOH_occ_76);:0.869337246`

		'OW occ
		'depends on both Na and H2O occ
		'max value is 1/6 = 4 O atoms -> (OH)2.2H2O
		local !OW_occ = ((1/12) * NaOH_occ_76) + ((1/12) * H2O_occ_76);:0.123112415`

      phase_name "Sodalite_basic_1"
      Cubic(asod1_76  8.942842` min =8.9; max =8.97;)
      CS_L(cssod1_76, 46.5504032` min 20 max 100)
      scale scalesod1_76  7.84053081e-05`
      sodalite(nax, na_occ, OW_occ)

   str
		local CIF_PHASE_ID  5`
		local !nax 0.1755 min 0 max 1	'Na position
		'Na occupancy -> 3/4 occ = Na6, 1/4 occ = Na2 for the NaOH in the cage
		' This prm should vary between 0.75 and 1
		local !na_occ =(3/4) + ((1/4) * NaOH_occ_76);:0.869337246`

		'OW occ
		'depends on both Na and H2O occ
		'max value is 1/6 = 4 O atoms -> (OH)2.2H2O
		local !OW_occ = ((1/12) * NaOH_occ_76) + ((1/12) * H2O_occ_76);:0.123112415`

      phase_name "Sodalite_basic_2"
      Cubic(asod2_76  8.987067` min =8.95; max =9.02;)
		CS_L(cssod1_76, 46.5504032` min 20 max 100)
      scale scalesod2_76  4.14189049e-05`
      sodalite(nax, na_occ, OW_occ)

   str
		local CIF_PHASE_ID  6`
      phase_name "Na6_sodalite"
      Cubic(ana6_76  8.916109` min =8.85; max =8.95;)
      CS_L(csna6_76, 41.7813074` min 20 max 100)
      scale scalena6_76  5.6689971e-05`

	'analcime requirements
	prm OW_occ_anal_76  0.82005989` min 0 max 1 ' water occupancy
	prm !na_occ_anal_76 =al_occ_anal_76; min 0.0001 max 1
	prm !si_occ_anal_76 1 min 0.0001 max 1
	prm !al_occ_anal_76 1 min 0.0001 max 1
	prm  !o_occ_anal_76  =(1/3 * al_occ_anal_76) + (2/3 * si_occ_anal_76);:1

	'these are parameters that are common to the two analcime structures
	str
		local CIF_PHASE_ID  7`
		phase_name "Analcime_1C_#28274_1"
		Cubic(aanal1_76  13.710847` min 13.65 max 13.75)
		CS_L(csanal1_76, 399.827653` min 100 max 600)
		scale scaleanal1_76  2.04452755e-07`
		analcime(76)

	str
		local CIF_PHASE_ID  8`
		phase_name "Analcime_1C_#28274_2"
		Cubic(aanal2_76  13.722343` min 13.65 max 13.75)
		CS_L(csanal2_76, 328.851566` min 100 max 500)
		scale scaleanal2_76  1.73376798e-07`
		analcime(76)

'**************************************************************
'**************************************************************

'General info
XY(filename_78, 0.002)
	local CIF_DATETIME = datetime_78;
	local CIF_ID  78`
	r_exp  2.83337101 r_exp_dash  4.16004539 r_wp  4.85270523 r_wp_dash  7.12489608 r_p  3.66570703 r_p_dash  5.73866522 weighted_Durbin_Watson  0.625590694 gof  1.71269672
	bkg @  381.691158`  170.770937` -202.318063`  64.1935746`
	bghump(scaleStart_78, 1e-05`, scaleMiddle_78, 0.877317955`, scaleEnd_78, 0.119670201`)
	One_on_X(oneOnX_78, 5982.5751`)

'Structures
	str
		local CIF_PHASE_ID  1`
		phase_name Diamond
		Cubic(adia_78  3.567916` min 3.5 max 4.0)
		CS_L(csdia_78, 158.631725` min 100 max 200)
		scale scaledia_78  0.0111385816`

   str
		local CIF_PHASE_ID  2`
      phase_name Quartz
      Trigonal(aqtz_78  4.922981` min 4.9 max 4.94, cqtz_78  5.410661` min 5.39 max 5.42)
      CS_L(csqtz_78, 379.412234` min 200 max 500)
      scale scaleqtz_78  0.000322650804`

	'this belongs to the sodalites
	prm NaOH_occ_78  0.474414839` min 0 max 1'how much NaOH is in the str?
	prm H2O_occ_78  1` min 0 max 1 'how much water is in the cage?

   str
		local CIF_PHASE_ID  4`
		local !nax 0.1755 min 0 max 1	'Na position
		'Na occupancy -> 3/4 occ = Na6, 1/4 occ = Na2 for the NaOH in the cage
		' This prm should vary between 0.75 and 1
		local !na_occ =(3/4) + ((1/4) * NaOH_occ_78);:0.86860371`

		'OW occ
		'depends on both Na and H2O occ
		'max value is 1/6 = 4 O atoms -> (OH)2.2H2O
		local !OW_occ = ((1/12) * NaOH_occ_78) + ((1/12) * H2O_occ_78);:0.122867903`

      phase_name "Sodalite_basic_1"
      Cubic(asod1_78  8.942429` min =8.9; max =8.97;)
      CS_L(cssod1_78, 46.7235786` min 20 max 100)
      scale scalesod1_78  7.81826113e-05`
      sodalite(nax, na_occ, OW_occ)

   str
		local CIF_PHASE_ID  5`
		local !nax 0.1755 min 0 max 1	'Na position
		'Na occupancy -> 3/4 occ = Na6, 1/4 occ = Na2 for the NaOH in the cage
		' This prm should vary between 0.75 and 1
		local !na_occ =(3/4) + ((1/4) * NaOH_occ_78);:0.86860371`

		'OW occ
		'depends on both Na and H2O occ
		'max value is 1/6 = 4 O atoms -> (OH)2.2H2O
		local !OW_occ = ((1/12) * NaOH_occ_78) + ((1/12) * H2O_occ_78);:0.122867903`

      phase_name "Sodalite_basic_2"
      Cubic(asod2_78  8.986615` min =8.95; max =9.02;)
		CS_L(cssod1_78, 46.7235786` min 20 max 100)
      scale scalesod2_78  4.15218139e-05`
      sodalite(nax, na_occ, OW_occ)

   str
		local CIF_PHASE_ID  6`
      phase_name "Na6_sodalite"
      Cubic(ana6_78  8.915479` min =8.85; max =8.95;)
      CS_L(csna6_78, 41.689549` min 20 max 100)
      scale scalena6_78  5.62615204e-05`

	'analcime requirements
	prm OW_occ_anal_78  0.839007712` min 0 max 1 ' water occupancy
	prm !na_occ_anal_78 =al_occ_anal_78; min 0.0001 max 1
	prm !si_occ_anal_78 1 min 0.0001 max 1
	prm !al_occ_anal_78 1 min 0.0001 max 1
	prm  !o_occ_anal_78  =(1/3 * al_occ_anal_78) + (2/3 * si_occ_anal_78);:1

	'these are parameters that are common to the two analcime structures
	str
		local CIF_PHASE_ID  7`
		phase_name "Analcime_1C_#28274_1"
		Cubic(aanal1_78  13.708362` min 13.65 max 13.75)
		CS_L(csanal1_78, 402.275562` min 100 max 600)
		scale scaleanal1_78  2.00783266e-07`
		analcime(78)

	str
		local CIF_PHASE_ID  8`
		phase_name "Analcime_1C_#28274_2"
		Cubic(aanal2_78  13.720100` min 13.65 max 13.75)
		CS_L(csanal2_78, 327.210656` min 100 max 500)
		scale scaleanal2_78  2.26539133e-07`
		analcime(78)

'**************************************************************
'**************************************************************

'General info
XY(filename_80, 0.002)
	local CIF_DATETIME = datetime_80;
	local CIF_ID  80`
	r_exp  2.83333203 r_exp_dash  4.13581835 r_wp  4.84886726 r_wp_dash  7.07789769 r_p  3.68067221 r_p_dash  5.72583997 weighted_Durbin_Watson  0.62174713 gof  1.7113657
	bkg @  375.621042`  176.305147` -205.480494`  66.716482`
	bghump(scaleStart_80, 1e-05`, scaleMiddle_80, 0.813372358`, scaleEnd_80, 0.192613837`)
	One_on_X(oneOnX_80, 6123.72335`)

'Structures
	str
		local CIF_PHASE_ID  1`
		phase_name Diamond
		Cubic(adia_80  3.567917` min 3.5 max 4.0)
		CS_L(csdia_80, 158.378095` min 100 max 200)
		scale scaledia_80  0.0111721428`

   str
		local CIF_PHASE_ID  2`
      phase_name Quartz
      Trigonal(aqtz_80  4.923016` min 4.9 max 4.94, cqtz_80  5.410794` min 5.39 max 5.42)
      CS_L(csqtz_80, 371.620756` min 200 max 500)
      scale scaleqtz_80  0.000320640434`

	'this belongs to the sodalites
	prm NaOH_occ_80  0.464373859` min 0 max 1'how much NaOH is in the str?
	prm H2O_occ_80  1` min 0 max 1 'how much water is in the cage?

   str
		local CIF_PHASE_ID  4`
		local !nax 0.1755 min 0 max 1	'Na position
		'Na occupancy -> 3/4 occ = Na6, 1/4 occ = Na2 for the NaOH in the cage
		' This prm should vary between 0.75 and 1
		local !na_occ =(3/4) + ((1/4) * NaOH_occ_80);:0.866093465`

		'OW occ
		'depends on both Na and H2O occ
		'max value is 1/6 = 4 O atoms -> (OH)2.2H2O
		local !OW_occ = ((1/12) * NaOH_occ_80) + ((1/12) * H2O_occ_80);:0.122031155`

      phase_name "Sodalite_basic_1"
      Cubic(asod1_80  8.941877` min =8.9; max =8.97;)
      CS_L(cssod1_80, 47.0100904` min 20 max 100)
      scale scalesod1_80  7.6383188e-05`
      sodalite(nax, na_occ, OW_occ)

   str
		local CIF_PHASE_ID  5`
		local !nax 0.1755 min 0 max 1	'Na position
		'Na occupancy -> 3/4 occ = Na6, 1/4 occ = Na2 for the NaOH in the cage
		' This prm should vary between 0.75 and 1
		local !na_occ =(3/4) + ((1/4) * NaOH_occ_80);:0.866093465`

		'OW occ
		'depends on both Na and H2O occ
		'max value is 1/6 = 4 O atoms -> (OH)2.2H2O
		local !OW_occ = ((1/12) * NaOH_occ_80) + ((1/12) * H2O_occ_80);:0.122031155`

      phase_name "Sodalite_basic_2"
      Cubic(asod2_80  8.986214` min =8.95; max =9.02;)
		CS_L(cssod1_80, 47.0100904` min 20 max 100)
      scale scalesod2_80  4.22272767e-05`
      sodalite(nax, na_occ, OW_occ)

   str
		local CIF_PHASE_ID  6`
      phase_name "Na6_sodalite"
      Cubic(ana6_80  8.915148` min =8.85; max =8.95;)
      CS_L(csna6_80, 40.6329492` min 20 max 100)
      scale scalena6_80  5.75727707e-05`

	'analcime requirements
	prm OW_occ_anal_80  0.831479717` min 0 max 1 ' water occupancy
	prm !na_occ_anal_80 =al_occ_anal_80; min 0.0001 max 1
	prm !si_occ_anal_80 1 min 0.0001 max 1
	prm !al_occ_anal_80 1 min 0.0001 max 1
	prm  !o_occ_anal_80  =(1/3 * al_occ_anal_80) + (2/3 * si_occ_anal_80);:1

	'these are parameters that are common to the two analcime structures
	str
		local CIF_PHASE_ID  7`
		phase_name "Analcime_1C_#28274_1"
		Cubic(aanal1_80  13.706805` min 13.65 max 13.75)
		CS_L(csanal1_80, 427.16763` min 100 max 600)
		scale scaleanal1_80  1.97141263e-07`
		analcime(80)

	str
		local CIF_PHASE_ID  8`
		phase_name "Analcime_1C_#28274_2"
		Cubic(aanal2_80  13.718464` min 13.65 max 13.75)
		CS_L(csanal2_80, 302.535735` min 100 max 500)
		scale scaleanal2_80  2.96092841e-07`
		analcime(80)

'**************************************************************
'**************************************************************

'General info
XY(filename_82, 0.002)
	local CIF_DATETIME = datetime_82;
	local CIF_ID  82`
	r_exp  2.83355657 r_exp_dash  4.08798509 r_wp  4.78891921 r_wp_dash  6.90899576 r_p  3.62963842 r_p_dash  5.57919747 weighted_Durbin_Watson  0.619270043 gof  1.69007362
	bkg @  364.212337`  188.337903` -210.598997`  67.731272`
	bghump(scaleStart_82, 1e-05`, scaleMiddle_82, 0.8143901`, scaleEnd_82, 0.194078173`)
	One_on_X(oneOnX_82, 6305.19807`)

'Structures
	str
		local CIF_PHASE_ID  1`
		phase_name Diamond
		Cubic(adia_82  3.567935` min 3.5 max 4.0)
		CS_L(csdia_82, 158.172088` min 100 max 200)
		scale scaledia_82  0.0113191627`

   str
		local CIF_PHASE_ID  2`
      phase_name Quartz
      Trigonal(aqtz_82  4.922881` min 4.9 max 4.94, cqtz_82  5.410842` min 5.39 max 5.42)
      CS_L(csqtz_82, 375.589749` min 200 max 500)
      scale scaleqtz_82  0.000320691031`

	'this belongs to the sodalites
	prm NaOH_occ_82  0.460945786` min 0 max 1'how much NaOH is in the str?
	prm H2O_occ_82  1` min 0 max 1 'how much water is in the cage?

   str
		local CIF_PHASE_ID  4`
		local !nax 0.1755 min 0 max 1	'Na position
		'Na occupancy -> 3/4 occ = Na6, 1/4 occ = Na2 for the NaOH in the cage
		' This prm should vary between 0.75 and 1
		local !na_occ =(3/4) + ((1/4) * NaOH_occ_82);:0.865236446`

		'OW occ
		'depends on both Na and H2O occ
		'max value is 1/6 = 4 O atoms -> (OH)2.2H2O
		local !OW_occ = ((1/12) * NaOH_occ_82) + ((1/12) * H2O_occ_82);:0.121745482`

      phase_name "Sodalite_basic_1"
      Cubic(asod1_82  8.942367` min =8.9; max =8.97;)
      CS_L(cssod1_82, 47.2692114` min 20 max 100)
      scale scalesod1_82  7.60775294e-05`
      sodalite(nax, na_occ, OW_occ)

   str
		local CIF_PHASE_ID  5`
		local !nax 0.1755 min 0 max 1	'Na position
		'Na occupancy -> 3/4 occ = Na6, 1/4 occ = Na2 for the NaOH in the cage
		' This prm should vary between 0.75 and 1
		local !na_occ =(3/4) + ((1/4) * NaOH_occ_82);:0.865236446`

		'OW occ
		'depends on both Na and H2O occ
		'max value is 1/6 = 4 O atoms -> (OH)2.2H2O
		local !OW_occ = ((1/12) * NaOH_occ_82) + ((1/12) * H2O_occ_82);:0.121745482`

      phase_name "Sodalite_basic_2"
      Cubic(asod2_82  8.986863` min =8.95; max =9.02;)
		CS_L(cssod1_82, 47.2692114` min 20 max 100)
      scale scalesod2_82  4.07077476e-05`
      sodalite(nax, na_occ, OW_occ)

   str
		local CIF_PHASE_ID  6`
      phase_name "Na6_sodalite"
      Cubic(ana6_82  8.914872` min =8.85; max =8.95;)
      CS_L(csna6_82, 40.0467846` min 20 max 100)
      scale scalena6_82  5.95446321e-05`

	'analcime requirements
	prm OW_occ_anal_82  0.83534635` min 0 max 1 ' water occupancy
	prm !na_occ_anal_82 =al_occ_anal_82; min 0.0001 max 1
	prm !si_occ_anal_82 1 min 0.0001 max 1
	prm !al_occ_anal_82 1 min 0.0001 max 1
	prm  !o_occ_anal_82  =(1/3 * al_occ_anal_82) + (2/3 * si_occ_anal_82);:1

	'these are parameters that are common to the two analcime structures
	str
		local CIF_PHASE_ID  7`
		phase_name "Analcime_1C_#28274_1"
		Cubic(aanal1_82  13.705195` min 13.65 max 13.75)
		CS_L(csanal1_82, 417.232401` min 100 max 600)
		scale scaleanal1_82  2.10670991e-07`
		analcime(82)

	str
		local CIF_PHASE_ID  8`
		phase_name "Analcime_1C_#28274_2"
		Cubic(aanal2_82  13.716297` min 13.65 max 13.75)
		CS_L(csanal2_82, 277.866689` min 100 max 500)
		scale scaleanal2_82  3.55182677e-07`
		analcime(82)

'**************************************************************
'**************************************************************

'General info
XY(filename_84, 0.002)
	local CIF_DATETIME = datetime_84;
	local CIF_ID  84`
	r_exp  2.8336715 r_exp_dash  4.04015112 r_wp  4.77690016 r_wp_dash  6.81073953 r_p  3.62336983 r_p_dash  5.50383014 weighted_Durbin_Watson  0.612823046 gof  1.68576356
	bkg @  352.352391`  201.705605` -217.100566`  69.3184407`
	bghump(scaleStart_84, 1e-05`, scaleMiddle_84, 0.811349051`, scaleEnd_84, 0.199257704`)
	One_on_X(oneOnX_84, 6508.83886`)

'Structures
	str
		local CIF_PHASE_ID  1`
		phase_name Diamond
		Cubic(adia_84  3.567933` min 3.5 max 4.0)
		CS_L(csdia_84, 157.393078` min 100 max 200)
		scale scaledia_84  0.0111496059`

   str
		local CIF_PHASE_ID  2`
      phase_name Quartz
      Trigonal(aqtz_84  4.922907` min 4.9 max 4.94, cqtz_84  5.410677` min 5.39 max 5.42)
      CS_L(csqtz_84, 382.044392` min 200 max 500)
      scale scaleqtz_84  0.000320410672`

	'this belongs to the sodalites
	prm NaOH_occ_84  0.465674541` min 0 max 1'how much NaOH is in the str?
	prm H2O_occ_84  1` min 0 max 1 'how much water is in the cage?

   str
		local CIF_PHASE_ID  4`
		local !nax 0.1755 min 0 max 1	'Na position
		'Na occupancy -> 3/4 occ = Na6, 1/4 occ = Na2 for the NaOH in the cage
		' This prm should vary between 0.75 and 1
		local !na_occ =(3/4) + ((1/4) * NaOH_occ_84);:0.866418635`

		'OW occ
		'depends on both Na and H2O occ
		'max value is 1/6 = 4 O atoms -> (OH)2.2H2O
		local !OW_occ = ((1/12) * NaOH_occ_84) + ((1/12) * H2O_occ_84);:0.122139545`

      phase_name "Sodalite_basic_1"
      Cubic(asod1_84  8.941799` min =8.9; max =8.97;)
      CS_L(cssod1_84, 46.6415295` min 20 max 100)
      scale scalesod1_84  7.60099414e-05`
      sodalite(nax, na_occ, OW_occ)

   str
		local CIF_PHASE_ID  5`
		local !nax 0.1755 min 0 max 1	'Na position
		'Na occupancy -> 3/4 occ = Na6, 1/4 occ = Na2 for the NaOH in the cage
		' This prm should vary between 0.75 and 1
		local !na_occ =(3/4) + ((1/4) * NaOH_occ_84);:0.866418635`

		'OW occ
		'depends on both Na and H2O occ
		'max value is 1/6 = 4 O atoms -> (OH)2.2H2O
		local !OW_occ = ((1/12) * NaOH_occ_84) + ((1/12) * H2O_occ_84);:0.122139545`

      phase_name "Sodalite_basic_2"
      Cubic(asod2_84  8.986547` min =8.95; max =9.02;)
		CS_L(cssod1_84, 46.6415295` min 20 max 100)
      scale scalesod2_84  4.03863561e-05`
      sodalite(nax, na_occ, OW_occ)

   str
		local CIF_PHASE_ID  6`
      phase_name "Na6_sodalite"
      Cubic(ana6_84  8.914257` min =8.85; max =8.95;)
      CS_L(csna6_84, 39.2391605` min 20 max 100)
      scale scalena6_84  5.98360971e-05`

	'analcime requirements
	prm OW_occ_anal_84  0.848780245` min 0 max 1 ' water occupancy
	prm !na_occ_anal_84 =al_occ_anal_84; min 0.0001 max 1
	prm !si_occ_anal_84 1 min 0.0001 max 1
	prm !al_occ_anal_84 1 min 0.0001 max 1
	prm  !o_occ_anal_84  =(1/3 * al_occ_anal_84) + (2/3 * si_occ_anal_84);:1

	'these are parameters that are common to the two analcime structures
	str
		local CIF_PHASE_ID  7`
		phase_name "Analcime_1C_#28274_1"
		Cubic(aanal1_84  13.703818` min 13.65 max 13.75)
		CS_L(csanal1_84, 436.814754` min 100 max 600)
		scale scaleanal1_84  2.18497976e-07`
		analcime(84)

	str
		local CIF_PHASE_ID  8`
		phase_name "Analcime_1C_#28274_2"
		Cubic(aanal2_84  13.715287` min 13.65 max 13.75)
		CS_L(csanal2_84, 289.950212` min 100 max 500)
		scale scaleanal2_84  4.05891945e-07`
		analcime(84)

'**************************************************************
'**************************************************************

'General info
XY(filename_86, 0.002)
	local CIF_DATETIME = datetime_86;
	local CIF_ID  86`
	r_exp  2.83462 r_exp_dash  3.99299208 r_wp  4.80692381 r_wp_dash  6.77128106 r_p  3.63614577 r_p_dash  5.4559679 weighted_Durbin_Watson  0.629433151 gof  1.69579126
	bkg @  340.335768`  214.900527` -222.050456`  71.3612789`
	bghump(scaleStart_86, 1e-05`, scaleMiddle_86, 0.845412614`, scaleEnd_86, 0.160189152`)
	One_on_X(oneOnX_86, 6695.94566`)

'Structures
	str
		local CIF_PHASE_ID  1`
		phase_name Diamond
		Cubic(adia_86  3.567939` min 3.5 max 4.0)
		CS_L(csdia_86, 159.378888` min 100 max 200)
		scale scaledia_86  0.0111476264`

   str
		local CIF_PHASE_ID  2`
      phase_name Quartz
      Trigonal(aqtz_86  4.923000` min 4.9 max 4.94, cqtz_86  5.410654` min 5.39 max 5.42)
      CS_L(csqtz_86, 383.670543` min 300 max 400)
      scale scaleqtz_86  0.000315747142`

	'this belongs to the sodalites
	prm NaOH_occ_86  0.444871988` min 0 max 1'how much NaOH is in the str?
	prm H2O_occ_86  1` min 0 max 1 'how much water is in the cage?

   str
		local CIF_PHASE_ID  4`
		local !nax 0.1755 min 0 max 1	'Na position
		'Na occupancy -> 3/4 occ = Na6, 1/4 occ = Na2 for the NaOH in the cage
		' This prm should vary between 0.75 and 1
		local !na_occ =(3/4) + ((1/4) * NaOH_occ_86);:0.861217997`

		'OW occ
		'depends on both Na and H2O occ
		'max value is 1/6 = 4 O atoms -> (OH)2.2H2O
		local !OW_occ = ((1/12) * NaOH_occ_86) + ((1/12) * H2O_occ_86);:0.120405999`

      phase_name "Sodalite_basic_1"
      Cubic(asod1_86  8.941476` min =8.9; max =8.97;)
      CS_L(cssod1_86, 46.9936067` min 20 max 100)
      scale scalesod1_86  7.60366426e-05`
      sodalite(nax, na_occ, OW_occ)

   str
		local CIF_PHASE_ID  5`
		local !nax 0.1755 min 0 max 1	'Na position
		'Na occupancy -> 3/4 occ = Na6, 1/4 occ = Na2 for the NaOH in the cage
		' This prm should vary between 0.75 and 1
		local !na_occ =(3/4) + ((1/4) * NaOH_occ_86);:0.861217997`

		'OW occ
		'depends on both Na and H2O occ
		'max value is 1/6 = 4 O atoms -> (OH)2.2H2O
		local !OW_occ = ((1/12) * NaOH_occ_86) + ((1/12) * H2O_occ_86);:0.120405999`

      phase_name "Sodalite_basic_2"
      Cubic(asod2_86  8.986529` min =8.95; max =9.02;)
		CS_L(cssod1_86, 46.9936067` min 20 max 100)
      scale scalesod2_86  3.96723091e-05`
      sodalite(nax, na_occ, OW_occ)

   str
		local CIF_PHASE_ID  6`
      phase_name "Na6_sodalite"
      Cubic(ana6_86  8.913641` min =8.85; max =8.95;)
      CS_L(csna6_86, 38.7914759` min 20 max 100)
      scale scalena6_86  6.07099604e-05`

	'analcime requirements
	prm OW_occ_anal_86  0.86034971` min 0 max 1 ' water occupancy
	prm !na_occ_anal_86 =al_occ_anal_86; min 0.0001 max 1
	prm !si_occ_anal_86 1 min 0.0001 max 1
	prm !al_occ_anal_86 1 min 0.0001 max 1
	prm  !o_occ_anal_86  =(1/3 * al_occ_anal_86) + (2/3 * si_occ_anal_86);:1

	'these are parameters that are common to the two analcime structures
	str
		local CIF_PHASE_ID  7`
		phase_name "Analcime_1C_#28274_1"
		Cubic(aanal1_86  13.702831` min 13.65 max 13.75)
		CS_L(csanal1_86, 492.187207` min 100 max 600)
		scale scaleanal1_86  2.19588344e-07`
		analcime(86)

	str
		local CIF_PHASE_ID  8`
		phase_name "Analcime_1C_#28274_2"
		Cubic(aanal2_86  13.714514` min 13.65 max 13.75)
		CS_L(csanal2_86, 281.437968` min 100 max 500)
		scale scaleanal2_86  4.69405597e-07`
		analcime(86)

'**************************************************************
'**************************************************************

'General info
XY(filename_88, 0.002)
	local CIF_DATETIME = datetime_88;
	local CIF_ID  88`
	r_exp  2.83468795 r_exp_dash  3.9794743 r_wp  4.79852055 r_wp_dash  6.73639905 r_p  3.61259646 r_p_dash  5.40104545 weighted_Durbin_Watson  0.627925351 gof  1.69278617
	bkg @  336.577862`  218.525271` -224.258524`  72.8285463`
	bghump(scaleStart_88, 1e-05`, scaleMiddle_88, 0.829905712`, scaleEnd_88, 0.175741829`)
	One_on_X(oneOnX_88, 6785.04725`)

'Structures
	str
		local CIF_PHASE_ID  1`
		phase_name Diamond
		Cubic(adia_88  3.567934` min 3.5 max 4.0)
		CS_L(csdia_88, 155.934116` min 100 max 200)
		scale scaledia_88  0.0112162424`

   str
		local CIF_PHASE_ID  2`
      phase_name Quartz
      Trigonal(aqtz_88  4.923080` min 4.9 max 4.94, cqtz_88  5.410442` min 5.39 max 5.42)
      CS_L(csqtz_88, 374.053043` min 200 max 500)
      scale scaleqtz_88  0.000316843036`

	'this belongs to the sodalites
	prm NaOH_occ_88  0.448015241` min 0 max 1'how much NaOH is in the str?
	prm H2O_occ_88  1` min 0 max 1 'how much water is in the cage?

   str
		local CIF_PHASE_ID  4`
		local !nax 0.1755 min 0 max 1	'Na position
		'Na occupancy -> 3/4 occ = Na6, 1/4 occ = Na2 for the NaOH in the cage
		' This prm should vary between 0.75 and 1
		local !na_occ =(3/4) + ((1/4) * NaOH_occ_88);:0.86200381`

		'OW occ
		'depends on both Na and H2O occ
		'max value is 1/6 = 4 O atoms -> (OH)2.2H2O
		local !OW_occ = ((1/12) * NaOH_occ_88) + ((1/12) * H2O_occ_88);:0.120667937`

      phase_name "Sodalite_basic_1"
      Cubic(asod1_88  8.940954` min =8.9; max =8.97;)
      CS_L(cssod1_88, 47.1563636` min 20 max 100)
      scale scalesod1_88  7.38572514e-05`
      sodalite(nax, na_occ, OW_occ)

   str
		local CIF_PHASE_ID  5`
		local !nax 0.1755 min 0 max 1	'Na position
		'Na occupancy -> 3/4 occ = Na6, 1/4 occ = Na2 for the NaOH in the cage
		' This prm should vary between 0.75 and 1
		local !na_occ =(3/4) + ((1/4) * NaOH_occ_88);:0.86200381`

		'OW occ
		'depends on both Na and H2O occ
		'max value is 1/6 = 4 O atoms -> (OH)2.2H2O
		local !OW_occ = ((1/12) * NaOH_occ_88) + ((1/12) * H2O_occ_88);:0.120667937`

      phase_name "Sodalite_basic_2"
      Cubic(asod2_88  8.984396` min =8.95; max =9.02;)
		CS_L(cssod1_88, 47.1563636` min 20 max 100)
      scale scalesod2_88  4.01838487e-05`
      sodalite(nax, na_occ, OW_occ)

   str
		local CIF_PHASE_ID  6`
      phase_name "Na6_sodalite"
      Cubic(ana6_88  8.913058` min =8.85; max =8.95;)
      CS_L(csna6_88, 37.9641825` min 20 max 100)
      scale scalena6_88  6.18597876e-05`

	'analcime requirements
	prm OW_occ_anal_88  0.845303155` min 0 max 1 ' water occupancy
	prm !na_occ_anal_88 =al_occ_anal_88; min 0.0001 max 1
	prm !si_occ_anal_88 1 min 0.0001 max 1
	prm !al_occ_anal_88 1 min 0.0001 max 1
	prm  !o_occ_anal_88  =(1/3 * al_occ_anal_88) + (2/3 * si_occ_anal_88);:1

	'these are parameters that are common to the two analcime structures
	str
		local CIF_PHASE_ID  7`
		phase_name "Analcime_1C_#28274_1"
		Cubic(aanal1_88  13.702561` min 13.65 max 13.75)
		CS_L(csanal1_88, 463.022318` min 100 max 600)
		scale scaleanal1_88  2.95946304e-07`
		analcime(88)

	str
		local CIF_PHASE_ID  8`
		phase_name "Analcime_1C_#28274_2"
		Cubic(aanal2_88  13.714607` min 13.65 max 13.75)
		CS_L(csanal2_88, 289.625635` min 100 max 500)
		scale scaleanal2_88  4.57002712e-07`
		analcime(88)

'**************************************************************
'**************************************************************

'General info
XY(filename_90, 0.002)
	local CIF_DATETIME = datetime_90;
	local CIF_ID  90`
	r_exp  2.83519032 r_exp_dash  3.9253804 r_wp  4.79014771 r_wp_dash  6.63205988 r_p  3.63982734 r_p_dash  5.36587815 weighted_Durbin_Watson  0.616676437 gof  1.68953304
	bkg @  322.88937`  232.464194` -229.653764`  72.9704983`
	bghump(scaleStart_90, 1e-05`, scaleMiddle_90, 0.837587472`, scaleEnd_90, 0.172437342`)
	One_on_X(oneOnX_90, 6993.62975`)

'Structures
	str
		local CIF_PHASE_ID  1`
		phase_name Diamond
		Cubic(adia_90  3.567893` min 3.5 max 4.0)
		CS_L(csdia_90, 158.474716` min 100 max 200)
		scale scaledia_90  0.0112012479`

   str
		local CIF_PHASE_ID  2`
      phase_name Quartz
      Trigonal(aqtz_90  4.923023` min 4.9 max 4.94, cqtz_90  5.410570` min 5.39 max 5.42)
      CS_L(csqtz_90, 380.752144` min 200 max 500)
      scale scaleqtz_90  0.000309058539`

	'this belongs to the sodalites
	prm NaOH_occ_90  0.430008936` min 0 max 1'how much NaOH is in the str?
	prm H2O_occ_90  1` min 0 max 1 'how much water is in the cage?

   str
		local CIF_PHASE_ID  4`
		local !nax 0.1755 min 0 max 1	'Na position
		'Na occupancy -> 3/4 occ = Na6, 1/4 occ = Na2 for the NaOH in the cage
		' This prm should vary between 0.75 and 1
		local !na_occ =(3/4) + ((1/4) * NaOH_occ_90);:0.857502234`

		'OW occ
		'depends on both Na and H2O occ
		'max value is 1/6 = 4 O atoms -> (OH)2.2H2O
		local !OW_occ = ((1/12) * NaOH_occ_90) + ((1/12) * H2O_occ_90);:0.119167411`

      phase_name "Sodalite_basic_1"
      Cubic(asod1_90  8.941390` min =8.9; max =8.97;)
      CS_L(cssod1_90, 47.2445961` min 20 max 100)
      scale scalesod1_90  7.49019051e-05`
      sodalite(nax, na_occ, OW_occ)

   str
		local CIF_PHASE_ID  5`
		local !nax 0.1755 min 0 max 1	'Na position
		'Na occupancy -> 3/4 occ = Na6, 1/4 occ = Na2 for the NaOH in the cage
		' This prm should vary between 0.75 and 1
		local !na_occ =(3/4) + ((1/4) * NaOH_occ_90);:0.857502234`

		'OW occ
		'depends on both Na and H2O occ
		'max value is 1/6 = 4 O atoms -> (OH)2.2H2O
		local !OW_occ = ((1/12) * NaOH_occ_90) + ((1/12) * H2O_occ_90);:0.119167411`

      phase_name "Sodalite_basic_2"
      Cubic(asod2_90  8.986490` min =8.95; max =9.02;)
		CS_L(cssod1_90, 47.2445961` min 20 max 100)
      scale scalesod2_90  3.81046224e-05`
      sodalite(nax, na_occ, OW_occ)

   str
		local CIF_PHASE_ID  6`
      phase_name "Na6_sodalite"
      Cubic(ana6_90  8.912947` min =8.85; max =8.95;)
      CS_L(csna6_90, 38.6092396` min 20 max 100)
      scale scalena6_90  6.26719392e-05`

	'analcime requirements
	prm OW_occ_anal_90  0.844508081` min 0 max 1 ' water occupancy
	prm !na_occ_anal_90 =al_occ_anal_90; min 0.0001 max 1
	prm !si_occ_anal_90 1 min 0.0001 max 1
	prm !al_occ_anal_90 1 min 0.0001 max 1
	prm  !o_occ_anal_90  =(1/3 * al_occ_anal_90) + (2/3 * si_occ_anal_90);:1

	'these are parameters that are common to the two analcime structures
	str
		local CIF_PHASE_ID  7`
		phase_name "Analcime_1C_#28274_1"
		Cubic(aanal1_90  13.700949` min 13.65 max 13.75)
		CS_L(csanal1_90, 419.478575` min 100 max 600)
		scale scaleanal1_90  3.2704368e-07`
		analcime(90)

	str
		local CIF_PHASE_ID  8`
		phase_name "Analcime_1C_#28274_2"
		Cubic(aanal2_90  13.713543` min 13.65 max 13.75)
		CS_L(csanal2_90, 280.002374` min 100 max 500)
		scale scaleanal2_90  5.08171991e-07`
		analcime(90)

'**************************************************************
'**************************************************************

'General info
XY(filename_92, 0.002)
	local CIF_DATETIME = datetime_92;
	local CIF_ID  92`
	r_exp  2.83604364 r_exp_dash  3.91605879 r_wp  4.79510219 r_wp_dash  6.62116118 r_p  3.60318044 r_p_dash  5.29782333 weighted_Durbin_Watson  0.643840354 gof  1.69077165
	bkg @  320.096944`  236.577155` -230.625119`  74.3848551`
	bghump(scaleStart_92, 1e-05`, scaleMiddle_92, 0.823267436`, scaleEnd_92, 0.186525917`)
	One_on_X(oneOnX_92, 7045.35909`)

'Structures
	str
		local CIF_PHASE_ID  1`
		phase_name Diamond
		Cubic(adia_92  3.567926` min 3.5 max 4.0)
		CS_L(csdia_92, 158.969968` min 100 max 200)
		scale scaledia_92  0.0111914931`

   str
		local CIF_PHASE_ID  2`
      phase_name Quartz
      Trigonal(aqtz_92  4.922955` min 4.9 max 4.94, cqtz_92  5.410602` min 5.39 max 5.42)
      CS_L(csqtz_92, 373.873461` min 200 max 500)
      scale scaleqtz_92  0.00031423537`

	'this belongs to the sodalites
	prm NaOH_occ_92  0.431112158` min 0 max 1'how much NaOH is in the str?
	prm H2O_occ_92  1` min 0 max 1 'how much water is in the cage?

   str
		local CIF_PHASE_ID  4`
		local !nax 0.1755 min 0 max 1	'Na position
		'Na occupancy -> 3/4 occ = Na6, 1/4 occ = Na2 for the NaOH in the cage
		' This prm should vary between 0.75 and 1
		local !na_occ =(3/4) + ((1/4) * NaOH_occ_92);:0.857778039`

		'OW occ
		'depends on both Na and H2O occ
		'max value is 1/6 = 4 O atoms -> (OH)2.2H2O
		local !OW_occ = ((1/12) * NaOH_occ_92) + ((1/12) * H2O_occ_92);:0.119259346`

      phase_name "Sodalite_basic_1"
      Cubic(asod1_92  8.940478` min =8.9; max =8.97;)
      CS_L(cssod1_92, 47.0840781` min 20 max 100)
      scale scalesod1_92  7.36442784e-05`
      sodalite(nax, na_occ, OW_occ)

   str
		local CIF_PHASE_ID  5`
		local !nax 0.1755 min 0 max 1	'Na position
		'Na occupancy -> 3/4 occ = Na6, 1/4 occ = Na2 for the NaOH in the cage
		' This prm should vary between 0.75 and 1
		local !na_occ =(3/4) + ((1/4) * NaOH_occ_92);:0.857778039`

		'OW occ
		'depends on both Na and H2O occ
		'max value is 1/6 = 4 O atoms -> (OH)2.2H2O
		local !OW_occ = ((1/12) * NaOH_occ_92) + ((1/12) * H2O_occ_92);:0.119259346`

      phase_name "Sodalite_basic_2"
      Cubic(asod2_92  8.984755` min =8.95; max =9.02;)
		CS_L(cssod1_92, 47.0840781` min 20 max 100)
      scale scalesod2_92  3.89842714e-05`
      sodalite(nax, na_occ, OW_occ)

   str
		local CIF_PHASE_ID  6`
      phase_name "Na6_sodalite"
      Cubic(ana6_92  8.912541` min =8.85; max =8.95;)
      CS_L(csna6_92, 37.6812296` min 20 max 100)
      scale scalena6_92  6.28397209e-05`

	'analcime requirements
	prm OW_occ_anal_92  0.830629913` min 0 max 1 ' water occupancy
	prm !na_occ_anal_92 =al_occ_anal_92; min 0.0001 max 1
	prm !si_occ_anal_92 1 min 0.0001 max 1
	prm !al_occ_anal_92 1 min 0.0001 max 1
	prm  !o_occ_anal_92  =(1/3 * al_occ_anal_92) + (2/3 * si_occ_anal_92);:1

	'these are parameters that are common to the two analcime structures
	str
		local CIF_PHASE_ID  7`
		phase_name "Analcime_1C_#28274_1"
		Cubic(aanal1_92  13.700229` min 13.65 max 13.75)
		CS_L(csanal1_92, 403.268802` min 100 max 600)
		scale scaleanal1_92  3.82492375e-07`
		analcime(92)

	str
		local CIF_PHASE_ID  8`
		phase_name "Analcime_1C_#28274_2"
		Cubic(aanal2_92  13.713116` min 13.65 max 13.75)
		CS_L(csanal2_92, 299.782167` min 100 max 500)
		scale scaleanal2_92  5.28180529e-07`
		analcime(92)

'**************************************************************
'**************************************************************

'General info
XY(filename_94, 0.002)
	local CIF_DATETIME = datetime_94;
	local CIF_ID  94`
	r_exp  2.8360554 r_exp_dash  3.86698798 r_wp  4.77526173 r_wp_dash  6.5111139 r_p  3.58396757 r_p_dash  5.20283562 weighted_Durbin_Watson  0.633478705 gof  1.68376885
	bkg @  306.947108`  249.977224` -237.584962`  75.5426289`
	bghump(scaleStart_94, 1e-05`, scaleMiddle_94, 0.830124133`, scaleEnd_94, 0.17969348`)
	One_on_X(oneOnX_94, 7265.72947`)

'Structures
	str
		local CIF_PHASE_ID  1`
		phase_name Diamond
		Cubic(adia_94  3.567928` min 3.5 max 4.0)
		CS_L(csdia_94, 156.321583` min 100 max 200)
		scale scaledia_94  0.0112052779`

   str
		local CIF_PHASE_ID  2`
      phase_name Quartz
      Trigonal(aqtz_94  4.922857` min 4.9 max 4.94, cqtz_94  5.410798` min 5.39 max 5.42)
      CS_L(csqtz_94, 381.98205` min 200 max 500)
      scale scaleqtz_94  0.000310615332`

	'this belongs to the sodalites
	prm NaOH_occ_94  0.418475891` min 0 max 1'how much NaOH is in the str?
	prm H2O_occ_94  1` min 0 max 1 'how much water is in the cage?

   str
		local CIF_PHASE_ID  4`
		local !nax 0.1755 min 0 max 1	'Na position
		'Na occupancy -> 3/4 occ = Na6, 1/4 occ = Na2 for the NaOH in the cage
		' This prm should vary between 0.75 and 1
		local !na_occ =(3/4) + ((1/4) * NaOH_occ_94);:0.854618973`

		'OW occ
		'depends on both Na and H2O occ
		'max value is 1/6 = 4 O atoms -> (OH)2.2H2O
		local !OW_occ = ((1/12) * NaOH_occ_94) + ((1/12) * H2O_occ_94);:0.118206324`

      phase_name "Sodalite_basic_1"
      Cubic(asod1_94  8.940367` min =8.9; max =8.97;)
      CS_L(cssod1_94, 47.6703324` min 20 max 100)
      scale scalesod1_94  7.14786159e-05`
      sodalite(nax, na_occ, OW_occ)

   str
		local CIF_PHASE_ID  5`
		local !nax 0.1755 min 0 max 1	'Na position
		'Na occupancy -> 3/4 occ = Na6, 1/4 occ = Na2 for the NaOH in the cage
		' This prm should vary between 0.75 and 1
		local !na_occ =(3/4) + ((1/4) * NaOH_occ_94);:0.854618973`

		'OW occ
		'depends on both Na and H2O occ
		'max value is 1/6 = 4 O atoms -> (OH)2.2H2O
		local !OW_occ = ((1/12) * NaOH_occ_94) + ((1/12) * H2O_occ_94);:0.118206324`

      phase_name "Sodalite_basic_2"
      Cubic(asod2_94  8.985216` min =8.95; max =9.02;)
		CS_L(cssod1_94, 47.6703324` min 20 max 100)
      scale scalesod2_94  3.82927553e-05`
      sodalite(nax, na_occ, OW_occ)

   str
		local CIF_PHASE_ID  6`
      phase_name "Na6_sodalite"
      Cubic(ana6_94  8.912311` min =8.85; max =8.95;)
      CS_L(csna6_94, 37.0179014` min 20 max 100)
      scale scalena6_94  6.58920276e-05`

	'analcime requirements
	prm OW_occ_anal_94  0.847973185` min 0 max 1 ' water occupancy
	prm !na_occ_anal_94 =al_occ_anal_94; min 0.0001 max 1
	prm !si_occ_anal_94 1 min 0.0001 max 1
	prm !al_occ_anal_94 1 min 0.0001 max 1
	prm  !o_occ_anal_94  =(1/3 * al_occ_anal_94) + (2/3 * si_occ_anal_94);:1

	'these are parameters that are common to the two analcime structures
	str
		local CIF_PHASE_ID  7`
		phase_name "Analcime_1C_#28274_1"
		Cubic(aanal1_94  13.699686` min 13.65 max 13.75)
		CS_L(csanal1_94, 397.470454` min 100 max 600)
		scale scaleanal1_94  4.12858239e-07`
		analcime(94)

	str
		local CIF_PHASE_ID  8`
		phase_name "Analcime_1C_#28274_2"
		Cubic(aanal2_94  13.712584` min 13.65 max 13.75)
		CS_L(csanal2_94, 269.754942` min 100 max 500)
		scale scaleanal2_94  5.89005624e-07`
		analcime(94)

'**************************************************************
'**************************************************************

'General info
XY(filename_96, 0.002)
	local CIF_DATETIME = datetime_96;
	local CIF_ID  96`
	r_exp  2.83652853 r_exp_dash  3.84584757 r_wp  4.79979191 r_wp_dash  6.50769694 r_p  3.62996003 r_p_dash  5.23918027 weighted_Durbin_Watson  0.6513492 gof  1.69213595
	bkg @  301.338711`  256.171418` -239.137799`  76.4571827`
	bghump(scaleStart_96, 1e-05`, scaleMiddle_96, 0.827136084`, scaleEnd_96, 0.18241833`)
	One_on_X(oneOnX_96, 7372.42371`)

'Structures
	str
		local CIF_PHASE_ID  1`
		phase_name Diamond
		Cubic(adia_96  3.567896` min 3.5 max 4.0)
		CS_L(csdia_96, 156.729094` min 100 max 200)
		scale scaledia_96  0.0111947747`

   str
		local CIF_PHASE_ID  2`
      phase_name Quartz
      Trigonal(aqtz_96  4.923025` min 4.9 max 4.94, cqtz_96  5.410392` min 5.39 max 5.42)
      CS_L(csqtz_96, 377.819755` min 200 max 500)
      scale scaleqtz_96  0.000308556737`

	'this belongs to the sodalites
	prm NaOH_occ_96  0.414366454` min 0 max 1'how much NaOH is in the str?
	prm H2O_occ_96  1` min 0 max 1 'how much water is in the cage?

   str
		local CIF_PHASE_ID  4`
		local !nax 0.1755 min 0 max 1	'Na position
		'Na occupancy -> 3/4 occ = Na6, 1/4 occ = Na2 for the NaOH in the cage
		' This prm should vary between 0.75 and 1
		local !na_occ =(3/4) + ((1/4) * NaOH_occ_96);:0.853591614`

		'OW occ
		'depends on both Na and H2O occ
		'max value is 1/6 = 4 O atoms -> (OH)2.2H2O
		local !OW_occ = ((1/12) * NaOH_occ_96) + ((1/12) * H2O_occ_96);:0.117863871`

      phase_name "Sodalite_basic_1"
      Cubic(asod1_96  8.939562` min =8.9; max =8.97;)
      CS_L(cssod1_96, 47.5562933` min 20 max 100)
      scale scalesod1_96  7.10169302e-05`
      sodalite(nax, na_occ, OW_occ)

   str
		local CIF_PHASE_ID  5`
		local !nax 0.1755 min 0 max 1	'Na position
		'Na occupancy -> 3/4 occ = Na6, 1/4 occ = Na2 for the NaOH in the cage
		' This prm should vary between 0.75 and 1
		local !na_occ =(3/4) + ((1/4) * NaOH_occ_96);:0.853591614`

		'OW occ
		'depends on both Na and H2O occ
		'max value is 1/6 = 4 O atoms -> (OH)2.2H2O
		local !OW_occ = ((1/12) * NaOH_occ_96) + ((1/12) * H2O_occ_96);:0.117863871`

      phase_name "Sodalite_basic_2"
      Cubic(asod2_96  8.984455` min =8.95; max =9.02;)
		CS_L(cssod1_96, 47.5562933` min 20 max 100)
      scale scalesod2_96  3.87586669e-05`
      sodalite(nax, na_occ, OW_occ)

   str
		local CIF_PHASE_ID  6`
      phase_name "Na6_sodalite"
      Cubic(ana6_96  8.911672` min =8.85; max =8.95;)
      CS_L(csna6_96, 36.4804479` min 20 max 100)
      scale scalena6_96  6.53920142e-05`

	'analcime requirements
	prm OW_occ_anal_96  0.848778497` min 0 max 1 ' water occupancy
	prm !na_occ_anal_96 =al_occ_anal_96; min 0.0001 max 1
	prm !si_occ_anal_96 1 min 0.0001 max 1
	prm !al_occ_anal_96 1 min 0.0001 max 1
	prm  !o_occ_anal_96  =(1/3 * al_occ_anal_96) + (2/3 * si_occ_anal_96);:1

	'these are parameters that are common to the two analcime structures
	str
		local CIF_PHASE_ID  7`
		phase_name "Analcime_1C_#28274_1"
		Cubic(aanal1_96  13.699208` min 13.65 max 13.75)
		CS_L(csanal1_96, 369.740778` min 100 max 600)
		scale scaleanal1_96  5.03163099e-07`
		analcime(96)

	str
		local CIF_PHASE_ID  8`
		phase_name "Analcime_1C_#28274_2"
		Cubic(aanal2_96  13.712320` min 13.65 max 13.75)
		CS_L(csanal2_96, 284.641926` min 100 max 500)
		scale scaleanal2_96  5.84593778e-07`
		analcime(96)

'**************************************************************
'**************************************************************

'General info
XY(filename_98, 0.002)
	local CIF_DATETIME = datetime_98;
	local CIF_ID  98`
	r_exp  2.83703305 r_exp_dash  3.80452156 r_wp  4.74948619 r_wp_dash  6.36916181 r_p  3.6027931 r_p_dash  5.14276972 weighted_Durbin_Watson  0.618994671 gof  1.67410323
	bkg @  289.898187`  267.826009` -244.384838`  77.893817`
	bghump(scaleStart_98, 1e-05`, scaleMiddle_98, 0.832087396`, scaleEnd_98, 0.184032301`)
	One_on_X(oneOnX_98, 7534.4977`)

'Structures
	str
		local CIF_PHASE_ID  1`
		phase_name Diamond
		Cubic(adia_98  3.567933` min 3.5 max 4.0)
		CS_L(csdia_98, 156.554804` min 100 max 200)
		scale scaledia_98  0.0110567266`

   str
		local CIF_PHASE_ID  2`
      phase_name Quartz
      Trigonal(aqtz_98  4.922981` min 4.9 max 4.94, cqtz_98  5.410572` min 5.39 max 5.42)
      CS_L(csqtz_98, 388.142329` min 200 max 500)
      scale scaleqtz_98  0.000299559276`

	'this belongs to the sodalites
	prm NaOH_occ_98  0.404278187` min 0 max 1'how much NaOH is in the str?
	prm H2O_occ_98  1` min 0 max 1 'how much water is in the cage?

   str
		local CIF_PHASE_ID  4`
		local !nax 0.1755 min 0 max 1	'Na position
		'Na occupancy -> 3/4 occ = Na6, 1/4 occ = Na2 for the NaOH in the cage
		' This prm should vary between 0.75 and 1
		local !na_occ =(3/4) + ((1/4) * NaOH_occ_98);:0.851069547`

		'OW occ
		'depends on both Na and H2O occ
		'max value is 1/6 = 4 O atoms -> (OH)2.2H2O
		local !OW_occ = ((1/12) * NaOH_occ_98) + ((1/12) * H2O_occ_98);:0.117023182`

      phase_name "Sodalite_basic_1"
      Cubic(asod1_98  8.939763` min =8.9; max =8.97;)
      CS_L(cssod1_98, 47.5170574` min 20 max 100)
      scale scalesod1_98  7.04729885e-05`
      sodalite(nax, na_occ, OW_occ)

   str
		local CIF_PHASE_ID  5`
		local !nax 0.1755 min 0 max 1	'Na position
		'Na occupancy -> 3/4 occ = Na6, 1/4 occ = Na2 for the NaOH in the cage
		' This prm should vary between 0.75 and 1
		local !na_occ =(3/4) + ((1/4) * NaOH_occ_98);:0.851069547`

		'OW occ
		'depends on both Na and H2O occ
		'max value is 1/6 = 4 O atoms -> (OH)2.2H2O
		local !OW_occ = ((1/12) * NaOH_occ_98) + ((1/12) * H2O_occ_98);:0.117023182`

      phase_name "Sodalite_basic_2"
      Cubic(asod2_98  8.984773` min =8.95; max =9.02;)
		CS_L(cssod1_98, 47.5170574` min 20 max 100)
      scale scalesod2_98  3.73873593e-05`
      sodalite(nax, na_occ, OW_occ)

   str
		local CIF_PHASE_ID  6`
      phase_name "Na6_sodalite"
      Cubic(ana6_98  8.910885` min =8.85; max =8.95;)
      CS_L(csna6_98, 36.1795313` min 20 max 100)
      scale scalena6_98  6.60150233e-05`

	'analcime requirements
	prm OW_occ_anal_98  0.844598006` min 0 max 1 ' water occupancy
	prm !na_occ_anal_98 =al_occ_anal_98; min 0.0001 max 1
	prm !si_occ_anal_98 1 min 0.0001 max 1
	prm !al_occ_anal_98 1 min 0.0001 max 1
	prm  !o_occ_anal_98  =(1/3 * al_occ_anal_98) + (2/3 * si_occ_anal_98);:1

	'these are parameters that are common to the two analcime structures
	str
		local CIF_PHASE_ID  7`
		phase_name "Analcime_1C_#28274_1"
		Cubic(aanal1_98  13.697952` min 13.65 max 13.75)
		CS_L(csanal1_98, 364.111003` min 100 max 600)
		scale scaleanal1_98  5.28802709e-07`
		analcime(98)

	str
		local CIF_PHASE_ID  8`
		phase_name "Analcime_1C_#28274_2"
		Cubic(aanal2_98  13.711112` min 13.65 max 13.75)
		CS_L(csanal2_98, 279.894507` min 100 max 500)
		scale scaleanal2_98  6.55366206e-07`
		analcime(98)

'**************************************************************
'**************************************************************

'General info
XY(filename_100, 0.002)
	local CIF_DATETIME = datetime_100;
	local CIF_ID  100`
	r_exp  2.83758545 r_exp_dash  3.79085383 r_wp  4.76424047 r_wp_dash  6.36475608 r_p  3.60074663 r_p_dash  5.11943373 weighted_Durbin_Watson  0.654350864 gof  1.67897692
	bkg @  285.822072`  272.23856` -245.790821`  79.627509`
	bghump(scaleStart_100, 1e-05`, scaleMiddle_100, 0.803679889`, scaleEnd_100, 0.214665655`)
	One_on_X(oneOnX_100, 7636.44496`)

'Structures
	str
		local CIF_PHASE_ID  1`
		phase_name Diamond
		Cubic(adia_100  3.567922` min 3.5 max 4.0)
		CS_L(csdia_100, 158.617292` min 100 max 200)
		scale scaledia_100  0.0108264456`

   str
		local CIF_PHASE_ID  2`
      phase_name Quartz
      Trigonal(aqtz_100  4.922852` min 4.9 max 4.94, cqtz_100  5.410811` min 5.39 max 5.42)
      CS_L(csqtz_100, 384.48247` min 200 max 500)
      scale scaleqtz_100  0.000301266724`

	'this belongs to the sodalites
	prm NaOH_occ_100  0.401571173` min 0 max 1'how much NaOH is in the str?
	prm H2O_occ_100  1` min 0 max 1 'how much water is in the cage?

   str
		local CIF_PHASE_ID  4`
		local !nax 0.1755 min 0 max 1	'Na position
		'Na occupancy -> 3/4 occ = Na6, 1/4 occ = Na2 for the NaOH in the cage
		' This prm should vary between 0.75 and 1
		local !na_occ =(3/4) + ((1/4) * NaOH_occ_100);:0.850392793`

		'OW occ
		'depends on both Na and H2O occ
		'max value is 1/6 = 4 O atoms -> (OH)2.2H2O
		local !OW_occ = ((1/12) * NaOH_occ_100) + ((1/12) * H2O_occ_100);:0.116797598`

      phase_name "Sodalite_basic_1"
      Cubic(asod1_100  8.939288` min =8.9; max =8.97;)
      CS_L(cssod1_100, 47.6512832` min 20 max 100)
      scale scalesod1_100  6.85855968e-05`
      sodalite(nax, na_occ, OW_occ)

   str
		local CIF_PHASE_ID  5`
		local !nax 0.1755 min 0 max 1	'Na position
		'Na occupancy -> 3/4 occ = Na6, 1/4 occ = Na2 for the NaOH in the cage
		' This prm should vary between 0.75 and 1
		local !na_occ =(3/4) + ((1/4) * NaOH_occ_100);:0.850392793`

		'OW occ
		'depends on both Na and H2O occ
		'max value is 1/6 = 4 O atoms -> (OH)2.2H2O
		local !OW_occ = ((1/12) * NaOH_occ_100) + ((1/12) * H2O_occ_100);:0.116797598`

      phase_name "Sodalite_basic_2"
      Cubic(asod2_100  8.984576` min =8.95; max =9.02;)
		CS_L(cssod1_100, 47.6512832` min 20 max 100)
      scale scalesod2_100  3.70728388e-05`
      sodalite(nax, na_occ, OW_occ)

   str
		local CIF_PHASE_ID  6`
      phase_name "Na6_sodalite"
      Cubic(ana6_100  8.910286` min =8.85; max =8.95;)
      CS_L(csna6_100, 35.7350839` min 20 max 100)
      scale scalena6_100  6.69263613e-05`

	'analcime requirements
	prm OW_occ_anal_100  0.836162986` min 0 max 1 ' water occupancy
	prm !na_occ_anal_100 =al_occ_anal_100; min 0.0001 max 1
	prm !si_occ_anal_100 1 min 0.0001 max 1
	prm !al_occ_anal_100 1 min 0.0001 max 1
	prm  !o_occ_anal_100  =(1/3 * al_occ_anal_100) + (2/3 * si_occ_anal_100);:1

	'these are parameters that are common to the two analcime structures
	str
		local CIF_PHASE_ID  7`
		phase_name "Analcime_1C_#28274_1"
		Cubic(aanal1_100  13.697611` min 13.65 max 13.75)
		CS_L(csanal1_100, 371.371718` min 100 max 600)
		scale scaleanal1_100  5.96662284e-07`
		analcime(100)

	str
		local CIF_PHASE_ID  8`
		phase_name "Analcime_1C_#28274_2"
		Cubic(aanal2_100  13.710649` min 13.65 max 13.75)
		CS_L(csanal2_100, 269.163903` min 100 max 500)
		scale scaleanal2_100  7.06291139e-07`
		analcime(100)

'**************************************************************
'**************************************************************

'General info
XY(filename_102, 0.002)
	local CIF_DATETIME = datetime_102;
	local CIF_ID  102`
	r_exp  2.83835405 r_exp_dash  3.76711108 r_wp  4.75543095 r_wp_dash  6.31148767 r_p  3.60769713 r_p_dash  5.09515023 weighted_Durbin_Watson  0.636565902 gof  1.67541852
	bkg @  278.723435`  278.289298` -248.960348`  79.5178104`
	bghump(scaleStart_102, 1e-05`, scaleMiddle_102, 0.826351806`, scaleEnd_102, 0.188932494`)
	One_on_X(oneOnX_102, 7734.80336`)

'Structures
	str
		local CIF_PHASE_ID  1`
		phase_name Diamond
		Cubic(adia_102  3.567898` min 3.5 max 4.0)
		CS_L(csdia_102, 156.60671` min 100 max 200)
		scale scaledia_102  0.0109090331`

   str
		local CIF_PHASE_ID  2`
      phase_name Quartz
      Trigonal(aqtz_102  4.922912` min 4.9 max 4.94, cqtz_102  5.410741` min 5.39 max 5.42)
      CS_L(csqtz_102, 378.590686` min 200 max 500)
      scale scaleqtz_102  0.00030138383`

	'this belongs to the sodalites
	prm NaOH_occ_102  0.393356028` min 0 max 1'how much NaOH is in the str?
	prm H2O_occ_102  1` min 0 max 1 'how much water is in the cage?

   str
		local CIF_PHASE_ID  4`
		local !nax 0.1755 min 0 max 1	'Na position
		'Na occupancy -> 3/4 occ = Na6, 1/4 occ = Na2 for the NaOH in the cage
		' This prm should vary between 0.75 and 1
		local !na_occ =(3/4) + ((1/4) * NaOH_occ_102);:0.848339007`

		'OW occ
		'depends on both Na and H2O occ
		'max value is 1/6 = 4 O atoms -> (OH)2.2H2O
		local !OW_occ = ((1/12) * NaOH_occ_102) + ((1/12) * H2O_occ_102);:0.116113002`

      phase_name "Sodalite_basic_1"
      Cubic(asod1_102  8.938349` min =8.9; max =8.97;)
      CS_L(cssod1_102, 47.5742684` min 20 max 100)
      scale scalesod1_102  6.73878556e-05`
      sodalite(nax, na_occ, OW_occ)

   str
		local CIF_PHASE_ID  5`
		local !nax 0.1755 min 0 max 1	'Na position
		'Na occupancy -> 3/4 occ = Na6, 1/4 occ = Na2 for the NaOH in the cage
		' This prm should vary between 0.75 and 1
		local !na_occ =(3/4) + ((1/4) * NaOH_occ_102);:0.848339007`

		'OW occ
		'depends on both Na and H2O occ
		'max value is 1/6 = 4 O atoms -> (OH)2.2H2O
		local !OW_occ = ((1/12) * NaOH_occ_102) + ((1/12) * H2O_occ_102);:0.116113002`

      phase_name "Sodalite_basic_2"
      Cubic(asod2_102  8.984108` min =8.95; max =9.02;)
		CS_L(cssod1_102, 47.5742684` min 20 max 100)
      scale scalesod2_102  3.70215732e-05`
      sodalite(nax, na_occ, OW_occ)

   str
		local CIF_PHASE_ID  6`
      phase_name "Na6_sodalite"
      Cubic(ana6_102  8.909705` min =8.85; max =8.95;)
      CS_L(csna6_102, 35.0110646` min 20 max 100)
      scale scalena6_102  6.72799782e-05`

	'analcime requirements
	prm OW_occ_anal_102  0.852698066` min 0 max 1 ' water occupancy
	prm !na_occ_anal_102 =al_occ_anal_102; min 0.0001 max 1
	prm !si_occ_anal_102 1 min 0.0001 max 1
	prm !al_occ_anal_102 1 min 0.0001 max 1
	prm  !o_occ_anal_102  =(1/3 * al_occ_anal_102) + (2/3 * si_occ_anal_102);:1

	'these are parameters that are common to the two analcime structures
	str
		local CIF_PHASE_ID  7`
		phase_name "Analcime_1C_#28274_1"
		Cubic(aanal1_102  13.696536` min 13.65 max 13.75)
		CS_L(csanal1_102, 378.139798` min 100 max 600)
		scale scaleanal1_102  6.34208844e-07`
		analcime(102)

	str
		local CIF_PHASE_ID  8`
		phase_name "Analcime_1C_#28274_2"
		Cubic(aanal2_102  13.709892` min 13.65 max 13.75)
		CS_L(csanal2_102, 261.445452` min 100 max 500)
		scale scaleanal2_102  7.85311148e-07`
		analcime(102)

'**************************************************************
'**************************************************************

'General info
XY(filename_104, 0.002)
	local CIF_DATETIME = datetime_104;
	local CIF_ID  104`
	r_exp  2.83911863 r_exp_dash  3.74768159 r_wp  4.75325594 r_wp_dash  6.27437317 r_p  3.6052909 r_p_dash  5.062954 weighted_Durbin_Watson  0.63608597 gof  1.67420124
	bkg @  272.827718`  283.411148` -251.102343`  80.4166006`
	bghump(scaleStart_104, 1e-05`, scaleMiddle_104, 0.790452615`, scaleEnd_104, 0.231207505`)
	One_on_X(oneOnX_104, 7834.37348`)

'Structures
	str
		local CIF_PHASE_ID  1`
		phase_name Diamond
		Cubic(adia_104  3.567891` min 3.5 max 4.0)
		CS_L(csdia_104, 155.08023` min 100 max 200)
		scale scaledia_104  0.0108939875`

   str
		local CIF_PHASE_ID  2`
      phase_name Quartz
      Trigonal(aqtz_104  4.923103` min 4.9 max 4.94, cqtz_104  5.410622` min 5.39 max 5.42)
      CS_L(csqtz_104, 371.159801` min 200 max 500)
      scale scaleqtz_104  0.000301683487`

	'this belongs to the sodalites
	prm NaOH_occ_104  0.373821075` min 0 max 1'how much NaOH is in the str?
	prm H2O_occ_104  1` min 0 max 1 'how much water is in the cage?

   str
		local CIF_PHASE_ID  4`
		local !nax 0.1755 min 0 max 1	'Na position
		'Na occupancy -> 3/4 occ = Na6, 1/4 occ = Na2 for the NaOH in the cage
		' This prm should vary between 0.75 and 1
		local !na_occ =(3/4) + ((1/4) * NaOH_occ_104);:0.843455269`

		'OW occ
		'depends on both Na and H2O occ
		'max value is 1/6 = 4 O atoms -> (OH)2.2H2O
		local !OW_occ = ((1/12) * NaOH_occ_104) + ((1/12) * H2O_occ_104);:0.11448509`

      phase_name "Sodalite_basic_1"
      Cubic(asod1_104  8.938545` min =8.9; max =8.97;)
      CS_L(cssod1_104, 47.8687312` min 20 max 100)
      scale scalesod1_104  6.6500978e-05`
      sodalite(nax, na_occ, OW_occ)

   str
		local CIF_PHASE_ID  5`
		local !nax 0.1755 min 0 max 1	'Na position
		'Na occupancy -> 3/4 occ = Na6, 1/4 occ = Na2 for the NaOH in the cage
		' This prm should vary between 0.75 and 1
		local !na_occ =(3/4) + ((1/4) * NaOH_occ_104);:0.843455269`

		'OW occ
		'depends on both Na and H2O occ
		'max value is 1/6 = 4 O atoms -> (OH)2.2H2O
		local !OW_occ = ((1/12) * NaOH_occ_104) + ((1/12) * H2O_occ_104);:0.11448509`

      phase_name "Sodalite_basic_2"
      Cubic(asod2_104  8.984553` min =8.95; max =9.02;)
		CS_L(cssod1_104, 47.8687312` min 20 max 100)
      scale scalesod2_104  3.6140602e-05`
      sodalite(nax, na_occ, OW_occ)

   str
		local CIF_PHASE_ID  6`
      phase_name "Na6_sodalite"
      Cubic(ana6_104  8.909425` min =8.85; max =8.95;)
      CS_L(csna6_104, 34.8711503` min 20 max 100)
      scale scalena6_104  6.89365382e-05`

	'analcime requirements
	prm OW_occ_anal_104  0.843477158` min 0 max 1 ' water occupancy
	prm !na_occ_anal_104 =al_occ_anal_104; min 0.0001 max 1
	prm !si_occ_anal_104 1 min 0.0001 max 1
	prm !al_occ_anal_104 1 min 0.0001 max 1
	prm  !o_occ_anal_104  =(1/3 * al_occ_anal_104) + (2/3 * si_occ_anal_104);:1

	'these are parameters that are common to the two analcime structures
	str
		local CIF_PHASE_ID  7`
		phase_name "Analcime_1C_#28274_1"
		Cubic(aanal1_104  13.696299` min 13.65 max 13.75)
		CS_L(csanal1_104, 360.971455` min 100 max 600)
		scale scaleanal1_104  7.00174796e-07`
		analcime(104)

	str
		local CIF_PHASE_ID  8`
		phase_name "Analcime_1C_#28274_2"
		Cubic(aanal2_104  13.709269` min 13.65 max 13.75)
		CS_L(csanal2_104, 269.009617` min 100 max 500)
		scale scaleanal2_104  8.10922641e-07`
		analcime(104)

'**************************************************************
'**************************************************************

'General info
XY(filename_106, 0.002)
	local CIF_DATETIME = datetime_106;
	local CIF_ID  106`
	r_exp  2.84056135 r_exp_dash  3.73322808 r_wp  4.81728983 r_wp_dash  6.33115763 r_p  3.6313263 r_p_dash  5.07758028 weighted_Durbin_Watson  0.646013523 gof  1.69589361
	bkg @  268.325168`  288.723004` -252.107759`  80.2452034`
	bghump(scaleStart_106, 1e-05`, scaleMiddle_106, 0.764713394`, scaleEnd_106, 0.258287147`)
	One_on_X(oneOnX_106, 7904.83869`)

'Structures
	str
		local CIF_PHASE_ID  1`
		phase_name Diamond
		Cubic(adia_106  3.567901` min 3.5 max 4.0)
		CS_L(csdia_106, 155.611421` min 100 max 200)
		scale scaledia_106  0.0109947664`

   str
		local CIF_PHASE_ID  2`
      phase_name Quartz
      Trigonal(aqtz_106  4.922962` min 4.9 max 4.94, cqtz_106  5.410789` min 5.39 max 5.42)
      CS_L(csqtz_106, 376.447613` min 200 max 500)
      scale scaleqtz_106  0.000298847191`

	'this belongs to the sodalites
	prm NaOH_occ_106  0.389353219` min 0 max 1'how much NaOH is in the str?
	prm H2O_occ_106  1` min 0 max 1 'how much water is in the cage?

   str
		local CIF_PHASE_ID  4`
		local !nax 0.1755 min 0 max 1	'Na position
		'Na occupancy -> 3/4 occ = Na6, 1/4 occ = Na2 for the NaOH in the cage
		' This prm should vary between 0.75 and 1
		local !na_occ =(3/4) + ((1/4) * NaOH_occ_106);:0.847338305`

		'OW occ
		'depends on both Na and H2O occ
		'max value is 1/6 = 4 O atoms -> (OH)2.2H2O
		local !OW_occ = ((1/12) * NaOH_occ_106) + ((1/12) * H2O_occ_106);:0.115779435`

      phase_name "Sodalite_basic_1"
      Cubic(asod1_106  8.938000` min =8.9; max =8.97;)
      CS_L(cssod1_106, 47.8273629` min 20 max 100)
      scale scalesod1_106  6.64612263e-05`
      sodalite(nax, na_occ, OW_occ)

   str
		local CIF_PHASE_ID  5`
		local !nax 0.1755 min 0 max 1	'Na position
		'Na occupancy -> 3/4 occ = Na6, 1/4 occ = Na2 for the NaOH in the cage
		' This prm should vary between 0.75 and 1
		local !na_occ =(3/4) + ((1/4) * NaOH_occ_106);:0.847338305`

		'OW occ
		'depends on both Na and H2O occ
		'max value is 1/6 = 4 O atoms -> (OH)2.2H2O
		local !OW_occ = ((1/12) * NaOH_occ_106) + ((1/12) * H2O_occ_106);:0.115779435`

      phase_name "Sodalite_basic_2"
      Cubic(asod2_106  8.983695` min =8.95; max =9.02;)
		CS_L(cssod1_106, 47.8273629` min 20 max 100)
      scale scalesod2_106  3.63729097e-05`
      sodalite(nax, na_occ, OW_occ)

   str
		local CIF_PHASE_ID  6`
      phase_name "Na6_sodalite"
      Cubic(ana6_106  8.908732` min =8.85; max =8.95;)
      CS_L(csna6_106, 34.7922931` min 20 max 100)
      scale scalena6_106  6.89039998e-05`

	'analcime requirements
	prm OW_occ_anal_106  0.848386163` min 0 max 1 ' water occupancy
	prm !na_occ_anal_106 =al_occ_anal_106; min 0.0001 max 1
	prm !si_occ_anal_106 1 min 0.0001 max 1
	prm !al_occ_anal_106 1 min 0.0001 max 1
	prm  !o_occ_anal_106  =(1/3 * al_occ_anal_106) + (2/3 * si_occ_anal_106);:1

	'these are parameters that are common to the two analcime structures
	str
		local CIF_PHASE_ID  7`
		phase_name "Analcime_1C_#28274_1"
		Cubic(aanal1_106  13.695819` min 13.65 max 13.75)
		CS_L(csanal1_106, 344.010029` min 100 max 600)
		scale scaleanal1_106  8.07175946e-07`
		analcime(106)

	str
		local CIF_PHASE_ID  8`
		phase_name "Analcime_1C_#28274_2"
		Cubic(aanal2_106  13.709348` min 13.65 max 13.75)
		CS_L(csanal2_106, 267.298779` min 100 max 500)
		scale scaleanal2_106  8.40272087e-07`
		analcime(106)

'**************************************************************
'**************************************************************

'General info
XY(filename_108, 0.002)
	local CIF_DATETIME = datetime_108;
	local CIF_ID  108`
	r_exp  2.84133476 r_exp_dash  3.71619141 r_wp  4.81922047 r_wp_dash  6.30307485 r_p  3.62339005 r_p_dash  5.04242357 weighted_Durbin_Watson  0.644463034 gof  1.69611147
	bkg @  262.664716`  295.022142` -255.857905`  82.4354597`
	bghump(scaleStart_108, 1e-05`, scaleMiddle_108, 0.794904166`, scaleEnd_108, 0.218492561`)
	One_on_X(oneOnX_108, 7996.86286`)

'Structures
	str
		local CIF_PHASE_ID  1`
		phase_name Diamond
		Cubic(adia_108  3.567879` min 3.5 max 4.0)
		CS_L(csdia_108, 156.215901` min 100 max 200)
		scale scaledia_108  0.010993261`

   str
		local CIF_PHASE_ID  2`
      phase_name Quartz
      Trigonal(aqtz_108  4.922950` min 4.9 max 4.94, cqtz_108  5.410591` min 5.39 max 5.42)
      CS_L(csqtz_108, 375.382684` min 200 max 500)
      scale scaleqtz_108  0.000296586925`

	'this belongs to the sodalites
	prm NaOH_occ_108  0.383748324` min 0 max 1'how much NaOH is in the str?
	prm H2O_occ_108  1` min 0 max 1 'how much water is in the cage?

   str
		local CIF_PHASE_ID  4`
		local !nax 0.1755 min 0 max 1	'Na position
		'Na occupancy -> 3/4 occ = Na6, 1/4 occ = Na2 for the NaOH in the cage
		' This prm should vary between 0.75 and 1
		local !na_occ =(3/4) + ((1/4) * NaOH_occ_108);:0.845937081`

		'OW occ
		'depends on both Na and H2O occ
		'max value is 1/6 = 4 O atoms -> (OH)2.2H2O
		local !OW_occ = ((1/12) * NaOH_occ_108) + ((1/12) * H2O_occ_108);:0.11531236`

      phase_name "Sodalite_basic_1"
      Cubic(asod1_108  8.937507` min =8.9; max =8.97;)
      CS_L(cssod1_108, 47.4322936` min 20 max 100)
      scale scalesod1_108  6.62007076e-05`
      sodalite(nax, na_occ, OW_occ)

   str
		local CIF_PHASE_ID  5`
		local !nax 0.1755 min 0 max 1	'Na position
		'Na occupancy -> 3/4 occ = Na6, 1/4 occ = Na2 for the NaOH in the cage
		' This prm should vary between 0.75 and 1
		local !na_occ =(3/4) + ((1/4) * NaOH_occ_108);:0.845937081`

		'OW occ
		'depends on both Na and H2O occ
		'max value is 1/6 = 4 O atoms -> (OH)2.2H2O
		local !OW_occ = ((1/12) * NaOH_occ_108) + ((1/12) * H2O_occ_108);:0.11531236`

      phase_name "Sodalite_basic_2"
      Cubic(asod2_108  8.983094` min =8.95; max =9.02;)
		CS_L(cssod1_108, 47.4322936` min 20 max 100)
      scale scalesod2_108  3.6401332e-05`
      sodalite(nax, na_occ, OW_occ)

   str
		local CIF_PHASE_ID  6`
      phase_name "Na6_sodalite"
      Cubic(ana6_108  8.908097` min =8.85; max =8.95;)
      CS_L(csna6_108, 34.9799545` min 20 max 100)
      scale scalena6_108  6.93316307e-05`

	'analcime requirements
	prm OW_occ_anal_108  0.852393306` min 0 max 1 ' water occupancy
	prm !na_occ_anal_108 =al_occ_anal_108; min 0.0001 max 1
	prm !si_occ_anal_108 1 min 0.0001 max 1
	prm !al_occ_anal_108 1 min 0.0001 max 1
	prm  !o_occ_anal_108  =(1/3 * al_occ_anal_108) + (2/3 * si_occ_anal_108);:1

	'these are parameters that are common to the two analcime structures
	str
		local CIF_PHASE_ID  7`
		phase_name "Analcime_1C_#28274_1"
		Cubic(aanal1_108  13.694767` min 13.65 max 13.75)
		CS_L(csanal1_108, 368.562762` min 100 max 600)
		scale scaleanal1_108  7.68963317e-07`
		analcime(108)

	str
		local CIF_PHASE_ID  8`
		phase_name "Analcime_1C_#28274_2"
		Cubic(aanal2_108  13.707729` min 13.65 max 13.75)
		CS_L(csanal2_108, 257.183356` min 100 max 500)
		scale scaleanal2_108  9.63715882e-07`
		analcime(108)

'**************************************************************
'**************************************************************

'General info
XY(filename_110, 0.002)
	local CIF_DATETIME = datetime_110;
	local CIF_ID  110`
	r_exp  2.84266423 r_exp_dash  3.70104551 r_wp  4.79340897 r_wp_dash  6.24084426 r_p  3.63344346 r_p_dash  5.03307212 weighted_Durbin_Watson  0.614767188 gof  1.68623818
	bkg @  257.862004`  299.466892` -256.941021`  81.7611307`
	bghump(scaleStart_110, 1e-05`, scaleMiddle_110, 0.753527207`, scaleEnd_110, 0.266499596`)
	One_on_X(oneOnX_110, 8064.31935`)

'Structures
	str
		local CIF_PHASE_ID  1`
		phase_name Diamond
		Cubic(adia_110  3.567902` min 3.5 max 4.0)
		CS_L(csdia_110, 155.705487` min 100 max 200)
		scale scaledia_110  0.0109863891`

   str
		local CIF_PHASE_ID  2`
      phase_name Quartz
      Trigonal(aqtz_110  4.923022` min 4.9 max 4.94, cqtz_110  5.410712` min 5.39 max 5.42)
      CS_L(csqtz_110, 368.937363` min 200 max 500)
      scale scaleqtz_110  0.000297519257`

	'this belongs to the sodalites
	prm NaOH_occ_110  0.369331769` min 0 max 1'how much NaOH is in the str?
	prm H2O_occ_110  1` min 0 max 1 'how much water is in the cage?

   str
		local CIF_PHASE_ID  4`
		local !nax 0.1755 min 0 max 1	'Na position
		'Na occupancy -> 3/4 occ = Na6, 1/4 occ = Na2 for the NaOH in the cage
		' This prm should vary between 0.75 and 1
		local !na_occ =(3/4) + ((1/4) * NaOH_occ_110);:0.842332942`

		'OW occ
		'depends on both Na and H2O occ
		'max value is 1/6 = 4 O atoms -> (OH)2.2H2O
		local !OW_occ = ((1/12) * NaOH_occ_110) + ((1/12) * H2O_occ_110);:0.114110981`

      phase_name "Sodalite_basic_1"
      Cubic(asod1_110  8.937590` min =8.9; max =8.97;)
      CS_L(cssod1_110, 48.010574` min 20 max 100)
      scale scalesod1_110  6.59253467e-05`
      sodalite(nax, na_occ, OW_occ)

   str
		local CIF_PHASE_ID  5`
		local !nax 0.1755 min 0 max 1	'Na position
		'Na occupancy -> 3/4 occ = Na6, 1/4 occ = Na2 for the NaOH in the cage
		' This prm should vary between 0.75 and 1
		local !na_occ =(3/4) + ((1/4) * NaOH_occ_110);:0.842332942`

		'OW occ
		'depends on both Na and H2O occ
		'max value is 1/6 = 4 O atoms -> (OH)2.2H2O
		local !OW_occ = ((1/12) * NaOH_occ_110) + ((1/12) * H2O_occ_110);:0.114110981`

      phase_name "Sodalite_basic_2"
      Cubic(asod2_110  8.984921` min =8.95; max =9.02;)
		CS_L(cssod1_110, 48.010574` min 20 max 100)
      scale scalesod2_110  3.4730003e-05`
      sodalite(nax, na_occ, OW_occ)

   str
		local CIF_PHASE_ID  6`
      phase_name "Na6_sodalite"
      Cubic(ana6_110  8.907945` min =8.85; max =8.95;)
      CS_L(csna6_110, 34.7858774` min 20 max 100)
      scale scalena6_110  7.16224872e-05`

	'analcime requirements
	prm OW_occ_anal_110  0.85299945` min 0 max 1 ' water occupancy
	prm !na_occ_anal_110 =al_occ_anal_110; min 0.0001 max 1
	prm !si_occ_anal_110 1 min 0.0001 max 1
	prm !al_occ_anal_110 1 min 0.0001 max 1
	prm  !o_occ_anal_110  =(1/3 * al_occ_anal_110) + (2/3 * si_occ_anal_110);:1

	'these are parameters that are common to the two analcime structures
	str
		local CIF_PHASE_ID  7`
		phase_name "Analcime_1C_#28274_1"
		Cubic(aanal1_110  13.693953` min 13.65 max 13.75)
		CS_L(csanal1_110, 347.819844` min 100 max 600)
		scale scaleanal1_110  8.51873078e-07`
		analcime(110)

	str
		local CIF_PHASE_ID  8`
		phase_name "Analcime_1C_#28274_2"
		Cubic(aanal2_110  13.707613` min 13.65 max 13.75)
		CS_L(csanal2_110, 261.368008` min 100 max 500)
		scale scaleanal2_110  9.9812205e-07`
		analcime(110)

'**************************************************************
'**************************************************************

'General info
XY(filename_112, 0.002)
	local CIF_DATETIME = datetime_112;
	local CIF_ID  112`
	r_exp  2.85384288 r_exp_dash  3.7252367 r_wp  4.86523071 r_wp_dash  6.35078269 r_p  3.66683181 r_p_dash  5.0892969 weighted_Durbin_Watson  0.597288733 gof  1.70479978
	bkg @  258.560299`  291.874138` -251.990215`  80.8115118`
	bghump(scaleStart_112, 1e-05`, scaleMiddle_112, 0.763707239`, scaleEnd_112, 0.235628273`)
	One_on_X(oneOnX_112, 7981.00225`)

'Structures
	str
		local CIF_PHASE_ID  1`
		phase_name Diamond
		Cubic(adia_112  3.567909` min 3.5 max 4.0)
		CS_L(csdia_112, 153.922097` min 100 max 200)
		scale scaledia_112  0.0110356875`

   str
		local CIF_PHASE_ID  2`
      phase_name Quartz
      Trigonal(aqtz_112  4.922962` min 4.9 max 4.94, cqtz_112  5.410785` min 5.39 max 5.42)
      CS_L(csqtz_112, 381.756129` min 200 max 500)
      scale scaleqtz_112  0.000295650099`

	'this belongs to the sodalites
	prm NaOH_occ_112  0.369951394` min 0 max 1'how much NaOH is in the str?
	prm H2O_occ_112  1` min 0 max 1 'how much water is in the cage?

   str
		local CIF_PHASE_ID  4`
		local !nax 0.1755 min 0 max 1	'Na position
		'Na occupancy -> 3/4 occ = Na6, 1/4 occ = Na2 for the NaOH in the cage
		' This prm should vary between 0.75 and 1
		local !na_occ =(3/4) + ((1/4) * NaOH_occ_112);:0.842487849`

		'OW occ
		'depends on both Na and H2O occ
		'max value is 1/6 = 4 O atoms -> (OH)2.2H2O
		local !OW_occ = ((1/12) * NaOH_occ_112) + ((1/12) * H2O_occ_112);:0.114162616`

      phase_name "Sodalite_basic_1"
      Cubic(asod1_112  8.937250` min =8.9; max =8.97;)
      CS_L(cssod1_112, 47.6758148` min 20 max 100)
      scale scalesod1_112  6.56807049e-05`
      sodalite(nax, na_occ, OW_occ)

   str
		local CIF_PHASE_ID  5`
		local !nax 0.1755 min 0 max 1	'Na position
		'Na occupancy -> 3/4 occ = Na6, 1/4 occ = Na2 for the NaOH in the cage
		' This prm should vary between 0.75 and 1
		local !na_occ =(3/4) + ((1/4) * NaOH_occ_112);:0.842487849`

		'OW occ
		'depends on both Na and H2O occ
		'max value is 1/6 = 4 O atoms -> (OH)2.2H2O
		local !OW_occ = ((1/12) * NaOH_occ_112) + ((1/12) * H2O_occ_112);:0.114162616`

      phase_name "Sodalite_basic_2"
      Cubic(asod2_112  8.984173` min =8.95; max =9.02;)
		CS_L(cssod1_112, 47.6758148` min 20 max 100)
      scale scalesod2_112  3.47806377e-05`
      sodalite(nax, na_occ, OW_occ)

   str
		local CIF_PHASE_ID  6`
      phase_name "Na6_sodalite"
      Cubic(ana6_112  8.907369` min =8.85; max =8.95;)
      CS_L(csna6_112, 34.377281` min 20 max 100)
      scale scalena6_112  7.20200593e-05`

	'analcime requirements
	prm OW_occ_anal_112  0.848167215` min 0 max 1 ' water occupancy
	prm !na_occ_anal_112 =al_occ_anal_112; min 0.0001 max 1
	prm !si_occ_anal_112 1 min 0.0001 max 1
	prm !al_occ_anal_112 1 min 0.0001 max 1
	prm  !o_occ_anal_112  =(1/3 * al_occ_anal_112) + (2/3 * si_occ_anal_112);:1

	'these are parameters that are common to the two analcime structures
	str
		local CIF_PHASE_ID  7`
		phase_name "Analcime_1C_#28274_1"
		Cubic(aanal1_112  13.692804` min 13.65 max 13.75)
		CS_L(csanal1_112, 361.20175` min 100 max 600)
		scale scaleanal1_112  8.11631192e-07`
		analcime(112)

	str
		local CIF_PHASE_ID  8`
		phase_name "Analcime_1C_#28274_2"
		Cubic(aanal2_112  13.706134` min 13.65 max 13.75)
		CS_L(csanal2_112, 248.01437` min 100 max 500)
		scale scaleanal2_112  1.15942845e-06`
		analcime(112)

'**************************************************************
'**************************************************************

'General info
XY(filename_114, 0.002)
	local CIF_DATETIME = datetime_114;
	local CIF_ID  114`
	r_exp  2.86917898 r_exp_dash  3.76831206 r_wp  4.87400608 r_wp_dash  6.40140474 r_p  3.70009123 r_p_dash  5.16185968 weighted_Durbin_Watson  0.614769358 gof  1.69874592
	bkg @  262.735107`  276.543249` -241.911607`  75.6784548`
	bghump(scaleStart_114, 1e-05`, scaleMiddle_114, 0.754487736`, scaleEnd_114, 0.226557758`)
	One_on_X(oneOnX_114, 7791.9284`)

'Structures
	str
		local CIF_PHASE_ID  1`
		phase_name Diamond
		Cubic(adia_114  3.567889` min 3.5 max 4.0)
		CS_L(csdia_114, 156.79036` min 100 max 200)
		scale scaledia_114  0.0109033019`

   str
		local CIF_PHASE_ID  2`
      phase_name Quartz
      Trigonal(aqtz_114  4.922967` min 4.9 max 4.94, cqtz_114  5.410818` min 5.39 max 5.42)
      CS_L(csqtz_114, 374.129826` min 200 max 500)
      scale scaleqtz_114  0.000300817329`

	'this belongs to the sodalites
	prm NaOH_occ_114  0.35375462` min 0 max 1'how much NaOH is in the str?
	prm H2O_occ_114  1` min 0 max 1 'how much water is in the cage?

   str
		local CIF_PHASE_ID  4`
		local !nax 0.1755 min 0 max 1	'Na position
		'Na occupancy -> 3/4 occ = Na6, 1/4 occ = Na2 for the NaOH in the cage
		' This prm should vary between 0.75 and 1
		local !na_occ =(3/4) + ((1/4) * NaOH_occ_114);:0.838438655`

		'OW occ
		'depends on both Na and H2O occ
		'max value is 1/6 = 4 O atoms -> (OH)2.2H2O
		local !OW_occ = ((1/12) * NaOH_occ_114) + ((1/12) * H2O_occ_114);:0.112812885`

      phase_name "Sodalite_basic_1"
      Cubic(asod1_114  8.937371` min =8.9; max =8.97;)
      CS_L(cssod1_114, 47.722469` min 20 max 100)
      scale scalesod1_114  6.42485143e-05`
      sodalite(nax, na_occ, OW_occ)

   str
		local CIF_PHASE_ID  5`
		local !nax 0.1755 min 0 max 1	'Na position
		'Na occupancy -> 3/4 occ = Na6, 1/4 occ = Na2 for the NaOH in the cage
		' This prm should vary between 0.75 and 1
		local !na_occ =(3/4) + ((1/4) * NaOH_occ_114);:0.838438655`

		'OW occ
		'depends on both Na and H2O occ
		'max value is 1/6 = 4 O atoms -> (OH)2.2H2O
		local !OW_occ = ((1/12) * NaOH_occ_114) + ((1/12) * H2O_occ_114);:0.112812885`

      phase_name "Sodalite_basic_2"
      Cubic(asod2_114  8.983453` min =8.95; max =9.02;)
		CS_L(cssod1_114, 47.722469` min 20 max 100)
      scale scalesod2_114  3.46502818e-05`
      sodalite(nax, na_occ, OW_occ)

   str
		local CIF_PHASE_ID  6`
      phase_name "Na6_sodalite"
      Cubic(ana6_114  8.907101` min =8.85; max =8.95;)
      CS_L(csna6_114, 34.3584595` min 20 max 100)
      scale scalena6_114  7.38141966e-05`

	'analcime requirements
	prm OW_occ_anal_114  0.859481058` min 0 max 1 ' water occupancy
	prm !na_occ_anal_114 =al_occ_anal_114; min 0.0001 max 1
	prm !si_occ_anal_114 1 min 0.0001 max 1
	prm !al_occ_anal_114 1 min 0.0001 max 1
	prm  !o_occ_anal_114  =(1/3 * al_occ_anal_114) + (2/3 * si_occ_anal_114);:1

	'these are parameters that are common to the two analcime structures
	str
		local CIF_PHASE_ID  7`
		phase_name "Analcime_1C_#28274_1"
		Cubic(aanal1_114  13.692701` min 13.65 max 13.75)
		CS_L(csanal1_114, 344.516282` min 100 max 600)
		scale scaleanal1_114  9.34453664e-07`
		analcime(114)

	str
		local CIF_PHASE_ID  8`
		phase_name "Analcime_1C_#28274_2"
		Cubic(aanal2_114  13.706231` min 13.65 max 13.75)
		CS_L(csanal2_114, 247.57738` min 100 max 500)
		scale scaleanal2_114  1.16346972e-06`
		analcime(114)

'**************************************************************
'**************************************************************

'General info
XY(filename_116, 0.002)
	local CIF_DATETIME = datetime_116;
	local CIF_ID  116`
	r_exp  2.88373262 r_exp_dash  3.80427189 r_wp  4.99706007 r_wp_dash  6.59221143 r_p  3.7738678 r_p_dash  5.28501649 weighted_Durbin_Watson  0.596219675 gof  1.73284445
	bkg @  264.782973`  266.560159` -235.277461`  74.1215327`
	bghump(scaleStart_116, 1e-05`, scaleMiddle_116, 0.765395608`, scaleEnd_116, 0.192082381`)
	One_on_X(oneOnX_116, 7658.49758`)

'Structures
	str
		local CIF_PHASE_ID  1`
		phase_name Diamond
		Cubic(adia_116  3.567866` min 3.5 max 4.0)
		CS_L(csdia_116, 156.762425` min 100 max 200)
		scale scaledia_116  0.0109780367`

   str
		local CIF_PHASE_ID  2`
      phase_name Quartz
      Trigonal(aqtz_116  4.922972` min 4.9 max 4.94, cqtz_116  5.410661` min 5.39 max 5.42)
      CS_L(csqtz_116, 371.003083` min 200 max 500)
      scale scaleqtz_116  0.000296326659`

	'this belongs to the sodalites
	prm NaOH_occ_116  0.366649765` min 0 max 1'how much NaOH is in the str?
	prm H2O_occ_116  1` min 0 max 1 'how much water is in the cage?

   str
		local CIF_PHASE_ID  4`
		local !nax 0.1755 min 0 max 1	'Na position
		'Na occupancy -> 3/4 occ = Na6, 1/4 occ = Na2 for the NaOH in the cage
		' This prm should vary between 0.75 and 1
		local !na_occ =(3/4) + ((1/4) * NaOH_occ_116);:0.841662441`

		'OW occ
		'depends on both Na and H2O occ
		'max value is 1/6 = 4 O atoms -> (OH)2.2H2O
		local !OW_occ = ((1/12) * NaOH_occ_116) + ((1/12) * H2O_occ_116);:0.11388748`

      phase_name "Sodalite_basic_1"
      Cubic(asod1_116  8.936889` min =8.9; max =8.97;)
      CS_L(cssod1_116, 47.5231923` min 20 max 100)
      scale scalesod1_116  6.49147473e-05`
      sodalite(nax, na_occ, OW_occ)

   str
		local CIF_PHASE_ID  5`
		local !nax 0.1755 min 0 max 1	'Na position
		'Na occupancy -> 3/4 occ = Na6, 1/4 occ = Na2 for the NaOH in the cage
		' This prm should vary between 0.75 and 1
		local !na_occ =(3/4) + ((1/4) * NaOH_occ_116);:0.841662441`

		'OW occ
		'depends on both Na and H2O occ
		'max value is 1/6 = 4 O atoms -> (OH)2.2H2O
		local !OW_occ = ((1/12) * NaOH_occ_116) + ((1/12) * H2O_occ_116);:0.11388748`

      phase_name "Sodalite_basic_2"
      Cubic(asod2_116  8.984626` min =8.95; max =9.02;)
		CS_L(cssod1_116, 47.5231923` min 20 max 100)
      scale scalesod2_116  3.40370984e-05`
      sodalite(nax, na_occ, OW_occ)

   str
		local CIF_PHASE_ID  6`
      phase_name "Na6_sodalite"
      Cubic(ana6_116  8.906611` min =8.85; max =8.95;)
      CS_L(csna6_116, 34.6730758` min 20 max 100)
      scale scalena6_116  7.36494296e-05`

	'analcime requirements
	prm OW_occ_anal_116  0.85774576` min 0 max 1 ' water occupancy
	prm !na_occ_anal_116 =al_occ_anal_116; min 0.0001 max 1
	prm !si_occ_anal_116 1 min 0.0001 max 1
	prm !al_occ_anal_116 1 min 0.0001 max 1
	prm  !o_occ_anal_116  =(1/3 * al_occ_anal_116) + (2/3 * si_occ_anal_116);:1

	'these are parameters that are common to the two analcime structures
	str
		local CIF_PHASE_ID  7`
		phase_name "Analcime_1C_#28274_1"
		Cubic(aanal1_116  13.691743` min 13.65 max 13.75)
		CS_L(csanal1_116, 351.279624` min 100 max 600)
		scale scaleanal1_116  9.16915359e-07`
		analcime(116)

	str
		local CIF_PHASE_ID  8`
		phase_name "Analcime_1C_#28274_2"
		Cubic(aanal2_116  13.705205` min 13.65 max 13.75)
		CS_L(csanal2_116, 242.642942` min 100 max 500)
		scale scaleanal2_116  1.2913746e-06`
		analcime(116)

'**************************************************************
'**************************************************************

'General info
XY(filename_118, 0.002)
	local CIF_DATETIME = datetime_118;
	local CIF_ID  118`
	r_exp  2.8899491 r_exp_dash  3.79643748 r_wp  5.07418908 r_wp_dash  6.66580653 r_p  3.79009755 r_p_dash  5.28473119 weighted_Durbin_Watson  0.615158611 gof  1.75580569
	bkg @  259.195934`  269.579199` -236.465336`  74.5304349`
	bghump(scaleStart_118, 1e-05`, scaleMiddle_118, 0.738446684`, scaleEnd_118, 0.215740843`)
	One_on_X(oneOnX_118, 7705.6392`)

'Structures
	str
		local CIF_PHASE_ID  1`
		phase_name Diamond
		Cubic(adia_118  3.567902` min 3.5 max 4.0)
		CS_L(csdia_118, 154.279204` min 100 max 200)
		scale scaledia_118  0.0110214768`

   str
		local CIF_PHASE_ID  2`
      phase_name Quartz
      Trigonal(aqtz_118  4.922995` min 4.9 max 4.94, cqtz_118  5.410596` min 5.39 max 5.42)
      CS_L(csqtz_118, 361.510845` min 200 max 500)
      scale scaleqtz_118  0.000298718856`

	'this belongs to the sodalites
	prm NaOH_occ_118  0.351173306` min 0 max 1'how much NaOH is in the str?
	prm H2O_occ_118  1` min 0 max 1 'how much water is in the cage?

   str
		local CIF_PHASE_ID  4`
		local !nax 0.1755 min 0 max 1	'Na position
		'Na occupancy -> 3/4 occ = Na6, 1/4 occ = Na2 for the NaOH in the cage
		' This prm should vary between 0.75 and 1
		local !na_occ =(3/4) + ((1/4) * NaOH_occ_118);:0.837793327`

		'OW occ
		'depends on both Na and H2O occ
		'max value is 1/6 = 4 O atoms -> (OH)2.2H2O
		local !OW_occ = ((1/12) * NaOH_occ_118) + ((1/12) * H2O_occ_118);:0.112597775`

      phase_name "Sodalite_basic_1"
      Cubic(asod1_118  8.935092` min =8.9; max =8.97;)
      CS_L(cssod1_118, 47.6497644` min 20 max 100)
      scale scalesod1_118  6.50947751e-05`
      sodalite(nax, na_occ, OW_occ)

   str
		local CIF_PHASE_ID  5`
		local !nax 0.1755 min 0 max 1	'Na position
		'Na occupancy -> 3/4 occ = Na6, 1/4 occ = Na2 for the NaOH in the cage
		' This prm should vary between 0.75 and 1
		local !na_occ =(3/4) + ((1/4) * NaOH_occ_118);:0.837793327`

		'OW occ
		'depends on both Na and H2O occ
		'max value is 1/6 = 4 O atoms -> (OH)2.2H2O
		local !OW_occ = ((1/12) * NaOH_occ_118) + ((1/12) * H2O_occ_118);:0.112597775`

      phase_name "Sodalite_basic_2"
      Cubic(asod2_118  8.982335` min =8.95; max =9.02;)
		CS_L(cssod1_118, 47.6497644` min 20 max 100)
      scale scalesod2_118  3.47436327e-05`
      sodalite(nax, na_occ, OW_occ)

   str
		local CIF_PHASE_ID  6`
      phase_name "Na6_sodalite"
      Cubic(ana6_118  8.905244` min =8.85; max =8.95;)
      CS_L(csna6_118, 34.0138783` min 20 max 100)
      scale scalena6_118  7.26264435e-05`

	'analcime requirements
	prm OW_occ_anal_118  0.862307742` min 0 max 1 ' water occupancy
	prm !na_occ_anal_118 =al_occ_anal_118; min 0.0001 max 1
	prm !si_occ_anal_118 1 min 0.0001 max 1
	prm !al_occ_anal_118 1 min 0.0001 max 1
	prm  !o_occ_anal_118  =(1/3 * al_occ_anal_118) + (2/3 * si_occ_anal_118);:1

	'these are parameters that are common to the two analcime structures
	str
		local CIF_PHASE_ID  7`
		phase_name "Analcime_1C_#28274_1"
		Cubic(aanal1_118  13.689786` min 13.65 max 13.75)
		CS_L(csanal1_118, 391.743494` min 100 max 600)
		scale scaleanal1_118  7.91768876e-07`
		analcime(118)

	str
		local CIF_PHASE_ID  8`
		phase_name "Analcime_1C_#28274_2"
		Cubic(aanal2_118  13.703605` min 13.65 max 13.75)
		CS_L(csanal2_118, 232.223961` min 100 max 500)
		scale scaleanal2_118  1.54070755e-06`
		analcime(118)

'**************************************************************
'**************************************************************

'General info
XY(filename_120, 0.002)
	local CIF_DATETIME = datetime_120;
	local CIF_ID  120`
	r_exp  2.89828389 r_exp_dash  3.80909419 r_wp  5.11847756 r_wp_dash  6.72700255 r_p  3.80939742 r_p_dash  5.31101475 weighted_Durbin_Watson  0.591443407 gof  1.76603734
	bkg @  258.430723`  265.023013` -232.634496`  73.1109766`
	bghump(scaleStart_120, 1e-05`, scaleMiddle_120, 0.741203943`, scaleEnd_120, 0.20050133`)
	One_on_X(oneOnX_120, 7657.61896`)

'Structures
	str
		local CIF_PHASE_ID  1`
		phase_name Diamond
		Cubic(adia_120  3.567884` min 3.5 max 4.0)
		CS_L(csdia_120, 155.139917` min 100 max 200)
		scale scaledia_120  0.0110344248`

   str
		local CIF_PHASE_ID  2`
      phase_name Quartz
      Trigonal(aqtz_120  4.922972` min 4.9 max 4.94, cqtz_120  5.410544` min 5.39 max 5.42)
      CS_L(csqtz_120, 383.399307` min 200 max 500)
      scale scaleqtz_120  0.000293814957`

	'this belongs to the sodalites
	prm NaOH_occ_120  0.353689112` min 0 max 1'how much NaOH is in the str?
	prm H2O_occ_120  1` min 0 max 1 'how much water is in the cage?

   str
		local CIF_PHASE_ID  4`
		local !nax 0.1755 min 0 max 1	'Na position
		'Na occupancy -> 3/4 occ = Na6, 1/4 occ = Na2 for the NaOH in the cage
		' This prm should vary between 0.75 and 1
		local !na_occ =(3/4) + ((1/4) * NaOH_occ_120);:0.838422278`

		'OW occ
		'depends on both Na and H2O occ
		'max value is 1/6 = 4 O atoms -> (OH)2.2H2O
		local !OW_occ = ((1/12) * NaOH_occ_120) + ((1/12) * H2O_occ_120);:0.112807426`

      phase_name "Sodalite_basic_1"
      Cubic(asod1_120  8.935578` min =8.9; max =8.97;)
      CS_L(cssod1_120, 47.1643399` min 20 max 100)
      scale scalesod1_120  6.45806604e-05`
      space_group P-43n
      sodalite(nax, na_occ, OW_occ)

   str
		local CIF_PHASE_ID  5`
		local !nax 0.1755 min 0 max 1	'Na position
		'Na occupancy -> 3/4 occ = Na6, 1/4 occ = Na2 for the NaOH in the cage
		' This prm should vary between 0.75 and 1
		local !na_occ =(3/4) + ((1/4) * NaOH_occ_120);:0.838422278`

		'OW occ
		'depends on both Na and H2O occ
		'max value is 1/6 = 4 O atoms -> (OH)2.2H2O
		local !OW_occ = ((1/12) * NaOH_occ_120) + ((1/12) * H2O_occ_120);:0.112807426`

      phase_name "Sodalite_basic_2"
      Cubic(asod2_120  8.982271` min =8.95; max =9.02;)
		CS_L(cssod1_120, 47.1643399` min 20 max 100)
      scale scalesod2_120  3.36470463e-05`
      sodalite(nax, na_occ, OW_occ)

   str
		local CIF_PHASE_ID  6`
      phase_name "Na6_sodalite"
      Cubic(ana6_120  8.905226` min =8.85; max =8.95;)
      CS_L(csna6_120, 33.9718343` min 20 max 100)
      scale scalena6_120  7.4916869e-05`

	'analcime requirements
	prm OW_occ_anal_120  0.84747739` min 0 max 1 ' water occupancy
	prm !na_occ_anal_120 =al_occ_anal_120; min 0.0001 max 1
	prm !si_occ_anal_120 1 min 0.0001 max 1
	prm !al_occ_anal_120 1 min 0.0001 max 1
	prm  !o_occ_anal_120  =(1/3 * al_occ_anal_120) + (2/3 * si_occ_anal_120);:1

	'these are parameters that are common to the two analcime structures
	str
		local CIF_PHASE_ID  7`
		phase_name "Analcime_1C_#28274_1"
		Cubic(aanal1_120  13.689960` min 13.65 max 13.75)
		CS_L(csanal1_120, 369.657335` min 100 max 600)
		scale scaleanal1_120  9.16439118e-07`
		analcime(120)

	str
		local CIF_PHASE_ID  8`
		phase_name "Analcime_1C_#28274_2"
		Cubic(aanal2_120  13.703861` min 13.65 max 13.75)
		CS_L(csanal2_120, 236.51676` min 100 max 500)
		scale scaleanal2_120  1.52751218e-06`
		analcime(120)

'**************************************************************
'**************************************************************

for xdds {
	information
	Zero_Error(zero2T)
}

for xdds {
	for strs 1 to 1 {
		phase_name Diamond
		space_group F_D_-3_M_S
		spiked_phase_measured_weight_percent  5.49
		site C num_posns  8 x  0 y  0 z  0 occ C  1 beq  1.56
	}

	for strs 2 to 2 {
	   phase_name Quartz
	   space_group P3121
	   site Si num_posns  3	x  0.4698 y  0 		z =1/3;		occ Si+4  1 beq  0.46
	   site O  num_posns  6	x  0.4151 y  0.2675 	z  0.2139	occ O-2   1 beq  0.46
	}
}

for xdds 1 to 41 {
	for strs 3 to 3 {
		phase_name "Kaolinite_C"
		space_group P1
		r_bragg  2.64395909
		site Al	num_posns  1		x  0.34355 	y  0.49110 	z  0.42696	occ Al+3  1 	beq !cation 1
		site Al	num_posns  1	 	x  0.37012 	y  0.81953 	z  0.45687 	occ Al+3  1 	beq !cation 1
		site Al	num_posns  1	 	x  0.86369 	y  -0.01189 z  0.47668 	occ Al+3  1 	beq !cation 1
		site Al	num_posns  1	 	x  0.86593 	y  0.32032 	z  0.47597 	occ Al+3  1 	beq !cation 1
		site Si	num_posns  1	 	x  0.06736 	y  0.33551 	z  0.09513 	occ Si+4  1 	beq !cation 1
		site Si	num_posns  1	 	x  0.06741 	y  0.65776 	z  0.06823 	occ Si+4  1 	beq !cation 1
		site Si	num_posns  1	 	x  0.54835 	y  0.83009 	z  0.07102  occ Si+4  1 	beq !cation 1
		site Si	num_posns  1	 	x  0.57599 	y  0.16505 	z  0.09039 	occ Si+4  1 	beq !cation 1
		site O 	num_posns  1		x  0.12376 	y  0.33847 	z  0.31946 	occ O-2  1 		beq !oxy 1.3336
		site O 	num_posns  1		x  0.16574 	y  0.65904 	z  0.30160 	occ O-2  1 		beq !oxy 1.3336
		site O 	num_posns  1		x  0.06566 	y  0.47405 	z  -0.00127	occ O-2  1 		beq !oxy 1.3336
		site O 	num_posns  1		x  0.22288 	y  0.18584 	z  -0.01139	occ O-2  1 		beq !oxy 1.3336
		site O 	num_posns  1		x  0.24801 	y  0.77559 	z  -0.02451	occ O-2  1 		beq !oxy 1.3336
		site O 	num_posns  1		x  0.63140 	y  0.83857 	z  0.29369 	occ O-2  1 		beq !oxy 1.3336
		site O 	num_posns  1		x  0.66584 	y  0.16055 	z  0.31368 	occ O-2  1 		beq !oxy 1.3336
		site O 	num_posns  1		x  0.55702 	y  0.01161 	z  -0.00503	occ O-2  1 		beq !oxy 1.3336
		site O 	num_posns  1		x  0.77815 	y  0.73913 	z  0.01655 	occ O-2  1 		beq !oxy 1.3336
		site O 	num_posns  1		x  0.77357 	y  0.24861 	z  0.00772	occ O-2  1 		beq !oxy 1.3336
		site O 	num_posns  1		x  0.12405 	y  -0.04110 z  0.32115 	occ O-2  1 		beq !oxy 1.3336
		site O 	num_posns  1		x  0.05937 	y  0.17502 	z  0.60637 	occ O-2  1 		beq !oxy 1.3336
		site O 	num_posns  1		x  0.10070 	y  0.46306 	z  0.60978 	occ O-2  1 		beq !oxy 1.3336
		site O 	num_posns  1		x  0.08496 	y  0.82388 	z  0.58345 	occ O-2  1 		beq !oxy 1.3336
		site O 	num_posns  1		x  0.58733 	y  0.46108 	z  0.22819 	occ O-2  1 		beq !oxy 1.3336
		site O 	num_posns  1		x  0.51764 	y  0.67235 	z  0.58570 	occ O-2  1 		beq !oxy 1.3336
		site O 	num_posns  1		x  0.60442 	y  -0.04330 z  0.59836 	occ O-2  1 		beq !oxy 1.3336
		site O 	num_posns  1		x  0.56589 	y  0.34116 	z  0.58175 	occ O-2  1 		beq !oxy 1.3336

	}
}

macro Na6_sodalite_ {
	phase_name "Na6_sodalite"
	space_group P-43n
	site Na	num_posns  8	x  0.1504 	y  0.1504 	z  0.1504 	occ Na+1  0.75 beq  3.71
	site Al	num_posns  6	x  0.25 		y  0.5 		z  0 			occ Al+3  1 	beq  1.18
	site Si	num_posns  6	x  0.25 		y  0 			z  0.5 		occ Si+4  1 	beq  0.79
	site O 	num_posns  24	x  0.1366 	y  0.4338 	z  0.149 	occ O-2  1 		beq  1.5
	site OW 	num_posns  8	x  0.3753 	y  0.3753 	z  0.3753 	occ O-2  1 		beq  3.08
}

for xdds 12 to 41 {
	for strs 6 to 6 {
		Na6_sodalite_
	}
}

for xdds 42 to 67 {
	for strs 5 to 5 {
		Na6_sodalite_
	}
}

for xdds 1 to 11 {
	local CIF_TEMP  =22+273;
}
for xdds 12 to 12 {
	local CIF_TEMP  =108+273;
}
for xdds 13 to 67 {
	local CIF_TEMP  =150+273;
}

Out_pdCIF(ciffile, "proc",)
