# Supplementary material for: pdCIFplotter: visualizing powder diffraction data in pdCIF format
Source: J Appl Crystallogr. 2022 May 25;55(Pt 3):631–7. doi: 10.1107/S1600576722003478 (PMC9172038; doi:10.1107/S1600576722003478)
Supplement: Supplementary file 5 [file j-55-00631-sup5.zip › fourth/xy_data/LK-N1_006-006_mergeRollSum.xy]

2.000000	414.5
2.003750	423.2
2.007500	424.3
2.011250	431.6
2.015000	418.3
2.018750	441.5
2.022500	416.8
2.026250	432.0
2.030000	427.1
2.033750	420.7
2.037500	460.5
2.041250	463.2
2.045000	463.9
2.048750	438.6
2.052500	449.9
2.056250	462.9
2.060000	445.3
2.063750	443.6
2.067500	462.4
2.071250	488.0
2.075000	451.4
2.078750	477.3
2.082500	440.4
2.086250	481.9
2.090000	451.0
2.093750	425.2
2.097500	433.8
2.101250	453.4
2.105000	488.2
2.108750	481.1
2.112500	436.7
2.116250	477.7
2.120000	491.1
2.123750	429.5
2.127500	480.1
2.131250	518.9
2.135000	471.3
2.138750	489.9
2.142500	492.4
2.146250	474.0
2.150000	514.2
2.153750	488.8
2.157500	520.5
2.161250	478.7
2.165000	497.3
2.168750	469.2
2.172500	470.3
2.176250	508.1
2.180000	475.0
2.183750	498.6
2.187500	476.0
2.191250	476.0
2.195000	517.9
2.198750	491.6
2.202500	511.5
2.206250	508.7
2.210000	490.5
2.213750	520.2
2.217500	516.0
2.221250	516.3
2.225000	526.3
2.228750	511.0
2.232500	529.6
2.236250	548.9
2.240000	566.8
2.243750	557.3
2.247500	570.8
2.251250	547.2
2.255000	535.4
2.258750	543.5
2.262500	552.3
2.266250	495.5
2.270000	516.2
2.273750	543.7
2.277500	514.8
2.281250	552.2
2.285000	546.0
2.288750	532.8
2.292500	563.0
2.296250	588.0
2.300000	559.5
2.303750	549.9
2.307500	530.4
2.311250	523.6
2.315000	583.3
2.318750	553.0
2.322500	584.7
2.326250	572.6
2.330000	584.4
2.333750	588.5
2.337500	634.5
2.341250	613.4
2.345000	592.1
2.348750	651.6
2.352500	648.7
2.356250	571.3
2.360000	637.0
2.363750	635.4
2.367500	678.7
2.371250	634.6
2.375000	621.9
2.378750	641.9
2.382500	653.6
2.386250	652.3
2.390000	642.2
2.393750	668.3
2.397500	656.5
2.401250	667.6
2.405000	681.7
2.408750	715.5
2.412500	658.2
2.416250	664.2
2.420000	693.1
2.423750	724.0
2.427500	751.4
2.431250	721.3
2.435000	724.8
2.438750	772.0
2.442500	730.7
2.446250	726.4
2.450000	716.8
2.453750	781.5
2.457500	772.1
2.461250	803.1
2.465000	826.0
2.468750	788.5
2.472500	814.5
2.476250	850.8
2.480000	858.7
2.483750	834.4
2.487500	827.7
2.491250	855.6
2.495000	865.3
2.498750	871.1
2.502500	903.7
2.506250	921.6
2.510000	899.3
2.513750	934.0
2.517500	931.2
2.521250	911.1
2.525000	978.5
2.528750	977.4
2.532500	946.3
2.536250	987.6
2.540000	1002.9
2.543750	1067.6
2.547500	973.2
2.551250	990.6
2.555000	1060.6
2.558750	1030.5
2.562500	990.8
2.566250	996.1
2.570000	1043.5
2.573750	1032.7
2.577500	997.7
2.581250	1039.8
2.585000	1069.2
2.588750	1024.1
2.592500	1057.2
2.596250	1041.4
2.600000	1081.8
2.603750	1091.1
2.607500	981.7
2.611250	1066.3
2.615000	1066.9
2.618750	1007.1
2.622500	1025.0
2.626250	1030.6
2.630000	1052.4
2.633750	1028.7
2.637500	1003.1
2.641250	1010.2
2.645000	983.8
2.648750	1005.7
2.652500	1095.2
2.656250	1033.9
2.660000	1031.6
2.663750	1050.8
2.667500	1060.0
2.671250	1056.3
2.675000	1049.7
2.678750	1041.0
2.682500	979.4
2.686250	1026.0
2.690000	1025.2
2.693750	994.5
2.697500	1057.6
2.701250	1006.8
2.705000	1061.1
2.708750	1061.1
2.712500	1054.8
2.716250	1068.0
2.720000	1035.7
2.723750	1024.7
2.727500	1016.6
2.731250	1059.5
2.735000	992.9
2.738750	1075.3
2.742500	1018.4
2.746250	1019.9
2.750000	1092.8
2.753750	1031.0
2.757500	1042.6
2.761250	1068.1
2.765000	1031.9
2.768750	1042.7
2.772500	1083.5
2.776250	1022.4
2.780000	1043.0
2.783750	1012.0
2.787500	1073.6
2.791250	1087.5
2.795000	1024.7
2.798750	1037.5
2.802500	1033.3
2.806250	978.9
2.810000	1032.9
2.813750	1023.5
2.817500	1050.5
2.821250	1025.0
2.825000	1088.7
2.828750	1023.0
2.832500	1041.9
2.836250	1060.2
2.840000	1072.3
2.843750	1077.2
2.847500	1027.8
2.851250	961.7
2.855000	1020.7
2.858750	977.5
2.862500	1021.2
2.866250	1026.9
2.870000	933.2
2.873750	951.7
2.877500	1027.1
2.881250	1082.0
2.885000	1057.9
2.888750	1065.4
2.892500	1050.1
2.896250	1017.5
2.900000	984.9
2.903750	986.3
2.907500	1033.6
2.911250	1091.2
2.915000	1078.4
2.918750	1039.7
2.922500	1018.0
2.926250	1011.8
2.930000	1026.2
2.933750	1005.3
2.937500	1046.4
2.941250	993.6
2.945000	1043.0
2.948750	1024.7
2.952500	1040.2
2.956250	1029.5
2.960000	1032.7
2.963750	1021.3
2.967500	1011.0
2.971250	1005.5
2.975000	954.0
2.978750	1041.5
2.982500	1014.2
2.986250	1094.2
2.990000	1016.6
2.993750	1076.2
2.997500	1031.3
3.001250	1086.0
3.005000	997.7
3.008750	1014.3
3.012500	1014.9
3.016250	1009.4
3.020000	990.5
3.023750	1008.4
3.027500	938.5
3.031250	1075.6
3.035000	1070.1
3.038750	1074.3
3.042500	1054.2
3.046250	984.2
3.050000	984.9
3.053750	1014.4
3.057500	1020.4
3.061250	993.1
3.065000	1043.5
3.068750	986.7
3.072500	998.9
3.076250	1023.4
3.080000	1018.3
3.083750	1043.8
3.087500	940.5
3.091250	1017.3
3.095000	1058.1
3.098750	998.9
3.102500	1018.2
3.106250	1042.2
3.110000	1021.8
3.113750	1005.7
3.117500	1010.9
3.121250	1025.9
3.125000	1044.2
3.128750	1042.0
3.132500	1019.8
3.136250	1013.0
3.140000	994.5
3.143750	1036.4
3.147500	1083.6
3.151250	1021.8
3.155000	1001.1
3.158750	1068.4
3.162500	1090.6
3.166250	1041.1
3.170000	988.0
3.173750	1026.5
3.177500	963.7
3.181250	982.3
3.185000	1018.9
3.188750	1017.7
3.192500	1030.7
3.196250	1025.9
3.200000	1074.4
3.203750	1010.9
3.207500	1014.1
3.211250	1073.7
3.215000	1013.3
3.218750	989.5
3.222500	1013.1
3.226250	1013.7
3.230000	1026.9
3.233750	1028.9
3.237500	1045.6
3.241250	1063.2
3.245000	1060.9
3.248750	1022.1
3.252500	970.9
3.256250	977.6
3.260000	1004.0
3.263750	1005.0
3.267500	1019.7
3.271250	1005.2
3.275000	1026.4
3.278750	1039.5
3.282500	966.6
3.286250	1001.4
3.290000	1035.5
3.293750	1089.8
3.297500	1046.3
3.301250	1029.6
3.305000	978.4
3.308750	968.7
3.312500	1062.9
3.316250	1008.2
3.320000	979.8
3.323750	1049.2
3.327500	1029.1
3.331250	1043.1
3.335000	1052.6
3.338750	1058.2
3.342500	1052.5
3.346250	1008.7
3.350000	1039.3
3.353750	1015.3
3.357500	1002.6
3.361250	992.0
3.365000	998.7
3.368750	1058.9
3.372500	968.7
3.376250	1016.4
3.380000	1069.0
3.383750	953.0
3.387500	1017.5
3.391250	1021.5
3.395000	978.8
3.398750	1041.8
3.402500	1014.8
3.406250	966.9
3.410000	1043.1
3.413750	1004.8
3.417500	986.6
3.421250	1020.1
3.425000	976.5
3.428750	984.0
3.432500	992.2
3.436250	1051.5
3.440000	983.1
3.443750	960.0
3.447500	1050.7
3.451250	1019.5
3.455000	994.7
3.458750	1028.6
3.462500	1030.3
3.466250	1015.2
3.470000	988.0
3.473750	1044.5
3.477500	1042.1
3.481250	1024.9
3.485000	1036.7
3.488750	946.6
3.492500	985.0
3.496250	982.2
3.500000	918.8
3.503750	960.7
3.507500	987.7
3.511250	1009.3
3.515000	1126.3
3.518750	1029.0
3.522500	1011.8
3.526250	1019.8
3.530000	1028.7
3.533750	1037.9
3.537500	1005.3
3.541250	971.8
3.545000	1022.6
3.548750	990.7
3.552500	1026.0
3.556250	1039.4
3.560000	1017.0
3.563750	1004.9
3.567500	960.3
3.571250	1046.2
3.575000	1078.2
3.578750	1008.4
3.582500	1065.2
3.586250	985.8
3.590000	1007.6
3.593750	1008.3
3.597500	1005.5
3.601250	1004.3
3.605000	1037.8
3.608750	1010.0
3.612500	1056.2
3.616250	1067.7
3.620000	1005.8
3.623750	1037.9
3.627500	997.1
3.631250	1083.8
3.635000	1023.3
3.638750	1019.2
3.642500	965.2
3.646250	989.0
3.650000	984.7
3.653750	1039.2
3.657500	1006.6
3.661250	1011.0
3.665000	997.3
3.668750	986.6
3.672500	1041.4
3.676250	1039.1
3.680000	1011.6
3.683750	1013.5
3.687500	988.2
3.691250	995.7
3.695000	1014.5
3.698750	1031.3
3.702500	1032.4
3.706250	1001.5
3.710000	1013.5
3.713750	995.6
3.717500	998.7
3.721250	1056.9
3.725000	1070.6
3.728750	1048.2
3.732500	1011.4
3.736250	1048.2
3.740000	985.4
3.743750	1028.0
3.747500	1021.2
3.751250	985.4
3.755000	1077.5
3.758750	991.9
3.762500	990.9
3.766250	1034.3
3.770000	1048.9
3.773750	1010.6
3.777500	950.7
3.781250	958.7
3.785000	994.8
3.788750	1016.5
3.792500	1001.9
3.796250	994.5
3.800000	988.0
3.803750	996.8
3.807500	1033.5
3.811250	1045.2
3.815000	999.9
3.818750	1004.1
3.822500	1015.6
3.826250	995.2
3.830000	1018.3
3.833750	1026.4
3.837500	1007.5
3.841250	987.0
3.845000	974.1
3.848750	1045.7
3.852500	1006.8
3.856250	1056.7
3.860000	1026.7
3.863750	1054.0
3.867500	1107.1
3.871250	1016.9
3.875000	1016.4
3.878750	1017.2
3.882500	1008.9
3.886250	1026.2
3.890000	1033.1
3.893750	1005.9
3.897500	1016.4
3.901250	988.8
3.905000	1056.5
3.908750	977.0
3.912500	1002.7
3.916250	930.7
3.920000	1002.2
3.923750	1036.1
3.927500	1010.4
3.931250	1004.5
3.935000	971.4
3.938750	1002.2
3.942500	988.3
3.946250	1029.1
3.950000	1050.1
3.953750	1020.0
3.957500	1025.5
3.961250	1012.6
3.965000	1023.1
3.968750	1003.0
3.972500	1001.8
3.976250	992.4
3.980000	1041.4
3.983750	1009.1
3.987500	978.7
3.991250	990.3
3.995000	1025.3
3.998750	946.1
4.002500	990.8
4.006250	1066.7
4.010000	1078.2
4.013750	984.9
4.017500	1031.9
4.021250	995.7
4.025000	1054.5
4.028750	1025.5
4.032500	1030.3
4.036250	1015.6
4.040000	1045.7
4.043750	964.5
4.047500	1001.4
4.051250	1041.5
4.055000	1030.4
4.058750	948.3
4.062500	979.6
4.066250	1045.7
4.070000	1042.2
4.073750	1053.1
4.077500	993.4
4.081250	1010.8
4.085000	1002.5
4.088750	1005.2
4.092500	1054.0
4.096250	974.9
4.100000	1011.2
4.103750	967.3
4.107500	1017.8
4.111250	1071.0
4.115000	1021.4
4.118750	1015.9
4.122500	1006.7
4.126250	1019.1
4.130000	972.1
4.133750	973.6
4.137500	1050.9
4.141250	1002.3
4.145000	1008.6
4.148750	1008.9
4.152500	1004.7
4.156250	1014.6
4.160000	1001.5
4.163750	1104.9
4.167500	1061.8
4.171250	1019.7
4.175000	1025.7
4.178750	983.3
4.182500	1011.3
4.186250	1012.4
4.190000	1023.0
4.193750	996.6
4.197500	1035.8
4.201250	1040.4
4.205000	1000.9
4.208750	1012.1
4.212500	974.1
4.216250	1064.4
4.220000	1054.5
4.223750	1028.0
4.227500	1014.5
4.231250	1083.9
4.235000	1002.3
4.238750	1052.8
4.242500	1053.6
4.246250	1040.9
4.250000	1037.8
4.253750	1002.6
4.257500	1043.7
4.261250	1036.0
4.265000	1009.8
4.268750	1026.5
4.272500	1125.9
4.276250	953.7
4.280000	979.5
4.283750	1050.7
4.287500	989.8
4.291250	1024.4
4.295000	1059.6
4.298750	1018.5
4.302500	1025.0
4.306250	993.2
4.310000	1060.8
4.313750	1023.7
4.317500	1061.4
4.321250	1009.9
4.325000	1006.0
4.328750	1037.5
4.332500	1045.6
4.336250	1021.0
4.340000	984.2
4.343750	1017.9
4.347500	1013.4
4.351250	1033.4
4.355000	1017.9
4.358750	1048.0
4.362500	1027.0
4.366250	1028.6
4.370000	998.2
4.373750	970.3
4.377500	1058.3
4.381250	1034.1
4.385000	992.1
4.388750	1066.5
4.392500	1038.7
4.396250	1046.0
4.400000	1109.8
4.403750	1057.3
4.407500	1027.2
4.411250	1021.9
4.415000	1051.0
4.418750	1070.3
4.422500	1009.5
4.426250	983.3
4.430000	1018.1
4.433750	1050.5
4.437500	1070.1
4.441250	1000.5
4.445000	991.4
4.448750	1008.5
4.452500	1022.8
4.456250	1003.5
4.460000	1053.1
4.463750	1133.3
4.467500	1087.2
4.471250	1035.5
4.475000	971.0
4.478750	1007.5
4.482500	947.4
4.486250	1033.6
4.490000	1057.2
4.493750	1049.2
4.497500	1070.9
4.501250	1014.6
4.505000	1058.4
4.508750	1048.0
4.512500	1012.8
4.516250	1038.7
4.520000	1041.5
4.523750	984.9
4.527500	1064.0
4.531250	1059.2
4.535000	1049.7
4.538750	1064.7
4.542500	1019.3
4.546250	1018.2
4.550000	1067.0
4.553750	1030.0
4.557500	1047.4
4.561250	1042.3
4.565000	1008.3
4.568750	1033.8
4.572500	1056.9
4.576250	1022.2
4.580000	1035.4
4.583750	1042.1
4.587500	1022.9
4.591250	1052.8
4.595000	971.6
4.598750	1056.1
4.602500	1090.4
4.606250	1042.1
4.610000	1043.0
4.613750	1011.5
4.617500	1014.5
4.621250	1061.7
4.625000	1055.2
4.628750	1045.4
4.632500	1050.5
4.636250	1076.8
4.640000	1017.1
4.643750	1073.7
4.647500	1042.6
4.651250	998.5
4.655000	1035.8
4.658750	1094.9
4.662500	1057.4
4.666250	1018.6
4.670000	1064.0
4.673750	1084.6
4.677500	1031.0
4.681250	1023.3
4.685000	1054.5
4.688750	1059.6
4.692500	1040.7
4.696250	1029.8
4.700000	1033.8
4.703750	1037.8
4.707500	1036.5
4.711250	1010.7
4.715000	1075.4
4.718750	1106.1
4.722500	991.8
4.726250	1024.4
4.730000	1059.8
4.733750	1058.2
4.737500	1093.2
4.741250	1086.2
4.745000	1060.1
4.748750	1081.5
4.752500	1043.3
4.756250	1043.4
4.760000	1062.6
4.763750	1009.6
4.767500	1040.4
4.771250	1064.5
4.775000	1051.3
4.778750	1063.7
4.782500	1060.6
4.786250	1033.5
4.790000	1016.1
4.793750	1016.1
4.797500	1047.7
4.801250	1040.2
4.805000	1024.8
4.808750	1001.1
4.812500	1004.3
4.816250	1038.8
4.820000	1038.2
4.823750	1008.3
4.827500	1010.5
4.831250	1052.4
4.835000	1047.1
4.838750	969.3
4.842500	1020.2
4.846250	1059.4
4.850000	1023.1
4.853750	1045.1
4.857500	1071.0
4.861250	1107.9
4.865000	1003.8
4.868750	1020.7
4.872500	1019.0
4.876250	1083.2
4.880000	1046.6
4.883750	1039.7
4.887500	1084.0
4.891250	1021.3
4.895000	1022.1
4.898750	1027.2
4.902500	1028.1
4.906250	1079.6
4.910000	1057.0
4.913750	1054.2
4.917500	1052.9
4.921250	970.9
4.925000	1009.5
4.928750	999.5
4.932500	1020.0
4.936250	1071.4
4.940000	1038.2
4.943750	1032.3
4.947500	1102.8
4.951250	1034.0
4.955000	1011.3
4.958750	1079.4
4.962500	1076.9
4.966250	1030.5
4.970000	967.4
4.973750	1097.5
4.977500	1023.8
4.981250	1001.6
4.985000	1027.3
4.988750	1037.8
4.992500	1033.6
4.996250	1030.9
5.000000	1040.3
5.003750	1058.3
5.007500	1051.4
5.011250	978.1
5.015000	972.2
5.018750	1040.9
5.022500	1025.5
5.026250	1050.5
5.030000	1020.7
5.033750	1007.6
5.037500	1086.2
5.041250	1073.9
5.045000	1037.3
5.048750	1018.9
5.052500	1013.3
5.056250	1060.5
5.060000	1002.6
5.063750	1043.3
5.067500	1055.6
5.071250	1067.5
5.075000	1078.8
5.078750	1037.0
5.082500	1048.0
5.086250	1002.1
5.090000	998.0
5.093750	1025.6
5.097500	1067.4
5.101250	1094.4
5.105000	1035.2
5.108750	1030.1
5.112500	1028.6
5.116250	1086.0
5.120000	1065.3
5.123750	1064.6
5.127500	1113.9
5.131250	1053.0
5.135000	1060.3
5.138750	1058.5
5.142500	1031.6
5.146250	1090.5
5.150000	985.9
5.153750	1067.4
5.157500	1042.3
5.161250	1012.1
5.165000	1046.0
5.168750	1102.3
5.172500	1056.0
5.176250	1024.0
5.180000	1038.0
5.183750	1031.8
5.187500	1046.6
5.191250	1062.0
5.195000	1026.6
5.198750	1025.3
5.202500	1067.1
5.206250	1039.9
5.210000	1060.6
5.213750	1010.1
5.217500	1055.6
5.221250	1044.1
5.225000	1061.9
5.228750	1057.0
5.232500	1066.0
5.236250	1024.1
5.240000	954.1
5.243750	1051.9
5.247500	1029.1
5.251250	1045.2
5.255000	1039.7
5.258750	1050.2
5.262500	1033.4
5.266250	1020.5
5.270000	1063.8
5.273750	1052.6
5.277500	1049.0
5.281250	1075.2
5.285000	1071.2
5.288750	1074.1
5.292500	1068.8
5.296250	1084.2
5.300000	1110.8
5.303750	1087.3
5.307500	1017.9
5.311250	1028.0
5.315000	988.7
5.318750	1010.0
5.322500	1030.2
5.326250	1053.6
5.330000	1075.1
5.333750	1058.6
5.337500	1048.0
5.341250	1034.9
5.345000	1071.9
5.348750	1060.7
5.352500	1068.2
5.356250	1068.8
5.360000	1037.2
5.363750	1047.9
5.367500	1054.0
5.371250	1056.4
5.375000	1006.2
5.378750	1047.7
5.382500	1028.9
5.386250	1016.7
5.390000	1017.6
5.393750	1040.1
5.397500	1046.1
5.401250	1059.9
5.405000	1088.0
5.408750	1016.7
5.412500	1031.7
5.416250	1017.4
5.420000	1072.9
5.423750	1007.3
5.427500	1095.7
5.431250	1100.0
5.435000	1074.5
5.438750	1055.0
5.442500	1030.7
5.446250	1052.7
5.450000	1013.4
5.453750	1009.2
5.457500	1044.8
5.461250	1043.3
5.465000	1048.9
5.468750	1024.2
5.472500	1084.3
5.476250	1131.2
5.480000	1049.8
5.483750	991.1
5.487500	1057.0
5.491250	1017.5
5.495000	1004.6
5.498750	1035.7
5.502500	1065.1
5.506250	1117.6
5.510000	1083.5
5.513750	1019.7
5.517500	1105.9
5.521250	1017.6
5.525000	1053.8
5.528750	1042.4
5.532500	1011.6
5.536250	947.6
5.540000	1009.4
5.543750	1061.4
5.547500	1008.4
5.551250	1029.7
5.555000	1027.2
5.558750	1062.6
5.562500	1067.4
5.566250	1065.8
5.570000	1043.8
5.573750	1068.7
5.577500	1142.9
5.581250	1022.4
5.585000	1032.4
5.588750	1145.8
5.592500	1077.9
5.596250	1117.8
5.600000	1074.6
5.603750	1072.6
5.607500	1084.9
5.611250	1088.5
5.615000	1024.8
5.618750	1042.9
5.622500	1058.6
5.626250	1102.4
5.630000	1019.9
5.633750	994.7
5.637500	1049.8
5.641250	1041.0
5.645000	984.9
5.648750	1010.4
5.652500	1012.0
5.656250	1072.0
5.660000	1089.3
5.663750	1092.4
5.667500	1060.7
5.671250	1078.7
5.675000	1146.2
5.678750	1067.0
5.682500	1182.6
5.686250	1163.7
5.690000	1139.2
5.693750	1103.8
5.697500	1156.7
5.701250	1181.1
5.705000	1139.4
5.708750	1213.7
5.712500	1120.1
5.716250	1152.6
5.720000	1175.3
5.723750	1179.7
5.727500	1091.4
5.731250	1097.9
5.735000	1122.7
5.738750	1115.8
5.742500	1096.7
5.746250	1070.4
5.750000	1027.8
5.753750	1088.7
5.757500	1147.4
5.761250	1080.7
5.765000	1048.5
5.768750	1071.5
5.772500	1071.9
5.776250	1038.3
5.780000	1088.9
5.783750	1091.2
5.787500	1097.6
5.791250	1102.3
5.795000	1095.0
5.798750	1030.5
5.802500	1046.6
5.806250	1067.1
5.810000	1078.9
5.813750	1074.9
5.817500	994.7
5.821250	1051.6
5.825000	1080.3
5.828750	1070.3
5.832500	1041.6
5.836250	1086.2
5.840000	1058.8
5.843750	1084.4
5.847500	1075.9
5.851250	1022.9
5.855000	1089.4
5.858750	1079.1
5.862500	1072.7
5.866250	1095.1
5.870000	1090.0
5.873750	1073.5
5.877500	1020.5
5.881250	1082.9
5.885000	1040.0
5.888750	1060.2
5.892500	1034.7
5.896250	994.6
5.900000	1087.0
5.903750	1059.2
5.907500	1023.9
5.911250	1100.3
5.915000	1046.4
5.918750	1043.7
5.922500	1073.0
5.926250	1100.8
5.930000	1033.1
5.933750	1070.7
5.937500	1066.7
5.941250	1012.7
5.945000	1011.6
5.948750	1063.0
5.952500	1043.7
5.956250	1052.4
5.960000	1039.8
5.963750	1074.5
5.967500	1076.6
5.971250	1073.5
5.975000	1070.2
5.978750	995.4
5.982500	1054.1
5.986250	1090.0
5.990000	1030.3
5.993750	1050.8
5.997500	1068.2
6.001250	1078.8
6.005000	1009.7
6.008750	1025.5
6.012500	1072.1
6.016250	1081.5
6.020000	1050.8
6.023750	1186.4
6.027500	1071.9
6.031250	1027.1
6.035000	1035.4
6.038750	1036.9
6.042500	1012.1
6.046250	1052.5
6.050000	1105.1
6.053750	1086.8
6.057500	1023.7
6.061250	1024.6
6.065000	1027.1
6.068750	1061.9
6.072500	995.1
6.076250	962.5
6.080000	1115.6
6.083750	1094.1
6.087500	1102.1
6.091250	1100.3
6.095000	1106.9
6.098750	1181.2
6.102500	1135.9
6.106250	1141.7
6.110000	1071.7
6.113750	1119.2
6.117500	1104.1
6.121250	1047.6
6.125000	1071.1
6.128750	1065.7
6.132500	1084.3
6.136250	1063.2
6.140000	1036.8
6.143750	1121.6
6.147500	1092.6
6.151250	1057.8
6.155000	1041.6
6.158750	973.7
6.162500	1042.3
6.166250	1096.5
6.170000	1111.2
6.173750	1068.5
6.177500	1094.5
6.181250	1047.3
6.185000	1036.6
6.188750	1025.3
6.192500	1063.6
6.196250	1067.2
6.200000	1042.9
6.203750	1078.1
6.207500	1066.2
6.211250	1066.7
6.215000	1079.3
6.218750	1063.1
6.222500	1055.3
6.226250	1104.9
6.230000	1102.0
6.233750	1049.7
6.237500	1055.0
6.241250	1004.3
6.245000	1042.5
6.248750	1053.7
6.252500	1128.7
6.256250	1087.2
6.260000	1067.2
6.263750	1069.0
6.267500	1058.0
6.271250	1025.2
6.275000	1032.6
6.278750	1023.1
6.282500	1027.1
6.286250	1051.9
6.290000	1087.1
6.293750	1018.2
6.297500	1095.3
6.301250	1115.6
6.305000	1017.1
6.308750	1076.1
6.312500	1029.5
6.316250	1043.4
6.320000	1065.1
6.323750	1064.0
6.327500	1142.8
6.331250	1101.3
6.335000	1039.9
6.338750	1119.1
6.342500	1049.3
6.346250	1020.4
6.350000	1034.7
6.353750	1021.7
6.357500	1095.2
6.361250	1060.9
6.365000	1071.2
6.368750	1051.9
6.372500	1015.6
6.376250	1082.5
6.380000	1090.5
6.383750	1043.1
6.387500	1053.8
6.391250	1103.8
6.395000	1069.1
6.398750	1043.7
6.402500	1066.4
6.406250	1088.1
6.410000	1112.5
6.413750	1107.7
6.417500	1076.2
6.421250	1093.4
6.425000	1064.7
6.428750	1034.7
6.432500	1037.4
6.436250	1055.4
6.440000	1014.8
6.443750	1076.4
6.447500	1072.8
6.451250	1098.7
6.455000	1012.0
6.458750	1076.5
6.462500	1092.7
6.466250	1051.6
6.470000	1109.7
6.473750	1089.5
6.477500	1016.2
6.481250	1019.8
6.485000	1122.4
6.488750	1164.3
6.492500	1109.9
6.496250	1100.1
6.500000	1085.5
6.503750	1117.1
6.507500	1110.9
6.511250	1046.5
6.515000	1049.8
6.518750	1031.4
6.522500	1020.7
6.526250	1067.1
6.530000	1072.1
6.533750	1059.4
6.537500	1040.8
6.541250	977.4
6.545000	1078.5
6.548750	1091.7
6.552500	1050.1
6.556250	1117.8
6.560000	1089.6
6.563750	1087.4
6.567500	1085.3
6.571250	1051.3
6.575000	1045.6
6.578750	1113.1
6.582500	1060.6
6.586250	1031.8
6.590000	1109.5
6.593750	1061.1
6.597500	1007.3
6.601250	1050.1
6.605000	1101.8
6.608750	1080.0
6.612500	1045.5
6.616250	1077.7
6.620000	1080.7
6.623750	1022.6
6.627500	1009.5
6.631250	1069.9
6.635000	1085.8
6.638750	1154.0
6.642500	1094.2
6.646250	1075.2
6.650000	1110.9
6.653750	1136.5
6.657500	1062.5
6.661250	1043.1
6.665000	1137.3
6.668750	1122.9
6.672500	1068.8
6.676250	1079.7
6.680000	1112.4
6.683750	1088.4
6.687500	1114.5
6.691250	1104.0
6.695000	1143.4
6.698750	1120.2
6.702500	1082.2
6.706250	1081.5
6.710000	1081.5
6.713750	1118.0
6.717500	1129.3
6.721250	1105.6
6.725000	1082.0
6.728750	1091.8
6.732500	1046.8
6.736250	1051.0
6.740000	1037.3
6.743750	1097.8
6.747500	1007.3
6.751250	1043.5
6.755000	1128.8
6.758750	1073.2
6.762500	1036.6
6.766250	1090.3
6.770000	1080.4
6.773750	1053.7
6.777500	1093.9
6.781250	1050.4
6.785000	1024.5
6.788750	1083.3
6.792500	1111.6
6.796250	1088.7
6.800000	1112.4
6.803750	1141.3
6.807500	1139.6
6.811250	1090.3
6.815000	1095.1
6.818750	1101.2
6.822500	1156.1
6.826250	1082.8
6.830000	1169.1
6.833750	1135.0
6.837500	1044.0
6.841250	1067.4
6.845000	1093.5
6.848750	1107.9
6.852500	1087.0
6.856250	1090.3
6.860000	1074.4
6.863750	1059.0
6.867500	1015.9
6.871250	1063.2
6.875000	1089.9
6.878750	1053.1
6.882500	1056.0
6.886250	1103.0
6.890000	1117.2
6.893750	1059.1
6.897500	1056.7
6.901250	1121.3
6.905000	1052.8
6.908750	1084.9
6.912500	1087.2
6.916250	1126.7
6.920000	1130.6
6.923750	1102.3
6.927500	1104.2
6.931250	1063.2
6.935000	1084.5
6.938750	1106.3
6.942500	1168.2
6.946250	997.7
6.950000	1105.9
6.953750	1093.3
6.957500	1035.8
6.961250	1062.6
6.965000	1094.1
6.968750	1079.7
6.972500	1063.5
6.976250	1102.5
6.980000	1054.4
6.983750	1084.7
6.987500	1108.4
6.991250	1024.9
6.995000	1047.1
6.998750	1087.5
7.002500	1107.7
7.006250	1070.2
7.010000	1063.3
7.013750	1074.1
7.017500	1091.5
7.021250	1073.8
7.025000	1042.1
7.028750	1111.8
7.032500	1070.7
7.036250	1104.6
7.040000	1066.7
7.043750	1080.9
7.047500	1092.9
7.051250	1139.9
7.055000	1132.8
7.058750	1123.1
7.062500	1083.2
7.066250	1123.7
7.070000	1055.3
7.073750	1126.0
7.077500	1112.0
7.081250	1052.9
7.085000	1153.3
7.088750	1128.9
7.092500	1088.0
7.096250	1106.9
7.100000	1125.6
7.103750	1049.3
7.107500	1092.7
7.111250	1038.2
7.115000	1047.7
7.118750	1122.5
7.122500	1114.5
7.126250	1018.0
7.130000	1010.3
7.133750	1094.4
7.137500	1088.9
7.141250	1119.8
7.145000	1090.8
7.148750	1088.3
7.152500	1071.2
7.156250	1131.1
7.160000	1134.7
7.163750	1023.5
7.167500	1114.2
7.171250	1104.6
7.175000	1061.1
7.178750	1049.0
7.182500	1055.5
7.186250	1129.1
7.190000	1124.0
7.193750	1142.7
7.197500	1138.3
7.201250	1059.8
7.205000	1090.3
7.208750	1071.1
7.212500	1136.2
7.216250	1144.4
7.220000	1108.6
7.223750	1091.9
7.227500	1073.6
7.231250	1069.9
7.235000	1093.9
7.238750	1111.8
7.242500	1148.4
7.246250	1107.2
7.250000	1124.5
7.253750	1080.8
7.257500	1107.3
7.261250	1106.4
7.265000	1091.3
7.268750	1094.9
7.272500	1116.1
7.276250	1130.0
7.280000	1090.9
7.283750	1143.4
7.287500	1173.3
7.291250	1123.8
7.295000	1132.5
7.298750	1179.4
7.302500	1155.6
7.306250	1121.0
7.310000	1113.8
7.313750	1063.4
7.317500	1145.1
7.321250	1106.4
7.325000	1140.0
7.328750	1070.1
7.332500	1061.3
7.336250	1173.9
7.340000	1161.4
7.343750	1070.1
7.347500	1081.6
7.351250	1093.3
7.355000	1036.7
7.358750	1078.9
7.362500	1124.4
7.366250	1078.5
7.370000	1134.6
7.373750	1122.2
7.377500	1080.2
7.381250	1059.4
7.385000	1108.3
7.388750	1112.1
7.392500	1110.1
7.396250	1061.9
7.400000	1109.1
7.403750	1101.1
7.407500	1098.5
7.411250	1122.1
7.415000	1053.5
7.418750	1099.0
7.422500	1109.5
7.426250	1129.6
7.430000	1140.1
7.433750	1092.9
7.437500	1064.5
7.441250	1088.3
7.445000	1097.3
7.448750	1075.4
7.452500	1124.9
7.456250	1076.6
7.460000	1072.7
7.463750	1090.0
7.467500	1108.3
7.471250	1161.3
7.475000	1127.3
7.478750	1064.0
7.482500	1110.2
7.486250	1158.8
7.490000	1134.3
7.493750	1122.9
7.497500	1069.4
7.501250	1103.8
7.505000	1105.9
7.508750	1126.3
7.512500	1108.3
7.516250	1097.2
7.520000	1093.0
7.523750	1135.6
7.527500	1113.0
7.531250	1118.6
7.535000	1109.8
7.538750	1108.0
7.542500	1147.2
7.546250	1091.5
7.550000	1054.7
7.553750	1153.3
7.557500	1117.3
7.561250	1096.4
7.565000	1141.8
7.568750	1096.0
7.572500	1109.4
7.576250	1129.0
7.580000	1181.8
7.583750	1160.3
7.587500	1117.0
7.591250	1108.7
7.595000	1048.2
7.598750	1132.4
7.602500	1113.1
7.606250	1079.4
7.610000	1134.9
7.613750	1155.3
7.617500	1144.9
7.621250	1154.9
7.625000	1173.5
7.628750	1165.7
7.632500	1163.1
7.636250	1190.9
7.640000	1119.7
7.643750	1099.7
7.647500	1110.7
7.651250	1146.1
7.655000	1152.6
7.658750	1141.1
7.662500	1094.5
7.666250	1109.4
7.670000	1136.5
7.673750	1140.0
7.677500	1156.7
7.681250	1070.5
7.685000	1077.0
7.688750	1177.6
7.692500	1181.9
7.696250	1183.7
7.700000	1178.7
7.703750	1206.6
7.707500	1147.3
7.711250	1165.1
7.715000	1216.9
7.718750	1200.5
7.722500	1124.8
7.726250	1141.3
7.730000	1199.4
7.733750	1198.8
7.737500	1204.4
7.741250	1235.5
7.745000	1219.4
7.748750	1239.3
7.752500	1211.7
7.756250	1216.5
7.760000	1235.7
7.763750	1271.7
7.767500	1250.3
7.771250	1205.8
7.775000	1219.6
7.778750	1218.5
7.782500	1242.1
7.786250	1286.3
7.790000	1254.4
7.793750	1267.1
7.797500	1289.0
7.801250	1236.4
7.805000	1239.9
7.808750	1242.2
7.812500	1348.4
7.816250	1294.8
7.820000	1240.2
7.823750	1309.4
7.827500	1328.9
7.831250	1288.5
7.835000	1324.6
7.838750	1397.5
7.842500	1382.1
7.846250	1355.8
7.850000	1395.4
7.853750	1443.6
7.857500	1448.1
7.861250	1475.7
7.865000	1478.6
7.868750	1464.9
7.872500	1490.0
7.876250	1525.2
7.880000	1427.8
7.883750	1470.3
7.887500	1652.0
7.891250	1625.4
7.895000	1627.0
7.898750	1639.7
7.902500	1678.6
7.906250	1703.8
7.910000	1712.9
7.913750	1766.3
7.917500	1805.2
7.921250	1819.4
7.925000	1931.9
7.928750	1947.7
7.932500	2029.2
7.936250	2109.2
7.940000	2187.6
7.943750	2359.4
7.947500	2435.9
7.951250	2460.3
7.955000	2700.6
7.958750	2871.2
7.962500	2997.1
7.966250	3265.4
7.970000	3448.1
7.973750	3796.7
7.977500	4169.8
7.981250	4537.6
7.985000	4994.1
7.988750	5750.0
7.992500	6384.5
7.996250	7291.9
8.000000	8127.9
8.003750	9384.5
8.007500	10748.3
8.011250	11832.4
8.015000	12596.4
8.018750	12782.5
8.022500	12432.9
8.026250	12246.0
8.030000	11168.2
8.033750	9878.1
8.037500	8419.4
8.041250	7523.7
8.045000	6481.3
8.048750	5622.8
8.052500	4794.9
8.056250	4286.2
8.060000	3918.2
8.063750	3573.2
8.067500	3175.2
8.071250	3080.9
8.075000	2769.6
8.078750	2540.4
8.082500	2378.9
8.086250	2261.8
8.090000	2133.5
8.093750	1997.2
8.097500	1979.9
8.101250	1877.6
8.105000	1862.4
8.108750	1761.2
8.112500	1674.4
8.116250	1701.6
8.120000	1643.7
8.123750	1578.1
8.127500	1596.3
8.131250	1568.6
8.135000	1474.5
8.138750	1518.8
8.142500	1412.7
8.146250	1432.7
8.150000	1428.5
8.153750	1354.8
8.157500	1363.8
8.161250	1370.2
8.165000	1308.7
8.168750	1353.9
8.172500	1350.7
8.176250	1379.5
8.180000	1372.6
8.183750	1313.8
8.187500	1261.0
8.191250	1377.2
8.195000	1267.9
8.198750	1249.9
8.202500	1254.0
8.206250	1294.9
8.210000	1288.8
8.213750	1256.6
8.217500	1225.3
8.221250	1277.9
8.225000	1214.5
8.228750	1197.1
8.232500	1172.3
8.236250	1128.6
8.240000	1249.7
8.243750	1203.4
8.247500	1212.7
8.251250	1183.2
8.255000	1147.3
8.258750	1126.8
8.262500	1169.7
8.266250	1205.0
8.270000	1165.4
8.273750	1184.1
8.277500	1126.7
8.281250	1154.7
8.285000	1158.7
8.288750	1180.1
8.292500	1133.6
8.296250	1152.7
8.300000	1149.5
8.303750	1160.2
8.307500	1139.0
8.311250	1080.8
8.315000	1088.7
8.318750	1145.8
8.322500	1166.0
8.326250	1105.4
8.330000	1197.7
8.333750	1142.6
8.337500	1173.1
8.341250	1146.9
8.345000	1157.2
8.348750	1089.6
8.352500	1138.8
8.356250	1091.1
8.360000	1095.9
8.363750	1164.6
8.367500	1122.3
8.371250	1191.5
8.375000	1138.0
8.378750	1167.4
8.382500	1173.6
8.386250	1144.2
8.390000	1101.5
8.393750	1146.1
8.397500	1118.3
8.401250	1137.7
8.405000	1075.7
8.408750	1086.6
8.412500	1089.3
8.416250	1109.8
8.420000	1117.8
8.423750	1160.0
8.427500	1109.0
8.431250	1138.3
8.435000	1080.8
8.438750	1084.1
8.442500	1072.9
8.446250	1067.7
8.450000	1079.4
8.453750	1145.9
8.457500	1128.3
8.461250	1081.1
8.465000	1069.6
8.468750	1102.6
8.472500	1059.0
8.476250	1122.7
8.480000	1102.4
8.483750	1112.2
8.487500	1082.0
8.491250	1058.8
8.495000	1111.3
8.498750	1111.5
8.502500	1103.7
8.506250	1095.9
8.510000	1105.7
8.513750	1133.0
8.517500	1171.8
8.521250	1119.7
8.525000	1063.5
8.528750	1109.1
8.532500	1093.3
8.536250	1090.7
8.540000	1108.1
8.543750	1083.9
8.547500	1155.6
8.551250	1118.4
8.555000	1040.6
8.558750	1105.5
8.562500	1043.0
8.566250	1102.7
8.570000	1057.3
8.573750	1086.5
8.577500	1124.2
8.581250	1098.4
8.585000	1060.0
8.588750	1108.4
8.592500	1162.2
8.596250	1105.1
8.600000	1092.0
8.603750	1136.4
8.607500	1074.1
8.611250	1073.8
8.615000	1074.5
8.618750	1121.5
8.622500	1074.9
8.626250	1024.8
8.630000	1080.6
8.633750	1049.5
8.637500	1078.3
8.641250	1027.6
8.645000	1052.5
8.648750	1085.9
8.652500	1076.2
8.656250	1068.2
8.660000	1102.1
8.663750	1026.9
8.667500	1069.0
8.671250	1126.6
8.675000	1086.0
8.678750	1003.2
8.682500	1082.5
8.686250	1106.1
8.690000	1094.6
8.693750	1084.5
8.697500	1095.4
8.701250	1089.4
8.705000	1078.4
8.708750	1029.2
8.712500	1134.4
8.716250	1072.0
8.720000	1049.2
8.723750	1108.2
8.727500	1067.4
8.731250	1120.8
8.735000	1071.5
8.738750	1097.7
8.742500	1082.8
8.746250	1076.0
8.750000	1066.1
8.753750	1051.9
8.757500	1088.6
8.761250	1075.2
8.765000	1084.0
8.768750	1136.0
8.772500	1095.8
8.776250	1040.3
8.780000	1107.6
8.783750	1152.2
8.787500	1111.3
8.791250	1112.6
8.795000	1153.6
8.798750	1126.9
8.802500	1104.3
8.806250	1091.0
8.810000	1052.1
8.813750	1067.8
8.817500	1039.4
8.821250	1093.3
8.825000	1102.4
8.828750	1024.1
8.832500	1042.3
8.836250	1061.7
8.840000	1049.8
8.843750	1076.5
8.847500	1071.3
8.851250	1120.7
8.855000	1084.7
8.858750	1134.0
8.862500	1077.1
8.866250	1075.6
8.870000	1085.0
8.873750	1043.4
8.877500	1046.9
8.881250	1050.1
8.885000	1124.3
8.888750	1093.0
8.892500	1050.0
8.896250	1078.9
8.900000	1074.0
8.903750	1118.5
8.907500	1108.3
8.911250	1069.2
8.915000	1086.4
8.918750	1079.3
8.922500	1057.1
8.926250	1040.2
8.930000	1083.9
8.933750	1130.4
8.937500	1083.0
8.941250	1066.0
8.945000	1089.0
8.948750	1114.4
8.952500	1028.8
8.956250	1045.6
8.960000	1118.1
8.963750	1126.3
8.967500	1133.0
8.971250	1075.9
8.975000	1093.7
8.978750	1098.5
8.982500	1047.9
8.986250	1027.9
8.990000	1037.6
8.993750	1074.3
8.997500	1129.4
9.001250	1117.2
9.005000	1110.4
9.008750	1026.9
9.012500	1085.1
9.016250	1084.2
9.020000	1085.9
9.023750	1091.0
9.027500	1018.5
9.031250	1090.1
9.035000	1082.7
9.038750	1068.5
9.042500	1143.0
9.046250	1059.1
9.050000	1015.2
9.053750	1037.0
9.057500	1086.0
9.061250	1076.8
9.065000	1045.2
9.068750	1090.5
9.072500	1088.8
9.076250	1111.8
9.080000	1112.0
9.083750	1086.2
9.087500	1062.7
9.091250	1078.9
9.095000	1066.3
9.098750	1083.9
9.102500	1096.8
9.106250	1091.5
9.110000	1099.7
9.113750	1063.3
9.117500	1059.9
9.121250	1083.7
9.125000	1088.3
9.128750	1105.8
9.132500	1095.4
9.136250	1039.3
9.140000	1083.0
9.143750	1103.1
9.147500	1103.3
9.151250	1047.9
9.155000	1128.1
9.158750	1108.9
9.162500	1068.0
9.166250	1111.8
9.170000	1076.8
9.173750	1101.5
9.177500	1077.6
9.181250	1057.7
9.185000	1018.6
9.188750	1055.3
9.192500	1098.4
9.196250	1115.0
9.200000	1079.2
9.203750	1104.6
9.207500	1066.5
9.211250	1057.6
9.215000	1107.0
9.218750	1073.4
9.222500	1119.1
9.226250	1075.5
9.230000	1101.9
9.233750	1119.3
9.237500	1079.0
9.241250	1091.8
9.245000	1110.7
9.248750	1094.4
9.252500	1085.3
9.256250	1011.6
9.260000	1091.1
9.263750	1047.6
9.267500	1096.4
9.271250	1108.1
9.275000	1112.9
9.278750	1124.6
9.282500	1052.8
9.286250	1084.4
9.290000	1082.5
9.293750	1085.8
9.297500	1114.4
9.301250	1031.3
9.305000	1105.9
9.308750	1116.9
9.312500	1072.1
9.316250	1039.4
9.320000	1084.2
9.323750	1105.0
9.327500	1111.5
9.331250	1114.7
9.335000	1081.1
9.338750	1058.2
9.342500	1086.6
9.346250	1113.8
9.350000	1130.4
9.353750	1078.9
9.357500	1085.6
9.361250	1061.0
9.365000	1050.2
9.368750	1051.0
9.372500	1106.4
9.376250	1078.1
9.380000	1129.7
9.383750	1090.2
9.387500	1113.2
9.391250	1042.0
9.395000	1019.3
9.398750	1131.3
9.402500	1101.2
9.406250	1031.8
9.410000	1044.4
9.413750	1006.0
9.417500	1063.2
9.421250	1091.9
9.425000	1068.4
9.428750	1071.0
9.432500	1113.8
9.436250	1063.3
9.440000	1092.8
9.443750	1046.6
9.447500	1099.4
9.451250	1110.6
9.455000	1096.3
9.458750	1069.5
9.462500	1123.4
9.466250	1121.2
9.470000	1065.2
9.473750	1114.3
9.477500	1103.0
9.481250	1057.2
9.485000	1070.7
9.488750	1097.8
9.492500	1126.0
9.496250	1085.5
[truncated: 18,801 more rows]
