# Supplementary material for: pdCIFplotter: visualizing powder diffraction data in pdCIF format
Source: J Appl Crystallogr. 2022 May 25;55(Pt 3):631–7. doi: 10.1107/S1600576722003478 (PMC9172038; doi:10.1107/S1600576722003478)
Supplement: Supplementary file 5 [file j-55-00631-sup5.zip › fourth/xy_data/LK-N1_020-020_mergeRollSum.xy]

2.000000	419.7
2.003750	442.2
2.007500	446.4
2.011250	420.6
2.015000	428.4
2.018750	441.3
2.022500	438.5
2.026250	429.3
2.030000	412.0
2.033750	429.3
2.037500	436.7
2.041250	450.1
2.045000	474.5
2.048750	433.4
2.052500	459.8
2.056250	463.2
2.060000	419.1
2.063750	418.0
2.067500	425.8
2.071250	457.9
2.075000	467.3
2.078750	478.8
2.082500	480.6
2.086250	469.1
2.090000	437.8
2.093750	481.3
2.097500	446.3
2.101250	432.3
2.105000	464.6
2.108750	499.3
2.112500	481.2
2.116250	482.1
2.120000	453.9
2.123750	503.4
2.127500	515.0
2.131250	512.6
2.135000	468.3
2.138750	462.1
2.142500	489.7
2.146250	477.1
2.150000	475.5
2.153750	493.0
2.157500	520.2
2.161250	505.8
2.165000	499.5
2.168750	484.8
2.172500	505.1
2.176250	488.0
2.180000	499.0
2.183750	517.1
2.187500	514.5
2.191250	528.2
2.195000	507.9
2.198750	522.6
2.202500	513.2
2.206250	498.0
2.210000	520.0
2.213750	511.3
2.217500	488.1
2.221250	518.7
2.225000	555.6
2.228750	507.0
2.232500	485.9
2.236250	479.7
2.240000	470.6
2.243750	497.3
2.247500	538.3
2.251250	540.4
2.255000	529.2
2.258750	548.2
2.262500	551.7
2.266250	529.2
2.270000	532.6
2.273750	575.1
2.277500	552.8
2.281250	544.1
2.285000	564.0
2.288750	523.5
2.292500	586.8
2.296250	581.9
2.300000	541.6
2.303750	544.8
2.307500	607.1
2.311250	585.6
2.315000	585.5
2.318750	583.3
2.322500	590.2
2.326250	588.9
2.330000	600.2
2.333750	600.0
2.337500	600.6
2.341250	624.3
2.345000	597.0
2.348750	621.1
2.352500	631.5
2.356250	640.7
2.360000	646.2
2.363750	681.9
2.367500	659.1
2.371250	662.4
2.375000	652.0
2.378750	671.9
2.382500	665.6
2.386250	647.2
2.390000	715.1
2.393750	726.5
2.397500	711.7
2.401250	697.4
2.405000	708.3
2.408750	745.2
2.412500	810.3
2.416250	773.7
2.420000	735.4
2.423750	744.4
2.427500	753.5
2.431250	815.1
2.435000	827.9
2.438750	794.3
2.442500	824.7
2.446250	809.6
2.450000	836.2
2.453750	803.1
2.457500	851.5
2.461250	911.2
2.465000	879.5
2.468750	851.6
2.472500	972.4
2.476250	897.2
2.480000	930.5
2.483750	966.1
2.487500	974.9
2.491250	952.5
2.495000	957.8
2.498750	941.0
2.502500	1025.7
2.506250	1059.5
2.510000	1109.8
2.513750	1060.3
2.517500	1050.9
2.521250	1081.7
2.525000	1079.5
2.528750	1106.7
2.532500	1126.9
2.536250	1117.4
2.540000	1181.3
2.543750	1148.5
2.547500	1093.3
2.551250	1207.3
2.555000	1214.6
2.558750	1239.4
2.562500	1223.4
2.566250	1233.7
2.570000	1234.5
2.573750	1255.9
2.577500	1209.3
2.581250	1279.5
2.585000	1221.5
2.588750	1176.1
2.592500	1252.0
2.596250	1216.2
2.600000	1273.8
2.603750	1204.6
2.607500	1192.1
2.611250	1297.3
2.615000	1247.3
2.618750	1249.3
2.622500	1299.3
2.626250	1268.9
2.630000	1185.4
2.633750	1218.1
2.637500	1241.0
2.641250	1197.3
2.645000	1197.1
2.648750	1254.2
2.652500	1253.6
2.656250	1287.8
2.660000	1206.1
2.663750	1250.1
2.667500	1236.6
2.671250	1242.2
2.675000	1231.1
2.678750	1280.0
2.682500	1260.6
2.686250	1167.4
2.690000	1245.6
2.693750	1306.6
2.697500	1228.3
2.701250	1167.1
2.705000	1188.6
2.708750	1263.3
2.712500	1201.0
2.716250	1276.2
2.720000	1186.1
2.723750	1204.2
2.727500	1236.1
2.731250	1208.2
2.735000	1230.4
2.738750	1192.9
2.742500	1211.5
2.746250	1260.7
2.750000	1286.4
2.753750	1217.9
2.757500	1153.3
2.761250	1220.0
2.765000	1200.5
2.768750	1192.2
2.772500	1255.4
2.776250	1221.7
2.780000	1282.5
2.783750	1192.1
2.787500	1267.6
2.791250	1211.0
2.795000	1173.0
2.798750	1234.8
2.802500	1242.7
2.806250	1230.1
2.810000	1238.4
2.813750	1224.3
2.817500	1250.9
2.821250	1308.3
2.825000	1146.9
2.828750	1162.2
2.832500	1201.5
2.836250	1205.2
2.840000	1223.7
2.843750	1216.1
2.847500	1183.0
2.851250	1226.9
2.855000	1153.8
2.858750	1219.3
2.862500	1224.9
2.866250	1205.3
2.870000	1219.2
2.873750	1202.5
2.877500	1237.4
2.881250	1146.4
2.885000	1213.7
2.888750	1122.1
2.892500	1143.6
2.896250	1178.5
2.900000	1219.5
2.903750	1196.8
2.907500	1197.0
2.911250	1148.6
2.915000	1202.4
2.918750	1243.5
2.922500	1171.4
2.926250	1190.5
2.930000	1158.5
2.933750	1250.1
2.937500	1218.0
2.941250	1129.7
2.945000	1147.4
2.948750	1165.5
2.952500	1209.8
2.956250	1185.1
2.960000	1203.3
2.963750	1189.5
2.967500	1216.0
2.971250	1252.0
2.975000	1236.5
2.978750	1215.2
2.982500	1225.3
2.986250	1248.2
2.990000	1196.3
2.993750	1216.4
2.997500	1252.6
3.001250	1165.4
3.005000	1187.5
3.008750	1212.2
3.012500	1212.6
3.016250	1177.8
3.020000	1187.4
3.023750	1181.6
3.027500	1211.6
3.031250	1125.7
3.035000	1153.8
3.038750	1209.7
3.042500	1231.7
3.046250	1173.2
3.050000	1211.4
3.053750	1252.6
3.057500	1190.7
3.061250	1222.6
3.065000	1199.3
3.068750	1253.8
3.072500	1192.3
3.076250	1160.0
3.080000	1220.6
3.083750	1191.0
3.087500	1195.9
3.091250	1190.7
3.095000	1224.2
3.098750	1220.9
3.102500	1224.8
3.106250	1204.2
3.110000	1196.0
3.113750	1234.9
3.117500	1164.3
3.121250	1170.8
3.125000	1177.9
3.128750	1145.9
3.132500	1154.9
3.136250	1129.5
3.140000	1190.0
3.143750	1221.8
3.147500	1169.6
3.151250	1199.6
3.155000	1251.7
3.158750	1223.5
3.162500	1161.0
3.166250	1174.4
3.170000	1226.6
3.173750	1198.5
3.177500	1166.6
3.181250	1180.9
3.185000	1190.3
3.188750	1218.0
3.192500	1203.9
3.196250	1231.3
3.200000	1263.8
3.203750	1171.5
3.207500	1215.4
3.211250	1161.6
3.215000	1218.9
3.218750	1179.6
3.222500	1161.1
3.226250	1244.3
3.230000	1134.4
3.233750	1108.3
3.237500	1212.3
3.241250	1179.6
3.245000	1137.5
3.248750	1179.4
3.252500	1227.5
3.256250	1205.0
3.260000	1184.9
3.263750	1155.4
3.267500	1209.2
3.271250	1166.9
3.275000	1157.8
3.278750	1199.6
3.282500	1250.4
3.286250	1182.1
3.290000	1162.7
3.293750	1188.2
3.297500	1166.5
3.301250	1236.7
3.305000	1192.9
3.308750	1148.1
3.312500	1165.3
3.316250	1158.1
3.320000	1223.6
3.323750	1193.9
3.327500	1158.8
3.331250	1170.8
3.335000	1164.5
3.338750	1198.4
3.342500	1173.1
3.346250	1198.2
3.350000	1184.3
3.353750	1182.9
3.357500	1171.9
3.361250	1194.5
3.365000	1165.0
3.368750	1141.0
3.372500	1202.8
3.376250	1175.3
3.380000	1148.6
3.383750	1141.6
3.387500	1176.0
3.391250	1183.4
3.395000	1161.4
3.398750	1132.1
3.402500	1126.6
3.406250	1157.4
3.410000	1137.3
3.413750	1132.8
3.417500	1120.2
3.421250	1139.1
3.425000	1155.2
3.428750	1188.8
3.432500	1154.5
3.436250	1218.2
3.440000	1195.6
3.443750	1141.6
3.447500	1205.5
3.451250	1176.4
3.455000	1200.0
3.458750	1204.8
3.462500	1146.8
3.466250	1151.9
3.470000	1169.0
3.473750	1146.0
3.477500	1193.1
3.481250	1190.2
3.485000	1142.2
3.488750	1161.7
3.492500	1160.2
3.496250	1205.4
3.500000	1176.0
3.503750	1172.8
3.507500	1161.3
3.511250	1149.3
3.515000	1130.8
3.518750	1159.6
3.522500	1112.2
3.526250	1143.4
3.530000	1158.6
3.533750	1129.2
3.537500	1219.6
3.541250	1167.1
3.545000	1088.1
3.548750	1202.6
3.552500	1134.2
3.556250	1190.0
3.560000	1168.9
3.563750	1138.3
3.567500	1171.9
3.571250	1186.8
3.575000	1169.9
3.578750	1116.2
3.582500	1144.7
3.586250	1095.3
3.590000	1137.1
3.593750	1153.5
3.597500	1161.5
3.601250	1162.7
3.605000	1192.8
3.608750	1187.1
3.612500	1193.9
3.616250	1156.1
3.620000	1205.2
3.623750	1200.6
3.627500	1134.6
3.631250	1173.3
3.635000	1204.6
3.638750	1205.9
3.642500	1170.2
3.646250	1163.0
3.650000	1171.1
3.653750	1209.4
3.657500	1141.8
3.661250	1194.0
3.665000	1178.2
3.668750	1159.2
3.672500	1185.3
3.676250	1175.8
3.680000	1167.7
3.683750	1131.9
3.687500	1205.7
3.691250	1257.4
3.695000	1107.5
3.698750	1205.3
3.702500	1236.8
3.706250	1200.8
3.710000	1191.2
3.713750	1182.5
3.717500	1231.6
3.721250	1207.5
3.725000	1147.6
3.728750	1203.0
3.732500	1218.9
3.736250	1211.9
3.740000	1124.3
3.743750	1109.8
3.747500	1172.9
3.751250	1249.0
3.755000	1134.8
3.758750	1113.5
3.762500	1145.6
3.766250	1155.0
3.770000	1242.7
3.773750	1203.1
3.777500	1183.9
3.781250	1215.0
3.785000	1130.0
3.788750	1150.7
3.792500	1142.7
3.796250	1213.8
3.800000	1229.3
3.803750	1130.2
3.807500	1177.7
3.811250	1170.8
3.815000	1186.8
3.818750	1231.4
3.822500	1132.8
3.826250	1185.6
3.830000	1184.7
3.833750	1141.9
3.837500	1178.2
3.841250	1214.0
3.845000	1145.3
3.848750	1153.5
3.852500	1253.7
3.856250	1204.9
3.860000	1170.2
3.863750	1114.3
3.867500	1145.0
3.871250	1196.8
3.875000	1171.1
3.878750	1138.5
3.882500	1106.6
3.886250	1163.5
3.890000	1157.6
3.893750	1217.5
3.897500	1237.2
3.901250	1145.4
3.905000	1121.2
3.908750	1178.1
3.912500	1191.4
3.916250	1138.7
3.920000	1168.8
3.923750	1177.9
3.927500	1117.7
3.931250	1154.1
3.935000	1147.5
3.938750	1176.5
3.942500	1212.1
3.946250	1151.7
3.950000	1126.1
3.953750	1150.7
3.957500	1199.1
3.961250	1165.3
3.965000	1147.7
3.968750	1147.7
3.972500	1150.1
3.976250	1179.1
3.980000	1162.3
3.983750	1177.4
3.987500	1148.4
3.991250	1148.0
3.995000	1291.7
3.998750	1176.4
4.002500	1191.7
4.006250	1161.5
4.010000	1114.5
4.013750	1187.4
4.017500	1126.8
4.021250	1202.5
4.025000	1150.2
4.028750	1150.8
4.032500	1162.8
4.036250	1228.0
4.040000	1186.9
4.043750	1170.5
4.047500	1156.8
4.051250	1170.2
4.055000	1193.7
4.058750	1161.0
4.062500	1177.6
4.066250	1141.4
4.070000	1180.5
4.073750	1212.8
4.077500	1142.2
4.081250	1144.1
4.085000	1137.3
4.088750	1128.8
4.092500	1155.2
4.096250	1133.2
4.100000	1201.1
4.103750	1137.8
4.107500	1117.1
4.111250	1158.5
4.115000	1198.1
4.118750	1184.7
4.122500	1136.1
4.126250	1087.1
4.130000	1192.1
4.133750	1195.5
4.137500	1124.4
4.141250	1178.2
4.145000	1172.1
4.148750	1123.6
4.152500	1142.2
4.156250	1163.0
4.160000	1139.5
4.163750	1195.0
4.167500	1154.0
4.171250	1149.8
4.175000	1182.9
4.178750	1159.7
4.182500	1188.4
4.186250	1209.7
4.190000	1185.7
4.193750	1112.6
4.197500	1161.7
4.201250	1148.4
4.205000	1170.7
4.208750	1195.4
4.212500	1143.3
4.216250	1159.4
4.220000	1157.6
4.223750	1149.9
4.227500	1140.3
4.231250	1163.1
4.235000	1166.8
4.238750	1159.2
4.242500	1175.4
4.246250	1242.8
4.250000	1179.8
4.253750	1084.4
4.257500	1194.7
4.261250	1212.0
4.265000	1118.1
4.268750	1156.1
4.272500	1122.9
4.276250	1141.6
4.280000	1202.0
4.283750	1131.7
4.287500	1256.4
4.291250	1217.6
4.295000	1163.9
4.298750	1145.7
4.302500	1130.9
4.306250	1111.5
4.310000	1145.1
4.313750	1115.9
4.317500	1137.0
4.321250	1175.6
4.325000	1155.5
4.328750	1112.3
4.332500	1122.8
4.336250	1167.9
4.340000	1163.1
4.343750	1134.1
4.347500	1164.5
4.351250	1187.1
4.355000	1190.7
4.358750	1158.0
4.362500	1188.5
4.366250	1146.8
4.370000	1179.7
4.373750	1129.2
4.377500	1155.2
4.381250	1154.0
4.385000	1160.7
4.388750	1126.6
4.392500	1166.2
4.396250	1134.7
4.400000	1159.6
4.403750	1160.3
4.407500	1216.0
4.411250	1203.6
4.415000	1184.1
4.418750	1165.5
4.422500	1113.7
4.426250	1166.3
4.430000	1203.6
4.433750	1152.0
4.437500	1148.2
4.441250	1121.3
4.445000	1163.1
4.448750	1196.4
4.452500	1154.3
4.456250	1158.2
4.460000	1196.4
4.463750	1195.5
4.467500	1201.1
4.471250	1173.7
4.475000	1130.9
4.478750	1147.1
4.482500	1159.4
4.486250	1180.6
4.490000	1167.9
4.493750	1191.1
4.497500	1169.9
4.501250	1149.4
4.505000	1127.7
4.508750	1184.1
4.512500	1180.3
4.516250	1159.3
4.520000	1179.1
4.523750	1178.2
4.527500	1201.3
4.531250	1160.2
4.535000	1189.8
4.538750	1156.2
4.542500	1157.1
4.546250	1158.5
4.550000	1108.1
4.553750	1161.6
4.557500	1152.7
4.561250	1177.8
4.565000	1158.0
4.568750	1157.5
4.572500	1195.4
4.576250	1215.2
4.580000	1199.7
4.583750	1094.0
4.587500	1102.6
4.591250	1117.3
4.595000	1146.7
4.598750	1159.8
4.602500	1197.7
4.606250	1123.0
4.610000	1158.3
4.613750	1154.3
4.617500	1138.3
4.621250	1168.5
4.625000	1185.0
4.628750	1197.7
4.632500	1169.2
4.636250	1097.5
4.640000	1147.2
4.643750	1145.8
4.647500	1191.7
4.651250	1211.3
4.655000	1229.9
4.658750	1229.9
4.662500	1133.3
4.666250	1134.1
4.670000	1254.1
4.673750	1173.9
4.677500	1188.6
4.681250	1150.6
4.685000	1139.1
4.688750	1142.2
4.692500	1214.4
4.696250	1098.5
4.700000	1128.1
4.703750	1170.9
4.707500	1192.1
4.711250	1188.6
4.715000	1082.6
4.718750	1115.2
4.722500	1215.7
4.726250	1183.8
4.730000	1147.4
4.733750	1186.3
4.737500	1197.6
4.741250	1218.5
4.745000	1200.2
4.748750	1168.0
4.752500	1105.0
4.756250	1154.6
4.760000	1160.3
4.763750	1140.0
4.767500	1188.0
4.771250	1185.9
4.775000	1206.5
4.778750	1205.4
4.782500	1139.9
4.786250	1160.0
4.790000	1147.1
4.793750	1173.6
4.797500	1210.3
4.801250	1190.7
4.805000	1155.5
4.808750	1134.9
4.812500	1172.0
4.816250	1166.5
4.820000	1183.4
4.823750	1172.5
4.827500	1213.7
4.831250	1252.2
4.835000	1243.0
4.838750	1172.2
4.842500	1174.4
4.846250	1167.8
4.850000	1132.1
4.853750	1173.8
4.857500	1133.5
4.861250	1197.6
4.865000	1157.7
4.868750	1144.0
4.872500	1124.3
4.876250	1170.4
4.880000	1145.1
4.883750	1167.6
4.887500	1132.1
4.891250	1124.0
4.895000	1152.6
4.898750	1106.6
4.902500	1124.1
4.906250	1162.6
4.910000	1121.5
4.913750	1146.4
4.917500	1129.5
4.921250	1145.6
4.925000	1124.5
4.928750	1144.4
4.932500	1156.7
4.936250	1156.2
4.940000	1169.9
4.943750	1193.3
4.947500	1184.2
4.951250	1133.7
4.955000	1146.1
4.958750	1206.3
4.962500	1168.5
4.966250	1117.4
4.970000	1080.1
4.973750	1160.2
4.977500	1194.1
4.981250	1099.2
4.985000	1115.3
4.988750	1220.0
4.992500	1145.3
4.996250	1146.8
5.000000	1142.5
5.003750	1190.1
5.007500	1160.2
5.011250	1182.0
5.015000	1178.6
5.018750	1114.0
5.022500	1198.6
5.026250	1194.1
5.030000	1188.8
5.033750	1183.0
5.037500	1157.8
5.041250	1118.8
5.045000	1132.6
5.048750	1237.2
5.052500	1139.2
5.056250	1103.4
5.060000	1074.3
5.063750	1195.5
5.067500	1188.5
5.071250	1170.8
5.075000	1169.6
5.078750	1127.1
5.082500	1217.2
5.086250	1157.2
5.090000	1134.9
5.093750	1163.0
5.097500	1180.2
5.101250	1166.3
5.105000	1214.3
5.108750	1242.8
5.112500	1209.9
5.116250	1198.0
5.120000	1135.9
5.123750	1181.9
5.127500	1132.1
5.131250	1163.3
5.135000	1171.8
5.138750	1126.9
5.142500	1168.0
5.146250	1184.4
5.150000	1159.4
5.153750	1159.0
5.157500	1148.2
5.161250	1122.5
5.165000	1122.3
5.168750	1138.4
5.172500	1099.4
5.176250	1097.6
5.180000	1101.7
5.183750	1167.3
5.187500	1174.3
5.191250	1203.4
5.195000	1137.5
5.198750	1204.7
5.202500	1136.7
5.206250	1112.6
5.210000	1153.2
5.213750	1220.6
5.217500	1169.8
5.221250	1200.2
5.225000	1167.4
5.228750	1228.0
5.232500	1122.6
5.236250	1117.6
5.240000	1187.2
5.243750	1176.2
5.247500	1194.3
5.251250	1188.3
5.255000	1203.7
5.258750	1189.1
5.262500	1199.2
5.266250	1216.1
5.270000	1168.5
5.273750	1171.3
5.277500	1141.4
5.281250	1165.1
5.285000	1152.8
5.288750	1142.7
5.292500	1109.0
5.296250	1145.6
5.300000	1168.8
5.303750	1190.4
5.307500	1134.3
5.311250	1136.7
5.315000	1194.5
5.318750	1170.8
5.322500	1242.4
5.326250	1195.8
5.330000	1164.0
5.333750	1156.1
5.337500	1212.4
5.341250	1213.5
5.345000	1165.8
5.348750	1137.1
5.352500	1161.2
5.356250	1229.8
5.360000	1168.1
5.363750	1148.6
5.367500	1155.7
5.371250	1189.5
5.375000	1163.4
5.378750	1212.3
5.382500	1127.3
5.386250	1163.8
5.390000	1162.2
5.393750	1186.7
5.397500	1174.5
5.401250	1188.9
5.405000	1164.4
5.408750	1170.4
5.412500	1129.7
5.416250	1133.2
5.420000	1137.8
5.423750	1144.3
5.427500	1161.5
5.431250	1180.6
5.435000	1143.2
5.438750	1133.9
5.442500	1151.8
5.446250	1193.2
5.450000	1198.0
5.453750	1164.3
5.457500	1221.0
5.461250	1169.7
5.465000	1169.4
5.468750	1206.6
5.472500	1126.0
5.476250	1197.7
5.480000	1162.3
5.483750	1203.2
5.487500	1168.1
5.491250	1147.5
5.495000	1214.0
5.498750	1094.3
5.502500	1155.9
5.506250	1140.1
5.510000	1120.1
5.513750	1157.1
5.517500	1135.6
5.521250	1177.9
5.525000	1172.7
5.528750	1218.7
5.532500	1102.2
5.536250	1242.4
5.540000	1126.9
5.543750	1176.3
5.547500	1209.1
5.551250	1180.8
5.555000	1314.9
5.558750	1251.9
5.562500	1173.0
5.566250	1203.9
5.570000	1138.0
5.573750	1153.1
5.577500	1141.0
5.581250	1142.7
5.585000	1211.1
5.588750	1166.2
5.592500	1064.8
5.596250	1255.4
5.600000	1243.6
5.603750	1208.5
5.607500	1093.5
5.611250	1098.0
5.615000	1128.9
5.618750	1179.7
5.622500	1135.7
5.626250	1215.3
5.630000	1192.6
5.633750	1173.0
5.637500	1195.4
5.641250	1162.7
5.645000	1155.1
5.648750	1169.9
5.652500	1198.2
5.656250	1218.4
5.660000	1111.4
5.663750	1168.3
5.667500	1169.4
5.671250	1213.3
5.675000	1272.2
5.678750	1207.2
5.682500	1208.6
5.686250	1186.2
5.690000	1177.8
5.693750	1295.6
5.697500	1288.4
5.701250	1289.7
5.705000	1285.9
5.708750	1296.7
5.712500	1164.2
5.716250	1223.0
5.720000	1236.8
5.723750	1252.1
5.727500	1213.0
5.731250	1182.5
5.735000	1215.9
5.738750	1203.4
5.742500	1130.6
5.746250	1134.8
5.750000	1173.5
5.753750	1172.8
5.757500	1155.9
5.761250	1179.9
5.765000	1189.2
5.768750	1143.7
5.772500	1232.4
5.776250	1160.3
5.780000	1195.7
5.783750	1166.3
5.787500	1140.5
5.791250	1229.1
5.795000	1226.2
5.798750	1200.8
5.802500	1194.4
5.806250	1169.2
5.810000	1132.5
5.813750	1211.0
5.817500	1238.3
5.821250	1153.9
5.825000	1127.8
5.828750	1192.5
5.832500	1145.8
5.836250	1182.1
5.840000	1139.2
5.843750	1152.7
5.847500	1160.3
5.851250	1111.4
5.855000	1136.0
5.858750	1161.3
5.862500	1207.9
5.866250	1139.0
5.870000	1175.2
5.873750	1149.3
5.877500	1153.6
5.881250	1130.8
5.885000	1227.7
5.888750	1144.9
5.892500	1152.2
5.896250	1183.4
5.900000	1174.9
5.903750	1159.6
5.907500	1126.2
5.911250	1138.8
5.915000	1168.9
5.918750	1217.6
5.922500	1233.5
5.926250	1228.4
5.930000	1198.7
5.933750	1170.6
5.937500	1117.5
5.941250	1192.5
5.945000	1165.3
5.948750	1168.5
5.952500	1152.9
5.956250	1167.8
5.960000	1133.7
5.963750	1153.4
5.967500	1127.6
5.971250	1121.5
5.975000	1188.9
5.978750	1195.4
5.982500	1180.9
5.986250	1217.6
5.990000	1162.0
5.993750	1176.2
5.997500	1251.8
6.001250	1255.3
6.005000	1202.3
6.008750	1211.1
6.012500	1270.3
6.016250	1196.4
6.020000	1114.0
6.023750	1181.3
6.027500	1158.8
6.031250	1260.8
6.035000	1214.4
6.038750	1215.4
6.042500	1200.1
6.046250	1254.3
6.050000	1200.1
6.053750	1156.1
6.057500	1186.6
6.061250	1127.1
6.065000	1159.2
6.068750	1244.4
6.072500	1207.1
6.076250	1144.3
6.080000	1205.2
6.083750	1235.9
6.087500	1215.0
6.091250	1241.7
6.095000	1112.5
6.098750	1086.1
6.102500	1259.1
6.106250	1213.0
6.110000	1190.2
6.113750	1268.7
6.117500	1173.8
6.121250	1165.2
6.125000	1235.9
6.128750	1194.0
6.132500	1183.2
6.136250	1168.3
6.140000	1194.8
6.143750	1243.0
6.147500	1253.1
6.151250	1182.1
6.155000	1089.1
6.158750	1118.2
6.162500	1181.8
6.166250	1143.8
6.170000	1158.6
6.173750	1214.6
6.177500	1182.2
6.181250	1183.2
6.185000	1166.3
6.188750	1127.5
6.192500	1145.5
6.196250	1203.5
6.200000	1202.9
6.203750	1217.9
6.207500	1154.7
6.211250	1146.2
6.215000	1216.0
6.218750	1217.2
6.222500	1222.5
6.226250	1154.7
6.230000	1188.1
6.233750	1137.7
6.237500	1158.5
6.241250	1137.0
6.245000	1163.7
6.248750	1199.1
6.252500	1174.5
6.256250	1174.7
6.260000	1178.3
6.263750	1197.6
6.267500	1155.8
6.271250	1121.9
6.275000	1172.6
6.278750	1190.5
6.282500	1166.2
6.286250	1163.6
6.290000	1153.8
6.293750	1139.8
6.297500	1140.7
6.301250	1201.2
6.305000	1161.9
6.308750	1178.4
6.312500	1178.1
6.316250	1174.1
6.320000	1128.7
6.323750	1118.7
6.327500	1218.5
6.331250	1254.2
6.335000	1183.0
6.338750	1163.7
6.342500	1156.7
6.346250	1090.3
6.350000	1105.3
6.353750	1180.0
6.357500	1198.4
6.361250	1144.0
6.365000	1173.2
6.368750	1156.2
6.372500	1148.6
6.376250	1155.7
6.380000	1190.2
6.383750	1194.0
6.387500	1120.4
6.391250	1223.6
6.395000	1186.6
6.398750	1130.2
6.402500	1126.7
6.406250	1205.2
6.410000	1204.6
6.413750	1131.7
6.417500	1189.1
6.421250	1176.3
6.425000	1168.1
6.428750	1247.5
6.432500	1185.1
6.436250	1175.0
6.440000	1164.6
6.443750	1120.0
6.447500	1237.6
6.451250	1204.7
6.455000	1180.6
6.458750	1196.4
6.462500	1177.4
6.466250	1148.0
6.470000	1187.6
6.473750	1213.2
6.477500	1218.7
6.481250	1163.2
6.485000	1157.2
6.488750	1232.8
6.492500	1138.1
6.496250	1153.1
6.500000	1192.0
6.503750	1175.4
6.507500	1208.9
6.511250	1173.0
6.515000	1228.9
6.518750	1201.2
6.522500	1173.6
6.526250	1157.0
6.530000	1210.5
6.533750	1182.9
6.537500	1168.2
6.541250	1182.3
6.545000	1128.4
6.548750	1147.4
6.552500	1220.5
6.556250	1145.8
6.560000	1227.3
6.563750	1206.9
6.567500	1212.5
6.571250	1113.6
6.575000	1168.9
6.578750	1188.7
6.582500	1211.7
6.586250	1149.3
6.590000	1133.1
6.593750	1180.2
6.597500	1213.9
6.601250	1238.0
6.605000	1123.4
6.608750	1198.9
6.612500	1190.2
6.616250	1200.0
6.620000	1221.4
6.623750	1189.2
6.627500	1130.5
6.631250	1150.4
6.635000	1195.6
6.638750	1234.5
6.642500	1195.5
6.646250	1210.1
6.650000	1254.7
6.653750	1142.9
6.657500	1187.2
6.661250	1188.0
6.665000	1248.6
6.668750	1210.6
6.672500	1219.5
6.676250	1228.9
6.680000	1175.1
6.683750	1149.6
6.687500	1255.3
6.691250	1194.7
6.695000	1226.3
6.698750	1149.9
6.702500	1201.1
6.706250	1202.0
6.710000	1192.0
6.713750	1139.9
6.717500	1205.8
6.721250	1210.7
6.725000	1195.4
6.728750	1231.4
6.732500	1203.5
6.736250	1240.1
6.740000	1192.0
6.743750	1189.0
6.747500	1140.5
6.751250	1149.0
6.755000	1213.6
6.758750	1123.2
6.762500	1156.1
6.766250	1238.4
6.770000	1210.8
6.773750	1202.5
6.777500	1228.9
6.781250	1220.3
6.785000	1215.5
6.788750	1196.3
6.792500	1188.1
6.796250	1186.3
6.800000	1200.8
6.803750	1189.9
6.807500	1221.9
6.811250	1203.3
6.815000	1199.3
6.818750	1190.3
6.822500	1190.6
6.826250	1225.1
6.830000	1172.1
6.833750	1145.7
6.837500	1171.3
6.841250	1192.1
6.845000	1113.5
6.848750	1172.2
6.852500	1209.4
6.856250	1187.7
6.860000	1170.5
6.863750	1190.0
6.867500	1181.6
6.871250	1140.6
6.875000	1150.4
6.878750	1176.1
6.882500	1187.2
6.886250	1220.9
6.890000	1211.6
6.893750	1179.8
6.897500	1207.0
6.901250	1147.9
6.905000	1163.4
6.908750	1204.1
6.912500	1228.1
6.916250	1196.6
6.920000	1190.5
6.923750	1187.2
6.927500	1189.5
6.931250	1228.0
6.935000	1198.9
6.938750	1188.5
6.942500	1122.1
6.946250	1190.3
6.950000	1172.1
6.953750	1206.2
6.957500	1185.3
6.961250	1179.2
6.965000	1208.7
6.968750	1179.5
6.972500	1233.9
6.976250	1160.6
6.980000	1245.3
6.983750	1197.5
6.987500	1166.1
6.991250	1172.1
6.995000	1217.6
6.998750	1214.4
7.002500	1219.8
7.006250	1155.4
7.010000	1187.7
7.013750	1204.2
7.017500	1175.3
7.021250	1137.8
7.025000	1188.8
7.028750	1134.7
7.032500	1159.0
7.036250	1173.7
7.040000	1210.0
7.043750	1144.9
7.047500	1174.3
7.051250	1136.5
7.055000	1194.2
7.058750	1151.0
7.062500	1159.9
7.066250	1178.6
7.070000	1202.2
7.073750	1212.1
7.077500	1206.7
7.081250	1191.0
7.085000	1208.1
7.088750	1108.2
7.092500	1212.7
7.096250	1237.7
7.100000	1265.1
7.103750	1241.0
7.107500	1212.8
7.111250	1186.9
7.115000	1249.2
7.118750	1237.4
7.122500	1218.0
7.126250	1150.4
7.130000	1239.0
7.133750	1243.6
7.137500	1246.8
7.141250	1152.7
7.145000	1267.2
7.148750	1294.9
7.152500	1188.3
7.156250	1177.2
7.160000	1206.8
7.163750	1188.3
7.167500	1221.1
7.171250	1159.9
7.175000	1209.5
7.178750	1185.2
7.182500	1204.9
7.186250	1154.0
7.190000	1277.6
7.193750	1228.5
7.197500	1190.6
7.201250	1215.6
7.205000	1221.4
7.208750	1210.4
7.212500	1228.8
7.216250	1193.4
7.220000	1260.8
7.223750	1230.5
7.227500	1208.9
7.231250	1216.4
7.235000	1232.9
7.238750	1190.8
7.242500	1204.4
7.246250	1260.5
7.250000	1245.3
7.253750	1172.8
7.257500	1179.0
7.261250	1205.9
7.265000	1240.7
7.268750	1195.2
7.272500	1243.0
7.276250	1197.4
7.280000	1253.3
7.283750	1234.3
7.287500	1223.3
7.291250	1209.0
7.295000	1277.4
7.298750	1248.8
7.302500	1230.6
7.306250	1163.4
7.310000	1236.2
7.313750	1217.6
7.317500	1220.5
7.321250	1186.2
7.325000	1176.0
7.328750	1127.7
7.332500	1136.5
7.336250	1204.8
7.340000	1206.6
7.343750	1141.0
7.347500	1233.1
7.351250	1241.4
7.355000	1220.5
7.358750	1301.9
7.362500	1263.3
7.366250	1194.7
7.370000	1212.8
7.373750	1225.5
7.377500	1232.8
7.381250	1166.4
7.385000	1218.9
7.388750	1241.6
7.392500	1242.8
7.396250	1227.5
7.400000	1247.5
7.403750	1201.2
7.407500	1203.4
7.411250	1209.4
7.415000	1260.8
7.418750	1236.4
7.422500	1198.3
7.426250	1233.2
7.430000	1214.6
7.433750	1195.4
7.437500	1218.8
7.441250	1177.9
7.445000	1168.7
7.448750	1206.9
7.452500	1183.7
7.456250	1166.5
7.460000	1183.8
7.463750	1201.5
7.467500	1171.4
7.471250	1149.6
7.475000	1200.4
7.478750	1210.2
7.482500	1198.4
7.486250	1187.1
7.490000	1213.1
7.493750	1200.3
7.497500	1185.1
7.501250	1198.8
7.505000	1246.6
7.508750	1198.5
7.512500	1230.5
7.516250	1246.0
7.520000	1165.5
7.523750	1292.4
7.527500	1294.2
7.531250	1243.7
7.535000	1173.9
7.538750	1165.3
7.542500	1235.6
7.546250	1229.1
7.550000	1169.5
7.553750	1277.6
7.557500	1322.9
7.561250	1207.5
7.565000	1235.0
7.568750	1269.9
7.572500	1245.5
7.576250	1198.6
7.580000	1268.8
7.583750	1215.8
7.587500	1186.1
7.591250	1224.1
7.595000	1248.5
7.598750	1247.7
7.602500	1212.8
7.606250	1229.3
7.610000	1205.9
7.613750	1225.0
7.617500	1243.6
7.621250	1278.1
7.625000	1213.6
7.628750	1201.8
7.632500	1219.3
7.636250	1269.9
7.640000	1277.0
7.643750	1239.6
7.647500	1212.8
7.651250	1265.5
7.655000	1255.2
7.658750	1248.2
7.662500	1233.3
7.666250	1244.0
7.670000	1231.1
7.673750	1273.7
7.677500	1303.7
7.681250	1278.3
7.685000	1288.9
7.688750	1310.7
7.692500	1271.6
7.696250	1242.5
7.700000	1254.3
7.703750	1270.4
7.707500	1287.9
7.711250	1241.8
7.715000	1238.8
7.718750	1271.2
7.722500	1274.3
7.726250	1270.6
7.730000	1278.6
7.733750	1308.0
7.737500	1259.2
7.741250	1287.9
7.745000	1373.4
7.748750	1345.7
7.752500	1268.6
7.756250	1314.8
7.760000	1333.4
7.763750	1362.0
7.767500	1300.7
7.771250	1304.2
7.775000	1344.6
7.778750	1302.5
7.782500	1303.2
7.786250	1318.7
7.790000	1346.3
7.793750	1386.4
7.797500	1352.7
7.801250	1437.0
7.805000	1400.9
7.808750	1361.7
7.812500	1407.5
7.816250	1422.9
7.820000	1388.6
7.823750	1400.4
7.827500	1455.4
7.831250	1460.1
7.835000	1436.0
7.838750	1528.7
7.842500	1467.2
7.846250	1473.1
7.850000	1474.9
7.853750	1533.7
7.857500	1467.0
7.861250	1501.4
7.865000	1598.7
7.868750	1572.2
7.872500	1655.2
7.876250	1676.7
7.880000	1667.7
7.883750	1670.8
7.887500	1702.6
7.891250	1728.1
7.895000	1712.9
7.898750	1767.2
7.902500	1815.5
7.906250	1881.6
7.910000	1894.9
7.913750	1943.7
7.917500	2100.7
7.921250	2164.9
7.925000	2219.4
7.928750	2318.9
7.932500	2367.9
7.936250	2536.1
7.940000	2685.2
7.943750	2837.3
7.947500	2948.5
7.951250	3247.7
7.955000	3390.7
7.958750	3767.9
7.962500	4105.6
7.966250	4566.1
7.970000	4997.5
7.973750	5781.7
7.977500	6558.2
7.981250	7347.3
7.985000	8199.0
7.988750	9481.9
7.992500	10356.6
7.996250	11343.6
8.000000	11994.4
8.003750	12167.4
8.007500	11610.8
8.011250	10748.3
8.015000	9856.6
8.018750	8592.7
8.022500	7463.3
8.026250	6482.0
8.030000	5607.5
8.033750	5076.1
8.037500	4430.2
8.041250	3900.8
8.045000	3540.1
8.048750	3327.8
8.052500	3017.6
8.056250	2816.1
8.060000	2570.7
8.063750	2440.3
8.067500	2270.1
8.071250	2099.5
8.075000	2038.9
8.078750	2024.5
8.082500	2003.3
8.086250	1902.7
8.090000	1767.9
8.093750	1778.0
8.097500	1780.0
8.101250	1726.9
8.105000	1720.5
8.108750	1577.6
8.112500	1578.6
8.116250	1655.9
8.120000	1580.6
8.123750	1584.8
8.127500	1543.1
8.131250	1492.0
8.135000	1470.7
8.138750	1469.5
8.142500	1443.7
8.146250	1448.1
8.150000	1428.6
8.153750	1442.7
8.157500	1440.9
8.161250	1440.7
8.165000	1345.9
8.168750	1437.5
8.172500	1326.3
8.176250	1373.2
8.180000	1445.4
8.183750	1431.6
8.187500	1298.5
8.191250	1326.9
8.195000	1286.6
8.198750	1286.2
8.202500	1358.9
8.206250	1351.6
8.210000	1271.8
8.213750	1323.0
8.217500	1271.8
8.221250	1276.1
8.225000	1346.6
8.228750	1362.9
8.232500	1284.2
8.236250	1251.8
8.240000	1299.3
8.243750	1363.8
8.247500	1319.9
8.251250	1272.9
8.255000	1268.0
8.258750	1250.9
8.262500	1268.6
8.266250	1272.8
8.270000	1232.4
8.273750	1209.3
8.277500	1270.7
8.281250	1279.4
8.285000	1207.0
8.288750	1261.3
8.292500	1301.7
8.296250	1291.2
8.300000	1267.6
8.303750	1237.3
8.307500	1200.4
8.311250	1190.3
8.315000	1215.1
8.318750	1205.7
8.322500	1271.8
8.326250	1274.5
8.330000	1238.8
8.333750	1198.8
8.337500	1189.3
8.341250	1225.7
8.345000	1264.8
8.348750	1329.3
8.352500	1256.7
8.356250	1210.2
8.360000	1233.7
8.363750	1246.8
8.367500	1233.7
8.371250	1226.6
8.375000	1198.0
8.378750	1258.3
8.382500	1193.8
8.386250	1171.5
8.390000	1231.4
8.393750	1188.2
8.397500	1217.9
8.401250	1226.3
8.405000	1252.4
8.408750	1233.7
8.412500	1276.8
8.416250	1222.8
8.420000	1266.0
8.423750	1209.9
8.427500	1156.8
8.431250	1236.1
8.435000	1200.5
8.438750	1226.7
8.442500	1221.8
8.446250	1218.1
8.450000	1193.5
8.453750	1279.1
8.457500	1272.2
8.461250	1200.3
8.465000	1148.3
8.468750	1150.5
8.472500	1156.9
8.476250	1234.8
8.480000	1178.0
8.483750	1198.8
8.487500	1158.7
8.491250	1160.0
8.495000	1194.1
8.498750	1237.0
8.502500	1201.5
8.506250	1200.1
8.510000	1229.1
8.513750	1195.6
8.517500	1204.2
8.521250	1262.2
8.525000	1214.3
8.528750	1271.3
8.532500	1208.6
8.536250	1185.3
8.540000	1214.5
8.543750	1249.5
8.547500	1197.0
8.551250	1206.3
8.555000	1217.8
8.558750	1255.6
8.562500	1193.1
8.566250	1198.5
8.570000	1201.2
8.573750	1243.2
8.577500	1308.9
8.581250	1242.0
8.585000	1196.7
8.588750	1204.9
8.592500	1264.6
8.596250	1197.1
8.600000	1197.6
8.603750	1251.1
8.607500	1245.0
8.611250	1202.3
8.615000	1178.5
8.618750	1290.5
8.622500	1216.4
8.626250	1222.0
8.630000	1242.7
8.633750	1243.0
8.637500	1219.2
8.641250	1228.4
8.645000	1208.4
8.648750	1290.2
8.652500	1208.8
8.656250	1246.2
8.660000	1249.3
8.663750	1197.5
8.667500	1223.1
8.671250	1269.5
8.675000	1193.1
8.678750	1156.4
8.682500	1225.2
8.686250	1165.5
8.690000	1118.0
8.693750	1186.5
8.697500	1264.5
8.701250	1179.4
8.705000	1155.9
8.708750	1233.8
8.712500	1207.4
8.716250	1222.0
8.720000	1184.6
8.723750	1170.8
8.727500	1226.9
8.731250	1267.1
8.735000	1302.1
8.738750	1173.0
8.742500	1190.2
8.746250	1282.1
8.750000	1218.8
8.753750	1217.6
8.757500	1248.6
8.761250	1214.8
8.765000	1276.9
8.768750	1245.9
8.772500	1152.1
8.776250	1273.2
8.780000	1223.5
8.783750	1241.9
8.787500	1286.0
8.791250	1124.3
8.795000	1243.2
8.798750	1257.5
8.802500	1189.6
8.806250	1241.0
8.810000	1214.8
8.813750	1249.3
8.817500	1268.5
8.821250	1263.1
8.825000	1230.3
8.828750	1246.6
8.832500	1302.7
8.836250	1243.5
8.840000	1183.6
8.843750	1223.9
8.847500	1242.3
8.851250	1248.8
8.855000	1197.8
8.858750	1178.4
8.862500	1209.7
8.866250	1200.0
8.870000	1227.8
8.873750	1239.6
8.877500	1242.8
8.881250	1237.2
8.885000	1248.6
8.888750	1242.8
8.892500	1226.0
8.896250	1239.2
8.900000	1258.2
8.903750	1234.1
8.907500	1243.8
8.911250	1249.4
8.915000	1246.3
8.918750	1269.3
8.922500	1289.1
8.926250	1270.4
8.930000	1232.6
8.933750	1313.1
8.937500	1260.7
8.941250	1273.0
8.945000	1292.4
8.948750	1330.1
8.952500	1364.4
8.956250	1316.6
8.960000	1295.5
8.963750	1301.4
8.967500	1323.9
8.971250	1333.6
8.975000	1326.4
8.978750	1337.3
8.982500	1325.1
8.986250	1330.0
8.990000	1294.7
8.993750	1302.9
8.997500	1368.6
9.001250	1394.6
9.005000	1344.8
9.008750	1271.0
9.012500	1294.3
9.016250	1289.8
9.020000	1272.5
9.023750	1322.7
9.027500	1310.6
9.031250	1286.1
9.035000	1323.0
9.038750	1276.3
9.042500	1310.4
9.046250	1267.3
9.050000	1207.3
9.053750	1300.5
9.057500	1330.7
9.061250	1315.5
9.065000	1318.1
9.068750	1324.9
9.072500	1309.2
9.076250	1297.1
9.080000	1309.4
9.083750	1282.6
9.087500	1286.8
9.091250	1313.7
9.095000	1287.5
9.098750	1275.3
9.102500	1237.2
9.106250	1190.0
9.110000	1212.3
9.113750	1276.3
9.117500	1302.0
9.121250	1264.1
9.125000	1249.1
9.128750	1269.5
9.132500	1237.9
9.136250	1199.1
9.140000	1199.2
9.143750	1264.6
9.147500	1281.1
9.151250	1217.8
9.155000	1221.6
9.158750	1236.2
9.162500	1220.4
9.166250	1310.9
9.170000	1284.1
9.173750	1210.2
9.177500	1273.8
9.181250	1268.2
9.185000	1230.1
9.188750	1233.4
9.192500	1198.9
9.196250	1224.0
9.200000	1272.1
9.203750	1184.4
9.207500	1233.4
9.211250	1264.2
9.215000	1218.9
9.218750	1258.4
9.222500	1243.4
9.226250	1261.9
9.230000	1192.1
9.233750	1192.2
9.237500	1285.0
9.241250	1190.3
9.245000	1209.4
9.248750	1196.9
9.252500	1189.6
9.256250	1262.8
9.260000	1201.6
9.263750	1212.6
9.267500	1269.7
9.271250	1220.5
9.275000	1245.3
9.278750	1215.1
9.282500	1259.5
9.286250	1168.7
9.290000	1222.1
9.293750	1242.5
9.297500	1224.9
9.301250	1215.3
9.305000	1264.5
9.308750	1180.2
9.312500	1179.5
9.316250	1173.3
9.320000	1207.2
9.323750	1210.3
9.327500	1145.5
9.331250	1137.0
9.335000	1199.1
9.338750	1238.8
9.342500	1196.1
9.346250	1176.0
9.350000	1177.7
9.353750	1180.7
9.357500	1301.1
9.361250	1269.7
9.365000	1250.9
9.368750	1186.0
9.372500	1240.6
9.376250	1192.8
9.380000	1172.4
9.383750	1320.1
9.387500	1261.5
9.391250	1222.8
9.395000	1310.5
9.398750	1173.1
9.402500	1219.9
9.406250	1217.7
9.410000	1207.5
9.413750	1189.4
9.417500	1236.2
9.421250	1214.1
9.425000	1224.7
9.428750	1234.3
9.432500	1194.0
9.436250	1159.1
9.440000	1189.6
9.443750	1213.3
9.447500	1232.6
9.451250	1184.5
9.455000	1262.2
9.458750	1211.2
9.462500	1243.6
9.466250	1161.8
9.470000	1207.0
9.473750	1203.8
9.477500	1242.7
9.481250	1198.1
9.485000	1268.0
9.488750	1201.6
9.492500	1236.6
9.496250	1235.1
[truncated: 18,801 more rows]
