# Supplementary material for: pdCIFplotter: visualizing powder diffraction data in pdCIF format
Source: J Appl Crystallogr. 2022 May 25;55(Pt 3):631–7. doi: 10.1107/S1600576722003478 (PMC9172038; doi:10.1107/S1600576722003478)
Supplement: Supplementary file 5 [file j-55-00631-sup5.zip › fourth/xy_data/LK-N1_021-022_mergeRollSum.xy]

2.000000	418.7
2.003750	420.5
2.007500	426.5
2.011250	400.8
2.015000	441.3
2.018750	467.4
2.022500	450.5
2.026250	438.6
2.030000	461.5
2.033750	445.2
2.037500	431.4
2.041250	446.9
2.045000	445.6
2.048750	445.9
2.052500	432.8
2.056250	439.7
2.060000	462.1
2.063750	489.5
2.067500	439.6
2.071250	445.3
2.075000	468.5
2.078750	481.3
2.082500	497.5
2.086250	423.9
2.090000	489.3
2.093750	493.9
2.097500	443.6
2.101250	439.7
2.105000	475.5
2.108750	469.9
2.112500	479.2
2.116250	442.1
2.120000	470.9
2.123750	489.4
2.127500	446.3
2.131250	465.5
2.135000	451.1
2.138750	452.2
2.142500	490.0
2.146250	467.3
2.150000	518.3
2.153750	494.3
2.157500	497.8
2.161250	497.7
2.165000	476.9
2.168750	472.2
2.172500	513.2
2.176250	500.7
2.180000	494.8
2.183750	527.3
2.187500	461.5
2.191250	508.7
2.195000	519.4
2.198750	518.9
2.202500	514.9
2.206250	461.7
2.210000	488.0
2.213750	513.7
2.217500	511.1
2.221250	507.1
2.225000	499.3
2.228750	524.9
2.232500	528.0
2.236250	499.4
2.240000	482.6
2.243750	517.6
2.247500	536.1
2.251250	513.5
2.255000	535.0
2.258750	521.7
2.262500	504.9
2.266250	552.4
2.270000	538.8
2.273750	543.0
2.277500	544.9
2.281250	512.9
2.285000	540.3
2.288750	526.7
2.292500	530.9
2.296250	575.4
2.300000	567.8
2.303750	549.7
2.307500	574.8
2.311250	515.2
2.315000	581.7
2.318750	563.4
2.322500	574.6
2.326250	633.1
2.330000	593.7
2.333750	623.5
2.337500	640.0
2.341250	616.1
2.345000	629.0
2.348750	654.3
2.352500	617.6
2.356250	626.8
2.360000	620.8
2.363750	655.3
2.367500	678.3
2.371250	654.4
2.375000	712.6
2.378750	721.4
2.382500	685.5
2.386250	722.6
2.390000	699.0
2.393750	679.7
2.397500	733.7
2.401250	718.4
2.405000	777.7
2.408750	784.0
2.412500	689.4
2.416250	691.9
2.420000	734.6
2.423750	757.0
2.427500	767.4
2.431250	786.0
2.435000	796.7
2.438750	812.5
2.442500	794.3
2.446250	819.0
2.450000	785.7
2.453750	787.4
2.457500	851.0
2.461250	834.4
2.465000	863.0
2.468750	873.7
2.472500	872.6
2.476250	897.7
2.480000	915.7
2.483750	895.8
2.487500	895.8
2.491250	977.8
2.495000	942.5
2.498750	1098.8
2.502500	975.3
2.506250	1063.9
2.510000	1058.3
2.513750	1031.9
2.517500	1075.7
2.521250	1083.7
2.525000	1140.2
2.528750	1110.1
2.532500	1094.5
2.536250	1182.8
2.540000	1152.3
2.543750	1194.8
2.547500	1150.4
2.551250	1240.6
2.555000	1223.5
2.558750	1256.4
2.562500	1147.3
2.566250	1138.2
2.570000	1239.9
2.573750	1211.7
2.577500	1172.3
2.581250	1250.5
2.585000	1210.7
2.588750	1235.7
2.592500	1260.5
2.596250	1156.0
2.600000	1247.5
2.603750	1194.9
2.607500	1237.1
2.611250	1250.6
2.615000	1283.0
2.618750	1254.1
2.622500	1175.0
2.626250	1183.3
2.630000	1234.4
2.633750	1200.8
2.637500	1267.2
2.641250	1201.9
2.645000	1235.3
2.648750	1248.1
2.652500	1271.2
2.656250	1257.8
2.660000	1198.6
2.663750	1241.6
2.667500	1176.2
2.671250	1263.4
2.675000	1199.8
2.678750	1206.9
2.682500	1225.9
2.686250	1229.8
2.690000	1288.8
2.693750	1238.6
2.697500	1208.5
2.701250	1184.1
2.705000	1178.2
2.708750	1168.5
2.712500	1198.2
2.716250	1232.6
2.720000	1203.7
2.723750	1212.9
2.727500	1211.1
2.731250	1222.2
2.735000	1216.1
2.738750	1265.0
2.742500	1219.9
2.746250	1205.2
2.750000	1207.9
2.753750	1133.1
2.757500	1293.9
2.761250	1214.9
2.765000	1211.6
2.768750	1222.1
2.772500	1236.6
2.776250	1189.3
2.780000	1199.4
2.783750	1244.5
2.787500	1177.4
2.791250	1247.2
2.795000	1214.4
2.798750	1224.1
2.802500	1202.9
2.806250	1217.7
2.810000	1163.4
2.813750	1191.0
2.817500	1223.6
2.821250	1166.7
2.825000	1155.9
2.828750	1175.3
2.832500	1155.6
2.836250	1170.5
2.840000	1194.8
2.843750	1174.7
2.847500	1193.9
2.851250	1233.2
2.855000	1156.7
2.858750	1135.0
2.862500	1178.2
2.866250	1238.8
2.870000	1152.0
2.873750	1154.5
2.877500	1150.7
2.881250	1240.8
2.885000	1230.0
2.888750	1212.0
2.892500	1204.5
2.896250	1172.2
2.900000	1232.5
2.903750	1185.7
2.907500	1199.8
2.911250	1123.1
2.915000	1174.1
2.918750	1192.9
2.922500	1172.1
2.926250	1144.3
2.930000	1168.8
2.933750	1205.9
2.937500	1137.3
2.941250	1135.2
2.945000	1131.1
2.948750	1157.5
2.952500	1163.8
2.956250	1221.2
2.960000	1206.4
2.963750	1142.4
2.967500	1244.6
2.971250	1209.8
2.975000	1182.8
2.978750	1186.7
2.982500	1165.7
2.986250	1193.9
2.990000	1166.5
2.993750	1234.0
2.997500	1143.1
3.001250	1102.6
3.005000	1132.9
3.008750	1168.0
3.012500	1166.1
3.016250	1145.6
3.020000	1129.9
3.023750	1152.5
3.027500	1176.3
3.031250	1199.2
3.035000	1178.2
3.038750	1162.6
3.042500	1135.4
3.046250	1198.7
3.050000	1230.5
3.053750	1165.2
3.057500	1122.1
3.061250	1157.3
3.065000	1143.4
3.068750	1123.5
3.072500	1172.4
3.076250	1172.3
3.080000	1208.8
3.083750	1178.0
3.087500	1158.8
3.091250	1155.6
3.095000	1180.4
3.098750	1210.8
3.102500	1199.2
3.106250	1188.4
3.110000	1200.9
3.113750	1164.6
3.117500	1148.7
3.121250	1150.5
3.125000	1232.1
3.128750	1254.5
3.132500	1192.1
3.136250	1164.1
3.140000	1190.3
3.143750	1181.1
3.147500	1161.7
3.151250	1179.4
3.155000	1222.4
3.158750	1235.8
3.162500	1117.8
3.166250	1136.7
3.170000	1108.3
3.173750	1133.4
3.177500	1128.6
3.181250	1164.0
3.185000	1173.7
3.188750	1217.2
3.192500	1217.2
3.196250	1155.1
3.200000	1205.0
3.203750	1171.4
3.207500	1188.8
3.211250	1193.5
3.215000	1135.1
3.218750	1164.2
3.222500	1182.6
3.226250	1208.5
3.230000	1171.0
3.233750	1128.4
3.237500	1136.6
3.241250	1178.6
3.245000	1215.0
3.248750	1141.7
3.252500	1195.1
3.256250	1127.0
3.260000	1199.7
3.263750	1177.0
3.267500	1181.8
3.271250	1201.9
3.275000	1146.3
3.278750	1192.1
3.282500	1194.9
3.286250	1232.0
3.290000	1209.3
3.293750	1196.1
3.297500	1171.9
3.301250	1155.9
3.305000	1229.9
3.308750	1150.1
3.312500	1123.0
3.316250	1179.4
3.320000	1195.0
3.323750	1200.2
3.327500	1155.1
3.331250	1165.8
3.335000	1168.6
3.338750	1196.2
3.342500	1144.9
3.346250	1169.5
3.350000	1183.1
3.353750	1181.5
3.357500	1150.7
3.361250	1171.7
3.365000	1140.4
3.368750	1128.1
3.372500	1126.7
3.376250	1130.8
3.380000	1193.2
3.383750	1171.1
3.387500	1146.8
3.391250	1152.5
3.395000	1134.1
3.398750	1159.1
3.402500	1196.5
3.406250	1180.5
3.410000	1148.6
3.413750	1203.3
3.417500	1183.6
3.421250	1157.2
3.425000	1180.6
3.428750	1134.1
3.432500	1181.5
3.436250	1173.5
3.440000	1126.8
3.443750	1133.8
3.447500	1213.7
3.451250	1161.6
3.455000	1132.3
3.458750	1162.8
3.462500	1179.7
3.466250	1150.2
3.470000	1134.7
3.473750	1204.6
3.477500	1170.5
3.481250	1144.8
3.485000	1125.2
3.488750	1222.9
3.492500	1247.6
3.496250	1150.9
3.500000	1113.0
3.503750	1146.3
3.507500	1166.8
3.511250	1179.4
3.515000	1130.6
3.518750	1148.5
3.522500	1165.4
3.526250	1172.9
3.530000	1138.0
3.533750	1139.2
3.537500	1198.1
3.541250	1203.3
3.545000	1154.3
3.548750	1192.9
3.552500	1177.6
3.556250	1191.1
3.560000	1167.8
3.563750	1143.8
3.567500	1145.5
3.571250	1129.9
3.575000	1157.1
3.578750	1193.0
3.582500	1193.4
3.586250	1168.6
3.590000	1176.0
3.593750	1140.1
3.597500	1151.9
3.601250	1135.2
3.605000	1117.3
3.608750	1204.0
3.612500	1157.7
3.616250	1157.6
3.620000	1193.2
3.623750	1105.5
3.627500	1191.3
3.631250	1147.8
3.635000	1126.9
3.638750	1154.8
3.642500	1171.9
3.646250	1222.8
3.650000	1183.7
3.653750	1135.0
3.657500	1226.2
3.661250	1162.5
3.665000	1154.5
3.668750	1070.9
3.672500	1140.3
3.676250	1167.0
3.680000	1131.9
3.683750	1219.6
3.687500	1168.5
3.691250	1128.3
3.695000	1173.3
3.698750	1164.4
3.702500	1131.3
3.706250	1165.1
3.710000	1124.6
3.713750	1154.1
3.717500	1211.7
3.721250	1107.3
3.725000	1216.3
3.728750	1160.5
3.732500	1155.5
3.736250	1167.3
3.740000	1172.2
3.743750	1242.1
3.747500	1227.4
3.751250	1219.8
3.755000	1147.9
3.758750	1106.8
3.762500	1099.9
3.766250	1118.7
3.770000	1150.7
3.773750	1169.3
3.777500	1133.1
3.781250	1179.4
3.785000	1160.3
3.788750	1118.8
3.792500	1180.5
3.796250	1148.0
3.800000	1168.4
3.803750	1194.4
3.807500	1110.4
3.811250	1155.4
3.815000	1176.7
3.818750	1133.1
3.822500	1157.0
3.826250	1145.6
3.830000	1142.6
3.833750	1178.5
3.837500	1146.6
3.841250	1137.4
3.845000	1121.5
3.848750	1171.0
3.852500	1167.7
3.856250	1168.1
3.860000	1169.9
3.863750	1130.7
3.867500	1183.8
3.871250	1138.6
3.875000	1191.6
3.878750	1177.7
3.882500	1141.9
3.886250	1148.1
3.890000	1144.0
3.893750	1138.5
3.897500	1176.0
3.901250	1213.4
3.905000	1182.2
3.908750	1190.1
3.912500	1236.2
3.916250	1197.7
3.920000	1092.1
3.923750	1153.7
3.927500	1160.8
3.931250	1176.6
3.935000	1137.7
3.938750	1178.4
3.942500	1154.4
3.946250	1104.7
3.950000	1159.1
3.953750	1142.8
3.957500	1153.9
3.961250	1104.2
3.965000	1129.2
3.968750	1141.2
3.972500	1120.4
3.976250	1189.3
3.980000	1174.3
3.983750	1163.8
3.987500	1147.0
3.991250	1151.2
3.995000	1155.2
3.998750	1158.4
4.002500	1141.0
4.006250	1149.5
4.010000	1193.0
4.013750	1099.5
4.017500	1139.9
4.021250	1138.1
4.025000	1180.8
4.028750	1145.3
4.032500	1153.1
4.036250	1116.8
4.040000	1176.6
4.043750	1131.9
4.047500	1127.7
4.051250	1126.7
4.055000	1133.2
4.058750	1177.0
4.062500	1165.9
4.066250	1162.3
4.070000	1149.5
4.073750	1151.0
4.077500	1159.7
4.081250	1134.9
4.085000	1132.7
4.088750	1144.6
4.092500	1229.6
4.096250	1187.5
4.100000	1167.4
4.103750	1215.6
4.107500	1092.5
4.111250	1162.9
4.115000	1143.0
4.118750	1154.4
4.122500	1136.8
4.126250	1178.5
4.130000	1159.7
4.133750	1119.5
4.137500	1169.6
4.141250	1181.2
4.145000	1170.8
4.148750	1209.0
4.152500	1156.0
4.156250	1106.2
4.160000	1144.7
4.163750	1195.6
4.167500	1207.4
4.171250	1177.1
4.175000	1129.8
4.178750	1153.0
4.182500	1127.6
4.186250	1081.6
4.190000	1183.6
4.193750	1130.1
4.197500	1140.9
4.201250	1202.7
4.205000	1146.4
4.208750	1147.0
4.212500	1107.6
4.216250	1185.6
4.220000	1165.6
4.223750	1154.2
4.227500	1171.1
4.231250	1166.0
4.235000	1140.9
4.238750	1182.3
4.242500	1143.4
4.246250	1155.0
4.250000	1116.4
4.253750	1110.9
4.257500	1152.3
4.261250	1167.6
4.265000	1142.0
4.268750	1157.8
4.272500	1135.5
4.276250	1127.3
4.280000	1192.6
4.283750	1111.8
4.287500	1137.0
4.291250	1121.8
4.295000	1158.5
4.298750	1102.0
4.302500	1169.6
4.306250	1110.6
4.310000	1193.9
4.313750	1145.9
4.317500	1157.4
4.321250	1168.1
4.325000	1109.0
4.328750	1159.5
4.332500	1201.5
4.336250	1149.9
4.340000	1156.8
4.343750	1173.3
4.347500	1174.9
4.351250	1167.3
4.355000	1147.0
4.358750	1176.1
4.362500	1084.9
4.366250	1130.7
4.370000	1150.1
4.373750	1152.6
4.377500	1168.9
4.381250	1143.3
4.385000	1129.1
4.388750	1149.0
4.392500	1141.6
4.396250	1185.3
4.400000	1181.0
4.403750	1167.9
4.407500	1212.8
4.411250	1115.2
4.415000	1142.3
4.418750	1189.6
4.422500	1170.2
4.426250	1125.4
4.430000	1114.1
4.433750	1126.8
4.437500	1149.3
4.441250	1157.3
4.445000	1175.5
4.448750	1190.6
4.452500	1144.3
4.456250	1111.1
4.460000	1153.2
4.463750	1179.0
4.467500	1166.7
4.471250	1136.1
4.475000	1142.1
4.478750	1120.9
4.482500	1198.7
4.486250	1115.9
4.490000	1084.1
4.493750	1130.7
4.497500	1134.3
4.501250	1126.6
4.505000	1135.3
4.508750	1111.7
4.512500	1120.6
4.516250	1168.0
4.520000	1129.2
4.523750	1200.2
4.527500	1192.7
4.531250	1157.0
4.535000	1148.6
4.538750	1126.3
4.542500	1221.1
4.546250	1165.7
4.550000	1190.6
4.553750	1154.9
4.557500	1152.9
4.561250	1151.3
4.565000	1181.1
4.568750	1129.6
4.572500	1146.2
4.576250	1132.1
4.580000	1156.1
4.583750	1167.2
4.587500	1124.8
4.591250	1059.1
4.595000	1156.6
4.598750	1193.7
4.602500	1140.1
4.606250	1117.4
4.610000	1152.5
4.613750	1173.0
4.617500	1061.1
4.621250	1099.1
4.625000	1119.7
4.628750	1092.0
4.632500	1175.8
4.636250	1185.0
4.640000	1138.5
4.643750	1127.7
4.647500	1164.0
4.651250	1172.7
4.655000	1188.7
4.658750	1169.9
4.662500	1146.9
4.666250	1159.8
4.670000	1192.3
4.673750	1182.2
4.677500	1194.4
4.681250	1191.8
4.685000	1171.2
4.688750	1232.1
4.692500	1145.4
4.696250	1136.3
4.700000	1140.5
4.703750	1229.8
4.707500	1132.3
4.711250	1134.7
4.715000	1145.3
4.718750	1079.2
4.722500	1162.5
4.726250	1203.9
4.730000	1176.0
4.733750	1177.2
4.737500	1169.5
4.741250	1158.6
4.745000	1118.4
4.748750	1168.7
4.752500	1178.8
4.756250	1153.6
4.760000	1197.0
4.763750	1142.8
4.767500	1160.0
4.771250	1093.2
4.775000	1172.3
4.778750	1192.8
4.782500	1168.3
4.786250	1161.7
4.790000	1123.5
4.793750	1181.4
4.797500	1157.3
4.801250	1161.0
4.805000	1161.3
4.808750	1141.7
4.812500	1143.9
4.816250	1168.4
4.820000	1159.8
4.823750	1179.7
4.827500	1155.3
4.831250	1147.4
4.835000	1150.1
4.838750	1196.5
4.842500	1130.7
4.846250	1197.7
4.850000	1170.8
4.853750	1125.8
4.857500	1161.6
4.861250	1125.0
4.865000	1098.7
4.868750	1157.1
4.872500	1118.5
4.876250	1153.9
4.880000	1165.5
4.883750	1174.5
4.887500	1192.2
4.891250	1141.4
4.895000	1156.9
4.898750	1180.8
4.902500	1148.8
4.906250	1179.6
4.910000	1193.0
4.913750	1169.9
4.917500	1129.1
4.921250	1089.7
4.925000	1074.6
4.928750	1124.0
4.932500	1127.9
4.936250	1158.3
4.940000	1158.3
4.943750	1153.4
4.947500	1169.4
4.951250	1123.5
4.955000	1132.6
4.958750	1160.5
4.962500	1116.2
4.966250	1125.2
4.970000	1176.3
4.973750	1149.1
4.977500	1142.1
4.981250	1163.9
4.985000	1144.3
4.988750	1196.9
4.992500	1115.9
4.996250	1134.7
5.000000	1178.9
5.003750	1165.4
5.007500	1104.6
5.011250	1155.1
5.015000	1132.7
5.018750	1169.4
5.022500	1167.0
5.026250	1127.4
5.030000	1133.3
5.033750	1103.5
5.037500	1151.1
5.041250	1161.1
5.045000	1206.7
5.048750	1205.1
5.052500	1181.4
5.056250	1119.3
5.060000	1152.3
5.063750	1155.5
5.067500	1072.3
5.071250	1132.0
5.075000	1130.7
5.078750	1120.2
5.082500	1117.5
5.086250	1180.7
5.090000	1201.4
5.093750	1158.0
5.097500	1159.5
5.101250	1162.1
5.105000	1174.6
5.108750	1134.7
5.112500	1105.1
5.116250	1155.9
5.120000	1126.8
5.123750	1174.7
5.127500	1160.9
5.131250	1157.1
5.135000	1145.3
5.138750	1147.9
5.142500	1140.6
5.146250	1235.7
5.150000	1153.4
5.153750	1168.8
5.157500	1172.5
5.161250	1196.5
5.165000	1142.7
5.168750	1161.5
5.172500	1122.0
5.176250	1168.5
5.180000	1160.3
5.183750	1137.8
5.187500	1208.3
5.191250	1169.1
5.195000	1105.7
5.198750	1143.6
5.202500	1157.7
5.206250	1207.2
5.210000	1149.2
5.213750	1255.1
5.217500	1238.0
5.221250	1201.5
5.225000	1167.3
5.228750	1140.1
5.232500	1163.3
5.236250	1208.1
5.240000	1127.9
5.243750	1157.8
5.247500	1200.9
5.251250	1188.4
5.255000	1114.5
5.258750	1161.5
5.262500	1162.3
5.266250	1147.5
5.270000	1143.3
5.273750	1195.8
5.277500	1116.8
5.281250	1132.9
5.285000	1128.9
5.288750	1183.4
5.292500	1157.5
5.296250	1150.4
5.300000	1136.2
5.303750	1162.5
5.307500	1129.3
5.311250	1108.7
5.315000	1155.1
5.318750	1150.6
5.322500	1146.3
5.326250	1150.8
5.330000	1114.3
5.333750	1149.1
5.337500	1155.1
5.341250	1172.9
5.345000	1125.0
5.348750	1151.4
5.352500	1156.2
5.356250	1162.5
5.360000	1167.4
5.363750	1148.4
5.367500	1167.0
5.371250	1176.1
5.375000	1147.9
5.378750	1153.7
5.382500	1158.5
5.386250	1167.9
5.390000	1162.0
5.393750	1166.3
5.397500	1160.0
5.401250	1116.6
5.405000	1157.0
5.408750	1147.3
5.412500	1189.6
5.416250	1181.3
5.420000	1197.9
5.423750	1156.9
5.427500	1187.7
5.431250	1165.7
5.435000	1139.0
5.438750	1118.2
5.442500	1224.3
5.446250	1181.2
5.450000	1138.0
5.453750	1142.3
5.457500	1199.0
5.461250	1174.0
5.465000	1138.7
5.468750	1212.7
5.472500	1215.7
5.476250	1195.7
5.480000	1172.2
5.483750	1154.1
5.487500	1162.7
5.491250	1115.1
5.495000	1160.1
5.498750	1206.7
5.502500	1186.8
5.506250	1109.9
5.510000	1116.0
5.513750	1131.6
5.517500	1151.1
5.521250	1123.9
5.525000	1167.2
5.528750	1183.1
5.532500	1198.1
5.536250	1158.0
5.540000	1063.8
5.543750	1126.7
5.547500	1209.7
5.551250	1095.2
5.555000	1099.2
5.558750	1162.1
5.562500	1141.7
5.566250	1172.7
5.570000	1195.1
5.573750	1082.8
5.577500	1121.3
5.581250	1190.2
5.585000	1099.6
5.588750	1149.6
5.592500	1153.2
5.596250	1130.3
5.600000	1129.4
5.603750	1104.6
5.607500	1155.8
5.611250	1089.4
5.615000	1138.7
5.618750	1155.1
5.622500	1098.3
5.626250	1278.1
5.630000	1070.3
5.633750	1191.8
5.637500	1260.8
5.641250	1202.9
5.645000	1158.8
5.648750	1217.2
5.652500	1192.5
5.656250	1228.3
5.660000	1235.4
5.663750	1141.9
5.667500	1202.0
5.671250	1261.7
5.675000	1256.1
5.678750	1191.7
5.682500	1211.9
5.686250	1176.4
5.690000	1264.6
5.693750	1267.3
5.697500	1303.1
5.701250	1293.9
5.705000	1245.3
5.708750	1247.0
5.712500	1268.8
5.716250	1238.0
5.720000	1252.5
5.723750	1190.2
5.727500	1201.3
5.731250	1160.5
5.735000	1139.0
5.738750	1248.8
5.742500	1205.0
5.746250	1158.3
5.750000	1177.1
5.753750	1163.0
5.757500	1171.2
5.761250	1144.8
5.765000	1158.8
5.768750	1196.0
5.772500	1219.5
5.776250	1154.2
5.780000	1130.7
5.783750	1165.6
5.787500	1166.0
5.791250	1180.4
5.795000	1192.4
5.798750	1154.9
5.802500	1162.0
5.806250	1199.3
5.810000	1175.7
5.813750	1206.7
5.817500	1134.4
5.821250	1200.3
5.825000	1210.1
5.828750	1171.5
5.832500	1158.2
5.836250	1189.4
5.840000	1097.3
5.843750	1117.3
5.847500	1157.1
5.851250	1108.5
5.855000	1158.4
5.858750	1162.9
5.862500	1118.6
5.866250	1171.9
5.870000	1127.9
5.873750	1148.0
5.877500	1127.4
5.881250	1230.3
5.885000	1134.4
5.888750	1153.8
5.892500	1202.6
5.896250	1127.7
5.900000	1175.4
5.903750	1134.6
5.907500	1178.4
5.911250	1154.6
5.915000	1160.4
5.918750	1163.6
5.922500	1196.7
5.926250	1153.8
5.930000	1111.1
5.933750	1145.9
5.937500	1166.1
5.941250	1167.3
5.945000	1110.2
5.948750	1188.4
5.952500	1221.9
5.956250	1160.7
5.960000	1152.7
5.963750	1220.5
5.967500	1190.8
5.971250	1187.0
5.975000	1103.3
5.978750	1127.9
5.982500	1205.9
5.986250	1172.0
5.990000	1244.7
5.993750	1128.0
5.997500	1105.6
6.001250	1126.5
6.005000	1172.9
6.008750	1239.1
6.012500	1221.7
6.016250	1218.7
6.020000	1166.7
6.023750	1110.2
6.027500	1173.0
6.031250	1160.9
6.035000	1170.5
6.038750	1120.8
6.042500	1204.2
6.046250	1242.3
6.050000	1162.9
6.053750	1130.9
6.057500	1139.5
6.061250	1167.5
6.065000	1139.3
6.068750	1129.7
6.072500	1128.6
6.076250	1188.5
6.080000	1189.4
6.083750	1180.5
6.087500	1147.0
6.091250	1138.5
6.095000	1183.9
6.098750	1239.7
6.102500	1205.0
6.106250	1130.7
6.110000	1181.6
6.113750	1166.7
6.117500	1107.3
6.121250	1218.7
6.125000	1168.2
6.128750	1115.2
6.132500	1209.1
6.136250	1070.6
6.140000	1117.7
6.143750	1275.6
6.147500	1220.8
6.151250	1193.5
6.155000	1176.6
6.158750	1205.6
6.162500	1131.6
6.166250	1134.0
6.170000	1119.7
6.173750	1161.8
6.177500	1177.1
6.181250	1212.7
6.185000	1213.2
6.188750	1120.7
6.192500	1108.8
6.196250	1124.5
6.200000	1185.1
6.203750	1199.2
6.207500	1227.6
6.211250	1202.3
6.215000	1172.6
6.218750	1219.4
6.222500	1183.0
6.226250	1214.9
6.230000	1177.4
6.233750	1162.0
6.237500	1194.0
6.241250	1156.4
6.245000	1150.9
6.248750	1167.5
6.252500	1192.7
6.256250	1183.7
6.260000	1158.7
6.263750	1120.9
6.267500	1193.7
6.271250	1176.5
6.275000	1208.0
6.278750	1156.6
6.282500	1148.4
6.286250	1199.7
6.290000	1151.3
6.293750	1178.9
6.297500	1141.3
6.301250	1178.8
6.305000	1141.6
6.308750	1124.5
6.312500	1177.4
6.316250	1154.5
6.320000	1158.4
6.323750	1239.7
6.327500	1137.8
6.331250	1174.1
6.335000	1258.2
6.338750	1180.9
6.342500	1180.6
6.346250	1195.9
6.350000	1148.1
6.353750	1133.4
6.357500	1188.5
6.361250	1170.1
6.365000	1189.4
6.368750	1224.6
6.372500	1215.3
6.376250	1113.8
6.380000	1185.0
6.383750	1235.1
6.387500	1133.4
6.391250	1142.8
6.395000	1210.5
6.398750	1154.5
6.402500	1159.1
6.406250	1116.9
6.410000	1188.5
6.413750	1190.7
6.417500	1114.3
6.421250	1144.1
6.425000	1156.5
6.428750	1216.7
6.432500	1156.6
6.436250	1119.6
6.440000	1161.3
6.443750	1207.4
6.447500	1188.6
6.451250	1177.5
6.455000	1162.6
6.458750	1179.2
6.462500	1210.8
6.466250	1165.7
6.470000	1176.6
6.473750	1158.8
6.477500	1106.8
6.481250	1157.4
6.485000	1243.9
6.488750	1179.8
6.492500	1070.6
6.496250	1116.6
6.500000	1166.1
6.503750	1135.6
6.507500	1147.6
6.511250	1148.5
6.515000	1202.2
6.518750	1148.2
6.522500	1202.2
6.526250	1141.2
6.530000	1137.6
6.533750	1199.0
6.537500	1148.5
6.541250	1188.2
6.545000	1158.5
6.548750	1214.8
6.552500	1158.1
6.556250	1158.6
6.560000	1172.8
6.563750	1130.3
6.567500	1125.7
6.571250	1202.9
6.575000	1183.8
6.578750	1150.5
6.582500	1150.2
6.586250	1244.4
6.590000	1174.0
6.593750	1233.0
6.597500	1174.2
6.601250	1130.1
6.605000	1168.1
6.608750	1129.1
6.612500	1224.3
6.616250	1198.8
6.620000	1184.5
6.623750	1128.0
6.627500	1125.7
6.631250	1196.2
6.635000	1140.4
6.638750	1173.2
6.642500	1238.7
6.646250	1198.8
6.650000	1229.7
6.653750	1179.3
6.657500	1144.6
6.661250	1138.7
6.665000	1187.1
6.668750	1142.1
6.672500	1187.4
6.676250	1165.6
6.680000	1221.7
6.683750	1207.3
6.687500	1192.9
6.691250	1192.9
6.695000	1175.1
6.698750	1166.2
6.702500	1171.9
6.706250	1203.7
6.710000	1223.6
6.713750	1151.0
6.717500	1234.6
6.721250	1219.2
6.725000	1185.6
6.728750	1128.5
6.732500	1199.8
6.736250	1155.5
6.740000	1166.8
6.743750	1186.4
6.747500	1173.9
6.751250	1217.5
6.755000	1223.1
6.758750	1225.1
6.762500	1146.3
6.766250	1187.6
6.770000	1132.2
6.773750	1224.4
6.777500	1166.0
6.781250	1180.2
6.785000	1139.9
6.788750	1213.4
6.792500	1190.9
6.796250	1124.5
6.800000	1166.8
6.803750	1225.6
6.807500	1164.9
6.811250	1168.9
6.815000	1235.9
6.818750	1204.6
6.822500	1221.0
6.826250	1163.1
6.830000	1200.3
6.833750	1200.5
6.837500	1183.2
6.841250	1167.2
6.845000	1196.5
6.848750	1155.5
6.852500	1180.0
6.856250	1155.4
6.860000	1209.2
6.863750	1178.2
6.867500	1184.2
6.871250	1162.2
6.875000	1194.8
6.878750	1161.8
6.882500	1147.2
6.886250	1147.9
6.890000	1147.8
6.893750	1174.7
6.897500	1178.1
6.901250	1218.1
6.905000	1140.8
6.908750	1177.3
6.912500	1206.7
6.916250	1217.1
6.920000	1146.2
6.923750	1169.9
6.927500	1225.5
6.931250	1149.2
6.935000	1102.0
6.938750	1129.7
6.942500	1179.0
6.946250	1218.6
6.950000	1173.9
6.953750	1202.8
6.957500	1253.4
6.961250	1174.3
6.965000	1159.1
6.968750	1134.3
6.972500	1242.8
6.976250	1125.5
6.980000	1152.3
6.983750	1166.8
6.987500	1224.8
6.991250	1205.2
6.995000	1222.1
6.998750	1166.7
7.002500	1154.1
7.006250	1171.3
7.010000	1206.2
7.013750	1199.2
7.017500	1191.2
7.021250	1140.9
7.025000	1202.3
7.028750	1150.8
7.032500	1179.0
7.036250	1170.3
7.040000	1179.2
7.043750	1128.6
7.047500	1142.2
7.051250	1184.8
7.055000	1158.4
7.058750	1198.0
7.062500	1172.2
7.066250	1167.9
7.070000	1214.2
7.073750	1156.7
7.077500	1183.5
7.081250	1227.7
7.085000	1205.1
7.088750	1199.4
7.092500	1154.7
7.096250	1172.2
7.100000	1170.0
7.103750	1184.6
7.107500	1192.9
7.111250	1240.3
7.115000	1173.6
7.118750	1194.4
7.122500	1220.1
7.126250	1202.0
7.130000	1164.9
7.133750	1194.2
7.137500	1151.4
7.141250	1170.5
7.145000	1249.5
7.148750	1207.0
7.152500	1218.6
7.156250	1156.1
7.160000	1214.4
7.163750	1186.3
7.167500	1175.0
7.171250	1148.6
7.175000	1201.2
7.178750	1184.6
7.182500	1263.3
7.186250	1203.8
7.190000	1199.1
7.193750	1156.7
7.197500	1165.2
7.201250	1149.2
7.205000	1211.2
7.208750	1258.1
7.212500	1207.7
7.216250	1163.8
7.220000	1279.0
7.223750	1228.2
7.227500	1221.6
7.231250	1177.8
7.235000	1209.3
7.238750	1180.2
7.242500	1223.7
7.246250	1208.2
7.250000	1173.3
7.253750	1138.1
7.257500	1133.9
7.261250	1187.3
7.265000	1188.7
7.268750	1183.6
7.272500	1167.9
7.276250	1192.8
7.280000	1230.7
7.283750	1157.4
7.287500	1174.2
7.291250	1221.5
7.295000	1220.7
7.298750	1196.8
7.302500	1236.0
7.306250	1195.2
7.310000	1254.0
7.313750	1198.7
7.317500	1201.1
7.321250	1173.4
7.325000	1217.6
7.328750	1215.2
7.332500	1168.8
7.336250	1231.4
7.340000	1309.1
7.343750	1186.0
7.347500	1184.4
7.351250	1186.7
7.355000	1186.4
7.358750	1148.9
7.362500	1209.0
7.366250	1173.9
7.370000	1164.7
7.373750	1207.8
7.377500	1183.2
7.381250	1176.0
7.385000	1247.3
7.388750	1254.8
7.392500	1180.9
7.396250	1224.2
7.400000	1211.4
7.403750	1190.6
7.407500	1197.8
7.411250	1235.3
7.415000	1213.3
7.418750	1213.5
7.422500	1177.2
7.426250	1197.5
7.430000	1179.1
7.433750	1180.2
7.437500	1196.7
7.441250	1184.8
7.445000	1156.6
7.448750	1206.6
7.452500	1230.5
7.456250	1166.0
7.460000	1191.9
7.463750	1153.5
7.467500	1224.1
7.471250	1198.4
7.475000	1239.7
7.478750	1176.2
7.482500	1182.8
7.486250	1186.6
7.490000	1254.8
7.493750	1233.1
7.497500	1228.5
7.501250	1154.2
7.505000	1209.4
7.508750	1235.4
7.512500	1195.7
7.516250	1214.8
7.520000	1215.1
7.523750	1202.0
7.527500	1213.9
7.531250	1180.9
7.535000	1215.9
7.538750	1164.0
7.542500	1200.5
7.546250	1205.7
7.550000	1285.8
7.553750	1274.5
7.557500	1231.2
7.561250	1240.3
7.565000	1209.3
7.568750	1202.3
7.572500	1209.8
7.576250	1212.1
7.580000	1197.8
7.583750	1193.5
7.587500	1183.2
7.591250	1165.3
7.595000	1194.0
7.598750	1258.4
7.602500	1249.7
7.606250	1223.8
7.610000	1169.6
7.613750	1182.3
7.617500	1218.3
7.621250	1246.1
7.625000	1223.3
7.628750	1216.0
7.632500	1268.6
7.636250	1196.4
7.640000	1173.7
7.643750	1229.7
7.647500	1187.1
7.651250	1226.7
7.655000	1250.6
7.658750	1219.3
7.662500	1206.8
7.666250	1208.9
7.670000	1174.1
7.673750	1194.6
7.677500	1276.1
7.681250	1240.6
7.685000	1208.8
7.688750	1221.2
7.692500	1210.7
7.696250	1188.6
7.700000	1282.3
7.703750	1289.1
7.707500	1210.3
7.711250	1245.0
7.715000	1220.5
7.718750	1202.3
7.722500	1245.7
7.726250	1254.8
7.730000	1275.6
7.733750	1266.1
7.737500	1257.0
7.741250	1284.8
7.745000	1292.2
7.748750	1235.4
7.752500	1229.4
7.756250	1287.1
7.760000	1271.6
7.763750	1278.3
7.767500	1281.1
7.771250	1259.7
7.775000	1313.2
7.778750	1317.6
7.782500	1228.4
7.786250	1272.5
7.790000	1314.5
7.793750	1272.8
7.797500	1242.0
7.801250	1259.8
7.805000	1257.1
7.808750	1339.3
7.812500	1330.7
7.816250	1303.9
7.820000	1317.4
7.823750	1233.3
7.827500	1276.4
7.831250	1310.2
7.835000	1321.2
7.838750	1389.2
7.842500	1370.1
7.846250	1372.3
7.850000	1340.6
7.853750	1361.7
7.857500	1364.6
7.861250	1419.6
7.865000	1444.5
7.868750	1403.4
7.872500	1342.5
7.876250	1364.3
7.880000	1426.3
7.883750	1479.8
7.887500	1415.7
7.891250	1479.5
7.895000	1537.6
7.898750	1537.8
7.902500	1545.5
7.906250	1592.6
7.910000	1602.5
7.913750	1687.9
7.917500	1687.4
7.921250	1705.7
7.925000	1737.9
7.928750	1797.6
7.932500	1871.3
7.936250	1953.4
7.940000	1946.6
7.943750	2109.5
7.947500	2176.4
7.951250	2366.1
7.955000	2417.3
7.958750	2763.7
7.962500	2883.7
7.966250	3195.9
7.970000	3512.9
7.973750	3883.8
7.977500	4394.3
7.981250	5012.6
7.985000	5710.6
7.988750	6557.6
7.992500	7354.2
7.996250	8267.7
8.000000	8495.0
8.003750	8428.0
8.007500	7835.6
8.011250	7317.2
8.015000	6545.1
8.018750	5800.2
8.022500	4885.2
8.026250	4486.0
8.030000	3860.2
8.033750	3499.1
8.037500	2979.3
8.041250	2712.5
8.045000	2611.3
8.048750	2392.2
8.052500	2215.2
8.056250	2199.2
8.060000	2036.5
8.063750	1966.0
8.067500	1804.4
8.071250	1801.3
8.075000	1703.6
8.078750	1672.8
8.082500	1643.2
8.086250	1605.9
8.090000	1604.0
8.093750	1516.1
8.097500	1541.9
8.101250	1502.8
8.105000	1485.0
8.108750	1451.2
8.112500	1461.6
8.116250	1389.1
8.120000	1404.4
8.123750	1426.5
8.127500	1390.0
8.131250	1386.9
8.135000	1353.0
8.138750	1382.1
8.142500	1394.7
8.146250	1345.1
8.150000	1369.5
8.153750	1336.5
8.157500	1297.5
8.161250	1313.4
8.165000	1375.0
8.168750	1326.0
8.172500	1216.4
8.176250	1356.5
8.180000	1305.5
8.183750	1253.9
8.187500	1262.7
8.191250	1245.7
8.195000	1272.5
8.198750	1253.9
8.202500	1309.1
8.206250	1293.5
8.210000	1260.7
8.213750	1195.8
8.217500	1304.9
8.221250	1327.5
8.225000	1257.2
8.228750	1320.4
8.232500	1259.6
8.236250	1228.1
8.240000	1284.1
8.243750	1194.1
8.247500	1279.2
8.251250	1296.5
8.255000	1239.7
8.258750	1263.2
8.262500	1221.9
8.266250	1206.0
8.270000	1232.8
8.273750	1302.2
8.277500	1256.9
8.281250	1234.8
8.285000	1223.1
8.288750	1169.9
8.292500	1276.5
8.296250	1253.2
8.300000	1227.0
8.303750	1269.9
8.307500	1267.8
8.311250	1253.9
8.315000	1232.9
8.318750	1232.7
8.322500	1216.8
8.326250	1315.7
8.330000	1116.9
8.333750	1243.5
8.337500	1278.5
8.341250	1303.3
8.345000	1191.3
8.348750	1181.0
8.352500	1171.7
8.356250	1249.6
8.360000	1255.1
8.363750	1151.3
8.367500	1212.6
8.371250	1309.3
8.375000	1179.2
8.378750	1211.1
8.382500	1212.7
8.386250	1233.3
8.390000	1193.8
8.393750	1191.6
8.397500	1227.2
8.401250	1213.6
8.405000	1269.0
8.408750	1272.0
8.412500	1231.6
8.416250	1209.8
8.420000	1208.0
8.423750	1285.8
8.427500	1218.9
8.431250	1215.0
8.435000	1189.7
8.438750	1309.3
8.442500	1199.5
8.446250	1257.0
8.450000	1225.6
8.453750	1205.5
8.457500	1223.5
8.461250	1251.7
8.465000	1231.9
8.468750	1181.7
8.472500	1223.3
8.476250	1244.4
8.480000	1228.8
8.483750	1209.9
8.487500	1223.3
8.491250	1224.2
8.495000	1232.4
8.498750	1258.5
8.502500	1296.3
8.506250	1250.5
8.510000	1193.5
8.513750	1335.4
8.517500	1321.1
8.521250	1228.7
8.525000	1188.0
8.528750	1215.8
8.532500	1203.8
8.536250	1287.7
8.540000	1277.7
8.543750	1268.4
8.547500	1186.4
8.551250	1253.6
8.555000	1254.3
8.558750	1202.9
8.562500	1195.5
8.566250	1245.6
8.570000	1213.4
8.573750	1235.0
8.577500	1246.4
8.581250	1215.2
8.585000	1280.6
8.588750	1258.3
8.592500	1213.4
8.596250	1210.4
8.600000	1225.1
8.603750	1213.9
8.607500	1230.4
8.611250	1288.2
8.615000	1242.8
8.618750	1253.1
8.622500	1271.9
8.626250	1287.7
8.630000	1233.3
8.633750	1284.6
8.637500	1344.1
8.641250	1261.4
8.645000	1275.8
8.648750	1255.2
8.652500	1334.1
8.656250	1323.2
8.660000	1239.9
8.663750	1275.9
8.667500	1242.2
8.671250	1274.8
8.675000	1323.8
8.678750	1310.7
8.682500	1294.2
8.686250	1200.4
8.690000	1192.5
8.693750	1278.2
8.697500	1299.8
8.701250	1277.8
8.705000	1185.2
8.708750	1285.8
8.712500	1286.0
8.716250	1273.2
8.720000	1304.8
8.723750	1356.3
8.727500	1326.9
8.731250	1309.7
8.735000	1291.0
8.738750	1379.3
8.742500	1369.8
8.746250	1308.6
8.750000	1281.7
8.753750	1315.5
8.757500	1329.4
8.761250	1295.5
8.765000	1372.9
8.768750	1356.9
8.772500	1296.9
8.776250	1309.7
8.780000	1357.6
8.783750	1270.9
8.787500	1275.1
8.791250	1377.1
8.795000	1376.7
8.798750	1323.8
8.802500	1322.0
8.806250	1419.8
8.810000	1376.0
8.813750	1355.1
8.817500	1381.5
8.821250	1415.7
8.825000	1339.4
8.828750	1346.2
8.832500	1411.4
8.836250	1381.5
8.840000	1417.4
8.843750	1429.0
8.847500	1359.6
8.851250	1407.7
8.855000	1429.2
8.858750	1367.8
8.862500	1396.7
8.866250	1439.3
8.870000	1466.8
8.873750	1470.9
8.877500	1442.9
8.881250	1468.8
8.885000	1492.9
8.888750	1467.0
8.892500	1539.9
8.896250	1481.2
8.900000	1487.1
8.903750	1490.4
8.907500	1485.1
8.911250	1593.1
8.915000	1590.9
8.918750	1605.4
8.922500	1631.1
8.926250	1577.7
8.930000	1634.8
8.933750	1662.0
8.937500	1618.0
8.941250	1647.9
8.945000	1759.3
8.948750	1721.0
8.952500	1726.3
8.956250	1872.1
8.960000	1893.1
8.963750	1928.2
8.967500	1914.1
8.971250	1951.6
8.975000	2065.0
8.978750	2176.9
8.982500	2190.2
8.986250	2176.3
8.990000	2307.5
8.993750	2379.1
8.997500	2424.6
9.001250	2387.6
9.005000	2504.2
9.008750	2588.6
9.012500	2709.2
9.016250	2684.0
9.020000	2834.8
9.023750	2762.3
9.027500	2802.1
9.031250	2921.7
9.035000	2857.2
9.038750	2858.5
9.042500	2862.1
9.046250	2792.0
9.050000	2916.6
9.053750	2770.8
9.057500	2795.8
9.061250	2748.0
9.065000	2767.5
9.068750	2705.2
9.072500	2547.2
9.076250	2640.8
9.080000	2640.7
9.083750	2579.9
9.087500	2467.5
9.091250	2403.3
9.095000	2377.2
9.098750	2280.6
9.102500	2207.6
9.106250	2221.2
9.110000	2178.0
9.113750	2195.6
9.117500	2123.3
9.121250	2079.4
9.125000	1981.0
9.128750	1953.8
9.132500	1938.2
9.136250	1919.9
9.140000	1969.9
9.143750	1897.5
9.147500	1860.3
9.151250	1831.1
9.155000	1838.7
9.158750	1827.3
9.162500	1727.0
9.166250	1702.1
9.170000	1721.7
9.173750	1707.9
9.177500	1693.0
9.181250	1689.6
9.185000	1678.1
9.188750	1628.4
9.192500	1648.2
9.196250	1670.8
9.200000	1554.0
9.203750	1534.7
9.207500	1499.4
9.211250	1578.5
9.215000	1586.1
9.218750	1484.9
9.222500	1522.1
9.226250	1508.8
9.230000	1539.5
9.233750	1522.5
9.237500	1601.9
9.241250	1495.5
9.245000	1493.2
9.248750	1492.3
9.252500	1504.7
9.256250	1459.1
9.260000	1397.3
9.263750	1416.1
9.267500	1436.9
9.271250	1419.3
9.275000	1452.3
9.278750	1417.2
9.282500	1400.9
9.286250	1418.4
9.290000	1379.5
9.293750	1394.8
9.297500	1326.9
9.301250	1353.0
9.305000	1341.7
9.308750	1353.2
9.312500	1380.6
9.316250	1384.9
9.320000	1366.2
9.323750	1358.1
9.327500	1330.1
9.331250	1372.2
9.335000	1363.9
9.338750	1355.7
9.342500	1275.4
9.346250	1338.9
9.350000	1353.3
9.353750	1299.9
9.357500	1375.8
9.361250	1264.1
9.365000	1328.0
9.368750	1359.2
9.372500	1348.6
9.376250	1323.1
9.380000	1344.4
9.383750	1315.6
9.387500	1293.9
9.391250	1383.7
9.395000	1326.4
9.398750	1304.7
9.402500	1277.9
9.406250	1314.4
9.410000	1371.1
9.413750	1380.6
9.417500	1305.5
9.421250	1304.4
9.425000	1311.8
9.428750	1299.4
9.432500	1310.2
9.436250	1317.0
9.440000	1332.2
9.443750	1288.7
9.447500	1278.3
9.451250	1324.5
9.455000	1343.3
9.458750	1270.0
9.462500	1301.4
9.466250	1279.0
9.470000	1320.8
9.473750	1291.8
9.477500	1309.0
9.481250	1318.9
9.485000	1351.4
9.488750	1244.7
9.492500	1286.3
9.496250	1243.9
[truncated: 18,801 more rows]
