# Supplementary material for: pdCIFplotter: visualizing powder diffraction data in pdCIF format
Source: J Appl Crystallogr. 2022 May 25;55(Pt 3):631–7. doi: 10.1107/S1600576722003478 (PMC9172038; doi:10.1107/S1600576722003478)
Supplement: Supplementary file 5 [file j-55-00631-sup5.zip › fourth/xy_data/LK-N1_022-022_mergeRollSum.xy]

2.000000	435.9
2.003750	423.4
2.007500	453.1
2.011250	423.8
2.015000	426.5
2.018750	472.1
2.022500	457.7
2.026250	426.1
2.030000	428.7
2.033750	441.6
2.037500	460.8
2.041250	470.8
2.045000	458.8
2.048750	466.1
2.052500	460.5
2.056250	450.2
2.060000	454.9
2.063750	459.5
2.067500	445.8
2.071250	467.9
2.075000	474.6
2.078750	485.9
2.082500	466.5
2.086250	404.0
2.090000	455.9
2.093750	473.1
2.097500	441.5
2.101250	440.7
2.105000	466.8
2.108750	481.1
2.112500	497.9
2.116250	427.8
2.120000	459.6
2.123750	493.8
2.127500	471.5
2.131250	460.8
2.135000	443.5
2.138750	466.9
2.142500	500.4
2.146250	460.3
2.150000	490.6
2.153750	496.8
2.157500	531.4
2.161250	533.4
2.165000	497.3
2.168750	469.8
2.172500	507.1
2.176250	510.5
2.180000	487.9
2.183750	504.9
2.187500	454.8
2.191250	509.0
2.195000	526.0
2.198750	515.7
2.202500	517.8
2.206250	480.9
2.210000	498.8
2.213750	498.5
2.217500	516.1
2.221250	513.0
2.225000	500.0
2.228750	523.0
2.232500	515.3
2.236250	520.7
2.240000	501.7
2.243750	492.3
2.247500	536.8
2.251250	513.9
2.255000	516.6
2.258750	534.5
2.262500	511.1
2.266250	555.6
2.270000	533.2
2.273750	541.0
2.277500	526.6
2.281250	493.5
2.285000	550.0
2.288750	541.6
2.292500	522.9
2.296250	557.9
2.300000	536.3
2.303750	516.6
2.307500	602.7
2.311250	542.4
2.315000	572.6
2.318750	530.5
2.322500	563.2
2.326250	629.3
2.330000	604.6
2.333750	611.8
2.337500	595.6
2.341250	628.2
2.345000	637.1
2.348750	664.4
2.352500	645.9
2.356250	607.2
2.360000	606.7
2.363750	635.1
2.367500	639.2
2.371250	611.6
2.375000	687.9
2.378750	719.1
2.382500	682.6
2.386250	673.6
2.390000	693.3
2.393750	677.3
2.397500	735.8
2.401250	745.5
2.405000	756.9
2.408750	798.3
2.412500	723.7
2.416250	683.4
2.420000	715.9
2.423750	742.8
2.427500	740.5
2.431250	803.1
2.435000	784.3
2.438750	775.3
2.442500	805.0
2.446250	841.6
2.450000	818.2
2.453750	841.8
2.457500	879.9
2.461250	838.3
2.465000	853.3
2.468750	857.1
2.472500	846.4
2.476250	907.8
2.480000	937.0
2.483750	933.7
2.487500	863.5
2.491250	941.1
2.495000	922.0
2.498750	1031.6
2.502500	985.2
2.506250	1030.1
2.510000	1044.1
2.513750	1068.2
2.517500	1012.4
2.521250	1031.9
2.525000	1127.0
2.528750	1121.4
2.532500	1133.9
2.536250	1235.3
2.540000	1136.1
2.543750	1111.8
2.547500	1136.5
2.551250	1257.9
2.555000	1173.1
2.558750	1257.8
2.562500	1192.7
2.566250	1096.0
2.570000	1200.1
2.573750	1214.2
2.577500	1194.2
2.581250	1207.5
2.585000	1221.4
2.588750	1189.6
2.592500	1226.6
2.596250	1133.5
2.600000	1245.2
2.603750	1208.9
2.607500	1228.6
2.611250	1180.3
2.615000	1244.6
2.618750	1253.2
2.622500	1200.7
2.626250	1188.0
2.630000	1256.3
2.633750	1180.2
2.637500	1200.3
2.641250	1178.0
2.645000	1217.9
2.648750	1198.7
2.652500	1284.1
2.656250	1202.0
2.660000	1192.3
2.663750	1226.7
2.667500	1115.7
2.671250	1234.3
2.675000	1243.3
2.678750	1139.8
2.682500	1141.6
2.686250	1232.7
2.690000	1258.5
2.693750	1239.1
2.697500	1205.7
2.701250	1217.0
2.705000	1188.6
2.708750	1175.2
2.712500	1213.1
2.716250	1218.7
2.720000	1211.8
2.723750	1171.1
2.727500	1219.9
2.731250	1260.3
2.735000	1159.0
2.738750	1224.5
2.742500	1241.3
2.746250	1159.4
2.750000	1236.9
2.753750	1155.4
2.757500	1200.6
2.761250	1203.4
2.765000	1178.3
2.768750	1190.9
2.772500	1216.7
2.776250	1195.4
2.780000	1216.1
2.783750	1272.3
2.787500	1185.5
2.791250	1199.6
2.795000	1178.2
2.798750	1219.9
2.802500	1220.2
2.806250	1192.8
2.810000	1155.2
2.813750	1194.4
2.817500	1186.3
2.821250	1153.8
2.825000	1162.9
2.828750	1173.5
2.832500	1153.6
2.836250	1175.2
2.840000	1152.7
2.843750	1132.8
2.847500	1226.8
2.851250	1216.0
2.855000	1159.3
2.858750	1120.6
2.862500	1181.6
2.866250	1146.3
2.870000	1213.8
2.873750	1125.6
2.877500	1174.7
2.881250	1286.5
2.885000	1246.9
2.888750	1161.4
2.892500	1199.0
2.896250	1156.6
2.900000	1193.7
2.903750	1217.9
2.907500	1252.3
2.911250	1093.0
2.915000	1206.7
2.918750	1168.9
2.922500	1151.1
2.926250	1172.5
2.930000	1130.3
2.933750	1183.3
2.937500	1137.8
2.941250	1159.9
2.945000	1182.1
2.948750	1165.7
2.952500	1154.5
2.956250	1198.6
2.960000	1148.2
2.963750	1184.5
2.967500	1207.9
2.971250	1169.4
2.975000	1185.0
2.978750	1183.8
2.982500	1141.3
2.986250	1179.9
2.990000	1225.9
2.993750	1239.2
2.997500	1141.9
3.001250	1100.7
3.005000	1126.1
3.008750	1119.1
3.012500	1141.5
3.016250	1134.2
3.020000	1097.8
3.023750	1119.7
3.027500	1150.1
3.031250	1121.6
3.035000	1170.2
3.038750	1169.1
3.042500	1135.5
3.046250	1153.9
3.050000	1225.8
3.053750	1166.3
3.057500	1071.4
3.061250	1169.2
3.065000	1180.6
3.068750	1145.5
3.072500	1165.8
3.076250	1167.0
3.080000	1187.8
3.083750	1199.1
3.087500	1191.8
3.091250	1110.2
3.095000	1179.5
3.098750	1159.7
3.102500	1186.2
3.106250	1210.2
3.110000	1168.4
3.113750	1131.9
3.117500	1120.6
3.121250	1130.0
3.125000	1191.9
3.128750	1203.0
3.132500	1214.1
3.136250	1129.1
3.140000	1182.5
3.143750	1150.4
3.147500	1138.6
3.151250	1114.6
3.155000	1203.2
3.158750	1223.2
3.162500	1171.4
3.166250	1133.1
3.170000	1116.5
3.173750	1125.4
3.177500	1155.8
3.181250	1181.6
3.185000	1181.4
3.188750	1164.9
3.192500	1209.7
3.196250	1174.1
3.200000	1174.4
3.203750	1181.2
3.207500	1217.4
3.211250	1131.6
3.215000	1169.3
3.218750	1215.0
3.222500	1162.3
3.226250	1195.1
3.230000	1205.0
3.233750	1163.2
3.237500	1135.7
3.241250	1165.1
3.245000	1212.3
3.248750	1163.3
3.252500	1141.2
3.256250	1142.7
3.260000	1190.1
3.263750	1158.5
3.267500	1137.4
3.271250	1162.9
3.275000	1109.4
3.278750	1115.2
3.282500	1129.9
3.286250	1182.5
3.290000	1181.3
3.293750	1178.8
3.297500	1160.1
3.301250	1154.4
3.305000	1158.0
3.308750	1156.8
3.312500	1199.0
3.316250	1161.3
3.320000	1145.9
3.323750	1183.5
3.327500	1153.7
3.331250	1147.3
3.335000	1167.4
3.338750	1191.6
3.342500	1152.4
3.346250	1145.9
3.350000	1161.1
3.353750	1174.0
3.357500	1183.4
3.361250	1179.2
3.365000	1158.4
3.368750	1181.8
3.372500	1139.1
3.376250	1144.8
3.380000	1196.1
3.383750	1147.8
3.387500	1168.3
3.391250	1189.9
3.395000	1158.4
3.398750	1108.3
3.402500	1144.2
3.406250	1130.7
3.410000	1168.0
3.413750	1156.7
3.417500	1109.6
3.421250	1173.3
3.425000	1180.0
3.428750	1174.7
3.432500	1179.2
3.436250	1129.9
3.440000	1105.4
3.443750	1100.0
3.447500	1201.8
3.451250	1165.9
3.455000	1114.3
3.458750	1173.7
3.462500	1186.9
3.466250	1155.9
3.470000	1145.7
3.473750	1186.5
3.477500	1148.3
3.481250	1088.3
3.485000	1076.2
3.488750	1140.6
3.492500	1161.2
3.496250	1122.6
3.500000	1164.5
3.503750	1178.2
3.507500	1111.4
3.511250	1194.1
3.515000	1119.6
3.518750	1108.9
3.522500	1141.1
3.526250	1149.3
3.530000	1134.4
3.533750	1148.2
3.537500	1203.8
3.541250	1148.1
3.545000	1130.3
3.548750	1156.3
3.552500	1143.3
3.556250	1200.6
3.560000	1129.5
3.563750	1127.1
3.567500	1113.1
3.571250	1116.3
3.575000	1197.0
3.578750	1183.2
3.582500	1161.8
3.586250	1173.5
3.590000	1240.9
3.593750	1191.0
3.597500	1126.3
3.601250	1118.6
3.605000	1098.4
3.608750	1185.5
3.612500	1149.0
3.616250	1104.6
3.620000	1148.9
3.623750	1128.6
3.627500	1130.4
3.631250	1079.1
3.635000	1154.7
3.638750	1139.4
3.642500	1168.0
3.646250	1152.5
3.650000	1129.1
3.653750	1179.4
3.657500	1210.4
3.661250	1102.0
3.665000	1135.2
3.668750	1144.4
3.672500	1128.9
3.676250	1138.2
3.680000	1136.9
3.683750	1169.2
3.687500	1141.8
3.691250	1118.2
3.695000	1152.4
3.698750	1135.3
3.702500	1116.0
3.706250	1173.5
3.710000	1137.2
3.713750	1125.4
3.717500	1179.6
3.721250	1086.1
3.725000	1221.5
3.728750	1211.0
3.732500	1145.6
3.736250	1141.6
3.740000	1178.4
3.743750	1171.9
3.747500	1125.9
3.751250	1154.2
3.755000	1166.1
3.758750	1096.3
3.762500	1098.0
3.766250	1103.2
3.770000	1139.4
3.773750	1170.3
3.777500	1126.3
3.781250	1145.8
3.785000	1149.2
3.788750	1095.4
3.792500	1170.6
3.796250	1150.6
3.800000	1170.9
3.803750	1125.1
3.807500	1130.2
3.811250	1192.9
3.815000	1183.0
3.818750	1083.9
3.822500	1103.9
3.826250	1142.9
3.830000	1105.8
3.833750	1154.3
3.837500	1121.8
3.841250	1106.7
3.845000	1120.0
3.848750	1196.1
3.852500	1165.6
3.856250	1177.9
3.860000	1167.0
3.863750	1105.0
3.867500	1188.2
3.871250	1148.4
3.875000	1193.4
3.878750	1213.8
3.882500	1188.5
3.886250	1132.6
3.890000	1129.8
3.893750	1094.4
3.897500	1151.9
3.901250	1165.8
3.905000	1170.5
3.908750	1156.5
3.912500	1178.3
3.916250	1116.2
3.920000	1118.4
3.923750	1106.2
3.927500	1125.4
3.931250	1197.2
3.935000	1149.4
3.938750	1191.3
3.942500	1172.9
3.946250	1124.9
3.950000	1118.5
3.953750	1121.6
3.957500	1120.3
3.961250	1167.6
3.965000	1112.8
3.968750	1157.6
3.972500	1096.1
3.976250	1163.8
3.980000	1185.1
3.983750	1175.8
3.987500	1099.4
3.991250	1128.1
3.995000	1145.0
3.998750	1127.5
4.002500	1155.8
4.006250	1133.6
4.010000	1204.4
4.013750	1086.9
4.017500	1097.6
4.021250	1090.4
4.025000	1184.0
4.028750	1158.2
4.032500	1189.6
4.036250	1130.3
4.040000	1128.7
4.043750	1134.8
4.047500	1160.1
4.051250	1094.8
4.055000	1122.4
4.058750	1168.6
4.062500	1129.1
4.066250	1119.0
4.070000	1128.8
4.073750	1097.7
4.077500	1158.4
4.081250	1143.7
4.085000	1191.5
4.088750	1147.4
4.092500	1144.6
4.096250	1178.1
4.100000	1152.4
4.103750	1182.8
4.107500	1122.4
4.111250	1178.4
4.115000	1198.4
4.118750	1183.5
4.122500	1136.9
4.126250	1162.7
4.130000	1164.4
4.133750	1124.7
4.137500	1141.3
4.141250	1110.5
4.145000	1158.4
4.148750	1157.5
4.152500	1155.4
4.156250	1141.1
4.160000	1186.7
4.163750	1188.4
4.167500	1135.0
4.171250	1134.1
4.175000	1124.9
4.178750	1176.5
4.182500	1070.8
4.186250	1066.2
4.190000	1146.0
4.193750	1085.3
4.197500	1133.9
4.201250	1192.8
4.205000	1162.7
4.208750	1119.1
4.212500	1090.2
4.216250	1128.5
4.220000	1135.7
4.223750	1150.8
4.227500	1202.4
4.231250	1179.8
4.235000	1144.7
4.238750	1126.2
4.242500	1175.8
4.246250	1196.7
4.250000	1085.8
4.253750	1120.6
4.257500	1176.7
4.261250	1174.3
4.265000	1141.6
4.268750	1201.1
4.272500	1159.7
4.276250	1149.5
4.280000	1160.3
4.283750	1126.2
4.287500	1144.2
4.291250	1104.4
4.295000	1124.8
4.298750	1161.0
4.302500	1152.5
4.306250	1155.6
4.310000	1146.9
4.313750	1136.0
4.317500	1127.5
4.321250	1158.2
4.325000	1117.7
4.328750	1170.6
4.332500	1178.4
4.336250	1126.1
4.340000	1135.8
4.343750	1123.4
4.347500	1162.3
4.351250	1146.3
4.355000	1138.3
4.358750	1143.2
4.362500	1119.3
4.366250	1123.8
4.370000	1168.3
4.373750	1133.2
4.377500	1192.9
4.381250	1110.4
4.385000	1090.3
4.388750	1141.8
4.392500	1141.0
4.396250	1152.1
4.400000	1129.7
4.403750	1191.3
4.407500	1200.0
4.411250	1160.1
4.415000	1114.7
4.418750	1198.2
4.422500	1157.9
4.426250	1134.9
4.430000	1163.3
4.433750	1153.7
4.437500	1184.5
4.441250	1195.3
4.445000	1144.6
4.448750	1157.8
4.452500	1091.9
4.456250	1141.4
4.460000	1109.5
4.463750	1117.2
4.467500	1143.7
4.471250	1138.5
4.475000	1119.3
4.478750	1148.3
4.482500	1150.7
4.486250	1115.9
4.490000	1091.9
4.493750	1119.4
4.497500	1155.2
4.501250	1117.5
4.505000	1137.1
4.508750	1082.9
4.512500	1091.3
4.516250	1111.1
4.520000	1115.5
4.523750	1169.3
4.527500	1166.7
4.531250	1165.2
4.535000	1100.7
4.538750	1094.0
4.542500	1218.7
4.546250	1168.9
4.550000	1162.1
4.553750	1175.4
4.557500	1072.5
4.561250	1091.5
4.565000	1166.2
4.568750	1167.2
4.572500	1115.2
4.576250	1188.6
4.580000	1133.0
4.583750	1151.4
4.587500	1160.7
4.591250	1108.3
4.595000	1157.9
4.598750	1146.8
4.602500	1095.3
4.606250	1130.9
4.610000	1163.5
4.613750	1134.9
4.617500	1049.5
4.621250	1138.0
4.625000	1176.8
4.628750	1119.9
4.632500	1174.0
4.636250	1169.9
4.640000	1122.3
4.643750	1158.7
4.647500	1164.8
4.651250	1183.1
4.655000	1165.9
4.658750	1153.2
4.662500	1141.1
4.666250	1098.5
4.670000	1167.1
4.673750	1172.9
4.677500	1169.9
4.681250	1151.2
4.685000	1139.2
4.688750	1245.4
4.692500	1154.4
4.696250	1139.0
4.700000	1138.5
4.703750	1233.0
4.707500	1161.9
4.711250	1156.6
4.715000	1152.0
4.718750	1102.6
4.722500	1189.5
4.726250	1145.3
4.730000	1169.5
4.733750	1176.5
4.737500	1154.2
4.741250	1140.8
4.745000	1122.0
4.748750	1131.2
4.752500	1125.4
4.756250	1112.4
4.760000	1181.6
4.763750	1183.3
4.767500	1114.9
4.771250	1139.5
4.775000	1226.4
4.778750	1143.7
4.782500	1118.5
4.786250	1171.5
4.790000	1157.5
4.793750	1184.1
4.797500	1110.2
4.801250	1136.2
4.805000	1156.9
4.808750	1141.9
4.812500	1092.5
4.816250	1138.0
4.820000	1179.6
4.823750	1183.8
4.827500	1200.0
4.831250	1191.9
4.835000	1178.0
4.838750	1138.7
4.842500	1108.1
4.846250	1161.1
4.850000	1138.1
4.853750	1088.5
4.857500	1116.1
4.861250	1123.5
4.865000	1109.7
4.868750	1131.2
4.872500	1116.8
4.876250	1138.0
4.880000	1139.7
4.883750	1163.1
4.887500	1150.8
4.891250	1135.8
4.895000	1162.4
4.898750	1222.5
4.902500	1136.9
4.906250	1188.8
4.910000	1172.8
4.913750	1153.1
4.917500	1118.6
4.921250	1136.0
4.925000	1130.1
4.928750	1168.1
4.932500	1121.8
4.936250	1120.2
4.940000	1164.1
4.943750	1130.0
4.947500	1085.8
4.951250	1098.7
4.955000	1103.8
4.958750	1118.6
4.962500	1134.0
4.966250	1129.1
4.970000	1156.5
4.973750	1137.7
4.977500	1086.1
4.981250	1139.7
4.985000	1165.0
4.988750	1187.7
4.992500	1155.5
4.996250	1137.4
5.000000	1155.2
5.003750	1185.7
5.007500	1112.4
5.011250	1157.5
5.015000	1107.9
5.018750	1079.2
5.022500	1135.3
5.026250	1139.0
5.030000	1100.3
5.033750	1111.9
5.037500	1169.8
5.041250	1118.5
5.045000	1143.8
5.048750	1147.2
5.052500	1160.4
5.056250	1122.3
5.060000	1172.3
5.063750	1179.6
5.067500	1128.4
5.071250	1183.2
5.075000	1170.2
5.078750	1173.1
5.082500	1130.4
5.086250	1150.2
5.090000	1166.3
5.093750	1109.2
5.097500	1133.1
5.101250	1166.6
5.105000	1168.7
5.108750	1158.2
5.112500	1101.8
5.116250	1146.1
5.120000	1136.0
5.123750	1199.0
5.127500	1169.3
5.131250	1093.9
5.135000	1080.6
5.138750	1140.5
5.142500	1111.4
5.146250	1180.9
5.150000	1110.5
5.153750	1139.3
5.157500	1164.5
5.161250	1173.0
5.165000	1128.2
5.168750	1171.8
5.172500	1121.5
5.176250	1184.3
5.180000	1117.6
5.183750	1116.4
5.187500	1152.8
5.191250	1124.5
5.195000	1155.1
5.198750	1153.2
5.202500	1179.2
5.206250	1186.1
5.210000	1137.0
5.213750	1182.3
5.217500	1163.7
5.221250	1160.9
5.225000	1146.0
5.228750	1187.0
5.232500	1136.3
5.236250	1194.2
5.240000	1120.6
5.243750	1141.8
5.247500	1183.7
5.251250	1143.7
5.255000	1127.0
5.258750	1200.6
5.262500	1124.7
5.266250	1107.6
5.270000	1158.3
5.273750	1134.8
5.277500	1089.1
5.281250	1151.0
5.285000	1074.6
5.288750	1163.3
5.292500	1155.1
5.296250	1126.6
5.300000	1106.6
5.303750	1156.8
5.307500	1120.9
5.311250	1078.5
5.315000	1130.4
5.318750	1123.1
5.322500	1137.5
5.326250	1143.0
5.330000	1146.0
5.333750	1165.3
5.337500	1150.5
5.341250	1144.5
5.345000	1098.7
5.348750	1183.0
5.352500	1158.5
5.356250	1144.2
5.360000	1197.7
5.363750	1158.0
5.367500	1120.6
5.371250	1164.0
5.375000	1162.1
5.378750	1082.7
5.382500	1144.7
5.386250	1141.6
5.390000	1129.3
5.393750	1136.3
5.397500	1100.6
5.401250	1044.3
5.405000	1114.6
5.408750	1126.4
5.412500	1177.5
5.416250	1229.1
5.420000	1184.1
5.423750	1143.9
5.427500	1135.2
5.431250	1098.2
5.435000	1062.5
5.438750	1148.5
5.442500	1212.3
5.446250	1124.7
5.450000	1135.9
5.453750	1133.0
5.457500	1129.7
5.461250	1143.9
5.465000	1145.5
5.468750	1200.3
5.472500	1208.0
5.476250	1208.8
5.480000	1165.0
5.483750	1138.2
5.487500	1145.3
5.491250	1136.5
5.495000	1160.1
5.498750	1206.7
5.502500	1186.8
5.506250	1109.9
5.510000	1116.0
5.513750	1131.6
5.517500	1151.1
5.521250	1123.9
5.525000	1167.2
5.528750	1183.1
5.532500	1198.1
5.536250	1158.0
5.540000	1063.8
5.543750	1126.7
5.547500	1209.7
5.551250	1095.2
5.555000	1099.2
5.558750	1162.1
5.562500	1141.7
5.566250	1172.7
5.570000	1195.1
5.573750	1082.8
5.577500	1121.3
5.581250	1190.2
5.585000	1099.6
5.588750	1149.6
5.592500	1153.2
5.596250	1130.3
5.600000	1129.4
5.603750	1104.6
5.607500	1155.8
5.611250	1089.4
5.615000	1138.7
5.618750	1155.1
5.622500	1098.3
5.626250	1278.1
5.630000	1070.3
5.633750	1191.8
5.637500	1260.8
5.641250	1202.9
5.645000	1158.8
5.648750	1217.2
5.652500	1192.5
5.656250	1228.3
5.660000	1235.4
5.663750	1141.9
5.667500	1202.0
5.671250	1261.7
5.675000	1256.1
5.678750	1191.7
5.682500	1211.9
5.686250	1176.4
5.690000	1230.5
5.693750	1246.6
5.697500	1245.8
5.701250	1308.0
5.705000	1248.1
5.708750	1255.3
5.712500	1283.8
5.716250	1196.3
5.720000	1241.7
5.723750	1214.6
5.727500	1129.5
5.731250	1136.3
5.735000	1159.0
5.738750	1204.4
5.742500	1126.9
5.746250	1127.8
5.750000	1176.6
5.753750	1169.9
5.757500	1152.9
5.761250	1152.0
5.765000	1170.4
5.768750	1186.8
5.772500	1214.3
5.776250	1097.1
5.780000	1099.3
5.783750	1199.0
5.787500	1191.2
5.791250	1161.0
5.795000	1197.6
5.798750	1149.4
5.802500	1174.4
5.806250	1173.7
5.810000	1191.7
5.813750	1175.3
5.817500	1088.4
5.821250	1157.9
5.825000	1140.9
5.828750	1147.3
5.832500	1136.8
5.836250	1183.8
5.840000	1138.2
5.843750	1139.3
5.847500	1134.1
5.851250	1102.0
5.855000	1134.1
5.858750	1136.6
5.862500	1123.9
5.866250	1169.5
5.870000	1092.3
5.873750	1171.6
5.877500	1186.3
5.881250	1169.9
5.885000	1133.6
5.888750	1184.8
5.892500	1164.9
5.896250	1130.4
5.900000	1167.8
5.903750	1151.9
5.907500	1137.0
5.911250	1111.6
5.915000	1156.3
5.918750	1130.5
5.922500	1141.2
5.926250	1167.4
5.930000	1165.7
5.933750	1204.2
5.937500	1185.4
5.941250	1176.6
5.945000	1140.6
5.948750	1164.3
5.952500	1229.4
5.956250	1197.7
5.960000	1103.2
5.963750	1169.7
5.967500	1172.0
5.971250	1129.4
5.975000	1142.3
5.978750	1166.7
5.982500	1163.9
5.986250	1106.7
5.990000	1044.1
5.993750	1117.6
5.997500	1136.0
6.001250	1178.5
6.005000	1163.5
6.008750	1174.4
6.012500	1112.5
6.016250	1135.8
6.020000	1158.8
6.023750	1128.7
6.027500	1220.6
6.031250	1174.9
6.035000	1104.2
6.038750	1207.1
6.042500	1178.5
6.046250	1201.2
6.050000	1204.3
6.053750	1073.7
6.057500	1121.4
6.061250	1200.4
6.065000	1155.3
6.068750	1110.3
6.072500	1136.0
6.076250	1136.7
6.080000	1038.7
6.083750	1154.5
6.087500	1189.5
6.091250	1181.7
6.095000	1068.6
6.098750	1140.3
6.102500	1143.7
6.106250	1109.2
6.110000	1154.0
6.113750	1152.5
6.117500	1150.1
6.121250	1193.8
6.125000	1150.3
6.128750	1126.9
6.132500	1058.8
6.136250	1161.6
6.140000	1232.3
6.143750	1250.7
6.147500	1247.1
6.151250	1155.9
6.155000	1173.8
6.158750	1244.5
6.162500	1141.9
6.166250	1215.9
6.170000	1124.0
6.173750	1174.3
6.177500	1174.1
6.181250	1174.0
6.185000	1225.2
6.188750	1112.8
6.192500	1123.6
6.196250	1131.5
6.200000	1207.8
6.203750	1227.1
6.207500	1200.6
6.211250	1165.0
6.215000	1153.4
6.218750	1185.8
6.222500	1156.4
6.226250	1177.3
6.230000	1131.9
6.233750	1186.5
6.237500	1202.5
6.241250	1173.2
6.245000	1141.9
6.248750	1121.4
6.252500	1178.5
6.256250	1111.9
6.260000	1116.8
6.263750	1117.4
6.267500	1137.4
6.271250	1179.4
6.275000	1172.3
6.278750	1132.6
6.282500	1167.5
6.286250	1226.5
6.290000	1109.0
6.293750	1160.0
6.297500	1136.7
6.301250	1130.4
6.305000	1126.6
6.308750	1134.6
6.312500	1180.8
6.316250	1151.4
6.320000	1140.1
6.323750	1176.5
6.327500	1156.7
6.331250	1192.1
6.335000	1218.6
6.338750	1122.6
6.342500	1140.0
6.346250	1183.8
6.350000	1144.8
6.353750	1128.2
6.357500	1169.7
6.361250	1135.5
6.365000	1149.6
6.368750	1159.2
6.372500	1154.0
6.376250	1151.3
6.380000	1208.7
6.383750	1177.7
6.387500	1142.7
6.391250	1174.7
6.395000	1187.8
6.398750	1151.0
6.402500	1131.4
6.406250	1148.1
6.410000	1197.6
6.413750	1200.1
6.417500	1130.6
6.421250	1112.1
6.425000	1128.3
6.428750	1222.8
6.432500	1199.1
6.436250	1132.9
6.440000	1153.1
6.443750	1186.7
6.447500	1168.3
6.451250	1169.8
6.455000	1167.2
6.458750	1157.5
6.462500	1184.6
6.466250	1168.2
6.470000	1166.9
6.473750	1148.4
6.477500	1134.2
6.481250	1145.8
6.485000	1189.7
6.488750	1181.0
6.492500	1076.6
6.496250	1100.3
6.500000	1162.4
6.503750	1128.8
6.507500	1152.1
6.511250	1154.6
6.515000	1171.0
6.518750	1152.2
6.522500	1226.7
6.526250	1122.7
6.530000	1107.8
6.533750	1171.8
6.537500	1156.6
6.541250	1206.3
6.545000	1208.7
6.548750	1192.3
6.552500	1141.8
6.556250	1168.5
6.560000	1185.7
6.563750	1109.1
6.567500	1130.7
6.571250	1199.7
6.575000	1159.4
6.578750	1146.2
6.582500	1153.7
6.586250	1200.9
6.590000	1146.4
6.593750	1192.1
6.597500	1181.1
6.601250	1149.1
6.605000	1156.8
6.608750	1159.4
6.612500	1217.0
6.616250	1159.5
6.620000	1178.0
6.623750	1124.7
6.627500	1155.9
6.631250	1162.4
6.635000	1176.0
6.638750	1270.7
6.642500	1184.3
6.646250	1162.8
6.650000	1196.6
6.653750	1208.5
6.657500	1194.7
6.661250	1140.2
6.665000	1190.3
6.668750	1148.6
6.672500	1221.7
6.676250	1154.7
6.680000	1189.9
6.683750	1230.7
6.687500	1170.7
6.691250	1169.0
6.695000	1229.1
6.698750	1175.3
6.702500	1176.5
6.706250	1215.1
6.710000	1187.2
6.713750	1188.7
6.717500	1229.6
6.721250	1175.2
6.725000	1209.3
6.728750	1169.6
6.732500	1146.9
6.736250	1169.8
6.740000	1206.2
6.743750	1165.6
6.747500	1170.9
6.751250	1269.0
6.755000	1215.0
6.758750	1196.1
6.762500	1176.4
6.766250	1108.4
6.770000	1122.8
6.773750	1161.9
6.777500	1210.1
6.781250	1213.9
6.785000	1212.3
6.788750	1216.1
6.792500	1200.2
6.796250	1146.9
6.800000	1206.1
6.803750	1221.3
6.807500	1126.9
6.811250	1203.7
6.815000	1197.9
6.818750	1144.5
6.822500	1240.5
6.826250	1191.3
6.830000	1162.4
6.833750	1140.3
6.837500	1178.7
6.841250	1196.0
6.845000	1132.9
6.848750	1149.3
6.852500	1146.9
6.856250	1190.6
6.860000	1179.3
6.863750	1122.9
6.867500	1217.8
6.871250	1161.6
6.875000	1229.1
6.878750	1221.0
6.882500	1213.5
6.886250	1172.4
6.890000	1150.2
6.893750	1099.1
6.897500	1149.0
6.901250	1199.1
6.905000	1134.3
6.908750	1235.4
6.912500	1243.3
6.916250	1208.5
6.920000	1102.5
6.923750	1157.7
6.927500	1224.1
6.931250	1237.0
6.935000	1164.4
6.938750	1143.5
6.942500	1147.2
6.946250	1208.4
6.950000	1118.3
6.953750	1138.9
6.957500	1211.9
6.961250	1153.8
6.965000	1146.5
6.968750	1163.7
6.972500	1259.5
6.976250	1097.1
6.980000	1112.2
6.983750	1197.1
6.987500	1218.7
6.991250	1197.9
6.995000	1226.6
6.998750	1148.7
7.002500	1153.0
7.006250	1237.5
7.010000	1153.5
7.013750	1173.7
7.017500	1173.3
7.021250	1118.2
7.025000	1164.1
7.028750	1213.6
7.032500	1210.7
7.036250	1213.5
7.040000	1174.1
7.043750	1136.2
7.047500	1117.5
7.051250	1222.3
7.055000	1160.0
7.058750	1193.9
7.062500	1194.0
7.066250	1220.8
7.070000	1201.7
7.073750	1168.6
7.077500	1184.2
7.081250	1186.4
7.085000	1215.7
7.088750	1187.6
7.092500	1149.0
7.096250	1195.9
7.100000	1201.1
7.103750	1160.8
7.107500	1268.0
7.111250	1184.4
7.115000	1181.0
7.118750	1201.6
7.122500	1248.0
7.126250	1191.4
7.130000	1167.7
7.133750	1200.0
7.137500	1134.6
7.141250	1209.5
7.145000	1241.9
7.148750	1145.6
7.152500	1179.9
7.156250	1157.4
7.160000	1191.4
7.163750	1221.5
7.167500	1177.5
7.171250	1122.3
7.175000	1220.6
7.178750	1219.8
7.182500	1253.7
7.186250	1188.5
7.190000	1202.5
7.193750	1224.4
7.197500	1195.6
7.201250	1151.8
7.205000	1252.4
7.208750	1263.5
7.212500	1184.8
7.216250	1153.0
7.220000	1306.1
7.223750	1210.5
7.227500	1191.7
7.231250	1206.7
7.235000	1162.4
7.238750	1196.9
7.242500	1163.5
7.246250	1145.4
7.250000	1173.9
7.253750	1144.8
7.257500	1192.7
7.261250	1203.2
7.265000	1213.5
7.268750	1215.2
7.272500	1134.5
7.276250	1197.6
7.280000	1207.8
7.283750	1128.7
7.287500	1176.0
7.291250	1238.7
7.295000	1195.7
7.298750	1189.7
7.302500	1240.5
7.306250	1219.0
7.310000	1266.6
7.313750	1219.1
7.317500	1195.8
7.321250	1210.0
7.325000	1167.2
7.328750	1211.4
7.332500	1241.6
7.336250	1172.3
7.340000	1271.9
7.343750	1202.3
7.347500	1154.4
7.351250	1170.5
7.355000	1153.2
7.358750	1170.0
7.362500	1220.1
7.366250	1130.6
7.370000	1190.3
7.373750	1153.4
7.377500	1143.6
7.381250	1158.1
7.385000	1172.5
7.388750	1259.8
7.392500	1173.9
7.396250	1159.0
7.400000	1181.0
7.403750	1175.8
7.407500	1188.7
7.411250	1198.5
7.415000	1205.8
7.418750	1230.0
7.422500	1200.8
7.426250	1227.2
7.430000	1132.2
7.433750	1136.9
7.437500	1142.2
7.441250	1237.5
7.445000	1171.6
7.448750	1201.9
7.452500	1196.7
7.456250	1218.6
7.460000	1178.6
7.463750	1212.9
7.467500	1187.5
7.471250	1243.7
7.475000	1191.6
7.478750	1173.2
7.482500	1158.5
7.486250	1164.9
7.490000	1242.8
7.493750	1183.9
7.497500	1185.5
7.501250	1183.1
7.505000	1197.7
7.508750	1237.8
7.512500	1190.3
7.516250	1166.7
7.520000	1182.3
7.523750	1193.2
7.527500	1152.3
7.531250	1186.7
7.535000	1186.5
7.538750	1130.6
7.542500	1168.9
7.546250	1175.9
7.550000	1233.8
7.553750	1216.6
7.557500	1239.5
7.561250	1193.1
7.565000	1199.8
7.568750	1215.2
7.572500	1149.8
7.576250	1201.6
7.580000	1194.2
7.583750	1173.3
7.587500	1176.1
7.591250	1150.1
7.595000	1216.3
7.598750	1232.8
7.602500	1212.3
7.606250	1194.2
7.610000	1139.8
7.613750	1184.6
7.617500	1216.5
7.621250	1208.5
7.625000	1198.6
7.628750	1211.7
7.632500	1243.7
7.636250	1193.3
7.640000	1170.5
7.643750	1213.1
7.647500	1186.5
7.651250	1206.3
7.655000	1234.2
7.658750	1228.4
7.662500	1227.3
7.666250	1208.0
7.670000	1181.9
7.673750	1170.7
7.677500	1225.2
7.681250	1219.5
7.685000	1206.5
7.688750	1235.5
7.692500	1207.7
7.696250	1186.3
7.700000	1237.7
7.703750	1244.4
7.707500	1229.9
7.711250	1282.9
7.715000	1205.1
7.718750	1187.0
7.722500	1259.8
7.726250	1198.2
7.730000	1236.8
7.733750	1284.8
7.737500	1272.3
7.741250	1319.2
7.745000	1255.3
7.748750	1218.8
7.752500	1264.3
7.756250	1228.4
7.760000	1194.8
7.763750	1238.3
7.767500	1253.2
7.771250	1231.5
7.775000	1279.5
7.778750	1273.2
7.782500	1191.9
7.786250	1269.5
7.790000	1262.4
7.793750	1258.1
7.797500	1292.9
7.801250	1247.1
7.805000	1242.5
7.808750	1273.3
7.812500	1279.8
7.816250	1259.5
7.820000	1249.3
7.823750	1228.8
7.827500	1290.7
7.831250	1367.5
7.835000	1291.4
7.838750	1280.1
7.842500	1328.8
7.846250	1328.3
7.850000	1299.1
7.853750	1327.0
7.857500	1298.5
7.861250	1378.7
7.865000	1367.0
7.868750	1326.5
7.872500	1331.0
7.876250	1332.8
7.880000	1372.8
7.883750	1449.4
7.887500	1423.3
7.891250	1451.0
7.895000	1482.1
7.898750	1470.0
7.902500	1458.4
7.906250	1457.0
7.910000	1507.0
7.913750	1597.2
7.917500	1545.9
7.921250	1625.8
7.925000	1655.0
7.928750	1685.6
7.932500	1686.5
7.936250	1778.1
7.940000	1817.4
7.943750	1852.4
7.947500	1975.4
7.951250	2193.1
7.955000	2210.8
7.958750	2469.2
7.962500	2583.2
7.966250	2824.2
7.970000	3083.5
7.973750	3445.2
7.977500	3840.3
7.981250	4382.1
7.985000	5020.7
7.988750	5628.4
7.992500	6299.6
7.996250	7260.7
8.000000	7484.4
8.003750	7312.2
8.007500	6858.6
8.011250	6433.3
8.015000	5650.9
8.018750	5064.7
8.022500	4245.4
8.026250	3848.3
8.030000	3378.3
8.033750	3101.8
8.037500	2739.4
8.041250	2470.4
8.045000	2356.0
8.048750	2179.2
8.052500	2028.1
8.056250	2051.6
8.060000	1869.1
8.063750	1796.3
8.067500	1663.7
8.071250	1661.6
8.075000	1629.4
8.078750	1547.1
8.082500	1542.0
8.086250	1478.5
8.090000	1531.2
8.093750	1475.5
8.097500	1536.8
8.101250	1454.5
8.105000	1433.0
8.108750	1367.8
8.112500	1433.8
8.116250	1398.6
8.120000	1385.2
8.123750	1395.5
8.127500	1362.9
8.131250	1313.9
8.135000	1316.8
8.138750	1408.1
8.142500	1346.6
8.146250	1260.4
8.150000	1327.3
8.153750	1276.7
8.157500	1286.0
8.161250	1321.6
8.165000	1307.7
8.168750	1311.0
8.172500	1250.1
8.176250	1307.5
8.180000	1244.7
8.183750	1262.4
8.187500	1290.0
8.191250	1271.0
8.195000	1257.3
8.198750	1234.5
8.202500	1212.8
8.206250	1275.5
8.210000	1300.7
8.213750	1225.6
8.217500	1260.6
8.221250	1310.7
8.225000	1254.6
8.228750	1259.8
8.232500	1219.7
8.236250	1248.5
8.240000	1285.4
8.243750	1212.7
8.247500	1229.7
8.251250	1287.9
8.255000	1241.5
8.258750	1241.1
8.262500	1248.5
8.266250	1251.9
8.270000	1230.6
8.273750	1253.6
8.277500	1285.1
8.281250	1257.7
8.285000	1208.9
8.288750	1228.7
8.292500	1222.6
8.296250	1257.6
8.300000	1271.1
8.303750	1250.9
8.307500	1227.9
8.311250	1222.5
8.315000	1197.6
8.318750	1212.1
8.322500	1160.2
8.326250	1216.3
8.330000	1223.3
8.333750	1176.8
8.337500	1246.1
8.341250	1298.7
8.345000	1180.7
8.348750	1251.6
8.352500	1227.2
8.356250	1201.3
8.360000	1224.5
8.363750	1224.7
8.367500	1196.4
8.371250	1244.9
8.375000	1174.0
8.378750	1277.7
8.382500	1233.7
8.386250	1234.7
8.390000	1205.8
8.393750	1186.1
8.397500	1266.6
8.401250	1225.6
8.405000	1192.6
8.408750	1240.7
8.412500	1252.8
8.416250	1251.4
8.420000	1250.1
8.423750	1254.1
8.427500	1226.2
8.431250	1277.6
8.435000	1231.4
8.438750	1224.9
8.442500	1225.5
8.446250	1219.1
8.450000	1170.2
8.453750	1262.7
8.457500	1194.2
8.461250	1263.3
8.465000	1231.1
8.468750	1232.8
8.472500	1234.5
8.476250	1246.5
8.480000	1219.7
8.483750	1280.5
8.487500	1220.8
8.491250	1265.4
8.495000	1187.7
8.498750	1217.6
8.502500	1288.9
8.506250	1203.6
8.510000	1264.0
8.513750	1282.1
8.517500	1278.4
8.521250	1281.0
8.525000	1258.0
8.528750	1241.9
8.532500	1249.0
8.536250	1284.6
8.540000	1312.6
8.543750	1224.9
8.547500	1222.6
8.551250	1286.4
8.555000	1345.4
8.558750	1186.3
8.562500	1174.2
8.566250	1264.3
8.570000	1277.6
8.573750	1266.3
8.577500	1251.3
8.581250	1204.6
8.585000	1272.6
8.588750	1247.9
8.592500	1246.9
8.596250	1195.6
8.600000	1195.2
8.603750	1277.1
8.607500	1221.3
8.611250	1282.0
8.615000	1237.8
8.618750	1206.3
8.622500	1231.8
8.626250	1290.7
8.630000	1220.1
8.633750	1258.0
8.637500	1310.2
8.641250	1266.4
8.645000	1282.3
8.648750	1287.2
8.652500	1327.6
8.656250	1274.1
8.660000	1256.6
8.663750	1300.0
8.667500	1223.5
8.671250	1234.6
8.675000	1280.1
8.678750	1271.8
8.682500	1257.3
8.686250	1243.7
8.690000	1213.6
8.693750	1240.3
8.697500	1328.2
8.701250	1283.5
8.705000	1233.9
8.708750	1276.1
8.712500	1349.6
8.716250	1319.7
8.720000	1306.1
8.723750	1352.5
8.727500	1278.5
8.731250	1248.6
8.735000	1285.5
8.738750	1316.0
8.742500	1363.2
8.746250	1329.3
8.750000	1268.2
8.753750	1318.0
8.757500	1345.4
8.761250	1268.6
8.765000	1373.8
8.768750	1366.0
8.772500	1356.4
8.776250	1370.5
8.780000	1346.2
8.783750	1288.9
8.787500	1323.4
8.791250	1394.5
8.795000	1368.8
8.798750	1374.7
8.802500	1372.3
8.806250	1375.6
8.810000	1352.3
8.813750	1402.5
8.817500	1349.9
8.821250	1419.9
8.825000	1335.8
8.828750	1320.4
8.832500	1460.5
8.836250	1396.8
8.840000	1385.6
8.843750	1463.8
8.847500	1407.1
8.851250	1404.7
8.855000	1481.2
8.858750	1441.5
8.862500	1429.4
8.866250	1466.5
8.870000	1513.0
8.873750	1485.8
8.877500	1504.1
8.881250	1531.1
8.885000	1546.7
8.888750	1530.2
8.892500	1574.9
8.896250	1613.6
8.900000	1533.5
8.903750	1526.6
8.907500	1556.8
8.911250	1648.7
8.915000	1590.2
8.918750	1612.9
8.922500	1671.8
8.926250	1656.7
8.930000	1786.2
8.933750	1722.2
8.937500	1693.9
8.941250	1780.9
8.945000	1786.7
8.948750	1839.2
8.952500	1823.3
8.956250	1890.6
8.960000	1942.5
8.963750	2050.8
8.967500	2061.7
8.971250	2150.5
8.975000	2196.9
8.978750	2274.3
8.982500	2375.1
8.986250	2437.8
8.990000	2544.0
8.993750	2658.4
8.997500	2751.4
9.001250	2722.6
9.005000	2854.8
9.008750	2926.6
9.012500	2957.7
9.016250	3040.4
9.020000	3197.9
9.023750	3159.5
9.027500	3296.1
9.031250	3383.9
9.035000	3363.3
9.038750	3313.4
9.042500	3365.8
9.046250	3313.5
9.050000	3384.6
9.053750	3333.5
9.057500	3312.5
9.061250	3238.5
9.065000	3215.2
9.068750	3194.8
9.072500	3097.5
9.076250	3144.5
9.080000	3045.1
9.083750	2943.1
9.087500	2904.5
9.091250	2818.6
9.095000	2795.2
9.098750	2725.9
9.102500	2588.8
9.106250	2562.0
9.110000	2521.1
9.113750	2524.0
9.117500	2478.6
9.121250	2411.5
9.125000	2303.9
9.128750	2237.2
9.132500	2140.5
9.136250	2169.8
9.140000	2241.2
9.143750	2123.6
9.147500	2067.1
9.151250	2031.2
9.155000	2036.3
9.158750	2021.2
9.162500	1899.2
9.166250	1868.6
9.170000	1869.2
9.173750	1885.5
9.177500	1818.4
9.181250	1789.1
9.185000	1846.6
9.188750	1764.9
9.192500	1748.0
9.196250	1768.5
9.200000	1710.7
9.203750	1680.1
9.207500	1682.2
9.211250	1718.9
9.215000	1653.3
9.218750	1627.7
9.222500	1634.6
9.226250	1562.8
9.230000	1569.9
9.233750	1590.0
9.237500	1614.1
9.241250	1537.4
9.245000	1575.1
9.248750	1492.0
9.252500	1567.9
9.256250	1536.9
9.260000	1467.6
9.263750	1523.9
9.267500	1501.6
9.271250	1481.1
9.275000	1490.9
9.278750	1430.0
9.282500	1450.1
9.286250	1483.4
9.290000	1481.5
9.293750	1464.9
9.297500	1398.1
9.301250	1402.6
9.305000	1362.2
9.308750	1439.8
9.312500	1450.4
9.316250	1415.3
9.320000	1352.2
9.323750	1387.0
9.327500	1389.0
9.331250	1370.3
9.335000	1357.8
9.338750	1353.1
9.342500	1329.3
9.346250	1369.2
9.350000	1394.4
9.353750	1329.3
9.357500	1365.7
9.361250	1310.0
9.365000	1316.5
9.368750	1385.6
9.372500	1337.1
9.376250	1339.3
9.380000	1335.1
9.383750	1296.0
9.387500	1242.9
9.391250	1336.9
9.395000	1316.4
9.398750	1330.3
9.402500	1326.3
9.406250	1353.1
9.410000	1362.8
9.413750	1379.6
9.417500	1330.0
9.421250	1333.8
9.425000	1332.2
9.428750	1290.1
9.432500	1296.1
9.436250	1370.2
9.440000	1365.7
9.443750	1311.8
9.447500	1315.7
9.451250	1372.5
9.455000	1309.2
9.458750	1308.2
9.462500	1327.0
9.466250	1285.6
9.470000	1312.7
9.473750	1314.0
9.477500	1352.4
9.481250	1321.7
9.485000	1301.8
9.488750	1293.7
9.492500	1262.1
9.496250	1211.5
[truncated: 18,801 more rows]
