# Supplementary material for: pdCIFplotter: visualizing powder diffraction data in pdCIF format
Source: J Appl Crystallogr. 2022 May 25;55(Pt 3):631–7. doi: 10.1107/S1600576722003478 (PMC9172038; doi:10.1107/S1600576722003478)
Supplement: Supplementary file 5 [file j-55-00631-sup5.zip › fourth/xy_data/LK-N1_022-023_mergeRollSum.xy]

2.000000	442.2
2.003750	419.5
2.007500	448.3
2.011250	435.7
2.015000	419.0
2.018750	453.6
2.022500	443.4
2.026250	444.3
2.030000	446.5
2.033750	421.4
2.037500	489.7
2.041250	480.9
2.045000	460.8
2.048750	454.1
2.052500	479.5
2.056250	441.2
2.060000	459.2
2.063750	448.7
2.067500	448.3
2.071250	454.4
2.075000	461.7
2.078750	467.9
2.082500	422.7
2.086250	453.4
2.090000	458.4
2.093750	516.5
2.097500	458.5
2.101250	439.3
2.105000	448.3
2.108750	500.7
2.112500	479.7
2.116250	478.2
2.120000	512.2
2.123750	518.6
2.127500	496.5
2.131250	449.1
2.135000	445.6
2.138750	505.9
2.142500	493.2
2.146250	472.5
2.150000	512.2
2.153750	477.9
2.157500	520.8
2.161250	525.9
2.165000	496.2
2.168750	488.2
2.172500	500.4
2.176250	492.8
2.180000	484.5
2.183750	478.7
2.187500	483.9
2.191250	484.4
2.195000	510.3
2.198750	525.6
2.202500	507.4
2.206250	524.7
2.210000	516.6
2.213750	481.6
2.217500	498.6
2.221250	537.0
2.225000	498.6
2.228750	494.4
2.232500	490.5
2.236250	519.0
2.240000	501.1
2.243750	499.9
2.247500	528.9
2.251250	522.6
2.255000	520.7
2.258750	544.9
2.262500	548.8
2.266250	524.0
2.270000	516.1
2.273750	528.8
2.277500	525.9
2.281250	530.3
2.285000	516.1
2.288750	554.0
2.292500	538.9
2.296250	555.5
2.300000	533.9
2.303750	582.8
2.307500	603.6
2.311250	552.2
2.315000	563.2
2.318750	574.7
2.322500	559.3
2.326250	598.7
2.330000	611.7
2.333750	584.7
2.337500	623.3
2.341250	634.2
2.345000	602.5
2.348750	649.7
2.352500	635.1
2.356250	600.1
2.360000	610.0
2.363750	651.3
2.367500	578.8
2.371250	635.0
2.375000	672.8
2.378750	683.3
2.382500	689.6
2.386250	659.6
2.390000	656.5
2.393750	692.4
2.397500	733.7
2.401250	725.0
2.405000	720.2
2.408750	750.9
2.412500	729.5
2.416250	721.6
2.420000	686.9
2.423750	735.3
2.427500	785.8
2.431250	759.6
2.435000	793.1
2.438750	795.1
2.442500	789.8
2.446250	822.8
2.450000	845.2
2.453750	856.9
2.457500	848.9
2.461250	857.1
2.465000	867.5
2.468750	863.9
2.472500	884.2
2.476250	929.5
2.480000	926.6
2.483750	974.5
2.487500	869.8
2.491250	983.0
2.495000	946.8
2.498750	951.8
2.502500	980.7
2.506250	986.8
2.510000	1005.6
2.513750	1067.0
2.517500	1026.4
2.521250	1030.6
2.525000	1084.9
2.528750	1108.9
2.532500	1199.3
2.536250	1220.3
2.540000	1120.4
2.543750	1126.7
2.547500	1199.3
2.551250	1177.1
2.555000	1161.0
2.558750	1165.7
2.562500	1216.7
2.566250	1134.5
2.570000	1184.5
2.573750	1205.2
2.577500	1232.1
2.581250	1205.4
2.585000	1220.5
2.588750	1152.2
2.592500	1144.7
2.596250	1154.3
2.600000	1195.5
2.603750	1169.7
2.607500	1217.2
2.611250	1170.6
2.615000	1190.5
2.618750	1218.7
2.622500	1171.6
2.626250	1198.6
2.630000	1205.1
2.633750	1172.1
2.637500	1163.5
2.641250	1216.9
2.645000	1242.2
2.648750	1125.8
2.652500	1262.8
2.656250	1190.6
2.660000	1193.4
2.663750	1197.8
2.667500	1127.4
2.671250	1221.8
2.675000	1200.8
2.678750	1151.0
2.682500	1164.9
2.686250	1228.5
2.690000	1210.4
2.693750	1193.8
2.697500	1178.4
2.701250	1228.5
2.705000	1195.8
2.708750	1194.6
2.712500	1235.9
2.716250	1200.5
2.720000	1178.4
2.723750	1150.9
2.727500	1217.0
2.731250	1225.6
2.735000	1177.4
2.738750	1145.9
2.742500	1228.5
2.746250	1172.0
2.750000	1176.5
2.753750	1190.2
2.757500	1220.7
2.761250	1195.5
2.765000	1185.7
2.768750	1206.6
2.772500	1189.2
2.776250	1194.0
2.780000	1191.7
2.783750	1226.4
2.787500	1189.4
2.791250	1227.9
2.795000	1222.8
2.798750	1132.7
2.802500	1189.2
2.806250	1150.9
2.810000	1104.1
2.813750	1217.5
2.817500	1209.7
2.821250	1161.8
2.825000	1196.1
2.828750	1148.2
2.832500	1125.7
2.836250	1161.1
2.840000	1170.5
2.843750	1118.7
2.847500	1215.4
2.851250	1188.4
2.855000	1175.1
2.858750	1194.1
2.862500	1189.8
2.866250	1103.1
2.870000	1211.9
2.873750	1147.3
2.877500	1196.6
2.881250	1262.1
2.885000	1237.5
2.888750	1169.0
2.892500	1200.8
2.896250	1160.3
2.900000	1164.6
2.903750	1190.6
2.907500	1240.2
2.911250	1140.5
2.915000	1217.0
2.918750	1190.0
2.922500	1146.5
2.926250	1241.3
2.930000	1133.4
2.933750	1145.5
2.937500	1183.5
2.941250	1177.6
2.945000	1199.5
2.948750	1194.8
2.952500	1153.8
2.956250	1235.4
2.960000	1179.6
2.963750	1194.3
2.967500	1184.4
2.971250	1128.6
2.975000	1125.0
2.978750	1191.0
2.982500	1189.1
2.986250	1163.1
2.990000	1243.9
2.993750	1200.8
2.997500	1109.9
3.001250	1138.5
3.005000	1168.2
3.008750	1193.9
3.012500	1155.7
3.016250	1150.6
3.020000	1121.5
3.023750	1112.1
3.027500	1168.0
3.031250	1100.1
3.035000	1213.3
3.038750	1206.9
3.042500	1126.8
3.046250	1190.5
3.050000	1206.9
3.053750	1138.3
3.057500	1090.6
3.061250	1183.5
3.065000	1191.6
3.068750	1177.2
3.072500	1185.8
3.076250	1164.1
3.080000	1153.1
3.083750	1193.7
3.087500	1211.1
3.091250	1098.1
3.095000	1168.9
3.098750	1190.3
3.102500	1176.7
3.106250	1186.9
3.110000	1168.5
3.113750	1145.5
3.117500	1141.6
3.121250	1130.1
3.125000	1179.8
3.128750	1203.9
3.132500	1217.3
3.136250	1138.8
3.140000	1184.5
3.143750	1169.2
3.147500	1166.8
3.151250	1098.5
3.155000	1172.2
3.158750	1204.8
3.162500	1167.5
3.166250	1154.2
3.170000	1181.3
3.173750	1160.3
3.177500	1180.0
3.181250	1171.9
3.185000	1153.3
3.188750	1161.0
3.192500	1197.3
3.196250	1197.2
3.200000	1214.7
3.203750	1181.6
3.207500	1163.7
3.211250	1120.9
3.215000	1186.9
3.218750	1179.3
3.222500	1136.4
3.226250	1155.3
3.230000	1199.9
3.233750	1235.1
3.237500	1197.4
3.241250	1107.6
3.245000	1186.1
3.248750	1244.0
3.252500	1195.4
3.256250	1164.8
3.260000	1171.4
3.263750	1190.8
3.267500	1127.5
3.271250	1157.8
3.275000	1144.7
3.278750	1134.0
3.282500	1155.0
3.286250	1135.9
3.290000	1074.9
3.293750	1144.0
3.297500	1135.0
3.301250	1169.5
3.305000	1180.8
3.308750	1168.3
3.312500	1194.0
3.316250	1186.2
3.320000	1168.8
3.323750	1128.7
3.327500	1138.6
3.331250	1137.2
3.335000	1171.3
3.338750	1182.5
3.342500	1129.6
3.346250	1123.7
3.350000	1204.0
3.353750	1189.6
3.357500	1139.3
3.361250	1131.9
3.365000	1136.5
3.368750	1119.9
3.372500	1149.9
3.376250	1197.1
3.380000	1180.5
3.383750	1117.2
3.387500	1127.6
3.391250	1182.6
3.395000	1225.6
3.398750	1120.4
3.402500	1149.9
3.406250	1125.7
3.410000	1125.5
3.413750	1103.1
3.417500	1147.9
3.421250	1161.1
3.425000	1199.0
3.428750	1205.3
3.432500	1159.8
3.436250	1108.1
3.440000	1103.3
3.443750	1143.8
3.447500	1157.5
3.451250	1142.8
3.455000	1109.2
3.458750	1185.7
3.462500	1166.5
3.466250	1116.2
3.470000	1185.8
3.473750	1158.3
3.477500	1087.8
3.481250	1146.4
3.485000	1130.9
3.488750	1126.8
3.492500	1084.4
3.496250	1117.6
3.500000	1223.4
3.503750	1155.6
3.507500	1109.4
3.511250	1159.6
3.515000	1095.1
3.518750	1106.9
3.522500	1155.9
3.526250	1179.0
3.530000	1170.6
3.533750	1186.4
3.537500	1202.8
3.541250	1125.7
3.545000	1156.7
3.548750	1204.0
3.552500	1160.3
3.556250	1150.7
3.560000	1102.7
3.563750	1137.6
3.567500	1146.9
3.571250	1117.7
3.575000	1171.4
3.578750	1168.1
3.582500	1187.0
3.586250	1115.7
3.590000	1210.6
3.593750	1206.2
3.597500	1133.5
3.601250	1143.1
3.605000	1071.4
3.608750	1146.2
3.612500	1149.3
3.616250	1106.3
3.620000	1121.0
3.623750	1152.0
3.627500	1134.8
3.631250	1084.2
3.635000	1149.0
3.638750	1148.8
3.642500	1169.0
3.646250	1120.5
3.650000	1118.7
3.653750	1216.9
3.657500	1151.5
3.661250	1127.2
3.665000	1138.3
3.668750	1176.1
3.672500	1158.3
3.676250	1154.2
3.680000	1172.1
3.683750	1096.0
3.687500	1122.9
3.691250	1119.0
3.695000	1135.9
3.698750	1138.1
3.702500	1078.6
3.706250	1099.3
3.710000	1095.6
3.713750	1121.1
3.717500	1178.9
3.721250	1102.1
3.725000	1185.0
3.728750	1240.9
3.732500	1156.0
3.736250	1131.6
3.740000	1148.7
3.743750	1066.9
3.747500	1103.8
3.751250	1168.8
3.755000	1170.1
3.758750	1164.7
3.762500	1115.6
3.766250	1080.1
3.770000	1143.2
3.773750	1214.1
3.777500	1120.1
3.781250	1135.6
3.785000	1101.3
3.788750	1130.4
3.792500	1144.7
3.796250	1136.1
3.800000	1212.1
3.803750	1090.1
3.807500	1161.9
3.811250	1164.8
3.815000	1162.6
3.818750	1084.3
3.822500	1175.6
3.826250	1118.9
3.830000	1136.9
3.833750	1151.6
3.837500	1159.4
3.841250	1110.0
3.845000	1146.1
3.848750	1157.3
3.852500	1199.5
3.856250	1200.0
3.860000	1143.3
3.863750	1107.0
3.867500	1180.7
3.871250	1146.4
3.875000	1183.1
3.878750	1222.2
3.882500	1185.9
3.886250	1130.1
3.890000	1166.7
3.893750	1098.6
3.897500	1178.4
3.901250	1165.5
3.905000	1113.7
3.908750	1139.5
3.912500	1134.7
3.916250	1080.6
3.920000	1159.3
3.923750	1105.2
3.927500	1115.6
3.931250	1175.8
3.935000	1151.6
3.938750	1119.3
3.942500	1141.3
3.946250	1113.5
3.950000	1154.3
3.953750	1118.7
3.957500	1124.3
3.961250	1141.0
3.965000	1102.6
3.968750	1144.7
3.972500	1115.5
3.976250	1137.9
3.980000	1182.3
3.983750	1176.0
3.987500	1112.3
3.991250	1118.4
3.995000	1141.5
3.998750	1144.6
4.002500	1081.2
4.006250	1102.1
4.010000	1143.7
4.013750	1058.7
4.017500	1117.7
4.021250	1103.1
4.025000	1141.0
4.028750	1152.1
4.032500	1173.7
4.036250	1136.7
4.040000	1123.0
4.043750	1145.0
4.047500	1166.4
4.051250	1094.7
4.055000	1122.7
4.058750	1119.3
4.062500	1101.7
4.066250	1146.4
4.070000	1109.6
4.073750	1112.0
4.077500	1144.5
4.081250	1167.3
4.085000	1180.7
4.088750	1131.1
4.092500	1086.6
4.096250	1116.7
4.100000	1147.9
4.103750	1163.7
4.107500	1099.0
4.111250	1150.0
4.115000	1199.1
4.118750	1161.8
4.122500	1167.4
4.126250	1161.0
4.130000	1199.3
4.133750	1159.5
4.137500	1149.9
4.141250	1144.6
4.145000	1134.2
4.148750	1146.0
4.152500	1149.3
4.156250	1155.9
4.160000	1193.0
4.163750	1143.7
4.167500	1185.7
4.171250	1176.7
4.175000	1120.4
4.178750	1175.6
4.182500	1058.9
4.186250	1110.2
4.190000	1135.3
4.193750	1126.9
4.197500	1170.7
4.201250	1141.1
4.205000	1197.1
4.208750	1098.3
4.212500	1075.4
4.216250	1166.5
4.220000	1178.4
4.223750	1148.1
4.227500	1139.0
4.231250	1169.2
4.235000	1166.0
4.238750	1081.7
4.242500	1164.3
4.246250	1224.0
4.250000	1146.8
4.253750	1119.1
4.257500	1127.0
4.261250	1180.6
4.265000	1127.9
4.268750	1177.6
4.272500	1179.5
4.276250	1126.4
4.280000	1217.8
4.283750	1141.1
4.287500	1157.6
4.291250	1121.6
4.295000	1099.2
4.298750	1177.1
4.302500	1169.5
4.306250	1169.1
4.310000	1134.4
4.313750	1141.8
4.317500	1126.4
4.321250	1158.7
4.325000	1147.3
4.328750	1129.2
4.332500	1202.2
4.336250	1160.5
4.340000	1140.8
4.343750	1096.2
4.347500	1150.9
4.351250	1129.3
4.355000	1141.2
4.358750	1141.6
4.362500	1132.3
4.366250	1137.1
4.370000	1177.6
4.373750	1139.3
4.377500	1167.5
4.381250	1131.7
4.385000	1094.3
4.388750	1119.8
4.392500	1123.1
4.396250	1153.5
4.400000	1138.8
4.403750	1159.4
4.407500	1119.1
4.411250	1099.3
4.415000	1140.4
4.418750	1158.8
4.422500	1080.9
4.426250	1119.4
4.430000	1147.8
4.433750	1125.9
4.437500	1188.8
4.441250	1197.9
4.445000	1141.1
4.448750	1141.8
4.452500	1073.4
4.456250	1136.2
4.460000	1127.1
4.463750	1089.9
4.467500	1122.9
4.471250	1180.9
4.475000	1101.1
4.478750	1121.0
4.482500	1150.1
4.486250	1130.4
4.490000	1130.8
4.493750	1119.8
4.497500	1100.3
4.501250	1116.3
4.505000	1179.2
4.508750	1140.6
4.512500	1123.8
4.516250	1087.5
4.520000	1140.0
4.523750	1146.2
4.527500	1111.8
4.531250	1147.6
4.535000	1094.5
4.538750	1115.4
4.542500	1180.0
4.546250	1181.4
4.550000	1146.3
4.553750	1153.0
4.557500	1151.7
4.561250	1114.5
4.565000	1135.2
4.568750	1230.5
4.572500	1069.8
4.576250	1132.7
4.580000	1166.5
4.583750	1152.3
4.587500	1149.4
4.591250	1150.9
4.595000	1117.8
4.598750	1117.0
4.602500	1098.9
4.606250	1076.4
4.610000	1136.8
4.613750	1153.2
4.617500	1101.3
4.621250	1158.9
4.625000	1159.4
4.628750	1170.3
4.632500	1103.1
4.636250	1108.8
4.640000	1131.6
4.643750	1162.7
4.647500	1139.2
4.651250	1154.8
4.655000	1127.0
4.658750	1113.6
4.662500	1120.3
4.666250	1093.6
4.670000	1127.9
4.673750	1145.6
4.677500	1143.2
4.681250	1128.8
4.685000	1132.2
4.688750	1166.8
4.692500	1149.2
4.696250	1157.1
4.700000	1132.0
4.703750	1187.7
4.707500	1214.9
4.711250	1172.4
4.715000	1127.1
4.718750	1108.9
4.722500	1163.4
4.726250	1097.1
4.730000	1138.3
4.733750	1190.4
4.737500	1094.5
4.741250	1111.2
4.745000	1184.8
4.748750	1165.0
4.752500	1087.9
4.756250	1124.7
4.760000	1163.7
4.763750	1196.9
4.767500	1131.1
4.771250	1207.8
4.775000	1208.6
4.778750	1074.4
4.782500	1127.0
4.786250	1154.8
4.790000	1169.8
4.793750	1168.3
4.797500	1095.4
4.801250	1107.6
4.805000	1148.5
4.808750	1150.0
4.812500	1089.4
4.816250	1142.1
4.820000	1184.9
4.823750	1186.0
4.827500	1192.1
4.831250	1143.4
4.835000	1194.7
4.838750	1109.8
4.842500	1130.9
4.846250	1134.0
4.850000	1109.7
4.853750	1109.4
4.857500	1120.8
4.861250	1150.9
4.865000	1080.4
4.868750	1111.5
4.872500	1139.2
4.876250	1135.6
4.880000	1112.2
4.883750	1113.5
4.887500	1101.9
4.891250	1110.1
4.895000	1126.5
4.898750	1176.8
4.902500	1125.8
4.906250	1097.8
4.910000	1115.3
4.913750	1163.1
4.917500	1127.1
4.921250	1164.1
4.925000	1132.3
4.928750	1154.1
4.932500	1136.5
4.936250	1129.5
4.940000	1102.4
4.943750	1133.0
4.947500	1066.0
4.951250	1129.8
4.955000	1107.0
4.958750	1093.4
4.962500	1132.2
4.966250	1114.3
4.970000	1105.8
4.973750	1146.4
4.977500	1063.8
4.981250	1088.3
4.985000	1113.7
4.988750	1177.2
4.992500	1167.2
4.996250	1135.8
5.000000	1108.5
5.003750	1165.1
5.007500	1140.5
5.011250	1124.3
5.015000	1094.9
5.018750	1103.9
5.022500	1106.7
5.026250	1184.4
5.030000	1102.6
5.033750	1115.6
5.037500	1169.4
5.041250	1143.0
5.045000	1146.3
5.048750	1101.6
5.052500	1144.0
5.056250	1163.8
5.060000	1162.9
5.063750	1151.9
5.067500	1150.5
5.071250	1190.5
5.075000	1156.1
5.078750	1117.6
5.082500	1115.7
5.086250	1155.4
5.090000	1118.8
5.093750	1102.8
5.097500	1088.3
5.101250	1176.5
5.105000	1183.6
5.108750	1159.3
5.112500	1140.0
5.116250	1156.0
5.120000	1182.7
5.123750	1159.9
5.127500	1207.8
5.131250	1117.7
5.135000	1128.0
5.138750	1112.2
5.142500	1134.9
5.146250	1156.5
5.150000	1091.7
5.153750	1102.3
5.157500	1172.1
5.161250	1087.3
5.165000	1143.7
5.168750	1172.7
5.172500	1152.5
5.176250	1168.5
5.180000	1106.3
5.183750	1181.5
5.187500	1107.5
5.191250	1088.7
5.195000	1151.6
5.198750	1145.2
5.202500	1120.8
5.206250	1157.1
5.210000	1129.2
5.213750	1105.1
5.217500	1142.4
5.221250	1161.0
5.225000	1150.9
5.228750	1174.0
5.232500	1141.2
5.236250	1165.2
5.240000	1130.6
5.243750	1133.8
5.247500	1168.8
5.251250	1116.3
5.255000	1180.1
5.258750	1163.6
5.262500	1189.9
5.266250	1126.6
5.270000	1148.6
5.273750	1120.2
5.277500	1120.6
5.281250	1174.3
5.285000	1092.8
5.288750	1158.2
5.292500	1125.4
5.296250	1110.4
5.300000	1126.7
5.303750	1150.9
5.307500	1154.8
5.311250	1143.1
5.315000	1160.8
5.318750	1156.8
5.322500	1102.4
5.326250	1147.2
5.330000	1132.0
5.333750	1204.6
5.337500	1107.6
5.341250	1095.0
5.345000	1095.1
5.348750	1187.6
5.352500	1178.6
5.356250	1160.4
5.360000	1172.9
5.363750	1169.9
5.367500	1128.1
5.371250	1153.2
5.375000	1141.5
5.378750	1074.6
5.382500	1099.2
5.386250	1107.9
5.390000	1179.3
5.393750	1148.1
5.397500	1136.2
5.401250	1117.0
5.405000	1090.1
5.408750	1100.5
5.412500	1180.7
5.416250	1201.6
5.420000	1139.0
5.423750	1197.9
5.427500	1132.1
5.431250	1119.1
5.435000	1097.8
5.438750	1141.7
5.442500	1167.7
5.446250	1160.0
5.450000	1155.7
5.453750	1131.1
5.457500	1118.6
5.461250	1145.1
5.465000	1138.0
5.468750	1113.7
5.472500	1178.7
5.476250	1149.8
5.480000	1145.2
5.483750	1105.3
5.487500	1156.5
5.491250	1156.7
5.495000	1038.4
5.498750	1048.0
5.502500	1044.9
5.506250	1152.7
5.510000	1148.2
5.513750	1220.6
5.517500	1159.0
5.521250	1077.5
5.525000	1226.9
5.528750	1096.5
5.532500	1121.4
5.536250	1150.5
5.540000	1093.8
5.543750	1203.7
5.547500	1103.7
5.551250	1124.8
5.555000	1060.2
5.558750	1087.8
5.562500	1194.7
5.566250	1154.8
5.570000	1028.7
5.573750	1178.9
5.577500	1189.5
5.581250	1098.7
5.585000	1210.7
5.588750	1143.9
5.592500	1184.4
5.596250	1204.9
5.600000	1116.2
5.603750	1170.6
5.607500	1167.7
5.611250	1137.8
5.615000	1087.4
5.618750	1145.4
5.622500	1126.0
5.626250	1107.3
5.630000	1140.6
5.633750	1131.4
5.637500	1113.5
5.641250	1137.4
5.645000	1216.4
5.648750	1224.3
5.652500	1147.5
5.656250	1153.5
5.660000	1193.7
5.663750	1167.9
5.667500	1161.8
5.671250	1160.1
5.675000	1233.8
5.678750	1235.7
5.682500	1219.5
5.686250	1237.7
5.690000	1227.6
5.693750	1207.6
5.697500	1228.1
5.701250	1293.2
5.705000	1219.5
5.708750	1220.3
5.712500	1250.8
5.716250	1158.1
5.720000	1196.7
5.723750	1215.8
5.727500	1112.7
5.731250	1159.9
5.735000	1162.2
5.738750	1227.2
5.742500	1154.7
5.746250	1172.2
5.750000	1156.9
5.753750	1155.1
5.757500	1151.2
5.761250	1151.8
5.765000	1145.6
5.768750	1140.9
5.772500	1179.7
5.776250	1155.8
5.780000	1127.1
5.783750	1169.3
5.787500	1170.8
5.791250	1120.1
5.795000	1150.2
5.798750	1127.0
5.802500	1161.2
5.806250	1144.8
5.810000	1166.8
5.813750	1146.9
5.817500	1107.6
5.821250	1115.8
5.825000	1116.8
5.828750	1165.4
5.832500	1160.4
5.836250	1190.9
5.840000	1187.6
5.843750	1187.6
5.847500	1129.4
5.851250	1123.9
5.855000	1177.4
5.858750	1170.5
5.862500	1136.9
5.866250	1141.0
5.870000	1089.0
5.873750	1172.0
5.877500	1203.0
5.881250	1120.0
5.885000	1169.7
5.888750	1140.6
5.892500	1164.8
5.896250	1103.0
5.900000	1182.4
5.903750	1189.5
5.907500	1145.6
5.911250	1081.4
5.915000	1138.8
5.918750	1143.6
5.922500	1140.6
5.926250	1157.3
5.930000	1175.9
5.933750	1211.2
5.937500	1135.3
5.941250	1154.7
5.945000	1159.9
5.948750	1170.7
5.952500	1201.1
5.956250	1196.1
5.960000	1133.0
5.963750	1093.0
5.967500	1144.5
5.971250	1129.4
5.975000	1142.3
5.978750	1166.7
5.982500	1163.9
5.986250	1106.7
5.990000	1044.1
5.993750	1117.6
5.997500	1136.0
6.001250	1178.5
6.005000	1163.5
6.008750	1174.4
6.012500	1112.5
6.016250	1135.8
6.020000	1158.8
6.023750	1128.7
6.027500	1220.6
6.031250	1174.9
6.035000	1104.2
6.038750	1207.1
6.042500	1178.5
6.046250	1201.2
6.050000	1204.3
6.053750	1073.7
6.057500	1121.4
6.061250	1200.4
6.065000	1155.3
6.068750	1110.3
6.072500	1136.0
6.076250	1136.7
6.080000	1038.7
6.083750	1154.5
6.087500	1189.5
6.091250	1181.7
6.095000	1068.6
6.098750	1140.3
6.102500	1143.7
6.106250	1109.2
6.110000	1154.0
6.113750	1152.5
6.117500	1150.1
6.121250	1193.8
6.125000	1150.3
6.128750	1126.9
6.132500	1058.8
6.136250	1161.6
6.140000	1232.3
6.143750	1250.7
6.147500	1247.1
6.151250	1155.9
6.155000	1173.8
6.158750	1244.5
6.162500	1168.1
6.166250	1224.6
6.170000	1154.1
6.173750	1133.8
6.177500	1158.7
6.181250	1136.4
6.185000	1185.7
6.188750	1148.0
6.192500	1146.3
6.196250	1185.5
6.200000	1177.1
6.203750	1161.6
6.207500	1175.8
6.211250	1163.7
6.215000	1201.2
6.218750	1165.1
6.222500	1136.9
6.226250	1199.9
6.230000	1128.8
6.233750	1165.9
6.237500	1184.5
6.241250	1197.2
6.245000	1088.1
6.248750	1129.9
6.252500	1175.8
6.256250	1099.6
6.260000	1168.9
6.263750	1169.8
6.267500	1167.7
6.271250	1191.1
6.275000	1137.8
6.278750	1154.6
6.282500	1192.7
6.286250	1236.1
6.290000	1143.3
6.293750	1123.3
6.297500	1168.2
6.301250	1123.7
6.305000	1117.1
6.308750	1099.6
6.312500	1151.3
6.316250	1155.2
6.320000	1139.8
6.323750	1187.0
6.327500	1198.6
6.331250	1179.1
6.335000	1144.8
6.338750	1131.7
6.342500	1139.3
6.346250	1182.6
6.350000	1136.3
6.353750	1143.4
6.357500	1157.2
6.361250	1109.1
6.365000	1180.0
6.368750	1087.4
6.372500	1088.3
6.376250	1220.3
6.380000	1205.3
6.383750	1125.4
6.387500	1103.5
6.391250	1167.7
6.395000	1156.6
6.398750	1150.0
6.402500	1190.2
6.406250	1202.7
6.410000	1122.7
6.413750	1166.5
6.417500	1215.2
6.421250	1181.4
6.425000	1123.1
6.428750	1213.8
6.432500	1165.1
6.436250	1116.9
6.440000	1128.1
6.443750	1167.6
6.447500	1197.3
6.451250	1159.8
6.455000	1185.2
6.458750	1153.6
6.462500	1201.1
6.466250	1223.7
6.470000	1117.6
6.473750	1134.5
6.477500	1154.3
6.481250	1147.0
6.485000	1198.6
6.488750	1192.7
6.492500	1114.5
6.496250	1104.7
6.500000	1129.9
6.503750	1146.6
6.507500	1130.6
6.511250	1156.3
6.515000	1145.4
6.518750	1099.0
6.522500	1194.6
6.526250	1100.0
6.530000	1188.0
6.533750	1177.4
6.537500	1155.6
6.541250	1181.0
6.545000	1184.8
6.548750	1157.1
6.552500	1137.0
6.556250	1180.4
6.560000	1174.7
6.563750	1162.1
6.567500	1190.3
6.571250	1195.3
6.575000	1153.1
6.578750	1190.5
6.582500	1187.4
6.586250	1190.7
6.590000	1143.4
6.593750	1152.2
6.597500	1188.0
6.601250	1149.5
6.605000	1100.1
6.608750	1173.6
6.612500	1148.2
6.616250	1155.2
6.620000	1147.5
6.623750	1150.6
6.627500	1177.0
6.631250	1163.5
6.635000	1212.1
6.638750	1242.4
6.642500	1163.0
6.646250	1197.8
6.650000	1195.0
6.653750	1185.7
6.657500	1184.1
6.661250	1185.5
6.665000	1196.5
6.668750	1171.5
6.672500	1197.4
6.676250	1164.7
6.680000	1161.5
6.683750	1172.6
6.687500	1154.5
6.691250	1152.9
6.695000	1228.8
6.698750	1214.1
6.702500	1146.5
6.706250	1216.4
6.710000	1170.7
6.713750	1164.7
6.717500	1191.1
6.721250	1178.6
6.725000	1217.1
6.728750	1173.2
6.732500	1168.7
6.736250	1189.7
6.740000	1181.6
6.743750	1176.7
6.747500	1147.9
6.751250	1261.3
6.755000	1207.9
6.758750	1189.4
6.762500	1210.7
6.766250	1175.6
6.770000	1179.7
6.773750	1162.6
6.777500	1218.1
6.781250	1234.2
6.785000	1228.0
6.788750	1174.8
6.792500	1217.3
6.796250	1167.2
6.800000	1193.3
6.803750	1188.2
6.807500	1145.5
6.811250	1199.7
6.815000	1194.4
6.818750	1097.7
6.822500	1178.4
6.826250	1199.0
6.830000	1174.9
6.833750	1126.3
6.837500	1195.5
6.841250	1174.3
6.845000	1140.7
6.848750	1177.9
6.852500	1190.3
6.856250	1155.7
6.860000	1147.5
6.863750	1173.3
6.867500	1185.2
6.871250	1099.4
6.875000	1173.2
6.878750	1211.5
6.882500	1213.4
6.886250	1217.6
6.890000	1169.7
6.893750	1164.8
6.897500	1179.9
6.901250	1191.5
6.905000	1136.6
6.908750	1232.3
6.912500	1210.1
6.916250	1199.5
6.920000	1152.2
6.923750	1192.0
6.927500	1227.4
6.931250	1251.5
6.935000	1211.9
6.938750	1188.8
6.942500	1147.6
6.946250	1188.2
6.950000	1143.0
6.953750	1152.5
6.957500	1188.1
6.961250	1176.7
6.965000	1149.8
6.968750	1179.3
6.972500	1220.5
6.976250	1110.0
6.980000	1144.2
6.983750	1205.8
6.987500	1184.6
6.991250	1169.3
6.995000	1190.1
6.998750	1150.0
7.002500	1143.6
7.006250	1227.4
7.010000	1161.1
7.013750	1140.8
7.017500	1152.3
7.021250	1149.1
7.025000	1159.8
7.028750	1236.2
7.032500	1224.4
7.036250	1204.7
7.040000	1136.4
7.043750	1159.5
7.047500	1181.9
7.051250	1202.2
7.055000	1198.1
7.058750	1226.3
7.062500	1199.8
7.066250	1181.2
7.070000	1158.8
7.073750	1199.8
7.077500	1173.8
7.081250	1151.6
7.085000	1237.5
7.088750	1231.4
7.092500	1189.0
7.096250	1183.5
7.100000	1182.2
7.103750	1150.3
7.107500	1242.2
7.111250	1214.6
7.115000	1205.8
7.118750	1224.3
7.122500	1186.0
7.126250	1215.1
7.130000	1212.4
7.133750	1177.6
7.137500	1163.0
7.141250	1182.5
7.145000	1212.8
7.148750	1164.6
7.152500	1164.5
7.156250	1187.3
7.160000	1165.5
7.163750	1202.8
7.167500	1179.3
7.171250	1162.9
7.175000	1234.0
7.178750	1219.9
7.182500	1228.5
7.186250	1187.7
7.190000	1189.8
7.193750	1204.4
7.197500	1162.1
7.201250	1183.0
7.205000	1259.5
7.208750	1224.2
7.212500	1174.8
7.216250	1193.4
7.220000	1248.7
7.223750	1178.4
7.227500	1192.8
7.231250	1193.1
7.235000	1139.5
7.238750	1182.2
7.242500	1177.8
7.246250	1165.5
7.250000	1218.8
7.253750	1152.3
7.257500	1236.2
7.261250	1229.3
7.265000	1191.9
7.268750	1203.8
7.272500	1189.4
7.276250	1234.5
7.280000	1199.7
7.283750	1169.3
7.287500	1163.8
7.291250	1243.7
7.295000	1216.1
7.298750	1130.5
7.302500	1213.8
7.306250	1249.5
7.310000	1279.9
7.313750	1203.2
7.317500	1238.8
7.321250	1241.8
7.325000	1151.0
7.328750	1207.3
7.332500	1235.1
7.336250	1165.2
7.340000	1244.0
7.343750	1209.7
7.347500	1194.9
7.351250	1160.5
7.355000	1132.4
7.358750	1207.5
7.362500	1264.7
7.366250	1149.6
7.370000	1189.8
7.373750	1143.4
7.377500	1173.4
7.381250	1185.3
7.385000	1166.3
7.388750	1231.6
7.392500	1178.9
7.396250	1156.3
7.400000	1183.2
7.403750	1221.1
7.407500	1183.5
7.411250	1185.9
7.415000	1202.6
7.418750	1249.6
7.422500	1218.1
7.426250	1193.1
7.430000	1117.4
7.433750	1159.6
7.437500	1176.0
7.441250	1221.8
7.445000	1172.9
7.448750	1247.5
7.452500	1226.3
7.456250	1237.8
7.460000	1153.2
7.463750	1243.2
7.467500	1216.5
7.471250	1240.5
7.475000	1209.2
7.478750	1200.0
7.482500	1174.3
7.486250	1196.8
7.490000	1225.3
7.493750	1129.9
7.497500	1153.9
7.501250	1185.1
7.505000	1152.7
7.508750	1168.4
7.512500	1151.6
7.516250	1158.4
7.520000	1175.0
7.523750	1178.3
7.527500	1153.1
7.531250	1195.1
7.535000	1191.4
7.538750	1135.5
7.542500	1181.6
7.546250	1165.3
7.550000	1216.6
7.553750	1174.8
7.557500	1174.3
7.561250	1177.2
7.565000	1191.6
7.568750	1185.2
7.572500	1151.9
7.576250	1172.1
7.580000	1186.5
7.583750	1193.8
7.587500	1212.0
7.591250	1146.9
7.595000	1198.2
7.598750	1212.5
7.602500	1165.1
7.606250	1199.0
7.610000	1195.4
7.613750	1190.2
7.617500	1207.7
7.621250	1193.1
7.625000	1213.9
7.628750	1246.6
7.632500	1241.3
7.636250	1225.3
7.640000	1171.9
7.643750	1209.3
7.647500	1215.3
7.651250	1231.7
7.655000	1218.7
7.658750	1179.5
7.662500	1210.5
7.666250	1230.1
7.670000	1203.0
7.673750	1191.6
7.677500	1189.7
7.681250	1179.2
7.685000	1231.7
7.688750	1215.7
7.692500	1180.6
7.696250	1210.2
7.700000	1249.3
7.703750	1164.3
7.707500	1211.3
7.711250	1269.3
7.715000	1210.4
7.718750	1161.3
7.722500	1231.0
7.726250	1164.9
7.730000	1206.0
7.733750	1255.9
7.737500	1241.8
7.741250	1300.6
7.745000	1181.5
7.748750	1224.0
7.752500	1268.1
7.756250	1207.8
7.760000	1200.8
7.763750	1245.2
7.767500	1274.1
7.771250	1264.9
7.775000	1259.1
7.778750	1222.1
7.782500	1208.1
7.786250	1269.5
7.790000	1210.4
7.793750	1266.8
7.797500	1308.5
7.801250	1255.4
7.805000	1267.9
7.808750	1251.1
7.812500	1199.4
7.816250	1191.0
7.820000	1260.7
7.823750	1248.2
7.827500	1331.8
7.831250	1364.0
7.835000	1260.1
7.838750	1250.2
7.842500	1312.4
7.846250	1346.9
7.850000	1325.4
7.853750	1291.8
7.857500	1292.9
7.861250	1367.6
7.865000	1293.9
7.868750	1321.2
7.872500	1343.9
7.876250	1371.1
7.880000	1332.8
7.883750	1363.6
7.887500	1335.0
7.891250	1418.2
7.895000	1367.2
7.898750	1417.4
7.902500	1382.6
7.906250	1390.7
7.910000	1445.9
7.913750	1444.3
7.917500	1473.3
7.921250	1532.9
7.925000	1549.4
7.928750	1633.7
7.932500	1560.5
7.936250	1614.3
7.940000	1655.2
7.943750	1729.9
7.947500	1850.5
7.951250	1954.6
7.955000	2026.5
7.958750	2185.9
7.962500	2333.7
7.966250	2561.4
7.970000	2748.4
7.973750	3075.7
7.977500	3395.9
7.981250	3831.8
7.985000	4372.1
7.988750	4983.0
7.992500	5455.3
7.996250	6328.1
8.000000	6523.4
8.003750	6333.8
8.007500	6085.6
8.011250	5672.0
8.015000	5132.1
8.018750	4448.6
8.022500	3760.4
8.026250	3427.0
8.030000	2940.1
8.033750	2723.1
8.037500	2414.5
8.041250	2315.8
8.045000	2146.2
8.048750	2017.6
8.052500	1864.2
8.056250	1781.2
8.060000	1764.3
8.063750	1676.9
8.067500	1537.9
8.071250	1576.7
8.075000	1561.4
8.078750	1502.1
8.082500	1491.9
8.086250	1447.8
8.090000	1417.6
8.093750	1401.7
8.097500	1471.5
8.101250	1346.5
8.105000	1371.7
8.108750	1337.0
8.112500	1370.7
8.116250	1324.1
8.120000	1346.6
8.123750	1380.7
8.127500	1288.8
8.131250	1283.6
8.135000	1325.8
8.138750	1334.8
8.142500	1326.6
8.146250	1290.8
8.150000	1276.2
8.153750	1295.9
8.157500	1295.3
8.161250	1274.6
8.165000	1212.1
8.168750	1272.8
8.172500	1321.8
8.176250	1258.6
8.180000	1241.4
8.183750	1224.6
8.187500	1262.9
8.191250	1252.1
8.195000	1258.9
8.198750	1238.3
8.202500	1223.8
8.206250	1262.3
8.210000	1247.4
8.213750	1291.2
8.217500	1227.6
8.221250	1255.9
8.225000	1265.1
8.228750	1206.0
8.232500	1258.0
8.236250	1275.6
8.240000	1274.3
8.243750	1235.2
8.247500	1233.8
8.251250	1206.2
8.255000	1258.4
8.258750	1223.6
8.262500	1234.3
8.266250	1279.1
8.270000	1246.0
8.273750	1246.8
8.277500	1235.6
8.281250	1272.0
8.285000	1185.5
8.288750	1220.8
8.292500	1173.1
8.296250	1231.8
8.300000	1292.5
8.303750	1255.0
8.307500	1266.1
8.311250	1212.0
8.315000	1188.9
8.318750	1264.3
8.322500	1203.7
8.326250	1226.0
8.330000	1275.9
8.333750	1147.9
8.337500	1191.5
8.341250	1273.3
8.345000	1164.5
8.348750	1261.5
8.352500	1282.0
8.356250	1155.8
8.360000	1213.2
8.363750	1326.9
8.367500	1230.1
8.371250	1192.5
8.375000	1185.4
8.378750	1248.1
8.382500	1218.8
8.386250	1212.4
8.390000	1214.7
8.393750	1186.9
8.397500	1291.5
8.401250	1256.5
8.405000	1187.0
8.408750	1272.7
8.412500	1273.3
8.416250	1266.6
8.420000	1219.3
8.423750	1191.2
8.427500	1202.7
8.431250	1298.2
8.435000	1261.8
8.438750	1180.6
8.442500	1242.1
8.446250	1260.8
8.450000	1207.1
8.453750	1289.9
8.457500	1198.1
8.461250	1275.8
8.465000	1231.3
8.468750	1271.2
8.472500	1216.0
8.476250	1230.9
8.480000	1210.4
8.483750	1290.6
8.487500	1206.3
8.491250	1270.2
8.495000	1175.3
8.498750	1226.4
8.502500	1282.8
8.506250	1191.1
8.510000	1282.2
8.513750	1232.8
8.517500	1272.5
8.521250	1305.2
8.525000	1229.9
8.528750	1251.9
8.532500	1283.1
8.536250	1223.6
8.540000	1295.6
8.543750	1219.0
8.547500	1261.9
8.551250	1276.7
8.555000	1244.3
8.558750	1199.3
8.562500	1210.9
8.566250	1254.2
8.570000	1295.1
8.573750	1273.6
8.577500	1265.4
8.581250	1217.6
8.585000	1255.9
8.588750	1260.7
8.592500	1272.7
8.596250	1259.7
8.600000	1241.0
8.603750	1313.6
8.607500	1222.8
8.611250	1257.6
8.615000	1270.6
8.618750	1236.0
8.622500	1218.8
8.626250	1265.1
8.630000	1280.8
8.633750	1298.6
8.637500	1271.6
8.641250	1244.3
8.645000	1255.8
8.648750	1282.1
8.652500	1332.3
8.656250	1265.7
8.660000	1265.1
8.663750	1272.1
8.667500	1247.8
8.671250	1290.0
8.675000	1270.7
8.678750	1255.9
8.682500	1268.6
8.686250	1261.7
8.690000	1230.1
8.693750	1261.1
8.697500	1307.0
8.701250	1273.7
8.705000	1266.2
8.708750	1301.4
8.712500	1323.4
8.716250	1311.1
8.720000	1326.0
8.723750	1317.0
8.727500	1266.7
8.731250	1251.3
8.735000	1268.0
8.738750	1273.1
8.742500	1297.5
8.746250	1362.4
8.750000	1294.3
8.753750	1292.6
8.757500	1374.5
8.761250	1329.2
8.765000	1383.9
8.768750	1347.5
8.772500	1366.0
8.776250	1312.8
8.780000	1332.3
8.783750	1377.7
8.787500	1369.6
8.791250	1405.0
8.795000	1362.5
8.798750	1391.0
8.802500	1405.9
8.806250	1357.7
8.810000	1374.3
8.813750	1423.6
8.817500	1354.7
8.821250	1403.9
8.825000	1354.6
8.828750	1365.8
8.832500	1457.9
8.836250	1415.5
8.840000	1399.9
8.843750	1464.4
8.847500	1469.0
8.851250	1456.7
8.855000	1478.4
8.858750	1459.8
8.862500	1472.7
8.866250	1491.3
8.870000	1501.9
8.873750	1486.2
8.877500	1542.7
8.881250	1564.8
8.885000	1548.1
8.888750	1594.5
8.892500	1599.8
8.896250	1646.9
8.900000	1565.0
8.903750	1604.6
8.907500	1627.4
8.911250	1638.8
8.915000	1673.8
8.918750	1634.4
8.922500	1663.3
8.926250	1679.7
8.930000	1848.7
8.933750	1782.7
8.937500	1827.2
8.941250	1887.5
8.945000	1868.3
8.948750	1925.1
8.952500	1921.8
8.956250	1883.4
8.960000	2008.7
8.963750	2196.0
8.967500	2216.8
8.971250	2299.2
8.975000	2328.6
8.978750	2371.3
8.982500	2418.8
8.986250	2659.6
8.990000	2756.0
8.993750	2732.4
8.997500	2947.7
9.001250	3023.0
9.005000	3110.4
9.008750	3166.7
9.012500	3255.6
9.016250	3404.8
9.020000	3525.6
9.023750	3640.1
9.027500	3675.1
9.031250	3792.2
9.035000	3778.0
9.038750	3730.7
9.042500	3778.0
9.046250	3919.1
9.050000	3802.6
9.053750	3792.1
9.057500	3732.4
9.061250	3725.8
9.065000	3675.7
9.068750	3571.8
9.072500	3681.6
9.076250	3640.0
9.080000	3470.7
9.083750	3273.6
9.087500	3291.6
9.091250	3231.5
9.095000	3159.2
9.098750	3079.7
9.102500	2929.3
9.106250	2894.0
9.110000	2841.2
9.113750	2795.5
9.117500	2779.1
9.121250	2725.3
9.125000	2605.7
9.128750	2509.7
9.132500	2482.0
9.136250	2370.4
9.140000	2407.5
9.143750	2377.3
9.147500	2166.1
9.151250	2177.6
9.155000	2277.6
9.158750	2170.5
9.162500	2139.3
9.166250	2073.0
9.170000	1958.5
9.173750	1960.6
9.177500	1993.5
9.181250	1884.3
9.185000	1926.1
9.188750	1898.1
9.192500	1878.6
9.196250	1841.0
9.200000	1816.7
9.203750	1762.2
9.207500	1810.8
9.211250	1804.0
9.215000	1699.7
9.218750	1674.9
9.222500	1717.4
9.226250	1679.9
9.230000	1604.5
9.233750	1623.2
9.237500	1620.4
9.241250	1606.7
9.245000	1555.8
9.248750	1592.6
9.252500	1586.0
9.256250	1564.5
9.260000	1477.4
9.263750	1565.4
9.267500	1606.8
9.271250	1536.1
9.275000	1534.0
9.278750	1464.4
9.282500	1489.7
9.286250	1500.5
9.290000	1504.2
9.293750	1441.9
9.297500	1421.9
9.301250	1489.4
9.305000	1447.7
9.308750	1531.2
9.312500	1495.2
9.316250	1450.1
9.320000	1382.2
9.323750	1434.3
9.327500	1460.3
9.331250	1382.3
9.335000	1387.5
9.338750	1369.0
9.342500	1420.4
9.346250	1410.1
9.350000	1395.0
9.353750	1371.8
9.357500	1402.3
9.361250	1391.5
9.365000	1364.0
9.368750	1393.5
9.372500	1344.2
9.376250	1296.7
9.380000	1380.0
9.383750	1337.9
9.387500	1280.6
9.391250	1341.1
9.395000	1379.4
9.398750	1317.3
9.402500	1339.3
9.406250	1420.0
9.410000	1394.3
9.413750	1325.1
9.417500	1284.2
9.421250	1362.5
9.425000	1342.9
9.428750	1370.2
9.432500	1341.5
9.436250	1314.0
9.440000	1348.4
9.443750	1325.0
9.447500	1392.0
9.451250	1379.1
9.455000	1328.1
9.458750	1306.7
9.462500	1381.8
9.466250	1331.8
9.470000	1286.2
9.473750	1323.2
9.477500	1304.9
9.481250	1309.5
9.485000	1296.5
9.488750	1314.7
9.492500	1303.9
9.496250	1239.0
[truncated: 18,801 more rows]
