# Supplementary material for: pdCIFplotter: visualizing powder diffraction data in pdCIF format
Source: J Appl Crystallogr. 2022 May 25;55(Pt 3):631–7. doi: 10.1107/S1600576722003478 (PMC9172038; doi:10.1107/S1600576722003478)
Supplement: Supplementary file 5 [file j-55-00631-sup5.zip › fourth/xy_data/LK-N1_023-023_mergeRollSum.xy]

2.000000	422.4
2.003750	440.0
2.007500	428.8
2.011250	433.7
2.015000	418.5
2.018750	417.7
2.022500	429.4
2.026250	435.8
2.030000	477.2
2.033750	414.1
2.037500	480.5
2.041250	472.7
2.045000	449.6
2.048750	462.3
2.052500	498.1
2.056250	446.5
2.060000	441.1
2.063750	471.7
2.067500	459.0
2.071250	433.8
2.075000	436.2
2.078750	434.1
2.082500	428.6
2.086250	473.3
2.090000	483.0
2.093750	514.5
2.097500	471.6
2.101250	460.9
2.105000	468.6
2.108750	471.8
2.112500	457.9
2.116250	504.1
2.120000	503.4
2.123750	491.8
2.127500	489.9
2.131250	480.2
2.135000	482.2
2.138750	522.5
2.142500	497.3
2.146250	486.0
2.150000	522.3
2.153750	504.0
2.157500	490.9
2.161250	458.1
2.165000	500.7
2.168750	502.9
2.172500	508.0
2.176250	496.6
2.180000	484.8
2.183750	495.7
2.187500	479.5
2.191250	475.1
2.195000	510.2
2.198750	510.7
2.202500	503.7
2.206250	523.6
2.210000	494.5
2.213750	486.8
2.217500	482.2
2.221250	522.8
2.225000	522.9
2.228750	509.4
2.232500	494.4
2.236250	515.0
2.240000	516.7
2.243750	522.9
2.247500	547.3
2.251250	534.0
2.255000	520.0
2.258750	543.0
2.262500	553.6
2.266250	504.9
2.270000	504.0
2.273750	506.1
2.277500	521.0
2.281250	576.8
2.285000	510.2
2.288750	525.8
2.292500	533.7
2.296250	552.5
2.300000	560.8
2.303750	587.0
2.307500	564.0
2.311250	544.6
2.315000	563.0
2.318750	618.9
2.322500	618.5
2.326250	618.3
2.330000	592.4
2.333750	565.0
2.337500	637.5
2.341250	602.0
2.345000	611.9
2.348750	644.2
2.352500	597.1
2.356250	616.3
2.360000	606.5
2.363750	655.2
2.367500	628.2
2.371250	670.1
2.375000	671.3
2.378750	666.8
2.382500	693.9
2.386250	664.9
2.390000	646.1
2.393750	697.6
2.397500	740.7
2.401250	708.7
2.405000	725.3
2.408750	726.7
2.412500	697.3
2.416250	718.2
2.420000	725.9
2.423750	735.6
2.427500	762.7
2.431250	735.8
2.435000	758.9
2.438750	792.6
2.442500	790.8
2.446250	812.1
2.450000	836.3
2.453750	816.3
2.457500	805.8
2.461250	829.6
2.465000	847.1
2.468750	878.5
2.472500	911.3
2.476250	917.6
2.480000	926.7
2.483750	967.2
2.487500	896.1
2.491250	993.0
2.495000	973.3
2.498750	954.1
2.502500	965.2
2.506250	1004.6
2.510000	976.1
2.513750	1035.4
2.517500	1073.9
2.521250	1034.9
2.525000	1063.0
2.528750	1059.7
2.532500	1117.5
2.536250	1169.1
2.540000	1089.8
2.543750	1166.8
2.547500	1159.2
2.551250	1125.8
2.555000	1176.9
2.558750	1138.7
2.562500	1214.1
2.566250	1186.0
2.570000	1186.2
2.573750	1184.9
2.577500	1187.5
2.581250	1199.8
2.585000	1194.2
2.588750	1169.8
2.592500	1145.4
2.596250	1186.2
2.600000	1172.1
2.603750	1142.4
2.607500	1204.3
2.611250	1204.3
2.615000	1181.6
2.618750	1241.2
2.622500	1152.5
2.626250	1201.0
2.630000	1193.6
2.633750	1200.1
2.637500	1136.7
2.641250	1209.7
2.645000	1212.0
2.648750	1137.7
2.652500	1180.4
2.656250	1203.0
2.660000	1191.0
2.663750	1213.4
2.667500	1144.4
2.671250	1226.7
2.675000	1132.4
2.678750	1174.3
2.682500	1165.1
2.686250	1189.2
2.690000	1173.7
2.693750	1161.5
2.697500	1192.0
2.701250	1169.6
2.705000	1213.1
2.708750	1145.5
2.712500	1193.0
2.716250	1194.4
2.720000	1191.9
2.723750	1147.8
2.727500	1206.0
2.731250	1190.6
2.735000	1171.4
2.738750	1136.3
2.742500	1173.4
2.746250	1167.9
2.750000	1145.8
2.753750	1121.3
2.757500	1250.4
2.761250	1224.6
2.765000	1204.8
2.768750	1170.6
2.772500	1216.1
2.776250	1152.3
2.780000	1226.7
2.783750	1212.0
2.787500	1214.5
2.791250	1203.0
2.795000	1210.4
2.798750	1145.9
2.802500	1136.7
2.806250	1165.6
2.810000	1137.8
2.813750	1202.5
2.817500	1236.3
2.821250	1177.5
2.825000	1190.3
2.828750	1135.2
2.832500	1122.4
2.836250	1180.0
2.840000	1210.9
2.843750	1132.9
2.847500	1132.4
2.851250	1141.6
2.855000	1145.4
2.858750	1169.7
2.862500	1167.3
2.866250	1161.1
2.870000	1122.6
2.873750	1177.3
2.877500	1225.1
2.881250	1209.9
2.885000	1174.5
2.888750	1173.9
2.892500	1165.9
2.896250	1177.8
2.900000	1202.8
2.903750	1182.7
2.907500	1180.5
2.911250	1176.0
2.915000	1203.3
2.918750	1238.3
2.922500	1193.5
2.926250	1210.3
2.930000	1132.5
2.933750	1165.7
2.937500	1155.0
2.941250	1169.9
2.945000	1142.9
2.948750	1153.6
2.952500	1125.3
2.956250	1256.8
2.960000	1202.6
2.963750	1130.8
2.967500	1176.6
2.971250	1150.5
2.975000	1124.8
2.978750	1206.4
2.982500	1234.0
2.986250	1172.6
2.990000	1196.7
2.993750	1200.9
2.997500	1104.7
3.001250	1165.4
3.005000	1180.9
3.008750	1186.4
3.012500	1208.4
3.016250	1147.2
3.020000	1170.0
3.023750	1178.2
3.027500	1186.9
3.031250	1191.4
3.035000	1184.6
3.038750	1178.6
3.042500	1123.1
3.046250	1185.6
3.050000	1173.7
3.053750	1173.7
3.057500	1156.6
3.061250	1159.9
3.065000	1168.7
3.068750	1214.8
3.072500	1129.7
3.076250	1138.9
3.080000	1209.3
3.083750	1161.1
3.087500	1166.7
3.091250	1149.3
3.095000	1171.3
3.098750	1218.4
3.102500	1115.3
3.106250	1153.3
3.110000	1175.2
3.113750	1144.1
3.117500	1180.9
3.121250	1132.6
3.125000	1134.3
3.128750	1211.6
3.132500	1196.4
3.136250	1171.8
3.140000	1174.0
3.143750	1111.0
3.147500	1157.9
3.151250	1152.3
3.155000	1180.9
3.158750	1148.1
3.162500	1134.5
3.166250	1173.0
3.170000	1182.2
3.173750	1136.5
3.177500	1178.0
3.181250	1161.7
3.185000	1203.8
3.188750	1175.0
3.192500	1184.2
3.196250	1175.0
3.200000	1218.4
3.203750	1166.4
3.207500	1106.5
3.211250	1171.2
3.215000	1148.1
3.218750	1156.5
3.222500	1164.4
3.226250	1157.2
3.230000	1164.9
3.233750	1180.7
3.237500	1167.5
3.241250	1145.5
3.245000	1142.2
3.248750	1174.6
3.252500	1232.9
3.256250	1203.0
3.260000	1133.7
3.263750	1174.4
3.267500	1139.2
3.271250	1125.0
3.275000	1158.4
3.278750	1175.4
3.282500	1196.2
3.286250	1157.7
3.290000	1102.6
3.293750	1158.9
3.297500	1125.5
3.301250	1161.6
3.305000	1166.1
3.308750	1164.1
3.312500	1114.4
3.316250	1152.1
3.320000	1151.9
3.323750	1179.4
3.327500	1162.8
3.331250	1157.4
3.335000	1166.6
3.338750	1184.9
3.342500	1136.3
3.346250	1155.5
3.350000	1180.1
3.353750	1182.6
3.357500	1063.0
3.361250	1098.4
3.365000	1159.1
3.368750	1118.8
3.372500	1146.7
3.376250	1150.7
3.380000	1137.9
3.383750	1084.9
3.387500	1101.8
3.391250	1172.5
3.395000	1209.0
3.398750	1130.8
3.402500	1154.3
3.406250	1101.0
3.410000	1078.4
3.413750	1097.2
3.417500	1170.4
3.421250	1196.0
3.425000	1241.9
3.428750	1146.5
3.432500	1083.7
3.436250	1115.1
3.440000	1133.7
3.443750	1143.4
3.447500	1142.3
3.451250	1125.2
3.455000	1110.2
3.458750	1152.1
3.462500	1127.3
3.466250	1132.6
3.470000	1128.7
3.473750	1132.8
3.477500	1143.4
3.481250	1216.5
3.485000	1137.0
3.488750	1121.2
3.492500	1115.7
3.496250	1094.9
3.500000	1175.6
3.503750	1152.5
3.507500	1141.6
3.511250	1168.1
3.515000	1099.8
3.518750	1091.5
3.522500	1170.1
3.526250	1164.6
3.530000	1144.9
3.533750	1162.0
3.537500	1155.7
3.541250	1162.4
3.545000	1173.1
3.548750	1193.5
3.552500	1164.9
3.556250	1153.7
3.560000	1103.4
3.563750	1148.2
3.567500	1139.5
3.571250	1084.1
3.575000	1128.4
3.578750	1136.0
3.582500	1188.1
3.586250	1099.5
3.590000	1165.3
3.593750	1186.3
3.597500	1153.4
3.601250	1156.4
3.605000	1135.7
3.608750	1174.8
3.612500	1122.6
3.616250	1129.0
3.620000	1160.7
3.623750	1113.0
3.627500	1133.4
3.631250	1137.4
3.635000	1115.6
3.638750	1148.0
3.642500	1149.7
3.646250	1134.4
3.650000	1168.4
3.653750	1197.5
3.657500	1165.1
3.661250	1170.5
3.665000	1141.4
3.668750	1110.4
3.672500	1121.9
3.676250	1118.9
3.680000	1195.7
3.683750	1122.9
3.687500	1138.7
3.691250	1139.1
3.695000	1110.5
3.698750	1095.5
3.702500	1118.9
3.706250	1104.6
3.710000	1111.0
3.713750	1103.8
3.717500	1150.4
3.721250	1116.9
3.725000	1186.9
3.728750	1201.6
3.732500	1134.1
3.736250	1119.0
3.740000	1143.7
3.743750	1111.8
3.747500	1208.0
3.751250	1189.0
3.755000	1141.8
3.758750	1169.9
3.762500	1134.7
3.766250	1086.5
3.770000	1136.4
3.773750	1205.2
3.777500	1125.4
3.781250	1107.7
3.785000	1118.0
3.788750	1175.2
3.792500	1144.2
3.796250	1150.3
3.800000	1259.7
3.803750	1143.3
3.807500	1175.8
3.811250	1115.1
3.815000	1127.6
3.818750	1147.9
3.822500	1227.9
3.826250	1109.5
3.830000	1117.7
3.833750	1123.2
3.837500	1176.4
3.841250	1179.3
3.845000	1145.0
3.848750	1165.9
3.852500	1183.7
3.856250	1144.9
3.860000	1081.3
3.863750	1095.0
3.867500	1140.9
3.871250	1126.9
3.875000	1140.2
3.878750	1154.5
3.882500	1159.5
3.886250	1153.6
3.890000	1192.6
3.893750	1105.9
3.897500	1164.2
3.901250	1132.0
3.905000	1123.2
3.908750	1098.8
3.912500	1098.7
3.916250	1064.2
3.920000	1154.6
3.923750	1172.5
3.927500	1159.9
3.931250	1146.1
3.935000	1140.9
3.938750	1064.7
3.942500	1125.1
3.946250	1087.5
3.950000	1174.2
3.953750	1120.3
3.957500	1135.3
3.961250	1107.2
3.965000	1125.3
3.968750	1095.2
3.972500	1104.3
3.976250	1126.5
3.980000	1135.0
3.983750	1135.3
3.987500	1129.4
3.991250	1150.0
3.995000	1176.4
3.998750	1163.0
4.002500	1066.1
4.006250	1122.0
4.010000	1120.8
4.013750	1069.4
4.017500	1166.2
4.021250	1096.4
4.025000	1173.7
4.028750	1116.9
4.032500	1118.8
4.036250	1070.4
4.040000	1140.7
4.043750	1117.5
4.047500	1142.9
4.051250	1153.6
4.055000	1141.0
4.058750	1151.7
4.062500	1132.8
4.066250	1164.7
4.070000	1079.9
4.073750	1122.5
4.077500	1198.8
4.081250	1153.4
4.085000	1141.3
4.088750	1152.5
4.092500	1164.2
4.096250	1133.4
4.100000	1150.4
4.103750	1121.0
4.107500	1096.4
4.111250	1113.8
4.115000	1136.5
4.118750	1146.8
4.122500	1179.9
4.126250	1179.4
4.130000	1135.1
4.133750	1158.5
4.137500	1127.2
4.141250	1154.5
4.145000	1155.1
4.148750	1090.9
4.152500	1134.2
4.156250	1139.6
4.160000	1149.5
4.163750	1133.3
4.167500	1238.1
4.171250	1134.9
4.175000	1132.8
4.178750	1167.3
4.182500	1149.4
4.186250	1123.5
4.190000	1151.8
4.193750	1139.4
4.197500	1151.3
4.201250	1113.0
4.205000	1169.5
4.208750	1137.0
4.212500	1147.2
4.216250	1190.3
4.220000	1187.3
4.223750	1130.1
4.227500	1122.0
4.231250	1138.2
4.235000	1143.7
4.238750	1109.6
4.242500	1150.3
4.246250	1147.1
4.250000	1139.8
4.253750	1181.0
4.257500	1064.9
4.261250	1117.1
4.265000	1064.7
4.268750	1135.9
4.272500	1153.9
4.276250	1111.0
4.280000	1183.9
4.283750	1169.4
4.287500	1171.9
4.291250	1102.2
4.295000	1138.9
4.298750	1152.6
4.302500	1119.6
4.306250	1136.2
4.310000	1181.4
4.313750	1113.6
4.317500	1128.3
4.321250	1170.8
4.325000	1142.9
4.328750	1115.4
4.332500	1154.1
4.336250	1158.7
4.340000	1085.0
4.343750	1092.1
4.347500	1135.4
4.351250	1145.7
4.355000	1152.2
4.358750	1121.8
4.362500	1125.6
4.366250	1091.8
4.370000	1170.7
4.373750	1138.3
4.377500	1150.2
4.381250	1065.7
4.385000	1098.1
4.388750	1073.1
4.392500	1131.4
4.396250	1154.0
4.400000	1144.8
4.403750	1170.9
4.407500	1174.7
4.411250	1052.9
4.415000	1163.4
4.418750	1164.5
4.422500	1114.3
4.426250	1107.5
4.430000	1095.6
4.433750	1081.2
4.437500	1146.4
4.441250	1149.1
4.445000	1134.8
4.448750	1100.5
4.452500	1095.5
4.456250	1096.5
4.460000	1173.4
4.463750	1121.6
4.467500	1104.0
4.471250	1166.2
4.475000	1144.0
4.478750	1109.9
4.482500	1118.2
4.486250	1107.3
4.490000	1118.9
4.493750	1086.2
4.497500	1124.1
4.501250	1092.4
4.505000	1176.1
4.508750	1111.0
4.512500	1113.6
4.516250	1127.9
4.520000	1170.9
4.523750	1144.4
4.527500	1115.0
4.531250	1146.9
4.535000	1131.6
4.538750	1100.8
4.542500	1168.3
4.546250	1144.4
4.550000	1140.7
4.553750	1131.6
4.557500	1199.7
4.561250	1160.9
4.565000	1140.8
4.568750	1204.9
4.572500	1081.6
4.576250	1124.5
4.580000	1147.4
4.583750	1105.7
4.587500	1162.7
4.591250	1160.0
4.595000	1100.7
4.598750	1124.3
4.602500	1135.4
4.606250	1099.3
4.610000	1075.6
4.613750	1167.2
4.617500	1139.1
4.621250	1130.2
4.625000	1167.4
4.628750	1181.6
4.632500	1101.6
4.636250	1100.4
4.640000	1126.7
4.643750	1131.5
4.647500	1144.1
4.651250	1125.8
4.655000	1106.3
4.658750	1135.4
4.662500	1133.8
4.666250	1155.8
4.670000	1115.4
4.673750	1150.4
4.677500	1148.7
4.681250	1158.1
4.685000	1150.8
4.688750	1150.7
4.692500	1140.0
4.696250	1142.8
4.700000	1203.9
4.703750	1182.6
4.707500	1178.5
4.711250	1127.0
4.715000	1086.8
4.718750	1151.8
4.722500	1168.5
4.726250	1164.7
4.730000	1118.2
4.733750	1150.3
4.737500	1079.2
4.741250	1142.4
4.745000	1173.4
4.748750	1130.9
4.752500	1125.3
4.756250	1138.8
4.760000	1113.2
4.763750	1194.3
4.767500	1155.3
4.771250	1174.5
4.775000	1134.0
4.778750	1151.5
4.782500	1210.8
4.786250	1107.0
4.790000	1121.3
4.793750	1179.5
4.797500	1130.6
4.801250	1115.0
4.805000	1126.4
4.808750	1151.9
4.812500	1164.1
4.816250	1173.5
4.820000	1161.6
4.823750	1157.5
4.827500	1153.9
4.831250	1135.0
4.835000	1175.8
4.838750	1138.3
4.842500	1132.0
4.846250	1096.9
4.850000	1115.0
4.853750	1170.2
4.857500	1157.9
4.861250	1149.2
4.865000	1109.3
4.868750	1108.8
4.872500	1094.8
4.876250	1161.3
4.880000	1100.4
4.883750	1134.6
4.887500	1120.7
4.891250	1070.8
4.895000	1095.4
4.898750	1148.2
4.902500	1132.3
4.906250	1087.5
4.910000	1089.2
4.913750	1131.2
4.917500	1187.2
4.921250	1120.5
4.925000	1077.6
4.928750	1111.5
4.932500	1158.9
4.936250	1209.1
4.940000	1108.6
4.943750	1110.0
4.947500	1086.7
4.951250	1123.8
4.955000	1110.2
4.958750	1108.1
4.962500	1102.6
4.966250	1141.5
4.970000	1118.5
4.973750	1162.9
4.977500	1091.7
4.981250	1057.1
4.985000	1059.8
4.988750	1176.5
4.992500	1123.4
4.996250	1130.3
5.000000	1147.7
5.003750	1137.7
5.007500	1111.2
5.011250	1100.7
5.015000	1168.3
5.018750	1172.4
5.022500	1117.7
5.026250	1193.3
5.030000	1139.9
5.033750	1161.8
5.037500	1173.6
5.041250	1141.4
5.045000	1141.4
5.048750	1114.1
5.052500	1151.8
5.056250	1174.9
5.060000	1146.2
5.063750	1136.0
5.067500	1138.5
5.071250	1172.7
5.075000	1119.6
5.078750	1048.4
5.082500	1106.5
5.086250	1110.4
5.090000	1085.1
5.093750	1130.4
5.097500	1095.4
5.101250	1170.1
5.105000	1174.0
5.108750	1136.6
5.112500	1169.0
5.116250	1194.6
5.120000	1177.2
5.123750	1140.8
5.127500	1163.3
5.131250	1157.6
5.135000	1173.9
5.138750	1142.3
5.142500	1144.4
5.146250	1185.3
5.150000	1190.8
5.153750	1130.8
5.157500	1148.9
5.161250	1099.4
5.165000	1164.7
5.168750	1117.1
5.172500	1134.9
5.176250	1227.5
5.180000	1144.2
5.183750	1197.4
5.187500	1113.6
5.191250	1090.9
5.195000	1145.7
5.198750	1118.8
5.202500	1106.3
5.206250	1205.2
5.210000	1152.9
5.213750	1082.1
5.217500	1129.8
5.221250	1170.8
5.225000	1133.6
5.228750	1140.9
5.232500	1186.2
5.236250	1148.3
5.240000	1145.3
5.243750	1151.5
5.247500	1104.7
5.251250	1109.7
5.255000	1175.4
5.258750	1122.2
5.262500	1175.8
5.266250	1136.0
5.270000	1125.2
5.273750	1140.6
5.277500	1162.1
5.281250	1166.5
5.285000	1107.3
5.288750	1178.7
5.292500	1138.2
5.296250	1153.4
5.300000	1174.5
5.303750	1152.2
5.307500	1115.4
5.311250	1141.7
5.315000	1117.9
5.318750	1135.9
5.322500	1141.6
5.326250	1151.8
5.330000	1136.9
5.333750	1227.2
5.337500	1089.7
5.341250	1149.2
5.345000	1147.3
5.348750	1147.5
5.352500	1135.6
5.356250	1122.4
5.360000	1105.6
5.363750	1148.5
5.367500	1139.5
5.371250	1178.3
5.375000	1161.5
5.378750	1116.2
5.382500	1098.4
5.386250	1139.7
5.390000	1194.1
5.393750	1142.2
5.397500	1115.0
5.401250	1175.5
5.405000	1137.2
5.408750	1138.5
5.412500	1173.5
5.416250	1143.0
5.420000	1118.5
5.423750	1163.6
5.427500	1146.0
5.431250	1181.3
5.435000	1165.4
5.438750	1159.3
5.442500	1143.9
5.446250	1191.7
5.450000	1155.0
5.453750	1122.9
5.457500	1170.2
5.461250	1162.8
5.465000	1168.0
5.468750	1083.0
5.472500	1165.4
5.476250	1111.9
5.480000	1138.5
5.483750	1096.5
5.487500	1147.7
5.491250	1157.0
5.495000	1038.4
5.498750	1048.0
5.502500	1044.9
5.506250	1152.7
5.510000	1148.2
5.513750	1220.6
5.517500	1159.0
5.521250	1077.5
5.525000	1226.9
5.528750	1096.5
5.532500	1121.4
5.536250	1150.5
5.540000	1093.8
5.543750	1203.7
5.547500	1103.7
5.551250	1124.8
5.555000	1060.2
5.558750	1087.8
5.562500	1194.7
5.566250	1154.8
5.570000	1028.7
5.573750	1178.9
5.577500	1189.5
5.581250	1098.7
5.585000	1210.7
5.588750	1143.9
5.592500	1184.4
5.596250	1204.9
5.600000	1116.2
5.603750	1170.6
5.607500	1167.7
5.611250	1137.8
5.615000	1087.4
5.618750	1145.4
5.622500	1126.0
5.626250	1107.3
5.630000	1140.6
5.633750	1131.4
5.637500	1113.5
5.641250	1137.4
5.645000	1216.4
5.648750	1224.3
5.652500	1147.5
5.656250	1153.5
5.660000	1193.7
5.663750	1167.9
5.667500	1161.8
5.671250	1160.1
5.675000	1233.8
5.678750	1235.7
5.682500	1219.5
5.686250	1237.7
5.690000	1208.4
5.693750	1212.1
5.697500	1255.7
5.701250	1242.1
5.705000	1242.3
5.708750	1248.5
5.712500	1206.9
5.716250	1205.0
5.720000	1191.0
5.723750	1174.1
5.727500	1102.2
5.731250	1196.4
5.735000	1218.4
5.738750	1186.3
5.742500	1229.8
5.746250	1201.0
5.750000	1130.0
5.753750	1164.1
5.757500	1086.3
5.761250	1138.4
5.765000	1149.4
5.768750	1133.8
5.772500	1189.2
5.776250	1172.9
5.780000	1134.2
5.783750	1170.6
5.787500	1176.3
5.791250	1118.6
5.795000	1115.7
5.798750	1171.3
5.802500	1112.4
5.806250	1118.5
5.810000	1125.6
5.813750	1123.9
5.817500	1128.3
5.821250	1154.0
5.825000	1169.5
5.828750	1169.9
5.832500	1137.3
5.836250	1177.9
5.840000	1174.3
5.843750	1159.4
5.847500	1115.7
5.851250	1144.3
5.855000	1177.6
5.858750	1207.6
5.862500	1138.3
5.866250	1155.9
5.870000	1082.3
5.873750	1117.2
5.877500	1162.8
5.881250	1146.1
5.885000	1166.0
5.888750	1120.2
5.892500	1180.5
5.896250	1090.9
5.900000	1174.5
5.903750	1135.9
5.907500	1143.9
5.911250	1116.2
5.915000	1129.5
5.918750	1202.2
5.922500	1177.9
5.926250	1155.9
5.930000	1193.6
5.933750	1231.3
5.937500	1102.1
5.941250	1065.1
5.945000	1145.2
5.948750	1217.4
5.952500	1133.4
5.956250	1146.2
5.960000	1183.0
5.963750	1142.2
5.967500	1133.7
5.971250	1134.3
5.975000	1118.5
5.978750	1159.7
5.982500	1180.5
5.986250	1241.3
5.990000	1140.0
5.993750	1116.4
5.997500	1186.8
6.001250	1127.7
6.005000	1093.4
6.008750	1129.2
6.012500	1236.2
6.016250	1226.9
6.020000	1026.5
6.023750	1089.8
6.027500	1201.9
6.031250	1229.3
6.035000	1153.3
6.038750	1172.5
6.042500	1165.1
6.046250	1134.6
6.050000	1078.5
6.053750	1091.7
6.057500	1161.4
6.061250	1204.2
6.065000	1171.4
6.068750	1101.2
6.072500	1059.3
6.076250	1198.9
6.080000	1217.3
6.083750	1112.8
6.087500	1156.3
6.091250	1157.2
6.095000	1196.1
6.098750	1149.4
6.102500	1181.6
6.106250	1125.5
6.110000	1048.1
6.113750	1214.5
6.117500	1163.8
6.121250	1111.0
6.125000	1138.1
6.128750	1179.5
6.132500	1130.2
6.136250	1132.1
6.140000	1091.4
6.143750	1191.0
6.147500	1176.9
6.151250	1074.9
6.155000	1151.7
6.158750	1102.1
6.162500	1128.7
6.166250	1183.1
6.170000	1175.8
6.173750	1124.9
6.177500	1149.4
6.181250	1132.4
6.185000	1147.6
6.188750	1153.3
6.192500	1117.2
6.196250	1183.9
6.200000	1186.9
6.203750	1103.2
6.207500	1136.2
6.211250	1151.0
6.215000	1174.1
6.218750	1138.6
6.222500	1124.2
6.226250	1168.0
6.230000	1077.8
6.233750	1123.5
6.237500	1199.1
6.241250	1173.2
6.245000	1128.3
6.248750	1171.1
6.252500	1219.3
6.256250	1155.0
6.260000	1157.6
6.263750	1223.1
6.267500	1201.5
6.271250	1151.9
6.275000	1165.6
6.278750	1179.4
6.282500	1148.3
6.286250	1175.4
6.290000	1141.4
6.293750	1122.0
6.297500	1154.9
6.301250	1103.4
6.305000	1107.0
6.308750	1098.5
6.312500	1167.9
6.316250	1166.3
6.320000	1145.8
6.323750	1204.2
6.327500	1160.1
6.331250	1179.7
6.335000	1169.9
6.338750	1174.5
6.342500	1174.7
6.346250	1205.9
6.350000	1191.2
6.353750	1147.3
6.357500	1159.2
6.361250	1131.2
6.365000	1173.4
6.368750	1118.9
6.372500	1096.0
6.376250	1190.6
6.380000	1180.4
6.383750	1108.0
6.387500	1044.8
6.391250	1114.3
6.395000	1144.2
6.398750	1145.2
6.402500	1160.8
6.406250	1160.2
6.410000	1140.3
6.413750	1173.5
6.417500	1198.7
6.421250	1189.7
6.425000	1159.0
6.428750	1221.2
6.432500	1190.3
6.436250	1140.1
6.440000	1156.6
6.443750	1162.2
6.447500	1199.4
6.451250	1173.6
6.455000	1170.3
6.458750	1153.9
6.462500	1130.9
6.466250	1165.1
6.470000	1091.9
6.473750	1103.6
6.477500	1168.5
6.481250	1195.8
6.485000	1185.3
6.488750	1164.2
6.492500	1166.8
6.496250	1104.8
6.500000	1101.0
6.503750	1156.1
6.507500	1154.2
6.511250	1119.8
6.515000	1119.2
6.518750	1124.3
6.522500	1205.5
6.526250	1115.1
6.530000	1226.5
6.533750	1185.5
6.537500	1145.9
6.541250	1128.6
6.545000	1098.4
6.548750	1166.3
6.552500	1172.1
6.556250	1173.6
6.560000	1134.2
6.563750	1178.6
6.567500	1222.7
6.571250	1239.8
6.575000	1192.4
6.578750	1224.5
6.582500	1164.5
6.586250	1145.4
6.590000	1125.8
6.593750	1160.2
6.597500	1194.2
6.601250	1169.2
6.605000	1144.9
6.608750	1141.5
6.612500	1105.6
6.616250	1166.0
6.620000	1203.5
6.623750	1187.6
6.627500	1161.1
6.631250	1177.5
6.635000	1202.8
6.638750	1176.6
6.642500	1165.8
6.646250	1176.4
6.650000	1193.4
6.653750	1193.1
6.657500	1136.4
6.661250	1190.9
6.665000	1187.4
6.668750	1153.2
6.672500	1192.9
6.676250	1169.3
6.680000	1157.1
6.683750	1167.8
6.687500	1186.6
6.691250	1193.4
6.695000	1227.7
6.698750	1194.4
6.702500	1145.5
6.706250	1220.5
6.710000	1201.8
6.713750	1114.4
6.717500	1203.7
6.721250	1180.2
6.725000	1138.9
6.728750	1158.0
6.732500	1162.2
6.736250	1217.0
6.740000	1156.8
6.743750	1178.9
6.747500	1099.1
6.751250	1219.1
6.755000	1164.5
6.758750	1155.3
6.762500	1182.0
6.766250	1235.1
6.770000	1215.3
6.773750	1184.7
6.777500	1158.9
6.781250	1153.5
6.785000	1192.0
6.788750	1147.6
6.792500	1150.2
6.796250	1175.8
6.800000	1203.6
6.803750	1162.2
6.807500	1173.5
6.811250	1175.8
6.815000	1205.4
6.818750	1144.5
6.822500	1128.8
6.826250	1180.2
6.830000	1188.7
6.833750	1123.6
6.837500	1158.9
6.841250	1129.6
6.845000	1160.4
6.848750	1196.1
6.852500	1206.5
6.856250	1151.5
6.860000	1178.6
6.863750	1205.3
6.867500	1159.3
6.871250	1118.4
6.875000	1116.2
6.878750	1158.5
6.882500	1191.3
6.886250	1245.8
6.890000	1199.1
6.893750	1179.7
6.897500	1166.8
6.901250	1168.6
6.905000	1133.7
6.908750	1199.9
6.912500	1230.0
6.916250	1165.0
6.920000	1214.9
6.923750	1179.6
6.927500	1163.7
6.931250	1173.8
6.935000	1268.2
6.938750	1215.1
6.942500	1195.4
6.946250	1212.5
6.950000	1154.8
6.953750	1173.4
6.957500	1199.3
6.961250	1149.0
6.965000	1151.2
6.968750	1141.3
6.972500	1221.0
6.976250	1136.9
6.980000	1152.6
6.983750	1166.6
6.987500	1139.2
6.991250	1151.8
6.995000	1167.9
6.998750	1173.8
7.002500	1156.2
7.006250	1167.7
7.010000	1196.8
7.013750	1141.1
7.017500	1189.5
7.021250	1142.6
7.025000	1158.0
7.028750	1147.2
7.032500	1181.6
7.036250	1176.1
7.040000	1140.3
7.043750	1184.6
7.047500	1204.9
7.051250	1148.6
7.055000	1239.0
7.058750	1243.3
7.062500	1208.8
7.066250	1124.3
7.070000	1164.1
7.073750	1203.4
7.077500	1186.6
7.081250	1163.4
7.085000	1210.7
7.088750	1227.5
7.092500	1234.3
7.096250	1195.3
7.100000	1193.0
7.103750	1163.4
7.107500	1171.3
7.111250	1227.8
7.115000	1202.2
7.118750	1211.3
7.122500	1163.7
7.126250	1194.8
7.130000	1255.3
7.133750	1151.4
7.137500	1166.1
7.141250	1162.5
7.145000	1234.7
7.148750	1241.8
7.152500	1154.9
7.156250	1187.8
7.160000	1188.2
7.163750	1144.9
7.167500	1191.6
7.171250	1143.7
7.175000	1209.9
7.178750	1183.5
7.182500	1187.3
7.186250	1209.1
7.190000	1167.2
7.193750	1140.1
7.197500	1145.1
7.201250	1182.1
7.205000	1212.2
7.208750	1169.3
7.212500	1159.4
7.216250	1228.2
7.220000	1204.9
7.223750	1224.1
7.227500	1217.9
7.231250	1151.4
7.235000	1141.1
7.238750	1185.1
7.242500	1206.5
7.246250	1190.7
7.250000	1179.8
7.253750	1255.6
7.257500	1203.0
7.261250	1233.6
7.265000	1234.3
7.268750	1244.0
7.272500	1248.9
7.276250	1214.9
7.280000	1211.9
7.283750	1169.8
7.287500	1191.7
7.291250	1190.5
7.295000	1212.2
7.298750	1137.8
7.302500	1206.2
7.306250	1231.3
7.310000	1269.0
7.313750	1160.3
7.317500	1170.2
7.321250	1200.0
7.325000	1133.3
7.328750	1178.9
7.332500	1247.4
7.336250	1186.7
7.340000	1169.2
7.343750	1244.5
7.347500	1195.0
7.351250	1175.9
7.355000	1150.1
7.358750	1218.9
7.362500	1226.0
7.366250	1173.3
7.370000	1188.8
7.373750	1173.4
7.377500	1148.7
7.381250	1175.3
7.385000	1175.8
7.388750	1169.6
7.392500	1188.9
7.396250	1204.5
7.400000	1168.7
7.403750	1244.1
7.407500	1205.3
7.411250	1218.0
7.415000	1168.9
7.418750	1214.7
7.422500	1212.2
7.426250	1161.1
7.430000	1196.5
7.433750	1214.6
7.437500	1202.4
7.441250	1147.2
7.445000	1183.0
7.448750	1187.4
7.452500	1241.8
7.456250	1203.5
7.460000	1167.5
7.463750	1223.4
7.467500	1179.7
7.471250	1204.6
7.475000	1178.6
7.478750	1146.4
7.482500	1201.9
7.486250	1243.3
7.490000	1144.6
7.493750	1137.5
7.497500	1206.8
7.501250	1149.7
7.505000	1146.7
7.508750	1154.9
7.512500	1174.4
7.516250	1159.2
7.520000	1192.2
7.523750	1156.4
7.527500	1167.4
7.531250	1174.8
7.535000	1176.5
7.538750	1193.9
7.542500	1169.9
7.546250	1157.8
7.550000	1190.5
7.553750	1222.7
7.557500	1194.2
7.561250	1189.2
7.565000	1187.0
7.568750	1135.0
7.572500	1194.5
7.576250	1237.0
7.580000	1183.8
7.583750	1178.3
7.587500	1207.2
7.591250	1165.1
7.595000	1170.9
7.598750	1185.0
7.602500	1187.5
7.606250	1199.3
7.610000	1215.4
7.613750	1173.5
7.617500	1159.7
7.621250	1173.7
7.625000	1215.9
7.628750	1245.3
7.632500	1225.0
7.636250	1222.4
7.640000	1230.7
7.643750	1228.9
7.647500	1181.7
7.651250	1240.2
7.655000	1217.8
7.658750	1157.8
7.662500	1194.9
7.666250	1215.0
7.670000	1211.7
7.673750	1224.5
7.677500	1227.8
7.681250	1176.7
7.685000	1220.7
7.688750	1205.8
7.692500	1169.4
7.696250	1188.6
7.700000	1225.5
7.703750	1179.1
7.707500	1198.3
7.711250	1217.8
7.715000	1246.1
7.718750	1205.3
7.722500	1228.8
7.726250	1183.8
7.730000	1177.8
7.733750	1218.1
7.737500	1236.7
7.741250	1273.8
7.745000	1191.2
7.748750	1223.3
7.752500	1239.8
7.756250	1207.4
7.760000	1213.4
7.763750	1226.0
7.767500	1252.2
7.771250	1292.7
7.775000	1242.2
7.778750	1232.0
7.782500	1211.8
7.786250	1237.4
7.790000	1215.0
7.793750	1223.6
7.797500	1250.6
7.801250	1306.1
7.805000	1267.6
7.808750	1202.5
7.812500	1234.0
7.816250	1206.6
7.820000	1260.1
7.823750	1276.3
7.827500	1309.8
7.831250	1290.5
7.835000	1222.1
7.838750	1247.6
7.842500	1303.2
7.846250	1310.5
7.850000	1313.5
7.853750	1270.9
7.857500	1261.4
7.861250	1327.9
7.865000	1239.8
7.868750	1288.4
7.872500	1305.7
7.876250	1316.3
7.880000	1275.7
7.883750	1321.9
7.887500	1279.2
7.891250	1361.0
7.895000	1311.7
7.898750	1356.6
7.902500	1328.1
7.906250	1368.2
7.910000	1404.4
7.913750	1427.5
7.917500	1476.5
7.921250	1432.7
7.925000	1472.5
7.928750	1551.4
7.932500	1499.3
7.936250	1535.7
7.940000	1609.8
7.943750	1715.3
7.947500	1728.9
7.951250	1848.1
7.955000	1911.5
7.958750	2047.1
7.962500	2090.0
7.966250	2300.9
7.970000	2479.4
7.973750	2757.0
7.977500	3028.2
7.981250	3473.2
7.985000	3988.0
7.988750	4480.6
7.992500	4771.8
7.996250	5594.4
8.000000	5702.6
8.003750	5671.4
8.007500	5538.9
8.011250	5005.7
8.015000	4576.1
8.018750	3979.8
8.022500	3378.3
8.026250	2995.8
8.030000	2632.5
8.033750	2470.2
8.037500	2163.7
8.041250	2091.9
8.045000	1944.7
8.048750	1878.7
8.052500	1723.2
8.056250	1637.2
8.060000	1602.3
8.063750	1583.1
8.067500	1530.7
8.071250	1512.5
8.075000	1491.9
8.078750	1457.3
8.082500	1476.1
8.086250	1455.6
8.090000	1399.2
8.093750	1339.2
8.097500	1388.6
8.101250	1344.8
8.105000	1342.8
8.108750	1355.4
8.112500	1379.5
8.116250	1303.2
8.120000	1332.5
8.123750	1337.9
8.127500	1265.8
8.131250	1315.6
8.135000	1330.3
8.138750	1256.2
8.142500	1322.8
8.146250	1323.6
8.150000	1275.5
8.153750	1310.9
8.157500	1279.0
8.161250	1224.7
8.165000	1225.8
8.168750	1246.3
8.172500	1284.6
8.176250	1176.7
8.180000	1246.2
8.183750	1225.1
8.187500	1206.0
8.191250	1239.2
8.195000	1301.0
8.198750	1267.8
8.202500	1230.5
8.206250	1235.3
8.210000	1227.1
8.213750	1272.6
8.217500	1275.0
8.221250	1240.2
8.225000	1225.0
8.228750	1192.3
8.232500	1232.9
8.236250	1255.1
8.240000	1242.2
8.243750	1192.5
8.247500	1210.1
8.251250	1178.6
8.255000	1261.9
8.258750	1223.8
8.262500	1187.6
8.266250	1234.2
8.270000	1252.9
8.273750	1216.6
8.277500	1223.0
8.281250	1250.3
8.285000	1228.6
8.288750	1187.0
8.292500	1146.3
8.296250	1237.9
8.300000	1230.0
8.303750	1271.9
8.307500	1239.1
8.311250	1228.6
8.315000	1189.1
8.318750	1225.0
8.322500	1227.0
8.326250	1249.7
8.330000	1244.0
8.333750	1194.3
8.337500	1210.7
8.341250	1229.9
8.345000	1211.9
8.348750	1257.6
8.352500	1240.1
8.356250	1205.3
8.360000	1220.9
8.363750	1288.1
8.367500	1195.0
8.371250	1247.9
8.375000	1162.3
8.378750	1224.8
8.382500	1247.1
8.386250	1271.8
8.390000	1218.1
8.393750	1178.7
8.397500	1251.0
8.401250	1238.0
8.405000	1233.6
8.408750	1234.7
8.412500	1264.5
8.416250	1245.7
8.420000	1197.0
8.423750	1208.4
8.427500	1230.5
8.431250	1195.7
8.435000	1195.9
8.438750	1198.5
8.442500	1236.2
8.446250	1253.8
8.450000	1236.5
8.453750	1273.6
8.457500	1280.3
8.461250	1274.1
8.465000	1243.6
8.468750	1277.9
8.472500	1165.0
8.476250	1224.9
8.480000	1243.5
8.483750	1251.6
8.487500	1248.7
8.491250	1311.5
8.495000	1206.3
8.498750	1247.0
8.502500	1279.0
8.506250	1241.8
8.510000	1231.8
8.513750	1221.3
8.517500	1309.0
8.521250	1276.1
8.525000	1162.6
8.528750	1252.9
8.532500	1248.0
8.536250	1184.4
8.540000	1297.7
8.543750	1262.2
8.547500	1235.4
8.551250	1246.7
8.555000	1176.1
8.558750	1202.9
8.562500	1286.3
8.566250	1301.2
8.570000	1245.8
8.573750	1237.6
8.577500	1269.7
8.581250	1213.3
8.585000	1284.9
8.588750	1314.5
8.592500	1259.8
8.596250	1263.0
8.600000	1295.0
8.603750	1249.1
8.607500	1214.7
8.611250	1261.8
8.615000	1250.2
8.618750	1301.7
8.622500	1270.5
8.626250	1261.9
8.630000	1244.1
8.633750	1312.9
8.637500	1306.7
8.641250	1232.5
8.645000	1222.4
8.648750	1287.9
8.652500	1293.6
8.656250	1287.9
8.660000	1255.4
8.663750	1241.7
8.667500	1316.1
8.671250	1372.7
8.675000	1285.4
8.678750	1240.5
8.682500	1312.5
8.686250	1261.2
8.690000	1269.1
8.693750	1320.5
8.697500	1284.8
8.701250	1288.5
8.705000	1302.1
8.708750	1282.9
8.712500	1321.6
8.716250	1307.5
8.720000	1315.7
8.723750	1324.7
8.727500	1275.2
8.731250	1318.1
8.735000	1286.1
8.738750	1321.8
8.742500	1290.6
8.746250	1381.7
8.750000	1313.9
8.753750	1307.5
8.757500	1418.7
8.761250	1361.3
8.765000	1327.0
8.768750	1363.0
8.772500	1341.4
8.776250	1323.4
8.780000	1335.5
8.783750	1374.0
8.787500	1381.5
8.791250	1377.0
8.795000	1319.0
8.798750	1428.8
8.802500	1425.5
8.806250	1324.2
8.810000	1426.3
8.813750	1403.7
8.817500	1346.1
8.821250	1408.3
8.825000	1392.4
8.828750	1390.7
8.832500	1391.9
8.836250	1430.9
8.840000	1466.5
8.843750	1466.2
8.847500	1445.6
8.851250	1463.4
8.855000	1472.6
8.858750	1512.5
8.862500	1524.5
8.866250	1505.6
8.870000	1519.0
8.873750	1462.0
8.877500	1523.4
8.881250	1567.6
8.885000	1592.4
8.888750	1617.6
8.892500	1605.4
8.896250	1630.0
8.900000	1603.1
8.903750	1644.7
8.907500	1650.5
8.911250	1642.5
8.915000	1739.4
8.918750	1735.3
8.922500	1697.6
8.926250	1734.8
8.930000	1866.9
8.933750	1870.0
8.937500	1892.4
8.941250	1929.1
8.945000	1982.7
8.948750	1970.2
8.952500	2006.8
8.956250	1984.5
8.960000	2098.1
8.963750	2241.4
8.967500	2263.3
8.971250	2338.3
8.975000	2406.8
8.978750	2457.6
8.982500	2520.6
8.986250	2764.3
8.990000	2833.7
8.993750	2871.7
8.997500	3025.1
9.001250	3205.5
9.005000	3318.1
9.008750	3389.3
9.012500	3577.7
9.016250	3638.8
9.020000	3802.4
9.023750	3969.6
9.027500	4002.1
9.031250	4119.8
9.035000	4045.6
9.038750	4093.7
9.042500	4096.5
9.046250	4279.3
9.050000	4230.1
9.053750	4164.0
9.057500	4204.9
9.061250	4230.7
9.065000	4130.9
9.068750	3910.8
9.072500	4048.9
9.076250	3974.0
9.080000	3857.9
9.083750	3796.9
9.087500	3704.7
9.091250	3614.2
9.095000	3572.6
9.098750	3430.2
9.102500	3241.0
9.106250	3198.5
9.110000	3154.5
9.113750	3008.3
9.117500	3004.1
9.121250	2995.4
9.125000	2814.6
9.128750	2723.2
9.132500	2736.0
9.136250	2578.6
9.140000	2512.8
9.143750	2527.2
9.147500	2451.9
9.151250	2414.8
9.155000	2392.8
9.158750	2336.7
9.162500	2307.6
9.166250	2185.1
9.170000	2139.8
9.173750	2072.9
9.177500	2117.5
9.181250	2015.1
9.185000	1948.1
9.188750	1985.8
9.192500	1922.0
9.196250	1879.2
9.200000	1880.1
9.203750	1821.8
9.207500	1851.1
9.211250	1825.8
9.215000	1751.0
9.218750	1719.1
9.222500	1797.6
9.226250	1731.2
9.230000	1665.5
9.233750	1695.4
9.237500	1679.7
9.241250	1702.0
9.245000	1615.1
9.248750	1654.6
9.252500	1623.1
9.256250	1623.0
9.260000	1555.0
9.263750	1553.1
9.267500	1649.5
9.271250	1519.7
9.275000	1520.0
9.278750	1540.8
9.282500	1499.8
9.286250	1518.8
9.290000	1462.3
9.293750	1421.9
9.297500	1454.9
9.301250	1500.2
9.305000	1498.8
9.308750	1540.0
9.312500	1431.6
9.316250	1439.0
9.320000	1446.7
9.323750	1437.1
9.327500	1440.9
9.331250	1430.5
9.335000	1421.1
9.338750	1427.0
9.342500	1446.8
9.346250	1419.2
9.350000	1362.0
9.353750	1372.9
9.357500	1455.1
9.361250	1439.7
9.365000	1349.6
9.368750	1383.0
9.372500	1404.7
9.376250	1339.6
9.380000	1402.5
9.383750	1364.2
9.387500	1347.8
9.391250	1386.9
9.395000	1402.8
9.398750	1301.9
9.402500	1347.9
9.406250	1371.8
9.410000	1385.3
9.413750	1296.9
9.417500	1283.1
9.421250	1374.6
9.425000	1348.3
9.428750	1360.3
9.432500	1345.6
9.436250	1293.2
9.440000	1264.4
9.443750	1329.0
9.447500	1389.8
9.451250	1355.8
9.455000	1334.0
9.458750	1296.9
9.462500	1349.2
9.466250	1304.6
9.470000	1331.5
9.473750	1268.0
9.477500	1255.0
9.481250	1343.2
9.485000	1296.9
9.488750	1292.7
9.492500	1354.2
9.496250	1276.3
[truncated: 18,801 more rows]
