# Supplementary material for: pdCIFplotter: visualizing powder diffraction data in pdCIF format
Source: J Appl Crystallogr. 2022 May 25;55(Pt 3):631–7. doi: 10.1107/S1600576722003478 (PMC9172038; doi:10.1107/S1600576722003478)
Supplement: Supplementary file 5 [file j-55-00631-sup5.zip › fourth/xy_data/LK-N1_026-026_mergeRollSum.xy]

2.000000	462.7
2.003750	437.7
2.007500	449.6
2.011250	440.9
2.015000	434.4
2.018750	425.1
2.022500	436.6
2.026250	454.5
2.030000	460.2
2.033750	447.0
2.037500	451.4
2.041250	420.7
2.045000	473.0
2.048750	469.9
2.052500	455.9
2.056250	488.3
2.060000	453.3
2.063750	461.8
2.067500	503.5
2.071250	442.9
2.075000	443.4
2.078750	462.9
2.082500	439.6
2.086250	482.8
2.090000	450.2
2.093750	453.3
2.097500	498.9
2.101250	473.5
2.105000	483.1
2.108750	479.0
2.112500	476.9
2.116250	482.2
2.120000	463.0
2.123750	516.8
2.127500	495.4
2.131250	488.8
2.135000	507.0
2.138750	508.6
2.142500	520.8
2.146250	482.3
2.150000	461.3
2.153750	488.2
2.157500	507.0
2.161250	489.5
2.165000	486.7
2.168750	507.1
2.172500	496.9
2.176250	485.1
2.180000	505.8
2.183750	483.3
2.187500	519.5
2.191250	533.5
2.195000	484.7
2.198750	491.9
2.202500	513.7
2.206250	511.5
2.210000	509.2
2.213750	484.3
2.217500	511.8
2.221250	512.5
2.225000	484.1
2.228750	499.0
2.232500	495.3
2.236250	493.6
2.240000	555.5
2.243750	502.4
2.247500	565.6
2.251250	544.5
2.255000	519.8
2.258750	542.4
2.262500	523.8
2.266250	513.0
2.270000	540.1
2.273750	557.2
2.277500	549.7
2.281250	512.4
2.285000	546.2
2.288750	540.6
2.292500	539.1
2.296250	569.9
2.300000	577.4
2.303750	536.4
2.307500	536.1
2.311250	582.9
2.315000	589.1
2.318750	574.8
2.322500	576.7
2.326250	574.3
2.330000	596.3
2.333750	633.3
2.337500	623.0
2.341250	626.3
2.345000	639.3
2.348750	615.8
2.352500	614.3
2.356250	600.8
2.360000	653.5
2.363750	637.6
2.367500	696.1
2.371250	668.9
2.375000	642.0
2.378750	692.3
2.382500	688.3
2.386250	715.2
2.390000	680.1
2.393750	668.8
2.397500	675.8
2.401250	698.1
2.405000	706.7
2.408750	740.8
2.412500	775.7
2.416250	786.2
2.420000	703.8
2.423750	733.6
2.427500	746.8
2.431250	744.9
2.435000	753.1
2.438750	805.0
2.442500	818.2
2.446250	810.1
2.450000	780.7
2.453750	839.1
2.457500	810.9
2.461250	874.3
2.465000	877.3
2.468750	900.2
2.472500	868.5
2.476250	892.8
2.480000	871.7
2.483750	886.3
2.487500	935.4
2.491250	926.9
2.495000	934.1
2.498750	957.2
2.502500	986.4
2.506250	1002.8
2.510000	1019.3
2.513750	943.6
2.517500	1028.5
2.521250	1035.4
2.525000	1052.4
2.528750	1093.9
2.532500	1085.2
2.536250	1072.4
2.540000	1140.7
2.543750	1102.2
2.547500	1181.6
2.551250	1184.5
2.555000	1152.2
2.558750	1181.1
2.562500	1107.8
2.566250	1129.2
2.570000	1150.2
2.573750	1223.3
2.577500	1187.4
2.581250	1197.9
2.585000	1237.0
2.588750	1205.3
2.592500	1197.5
2.596250	1255.1
2.600000	1174.4
2.603750	1247.5
2.607500	1188.2
2.611250	1235.6
2.615000	1155.3
2.618750	1212.2
2.622500	1226.1
2.626250	1205.3
2.630000	1192.3
2.633750	1199.5
2.637500	1182.4
2.641250	1226.3
2.645000	1129.1
2.648750	1189.2
2.652500	1244.3
2.656250	1157.4
2.660000	1158.1
2.663750	1158.8
2.667500	1188.5
2.671250	1155.3
2.675000	1096.2
2.678750	1193.1
2.682500	1220.8
2.686250	1174.0
2.690000	1189.3
2.693750	1182.4
2.697500	1208.8
2.701250	1165.5
2.705000	1214.0
2.708750	1146.4
2.712500	1125.2
2.716250	1199.0
2.720000	1186.9
2.723750	1144.3
2.727500	1194.0
2.731250	1138.2
2.735000	1168.5
2.738750	1174.6
2.742500	1200.3
2.746250	1138.3
2.750000	1165.2
2.753750	1244.5
2.757500	1167.1
2.761250	1132.8
2.765000	1189.3
2.768750	1211.9
2.772500	1142.5
2.776250	1166.1
2.780000	1188.9
2.783750	1215.5
2.787500	1177.9
2.791250	1151.3
2.795000	1239.3
2.798750	1210.9
2.802500	1212.7
2.806250	1198.6
2.810000	1136.0
2.813750	1140.5
2.817500	1153.0
2.821250	1182.7
2.825000	1210.1
2.828750	1200.7
2.832500	1117.4
2.836250	1159.9
2.840000	1185.8
2.843750	1104.2
2.847500	1063.9
2.851250	1172.7
2.855000	1200.0
2.858750	1168.8
2.862500	1192.5
2.866250	1128.8
2.870000	1188.3
2.873750	1159.1
2.877500	1184.0
2.881250	1185.0
2.885000	1148.4
2.888750	1130.4
2.892500	1193.2
2.896250	1157.8
2.900000	1152.2
2.903750	1147.0
2.907500	1178.5
2.911250	1201.4
2.915000	1162.8
2.918750	1157.5
2.922500	1166.1
2.926250	1200.8
2.930000	1147.1
2.933750	1175.3
2.937500	1141.6
2.941250	1186.6
2.945000	1200.9
2.948750	1206.9
2.952500	1162.0
2.956250	1163.8
2.960000	1178.7
2.963750	1158.2
2.967500	1193.5
2.971250	1209.9
2.975000	1172.8
2.978750	1167.1
2.982500	1121.6
2.986250	1102.0
2.990000	1180.9
2.993750	1150.0
2.997500	1133.2
3.001250	1155.3
3.005000	1144.6
3.008750	1090.5
3.012500	1136.8
3.016250	1115.3
3.020000	1186.8
3.023750	1136.9
3.027500	1182.7
3.031250	1210.1
3.035000	1159.9
3.038750	1119.3
3.042500	1152.9
3.046250	1216.6
3.050000	1156.2
3.053750	1123.8
3.057500	1118.0
3.061250	1221.3
3.065000	1177.9
3.068750	1116.9
3.072500	1120.1
3.076250	1159.2
3.080000	1165.1
3.083750	1164.0
3.087500	1159.8
3.091250	1148.0
3.095000	1138.6
3.098750	1184.5
3.102500	1167.8
3.106250	1174.8
3.110000	1186.4
3.113750	1157.4
3.117500	1161.6
3.121250	1148.9
3.125000	1190.7
3.128750	1144.4
3.132500	1118.4
3.136250	1162.4
3.140000	1182.9
3.143750	1160.1
3.147500	1165.2
3.151250	1144.3
3.155000	1153.5
3.158750	1140.0
3.162500	1107.7
3.166250	1173.3
3.170000	1181.4
3.173750	1205.6
3.177500	1173.5
3.181250	1100.7
3.185000	1118.6
3.188750	1190.2
3.192500	1146.8
3.196250	1147.8
3.200000	1171.3
3.203750	1157.3
3.207500	1144.0
3.211250	1158.5
3.215000	1181.0
3.218750	1220.1
3.222500	1143.4
3.226250	1131.5
3.230000	1167.1
3.233750	1108.3
3.237500	1118.9
3.241250	1167.4
3.245000	1152.2
3.248750	1137.9
3.252500	1233.2
3.256250	1145.6
3.260000	1120.2
3.263750	1163.4
3.267500	1222.1
3.271250	1178.5
3.275000	1140.3
3.278750	1153.8
3.282500	1117.4
3.286250	1151.5
3.290000	1181.5
3.293750	1157.1
3.297500	1133.0
3.301250	1143.1
3.305000	1173.3
3.308750	1164.3
3.312500	1133.5
3.316250	1113.5
3.320000	1159.1
3.323750	1142.8
3.327500	1124.1
3.331250	1157.4
3.335000	1158.2
3.338750	1155.5
3.342500	1145.6
3.346250	1147.3
3.350000	1069.7
3.353750	1145.1
3.357500	1164.2
3.361250	1117.7
3.365000	1153.0
3.368750	1177.1
3.372500	1175.5
3.376250	1134.5
3.380000	1129.7
3.383750	1142.1
3.387500	1114.8
3.391250	1102.3
3.395000	1115.9
3.398750	1163.3
3.402500	1175.4
3.406250	1135.6
3.410000	1207.7
3.413750	1162.5
3.417500	1105.1
3.421250	1167.3
3.425000	1178.3
3.428750	1135.4
3.432500	1127.1
3.436250	1134.5
3.440000	1135.6
3.443750	1152.7
3.447500	1157.6
3.451250	1143.9
3.455000	1077.8
3.458750	1153.7
3.462500	1133.8
3.466250	1066.6
3.470000	1120.3
3.473750	1167.3
3.477500	1103.6
3.481250	1108.1
3.485000	1159.1
3.488750	1138.3
3.492500	1164.9
3.496250	1184.9
3.500000	1155.5
3.503750	1119.6
3.507500	1111.8
3.511250	1160.6
3.515000	1173.1
3.518750	1184.2
3.522500	1120.5
3.526250	1143.7
3.530000	1096.8
3.533750	1133.3
3.537500	1095.9
3.541250	1090.6
3.545000	1092.9
3.548750	1194.1
3.552500	1167.3
3.556250	1141.9
3.560000	1150.0
3.563750	1123.9
3.567500	1153.4
3.571250	1157.5
3.575000	1098.5
3.578750	1116.5
3.582500	1168.7
3.586250	1074.0
3.590000	1104.9
3.593750	1109.2
3.597500	1147.7
3.601250	1173.7
3.605000	1153.2
3.608750	1179.0
3.612500	1142.5
3.616250	1147.2
3.620000	1150.5
3.623750	1113.1
3.627500	1172.6
3.631250	1107.8
3.635000	1127.9
3.638750	1137.6
3.642500	1150.1
3.646250	1182.5
3.650000	1109.0
3.653750	1121.9
3.657500	1156.7
3.661250	1125.7
3.665000	1117.6
3.668750	1146.2
3.672500	1077.6
3.676250	1071.6
3.680000	1147.1
3.683750	1101.3
3.687500	1093.5
3.691250	1145.7
3.695000	1167.4
3.698750	1155.6
3.702500	1174.3
3.706250	1110.4
3.710000	1127.6
3.713750	1134.3
3.717500	1142.5
3.721250	1121.9
3.725000	1151.9
3.728750	1111.3
3.732500	1133.4
3.736250	1109.1
3.740000	1138.0
3.743750	1124.2
3.747500	1116.7
3.751250	1080.0
3.755000	1097.0
3.758750	1113.0
3.762500	1122.5
3.766250	1161.4
3.770000	1101.5
3.773750	1118.9
3.777500	1117.4
3.781250	1123.4
3.785000	1118.4
3.788750	1148.7
3.792500	1138.1
3.796250	1136.7
3.800000	1088.5
3.803750	1090.9
3.807500	1134.7
3.811250	1176.4
3.815000	1153.2
3.818750	1145.3
3.822500	1128.9
3.826250	1133.1
3.830000	1151.6
3.833750	1159.3
3.837500	1105.6
3.841250	1148.7
3.845000	1098.7
3.848750	1226.1
3.852500	1179.4
3.856250	1157.4
3.860000	1174.6
3.863750	1185.8
3.867500	1076.9
3.871250	1109.9
3.875000	1102.0
3.878750	1178.1
3.882500	1143.1
3.886250	1078.7
3.890000	1111.7
3.893750	1181.4
3.897500	1131.1
3.901250	1177.9
3.905000	1163.5
3.908750	1060.9
3.912500	1117.5
3.916250	1086.6
3.920000	1144.6
3.923750	1125.0
3.927500	1131.3
3.931250	1147.7
3.935000	1151.1
3.938750	1149.5
3.942500	1125.4
3.946250	1111.8
3.950000	1158.1
3.953750	1093.7
3.957500	1130.9
3.961250	1217.3
3.965000	1192.7
3.968750	1092.2
3.972500	1112.1
3.976250	1099.1
3.980000	1076.6
3.983750	1144.6
3.987500	1061.5
3.991250	1066.4
3.995000	1133.6
3.998750	1119.8
4.002500	1049.6
4.006250	1128.2
4.010000	1169.7
4.013750	1043.4
4.017500	1127.1
4.021250	1081.4
4.025000	1099.8
4.028750	1187.6
4.032500	1134.5
4.036250	1171.4
4.040000	1121.8
4.043750	1164.8
4.047500	1115.7
4.051250	1107.9
4.055000	1152.2
4.058750	1180.7
4.062500	1158.6
4.066250	1162.2
4.070000	1165.8
4.073750	1173.8
4.077500	1159.8
4.081250	1089.0
4.085000	1071.2
4.088750	1115.6
4.092500	1122.8
4.096250	1140.6
4.100000	1123.6
4.103750	1124.4
4.107500	1088.2
4.111250	1187.3
4.115000	1136.2
4.118750	1148.0
4.122500	1096.7
4.126250	1155.8
4.130000	1168.5
4.133750	1086.9
4.137500	1136.2
4.141250	1101.3
4.145000	1203.0
4.148750	1101.3
4.152500	1140.9
4.156250	1142.3
4.160000	1125.9
4.163750	1152.1
4.167500	1123.9
4.171250	1156.6
4.175000	1122.1
4.178750	1144.4
4.182500	1117.3
4.186250	1119.3
4.190000	1128.3
4.193750	1137.4
4.197500	1148.2
4.201250	1069.1
4.205000	1110.6
4.208750	1107.2
4.212500	1162.6
4.216250	1152.2
4.220000	1142.1
4.223750	1151.4
4.227500	1135.6
4.231250	1157.2
4.235000	1187.3
4.238750	1139.7
4.242500	1111.7
4.246250	1083.0
4.250000	1137.6
4.253750	1098.7
4.257500	1176.0
4.261250	1188.8
4.265000	1101.1
4.268750	1089.5
4.272500	1071.8
4.276250	1085.9
4.280000	1162.2
4.283750	1151.7
4.287500	1148.2
4.291250	1130.2
4.295000	1157.9
4.298750	1132.7
4.302500	1142.5
4.306250	1159.5
4.310000	1114.0
4.313750	1178.6
4.317500	1110.6
4.321250	1116.4
4.325000	1164.3
4.328750	1109.3
4.332500	1108.4
4.336250	1179.3
4.340000	1121.8
4.343750	1121.7
4.347500	1198.4
4.351250	1163.0
4.355000	1120.8
4.358750	1116.9
4.362500	1157.1
4.366250	1064.5
4.370000	1092.9
4.373750	1135.0
4.377500	1106.7
4.381250	1114.4
4.385000	1142.2
4.388750	1126.3
4.392500	1064.1
4.396250	1122.6
4.400000	1148.4
4.403750	1136.2
4.407500	1131.3
4.411250	1145.0
4.415000	1107.1
4.418750	1075.5
4.422500	1086.6
4.426250	1177.4
4.430000	1121.8
4.433750	1108.3
4.437500	1115.6
4.441250	1122.0
4.445000	1083.1
4.448750	1158.8
4.452500	1192.9
4.456250	1123.9
4.460000	1057.2
4.463750	1077.5
4.467500	1129.8
4.471250	1155.4
4.475000	1120.0
4.478750	1126.6
4.482500	1161.5
4.486250	1046.5
4.490000	1086.5
4.493750	1134.3
4.497500	1110.2
4.501250	1100.0
4.505000	1105.8
4.508750	1110.4
4.512500	1133.2
4.516250	1079.7
4.520000	1104.2
4.523750	1168.7
4.527500	1116.7
4.531250	1133.0
4.535000	1152.8
4.538750	1163.9
4.542500	1208.6
4.546250	1150.8
4.550000	1129.0
4.553750	1108.8
4.557500	1186.3
4.561250	1109.5
4.565000	1045.7
4.568750	1163.9
4.572500	1156.0
4.576250	1144.6
4.580000	1151.5
4.583750	1155.6
4.587500	1109.6
4.591250	1110.0
4.595000	1091.7
4.598750	1118.2
4.602500	1141.4
4.606250	1109.5
4.610000	1125.4
4.613750	1155.6
4.617500	1148.6
4.621250	1124.4
4.625000	1124.6
4.628750	1145.8
4.632500	1097.2
4.636250	1070.3
4.640000	1123.7
4.643750	1139.7
4.647500	1134.1
4.651250	1072.2
4.655000	1067.3
4.658750	1131.6
4.662500	1104.7
4.666250	1171.1
4.670000	1147.5
4.673750	1132.9
4.677500	1182.0
4.681250	1171.1
4.685000	1189.4
4.688750	1192.7
4.692500	1167.3
4.696250	1167.4
4.700000	1160.9
4.703750	1167.1
4.707500	1133.3
4.711250	1162.0
4.715000	1140.9
4.718750	1109.4
4.722500	1175.8
4.726250	1123.4
4.730000	1076.1
4.733750	1110.9
4.737500	1139.5
4.741250	1177.5
4.745000	1163.6
4.748750	1124.0
4.752500	1167.6
4.756250	1150.3
4.760000	1153.4
4.763750	1174.1
4.767500	1119.7
4.771250	1170.4
4.775000	1151.0
4.778750	1120.5
4.782500	1083.3
4.786250	1096.0
4.790000	1155.5
4.793750	1135.3
4.797500	1105.3
4.801250	1147.6
4.805000	1191.3
4.808750	1174.3
4.812500	1139.0
4.816250	1141.0
4.820000	1091.1
4.823750	1117.1
4.827500	1135.7
4.831250	1088.7
4.835000	1120.0
4.838750	1061.6
4.842500	1086.9
4.846250	1102.6
4.850000	1161.3
4.853750	1098.8
4.857500	1098.4
4.861250	1135.3
4.865000	1054.9
4.868750	1111.8
4.872500	1077.8
4.876250	1119.8
4.880000	1155.5
4.883750	1162.7
4.887500	1143.3
4.891250	1136.3
4.895000	1098.6
4.898750	1119.1
4.902500	1113.0
4.906250	1121.9
4.910000	1129.1
4.913750	1125.8
4.917500	1098.2
4.921250	1182.0
4.925000	1102.0
4.928750	1104.0
4.932500	1123.4
4.936250	1109.7
4.940000	1081.3
4.943750	1051.0
4.947500	1149.1
4.951250	1108.6
4.955000	1095.1
4.958750	1143.2
4.962500	1107.2
4.966250	1139.4
4.970000	1118.2
4.973750	1084.9
4.977500	1136.9
4.981250	1144.7
4.985000	1109.2
4.988750	1144.1
4.992500	1110.1
4.996250	1074.1
5.000000	1138.6
5.003750	1110.0
5.007500	1077.5
5.011250	1124.5
5.015000	1159.4
5.018750	1151.6
5.022500	1097.0
5.026250	1150.1
5.030000	1161.7
5.033750	1147.8
5.037500	1098.8
5.041250	1131.3
5.045000	1122.8
5.048750	1088.4
5.052500	1139.3
5.056250	1144.1
5.060000	1148.3
5.063750	1128.1
5.067500	1097.7
5.071250	1188.6
5.075000	1130.3
5.078750	1125.9
5.082500	1208.4
5.086250	1151.6
5.090000	1097.7
5.093750	1130.7
5.097500	1174.1
5.101250	1086.2
5.105000	1098.8
5.108750	1095.6
5.112500	1149.6
5.116250	1097.1
5.120000	1132.7
5.123750	1106.4
5.127500	1188.2
5.131250	1180.1
5.135000	1071.4
5.138750	1156.1
5.142500	1110.9
5.146250	1127.1
5.150000	1132.5
5.153750	1145.9
5.157500	1142.8
5.161250	1183.3
5.165000	1163.1
5.168750	1158.3
5.172500	1138.9
5.176250	1109.2
5.180000	1137.1
5.183750	1192.4
5.187500	1140.4
5.191250	1136.7
5.195000	1158.8
5.198750	1175.0
5.202500	1099.3
5.206250	1151.4
5.210000	1160.0
5.213750	1140.2
5.217500	1094.4
5.221250	1163.7
5.225000	1153.6
5.228750	1188.6
5.232500	1137.7
5.236250	1174.2
5.240000	1128.7
5.243750	1118.9
5.247500	1138.1
5.251250	1139.9
5.255000	1077.9
5.258750	1132.5
5.262500	1157.0
5.266250	1137.8
5.270000	1176.8
5.273750	1141.1
5.277500	1146.9
5.281250	1148.0
5.285000	1188.9
5.288750	1184.4
5.292500	1173.6
5.296250	1138.0
5.300000	1175.7
5.303750	1129.4
5.307500	1150.2
5.311250	1129.5
5.315000	1167.0
5.318750	1162.7
5.322500	1134.2
5.326250	1185.9
5.330000	1154.0
5.333750	1138.7
5.337500	1126.1
5.341250	1094.2
5.345000	1173.3
5.348750	1160.2
5.352500	1133.0
5.356250	1112.0
5.360000	1112.3
5.363750	1149.3
5.367500	1090.9
5.371250	1165.9
5.375000	1164.7
5.378750	1159.2
5.382500	1092.4
5.386250	1104.2
5.390000	1149.5
5.393750	1122.2
5.397500	1168.2
5.401250	1131.9
5.405000	1173.1
5.408750	1136.9
5.412500	1096.7
5.416250	1124.6
5.420000	1115.7
5.423750	1183.2
5.427500	1146.8
5.431250	1196.5
5.435000	1071.6
5.438750	1136.7
5.442500	1120.7
5.446250	1061.9
5.450000	1138.0
5.453750	1177.5
5.457500	1113.2
5.461250	1152.7
5.465000	1143.3
5.468750	1104.2
5.472500	1114.6
5.476250	1123.7
5.480000	1125.9
5.483750	1143.2
5.487500	1158.4
5.491250	1128.9
5.495000	1129.0
5.498750	1084.0
5.502500	1191.8
5.506250	1133.7
5.510000	1155.1
5.513750	1135.5
5.517500	1224.2
5.521250	1134.8
5.525000	1215.0
5.528750	1239.7
5.532500	1154.0
5.536250	1221.4
5.540000	1118.9
5.543750	1139.4
5.547500	1119.6
5.551250	1114.1
5.555000	1088.2
5.558750	1187.7
5.562500	1173.2
5.566250	1093.3
5.570000	1019.2
5.573750	1160.3
5.577500	1230.4
5.581250	1227.9
5.585000	1117.9
5.588750	1150.1
5.592500	1156.6
5.596250	1180.3
5.600000	1142.4
5.603750	1092.3
5.607500	1227.5
5.611250	1175.5
5.615000	1116.2
5.618750	1225.7
5.622500	1176.8
5.626250	1135.2
5.630000	1186.9
5.633750	1166.6
5.637500	1227.4
5.641250	1085.2
5.645000	1113.2
5.648750	1187.6
5.652500	1172.6
5.656250	1222.7
5.660000	1156.1
5.663750	1143.4
5.667500	1177.2
5.671250	1193.5
5.675000	1188.7
5.678750	1198.8
5.682500	1238.9
5.686250	1222.1
5.690000	1169.2
5.693750	1205.0
5.697500	1221.4
5.701250	1278.2
5.705000	1251.2
5.708750	1257.2
5.712500	1234.2
5.716250	1241.2
5.720000	1170.1
5.723750	1150.5
5.727500	1202.6
5.731250	1214.2
5.735000	1198.1
5.738750	1148.4
5.742500	1169.1
5.746250	1160.1
5.750000	1101.7
5.753750	1147.1
5.757500	1099.2
5.761250	1141.6
5.765000	1157.6
5.768750	1122.1
5.772500	1155.4
5.776250	1128.7
5.780000	1107.7
5.783750	1121.1
5.787500	1122.5
5.791250	1181.1
5.795000	1136.2
5.798750	1173.3
5.802500	1156.1
5.806250	1127.4
5.810000	1140.0
5.813750	1165.7
5.817500	1158.1
5.821250	1118.3
5.825000	1137.8
5.828750	1165.3
5.832500	1124.5
5.836250	1101.9
5.840000	1143.9
5.843750	1136.6
5.847500	1096.2
5.851250	1109.4
5.855000	1171.0
5.858750	1165.3
5.862500	1160.8
5.866250	1103.8
5.870000	1107.5
5.873750	1115.9
5.877500	1195.7
5.881250	1153.8
5.885000	1138.6
5.888750	1086.5
5.892500	1141.1
5.896250	1076.8
5.900000	1093.9
5.903750	1126.7
5.907500	1067.6
5.911250	1138.7
5.915000	1090.0
5.918750	1175.0
5.922500	1175.1
5.926250	1101.2
5.930000	1205.5
5.933750	1201.2
5.937500	1157.9
5.941250	1153.5
5.945000	1199.5
5.948750	1198.5
5.952500	1097.7
5.956250	1084.3
5.960000	1141.6
5.963750	1146.0
5.967500	1100.5
5.971250	1110.0
5.975000	1138.2
5.978750	1111.7
5.982500	1135.2
5.986250	1137.7
5.990000	1132.6
5.993750	1165.0
5.997500	1154.0
6.001250	1123.5
6.005000	1162.8
6.008750	1174.1
6.012500	1153.8
6.016250	1178.9
6.020000	1136.4
6.023750	1142.7
6.027500	1174.2
6.031250	1099.7
6.035000	1097.2
6.038750	1168.7
6.042500	1127.2
6.046250	1162.0
6.050000	1134.2
6.053750	1102.3
6.057500	1142.0
6.061250	1111.7
6.065000	1130.8
6.068750	1119.6
6.072500	1155.7
6.076250	1144.7
6.080000	1142.0
6.083750	1121.9
6.087500	1149.1
6.091250	1163.1
6.095000	1172.8
6.098750	1204.7
6.102500	1149.3
6.106250	1116.8
6.110000	1123.3
6.113750	1099.1
6.117500	1152.0
6.121250	1063.2
6.125000	1134.3
6.128750	1214.5
6.132500	1204.1
6.136250	1164.4
6.140000	1219.8
6.143750	1283.8
6.147500	1194.6
6.151250	1133.9
6.155000	1095.6
6.158750	1120.0
6.162500	1129.3
6.166250	1110.2
6.170000	1180.5
6.173750	1146.2
6.177500	1158.0
6.181250	1117.9
6.185000	1116.7
6.188750	1203.2
6.192500	1171.5
6.196250	1087.7
6.200000	1124.9
6.203750	1140.4
6.207500	1160.4
6.211250	1137.4
6.215000	1067.1
6.218750	1126.7
6.222500	1126.4
6.226250	1136.5
6.230000	1159.2
6.233750	1165.7
6.237500	1130.8
6.241250	1156.4
6.245000	1195.3
6.248750	1210.5
6.252500	1153.9
6.256250	1183.6
6.260000	1165.4
6.263750	1113.8
6.267500	1118.8
6.271250	1127.2
6.275000	1130.7
6.278750	1103.6
6.282500	1175.9
6.286250	1174.5
6.290000	1163.5
6.293750	1120.2
6.297500	1126.6
6.301250	1204.9
6.305000	1151.1
6.308750	1161.1
6.312500	1147.6
6.316250	1119.9
6.320000	1139.7
6.323750	1126.7
6.327500	1174.1
6.331250	1171.3
6.335000	1127.2
6.338750	1086.9
6.342500	1087.0
6.346250	1153.1
6.350000	1228.1
6.353750	1142.3
6.357500	1113.6
6.361250	1134.3
6.365000	1097.4
6.368750	1161.7
6.372500	1156.6
6.376250	1150.4
6.380000	1116.4
6.383750	1140.4
6.387500	1224.8
6.391250	1127.6
6.395000	1167.1
6.398750	1185.2
6.402500	1148.1
6.406250	1166.6
6.410000	1173.7
6.413750	1102.2
6.417500	1094.0
6.421250	1145.6
6.425000	1164.2
6.428750	1128.4
6.432500	1185.2
6.436250	1133.0
6.440000	1152.6
6.443750	1152.4
6.447500	1129.3
6.451250	1107.6
6.455000	1112.8
6.458750	1141.0
6.462500	1117.2
6.466250	1102.7
6.470000	1152.0
6.473750	1135.3
6.477500	1101.1
6.481250	1145.7
6.485000	1175.4
6.488750	1082.7
6.492500	1128.0
6.496250	1123.6
6.500000	1161.8
6.503750	1139.3
6.507500	1147.9
6.511250	1173.2
6.515000	1120.8
6.518750	1120.8
6.522500	1147.5
6.526250	1098.2
6.530000	1186.9
6.533750	1180.8
6.537500	1142.9
6.541250	1128.8
6.545000	1093.9
6.548750	1094.2
6.552500	1161.1
6.556250	1222.7
6.560000	1167.5
6.563750	1193.6
6.567500	1217.7
6.571250	1204.6
6.575000	1173.2
6.578750	1226.6
6.582500	1164.8
6.586250	1154.9
6.590000	1172.4
6.593750	1116.4
6.597500	1185.4
6.601250	1104.0
6.605000	1146.6
6.608750	1141.9
6.612500	1154.2
6.616250	1226.3
6.620000	1159.2
6.623750	1137.8
6.627500	1139.6
6.631250	1131.8
6.635000	1182.0
6.638750	1153.1
6.642500	1210.4
6.646250	1146.6
6.650000	1210.1
6.653750	1176.7
6.657500	1163.6
6.661250	1157.2
6.665000	1138.1
6.668750	1101.0
6.672500	1165.6
6.676250	1180.4
6.680000	1210.8
6.683750	1150.7
6.687500	1133.3
6.691250	1159.4
6.695000	1168.2
6.698750	1181.3
6.702500	1196.0
6.706250	1147.4
6.710000	1179.0
6.713750	1192.2
6.717500	1135.5
6.721250	1214.9
6.725000	1104.0
6.728750	1157.5
6.732500	1203.0
6.736250	1221.2
6.740000	1239.1
6.743750	1161.9
6.747500	1168.2
6.751250	1102.9
6.755000	1139.2
6.758750	1252.3
6.762500	1235.3
6.766250	1140.5
6.770000	1083.1
6.773750	1188.7
6.777500	1204.5
6.781250	1179.9
6.785000	1207.2
6.788750	1179.1
6.792500	1179.7
6.796250	1125.0
6.800000	1135.3
6.803750	1192.7
6.807500	1182.7
6.811250	1177.1
6.815000	1195.8
6.818750	1154.4
6.822500	1195.1
6.826250	1201.1
6.830000	1165.6
6.833750	1134.0
6.837500	1177.5
6.841250	1152.9
6.845000	1169.3
6.848750	1205.7
6.852500	1189.9
6.856250	1177.7
6.860000	1217.0
6.863750	1182.6
6.867500	1149.2
6.871250	1151.6
6.875000	1184.8
6.878750	1192.0
6.882500	1185.8
6.886250	1112.5
6.890000	1164.7
6.893750	1149.8
6.897500	1126.2
6.901250	1139.0
6.905000	1211.5
6.908750	1151.2
6.912500	1200.4
6.916250	1217.3
6.920000	1196.9
6.923750	1221.2
6.927500	1169.5
6.931250	1150.4
6.935000	1208.6
6.938750	1165.5
6.942500	1152.1
6.946250	1145.5
6.950000	1175.8
6.953750	1074.3
6.957500	1196.0
6.961250	1167.0
6.965000	1172.3
6.968750	1193.2
6.972500	1182.1
6.976250	1223.9
6.980000	1195.0
6.983750	1139.9
6.987500	1145.1
6.991250	1214.1
6.995000	1179.8
6.998750	1086.2
7.002500	1207.1
7.006250	1110.7
7.010000	1142.4
7.013750	1164.1
7.017500	1143.4
7.021250	1198.7
7.025000	1218.8
7.028750	1200.8
7.032500	1128.4
7.036250	1150.4
7.040000	1239.6
7.043750	1209.4
7.047500	1117.7
7.051250	1134.7
7.055000	1175.5
7.058750	1190.9
7.062500	1143.7
7.066250	1120.8
7.070000	1145.6
7.073750	1142.0
7.077500	1112.5
7.081250	1137.5
7.085000	1162.4
7.088750	1172.6
7.092500	1166.8
7.096250	1157.3
7.100000	1176.6
7.103750	1150.9
7.107500	1189.9
7.111250	1159.7
7.115000	1150.4
7.118750	1121.8
7.122500	1186.3
7.126250	1106.0
7.130000	1144.4
7.133750	1216.4
7.137500	1202.0
7.141250	1184.9
7.145000	1189.0
7.148750	1078.6
7.152500	1143.7
7.156250	1175.6
7.160000	1270.5
7.163750	1144.6
7.167500	1233.1
7.171250	1257.5
7.175000	1169.7
7.178750	1153.0
7.182500	1137.2
7.186250	1146.1
7.190000	1186.7
7.193750	1118.7
7.197500	1154.6
7.201250	1125.5
7.205000	1164.7
7.208750	1144.7
7.212500	1133.8
7.216250	1138.3
7.220000	1149.0
7.223750	1154.3
7.227500	1176.4
7.231250	1160.3
7.235000	1198.7
7.238750	1177.6
7.242500	1189.2
7.246250	1141.8
7.250000	1170.4
7.253750	1145.9
7.257500	1148.1
7.261250	1138.7
7.265000	1178.7
7.268750	1190.2
7.272500	1126.5
7.276250	1171.9
7.280000	1224.6
7.283750	1234.0
7.287500	1263.8
7.291250	1146.2
7.295000	1180.0
7.298750	1216.3
7.302500	1179.4
7.306250	1228.8
7.310000	1196.2
7.313750	1169.4
7.317500	1173.4
7.321250	1129.6
7.325000	1138.9
7.328750	1159.9
7.332500	1165.6
7.336250	1196.9
7.340000	1146.7
7.343750	1153.9
7.347500	1147.5
7.351250	1186.5
7.355000	1181.4
7.358750	1223.2
7.362500	1148.7
7.366250	1121.1
7.370000	1189.5
7.373750	1147.2
7.377500	1125.6
7.381250	1175.3
7.385000	1159.4
7.388750	1152.0
7.392500	1186.6
7.396250	1209.0
7.400000	1164.9
7.403750	1155.5
7.407500	1173.4
7.411250	1179.4
7.415000	1251.0
7.418750	1251.7
7.422500	1193.6
7.426250	1130.1
7.430000	1206.8
7.433750	1195.7
7.437500	1131.8
7.441250	1127.8
7.445000	1250.7
7.448750	1186.0
7.452500	1134.4
7.456250	1201.8
7.460000	1196.7
7.463750	1123.1
7.467500	1151.1
7.471250	1218.8
7.475000	1209.0
7.478750	1234.5
7.482500	1190.6
7.486250	1135.1
7.490000	1114.6
7.493750	1195.3
7.497500	1238.1
7.501250	1218.9
7.505000	1198.9
7.508750	1129.1
7.512500	1189.9
7.516250	1142.3
7.520000	1166.6
7.523750	1179.9
7.527500	1198.9
7.531250	1126.4
7.535000	1154.4
7.538750	1088.5
7.542500	1236.5
7.546250	1173.8
7.550000	1193.7
7.553750	1180.5
7.557500	1186.8
7.561250	1131.2
7.565000	1195.2
7.568750	1219.2
7.572500	1201.2
7.576250	1190.2
7.580000	1180.1
7.583750	1187.6
7.587500	1243.0
7.591250	1192.0
7.595000	1151.4
7.598750	1174.2
7.602500	1113.7
7.606250	1156.6
7.610000	1164.2
7.613750	1092.6
7.617500	1143.3
7.621250	1222.0
7.625000	1188.0
7.628750	1195.6
7.632500	1170.7
7.636250	1170.2
7.640000	1181.9
7.643750	1131.3
7.647500	1110.0
7.651250	1185.3
7.655000	1191.5
7.658750	1259.3
7.662500	1234.4
7.666250	1173.4
7.670000	1168.1
7.673750	1200.1
7.677500	1219.9
7.681250	1249.6
7.685000	1223.9
7.688750	1179.8
7.692500	1222.1
7.696250	1233.1
7.700000	1242.4
7.703750	1194.1
7.707500	1165.7
7.711250	1163.5
7.715000	1185.4
7.718750	1199.6
7.722500	1121.0
7.726250	1160.7
7.730000	1216.0
7.733750	1206.2
7.737500	1206.3
7.741250	1158.3
7.745000	1186.3
7.748750	1220.8
7.752500	1153.8
7.756250	1239.7
7.760000	1212.1
7.763750	1232.3
7.767500	1194.2
7.771250	1149.7
7.775000	1206.6
7.778750	1190.8
7.782500	1232.9
7.786250	1207.3
7.790000	1168.1
7.793750	1225.8
7.797500	1218.8
7.801250	1184.3
7.805000	1189.2
7.808750	1148.7
7.812500	1169.6
7.816250	1276.3
7.820000	1229.9
7.823750	1200.3
7.827500	1247.5
7.831250	1257.8
7.835000	1233.6
7.838750	1184.0
7.842500	1203.6
7.846250	1302.4
7.850000	1205.7
7.853750	1217.6
7.857500	1220.2
7.861250	1227.4
7.865000	1228.5
7.868750	1191.3
7.872500	1186.6
7.876250	1312.3
7.880000	1170.7
7.883750	1243.3
7.887500	1244.1
7.891250	1218.4
7.895000	1265.5
7.898750	1285.5
7.902500	1222.3
7.906250	1239.9
7.910000	1226.2
7.913750	1241.4
7.917500	1305.5
7.921250	1313.9
7.925000	1310.7
7.928750	1291.4
7.932500	1293.2
7.936250	1316.8
7.940000	1350.2
7.943750	1368.7
7.947500	1372.8
7.951250	1468.1
7.955000	1442.0
7.958750	1499.7
7.962500	1518.5
7.966250	1594.0
7.970000	1617.2
7.973750	1751.1
7.977500	1916.5
7.981250	1978.8
7.985000	2265.4
7.988750	2507.1
7.992500	2713.6
7.996250	3006.0
8.000000	3102.1
8.003750	3106.9
8.007500	2880.2
8.011250	2680.7
8.015000	2477.7
8.018750	2304.9
8.022500	2013.1
8.026250	1950.8
8.030000	1844.0
8.033750	1661.1
8.037500	1564.2
8.041250	1588.3
8.045000	1423.4
8.048750	1452.6
8.052500	1433.0
8.056250	1397.8
8.060000	1386.3
8.063750	1332.7
8.067500	1307.0
8.071250	1345.4
8.075000	1303.7
8.078750	1262.3
8.082500	1293.0
8.086250	1331.2
8.090000	1232.4
8.093750	1281.8
8.097500	1258.3
8.101250	1264.5
8.105000	1242.6
8.108750	1269.6
8.112500	1236.0
8.116250	1189.1
8.120000	1179.8
8.123750	1199.3
8.127500	1294.5
8.131250	1239.3
8.135000	1248.1
8.138750	1267.0
8.142500	1247.4
8.146250	1166.1
8.150000	1255.5
8.153750	1212.7
8.157500	1214.4
8.161250	1214.3
8.165000	1167.1
8.168750	1256.2
8.172500	1307.0
8.176250	1260.4
8.180000	1250.9
8.183750	1209.2
8.187500	1243.0
8.191250	1177.8
8.195000	1190.4
8.198750	1211.8
8.202500	1286.1
8.206250	1275.0
8.210000	1175.3
8.213750	1193.8
8.217500	1257.2
8.221250	1230.5
8.225000	1221.6
8.228750	1246.8
8.232500	1224.9
8.236250	1217.6
8.240000	1200.9
8.243750	1249.0
8.247500	1204.3
8.251250	1202.3
8.255000	1202.4
8.258750	1193.1
8.262500	1220.1
8.266250	1238.3
8.270000	1217.2
8.273750	1225.1
8.277500	1204.2
8.281250	1226.4
8.285000	1218.1
8.288750	1228.5
8.292500	1175.2
8.296250	1246.7
8.300000	1205.1
8.303750	1240.6
8.307500	1225.7
8.311250	1241.5
8.315000	1202.8
8.318750	1233.4
8.322500	1286.7
8.326250	1225.4
8.330000	1209.7
8.333750	1229.5
8.337500	1151.3
8.341250	1197.8
8.345000	1205.3
8.348750	1256.8
8.352500	1218.1
8.356250	1291.6
8.360000	1233.1
8.363750	1209.8
8.367500	1188.4
8.371250	1186.8
8.375000	1213.5
8.378750	1252.5
8.382500	1218.2
8.386250	1202.6
8.390000	1252.5
8.393750	1181.0
8.397500	1246.3
8.401250	1194.6
8.405000	1200.7
8.408750	1213.0
8.412500	1232.4
8.416250	1278.6
8.420000	1216.9
8.423750	1250.4
8.427500	1182.5
8.431250	1244.6
8.435000	1159.5
8.438750	1174.1
8.442500	1259.1
8.446250	1257.6
8.450000	1285.6
8.453750	1292.6
8.457500	1247.4
8.461250	1210.7
8.465000	1182.7
8.468750	1291.0
8.472500	1253.7
8.476250	1291.9
8.480000	1220.1
8.483750	1213.5
8.487500	1250.4
8.491250	1294.2
8.495000	1184.4
8.498750	1231.5
8.502500	1220.0
8.506250	1203.1
8.510000	1261.6
8.513750	1270.8
8.517500	1243.6
8.521250	1230.2
8.525000	1269.1
8.528750	1257.0
8.532500	1262.9
8.536250	1245.5
8.540000	1296.9
8.543750	1268.0
8.547500	1285.9
8.551250	1289.7
8.555000	1281.2
8.558750	1289.7
8.562500	1220.4
8.566250	1279.4
8.570000	1210.2
8.573750	1306.2
8.577500	1316.3
8.581250	1317.7
8.585000	1260.9
8.588750	1229.9
8.592500	1274.0
8.596250	1319.2
8.600000	1271.3
8.603750	1285.0
8.607500	1271.0
8.611250	1322.8
8.615000	1239.6
8.618750	1291.3
8.622500	1293.1
8.626250	1237.7
8.630000	1299.3
8.633750	1353.8
8.637500	1268.6
8.641250	1315.2
8.645000	1304.8
8.648750	1286.1
8.652500	1268.1
8.656250	1327.5
8.660000	1261.3
8.663750	1321.0
8.667500	1321.8
8.671250	1287.7
8.675000	1308.1
8.678750	1335.1
8.682500	1261.7
8.686250	1257.0
8.690000	1295.6
8.693750	1267.8
8.697500	1350.0
8.701250	1298.6
8.705000	1309.3
8.708750	1300.1
8.712500	1327.2
8.716250	1425.1
8.720000	1387.6
8.723750	1356.1
8.727500	1315.0
8.731250	1333.5
8.735000	1311.4
8.738750	1314.4
8.742500	1324.8
8.746250	1356.9
8.750000	1309.6
8.753750	1326.8
8.757500	1372.0
8.761250	1379.1
8.765000	1351.8
8.768750	1420.9
8.772500	1428.6
8.776250	1441.5
8.780000	1363.7
8.783750	1368.8
8.787500	1359.6
8.791250	1372.9
8.795000	1376.2
8.798750	1364.1
8.802500	1393.3
8.806250	1441.8
8.810000	1372.7
8.813750	1421.1
8.817500	1433.9
8.821250	1484.0
8.825000	1446.1
8.828750	1509.5
8.832500	1511.2
8.836250	1486.5
8.840000	1499.0
8.843750	1461.2
8.847500	1535.5
8.851250	1531.1
8.855000	1539.9
8.858750	1608.8
8.862500	1570.8
8.866250	1590.8
8.870000	1575.4
8.873750	1565.3
8.877500	1595.6
8.881250	1619.3
8.885000	1673.6
8.888750	1668.2
8.892500	1617.1
8.896250	1662.7
8.900000	1703.6
8.903750	1834.5
8.907500	1749.8
8.911250	1714.7
8.915000	1725.4
8.918750	1762.9
8.922500	1826.5
8.926250	1890.0
8.930000	1918.1
8.933750	1950.5
8.937500	1978.2
8.941250	2047.3
8.945000	2178.7
8.948750	2113.2
8.952500	2137.0
8.956250	2273.7
8.960000	2303.2
8.963750	2315.0
8.967500	2411.4
8.971250	2511.5
8.975000	2672.2
8.978750	2743.8
8.982500	2931.1
8.986250	3157.0
8.990000	3176.5
8.993750	3233.8
8.997500	3484.9
9.001250	3667.3
9.005000	3876.5
9.008750	4063.7
9.012500	4147.2
9.016250	4402.4
9.020000	4687.9
9.023750	4852.1
9.027500	5153.1
9.031250	5161.6
9.035000	5332.2
9.038750	5458.5
9.042500	5556.5
9.046250	5698.9
9.050000	5685.9
9.053750	5701.4
9.057500	5774.7
9.061250	5769.9
9.065000	5590.2
9.068750	5542.5
9.072500	5561.5
9.076250	5399.6
9.080000	5308.8
9.083750	5238.6
9.087500	5132.2
9.091250	4890.4
9.095000	4779.4
9.098750	4663.3
9.102500	4512.5
9.106250	4367.5
9.110000	4240.9
9.113750	4043.1
9.117500	4026.1
9.121250	3883.5
9.125000	3714.0
9.128750	3592.4
9.132500	3418.3
9.136250	3385.8
9.140000	3262.3
9.143750	3146.9
9.147500	3078.2
9.151250	2958.2
9.155000	2811.8
9.158750	2737.7
9.162500	2696.9
9.166250	2572.2
9.170000	2481.7
9.173750	2371.4
9.177500	2424.1
9.181250	2417.7
9.185000	2316.3
9.188750	2302.8
9.192500	2164.8
9.196250	2121.4
9.200000	2143.8
9.203750	2016.5
9.207500	1996.3
9.211250	1999.7
9.215000	1971.0
9.218750	1960.6
9.222500	1794.3
9.226250	1839.5
9.230000	1828.9
9.233750	1760.1
9.237500	1740.0
9.241250	1742.1
9.245000	1783.6
9.248750	1679.7
9.252500	1656.2
9.256250	1646.7
9.260000	1678.1
9.263750	1631.0
9.267500	1668.2
9.271250	1594.3
9.275000	1630.3
9.278750	1567.3
9.282500	1500.3
9.286250	1546.1
9.290000	1600.5
9.293750	1499.2
9.297500	1500.2
9.301250	1529.0
9.305000	1487.0
9.308750	1502.9
9.312500	1532.8
9.316250	1514.6
9.320000	1464.7
9.323750	1455.5
9.327500	1467.2
9.331250	1491.6
9.335000	1394.5
9.338750	1422.4
9.342500	1454.4
9.346250	1457.4
9.350000	1409.5
9.353750	1469.4
9.357500	1391.1
9.361250	1413.5
9.365000	1378.6
9.368750	1464.0
9.372500	1480.3
9.376250	1397.8
9.380000	1390.6
9.383750	1343.8
9.387500	1345.3
9.391250	1363.0
9.395000	1405.2
9.398750	1438.6
9.402500	1380.7
9.406250	1455.8
9.410000	1390.0
9.413750	1286.2
9.417500	1382.2
9.421250	1380.3
9.425000	1312.7
9.428750	1355.9
9.432500	1337.4
9.436250	1409.9
9.440000	1369.4
9.443750	1264.3
9.447500	1382.1
9.451250	1311.6
9.455000	1303.2
9.458750	1369.9
9.462500	1359.6
9.466250	1372.7
9.470000	1348.6
9.473750	1355.7
9.477500	1360.2
9.481250	1293.2
9.485000	1310.5
9.488750	1292.6
9.492500	1400.4
9.496250	1342.0
[truncated: 18,801 more rows]
