# Supplementary material for: pdCIFplotter: visualizing powder diffraction data in pdCIF format
Source: J Appl Crystallogr. 2022 May 25;55(Pt 3):631–7. doi: 10.1107/S1600576722003478 (PMC9172038; doi:10.1107/S1600576722003478)
Supplement: Supplementary file 5 [file j-55-00631-sup5.zip › fourth/xy_data/LK-N1_028-028_mergeRollSum.xy]

2.000000	431.6
2.003750	434.0
2.007500	458.1
2.011250	400.7
2.015000	404.1
2.018750	422.1
2.022500	439.1
2.026250	432.7
2.030000	435.5
2.033750	423.9
2.037500	480.2
2.041250	446.2
2.045000	453.6
2.048750	436.1
2.052500	458.1
2.056250	471.9
2.060000	446.6
2.063750	488.9
2.067500	434.1
2.071250	466.1
2.075000	462.1
2.078750	436.0
2.082500	437.9
2.086250	417.3
2.090000	424.2
2.093750	456.7
2.097500	468.4
2.101250	476.3
2.105000	486.5
2.108750	442.1
2.112500	481.6
2.116250	477.9
2.120000	470.3
2.123750	487.8
2.127500	508.0
2.131250	486.0
2.135000	480.0
2.138750	497.5
2.142500	501.4
2.146250	494.5
2.150000	466.9
2.153750	482.7
2.157500	546.8
2.161250	497.1
2.165000	505.8
2.168750	524.1
2.172500	515.1
2.176250	501.3
2.180000	512.5
2.183750	492.8
2.187500	458.3
2.191250	495.4
2.195000	497.1
2.198750	500.6
2.202500	548.9
2.206250	527.3
2.210000	526.8
2.213750	532.2
2.217500	521.5
2.221250	521.4
2.225000	531.0
2.228750	511.2
2.232500	520.6
2.236250	494.7
2.240000	532.6
2.243750	527.1
2.247500	521.4
2.251250	513.5
2.255000	533.3
2.258750	508.9
2.262500	550.9
2.266250	486.8
2.270000	523.1
2.273750	531.7
2.277500	522.9
2.281250	566.4
2.285000	562.8
2.288750	543.8
2.292500	545.7
2.296250	542.4
2.300000	535.7
2.303750	544.7
2.307500	564.7
2.311250	567.1
2.315000	558.5
2.318750	594.9
2.322500	543.6
2.326250	606.4
2.330000	639.7
2.333750	618.5
2.337500	599.2
2.341250	614.6
2.345000	608.9
2.348750	622.9
2.352500	641.3
2.356250	693.0
2.360000	630.7
2.363750	630.9
2.367500	643.6
2.371250	692.9
2.375000	703.4
2.378750	698.0
2.382500	672.9
2.386250	699.7
2.390000	713.8
2.393750	679.3
2.397500	714.2
2.401250	693.8
2.405000	741.0
2.408750	738.5
2.412500	718.2
2.416250	722.0
2.420000	758.6
2.423750	737.6
2.427500	730.1
2.431250	785.2
2.435000	798.3
2.438750	798.0
2.442500	764.4
2.446250	825.4
2.450000	800.0
2.453750	846.4
2.457500	869.6
2.461250	846.1
2.465000	851.8
2.468750	860.9
2.472500	884.1
2.476250	969.4
2.480000	998.2
2.483750	930.7
2.487500	976.3
2.491250	983.7
2.495000	972.2
2.498750	1005.5
2.502500	1031.0
2.506250	1023.4
2.510000	981.5
2.513750	1018.6
2.517500	1127.9
2.521250	1008.5
2.525000	1069.4
2.528750	1033.6
2.532500	1061.5
2.536250	1053.4
2.540000	1155.7
2.543750	1189.3
2.547500	1098.1
2.551250	1142.1
2.555000	1209.4
2.558750	1180.0
2.562500	1151.7
2.566250	1238.6
2.570000	1214.8
2.573750	1168.4
2.577500	1210.3
2.581250	1224.4
2.585000	1234.1
2.588750	1139.4
2.592500	1195.2
2.596250	1184.8
2.600000	1276.4
2.603750	1222.7
2.607500	1164.0
2.611250	1195.4
2.615000	1268.1
2.618750	1207.7
2.622500	1226.2
2.626250	1196.1
2.630000	1183.1
2.633750	1236.3
2.637500	1218.4
2.641250	1193.3
2.645000	1212.8
2.648750	1235.8
2.652500	1165.7
2.656250	1196.3
2.660000	1179.1
2.663750	1189.8
2.667500	1194.5
2.671250	1240.5
2.675000	1232.8
2.678750	1279.3
2.682500	1189.4
2.686250	1181.6
2.690000	1168.3
2.693750	1256.0
2.697500	1194.4
2.701250	1158.6
2.705000	1229.0
2.708750	1158.9
2.712500	1197.3
2.716250	1166.5
2.720000	1229.7
2.723750	1151.4
2.727500	1256.6
2.731250	1131.6
2.735000	1176.1
2.738750	1198.8
2.742500	1175.2
2.746250	1220.2
2.750000	1247.9
2.753750	1163.1
2.757500	1197.8
2.761250	1147.4
2.765000	1215.1
2.768750	1170.9
2.772500	1222.4
2.776250	1200.2
2.780000	1207.9
2.783750	1218.4
2.787500	1186.7
2.791250	1168.3
2.795000	1145.6
2.798750	1178.2
2.802500	1200.6
2.806250	1161.4
2.810000	1144.5
2.813750	1176.2
2.817500	1296.5
2.821250	1175.6
2.825000	1195.3
2.828750	1096.8
2.832500	1190.8
2.836250	1274.8
2.840000	1181.3
2.843750	1166.5
2.847500	1118.0
2.851250	1168.3
2.855000	1172.0
2.858750	1214.6
2.862500	1173.1
2.866250	1188.3
2.870000	1151.2
2.873750	1162.9
2.877500	1196.2
2.881250	1192.3
2.885000	1141.8
2.888750	1148.3
2.892500	1174.5
2.896250	1133.3
2.900000	1174.1
2.903750	1178.6
2.907500	1225.3
2.911250	1142.9
2.915000	1175.8
2.918750	1181.7
2.922500	1132.8
2.926250	1102.7
2.930000	1218.4
2.933750	1167.9
2.937500	1177.9
2.941250	1180.2
2.945000	1175.7
2.948750	1169.4
2.952500	1126.4
2.956250	1173.3
2.960000	1193.0
2.963750	1138.2
2.967500	1132.9
2.971250	1117.5
2.975000	1075.9
2.978750	1184.5
2.982500	1157.5
2.986250	1167.9
2.990000	1163.8
2.993750	1164.9
2.997500	1128.5
3.001250	1152.2
3.005000	1170.6
3.008750	1153.9
3.012500	1189.0
3.016250	1185.2
3.020000	1167.5
3.023750	1207.2
3.027500	1152.8
3.031250	1131.9
3.035000	1110.3
3.038750	1158.2
3.042500	1158.9
3.046250	1168.2
3.050000	1177.0
3.053750	1148.8
3.057500	1125.7
3.061250	1196.1
3.065000	1178.4
3.068750	1240.5
3.072500	1143.2
3.076250	1088.2
3.080000	1153.8
3.083750	1162.0
3.087500	1160.2
3.091250	1163.2
3.095000	1149.5
3.098750	1208.6
3.102500	1157.7
3.106250	1212.4
3.110000	1179.8
3.113750	1171.5
3.117500	1188.7
3.121250	1173.9
3.125000	1201.8
3.128750	1154.7
3.132500	1128.7
3.136250	1158.2
3.140000	1197.4
3.143750	1098.9
3.147500	1198.1
3.151250	1205.7
3.155000	1139.0
3.158750	1207.7
3.162500	1157.5
3.166250	1148.6
3.170000	1161.1
3.173750	1180.6
3.177500	1181.2
3.181250	1170.1
3.185000	1154.5
3.188750	1142.8
3.192500	1149.8
3.196250	1164.7
3.200000	1105.3
3.203750	1160.3
3.207500	1221.9
3.211250	1132.0
3.215000	1148.0
3.218750	1171.7
3.222500	1159.9
3.226250	1152.2
3.230000	1154.7
3.233750	1156.7
3.237500	1141.5
3.241250	1139.0
3.245000	1159.6
3.248750	1141.2
3.252500	1172.2
3.256250	1113.0
3.260000	1134.2
3.263750	1166.2
3.267500	1141.3
3.271250	1152.4
3.275000	1149.9
3.278750	1157.3
3.282500	1139.7
3.286250	1163.9
3.290000	1134.2
3.293750	1180.1
3.297500	1177.9
3.301250	1173.4
3.305000	1187.3
3.308750	1154.6
3.312500	1125.1
3.316250	1193.2
3.320000	1165.2
3.323750	1066.5
3.327500	1127.5
3.331250	1141.9
3.335000	1102.7
3.338750	1095.0
3.342500	1164.4
3.346250	1182.1
3.350000	1154.5
3.353750	1137.7
3.357500	1162.4
3.361250	1187.4
3.365000	1157.1
3.368750	1116.3
3.372500	1128.7
3.376250	1141.3
3.380000	1215.7
3.383750	1144.6
3.387500	1171.6
3.391250	1167.0
3.395000	1169.9
3.398750	1201.0
3.402500	1143.1
3.406250	1087.0
3.410000	1155.1
3.413750	1143.0
3.417500	1115.9
3.421250	1120.1
3.425000	1159.6
3.428750	1193.7
3.432500	1143.6
3.436250	1183.0
3.440000	1144.4
3.443750	1107.3
3.447500	1152.7
3.451250	1126.6
3.455000	1163.0
3.458750	1148.1
3.462500	1166.6
3.466250	1185.8
3.470000	1139.0
3.473750	1192.0
3.477500	1134.9
3.481250	1158.8
3.485000	1123.9
3.488750	1119.5
3.492500	1117.3
3.496250	1111.4
3.500000	1171.7
3.503750	1220.0
3.507500	1125.2
3.511250	1154.0
3.515000	1195.1
3.518750	1163.2
3.522500	1151.5
3.526250	1141.8
3.530000	1150.1
3.533750	1160.1
3.537500	1159.8
3.541250	1155.8
3.545000	1173.3
3.548750	1185.2
3.552500	1166.0
3.556250	1145.9
3.560000	1179.5
3.563750	1158.5
3.567500	1165.3
3.571250	1132.9
3.575000	1161.2
3.578750	1175.9
3.582500	1159.3
3.586250	1143.6
3.590000	1142.3
3.593750	1162.0
3.597500	1134.9
3.601250	1219.5
3.605000	1138.9
3.608750	1106.8
3.612500	1113.6
3.616250	1113.8
3.620000	1141.5
3.623750	1206.8
3.627500	1121.8
3.631250	1190.7
3.635000	1239.9
3.638750	1120.3
3.642500	1166.1
3.646250	1133.9
3.650000	1122.3
3.653750	1143.3
3.657500	1115.7
3.661250	1137.5
3.665000	1088.5
3.668750	1123.7
3.672500	1112.6
3.676250	1126.0
3.680000	1183.2
3.683750	1151.0
3.687500	1131.2
3.691250	1127.0
3.695000	1112.0
3.698750	1135.7
3.702500	1156.3
3.706250	1144.3
3.710000	1182.0
3.713750	1224.3
3.717500	1162.2
3.721250	1160.9
3.725000	1119.3
3.728750	1141.4
3.732500	1167.3
3.736250	1120.1
3.740000	1100.6
3.743750	1092.0
3.747500	1151.3
3.751250	1140.0
3.755000	1084.0
3.758750	1153.9
3.762500	1148.2
3.766250	1148.9
3.770000	1147.7
3.773750	1171.8
3.777500	1146.2
3.781250	1134.0
3.785000	1091.6
3.788750	1218.3
3.792500	1204.6
3.796250	1110.9
3.800000	1139.2
3.803750	1188.2
3.807500	1077.4
3.811250	1121.7
3.815000	1172.1
3.818750	1168.8
3.822500	1134.3
3.826250	1086.3
3.830000	1141.9
3.833750	1144.9
3.837500	1144.9
3.841250	1096.2
3.845000	1110.0
3.848750	1090.7
3.852500	1180.3
3.856250	1132.8
3.860000	1172.4
3.863750	1133.6
3.867500	1138.9
3.871250	1146.2
3.875000	1125.7
3.878750	1098.4
3.882500	1094.3
3.886250	1174.5
3.890000	1153.6
3.893750	1120.1
3.897500	1173.2
3.901250	1167.8
3.905000	1163.7
3.908750	1083.9
3.912500	1107.1
3.916250	1100.6
3.920000	1144.9
3.923750	1092.3
3.927500	1147.4
3.931250	1116.8
3.935000	1120.2
3.938750	1199.9
3.942500	1160.3
3.946250	1113.1
3.950000	1175.9
3.953750	1134.5
3.957500	1148.9
3.961250	1144.8
3.965000	1170.7
3.968750	1124.1
3.972500	1168.3
3.976250	1125.7
3.980000	1088.3
3.983750	1168.1
3.987500	1184.1
3.991250	1165.4
3.995000	1140.5
3.998750	1085.4
4.002500	1093.2
4.006250	1165.8
4.010000	1193.4
4.013750	1109.9
4.017500	1190.1
4.021250	1114.6
4.025000	1168.4
4.028750	1098.0
4.032500	1165.6
4.036250	1177.7
4.040000	1116.0
4.043750	1177.4
4.047500	1111.3
4.051250	1126.9
4.055000	1124.7
4.058750	1099.5
4.062500	1129.3
4.066250	1095.8
4.070000	1118.8
4.073750	1181.1
4.077500	1162.4
4.081250	1183.0
4.085000	1127.2
4.088750	1125.7
4.092500	1069.3
4.096250	1150.0
4.100000	1133.8
4.103750	1096.0
4.107500	1130.7
4.111250	1132.5
4.115000	1131.4
4.118750	1153.9
4.122500	1186.7
4.126250	1159.1
4.130000	1151.7
4.133750	1119.9
4.137500	1142.4
4.141250	1155.6
4.145000	1163.5
4.148750	1111.2
4.152500	1123.5
4.156250	1120.0
4.160000	1170.4
4.163750	1148.8
4.167500	1118.9
4.171250	1167.6
4.175000	1152.0
4.178750	1094.6
4.182500	1155.1
4.186250	1131.3
4.190000	1136.2
4.193750	1107.7
4.197500	1169.8
4.201250	1227.1
4.205000	1164.8
4.208750	1163.0
4.212500	1163.1
4.216250	1101.8
4.220000	1170.6
4.223750	1163.5
4.227500	1147.8
4.231250	1111.5
4.235000	1111.8
4.238750	1109.9
4.242500	1161.5
4.246250	1154.4
4.250000	1142.7
4.253750	1166.0
4.257500	1152.7
4.261250	1081.6
4.265000	1091.8
4.268750	1178.9
4.272500	1139.4
4.276250	1165.2
4.280000	1138.7
4.283750	1162.1
4.287500	1105.1
4.291250	1121.0
4.295000	1129.3
4.298750	1116.3
4.302500	1170.3
4.306250	1157.4
4.310000	1089.7
4.313750	1112.8
4.317500	1142.2
4.321250	1127.6
4.325000	1138.3
4.328750	1076.1
4.332500	1101.0
4.336250	1119.8
4.340000	1135.4
4.343750	1082.1
4.347500	1108.4
4.351250	1097.7
4.355000	1137.7
4.358750	1124.5
4.362500	1088.9
4.366250	1129.5
4.370000	1168.8
4.373750	1111.4
4.377500	1168.6
4.381250	1115.7
4.385000	1153.0
4.388750	1156.2
4.392500	1114.5
4.396250	1130.1
4.400000	1147.7
4.403750	1131.3
4.407500	1160.6
4.411250	1170.9
4.415000	1143.1
4.418750	1148.7
4.422500	1110.0
4.426250	1102.8
4.430000	1163.7
4.433750	1177.5
4.437500	1169.4
4.441250	1143.8
4.445000	1164.0
4.448750	1079.5
4.452500	1103.7
4.456250	1080.3
4.460000	1122.5
4.463750	1154.9
4.467500	1174.3
4.471250	1092.0
4.475000	1078.9
4.478750	1078.4
4.482500	1080.0
4.486250	1128.2
4.490000	1092.2
4.493750	1146.1
4.497500	1103.4
4.501250	1099.5
4.505000	1124.6
4.508750	1154.7
4.512500	1170.3
4.516250	1079.5
4.520000	1089.6
4.523750	1108.4
4.527500	1107.4
4.531250	1109.8
4.535000	1161.7
4.538750	1103.1
4.542500	1161.5
4.546250	1163.7
4.550000	1242.3
4.553750	1221.8
4.557500	1144.0
4.561250	1150.0
4.565000	1162.4
4.568750	1116.8
4.572500	1102.7
4.576250	1115.3
4.580000	1122.3
4.583750	1118.1
4.587500	1141.6
4.591250	1110.6
4.595000	1095.6
4.598750	1144.0
4.602500	1117.8
4.606250	1082.3
4.610000	1123.3
4.613750	1123.4
4.617500	1130.7
4.621250	1118.4
4.625000	1112.9
4.628750	1173.6
4.632500	1126.3
4.636250	1124.8
4.640000	1163.4
4.643750	1103.9
4.647500	1157.8
4.651250	1060.4
4.655000	1076.8
4.658750	1147.0
4.662500	1141.4
4.666250	1128.4
4.670000	1172.8
4.673750	1091.0
4.677500	1124.8
4.681250	1138.8
4.685000	1083.0
4.688750	1128.2
4.692500	1121.9
4.696250	1103.3
4.700000	1147.0
4.703750	1126.7
4.707500	1141.5
4.711250	1115.8
4.715000	1178.6
4.718750	1153.9
4.722500	1172.9
4.726250	1131.1
4.730000	1113.1
4.733750	1163.5
4.737500	1209.0
4.741250	1116.6
4.745000	1090.3
4.748750	1159.6
4.752500	1121.9
4.756250	1210.1
4.760000	1160.4
4.763750	1111.4
4.767500	1181.0
4.771250	1159.0
4.775000	1124.6
4.778750	1113.2
4.782500	1151.5
4.786250	1123.0
4.790000	1097.7
4.793750	1109.8
4.797500	1128.5
4.801250	1118.4
4.805000	1121.6
4.808750	1126.9
4.812500	1143.0
4.816250	1101.3
4.820000	1129.2
4.823750	1162.6
4.827500	1137.3
4.831250	1164.7
4.835000	1172.0
4.838750	1122.6
4.842500	1077.1
4.846250	1105.1
4.850000	1167.9
4.853750	1128.8
4.857500	1067.6
4.861250	1148.4
4.865000	1080.7
4.868750	1085.2
4.872500	1175.5
4.876250	1150.4
4.880000	1171.3
4.883750	1099.3
4.887500	1155.2
4.891250	1157.9
4.895000	1104.7
4.898750	1069.7
4.902500	1087.3
4.906250	1125.2
4.910000	1155.7
4.913750	1104.5
4.917500	1097.8
4.921250	1133.9
4.925000	1166.8
4.928750	1186.1
4.932500	1122.3
4.936250	1119.9
4.940000	1142.0
4.943750	1051.9
4.947500	1115.8
4.951250	1135.9
4.955000	1073.1
4.958750	1105.7
4.962500	1114.3
4.966250	1142.9
4.970000	1171.7
4.973750	1092.6
4.977500	1150.0
4.981250	1201.9
4.985000	1188.5
4.988750	1133.0
4.992500	1172.9
4.996250	1133.6
5.000000	1086.7
5.003750	1124.7
5.007500	1127.1
5.011250	1121.4
5.015000	1094.4
5.018750	1079.0
5.022500	1139.8
5.026250	1135.0
5.030000	1114.2
5.033750	1180.5
5.037500	1119.1
5.041250	1123.9
5.045000	1196.0
5.048750	1186.3
5.052500	1147.6
5.056250	1117.0
5.060000	1166.7
5.063750	1124.1
5.067500	1135.7
5.071250	1130.8
5.075000	1175.3
5.078750	1175.4
5.082500	1110.8
5.086250	1114.9
5.090000	1100.4
5.093750	1108.3
5.097500	1121.4
5.101250	1136.4
5.105000	1148.5
5.108750	1141.8
5.112500	1164.9
5.116250	1144.1
5.120000	1117.4
5.123750	1128.6
5.127500	1165.0
5.131250	1172.3
5.135000	1167.3
5.138750	1161.0
5.142500	1195.6
5.146250	1202.3
5.150000	1220.0
5.153750	1109.8
5.157500	1121.2
5.161250	1152.1
5.165000	1162.0
5.168750	1116.6
5.172500	1190.7
5.176250	1158.5
5.180000	1172.5
5.183750	1165.7
5.187500	1102.6
5.191250	1149.7
5.195000	1171.3
5.198750	1166.3
5.202500	1171.8
5.206250	1158.4
5.210000	1120.1
5.213750	1161.4
5.217500	1120.6
5.221250	1182.7
5.225000	1146.9
5.228750	1196.1
5.232500	1185.3
5.236250	1211.7
5.240000	1135.1
5.243750	1182.8
5.247500	1169.7
5.251250	1155.8
5.255000	1117.7
5.258750	1140.7
5.262500	1195.8
5.266250	1187.6
5.270000	1178.6
5.273750	1162.6
5.277500	1151.8
5.281250	1123.9
5.285000	1133.0
5.288750	1132.7
5.292500	1131.2
5.296250	1120.1
5.300000	1156.4
5.303750	1099.0
5.307500	1109.2
5.311250	1141.6
5.315000	1125.0
5.318750	1129.6
5.322500	1182.2
5.326250	1099.5
5.330000	1107.0
5.333750	1146.6
5.337500	1178.6
5.341250	1160.4
5.345000	1191.3
5.348750	1172.1
5.352500	1148.8
5.356250	1187.9
5.360000	1099.1
5.363750	1174.4
5.367500	1204.4
5.371250	1110.5
5.375000	1162.0
5.378750	1143.0
5.382500	1151.0
5.386250	1168.2
5.390000	1187.1
5.393750	1122.6
5.397500	1098.1
5.401250	1110.0
5.405000	1078.6
5.408750	1170.4
5.412500	1169.4
5.416250	1118.5
5.420000	1095.0
5.423750	1198.4
5.427500	1121.7
5.431250	1087.1
5.435000	1121.9
5.438750	1043.1
5.442500	1120.1
5.446250	1157.9
5.450000	1082.5
5.453750	1120.6
5.457500	1152.2
5.461250	1117.8
5.465000	1166.5
5.468750	1124.9
5.472500	1139.6
5.476250	1130.3
5.480000	1123.7
5.483750	1136.3
5.487500	1157.5
5.491250	1096.6
5.495000	1047.1
5.498750	1086.6
5.502500	1085.3
5.506250	1130.4
5.510000	1141.5
5.513750	1045.6
5.517500	1097.3
5.521250	1146.2
5.525000	1030.3
5.528750	1147.7
5.532500	1158.6
5.536250	1133.3
5.540000	1166.1
5.543750	1164.5
5.547500	1135.1
5.551250	1136.3
5.555000	1066.3
5.558750	1132.8
5.562500	1154.9
5.566250	1148.7
5.570000	1162.7
5.573750	1177.1
5.577500	1160.8
5.581250	1194.3
5.585000	1171.1
5.588750	1105.4
5.592500	1089.0
5.596250	1204.9
5.600000	1174.3
5.603750	1168.8
5.607500	1134.7
5.611250	1086.2
5.615000	1166.2
5.618750	1138.7
5.622500	1197.1
5.626250	1085.8
5.630000	1120.1
5.633750	1068.7
5.637500	1114.0
5.641250	1241.2
5.645000	1204.8
5.648750	1243.0
5.652500	1160.5
5.656250	1148.3
5.660000	1161.0
5.663750	1155.6
5.667500	1122.9
5.671250	1194.9
5.675000	1142.0
5.678750	1227.8
5.682500	1248.9
5.686250	1268.4
5.690000	1249.5
5.693750	1196.2
5.697500	1219.6
5.701250	1271.9
5.705000	1207.1
5.708750	1198.3
5.712500	1161.2
5.716250	1152.8
5.720000	1251.1
5.723750	1212.1
5.727500	1161.8
5.731250	1155.1
5.735000	1177.8
5.738750	1258.6
5.742500	1184.1
5.746250	1174.6
5.750000	1155.1
5.753750	1188.9
5.757500	1177.3
5.761250	1138.2
5.765000	1113.7
5.768750	1188.1
5.772500	1169.2
5.776250	1103.9
5.780000	1080.1
5.783750	1157.1
5.787500	1160.5
5.791250	1173.0
5.795000	1152.8
5.798750	1115.8
5.802500	1067.3
5.806250	1183.5
5.810000	1150.6
5.813750	1125.3
5.817500	1074.6
5.821250	1094.7
5.825000	1132.3
5.828750	1123.3
5.832500	1150.0
5.836250	1117.8
5.840000	1130.7
5.843750	1172.5
5.847500	1121.6
5.851250	1113.2
5.855000	1091.6
5.858750	1124.4
5.862500	1154.9
5.866250	1121.4
5.870000	1107.0
5.873750	1180.0
5.877500	1134.4
5.881250	1130.3
5.885000	1165.1
5.888750	1126.5
5.892500	1133.5
5.896250	1196.3
5.900000	1187.5
5.903750	1144.1
5.907500	1106.2
5.911250	1134.0
5.915000	1150.6
5.918750	1154.9
5.922500	1135.9
5.926250	1090.7
5.930000	1144.4
5.933750	1151.2
5.937500	1144.3
5.941250	1161.8
5.945000	1176.2
5.948750	1144.8
5.952500	1133.6
5.956250	1154.5
5.960000	1140.1
5.963750	1125.1
5.967500	1154.7
5.971250	1108.0
5.975000	1114.5
5.978750	1226.8
5.982500	1142.9
5.986250	1091.0
5.990000	1110.4
5.993750	1161.5
5.997500	1154.3
6.001250	1161.2
6.005000	1186.8
6.008750	1175.5
6.012500	1105.3
6.016250	1114.0
6.020000	1119.1
6.023750	1069.2
6.027500	1212.7
6.031250	1147.2
6.035000	1037.0
6.038750	1093.8
6.042500	1152.6
6.046250	1182.2
6.050000	1125.9
6.053750	1190.3
6.057500	1168.8
6.061250	1100.4
6.065000	1068.4
6.068750	1098.3
6.072500	1121.5
6.076250	1102.4
6.080000	1117.6
6.083750	1122.1
6.087500	1131.9
6.091250	1102.1
6.095000	1133.5
6.098750	1270.5
6.102500	1237.3
6.106250	1134.3
6.110000	1113.5
6.113750	1164.1
6.117500	1202.9
6.121250	1143.1
6.125000	1095.5
6.128750	1176.6
6.132500	1155.2
6.136250	1135.5
6.140000	1116.1
6.143750	1100.1
6.147500	1105.5
6.151250	1150.1
6.155000	1179.4
6.158750	1209.0
6.162500	1157.3
6.166250	1093.3
6.170000	1106.0
6.173750	1137.3
6.177500	1223.8
6.181250	1107.9
6.185000	1208.4
6.188750	1160.1
6.192500	1143.2
6.196250	1203.1
6.200000	1215.4
6.203750	1075.9
6.207500	1150.7
6.211250	1231.5
6.215000	1100.5
6.218750	1177.9
6.222500	1222.7
6.226250	1133.7
6.230000	1111.1
6.233750	1169.2
6.237500	1150.0
6.241250	1164.6
6.245000	1153.5
6.248750	1126.6
6.252500	1131.8
6.256250	1190.0
6.260000	1158.7
6.263750	1196.9
6.267500	1132.8
6.271250	1192.7
6.275000	1148.1
6.278750	1126.7
6.282500	1121.5
6.286250	1158.2
6.290000	1177.0
6.293750	1142.5
6.297500	1207.0
6.301250	1160.3
6.305000	1103.1
6.308750	1100.7
6.312500	1063.7
6.316250	1124.6
6.320000	1141.9
6.323750	1157.1
6.327500	1098.1
6.331250	1138.4
6.335000	1141.4
6.338750	1111.0
6.342500	1135.0
6.346250	1145.5
6.350000	1259.1
6.353750	1198.5
6.357500	1185.7
6.361250	1117.9
6.365000	1202.4
6.368750	1173.2
6.372500	1109.2
6.376250	1162.1
6.380000	1132.6
6.383750	1137.0
6.387500	1165.9
6.391250	1194.6
6.395000	1178.8
6.398750	1097.8
6.402500	1145.1
6.406250	1070.8
6.410000	1138.1
6.413750	1117.1
6.417500	1144.8
6.421250	1170.1
6.425000	1144.7
6.428750	1135.4
6.432500	1159.4
6.436250	1148.0
6.440000	1119.4
6.443750	1188.1
6.447500	1181.7
6.451250	1139.9
6.455000	1115.4
6.458750	1116.4
6.462500	1156.3
6.466250	1113.3
6.470000	1182.2
6.473750	1130.0
6.477500	1125.2
6.481250	1101.2
6.485000	1149.3
6.488750	1135.6
6.492500	1146.9
6.496250	1172.1
6.500000	1159.6
6.503750	1194.1
6.507500	1122.2
6.511250	1149.9
6.515000	1154.2
6.518750	1142.8
6.522500	1161.6
6.526250	1152.3
6.530000	1142.2
6.533750	1116.1
6.537500	1193.0
6.541250	1174.6
6.545000	1178.2
6.548750	1128.1
6.552500	1196.0
6.556250	1110.4
6.560000	1142.1
6.563750	1073.5
6.567500	1174.8
6.571250	1114.6
6.575000	1157.6
6.578750	1180.5
6.582500	1197.8
6.586250	1171.1
6.590000	1226.9
6.593750	1158.6
6.597500	1163.7
6.601250	1136.5
6.605000	1131.6
6.608750	1141.6
6.612500	1163.0
6.616250	1172.6
6.620000	1201.1
6.623750	1200.1
6.627500	1157.6
6.631250	1157.2
6.635000	1146.7
6.638750	1185.6
6.642500	1190.3
6.646250	1197.8
6.650000	1190.2
6.653750	1144.2
6.657500	1135.7
6.661250	1158.4
6.665000	1205.3
6.668750	1137.2
6.672500	1186.2
6.676250	1125.7
6.680000	1149.6
6.683750	1188.2
6.687500	1199.5
6.691250	1176.5
6.695000	1209.7
6.698750	1116.6
6.702500	1201.3
6.706250	1176.3
6.710000	1161.8
6.713750	1140.3
6.717500	1118.9
6.721250	1151.4
6.725000	1117.5
6.728750	1153.8
6.732500	1153.0
6.736250	1135.6
6.740000	1223.1
6.743750	1219.2
6.747500	1214.1
6.751250	1116.8
6.755000	1176.7
6.758750	1195.0
6.762500	1123.7
6.766250	1134.3
6.770000	1213.9
6.773750	1155.6
6.777500	1155.5
6.781250	1211.0
6.785000	1154.0
6.788750	1104.4
6.792500	1188.4
6.796250	1128.5
6.800000	1216.8
6.803750	1136.0
6.807500	1151.9
6.811250	1188.1
6.815000	1116.3
6.818750	1132.3
6.822500	1144.1
6.826250	1102.1
6.830000	1228.8
6.833750	1132.7
6.837500	1111.4
6.841250	1160.1
6.845000	1190.5
6.848750	1172.9
6.852500	1168.5
6.856250	1152.2
6.860000	1176.5
6.863750	1182.7
6.867500	1163.4
6.871250	1147.0
6.875000	1142.9
6.878750	1110.4
6.882500	1194.9
6.886250	1189.0
6.890000	1120.1
6.893750	1096.8
6.897500	1186.0
6.901250	1158.9
6.905000	1139.0
6.908750	1173.8
6.912500	1162.3
6.916250	1151.4
6.920000	1171.4
6.923750	1198.0
6.927500	1232.9
6.931250	1148.8
6.935000	1137.1
6.938750	1186.5
6.942500	1095.8
6.946250	1093.0
6.950000	1145.3
6.953750	1122.6
6.957500	1172.4
6.961250	1190.1
6.965000	1203.6
6.968750	1115.3
6.972500	1162.3
6.976250	1202.4
6.980000	1155.4
6.983750	1175.9
6.987500	1125.0
6.991250	1149.0
6.995000	1184.8
6.998750	1132.0
7.002500	1191.1
7.006250	1220.4
7.010000	1211.5
7.013750	1195.3
7.017500	1076.6
7.021250	1106.4
7.025000	1150.6
7.028750	1172.1
7.032500	1230.2
7.036250	1157.0
7.040000	1152.0
7.043750	1193.3
7.047500	1054.7
7.051250	1165.4
7.055000	1122.6
7.058750	1147.4
7.062500	1200.6
7.066250	1160.4
7.070000	1151.3
7.073750	1185.2
7.077500	1159.7
7.081250	1175.3
7.085000	1187.7
7.088750	1141.7
7.092500	1218.0
7.096250	1150.1
7.100000	1146.8
7.103750	1177.4
7.107500	1202.1
7.111250	1145.4
7.115000	1176.3
7.118750	1170.2
7.122500	1179.9
7.126250	1178.4
7.130000	1160.9
7.133750	1193.5
7.137500	1156.2
7.141250	1120.4
7.145000	1124.1
7.148750	1217.0
7.152500	1135.1
7.156250	1158.7
7.160000	1164.7
7.163750	1158.9
7.167500	1236.7
7.171250	1168.3
7.175000	1128.3
7.178750	1155.9
7.182500	1198.6
7.186250	1153.9
7.190000	1182.5
7.193750	1129.9
7.197500	1166.5
7.201250	1155.0
7.205000	1178.9
7.208750	1220.1
7.212500	1159.4
7.216250	1146.0
7.220000	1168.8
7.223750	1135.2
7.227500	1242.2
7.231250	1226.7
7.235000	1162.6
7.238750	1123.7
7.242500	1203.7
7.246250	1156.3
7.250000	1163.1
7.253750	1195.0
7.257500	1238.5
7.261250	1179.2
7.265000	1184.5
7.268750	1183.7
7.272500	1194.0
7.276250	1128.5
7.280000	1163.4
7.283750	1218.2
7.287500	1189.1
7.291250	1146.5
7.295000	1230.5
7.298750	1188.1
7.302500	1130.5
7.306250	1158.3
7.310000	1190.4
7.313750	1158.6
7.317500	1177.4
7.321250	1156.8
7.325000	1143.4
7.328750	1149.8
7.332500	1145.9
7.336250	1147.2
7.340000	1151.4
7.343750	1127.6
7.347500	1168.5
7.351250	1189.2
7.355000	1191.9
7.358750	1171.2
7.362500	1187.6
7.366250	1152.0
7.370000	1193.5
7.373750	1105.2
7.377500	1129.3
7.381250	1171.3
7.385000	1179.7
7.388750	1101.7
7.392500	1137.0
7.396250	1158.2
7.400000	1140.3
7.403750	1164.3
7.407500	1165.4
7.411250	1167.3
7.415000	1196.9
7.418750	1215.3
7.422500	1212.1
7.426250	1169.1
7.430000	1151.9
7.433750	1118.7
7.437500	1163.9
7.441250	1190.3
7.445000	1179.3
7.448750	1117.3
7.452500	1172.5
7.456250	1253.3
7.460000	1203.1
7.463750	1137.0
7.467500	1141.7
7.471250	1127.5
7.475000	1149.6
7.478750	1102.8
7.482500	1233.1
7.486250	1174.5
7.490000	1166.4
7.493750	1154.4
7.497500	1155.9
7.501250	1175.7
7.505000	1140.4
7.508750	1181.8
7.512500	1219.8
7.516250	1135.0
7.520000	1205.9
7.523750	1209.1
7.527500	1191.8
7.531250	1134.7
7.535000	1144.7
7.538750	1155.8
7.542500	1207.2
7.546250	1179.5
7.550000	1151.3
7.553750	1221.8
7.557500	1175.8
7.561250	1222.9
7.565000	1155.4
7.568750	1158.0
7.572500	1135.4
7.576250	1159.4
7.580000	1199.1
7.583750	1181.2
7.587500	1182.0
7.591250	1181.0
7.595000	1149.6
7.598750	1157.8
7.602500	1181.7
7.606250	1160.1
7.610000	1211.6
7.613750	1120.3
7.617500	1166.5
7.621250	1219.7
7.625000	1165.2
7.628750	1146.4
7.632500	1128.0
7.636250	1182.0
7.640000	1149.3
7.643750	1101.4
7.647500	1145.3
7.651250	1168.1
7.655000	1127.1
7.658750	1146.5
7.662500	1195.2
7.666250	1159.6
7.670000	1161.8
7.673750	1241.4
7.677500	1184.9
7.681250	1197.5
7.685000	1207.0
7.688750	1197.1
7.692500	1183.4
7.696250	1206.1
7.700000	1202.4
7.703750	1155.4
7.707500	1153.9
7.711250	1143.5
7.715000	1164.1
7.718750	1194.1
7.722500	1197.0
7.726250	1170.9
7.730000	1133.1
7.733750	1150.5
7.737500	1203.0
7.741250	1143.1
7.745000	1159.2
7.748750	1223.4
7.752500	1145.4
7.756250	1109.5
7.760000	1098.1
7.763750	1217.7
7.767500	1236.6
7.771250	1201.5
7.775000	1177.5
7.778750	1236.1
7.782500	1182.3
7.786250	1175.4
7.790000	1127.3
7.793750	1084.9
7.797500	1158.7
7.801250	1216.8
7.805000	1152.8
7.808750	1157.6
7.812500	1197.0
7.816250	1228.1
7.820000	1215.9
7.823750	1198.1
7.827500	1217.9
7.831250	1173.9
7.835000	1185.5
7.838750	1231.9
7.842500	1156.4
7.846250	1199.6
7.850000	1186.7
7.853750	1221.8
7.857500	1166.3
7.861250	1261.7
7.865000	1172.7
7.868750	1212.5
7.872500	1198.8
7.876250	1223.0
7.880000	1233.7
7.883750	1266.4
7.887500	1198.7
7.891250	1210.7
7.895000	1214.3
7.898750	1179.5
7.902500	1195.8
7.906250	1231.2
7.910000	1204.3
7.913750	1207.0
7.917500	1270.7
7.921250	1224.5
7.925000	1216.2
7.928750	1213.6
7.932500	1246.1
7.936250	1295.5
7.940000	1224.3
7.943750	1299.5
7.947500	1341.1
7.951250	1345.0
7.955000	1272.8
7.958750	1332.2
7.962500	1301.1
7.966250	1345.9
7.970000	1421.8
7.973750	1517.1
7.977500	1638.1
7.981250	1663.6
7.985000	1834.9
7.988750	1907.3
7.992500	2116.8
7.996250	2318.7
8.000000	2284.3
8.003750	2297.7
8.007500	2175.7
8.011250	2128.3
8.015000	1996.3
8.018750	1776.6
8.022500	1690.5
8.026250	1744.3
8.030000	1534.7
8.033750	1449.1
8.037500	1411.3
8.041250	1439.4
8.045000	1255.2
8.048750	1326.2
8.052500	1283.0
8.056250	1273.5
8.060000	1241.6
8.063750	1307.8
8.067500	1241.2
8.071250	1327.2
8.075000	1234.4
8.078750	1283.6
8.082500	1246.7
8.086250	1225.3
8.090000	1315.1
8.093750	1223.2
8.097500	1231.3
8.101250	1196.9
8.105000	1268.0
8.108750	1197.7
8.112500	1227.9
8.116250	1303.9
8.120000	1227.1
8.123750	1198.9
8.127500	1200.0
8.131250	1125.7
8.135000	1153.6
8.138750	1266.8
8.142500	1202.7
8.146250	1159.6
8.150000	1188.4
8.153750	1222.6
8.157500	1267.7
8.161250	1212.9
8.165000	1200.9
8.168750	1235.2
8.172500	1230.4
8.176250	1218.7
8.180000	1186.1
8.183750	1271.7
8.187500	1221.7
8.191250	1198.2
8.195000	1207.1
8.198750	1185.9
8.202500	1171.7
8.206250	1189.0
8.210000	1221.4
8.213750	1193.1
8.217500	1201.8
8.221250	1171.7
8.225000	1222.9
8.228750	1222.2
8.232500	1179.9
8.236250	1229.0
8.240000	1170.8
8.243750	1159.0
8.247500	1203.1
8.251250	1269.9
8.255000	1140.2
8.258750	1272.9
8.262500	1205.6
8.266250	1294.4
8.270000	1267.9
8.273750	1217.5
8.277500	1293.2
8.281250	1182.4
8.285000	1200.6
8.288750	1212.4
8.292500	1263.3
8.296250	1157.0
8.300000	1235.1
8.303750	1170.0
8.307500	1221.5
8.311250	1211.2
8.315000	1223.6
8.318750	1237.2
8.322500	1207.7
8.326250	1266.0
8.330000	1247.8
8.333750	1188.0
8.337500	1163.2
8.341250	1178.5
8.345000	1273.9
8.348750	1228.7
8.352500	1159.8
8.356250	1232.2
8.360000	1206.1
8.363750	1159.7
8.367500	1192.2
8.371250	1233.5
8.375000	1224.5
8.378750	1284.9
8.382500	1238.3
8.386250	1235.3
8.390000	1256.3
8.393750	1224.6
8.397500	1246.9
8.401250	1238.4
8.405000	1184.2
8.408750	1220.4
8.412500	1200.1
8.416250	1231.1
8.420000	1198.1
8.423750	1185.7
8.427500	1254.1
8.431250	1247.2
8.435000	1248.4
8.438750	1200.2
8.442500	1182.9
8.446250	1296.8
8.450000	1286.9
8.453750	1179.2
8.457500	1231.3
8.461250	1225.3
8.465000	1218.4
8.468750	1222.2
8.472500	1248.5
8.476250	1289.6
8.480000	1199.3
8.483750	1275.0
8.487500	1209.9
8.491250	1165.6
8.495000	1214.3
8.498750	1214.1
8.502500	1285.0
8.506250	1222.7
8.510000	1242.8
8.513750	1272.2
8.517500	1253.9
8.521250	1279.1
8.525000	1250.0
8.528750	1234.9
8.532500	1242.5
8.536250	1272.3
8.540000	1208.7
8.543750	1298.4
8.547500	1276.7
8.551250	1259.3
8.555000	1249.5
8.558750	1226.6
8.562500	1314.3
8.566250	1227.7
8.570000	1203.5
8.573750	1274.6
8.577500	1234.3
8.581250	1303.2
8.585000	1249.1
8.588750	1263.7
8.592500	1271.5
8.596250	1279.1
8.600000	1242.3
8.603750	1204.2
8.607500	1284.7
8.611250	1307.0
8.615000	1287.1
8.618750	1305.2
8.622500	1268.9
8.626250	1296.1
8.630000	1282.3
8.633750	1315.1
8.637500	1277.4
8.641250	1352.9
8.645000	1333.7
8.648750	1292.3
8.652500	1293.4
8.656250	1309.1
8.660000	1290.8
8.663750	1297.7
8.667500	1296.1
8.671250	1325.8
8.675000	1281.5
8.678750	1321.3
8.682500	1288.7
8.686250	1295.8
8.690000	1311.4
8.693750	1338.8
8.697500	1278.6
8.701250	1326.9
8.705000	1301.5
8.708750	1365.5
8.712500	1330.0
8.716250	1345.7
8.720000	1299.7
8.723750	1338.4
8.727500	1310.3
8.731250	1337.8
8.735000	1341.9
8.738750	1355.0
8.742500	1252.7
8.746250	1382.1
8.750000	1330.4
8.753750	1313.6
8.757500	1383.4
8.761250	1373.0
8.765000	1362.1
8.768750	1378.7
8.772500	1419.6
8.776250	1380.3
8.780000	1433.6
8.783750	1322.9
8.787500	1368.8
8.791250	1462.8
8.795000	1358.7
8.798750	1369.2
8.802500	1416.1
8.806250	1444.0
8.810000	1435.3
8.813750	1427.9
8.817500	1453.3
8.821250	1431.3
8.825000	1463.7
8.828750	1447.7
8.832500	1528.2
8.836250	1484.9
8.840000	1475.8
8.843750	1530.5
8.847500	1518.5
8.851250	1577.6
8.855000	1513.2
8.858750	1525.5
8.862500	1549.1
8.866250	1546.9
8.870000	1577.7
8.873750	1548.4
8.877500	1639.3
8.881250	1586.3
8.885000	1622.3
8.888750	1692.7
8.892500	1699.9
8.896250	1700.5
8.900000	1725.4
8.903750	1735.8
8.907500	1772.1
8.911250	1755.8
8.915000	1812.9
8.918750	1918.8
8.922500	1918.8
8.926250	1904.6
8.930000	1967.6
8.933750	2010.1
8.937500	2032.8
8.941250	2104.7
8.945000	2125.5
8.948750	2146.1
8.952500	2173.8
8.956250	2244.7
8.960000	2400.6
8.963750	2472.1
8.967500	2470.9
8.971250	2588.4
8.975000	2854.5
8.978750	2920.5
8.982500	3042.8
8.986250	3127.7
8.990000	3333.5
8.993750	3437.6
8.997500	3649.2
9.001250	3800.0
9.005000	4026.0
9.008750	4237.0
9.012500	4495.5
9.016250	4574.1
9.020000	4929.7
9.023750	5160.9
9.027500	5353.1
9.031250	5554.5
9.035000	5705.9
9.038750	5858.0
9.042500	6135.1
9.046250	5960.5
9.050000	6158.7
9.053750	6174.7
9.057500	6162.9
9.061250	6266.9
9.065000	6185.6
9.068750	5963.1
9.072500	5959.5
9.076250	5859.6
9.080000	5792.0
9.083750	5603.4
9.087500	5353.5
9.091250	5245.0
9.095000	5255.0
9.098750	4933.8
9.102500	4829.0
9.106250	4760.2
9.110000	4536.6
9.113750	4263.3
9.117500	4236.1
9.121250	4042.9
9.125000	3991.9
9.128750	3897.8
9.132500	3651.6
9.136250	3547.8
9.140000	3326.9
9.143750	3203.0
9.147500	3046.1
9.151250	3034.2
9.155000	2932.0
9.158750	2905.0
9.162500	2814.6
9.166250	2763.9
9.170000	2528.1
9.173750	2448.0
9.177500	2454.9
9.181250	2466.3
9.185000	2439.5
9.188750	2349.4
9.192500	2172.3
9.196250	2231.5
9.200000	2135.5
9.203750	2049.2
9.207500	2092.7
9.211250	1986.0
9.215000	1901.2
9.218750	1883.9
9.222500	1843.4
9.226250	1920.9
9.230000	1914.5
9.233750	1792.4
9.237500	1832.8
9.241250	1763.9
9.245000	1745.4
9.248750	1742.5
9.252500	1694.4
9.256250	1681.9
9.260000	1645.9
9.263750	1583.8
9.267500	1634.4
9.271250	1563.0
9.275000	1519.4
9.278750	1512.6
9.282500	1544.4
9.286250	1614.3
9.290000	1626.0
9.293750	1544.7
9.297500	1624.8
9.301250	1506.8
9.305000	1441.6
9.308750	1520.2
9.312500	1533.9
9.316250	1477.5
9.320000	1510.5
9.323750	1436.4
9.327500	1452.5
9.331250	1428.6
9.335000	1410.6
9.338750	1418.3
9.342500	1377.3
9.346250	1421.7
9.350000	1390.1
9.353750	1386.8
9.357500	1449.7
9.361250	1390.5
9.365000	1388.3
9.368750	1363.1
9.372500	1436.2
9.376250	1340.0
9.380000	1445.8
9.383750	1398.1
9.387500	1349.5
9.391250	1380.3
9.395000	1383.9
9.398750	1351.7
9.402500	1356.0
9.406250	1346.1
9.410000	1398.9
9.413750	1343.8
9.417500	1367.5
9.421250	1400.7
9.425000	1343.9
9.428750	1355.3
9.432500	1307.3
9.436250	1315.9
9.440000	1372.8
9.443750	1342.9
9.447500	1338.3
9.451250	1321.0
9.455000	1344.9
9.458750	1329.8
9.462500	1323.1
9.466250	1384.9
9.470000	1316.1
9.473750	1345.1
9.477500	1317.2
9.481250	1297.1
9.485000	1283.3
9.488750	1299.9
9.492500	1375.5
9.496250	1357.2
[truncated: 18,801 more rows]
