# Supplementary material for: pdCIFplotter: visualizing powder diffraction data in pdCIF format
Source: J Appl Crystallogr. 2022 May 25;55(Pt 3):631–7. doi: 10.1107/S1600576722003478 (PMC9172038; doi:10.1107/S1600576722003478)
Supplement: Supplementary file 5 [file j-55-00631-sup5.zip › fourth/xy_data/LK-N1_038-038_mergeRollSum.xy]

2.000000	411.1
2.003750	423.0
2.007500	436.7
2.011250	413.2
2.015000	414.0
2.018750	400.5
2.022500	433.0
2.026250	443.3
2.030000	438.9
2.033750	425.2
2.037500	444.8
2.041250	416.1
2.045000	412.6
2.048750	441.7
2.052500	416.9
2.056250	461.8
2.060000	456.1
2.063750	462.1
2.067500	469.6
2.071250	451.3
2.075000	428.8
2.078750	454.6
2.082500	463.3
2.086250	505.5
2.090000	459.5
2.093750	470.4
2.097500	467.3
2.101250	455.7
2.105000	469.5
2.108750	447.0
2.112500	486.7
2.116250	474.1
2.120000	459.7
2.123750	453.9
2.127500	508.6
2.131250	476.1
2.135000	467.0
2.138750	442.1
2.142500	477.2
2.146250	458.7
2.150000	481.4
2.153750	513.5
2.157500	495.8
2.161250	521.1
2.165000	553.0
2.168750	541.2
2.172500	491.7
2.176250	518.1
2.180000	490.7
2.183750	479.2
2.187500	502.5
2.191250	527.1
2.195000	503.3
2.198750	486.0
2.202500	524.7
2.206250	523.4
2.210000	519.4
2.213750	480.3
2.217500	511.6
2.221250	492.1
2.225000	496.7
2.228750	540.6
2.232500	553.8
2.236250	501.1
2.240000	507.5
2.243750	504.5
2.247500	522.8
2.251250	573.3
2.255000	543.8
2.258750	500.2
2.262500	544.3
2.266250	528.1
2.270000	495.9
2.273750	515.3
2.277500	544.6
2.281250	534.5
2.285000	536.9
2.288750	552.6
2.292500	530.5
2.296250	539.5
2.300000	539.7
2.303750	548.9
2.307500	571.4
2.311250	590.2
2.315000	576.3
2.318750	539.1
2.322500	591.2
2.326250	575.0
2.330000	601.0
2.333750	609.0
2.337500	621.2
2.341250	657.2
2.345000	615.6
2.348750	615.6
2.352500	618.7
2.356250	693.6
2.360000	677.1
2.363750	687.3
2.367500	689.9
2.371250	690.8
2.375000	665.1
2.378750	714.2
2.382500	684.6
2.386250	730.7
2.390000	746.1
2.393750	704.3
2.397500	726.6
2.401250	698.1
2.405000	702.2
2.408750	755.3
2.412500	822.8
2.416250	799.5
2.420000	772.5
2.423750	771.6
2.427500	837.6
2.431250	801.1
2.435000	854.8
2.438750	857.9
2.442500	851.0
2.446250	838.0
2.450000	859.5
2.453750	875.1
2.457500	918.8
2.461250	907.1
2.465000	970.3
2.468750	1020.1
2.472500	956.0
2.476250	976.6
2.480000	961.4
2.483750	983.4
2.487500	1050.6
2.491250	1074.3
2.495000	1072.8
2.498750	1074.2
2.502500	1097.0
2.506250	1138.2
2.510000	1088.4
2.513750	1181.2
2.517500	1183.3
2.521250	1142.7
2.525000	1215.7
2.528750	1229.7
2.532500	1242.8
2.536250	1235.6
2.540000	1278.2
2.543750	1311.3
2.547500	1364.4
2.551250	1268.4
2.555000	1259.6
2.558750	1347.5
2.562500	1341.6
2.566250	1376.8
2.570000	1267.6
2.573750	1382.6
2.577500	1344.5
2.581250	1387.7
2.585000	1377.6
2.588750	1336.9
2.592500	1431.5
2.596250	1366.6
2.600000	1255.9
2.603750	1404.7
2.607500	1372.3
2.611250	1366.5
2.615000	1394.8
2.618750	1374.4
2.622500	1338.9
2.626250	1337.0
2.630000	1341.6
2.633750	1359.6
2.637500	1343.3
2.641250	1327.4
2.645000	1271.7
2.648750	1373.8
2.652500	1389.1
2.656250	1378.9
2.660000	1289.3
2.663750	1292.0
2.667500	1308.7
2.671250	1360.2
2.675000	1279.4
2.678750	1348.0
2.682500	1363.0
2.686250	1319.7
2.690000	1355.7
2.693750	1364.3
2.697500	1381.5
2.701250	1283.5
2.705000	1331.6
2.708750	1315.5
2.712500	1305.3
2.716250	1286.3
2.720000	1318.6
2.723750	1330.4
2.727500	1360.9
2.731250	1379.6
2.735000	1317.6
2.738750	1324.1
2.742500	1306.6
2.746250	1348.4
2.750000	1323.6
2.753750	1301.7
2.757500	1339.1
2.761250	1348.4
2.765000	1413.9
2.768750	1388.5
2.772500	1310.6
2.776250	1231.4
2.780000	1299.0
2.783750	1327.0
2.787500	1312.6
2.791250	1317.4
2.795000	1379.7
2.798750	1333.2
2.802500	1332.1
2.806250	1310.1
2.810000	1357.0
2.813750	1361.2
2.817500	1290.6
2.821250	1326.3
2.825000	1352.9
2.828750	1320.9
2.832500	1325.0
2.836250	1290.4
2.840000	1354.7
2.843750	1279.4
2.847500	1316.9
2.851250	1333.2
2.855000	1351.9
2.858750	1339.0
2.862500	1322.7
2.866250	1329.2
2.870000	1325.6
2.873750	1297.6
2.877500	1330.5
2.881250	1295.8
2.885000	1284.5
2.888750	1342.3
2.892500	1302.4
2.896250	1315.4
2.900000	1275.4
2.903750	1366.3
2.907500	1297.0
2.911250	1309.7
2.915000	1356.0
2.918750	1293.2
2.922500	1264.0
2.926250	1308.7
2.930000	1275.5
2.933750	1287.2
2.937500	1257.0
2.941250	1295.1
2.945000	1305.4
2.948750	1295.5
2.952500	1306.1
2.956250	1303.2
2.960000	1344.4
2.963750	1348.1
2.967500	1262.4
2.971250	1294.0
2.975000	1274.2
2.978750	1268.5
2.982500	1318.3
2.986250	1314.5
2.990000	1270.6
2.993750	1344.7
2.997500	1319.1
3.001250	1319.2
3.005000	1295.9
3.008750	1326.0
3.012500	1261.0
3.016250	1283.1
3.020000	1244.4
3.023750	1240.7
3.027500	1298.0
3.031250	1296.5
3.035000	1312.6
3.038750	1326.2
3.042500	1315.7
3.046250	1302.7
3.050000	1263.7
3.053750	1285.2
3.057500	1283.1
3.061250	1251.9
3.065000	1248.0
3.068750	1328.2
3.072500	1300.9
3.076250	1282.7
3.080000	1268.2
3.083750	1310.2
3.087500	1299.2
3.091250	1306.9
3.095000	1289.7
3.098750	1321.2
3.102500	1331.9
3.106250	1273.3
3.110000	1317.0
3.113750	1251.3
3.117500	1303.9
3.121250	1255.3
3.125000	1246.2
3.128750	1304.5
3.132500	1245.3
3.136250	1247.0
3.140000	1245.6
3.143750	1277.9
3.147500	1277.6
3.151250	1330.5
3.155000	1253.8
3.158750	1208.3
3.162500	1291.8
3.166250	1289.9
3.170000	1328.1
3.173750	1267.5
3.177500	1230.5
3.181250	1292.8
3.185000	1243.8
3.188750	1270.1
3.192500	1296.3
3.196250	1288.0
3.200000	1303.8
3.203750	1271.7
3.207500	1263.1
3.211250	1302.4
3.215000	1300.3
3.218750	1259.6
3.222500	1275.0
3.226250	1315.1
3.230000	1262.6
3.233750	1250.3
3.237500	1270.7
3.241250	1269.0
3.245000	1283.0
3.248750	1284.5
3.252500	1291.9
3.256250	1262.1
3.260000	1271.0
3.263750	1252.7
3.267500	1350.3
3.271250	1269.7
3.275000	1228.5
3.278750	1251.3
3.282500	1270.2
3.286250	1263.7
3.290000	1287.4
3.293750	1247.1
3.297500	1284.6
3.301250	1249.0
3.305000	1236.5
3.308750	1258.5
3.312500	1250.8
3.316250	1232.7
3.320000	1277.4
3.323750	1295.4
3.327500	1260.7
3.331250	1208.7
3.335000	1205.3
3.338750	1234.3
3.342500	1234.9
3.346250	1257.3
3.350000	1256.5
3.353750	1313.0
3.357500	1279.0
3.361250	1237.9
3.365000	1245.6
3.368750	1233.9
3.372500	1292.8
3.376250	1283.5
3.380000	1179.3
3.383750	1263.7
3.387500	1236.1
3.391250	1275.8
3.395000	1284.4
3.398750	1245.1
3.402500	1287.8
3.406250	1304.5
3.410000	1310.0
3.413750	1259.4
3.417500	1224.4
3.421250	1278.4
3.425000	1255.9
3.428750	1233.5
3.432500	1278.8
3.436250	1306.0
3.440000	1239.3
3.443750	1231.5
3.447500	1220.0
3.451250	1250.2
3.455000	1295.5
3.458750	1207.1
3.462500	1226.3
3.466250	1207.5
3.470000	1227.2
3.473750	1229.3
3.477500	1232.6
3.481250	1229.1
3.485000	1232.3
3.488750	1252.1
3.492500	1264.3
3.496250	1254.0
3.500000	1230.8
3.503750	1230.5
3.507500	1265.0
3.511250	1240.4
3.515000	1183.6
3.518750	1199.4
3.522500	1201.1
3.526250	1184.6
3.530000	1237.4
3.533750	1270.2
3.537500	1266.9
3.541250	1218.9
3.545000	1273.5
3.548750	1196.3
3.552500	1263.9
3.556250	1265.1
3.560000	1255.4
3.563750	1313.2
3.567500	1235.4
3.571250	1302.0
3.575000	1254.2
3.578750	1224.8
3.582500	1299.0
3.586250	1228.6
3.590000	1316.7
3.593750	1255.0
3.597500	1190.9
3.601250	1215.8
3.605000	1228.9
3.608750	1265.3
3.612500	1268.1
3.616250	1305.0
3.620000	1264.9
3.623750	1222.4
3.627500	1213.4
3.631250	1221.8
3.635000	1263.9
3.638750	1238.3
3.642500	1221.3
3.646250	1262.7
3.650000	1295.7
3.653750	1290.2
3.657500	1243.8
3.661250	1296.0
3.665000	1200.6
3.668750	1208.8
3.672500	1229.5
3.676250	1219.2
3.680000	1209.1
3.683750	1275.7
3.687500	1301.5
3.691250	1261.4
3.695000	1282.8
3.698750	1225.9
3.702500	1234.0
3.706250	1261.5
3.710000	1283.9
3.713750	1277.2
3.717500	1249.4
3.721250	1196.2
3.725000	1262.3
3.728750	1197.1
3.732500	1201.3
3.736250	1255.9
3.740000	1251.9
3.743750	1231.8
3.747500	1279.2
3.751250	1193.2
3.755000	1234.4
3.758750	1266.1
3.762500	1204.7
3.766250	1227.7
3.770000	1256.0
3.773750	1223.9
3.777500	1291.1
3.781250	1266.2
3.785000	1235.7
3.788750	1262.8
3.792500	1210.7
3.796250	1228.2
3.800000	1239.8
3.803750	1270.0
3.807500	1287.9
3.811250	1211.4
3.815000	1274.0
3.818750	1200.6
3.822500	1183.7
3.826250	1237.3
3.830000	1211.7
3.833750	1159.5
3.837500	1268.5
3.841250	1211.5
3.845000	1163.0
3.848750	1224.0
3.852500	1227.9
3.856250	1209.1
3.860000	1265.2
3.863750	1176.4
3.867500	1232.4
3.871250	1197.1
3.875000	1177.3
3.878750	1202.0
3.882500	1229.6
3.886250	1288.2
3.890000	1188.2
3.893750	1206.1
3.897500	1178.3
3.901250	1178.0
3.905000	1206.5
3.908750	1203.1
3.912500	1233.9
3.916250	1192.1
3.920000	1230.8
3.923750	1232.3
3.927500	1245.7
3.931250	1176.4
3.935000	1213.9
3.938750	1231.8
3.942500	1202.6
3.946250	1224.2
3.950000	1207.5
3.953750	1248.1
3.957500	1235.7
3.961250	1276.5
3.965000	1248.1
3.968750	1256.1
3.972500	1202.7
3.976250	1229.3
3.980000	1145.3
3.983750	1218.0
3.987500	1258.2
3.991250	1223.3
3.995000	1266.0
3.998750	1222.2
4.002500	1170.6
4.006250	1180.1
4.010000	1195.8
4.013750	1192.6
4.017500	1178.4
4.021250	1232.2
4.025000	1197.6
4.028750	1263.4
4.032500	1170.5
4.036250	1229.1
4.040000	1219.2
4.043750	1204.8
4.047500	1207.8
4.051250	1243.5
4.055000	1218.9
4.058750	1178.6
4.062500	1192.2
4.066250	1245.2
4.070000	1223.9
4.073750	1209.8
4.077500	1140.2
4.081250	1194.6
4.085000	1190.1
4.088750	1220.8
4.092500	1184.1
4.096250	1205.2
4.100000	1248.6
4.103750	1203.5
4.107500	1211.7
4.111250	1313.5
4.115000	1239.9
4.118750	1234.8
4.122500	1225.6
4.126250	1195.6
4.130000	1182.4
4.133750	1193.9
4.137500	1257.7
4.141250	1267.2
4.145000	1274.1
4.148750	1199.7
4.152500	1224.3
4.156250	1221.4
4.160000	1242.9
4.163750	1221.7
4.167500	1247.9
4.171250	1151.4
4.175000	1213.6
4.178750	1177.2
4.182500	1188.9
4.186250	1192.6
4.190000	1226.7
4.193750	1201.1
4.197500	1234.0
4.201250	1219.5
4.205000	1267.4
4.208750	1206.8
4.212500	1228.6
4.216250	1243.4
4.220000	1192.2
4.223750	1246.4
4.227500	1195.9
4.231250	1252.5
4.235000	1209.2
4.238750	1173.3
4.242500	1156.7
4.246250	1159.0
4.250000	1199.7
4.253750	1246.9
4.257500	1209.5
4.261250	1208.6
4.265000	1191.8
4.268750	1231.4
4.272500	1274.7
4.276250	1243.0
4.280000	1197.3
4.283750	1205.6
4.287500	1216.2
4.291250	1271.2
4.295000	1223.4
4.298750	1165.2
4.302500	1251.8
4.306250	1288.7
4.310000	1267.5
4.313750	1185.6
4.317500	1193.4
4.321250	1258.7
4.325000	1264.2
4.328750	1238.2
4.332500	1219.6
4.336250	1181.4
4.340000	1218.5
4.343750	1224.2
4.347500	1216.1
4.351250	1172.6
4.355000	1144.8
4.358750	1194.0
4.362500	1227.3
4.366250	1247.9
4.370000	1260.5
4.373750	1189.5
4.377500	1180.7
4.381250	1195.3
4.385000	1250.9
4.388750	1244.4
4.392500	1212.8
4.396250	1182.3
4.400000	1208.8
4.403750	1206.0
4.407500	1222.7
4.411250	1211.9
4.415000	1183.3
4.418750	1218.3
4.422500	1262.5
4.426250	1203.6
4.430000	1217.4
4.433750	1259.4
4.437500	1196.0
4.441250	1190.6
4.445000	1154.1
4.448750	1177.3
4.452500	1205.6
4.456250	1197.7
4.460000	1177.4
4.463750	1168.0
4.467500	1215.9
4.471250	1214.2
4.475000	1226.7
4.478750	1167.4
4.482500	1171.0
4.486250	1215.8
4.490000	1260.7
4.493750	1186.4
4.497500	1159.9
4.501250	1217.7
4.505000	1210.0
4.508750	1160.6
4.512500	1199.8
4.516250	1180.1
4.520000	1184.0
4.523750	1187.6
4.527500	1177.6
4.531250	1196.6
4.535000	1228.9
4.538750	1216.4
4.542500	1221.6
4.546250	1185.2
4.550000	1240.0
4.553750	1184.9
4.557500	1202.0
4.561250	1229.4
4.565000	1170.8
4.568750	1193.7
4.572500	1243.8
4.576250	1195.6
4.580000	1232.2
4.583750	1215.7
4.587500	1244.4
4.591250	1253.6
4.595000	1198.9
4.598750	1218.5
4.602500	1216.7
4.606250	1207.0
4.610000	1208.6
4.613750	1191.7
4.617500	1129.2
4.621250	1226.5
4.625000	1214.8
4.628750	1189.3
4.632500	1240.4
4.636250	1232.7
4.640000	1141.7
4.643750	1232.6
4.647500	1196.5
4.651250	1191.4
4.655000	1170.7
4.658750	1208.5
4.662500	1211.9
4.666250	1151.8
4.670000	1200.3
4.673750	1178.9
4.677500	1245.1
4.681250	1188.4
4.685000	1134.1
4.688750	1165.0
4.692500	1204.3
4.696250	1181.2
4.700000	1219.6
4.703750	1210.5
4.707500	1214.4
4.711250	1201.3
4.715000	1138.8
4.718750	1205.4
4.722500	1213.5
4.726250	1243.4
4.730000	1227.8
4.733750	1201.3
4.737500	1193.6
4.741250	1197.0
4.745000	1221.7
4.748750	1223.6
4.752500	1176.3
4.756250	1170.0
4.760000	1185.1
4.763750	1231.5
4.767500	1284.0
4.771250	1242.2
4.775000	1164.0
4.778750	1186.2
4.782500	1184.1
4.786250	1193.1
4.790000	1180.2
4.793750	1229.9
4.797500	1216.9
4.801250	1206.0
4.805000	1238.0
4.808750	1236.1
4.812500	1161.5
4.816250	1243.4
4.820000	1205.8
4.823750	1185.0
4.827500	1198.8
4.831250	1174.9
4.835000	1227.8
4.838750	1191.0
4.842500	1232.7
4.846250	1208.4
4.850000	1211.7
4.853750	1185.4
4.857500	1180.8
4.861250	1236.1
4.865000	1180.8
4.868750	1182.4
4.872500	1176.5
4.876250	1161.8
4.880000	1189.2
4.883750	1157.8
4.887500	1197.5
4.891250	1195.5
4.895000	1224.9
4.898750	1210.7
4.902500	1185.4
4.906250	1203.1
4.910000	1171.3
4.913750	1247.7
4.917500	1218.3
4.921250	1205.5
4.925000	1173.4
4.928750	1176.9
4.932500	1279.1
4.936250	1185.3
4.940000	1134.4
4.943750	1255.5
4.947500	1220.5
4.951250	1162.5
4.955000	1230.9
4.958750	1181.4
4.962500	1134.9
4.966250	1175.6
4.970000	1166.1
4.973750	1194.7
4.977500	1251.0
4.981250	1204.9
4.985000	1182.5
4.988750	1178.2
4.992500	1136.9
4.996250	1215.2
5.000000	1216.5
5.003750	1158.2
5.007500	1158.8
5.011250	1230.9
5.015000	1193.5
5.018750	1167.1
5.022500	1166.8
5.026250	1198.1
5.030000	1185.8
5.033750	1174.4
5.037500	1220.3
5.041250	1185.9
5.045000	1147.6
5.048750	1217.4
5.052500	1157.7
5.056250	1172.6
5.060000	1159.4
5.063750	1123.8
5.067500	1211.2
5.071250	1193.1
5.075000	1206.4
5.078750	1203.0
5.082500	1174.3
5.086250	1219.5
5.090000	1235.4
5.093750	1218.9
5.097500	1149.5
5.101250	1171.2
5.105000	1262.1
5.108750	1179.0
5.112500	1127.7
5.116250	1177.3
5.120000	1181.0
5.123750	1235.8
5.127500	1183.2
5.131250	1164.7
5.135000	1153.2
5.138750	1171.6
5.142500	1143.6
5.146250	1188.0
5.150000	1193.5
5.153750	1233.6
5.157500	1205.5
5.161250	1146.9
5.165000	1171.8
5.168750	1179.1
5.172500	1175.5
5.176250	1233.2
5.180000	1213.1
5.183750	1205.5
5.187500	1173.8
5.191250	1185.9
5.195000	1181.7
5.198750	1171.3
5.202500	1190.0
5.206250	1197.3
5.210000	1257.5
5.213750	1224.7
5.217500	1124.9
5.221250	1174.5
5.225000	1242.8
5.228750	1175.4
5.232500	1168.8
5.236250	1202.1
5.240000	1203.8
5.243750	1225.7
5.247500	1211.3
5.251250	1229.8
5.255000	1217.9
5.258750	1201.3
5.262500	1219.9
5.266250	1240.8
5.270000	1193.3
5.273750	1176.6
5.277500	1162.4
5.281250	1193.7
5.285000	1227.2
5.288750	1181.5
5.292500	1158.8
5.296250	1196.1
5.300000	1226.3
5.303750	1228.6
5.307500	1149.7
5.311250	1206.6
5.315000	1214.8
5.318750	1201.1
5.322500	1229.8
5.326250	1189.8
5.330000	1168.9
5.333750	1163.0
5.337500	1170.8
5.341250	1208.3
5.345000	1154.9
5.348750	1164.2
5.352500	1153.8
5.356250	1231.3
5.360000	1224.0
5.363750	1177.7
5.367500	1196.9
5.371250	1160.7
5.375000	1115.3
5.378750	1218.9
5.382500	1181.1
5.386250	1198.6
5.390000	1185.3
5.393750	1211.1
5.397500	1201.5
5.401250	1152.0
5.405000	1122.3
5.408750	1139.0
5.412500	1176.7
5.416250	1209.4
5.420000	1179.1
5.423750	1161.1
5.427500	1268.3
5.431250	1180.7
5.435000	1164.2
5.438750	1193.8
5.442500	1151.8
5.446250	1194.0
5.450000	1194.1
5.453750	1181.2
5.457500	1206.9
5.461250	1161.1
5.465000	1130.3
5.468750	1118.8
5.472500	1191.7
5.476250	1180.2
5.480000	1197.8
5.483750	1197.6
5.487500	1200.3
5.491250	1200.8
5.495000	1155.3
5.498750	1141.6
5.502500	1154.9
5.506250	1212.9
5.510000	1129.3
5.513750	1219.0
5.517500	1254.1
5.521250	1154.9
5.525000	1165.3
5.528750	1196.4
5.532500	1105.7
5.536250	1089.2
5.540000	1124.9
5.543750	1166.3
5.547500	1137.1
5.551250	1201.8
5.555000	1225.3
5.558750	1161.7
5.562500	1162.2
5.566250	1122.3
5.570000	1197.7
5.573750	1180.1
5.577500	1142.3
5.581250	1236.4
5.585000	1253.5
5.588750	1253.9
5.592500	1276.3
5.596250	1246.8
5.600000	1199.1
5.603750	1147.1
5.607500	1119.7
5.611250	1084.5
5.615000	1123.8
5.618750	1169.3
5.622500	1149.6
5.626250	1156.3
5.630000	1182.4
5.633750	1180.3
5.637500	1200.0
5.641250	1158.9
5.645000	1196.1
5.648750	1184.2
5.652500	1150.8
5.656250	1192.8
5.660000	1276.7
5.663750	1142.1
5.667500	1125.9
5.671250	1260.1
5.675000	1324.4
5.678750	1196.7
5.682500	1240.2
5.686250	1237.0
5.690000	1356.2
5.693750	1209.9
5.697500	1275.6
5.701250	1317.6
5.705000	1258.9
5.708750	1294.0
5.712500	1256.2
5.716250	1233.8
5.720000	1258.3
5.723750	1177.2
5.727500	1293.6
5.731250	1206.1
5.735000	1208.6
5.738750	1181.7
5.742500	1250.9
5.746250	1189.4
5.750000	1146.4
5.753750	1246.8
5.757500	1178.4
5.761250	1190.8
5.765000	1190.0
5.768750	1242.5
5.772500	1176.6
5.776250	1186.3
5.780000	1261.0
5.783750	1136.1
5.787500	1159.5
5.791250	1237.9
5.795000	1148.8
5.798750	1140.5
5.802500	1207.8
5.806250	1201.8
5.810000	1169.4
5.813750	1172.7
5.817500	1220.3
5.821250	1200.1
5.825000	1175.2
5.828750	1169.6
5.832500	1225.6
5.836250	1201.3
5.840000	1172.7
5.843750	1173.1
5.847500	1147.3
5.851250	1189.7
5.855000	1191.9
5.858750	1132.1
5.862500	1103.7
5.866250	1132.1
5.870000	1264.2
5.873750	1209.4
5.877500	1139.4
5.881250	1197.4
5.885000	1166.7
5.888750	1143.0
5.892500	1169.1
5.896250	1144.8
5.900000	1185.8
5.903750	1166.7
5.907500	1165.2
5.911250	1188.3
5.915000	1138.9
5.918750	1191.9
5.922500	1125.4
5.926250	1189.8
5.930000	1231.7
5.933750	1186.7
5.937500	1120.3
5.941250	1185.6
5.945000	1178.6
5.948750	1211.2
5.952500	1188.0
5.956250	1196.8
5.960000	1178.1
5.963750	1193.6
5.967500	1144.9
5.971250	1175.0
5.975000	1270.5
5.978750	1215.2
5.982500	1173.7
5.986250	1215.5
5.990000	1102.3
5.993750	1203.4
5.997500	1176.6
6.001250	1134.5
6.005000	1165.2
6.008750	1166.9
6.012500	1140.5
6.016250	1191.2
6.020000	1150.3
6.023750	1099.5
6.027500	1144.9
6.031250	1170.5
6.035000	1162.7
6.038750	1129.8
6.042500	1217.9
6.046250	1258.1
6.050000	1166.3
6.053750	1096.9
6.057500	1134.1
6.061250	1145.2
6.065000	1130.6
6.068750	1150.8
6.072500	1181.5
6.076250	1194.9
6.080000	1200.8
6.083750	1201.3
6.087500	1123.9
6.091250	1062.8
6.095000	1176.4
6.098750	1196.1
6.102500	1220.6
6.106250	1176.7
6.110000	1182.0
6.113750	1333.0
6.117500	1219.0
6.121250	1099.0
6.125000	1186.8
6.128750	1224.4
6.132500	1251.0
6.136250	1200.4
6.140000	1084.0
6.143750	1110.1
6.147500	1197.0
6.151250	1188.7
6.155000	1103.0
6.158750	1136.8
6.162500	1194.1
6.166250	1203.0
6.170000	1191.2
6.173750	1164.2
6.177500	1198.7
6.181250	1164.3
6.185000	1140.2
6.188750	1220.8
6.192500	1154.3
6.196250	1142.1
6.200000	1214.4
6.203750	1210.7
6.207500	1215.1
6.211250	1165.8
6.215000	1181.2
6.218750	1161.1
6.222500	1182.9
6.226250	1182.1
6.230000	1163.4
6.233750	1114.2
6.237500	1110.5
6.241250	1152.3
6.245000	1144.2
6.248750	1126.5
6.252500	1154.5
6.256250	1245.1
6.260000	1197.1
6.263750	1179.9
6.267500	1174.4
6.271250	1162.6
6.275000	1163.3
6.278750	1213.9
6.282500	1144.3
6.286250	1099.9
6.290000	1185.0
6.293750	1166.8
6.297500	1189.9
6.301250	1223.1
6.305000	1148.0
6.308750	1118.4
6.312500	1211.4
6.316250	1177.6
6.320000	1165.2
6.323750	1137.1
6.327500	1175.9
6.331250	1127.1
6.335000	1122.8
6.338750	1147.2
6.342500	1175.9
6.346250	1145.1
6.350000	1142.9
6.353750	1175.9
6.357500	1176.3
6.361250	1185.5
6.365000	1212.0
6.368750	1164.0
6.372500	1204.0
6.376250	1141.3
6.380000	1160.1
6.383750	1202.2
6.387500	1155.2
6.391250	1169.1
6.395000	1186.7
6.398750	1153.3
6.402500	1148.9
6.406250	1144.4
6.410000	1131.5
6.413750	1199.8
6.417500	1226.0
6.421250	1187.0
6.425000	1158.9
6.428750	1155.3
6.432500	1165.6
6.436250	1156.3
6.440000	1180.1
6.443750	1197.9
6.447500	1199.4
6.451250	1112.3
6.455000	1182.4
6.458750	1201.2
6.462500	1170.9
6.466250	1137.4
6.470000	1197.2
6.473750	1170.7
6.477500	1182.2
6.481250	1160.8
6.485000	1203.8
6.488750	1187.2
6.492500	1154.2
6.496250	1100.0
6.500000	1186.1
6.503750	1137.8
6.507500	1102.6
6.511250	1154.5
6.515000	1179.5
6.518750	1195.9
6.522500	1183.1
6.526250	1179.4
6.530000	1161.2
6.533750	1127.2
6.537500	1204.3
6.541250	1282.6
6.545000	1165.8
6.548750	1208.0
6.552500	1220.3
6.556250	1166.9
6.560000	1174.1
6.563750	1146.9
6.567500	1131.6
6.571250	1162.6
6.575000	1190.3
6.578750	1196.0
6.582500	1201.5
6.586250	1244.7
6.590000	1155.7
6.593750	1171.3
6.597500	1228.1
6.601250	1144.7
6.605000	1155.3
6.608750	1164.1
6.612500	1145.8
6.616250	1201.2
6.620000	1252.5
6.623750	1124.3
6.627500	1160.1
6.631250	1171.0
6.635000	1185.3
6.638750	1190.3
6.642500	1203.7
6.646250	1166.1
6.650000	1186.2
6.653750	1199.9
6.657500	1130.2
6.661250	1174.5
6.665000	1188.4
6.668750	1169.6
6.672500	1173.0
6.676250	1209.4
6.680000	1154.5
6.683750	1136.1
6.687500	1168.8
6.691250	1192.2
6.695000	1202.4
6.698750	1164.2
6.702500	1170.0
6.706250	1180.8
6.710000	1228.8
6.713750	1161.0
6.717500	1233.5
6.721250	1116.1
6.725000	1134.2
6.728750	1201.3
6.732500	1257.9
6.736250	1156.5
6.740000	1128.5
6.743750	1149.7
6.747500	1200.0
6.751250	1281.4
6.755000	1227.7
6.758750	1223.3
6.762500	1216.7
6.766250	1153.9
6.770000	1179.3
6.773750	1155.1
6.777500	1182.4
6.781250	1182.3
6.785000	1174.2
6.788750	1089.3
6.792500	1219.1
6.796250	1192.4
6.800000	1163.8
6.803750	1165.2
6.807500	1239.5
6.811250	1195.4
6.815000	1188.6
6.818750	1101.9
6.822500	1218.3
6.826250	1165.4
6.830000	1152.7
6.833750	1139.8
6.837500	1184.5
6.841250	1231.7
6.845000	1172.5
6.848750	1123.1
6.852500	1233.1
6.856250	1208.6
6.860000	1227.6
6.863750	1168.2
6.867500	1139.8
6.871250	1175.9
6.875000	1216.4
6.878750	1200.3
6.882500	1128.5
6.886250	1180.0
6.890000	1252.2
6.893750	1211.5
6.897500	1130.6
6.901250	1203.8
6.905000	1226.3
6.908750	1175.6
6.912500	1149.0
6.916250	1194.3
6.920000	1221.4
6.923750	1185.6
6.927500	1199.2
6.931250	1197.6
6.935000	1156.3
6.938750	1172.8
6.942500	1250.7
6.946250	1212.6
6.950000	1205.3
6.953750	1156.9
6.957500	1120.7
6.961250	1231.5
6.965000	1235.3
6.968750	1178.7
6.972500	1226.6
6.976250	1135.2
6.980000	1229.6
6.983750	1199.6
6.987500	1219.8
6.991250	1113.5
6.995000	1119.6
6.998750	1231.8
7.002500	1144.5
7.006250	1179.5
7.010000	1217.3
7.013750	1231.2
7.017500	1218.6
7.021250	1250.3
7.025000	1178.7
7.028750	1194.4
7.032500	1133.5
7.036250	1148.0
7.040000	1154.2
7.043750	1226.8
7.047500	1142.0
7.051250	1173.6
7.055000	1206.2
7.058750	1172.7
7.062500	1173.4
7.066250	1199.0
7.070000	1170.4
7.073750	1135.1
7.077500	1216.9
7.081250	1249.5
7.085000	1183.4
7.088750	1223.2
7.092500	1219.7
7.096250	1158.1
7.100000	1173.5
7.103750	1188.5
7.107500	1154.4
7.111250	1215.6
7.115000	1229.4
7.118750	1154.3
7.122500	1189.6
7.126250	1205.3
7.130000	1187.9
7.133750	1157.6
7.137500	1168.0
7.141250	1182.7
7.145000	1164.9
7.148750	1166.9
7.152500	1170.2
7.156250	1197.9
7.160000	1160.5
7.163750	1081.8
7.167500	1261.4
7.171250	1203.5
7.175000	1153.1
7.178750	1145.3
7.182500	1153.3
7.186250	1198.7
7.190000	1147.4
7.193750	1242.5
7.197500	1220.1
7.201250	1204.0
7.205000	1242.7
7.208750	1201.4
7.212500	1221.5
7.216250	1185.0
7.220000	1179.7
7.223750	1120.7
7.227500	1208.0
7.231250	1185.6
7.235000	1234.6
7.238750	1186.6
7.242500	1135.7
7.246250	1268.6
7.250000	1212.0
7.253750	1234.3
7.257500	1219.8
7.261250	1180.4
7.265000	1211.3
7.268750	1184.3
7.272500	1210.7
7.276250	1198.7
7.280000	1177.4
7.283750	1160.9
7.287500	1201.0
7.291250	1217.8
7.295000	1215.5
7.298750	1176.2
7.302500	1197.2
7.306250	1187.3
7.310000	1139.1
7.313750	1221.5
7.317500	1256.8
7.321250	1215.2
7.325000	1230.5
7.328750	1200.7
7.332500	1206.1
7.336250	1220.5
7.340000	1242.5
7.343750	1214.1
7.347500	1195.4
7.351250	1226.5
7.355000	1173.7
7.358750	1165.8
7.362500	1203.6
7.366250	1192.9
7.370000	1154.9
7.373750	1172.7
7.377500	1154.6
7.381250	1195.0
7.385000	1212.2
7.388750	1193.6
7.392500	1183.3
7.396250	1208.2
7.400000	1226.4
7.403750	1168.1
7.407500	1164.0
7.411250	1150.6
7.415000	1183.0
7.418750	1187.4
7.422500	1157.2
7.426250	1251.4
7.430000	1224.7
7.433750	1171.3
7.437500	1185.4
7.441250	1165.5
7.445000	1156.3
7.448750	1195.5
7.452500	1242.4
7.456250	1203.7
7.460000	1147.1
7.463750	1145.0
7.467500	1197.5
7.471250	1198.7
7.475000	1172.7
7.478750	1183.2
7.482500	1156.0
7.486250	1184.4
7.490000	1221.1
7.493750	1189.3
7.497500	1175.0
7.501250	1174.2
7.505000	1173.8
7.508750	1153.3
7.512500	1156.4
7.516250	1164.2
7.520000	1214.8
7.523750	1214.4
7.527500	1212.4
7.531250	1175.9
7.535000	1130.8
7.538750	1147.4
7.542500	1169.9
7.546250	1209.9
7.550000	1186.3
7.553750	1175.7
7.557500	1229.6
7.561250	1188.6
7.565000	1169.3
7.568750	1208.5
7.572500	1205.2
7.576250	1161.7
7.580000	1171.9
7.583750	1146.0
7.587500	1225.1
7.591250	1256.8
7.595000	1153.5
7.598750	1171.1
7.602500	1178.4
7.606250	1200.7
7.610000	1206.2
7.613750	1234.0
7.617500	1234.2
7.621250	1201.6
7.625000	1171.6
7.628750	1175.0
7.632500	1161.3
7.636250	1216.2
7.640000	1147.1
7.643750	1134.5
7.647500	1192.4
7.651250	1197.1
7.655000	1236.5
7.658750	1180.0
7.662500	1166.1
7.666250	1198.3
7.670000	1148.4
7.673750	1168.0
7.677500	1219.3
7.681250	1215.6
7.685000	1206.7
7.688750	1178.1
7.692500	1202.3
7.696250	1136.7
7.700000	1204.3
7.703750	1206.9
7.707500	1197.5
7.711250	1187.1
7.715000	1133.0
7.718750	1191.8
7.722500	1207.7
7.726250	1185.7
7.730000	1179.0
7.733750	1175.9
7.737500	1223.8
7.741250	1240.4
7.745000	1192.5
7.748750	1185.1
7.752500	1210.0
7.756250	1220.0
7.760000	1219.8
7.763750	1187.4
7.767500	1138.1
7.771250	1142.2
7.775000	1155.3
7.778750	1201.0
7.782500	1185.2
7.786250	1218.1
7.790000	1204.1
7.793750	1211.7
7.797500	1143.2
7.801250	1161.9
7.805000	1179.5
7.808750	1190.5
7.812500	1238.2
7.816250	1234.5
7.820000	1172.5
7.823750	1172.5
7.827500	1100.4
7.831250	1127.5
7.835000	1196.4
7.838750	1185.2
7.842500	1150.2
7.846250	1211.1
7.850000	1211.6
7.853750	1138.2
7.857500	1183.1
7.861250	1216.4
7.865000	1184.5
7.868750	1238.4
7.872500	1248.8
7.876250	1225.9
7.880000	1166.1
7.883750	1232.5
7.887500	1236.6
7.891250	1234.1
7.895000	1252.3
7.898750	1161.3
7.902500	1201.3
7.906250	1188.0
7.910000	1262.9
7.913750	1226.5
7.917500	1221.0
7.921250	1152.0
7.925000	1223.4
7.928750	1252.4
7.932500	1163.2
7.936250	1270.5
7.940000	1217.6
7.943750	1297.8
7.947500	1216.9
7.951250	1190.4
7.955000	1230.4
7.958750	1254.2
7.962500	1222.1
7.966250	1254.6
7.970000	1257.1
7.973750	1269.5
7.977500	1221.7
7.981250	1283.4
7.985000	1317.6
7.988750	1349.4
7.992500	1344.5
7.996250	1348.4
8.000000	1396.4
8.003750	1447.8
8.007500	1350.4
8.011250	1366.4
8.015000	1324.6
8.018750	1334.2
8.022500	1246.0
8.026250	1238.1
8.030000	1234.5
8.033750	1264.6
8.037500	1238.1
8.041250	1233.0
8.045000	1235.4
8.048750	1199.0
8.052500	1251.4
8.056250	1277.0
8.060000	1263.6
8.063750	1202.2
8.067500	1233.4
8.071250	1306.3
8.075000	1243.7
8.078750	1220.9
8.082500	1225.6
8.086250	1268.0
8.090000	1183.2
8.093750	1186.1
8.097500	1211.1
8.101250	1254.9
8.105000	1251.0
8.108750	1156.4
8.112500	1243.8
8.116250	1195.9
8.120000	1209.5
8.123750	1213.8
8.127500	1203.9
8.131250	1263.8
8.135000	1218.7
8.138750	1241.7
8.142500	1181.5
8.146250	1226.9
8.150000	1152.8
8.153750	1205.5
8.157500	1171.6
8.161250	1282.1
8.165000	1213.5
8.168750	1252.7
8.172500	1275.0
8.176250	1207.8
8.180000	1304.6
8.183750	1230.1
8.187500	1168.3
8.191250	1214.2
8.195000	1277.1
8.198750	1228.1
8.202500	1252.6
8.206250	1270.6
8.210000	1219.8
8.213750	1275.6
8.217500	1190.7
8.221250	1210.5
8.225000	1237.6
8.228750	1308.0
8.232500	1195.4
8.236250	1217.7
8.240000	1266.2
8.243750	1164.3
8.247500	1200.4
8.251250	1250.8
8.255000	1264.6
8.258750	1208.1
8.262500	1206.2
8.266250	1208.1
8.270000	1146.6
8.273750	1237.4
8.277500	1219.0
8.281250	1320.8
8.285000	1216.3
8.288750	1214.3
8.292500	1195.4
8.296250	1201.7
8.300000	1239.6
8.303750	1200.8
8.307500	1212.2
8.311250	1223.0
8.315000	1196.0
8.318750	1195.9
8.322500	1353.9
8.326250	1237.0
8.330000	1224.7
8.333750	1183.2
8.337500	1190.9
8.341250	1208.1
8.345000	1241.1
8.348750	1242.9
8.352500	1226.7
8.356250	1239.3
8.360000	1227.1
8.363750	1226.2
8.367500	1250.3
8.371250	1242.1
8.375000	1167.7
8.378750	1257.2
8.382500	1223.1
8.386250	1260.6
8.390000	1188.0
8.393750	1227.0
8.397500	1243.1
8.401250	1249.1
8.405000	1227.8
8.408750	1207.1
8.412500	1196.3
8.416250	1193.0
8.420000	1255.5
8.423750	1207.5
8.427500	1235.1
8.431250	1191.7
8.435000	1244.3
8.438750	1158.4
8.442500	1261.0
8.446250	1250.1
8.450000	1231.8
8.453750	1283.8
8.457500	1298.2
8.461250	1288.3
8.465000	1204.2
8.468750	1271.5
8.472500	1207.2
8.476250	1300.7
8.480000	1254.3
8.483750	1248.0
8.487500	1207.0
8.491250	1243.3
8.495000	1251.8
8.498750	1249.2
8.502500	1264.9
8.506250	1268.2
8.510000	1250.1
8.513750	1283.7
8.517500	1274.9
8.521250	1251.1
8.525000	1207.8
8.528750	1180.8
8.532500	1233.0
8.536250	1277.2
8.540000	1221.3
8.543750	1201.9
8.547500	1278.2
8.551250	1257.7
8.555000	1294.0
8.558750	1313.8
8.562500	1238.4
8.566250	1386.4
8.570000	1267.9
8.573750	1270.5
8.577500	1289.7
8.581250	1275.6
8.585000	1298.7
8.588750	1273.7
8.592500	1274.5
8.596250	1269.5
8.600000	1313.6
8.603750	1305.0
8.607500	1253.9
8.611250	1331.4
8.615000	1303.0
8.618750	1288.6
8.622500	1268.9
8.626250	1265.7
8.630000	1284.5
8.633750	1327.4
8.637500	1308.5
8.641250	1328.8
8.645000	1286.9
8.648750	1284.2
8.652500	1221.0
8.656250	1301.1
8.660000	1292.0
8.663750	1252.4
8.667500	1288.5
8.671250	1313.8
8.675000	1250.7
8.678750	1308.5
8.682500	1296.1
8.686250	1373.5
8.690000	1346.7
8.693750	1347.0
8.697500	1328.4
8.701250	1393.5
8.705000	1350.9
8.708750	1321.1
8.712500	1377.8
8.716250	1368.2
8.720000	1314.4
8.723750	1369.1
8.727500	1346.8
8.731250	1298.1
8.735000	1283.7
8.738750	1344.6
8.742500	1356.1
8.746250	1375.3
8.750000	1315.0
8.753750	1397.9
8.757500	1421.7
8.761250	1374.4
8.765000	1428.6
8.768750	1399.5
8.772500	1391.6
8.776250	1500.6
8.780000	1413.5
8.783750	1454.6
8.787500	1399.1
8.791250	1441.5
8.795000	1441.5
8.798750	1447.2
8.802500	1430.4
8.806250	1446.1
8.810000	1477.2
8.813750	1467.1
8.817500	1463.5
8.821250	1500.5
8.825000	1492.1
8.828750	1552.0
8.832500	1456.2
8.836250	1492.2
8.840000	1524.0
8.843750	1498.1
8.847500	1492.7
8.851250	1519.5
8.855000	1556.4
8.858750	1602.4
8.862500	1584.6
8.866250	1585.3
8.870000	1603.3
8.873750	1615.1
8.877500	1727.6
8.881250	1768.0
8.885000	1711.3
8.888750	1690.6
8.892500	1626.3
8.896250	1672.8
8.900000	1736.9
8.903750	1772.0
8.907500	1848.7
8.911250	1869.5
8.915000	1784.7
8.918750	1932.2
8.922500	1955.9
8.926250	1995.6
8.930000	2079.1
8.933750	2093.5
8.937500	2141.7
8.941250	2241.9
8.945000	2313.2
8.948750	2358.1
8.952500	2313.9
8.956250	2417.9
8.960000	2627.6
8.963750	2713.8
8.967500	2787.4
8.971250	2895.5
8.975000	2942.8
8.978750	3103.4
8.982500	3235.5
8.986250	3402.7
8.990000	3645.8
8.993750	3766.3
8.997500	4007.4
9.001250	4265.3
9.005000	4502.9
9.008750	4618.8
9.012500	4951.8
9.016250	5239.8
9.020000	5451.7
9.023750	5695.3
9.027500	6014.1
9.031250	6132.5
9.035000	6388.2
9.038750	6515.4
9.042500	6520.1
9.046250	6663.1
9.050000	6559.6
9.053750	6489.0
9.057500	6525.5
9.061250	6546.4
9.065000	6417.3
9.068750	6342.1
9.072500	6317.1
9.076250	6209.1
9.080000	6090.0
9.083750	5817.2
9.087500	5559.7
9.091250	5484.3
9.095000	5267.8
9.098750	5201.1
9.102500	4935.6
9.106250	4818.3
9.110000	4790.2
9.113750	4510.7
9.117500	4352.5
9.121250	4059.3
9.125000	3904.8
9.128750	3801.4
9.132500	3807.9
9.136250	3474.0
9.140000	3450.2
9.143750	3257.9
9.147500	3093.0
9.151250	3058.4
9.155000	2981.7
9.158750	2840.4
9.162500	2774.9
9.166250	2624.0
9.170000	2621.5
9.173750	2535.1
9.177500	2429.2
9.181250	2348.4
9.185000	2269.8
9.188750	2236.2
9.192500	2095.6
9.196250	2155.2
9.200000	2156.0
9.203750	1969.5
9.207500	1953.3
9.211250	1978.9
9.215000	1959.4
9.218750	1861.3
9.222500	1843.6
9.226250	1827.4
9.230000	1840.6
9.233750	1774.0
9.237500	1715.3
9.241250	1777.4
9.245000	1758.3
9.248750	1675.7
9.252500	1749.7
9.256250	1679.6
9.260000	1614.0
9.263750	1612.1
9.267500	1620.0
9.271250	1589.3
9.275000	1571.6
9.278750	1569.0
9.282500	1528.3
9.286250	1610.8
9.290000	1537.1
9.293750	1479.5
9.297500	1531.2
9.301250	1485.8
9.305000	1466.6
9.308750	1476.5
9.312500	1485.5
9.316250	1443.4
9.320000	1456.2
9.323750	1484.8
9.327500	1455.6
9.331250	1393.1
9.335000	1471.9
9.338750	1411.2
9.342500	1415.8
9.346250	1366.4
9.350000	1408.4
9.353750	1452.3
9.357500	1438.2
9.361250	1372.1
9.365000	1441.4
9.368750	1367.4
9.372500	1381.3
9.376250	1404.3
9.380000	1377.5
9.383750	1442.7
9.387500	1311.0
9.391250	1370.4
9.395000	1319.5
9.398750	1392.7
9.402500	1391.4
9.406250	1362.6
9.410000	1416.7
9.413750	1340.2
9.417500	1324.3
9.421250	1373.2
9.425000	1330.7
9.428750	1333.4
9.432500	1312.8
9.436250	1366.1
9.440000	1312.7
9.443750	1393.2
9.447500	1411.1
9.451250	1373.8
9.455000	1412.2
9.458750	1370.9
9.462500	1355.7
9.466250	1380.5
9.470000	1342.9
9.473750	1357.3
9.477500	1328.3
9.481250	1294.3
9.485000	1367.8
9.488750	1353.5
9.492500	1303.8
9.496250	1362.3
[truncated: 18,801 more rows]
