# Supplementary material for: pdCIFplotter: visualizing powder diffraction data in pdCIF format
Source: J Appl Crystallogr. 2022 May 25;55(Pt 3):631–7. doi: 10.1107/S1600576722003478 (PMC9172038; doi:10.1107/S1600576722003478)
Supplement: Supplementary file 5 [file j-55-00631-sup5.zip › fourth/xy_data/LK-N1_052-052_mergeRollSum.xy]

2.000000	380.0
2.003750	411.2
2.007500	456.3
2.011250	425.2
2.015000	422.7
2.018750	432.2
2.022500	440.9
2.026250	429.7
2.030000	443.5
2.033750	454.5
2.037500	440.4
2.041250	454.5
2.045000	431.6
2.048750	430.9
2.052500	463.0
2.056250	473.9
2.060000	416.2
2.063750	441.9
2.067500	490.0
2.071250	472.1
2.075000	470.2
2.078750	452.4
2.082500	466.1
2.086250	471.2
2.090000	481.5
2.093750	441.6
2.097500	448.7
2.101250	465.7
2.105000	454.5
2.108750	467.2
2.112500	436.4
2.116250	469.0
2.120000	479.4
2.123750	463.1
2.127500	445.2
2.131250	471.5
2.135000	454.9
2.138750	448.0
2.142500	471.9
2.146250	504.0
2.150000	500.5
2.153750	485.4
2.157500	472.5
2.161250	492.8
2.165000	472.5
2.168750	454.7
2.172500	490.9
2.176250	469.8
2.180000	484.0
2.183750	522.5
2.187500	464.0
2.191250	474.1
2.195000	481.4
2.198750	489.5
2.202500	509.2
2.206250	518.2
2.210000	499.5
2.213750	529.4
2.217500	512.9
2.221250	516.4
2.225000	529.2
2.228750	530.1
2.232500	493.1
2.236250	550.0
2.240000	543.9
2.243750	481.0
2.247500	525.1
2.251250	547.3
2.255000	506.4
2.258750	496.9
2.262500	524.9
2.266250	533.5
2.270000	522.9
2.273750	526.7
2.277500	523.0
2.281250	526.3
2.285000	564.8
2.288750	531.1
2.292500	524.3
2.296250	547.9
2.300000	562.2
2.303750	570.6
2.307500	562.6
2.311250	559.2
2.315000	598.0
2.318750	587.7
2.322500	626.5
2.326250	589.1
2.330000	636.5
2.333750	638.2
2.337500	658.8
2.341250	645.9
2.345000	671.3
2.348750	700.0
2.352500	689.3
2.356250	695.6
2.360000	692.0
2.363750	723.5
2.367500	681.1
2.371250	726.7
2.375000	753.1
2.378750	733.3
2.382500	765.1
2.386250	757.8
2.390000	784.1
2.393750	796.5
2.397500	794.3
2.401250	818.8
2.405000	804.7
2.408750	817.7
2.412500	814.5
2.416250	878.7
2.420000	865.6
2.423750	874.7
2.427500	923.7
2.431250	955.0
2.435000	902.0
2.438750	992.6
2.442500	997.3
2.446250	1004.4
2.450000	929.9
2.453750	1029.5
2.457500	1011.0
2.461250	1038.5
2.465000	1151.1
2.468750	1055.2
2.472500	1076.7
2.476250	1120.8
2.480000	1124.5
2.483750	1237.2
2.487500	1197.7
2.491250	1211.2
2.495000	1211.8
2.498750	1279.7
2.502500	1240.4
2.506250	1341.9
2.510000	1316.6
2.513750	1386.1
2.517500	1397.3
2.521250	1483.7
2.525000	1457.5
2.528750	1475.3
2.532500	1506.7
2.536250	1517.5
2.540000	1474.3
2.543750	1557.3
2.547500	1607.0
2.551250	1628.7
2.555000	1596.9
2.558750	1594.4
2.562500	1625.9
2.566250	1565.5
2.570000	1621.8
2.573750	1641.8
2.577500	1623.9
2.581250	1607.1
2.585000	1643.6
2.588750	1631.0
2.592500	1599.1
2.596250	1636.6
2.600000	1587.9
2.603750	1613.7
2.607500	1630.8
2.611250	1555.5
2.615000	1630.7
2.618750	1614.9
2.622500	1641.9
2.626250	1691.5
2.630000	1665.6
2.633750	1676.9
2.637500	1661.5
2.641250	1630.0
2.645000	1630.5
2.648750	1639.1
2.652500	1619.7
2.656250	1636.2
2.660000	1587.7
2.663750	1630.6
2.667500	1663.0
2.671250	1623.5
2.675000	1632.9
2.678750	1630.4
2.682500	1648.8
2.686250	1625.8
2.690000	1672.1
2.693750	1681.5
2.697500	1604.8
2.701250	1614.3
2.705000	1712.5
2.708750	1597.0
2.712500	1575.3
2.716250	1528.2
2.720000	1591.3
2.723750	1633.2
2.727500	1636.8
2.731250	1625.4
2.735000	1582.5
2.738750	1549.3
2.742500	1520.8
2.746250	1631.7
2.750000	1566.4
2.753750	1577.5
2.757500	1535.8
2.761250	1500.5
2.765000	1637.0
2.768750	1602.1
2.772500	1584.9
2.776250	1532.6
2.780000	1598.0
2.783750	1564.7
2.787500	1591.7
2.791250	1580.5
2.795000	1565.1
2.798750	1603.6
2.802500	1540.2
2.806250	1568.2
2.810000	1643.4
2.813750	1592.5
2.817500	1579.3
2.821250	1620.1
2.825000	1624.5
2.828750	1624.5
2.832500	1573.0
2.836250	1643.8
2.840000	1619.4
2.843750	1586.2
2.847500	1600.2
2.851250	1532.3
2.855000	1547.7
2.858750	1570.8
2.862500	1565.4
2.866250	1538.4
2.870000	1611.4
2.873750	1568.8
2.877500	1587.7
2.881250	1604.6
2.885000	1557.1
2.888750	1605.2
2.892500	1547.8
2.896250	1490.5
2.900000	1530.7
2.903750	1560.1
2.907500	1519.3
2.911250	1568.9
2.915000	1538.7
2.918750	1582.3
2.922500	1594.2
2.926250	1555.9
2.930000	1497.7
2.933750	1505.5
2.937500	1540.2
2.941250	1561.8
2.945000	1527.2
2.948750	1549.3
2.952500	1597.3
2.956250	1555.1
2.960000	1557.4
2.963750	1583.6
2.967500	1576.4
2.971250	1516.9
2.975000	1512.8
2.978750	1480.7
2.982500	1543.6
2.986250	1466.4
2.990000	1530.8
2.993750	1614.3
2.997500	1585.0
3.001250	1498.1
3.005000	1523.5
3.008750	1518.0
3.012500	1505.3
3.016250	1509.6
3.020000	1543.8
3.023750	1479.0
3.027500	1500.4
3.031250	1522.7
3.035000	1518.0
3.038750	1526.5
3.042500	1517.0
3.046250	1482.6
3.050000	1488.0
3.053750	1493.1
3.057500	1579.0
3.061250	1539.8
3.065000	1537.2
3.068750	1493.8
3.072500	1540.3
3.076250	1499.7
3.080000	1520.1
3.083750	1534.9
3.087500	1526.8
3.091250	1508.0
3.095000	1496.4
3.098750	1545.4
3.102500	1533.6
3.106250	1533.7
3.110000	1516.5
3.113750	1525.1
3.117500	1526.8
3.121250	1523.7
3.125000	1535.5
3.128750	1544.1
3.132500	1573.7
3.136250	1513.6
3.140000	1465.7
3.143750	1520.1
3.147500	1499.5
3.151250	1512.4
3.155000	1494.3
3.158750	1478.3
3.162500	1520.7
3.166250	1548.0
3.170000	1512.1
3.173750	1518.0
3.177500	1476.2
3.181250	1496.9
3.185000	1501.2
3.188750	1554.7
3.192500	1494.4
3.196250	1423.0
3.200000	1531.7
3.203750	1460.0
3.207500	1457.9
3.211250	1472.8
3.215000	1522.8
3.218750	1501.2
3.222500	1474.5
3.226250	1517.9
3.230000	1607.0
3.233750	1545.0
3.237500	1495.4
3.241250	1514.7
3.245000	1515.1
3.248750	1538.0
3.252500	1500.2
3.256250	1468.1
3.260000	1468.2
3.263750	1484.2
3.267500	1474.2
3.271250	1455.2
3.275000	1531.9
3.278750	1504.1
3.282500	1488.1
3.286250	1542.2
3.290000	1495.1
3.293750	1467.9
3.297500	1503.7
3.301250	1423.0
3.305000	1490.6
3.308750	1509.8
3.312500	1500.4
3.316250	1509.7
3.320000	1449.7
3.323750	1520.9
3.327500	1480.4
3.331250	1411.1
3.335000	1443.5
3.338750	1469.8
3.342500	1460.1
3.346250	1486.1
3.350000	1481.2
3.353750	1459.9
3.357500	1440.6
3.361250	1484.3
3.365000	1488.4
3.368750	1489.2
3.372500	1512.6
3.376250	1476.3
3.380000	1496.9
3.383750	1463.9
3.387500	1477.1
3.391250	1426.6
3.395000	1450.8
3.398750	1527.6
3.402500	1482.1
3.406250	1496.5
3.410000	1456.4
3.413750	1444.1
3.417500	1456.9
3.421250	1459.8
3.425000	1529.2
3.428750	1456.5
3.432500	1470.3
3.436250	1482.3
3.440000	1487.8
3.443750	1468.7
3.447500	1466.9
3.451250	1454.8
3.455000	1497.8
3.458750	1442.0
3.462500	1461.4
3.466250	1433.3
3.470000	1460.5
3.473750	1449.1
3.477500	1419.1
3.481250	1495.6
3.485000	1415.6
3.488750	1469.7
3.492500	1450.6
3.496250	1488.1
3.500000	1454.9
3.503750	1462.4
3.507500	1386.0
3.511250	1394.7
3.515000	1486.1
3.518750	1460.2
3.522500	1529.9
3.526250	1469.3
3.530000	1448.3
3.533750	1460.5
3.537500	1463.4
3.541250	1418.1
3.545000	1450.3
3.548750	1350.6
3.552500	1415.0
3.556250	1429.7
3.560000	1450.8
3.563750	1451.4
3.567500	1409.5
3.571250	1457.2
3.575000	1401.3
3.578750	1472.8
3.582500	1435.7
3.586250	1355.5
3.590000	1452.5
3.593750	1447.1
3.597500	1435.1
3.601250	1398.8
3.605000	1437.1
3.608750	1447.5
3.612500	1430.4
3.616250	1379.6
3.620000	1493.7
3.623750	1480.8
3.627500	1451.5
3.631250	1472.3
3.635000	1425.1
3.638750	1478.7
3.642500	1461.9
3.646250	1404.7
3.650000	1471.7
3.653750	1460.1
3.657500	1420.6
3.661250	1454.4
3.665000	1424.8
3.668750	1428.3
3.672500	1382.4
3.676250	1378.5
3.680000	1414.1
3.683750	1414.8
3.687500	1439.0
3.691250	1394.3
3.695000	1343.9
3.698750	1430.6
3.702500	1437.2
3.706250	1446.6
3.710000	1460.2
3.713750	1422.5
3.717500	1367.3
3.721250	1450.5
3.725000	1462.7
3.728750	1463.4
3.732500	1459.0
3.736250	1454.7
3.740000	1408.1
3.743750	1347.3
3.747500	1373.9
3.751250	1467.5
3.755000	1457.2
3.758750	1405.3
3.762500	1411.6
3.766250	1448.9
3.770000	1377.0
3.773750	1381.4
3.777500	1414.1
3.781250	1348.0
3.785000	1361.4
3.788750	1423.8
3.792500	1438.8
3.796250	1351.8
3.800000	1410.4
3.803750	1421.0
3.807500	1364.5
3.811250	1357.3
3.815000	1406.3
3.818750	1366.8
3.822500	1454.4
3.826250	1442.3
3.830000	1361.9
3.833750	1459.3
3.837500	1413.7
3.841250	1433.5
3.845000	1408.7
3.848750	1370.6
3.852500	1352.9
3.856250	1441.9
3.860000	1423.8
3.863750	1449.9
3.867500	1386.9
3.871250	1354.8
3.875000	1373.8
3.878750	1445.5
3.882500	1384.7
3.886250	1363.9
3.890000	1372.2
3.893750	1413.1
3.897500	1392.7
3.901250	1399.2
3.905000	1434.2
3.908750	1416.4
3.912500	1383.2
3.916250	1343.6
3.920000	1445.9
3.923750	1356.0
3.927500	1415.9
3.931250	1376.2
3.935000	1425.0
3.938750	1371.3
3.942500	1351.6
3.946250	1366.7
3.950000	1326.7
3.953750	1366.6
3.957500	1408.1
3.961250	1345.9
3.965000	1338.6
3.968750	1388.4
3.972500	1372.2
3.976250	1388.9
3.980000	1363.6
3.983750	1400.9
3.987500	1379.9
3.991250	1371.7
3.995000	1424.1
3.998750	1398.4
4.002500	1412.2
4.006250	1413.0
4.010000	1398.8
4.013750	1338.6
4.017500	1375.3
4.021250	1427.1
4.025000	1434.3
4.028750	1357.8
4.032500	1406.4
4.036250	1403.0
4.040000	1328.4
4.043750	1397.0
4.047500	1362.5
4.051250	1365.6
4.055000	1329.2
4.058750	1384.0
4.062500	1327.5
4.066250	1352.0
4.070000	1404.7
4.073750	1373.1
4.077500	1338.4
4.081250	1340.5
4.085000	1377.2
4.088750	1386.5
4.092500	1409.4
4.096250	1371.0
4.100000	1381.6
4.103750	1335.0
4.107500	1375.6
4.111250	1408.7
4.115000	1437.9
4.118750	1328.8
4.122500	1383.0
4.126250	1410.7
4.130000	1382.3
4.133750	1302.1
4.137500	1333.2
4.141250	1378.6
4.145000	1425.6
4.148750	1408.2
4.152500	1319.5
4.156250	1427.8
4.160000	1396.2
4.163750	1475.1
4.167500	1423.2
4.171250	1412.2
4.175000	1290.0
4.178750	1346.0
4.182500	1386.9
4.186250	1259.1
4.190000	1309.9
4.193750	1358.7
4.197500	1367.0
4.201250	1333.8
4.205000	1354.9
4.208750	1391.7
4.212500	1404.9
4.216250	1399.0
4.220000	1274.0
4.223750	1308.8
4.227500	1355.5
4.231250	1377.4
4.235000	1427.6
4.238750	1393.2
4.242500	1413.3
4.246250	1414.9
4.250000	1365.7
4.253750	1398.1
4.257500	1324.6
4.261250	1332.4
4.265000	1382.5
4.268750	1353.8
4.272500	1355.3
4.276250	1269.0
4.280000	1363.4
4.283750	1361.3
4.287500	1301.9
4.291250	1400.7
4.295000	1381.5
4.298750	1314.6
4.302500	1324.8
4.306250	1357.5
4.310000	1339.9
4.313750	1318.4
4.317500	1359.4
4.321250	1367.1
4.325000	1379.0
4.328750	1304.4
4.332500	1315.4
4.336250	1261.5
4.340000	1316.2
4.343750	1347.9
4.347500	1345.1
4.351250	1300.6
4.355000	1385.8
4.358750	1335.0
4.362500	1341.2
4.366250	1358.2
4.370000	1343.4
4.373750	1261.6
4.377500	1298.8
4.381250	1357.4
4.385000	1446.7
4.388750	1364.9
4.392500	1310.3
4.396250	1297.9
4.400000	1329.4
4.403750	1280.4
4.407500	1341.6
4.411250	1335.2
4.415000	1317.9
4.418750	1275.5
4.422500	1308.3
4.426250	1345.9
4.430000	1319.8
4.433750	1397.2
4.437500	1387.2
4.441250	1309.9
4.445000	1344.8
4.448750	1335.6
4.452500	1309.5
4.456250	1323.3
4.460000	1416.8
4.463750	1323.3
4.467500	1313.3
4.471250	1263.8
4.475000	1274.8
4.478750	1299.6
4.482500	1332.6
4.486250	1347.5
4.490000	1278.9
4.493750	1309.9
4.497500	1369.9
4.501250	1351.2
4.505000	1319.0
4.508750	1275.2
4.512500	1325.3
4.516250	1376.4
4.520000	1363.2
4.523750	1310.6
4.527500	1292.6
4.531250	1289.5
4.535000	1374.3
4.538750	1297.3
4.542500	1332.7
4.546250	1406.4
4.550000	1345.7
4.553750	1333.9
4.557500	1304.4
4.561250	1278.2
4.565000	1351.3
4.568750	1323.9
4.572500	1357.1
4.576250	1344.3
4.580000	1383.8
4.583750	1354.6
4.587500	1308.7
4.591250	1313.1
4.595000	1291.5
4.598750	1373.5
4.602500	1289.8
4.606250	1310.1
4.610000	1299.7
4.613750	1287.9
4.617500	1336.0
4.621250	1275.8
4.625000	1369.4
4.628750	1316.0
4.632500	1315.0
4.636250	1392.9
4.640000	1337.3
4.643750	1311.5
4.647500	1318.9
4.651250	1287.4
4.655000	1272.6
4.658750	1308.5
4.662500	1342.7
4.666250	1274.2
4.670000	1327.2
4.673750	1337.5
4.677500	1343.1
4.681250	1368.2
4.685000	1340.2
4.688750	1371.4
4.692500	1373.1
4.696250	1295.5
4.700000	1317.8
4.703750	1370.4
4.707500	1334.5
4.711250	1329.9
4.715000	1320.2
4.718750	1330.5
4.722500	1303.5
4.726250	1298.6
4.730000	1299.5
4.733750	1335.7
4.737500	1321.0
4.741250	1328.8
4.745000	1332.0
4.748750	1290.8
4.752500	1315.3
4.756250	1334.2
4.760000	1304.2
4.763750	1304.6
4.767500	1333.7
4.771250	1328.3
4.775000	1339.0
4.778750	1277.6
4.782500	1263.0
4.786250	1365.0
4.790000	1335.4
4.793750	1316.6
4.797500	1298.3
4.801250	1282.7
4.805000	1339.4
4.808750	1328.1
4.812500	1308.6
4.816250	1302.7
4.820000	1353.3
4.823750	1290.7
4.827500	1291.8
4.831250	1392.2
4.835000	1301.1
4.838750	1299.9
4.842500	1335.0
4.846250	1317.4
4.850000	1274.8
4.853750	1257.3
4.857500	1308.4
4.861250	1266.1
4.865000	1301.9
4.868750	1329.7
4.872500	1277.6
4.876250	1281.3
4.880000	1269.3
4.883750	1221.4
4.887500	1264.4
4.891250	1302.0
4.895000	1300.8
4.898750	1279.0
4.902500	1286.5
4.906250	1257.3
4.910000	1258.0
4.913750	1279.5
4.917500	1240.0
4.921250	1231.7
4.925000	1265.3
4.928750	1261.6
4.932500	1238.2
4.936250	1228.2
4.940000	1300.7
4.943750	1327.4
4.947500	1304.4
4.951250	1280.0
4.955000	1282.6
4.958750	1280.5
4.962500	1268.4
4.966250	1318.7
4.970000	1324.0
4.973750	1311.2
4.977500	1317.8
4.981250	1310.8
4.985000	1302.8
4.988750	1361.5
4.992500	1342.3
4.996250	1242.0
5.000000	1283.3
5.003750	1263.7
5.007500	1251.4
5.011250	1256.0
5.015000	1215.9
5.018750	1231.9
5.022500	1276.7
5.026250	1276.2
5.030000	1236.8
5.033750	1281.0
5.037500	1309.1
5.041250	1379.4
5.045000	1321.9
5.048750	1313.7
5.052500	1330.5
5.056250	1328.3
5.060000	1312.4
5.063750	1295.0
5.067500	1280.3
5.071250	1287.9
5.075000	1274.6
5.078750	1269.5
5.082500	1329.7
5.086250	1243.6
5.090000	1209.6
5.093750	1282.4
5.097500	1250.6
5.101250	1235.9
5.105000	1280.3
5.108750	1276.5
5.112500	1225.8
5.116250	1287.6
5.120000	1260.0
5.123750	1307.4
5.127500	1273.7
5.131250	1309.6
5.135000	1260.5
5.138750	1290.9
5.142500	1202.9
5.146250	1275.8
5.150000	1329.1
5.153750	1281.0
5.157500	1294.1
5.161250	1338.5
5.165000	1322.2
5.168750	1302.7
5.172500	1293.0
5.176250	1281.2
5.180000	1291.7
5.183750	1241.2
5.187500	1293.0
5.191250	1273.8
5.195000	1341.7
5.198750	1345.4
5.202500	1294.7
5.206250	1262.0
5.210000	1290.5
5.213750	1302.2
5.217500	1217.4
5.221250	1272.9
5.225000	1280.8
5.228750	1213.4
5.232500	1313.5
5.236250	1313.1
5.240000	1267.0
5.243750	1302.2
5.247500	1315.3
5.251250	1271.8
5.255000	1245.4
5.258750	1286.2
5.262500	1286.1
5.266250	1348.0
5.270000	1301.3
5.273750	1283.0
5.277500	1281.4
5.281250	1294.3
5.285000	1245.0
5.288750	1310.0
5.292500	1263.0
5.296250	1277.9
5.300000	1314.2
5.303750	1298.8
5.307500	1331.6
5.311250	1255.3
5.315000	1243.3
5.318750	1294.3
5.322500	1291.2
5.326250	1266.7
5.330000	1299.7
5.333750	1219.6
5.337500	1300.1
5.341250	1257.5
5.345000	1273.8
5.348750	1301.9
5.352500	1292.0
5.356250	1209.1
5.360000	1259.7
5.363750	1315.2
5.367500	1226.0
5.371250	1269.9
5.375000	1254.6
5.378750	1290.7
5.382500	1271.4
5.386250	1325.4
5.390000	1285.8
5.393750	1376.3
5.397500	1205.4
5.401250	1217.1
5.405000	1267.9
5.408750	1289.5
5.412500	1285.1
5.416250	1276.9
5.420000	1246.2
5.423750	1294.4
5.427500	1266.9
5.431250	1237.9
5.435000	1270.1
5.438750	1305.1
5.442500	1319.1
5.446250	1227.3
5.450000	1242.2
5.453750	1328.9
5.457500	1276.9
5.461250	1297.3
5.465000	1249.6
5.468750	1281.3
5.472500	1247.3
5.476250	1244.4
5.480000	1239.3
5.483750	1229.9
5.487500	1250.2
5.491250	1256.2
5.495000	1245.0
5.498750	1263.9
5.502500	1203.2
5.506250	1203.6
5.510000	1297.9
5.513750	1268.7
5.517500	1240.4
5.521250	1267.4
5.525000	1295.0
5.528750	1313.2
5.532500	1214.4
5.536250	1320.0
5.540000	1250.4
5.543750	1205.3
5.547500	1245.1
5.551250	1240.7
5.555000	1277.0
5.558750	1271.0
5.562500	1228.5
5.566250	1229.0
5.570000	1181.7
5.573750	1298.1
5.577500	1226.2
5.581250	1187.1
5.585000	1239.4
5.588750	1252.8
5.592500	1161.4
5.596250	1310.4
5.600000	1186.5
5.603750	1239.4
5.607500	1241.8
5.611250	1246.2
5.615000	1252.9
5.618750	1212.8
5.622500	1286.7
5.626250	1181.1
5.630000	1251.4
5.633750	1310.9
5.637500	1253.1
5.641250	1348.4
5.645000	1256.3
5.648750	1285.9
5.652500	1217.3
5.656250	1216.2
5.660000	1263.5
5.663750	1339.6
5.667500	1215.2
5.671250	1243.6
5.675000	1327.8
5.678750	1297.5
5.682500	1368.6
5.686250	1328.3
5.690000	1283.0
5.693750	1436.0
5.697500	1363.6
5.701250	1379.0
5.705000	1346.2
5.708750	1365.3
5.712500	1269.8
5.716250	1371.5
5.720000	1306.8
5.723750	1361.7
5.727500	1242.7
5.731250	1211.7
5.735000	1268.0
5.738750	1295.2
5.742500	1230.7
5.746250	1272.6
5.750000	1282.4
5.753750	1274.7
5.757500	1236.4
5.761250	1258.9
5.765000	1268.4
5.768750	1282.1
5.772500	1274.8
5.776250	1228.4
5.780000	1223.8
5.783750	1197.1
5.787500	1205.2
5.791250	1316.4
5.795000	1283.9
5.798750	1241.4
5.802500	1272.6
5.806250	1252.1
5.810000	1204.8
5.813750	1236.3
5.817500	1280.5
5.821250	1245.6
5.825000	1209.0
5.828750	1289.5
5.832500	1233.8
5.836250	1276.1
5.840000	1250.6
5.843750	1313.4
5.847500	1268.4
5.851250	1273.3
5.855000	1240.6
5.858750	1199.8
5.862500	1245.4
5.866250	1246.6
5.870000	1225.5
5.873750	1221.4
5.877500	1208.9
5.881250	1266.1
5.885000	1253.1
5.888750	1254.8
5.892500	1264.0
5.896250	1237.0
5.900000	1297.5
5.903750	1258.7
5.907500	1239.2
5.911250	1246.3
5.915000	1267.4
5.918750	1272.7
5.922500	1252.7
5.926250	1302.3
5.930000	1264.5
5.933750	1221.0
5.937500	1208.1
5.941250	1253.9
5.945000	1212.8
5.948750	1233.5
5.952500	1184.8
5.956250	1247.2
5.960000	1257.8
5.963750	1262.3
5.967500	1210.3
5.971250	1193.8
5.975000	1242.0
5.978750	1277.8
5.982500	1197.7
5.986250	1209.8
5.990000	1241.3
5.993750	1249.8
5.997500	1255.3
6.001250	1244.2
6.005000	1279.6
6.008750	1235.0
6.012500	1187.4
6.016250	1222.2
6.020000	1196.6
6.023750	1208.6
6.027500	1237.5
6.031250	1213.1
6.035000	1198.6
6.038750	1215.8
6.042500	1228.3
6.046250	1234.2
6.050000	1199.9
6.053750	1227.5
6.057500	1230.9
6.061250	1252.5
6.065000	1321.7
6.068750	1297.4
6.072500	1221.6
6.076250	1184.6
6.080000	1284.8
6.083750	1306.9
6.087500	1177.8
6.091250	1222.1
6.095000	1213.6
6.098750	1152.2
6.102500	1136.7
6.106250	1212.4
6.110000	1185.8
6.113750	1134.7
6.117500	1219.3
6.121250	1224.8
6.125000	1271.2
6.128750	1269.5
6.132500	1222.4
6.136250	1286.5
6.140000	1256.9
6.143750	1283.5
6.147500	1239.8
6.151250	1242.4
6.155000	1235.1
6.158750	1229.8
6.162500	1250.2
6.166250	1207.9
6.170000	1267.6
6.173750	1242.5
6.177500	1281.0
6.181250	1258.1
6.185000	1271.9
6.188750	1256.7
6.192500	1230.5
6.196250	1282.5
6.200000	1193.6
6.203750	1221.0
6.207500	1248.2
6.211250	1201.1
6.215000	1219.3
6.218750	1199.1
6.222500	1209.4
6.226250	1178.1
6.230000	1243.1
6.233750	1280.3
6.237500	1213.2
6.241250	1218.5
6.245000	1233.3
6.248750	1238.6
6.252500	1223.0
6.256250	1195.6
6.260000	1169.6
6.263750	1208.8
6.267500	1193.5
6.271250	1209.9
6.275000	1238.9
6.278750	1232.2
6.282500	1241.1
6.286250	1272.6
6.290000	1213.3
6.293750	1197.0
6.297500	1257.0
6.301250	1223.6
6.305000	1230.6
6.308750	1217.7
6.312500	1229.5
6.316250	1248.8
6.320000	1211.0
6.323750	1231.8
6.327500	1246.0
6.331250	1187.2
6.335000	1243.3
6.338750	1215.5
6.342500	1246.3
6.346250	1197.3
6.350000	1186.0
6.353750	1212.9
6.357500	1244.4
6.361250	1259.7
6.365000	1232.5
6.368750	1248.8
6.372500	1217.9
6.376250	1276.8
6.380000	1290.0
6.383750	1168.1
6.387500	1204.8
6.391250	1185.6
6.395000	1243.8
6.398750	1194.2
6.402500	1285.9
6.406250	1229.1
6.410000	1257.9
6.413750	1250.6
6.417500	1214.6
6.421250	1217.0
6.425000	1177.5
6.428750	1241.4
6.432500	1212.7
6.436250	1184.4
6.440000	1186.4
6.443750	1241.2
6.447500	1238.3
6.451250	1246.5
6.455000	1261.5
6.458750	1276.9
6.462500	1265.2
6.466250	1169.4
6.470000	1187.7
6.473750	1232.7
6.477500	1222.0
6.481250	1187.9
6.485000	1195.4
6.488750	1249.0
6.492500	1208.0
6.496250	1229.4
6.500000	1205.5
6.503750	1192.8
6.507500	1205.7
6.511250	1208.4
6.515000	1160.8
6.518750	1221.8
6.522500	1228.7
6.526250	1206.8
6.530000	1193.0
6.533750	1238.2
6.537500	1262.4
6.541250	1257.0
6.545000	1186.9
6.548750	1226.0
6.552500	1159.6
6.556250	1204.9
6.560000	1156.5
6.563750	1195.1
6.567500	1269.2
6.571250	1252.5
6.575000	1260.1
6.578750	1264.4
6.582500	1189.9
6.586250	1204.2
6.590000	1239.6
6.593750	1240.1
6.597500	1228.3
6.601250	1192.8
6.605000	1260.2
6.608750	1292.7
6.612500	1245.6
6.616250	1162.3
6.620000	1158.2
6.623750	1171.1
6.627500	1231.4
6.631250	1239.6
6.635000	1262.1
6.638750	1259.4
6.642500	1239.4
6.646250	1209.5
6.650000	1243.7
6.653750	1251.2
6.657500	1234.3
6.661250	1202.7
6.665000	1144.8
6.668750	1253.0
6.672500	1278.8
6.676250	1286.8
6.680000	1188.0
6.683750	1241.8
6.687500	1285.4
6.691250	1244.3
6.695000	1176.3
6.698750	1206.2
6.702500	1300.7
6.706250	1253.6
6.710000	1175.8
6.713750	1197.4
6.717500	1196.2
6.721250	1215.9
6.725000	1195.1
6.728750	1238.1
6.732500	1250.4
6.736250	1208.9
6.740000	1246.8
6.743750	1214.0
6.747500	1215.1
6.751250	1180.0
6.755000	1237.5
6.758750	1243.0
6.762500	1270.5
6.766250	1164.8
6.770000	1204.6
6.773750	1246.7
6.777500	1176.3
6.781250	1260.6
6.785000	1306.7
6.788750	1234.1
6.792500	1201.5
6.796250	1243.8
6.800000	1270.2
6.803750	1264.5
6.807500	1208.7
6.811250	1263.6
6.815000	1201.1
6.818750	1224.5
6.822500	1274.5
6.826250	1251.3
6.830000	1177.7
6.833750	1255.2
6.837500	1226.7
6.841250	1235.0
6.845000	1256.1
6.848750	1218.1
6.852500	1231.0
6.856250	1261.9
6.860000	1209.1
6.863750	1187.0
6.867500	1271.9
6.871250	1244.5
6.875000	1238.4
6.878750	1199.1
6.882500	1214.6
6.886250	1184.2
6.890000	1226.2
6.893750	1158.3
6.897500	1249.2
6.901250	1167.9
6.905000	1268.4
6.908750	1226.0
6.912500	1220.7
6.916250	1234.0
6.920000	1253.9
6.923750	1134.3
6.927500	1249.0
6.931250	1220.8
6.935000	1240.9
6.938750	1244.7
6.942500	1196.7
6.946250	1232.3
6.950000	1226.9
6.953750	1236.7
6.957500	1242.0
6.961250	1178.7
6.965000	1204.4
6.968750	1240.9
6.972500	1213.1
6.976250	1130.5
6.980000	1240.0
6.983750	1200.6
6.987500	1203.3
6.991250	1235.7
6.995000	1254.9
6.998750	1209.4
7.002500	1230.8
7.006250	1233.6
7.010000	1203.4
7.013750	1231.9
7.017500	1214.0
7.021250	1200.7
7.025000	1194.1
7.028750	1256.4
7.032500	1204.6
7.036250	1185.9
7.040000	1210.2
7.043750	1137.7
7.047500	1153.4
7.051250	1250.2
7.055000	1227.7
7.058750	1241.9
7.062500	1209.0
7.066250	1178.8
7.070000	1180.0
7.073750	1276.1
7.077500	1207.8
7.081250	1191.1
7.085000	1224.0
7.088750	1209.5
7.092500	1203.7
7.096250	1178.5
7.100000	1210.2
7.103750	1232.1
7.107500	1239.1
7.111250	1252.2
7.115000	1247.2
7.118750	1211.3
7.122500	1229.1
7.126250	1203.1
7.130000	1195.6
7.133750	1219.7
7.137500	1223.3
7.141250	1186.9
7.145000	1189.0
7.148750	1198.8
7.152500	1215.9
7.156250	1243.4
7.160000	1227.8
7.163750	1145.4
7.167500	1275.5
7.171250	1194.5
7.175000	1228.7
7.178750	1201.4
7.182500	1200.7
7.186250	1228.5
7.190000	1266.9
7.193750	1229.3
7.197500	1221.1
7.201250	1247.3
7.205000	1241.0
7.208750	1230.0
7.212500	1283.1
7.216250	1289.2
7.220000	1273.8
7.223750	1199.4
7.227500	1172.2
7.231250	1231.6
7.235000	1229.2
7.238750	1209.8
7.242500	1214.8
7.246250	1244.7
7.250000	1216.0
7.253750	1225.7
7.257500	1185.1
7.261250	1212.4
7.265000	1190.8
7.268750	1172.3
7.272500	1217.0
7.276250	1229.4
7.280000	1237.7
7.283750	1190.6
7.287500	1212.8
7.291250	1252.9
7.295000	1254.2
7.298750	1230.1
7.302500	1190.2
7.306250	1223.3
7.310000	1246.2
7.313750	1222.6
7.317500	1211.9
7.321250	1270.2
7.325000	1261.0
7.328750	1213.7
7.332500	1208.2
7.336250	1254.9
7.340000	1302.4
7.343750	1240.1
7.347500	1215.2
7.351250	1196.8
7.355000	1205.6
7.358750	1255.0
7.362500	1293.1
7.366250	1206.2
7.370000	1216.2
7.373750	1210.9
7.377500	1167.6
7.381250	1207.1
7.385000	1202.0
7.388750	1203.0
7.392500	1192.2
7.396250	1168.8
7.400000	1221.8
7.403750	1181.5
7.407500	1224.1
7.411250	1225.3
7.415000	1261.4
7.418750	1229.2
7.422500	1189.1
7.426250	1230.1
7.430000	1204.6
7.433750	1217.7
7.437500	1161.8
7.441250	1208.5
7.445000	1216.6
7.448750	1151.1
7.452500	1185.8
7.456250	1287.4
7.460000	1232.9
7.463750	1197.6
7.467500	1196.4
7.471250	1202.1
7.475000	1200.5
7.478750	1214.0
7.482500	1208.2
7.486250	1193.8
7.490000	1246.7
7.493750	1221.4
7.497500	1186.1
7.501250	1197.7
7.505000	1206.0
7.508750	1142.6
7.512500	1189.4
7.516250	1241.8
7.520000	1164.7
7.523750	1195.6
7.527500	1253.2
7.531250	1189.7
7.535000	1151.6
7.538750	1181.3
7.542500	1203.4
7.546250	1201.5
7.550000	1239.2
7.553750	1215.1
7.557500	1212.1
7.561250	1166.4
7.565000	1190.6
7.568750	1198.6
7.572500	1219.6
7.576250	1248.7
7.580000	1254.8
7.583750	1205.9
7.587500	1182.5
7.591250	1166.1
7.595000	1178.7
7.598750	1217.5
7.602500	1206.4
7.606250	1209.1
7.610000	1256.6
7.613750	1236.5
7.617500	1151.3
7.621250	1190.5
7.625000	1242.3
7.628750	1225.8
7.632500	1284.0
7.636250	1214.4
7.640000	1214.8
7.643750	1187.0
7.647500	1147.1
7.651250	1214.4
7.655000	1201.6
7.658750	1176.8
7.662500	1195.4
7.666250	1195.2
7.670000	1184.5
7.673750	1158.6
7.677500	1223.1
7.681250	1188.9
7.685000	1202.0
7.688750	1219.8
7.692500	1153.0
7.696250	1181.8
7.700000	1231.0
7.703750	1224.1
7.707500	1147.0
7.711250	1181.5
7.715000	1280.7
7.718750	1189.9
7.722500	1172.9
7.726250	1186.2
7.730000	1212.5
7.733750	1223.9
7.737500	1251.8
7.741250	1160.2
7.745000	1265.1
7.748750	1220.5
7.752500	1192.0
7.756250	1197.5
7.760000	1238.0
7.763750	1209.1
7.767500	1199.1
7.771250	1212.7
7.775000	1242.9
7.778750	1288.7
7.782500	1192.9
7.786250	1257.9
7.790000	1288.6
7.793750	1206.2
7.797500	1159.9
7.801250	1171.1
7.805000	1239.9
7.808750	1271.0
7.812500	1213.1
7.816250	1222.1
7.820000	1222.5
7.823750	1232.1
7.827500	1206.5
7.831250	1264.8
7.835000	1213.6
7.838750	1189.3
7.842500	1220.9
7.846250	1206.4
7.850000	1219.7
7.853750	1227.4
7.857500	1207.1
7.861250	1229.5
7.865000	1235.1
7.868750	1190.5
7.872500	1228.7
7.876250	1265.7
7.880000	1282.6
7.883750	1190.4
7.887500	1155.4
7.891250	1207.9
7.895000	1202.5
7.898750	1204.3
7.902500	1111.0
7.906250	1150.5
7.910000	1201.7
7.913750	1157.4
7.917500	1230.3
7.921250	1209.9
7.925000	1191.6
7.928750	1145.7
7.932500	1197.5
7.936250	1211.4
7.940000	1205.7
7.943750	1216.8
7.947500	1230.6
7.951250	1186.0
7.955000	1215.3
7.958750	1180.4
7.962500	1227.9
7.966250	1198.7
7.970000	1181.1
7.973750	1263.1
7.977500	1193.1
7.981250	1204.9
7.985000	1274.3
7.988750	1207.9
7.992500	1231.5
7.996250	1312.9
8.000000	1281.7
8.003750	1340.3
8.007500	1343.3
8.011250	1234.3
8.015000	1291.6
8.018750	1222.0
8.022500	1204.4
8.026250	1232.5
8.030000	1285.4
8.033750	1265.0
8.037500	1221.5
8.041250	1239.0
8.045000	1249.8
8.048750	1244.4
8.052500	1216.9
8.056250	1307.6
8.060000	1201.4
8.063750	1152.7
8.067500	1214.6
8.071250	1231.3
8.075000	1244.2
8.078750	1226.4
8.082500	1196.8
8.086250	1161.0
8.090000	1266.3
8.093750	1249.3
8.097500	1209.3
8.101250	1212.0
8.105000	1189.9
8.108750	1214.1
8.112500	1268.8
8.116250	1229.8
8.120000	1263.3
8.123750	1238.6
8.127500	1293.4
8.131250	1216.3
8.135000	1206.2
8.138750	1231.2
8.142500	1184.1
8.146250	1199.4
8.150000	1215.6
8.153750	1149.9
8.157500	1232.1
8.161250	1279.0
8.165000	1268.8
8.168750	1235.1
8.172500	1216.3
8.176250	1204.7
8.180000	1228.5
8.183750	1242.1
8.187500	1253.0
8.191250	1249.4
8.195000	1207.1
8.198750	1172.2
8.202500	1241.9
8.206250	1186.5
8.210000	1273.1
8.213750	1291.2
8.217500	1302.2
8.221250	1251.7
8.225000	1300.5
8.228750	1264.2
8.232500	1232.3
8.236250	1221.6
8.240000	1231.1
8.243750	1203.4
8.247500	1209.8
8.251250	1272.2
8.255000	1242.1
8.258750	1248.5
8.262500	1255.7
8.266250	1222.7
8.270000	1179.2
8.273750	1303.5
8.277500	1282.5
8.281250	1188.7
8.285000	1258.7
8.288750	1254.8
8.292500	1233.0
8.296250	1287.0
8.300000	1190.4
8.303750	1234.3
8.307500	1190.4
8.311250	1281.3
8.315000	1253.2
8.318750	1193.0
8.322500	1223.5
8.326250	1222.8
8.330000	1177.1
8.333750	1232.5
8.337500	1178.7
8.341250	1265.6
8.345000	1235.4
8.348750	1221.1
8.352500	1191.2
8.356250	1204.1
8.360000	1232.4
8.363750	1271.7
8.367500	1210.3
8.371250	1205.2
8.375000	1169.8
8.378750	1196.0
8.382500	1235.0
8.386250	1217.2
8.390000	1257.1
8.393750	1186.7
8.397500	1224.1
8.401250	1295.0
8.405000	1231.5
8.408750	1294.8
8.412500	1253.5
8.416250	1205.6
8.420000	1250.4
8.423750	1250.0
8.427500	1273.0
8.431250	1242.3
8.435000	1219.6
8.438750	1306.2
8.442500	1202.7
8.446250	1239.1
8.450000	1221.3
8.453750	1299.2
8.457500	1231.8
8.461250	1198.2
8.465000	1245.4
8.468750	1280.6
8.472500	1247.1
8.476250	1249.7
8.480000	1256.1
8.483750	1259.3
8.487500	1251.8
8.491250	1322.7
8.495000	1331.4
8.498750	1242.2
8.502500	1221.9
8.506250	1293.6
8.510000	1270.6
8.513750	1237.6
8.517500	1264.0
8.521250	1315.4
8.525000	1268.3
8.528750	1271.4
8.532500	1303.0
8.536250	1271.2
8.540000	1251.1
8.543750	1338.7
8.547500	1203.3
8.551250	1271.6
8.555000	1271.3
8.558750	1251.6
8.562500	1246.7
8.566250	1281.9
8.570000	1268.1
8.573750	1295.5
8.577500	1303.2
8.581250	1299.2
8.585000	1267.1
8.588750	1273.1
8.592500	1218.8
8.596250	1317.2
8.600000	1241.7
8.603750	1267.8
8.607500	1291.2
8.611250	1250.5
8.615000	1318.7
8.618750	1307.8
8.622500	1224.1
8.626250	1299.7
8.630000	1293.6
8.633750	1288.3
8.637500	1297.7
8.641250	1273.8
8.645000	1269.1
8.648750	1280.2
8.652500	1319.4
8.656250	1305.6
8.660000	1339.1
8.663750	1315.3
8.667500	1272.8
8.671250	1303.8
8.675000	1296.1
8.678750	1337.3
8.682500	1292.0
8.686250	1324.2
8.690000	1304.6
8.693750	1318.0
8.697500	1399.3
8.701250	1375.1
8.705000	1263.8
8.708750	1371.8
8.712500	1322.2
8.716250	1281.1
8.720000	1305.7
8.723750	1336.7
8.727500	1391.1
8.731250	1368.8
8.735000	1309.4
8.738750	1373.1
8.742500	1340.1
8.746250	1374.1
8.750000	1384.9
8.753750	1348.1
8.757500	1348.0
8.761250	1455.2
8.765000	1444.7
8.768750	1412.3
8.772500	1417.7
8.776250	1416.2
8.780000	1381.1
8.783750	1360.1
8.787500	1374.3
8.791250	1442.5
8.795000	1450.1
8.798750	1455.3
8.802500	1473.1
8.806250	1487.0
8.810000	1459.2
8.813750	1504.4
8.817500	1518.1
8.821250	1504.4
8.825000	1534.1
8.828750	1511.4
8.832500	1479.5
8.836250	1542.8
8.840000	1503.3
8.843750	1517.4
8.847500	1594.8
8.851250	1572.6
8.855000	1504.7
8.858750	1623.7
8.862500	1629.8
8.866250	1627.2
8.870000	1658.9
8.873750	1678.4
8.877500	1695.7
8.881250	1730.1
8.885000	1680.0
8.888750	1708.3
8.892500	1787.2
8.896250	1745.7
8.900000	1747.0
8.903750	1853.6
8.907500	1817.6
8.911250	1923.9
8.915000	1961.2
8.918750	1930.5
8.922500	1931.3
8.926250	2021.5
8.930000	2071.6
8.933750	2018.2
8.937500	2115.2
8.941250	2201.0
8.945000	2338.3
8.948750	2274.7
8.952500	2353.2
8.956250	2542.5
8.960000	2710.5
8.963750	2745.2
8.967500	2806.2
8.971250	3044.8
8.975000	3019.3
8.978750	3238.4
8.982500	3493.9
8.986250	3635.8
8.990000	3884.4
8.993750	3950.3
8.997500	4182.8
9.001250	4547.6
9.005000	4833.6
9.008750	4911.0
9.012500	5192.5
9.016250	5503.0
9.020000	5760.2
9.023750	5873.9
9.027500	6051.5
9.031250	6141.8
9.035000	6342.3
9.038750	6339.0
9.042500	6409.4
9.046250	6491.2
9.050000	6532.8
9.053750	6516.7
9.057500	6395.9
9.061250	6344.7
9.065000	6263.2
9.068750	6116.0
9.072500	6031.7
9.076250	5934.2
9.080000	5806.7
9.083750	5640.7
9.087500	5653.2
9.091250	5323.4
9.095000	5165.7
9.098750	4968.3
9.102500	4899.6
9.106250	4874.4
9.110000	4605.2
9.113750	4281.8
9.117500	4102.9
9.121250	4010.7
9.125000	3947.9
9.128750	3665.0
9.132500	3697.9
9.136250	3551.8
9.140000	3373.7
9.143750	3165.1
9.147500	3135.7
9.151250	2995.4
9.155000	2849.0
9.158750	2702.8
9.162500	2653.9
9.166250	2562.2
9.170000	2446.3
9.173750	2380.9
9.177500	2371.0
9.181250	2319.2
9.185000	2313.8
9.188750	2128.5
9.192500	2040.4
9.196250	2128.4
9.200000	2047.2
9.203750	1956.1
9.207500	1915.3
9.211250	1828.2
9.215000	1866.3
9.218750	1880.1
9.222500	1815.9
9.226250	1802.8
9.230000	1763.2
9.233750	1787.9
9.237500	1670.9
9.241250	1682.5
9.245000	1636.0
9.248750	1737.8
9.252500	1663.5
9.256250	1582.6
9.260000	1605.7
9.263750	1550.1
9.267500	1569.5
9.271250	1532.2
9.275000	1586.3
9.278750	1551.1
9.282500	1555.4
9.286250	1537.4
9.290000	1533.6
9.293750	1487.7
9.297500	1458.7
9.301250	1507.2
9.305000	1511.8
9.308750	1451.8
9.312500	1422.1
9.316250	1453.9
9.320000	1461.4
9.323750	1441.3
9.327500	1462.4
9.331250	1391.4
9.335000	1447.2
9.338750	1369.7
9.342500	1441.8
9.346250	1406.0
9.350000	1439.5
9.353750	1383.6
9.357500	1425.0
9.361250	1497.3
9.365000	1410.3
9.368750	1328.6
9.372500	1317.8
9.376250	1386.4
9.380000	1361.1
9.383750	1363.2
9.387500	1353.6
9.391250	1382.7
9.395000	1383.1
9.398750	1345.2
9.402500	1351.3
9.406250	1329.3
9.410000	1340.6
9.413750	1321.7
9.417500	1347.1
9.421250	1323.1
9.425000	1367.9
9.428750	1378.4
9.432500	1370.9
9.436250	1385.4
9.440000	1345.6
9.443750	1309.8
9.447500	1336.4
9.451250	1311.5
9.455000	1386.8
9.458750	1353.1
9.462500	1361.1
9.466250	1315.2
9.470000	1339.3
9.473750	1304.6
9.477500	1363.6
9.481250	1345.3
9.485000	1405.8
9.488750	1348.2
9.492500	1289.8
9.496250	1311.8
[truncated: 18,801 more rows]
