# Supplementary material for: pdCIFplotter: visualizing powder diffraction data in pdCIF format
Source: J Appl Crystallogr. 2022 May 25;55(Pt 3):631–7. doi: 10.1107/S1600576722003478 (PMC9172038; doi:10.1107/S1600576722003478)
Supplement: Supplementary file 5 [file j-55-00631-sup5.zip › fourth/xy_data/LK-N1_056-056_mergeRollSum.xy]

2.000000	372.4
2.003750	411.9
2.007500	446.8
2.011250	444.4
2.015000	409.3
2.018750	405.1
2.022500	435.9
2.026250	425.3
2.030000	462.6
2.033750	438.9
2.037500	440.0
2.041250	437.6
2.045000	468.4
2.048750	452.8
2.052500	418.3
2.056250	440.3
2.060000	462.1
2.063750	424.4
2.067500	448.9
2.071250	467.6
2.075000	446.6
2.078750	445.7
2.082500	461.3
2.086250	434.5
2.090000	453.9
2.093750	477.0
2.097500	476.9
2.101250	481.8
2.105000	486.3
2.108750	449.3
2.112500	453.0
2.116250	462.1
2.120000	475.4
2.123750	484.9
2.127500	482.9
2.131250	508.4
2.135000	484.1
2.138750	442.5
2.142500	475.3
2.146250	466.2
2.150000	464.5
2.153750	471.6
2.157500	492.8
2.161250	494.6
2.165000	491.8
2.168750	462.2
2.172500	500.4
2.176250	535.1
2.180000	487.2
2.183750	446.8
2.187500	442.7
2.191250	472.6
2.195000	487.7
2.198750	509.9
2.202500	509.6
2.206250	523.8
2.210000	483.4
2.213750	519.3
2.217500	545.0
2.221250	514.7
2.225000	499.9
2.228750	528.8
2.232500	528.6
2.236250	499.1
2.240000	499.5
2.243750	530.6
2.247500	540.2
2.251250	513.3
2.255000	576.9
2.258750	518.1
2.262500	509.6
2.266250	502.2
2.270000	468.6
2.273750	553.9
2.277500	528.1
2.281250	528.9
2.285000	563.4
2.288750	519.5
2.292500	534.2
2.296250	567.4
2.300000	568.1
2.303750	555.2
2.307500	576.9
2.311250	609.1
2.315000	600.4
2.318750	599.4
2.322500	651.7
2.326250	640.8
2.330000	656.0
2.333750	683.0
2.337500	690.2
2.341250	697.3
2.345000	670.4
2.348750	697.7
2.352500	680.6
2.356250	686.9
2.360000	783.8
2.363750	744.7
2.367500	760.6
2.371250	754.0
2.375000	818.8
2.378750	794.3
2.382500	754.8
2.386250	778.8
2.390000	843.5
2.393750	803.8
2.397500	795.0
2.401250	822.1
2.405000	898.8
2.408750	864.2
2.412500	907.4
2.416250	929.0
2.420000	886.9
2.423750	952.7
2.427500	956.4
2.431250	937.6
2.435000	965.4
2.438750	986.7
2.442500	990.4
2.446250	987.9
2.450000	1009.0
2.453750	1087.0
2.457500	1138.7
2.461250	1115.8
2.465000	1110.5
2.468750	1131.5
2.472500	1149.5
2.476250	1134.5
2.480000	1225.4
2.483750	1238.6
2.487500	1258.5
2.491250	1296.4
2.495000	1309.2
2.498750	1415.3
2.502500	1328.3
2.506250	1445.6
2.510000	1382.5
2.513750	1504.8
2.517500	1536.1
2.521250	1492.1
2.525000	1503.5
2.528750	1490.1
2.532500	1553.9
2.536250	1592.3
2.540000	1629.7
2.543750	1639.2
2.547500	1599.6
2.551250	1779.9
2.555000	1638.9
2.558750	1671.3
2.562500	1660.9
2.566250	1672.7
2.570000	1686.0
2.573750	1704.2
2.577500	1679.4
2.581250	1664.0
2.585000	1718.1
2.588750	1698.5
2.592500	1669.9
2.596250	1773.1
2.600000	1676.1
2.603750	1741.9
2.607500	1714.3
2.611250	1758.6
2.615000	1715.0
2.618750	1688.9
2.622500	1655.0
2.626250	1691.9
2.630000	1650.6
2.633750	1720.4
2.637500	1695.2
2.641250	1728.1
2.645000	1724.9
2.648750	1760.0
2.652500	1712.0
2.656250	1685.6
2.660000	1681.2
2.663750	1674.0
2.667500	1615.1
2.671250	1710.8
2.675000	1681.3
2.678750	1691.1
2.682500	1658.0
2.686250	1724.1
2.690000	1682.6
2.693750	1689.8
2.697500	1710.3
2.701250	1650.8
2.705000	1677.1
2.708750	1678.2
2.712500	1663.5
2.716250	1599.6
2.720000	1635.3
2.723750	1697.4
2.727500	1714.7
2.731250	1688.6
2.735000	1632.5
2.738750	1634.6
2.742500	1631.2
2.746250	1637.4
2.750000	1617.2
2.753750	1650.1
2.757500	1673.9
2.761250	1713.5
2.765000	1639.1
2.768750	1656.2
2.772500	1650.8
2.776250	1741.8
2.780000	1643.1
2.783750	1650.5
2.787500	1660.1
2.791250	1629.8
2.795000	1655.1
2.798750	1717.4
2.802500	1738.0
2.806250	1638.3
2.810000	1709.3
2.813750	1626.2
2.817500	1662.9
2.821250	1609.0
2.825000	1677.8
2.828750	1719.2
2.832500	1646.1
2.836250	1676.0
2.840000	1616.0
2.843750	1681.2
2.847500	1677.8
2.851250	1672.0
2.855000	1615.4
2.858750	1672.6
2.862500	1686.5
2.866250	1631.4
2.870000	1637.6
2.873750	1640.8
2.877500	1683.5
2.881250	1668.3
2.885000	1668.5
2.888750	1657.6
2.892500	1624.4
2.896250	1675.7
2.900000	1631.9
2.903750	1628.6
2.907500	1610.7
2.911250	1636.7
2.915000	1592.2
2.918750	1615.9
2.922500	1625.8
2.926250	1651.6
2.930000	1516.6
2.933750	1582.8
2.937500	1645.2
2.941250	1639.3
2.945000	1634.1
2.948750	1598.6
2.952500	1647.0
2.956250	1595.6
2.960000	1610.6
2.963750	1586.3
2.967500	1589.1
2.971250	1619.3
2.975000	1696.2
2.978750	1606.3
2.982500	1563.3
2.986250	1619.3
2.990000	1658.7
2.993750	1624.0
2.997500	1599.1
3.001250	1646.9
3.005000	1696.6
3.008750	1634.0
3.012500	1523.7
3.016250	1547.8
3.020000	1587.6
3.023750	1576.4
3.027500	1578.3
3.031250	1607.6
3.035000	1590.4
3.038750	1621.3
3.042500	1549.6
3.046250	1634.7
3.050000	1572.4
3.053750	1635.1
3.057500	1633.7
3.061250	1628.3
3.065000	1588.9
3.068750	1626.0
3.072500	1608.8
3.076250	1607.8
3.080000	1595.8
3.083750	1589.7
3.087500	1661.0
3.091250	1645.2
3.095000	1557.7
3.098750	1594.1
3.102500	1622.0
3.106250	1641.5
3.110000	1639.5
3.113750	1660.7
3.117500	1606.9
3.121250	1647.7
3.125000	1620.0
3.128750	1572.7
3.132500	1563.6
3.136250	1544.4
3.140000	1539.9
3.143750	1598.5
3.147500	1557.9
3.151250	1543.9
3.155000	1527.9
3.158750	1562.6
3.162500	1560.4
3.166250	1504.9
3.170000	1633.5
3.173750	1618.3
3.177500	1524.3
3.181250	1557.7
3.185000	1546.2
3.188750	1612.2
3.192500	1562.0
3.196250	1578.1
3.200000	1578.3
3.203750	1630.8
3.207500	1554.1
3.211250	1578.2
3.215000	1576.8
3.218750	1569.4
3.222500	1591.4
3.226250	1557.2
3.230000	1525.7
3.233750	1483.5
3.237500	1525.6
3.241250	1559.8
3.245000	1539.0
3.248750	1615.4
3.252500	1590.3
3.256250	1552.1
3.260000	1531.3
3.263750	1501.7
3.267500	1572.2
3.271250	1600.6
3.275000	1546.1
3.278750	1507.9
3.282500	1467.2
3.286250	1544.1
3.290000	1572.5
3.293750	1536.1
3.297500	1622.7
3.301250	1548.6
3.305000	1475.0
3.308750	1501.1
3.312500	1554.6
3.316250	1577.4
3.320000	1620.2
3.323750	1594.3
3.327500	1551.5
3.331250	1552.9
3.335000	1518.5
3.338750	1543.8
3.342500	1545.4
3.346250	1589.2
3.350000	1545.7
3.353750	1498.4
3.357500	1532.3
3.361250	1618.7
3.365000	1511.4
3.368750	1524.6
3.372500	1556.4
3.376250	1500.5
3.380000	1503.0
3.383750	1568.9
3.387500	1585.6
3.391250	1543.6
3.395000	1526.7
3.398750	1513.6
3.402500	1561.3
3.406250	1508.0
3.410000	1578.0
3.413750	1587.3
3.417500	1478.4
3.421250	1531.9
3.425000	1587.3
3.428750	1618.1
3.432500	1541.0
3.436250	1527.8
3.440000	1531.6
3.443750	1512.1
3.447500	1506.5
3.451250	1578.7
3.455000	1554.4
3.458750	1456.3
3.462500	1468.4
3.466250	1492.3
3.470000	1539.6
3.473750	1492.2
3.477500	1497.5
3.481250	1467.3
3.485000	1494.8
3.488750	1501.1
3.492500	1519.8
3.496250	1491.0
3.500000	1504.2
3.503750	1535.2
3.507500	1531.8
3.511250	1515.5
3.515000	1461.4
3.518750	1564.0
3.522500	1476.1
3.526250	1468.4
3.530000	1543.1
3.533750	1483.2
3.537500	1497.2
3.541250	1497.8
3.545000	1536.7
3.548750	1505.9
3.552500	1505.5
3.556250	1523.7
3.560000	1490.0
3.563750	1516.9
3.567500	1509.8
3.571250	1444.1
3.575000	1504.7
3.578750	1511.9
3.582500	1460.8
3.586250	1531.1
3.590000	1515.3
3.593750	1454.0
3.597500	1555.1
3.601250	1499.3
3.605000	1517.3
3.608750	1556.3
3.612500	1559.2
3.616250	1480.4
3.620000	1476.3
3.623750	1474.6
3.627500	1519.5
3.631250	1447.3
3.635000	1366.2
3.638750	1466.9
3.642500	1442.2
3.646250	1504.5
3.650000	1515.0
3.653750	1409.8
3.657500	1420.9
3.661250	1473.2
3.665000	1516.3
3.668750	1449.3
3.672500	1491.3
3.676250	1520.2
3.680000	1466.7
3.683750	1460.1
3.687500	1448.7
3.691250	1431.9
3.695000	1482.4
3.698750	1493.3
3.702500	1500.2
3.706250	1438.3
3.710000	1486.5
3.713750	1504.4
3.717500	1483.4
3.721250	1503.4
3.725000	1423.1
3.728750	1472.3
3.732500	1458.5
3.736250	1430.8
3.740000	1384.5
3.743750	1495.6
3.747500	1432.3
3.751250	1380.3
3.755000	1389.5
3.758750	1449.6
3.762500	1417.7
3.766250	1478.2
3.770000	1447.0
3.773750	1480.2
3.777500	1480.6
3.781250	1415.9
3.785000	1370.6
3.788750	1407.6
3.792500	1426.6
3.796250	1408.3
3.800000	1391.0
3.803750	1462.5
3.807500	1447.5
3.811250	1534.6
3.815000	1478.3
3.818750	1435.5
3.822500	1436.3
3.826250	1458.5
3.830000	1430.1
3.833750	1493.7
3.837500	1453.5
3.841250	1481.9
3.845000	1463.9
3.848750	1394.3
3.852500	1485.2
3.856250	1403.0
3.860000	1483.8
3.863750	1449.9
3.867500	1412.4
3.871250	1455.2
3.875000	1385.2
3.878750	1443.0
3.882500	1449.5
3.886250	1427.5
3.890000	1402.1
3.893750	1432.6
3.897500	1466.1
3.901250	1449.4
3.905000	1460.8
3.908750	1454.9
3.912500	1400.4
3.916250	1426.5
3.920000	1421.9
3.923750	1399.3
3.927500	1319.1
3.931250	1406.1
3.935000	1442.6
3.938750	1401.6
3.942500	1450.6
3.946250	1466.6
3.950000	1451.0
3.953750	1416.5
3.957500	1460.0
3.961250	1438.0
3.965000	1393.0
3.968750	1398.9
3.972500	1434.0
3.976250	1405.2
3.980000	1430.4
3.983750	1446.7
3.987500	1391.4
3.991250	1439.0
3.995000	1442.4
3.998750	1385.7
4.002500	1410.0
4.006250	1414.0
4.010000	1399.3
4.013750	1413.7
4.017500	1397.7
4.021250	1442.1
4.025000	1402.7
4.028750	1426.5
4.032500	1400.3
4.036250	1405.0
4.040000	1398.9
4.043750	1413.5
4.047500	1442.6
4.051250	1351.6
4.055000	1384.2
4.058750	1461.4
4.062500	1428.1
4.066250	1449.0
4.070000	1471.0
4.073750	1509.8
4.077500	1438.4
4.081250	1413.5
4.085000	1407.8
4.088750	1381.8
4.092500	1451.8
4.096250	1414.3
4.100000	1409.7
4.103750	1366.5
4.107500	1454.5
4.111250	1412.7
4.115000	1497.9
4.118750	1398.6
4.122500	1429.4
4.126250	1397.6
4.130000	1395.1
4.133750	1371.3
4.137500	1430.7
4.141250	1453.7
4.145000	1444.8
4.148750	1378.7
4.152500	1369.9
4.156250	1367.7
4.160000	1405.9
4.163750	1390.2
4.167500	1457.4
4.171250	1429.7
4.175000	1358.8
4.178750	1344.2
4.182500	1418.7
4.186250	1413.0
4.190000	1373.9
4.193750	1422.5
4.197500	1360.0
4.201250	1419.1
4.205000	1358.0
4.208750	1385.7
4.212500	1450.3
4.216250	1401.5
4.220000	1421.9
4.223750	1406.2
4.227500	1454.1
4.231250	1421.8
4.235000	1348.4
4.238750	1322.8
4.242500	1350.1
4.246250	1369.5
4.250000	1346.3
4.253750	1385.4
4.257500	1460.7
4.261250	1402.0
4.265000	1400.2
4.268750	1478.0
4.272500	1396.5
4.276250	1423.9
4.280000	1438.3
4.283750	1359.7
4.287500	1360.6
4.291250	1409.0
4.295000	1325.3
4.298750	1436.6
4.302500	1379.3
4.306250	1429.2
4.310000	1387.8
4.313750	1361.9
4.317500	1375.6
4.321250	1375.3
4.325000	1447.9
4.328750	1407.8
4.332500	1431.9
4.336250	1368.3
4.340000	1387.0
4.343750	1334.5
4.347500	1404.4
4.351250	1453.0
4.355000	1389.1
4.358750	1404.2
4.362500	1421.2
4.366250	1417.3
4.370000	1402.3
4.373750	1403.2
4.377500	1363.7
4.381250	1383.8
4.385000	1440.9
4.388750	1366.2
4.392500	1352.0
4.396250	1400.4
4.400000	1352.2
4.403750	1375.8
4.407500	1325.5
4.411250	1376.9
4.415000	1350.4
4.418750	1365.9
4.422500	1343.4
4.426250	1372.1
4.430000	1367.6
4.433750	1342.8
4.437500	1400.8
4.441250	1370.4
4.445000	1351.9
4.448750	1335.1
4.452500	1379.3
4.456250	1307.4
4.460000	1351.6
4.463750	1373.8
4.467500	1354.4
4.471250	1372.0
4.475000	1336.9
4.478750	1340.2
4.482500	1391.1
4.486250	1324.1
4.490000	1331.0
4.493750	1302.3
4.497500	1356.3
4.501250	1306.1
4.505000	1360.9
4.508750	1369.5
4.512500	1336.8
4.516250	1410.6
4.520000	1377.0
4.523750	1301.0
4.527500	1318.7
4.531250	1271.7
4.535000	1302.0
4.538750	1305.8
4.542500	1358.1
4.546250	1389.1
4.550000	1343.9
4.553750	1356.0
4.557500	1313.7
4.561250	1366.2
4.565000	1369.4
4.568750	1384.6
4.572500	1392.3
4.576250	1356.5
4.580000	1388.8
4.583750	1390.1
4.587500	1373.5
4.591250	1284.1
4.595000	1387.7
4.598750	1316.8
4.602500	1368.6
4.606250	1387.5
4.610000	1389.3
4.613750	1370.4
4.617500	1411.4
4.621250	1299.8
4.625000	1337.0
4.628750	1318.6
4.632500	1424.1
4.636250	1376.0
4.640000	1316.8
4.643750	1355.3
4.647500	1413.4
4.651250	1380.9
4.655000	1336.1
4.658750	1314.6
4.662500	1314.6
4.666250	1399.9
4.670000	1405.5
4.673750	1287.9
4.677500	1325.7
4.681250	1320.9
4.685000	1326.7
4.688750	1317.4
4.692500	1312.8
4.696250	1318.1
4.700000	1311.6
4.703750	1341.1
4.707500	1434.3
4.711250	1364.5
4.715000	1373.7
4.718750	1333.6
4.722500	1338.8
4.726250	1395.9
4.730000	1366.8
4.733750	1336.4
4.737500	1330.7
4.741250	1332.8
4.745000	1357.8
4.748750	1270.3
4.752500	1328.8
4.756250	1333.4
4.760000	1377.6
4.763750	1351.9
4.767500	1317.8
4.771250	1346.9
4.775000	1337.0
4.778750	1266.3
4.782500	1262.6
4.786250	1307.8
4.790000	1305.4
4.793750	1384.2
4.797500	1342.0
4.801250	1314.4
4.805000	1285.9
4.808750	1285.4
4.812500	1299.1
4.816250	1316.3
4.820000	1355.8
4.823750	1293.4
4.827500	1331.6
4.831250	1333.0
4.835000	1306.2
4.838750	1307.9
4.842500	1345.8
4.846250	1331.0
4.850000	1348.4
4.853750	1362.5
4.857500	1305.7
4.861250	1316.2
4.865000	1338.4
4.868750	1346.9
4.872500	1318.8
4.876250	1240.7
4.880000	1331.0
4.883750	1332.1
4.887500	1275.2
4.891250	1379.0
4.895000	1335.6
4.898750	1272.1
4.902500	1239.1
4.906250	1308.1
4.910000	1327.6
4.913750	1346.0
4.917500	1325.1
4.921250	1278.3
4.925000	1267.7
4.928750	1259.1
4.932500	1329.3
4.936250	1305.6
4.940000	1326.0
4.943750	1303.6
4.947500	1289.6
4.951250	1315.6
4.955000	1294.5
4.958750	1307.1
4.962500	1340.3
4.966250	1274.0
4.970000	1288.5
4.973750	1272.7
4.977500	1291.9
4.981250	1346.8
4.985000	1320.8
4.988750	1357.1
4.992500	1292.5
4.996250	1335.0
5.000000	1291.3
5.003750	1322.2
5.007500	1303.9
5.011250	1353.4
5.015000	1354.2
5.018750	1313.4
5.022500	1291.7
5.026250	1350.6
5.030000	1301.8
5.033750	1402.8
5.037500	1252.0
5.041250	1323.5
5.045000	1308.9
5.048750	1356.9
5.052500	1283.9
5.056250	1320.6
5.060000	1282.4
5.063750	1278.1
5.067500	1277.3
5.071250	1318.3
5.075000	1333.5
5.078750	1329.9
5.082500	1325.1
5.086250	1319.6
5.090000	1257.1
5.093750	1330.6
5.097500	1283.4
5.101250	1366.7
5.105000	1322.2
5.108750	1279.2
5.112500	1334.2
5.116250	1239.5
5.120000	1341.7
5.123750	1362.8
5.127500	1351.6
5.131250	1346.7
5.135000	1326.6
5.138750	1313.4
5.142500	1295.1
5.146250	1279.7
5.150000	1309.0
5.153750	1287.4
5.157500	1224.6
5.161250	1269.9
5.165000	1331.3
5.168750	1327.9
5.172500	1262.4
5.176250	1295.8
5.180000	1263.0
5.183750	1265.9
5.187500	1323.1
5.191250	1296.5
5.195000	1302.2
5.198750	1301.6
5.202500	1282.9
5.206250	1259.2
5.210000	1249.5
5.213750	1327.9
5.217500	1381.8
5.221250	1378.0
5.225000	1332.7
5.228750	1360.4
5.232500	1333.0
5.236250	1320.4
5.240000	1299.8
5.243750	1291.9
5.247500	1305.0
5.251250	1368.4
5.255000	1307.7
5.258750	1338.9
5.262500	1325.5
5.266250	1299.8
5.270000	1325.6
5.273750	1352.9
5.277500	1300.4
5.281250	1335.3
5.285000	1351.2
5.288750	1278.3
5.292500	1314.1
5.296250	1329.4
5.300000	1325.0
5.303750	1336.2
5.307500	1375.3
5.311250	1298.4
5.315000	1273.4
5.318750	1293.4
5.322500	1271.0
5.326250	1258.5
5.330000	1301.1
5.333750	1279.5
5.337500	1272.7
5.341250	1293.7
5.345000	1274.3
5.348750	1286.8
5.352500	1308.3
5.356250	1252.7
5.360000	1268.9
5.363750	1293.8
5.367500	1310.7
5.371250	1293.3
5.375000	1281.2
5.378750	1286.2
5.382500	1363.6
5.386250	1266.1
5.390000	1242.5
5.393750	1307.5
5.397500	1309.2
5.401250	1286.3
5.405000	1297.0
5.408750	1288.6
5.412500	1265.6
5.416250	1274.9
5.420000	1244.6
5.423750	1299.0
5.427500	1308.5
5.431250	1302.8
5.435000	1277.1
5.438750	1278.9
5.442500	1276.6
5.446250	1339.9
5.450000	1305.5
5.453750	1260.6
5.457500	1314.6
5.461250	1293.4
5.465000	1345.4
5.468750	1314.2
5.472500	1255.9
5.476250	1267.4
5.480000	1282.4
5.483750	1254.2
5.487500	1287.6
5.491250	1317.0
5.495000	1262.5
5.498750	1291.2
5.502500	1258.7
5.506250	1252.3
5.510000	1194.1
5.513750	1270.6
5.517500	1279.9
5.521250	1239.9
5.525000	1340.1
5.528750	1320.9
5.532500	1283.8
5.536250	1235.8
5.540000	1276.4
5.543750	1319.4
5.547500	1231.9
5.551250	1319.9
5.555000	1285.9
5.558750	1216.8
5.562500	1328.9
5.566250	1310.3
5.570000	1263.0
5.573750	1228.9
5.577500	1222.5
5.581250	1288.2
5.585000	1265.5
5.588750	1237.1
5.592500	1258.8
5.596250	1182.4
5.600000	1291.8
5.603750	1248.2
5.607500	1331.3
5.611250	1176.7
5.615000	1284.7
5.618750	1301.7
5.622500	1150.3
5.626250	1219.5
5.630000	1256.6
5.633750	1372.6
5.637500	1322.4
5.641250	1328.9
5.645000	1330.6
5.648750	1269.2
5.652500	1281.7
5.656250	1373.5
5.660000	1348.8
5.663750	1303.9
5.667500	1233.9
5.671250	1298.4
5.675000	1325.6
5.678750	1323.8
5.682500	1362.5
5.686250	1336.4
5.690000	1284.7
5.693750	1326.4
5.697500	1319.6
5.701250	1338.3
5.705000	1395.7
5.708750	1357.9
5.712500	1315.8
5.716250	1339.9
5.720000	1277.7
5.723750	1284.1
5.727500	1304.2
5.731250	1333.8
5.735000	1293.8
5.738750	1294.1
5.742500	1297.7
5.746250	1286.9
5.750000	1351.0
5.753750	1235.5
5.757500	1237.2
5.761250	1300.3
5.765000	1276.8
5.768750	1273.6
5.772500	1239.4
5.776250	1310.6
5.780000	1307.0
5.783750	1295.5
5.787500	1271.7
5.791250	1324.1
5.795000	1207.5
5.798750	1217.9
5.802500	1273.6
5.806250	1278.0
5.810000	1269.7
5.813750	1274.5
5.817500	1251.4
5.821250	1250.3
5.825000	1223.0
5.828750	1262.2
5.832500	1263.5
5.836250	1235.9
5.840000	1310.6
5.843750	1231.5
5.847500	1219.7
5.851250	1255.5
5.855000	1220.6
5.858750	1227.7
5.862500	1305.9
5.866250	1324.1
5.870000	1271.8
5.873750	1203.6
5.877500	1197.8
5.881250	1227.4
5.885000	1263.8
5.888750	1248.1
5.892500	1243.4
5.896250	1258.3
5.900000	1205.8
5.903750	1289.1
5.907500	1271.9
5.911250	1212.7
5.915000	1229.7
5.918750	1235.7
5.922500	1249.6
5.926250	1262.7
5.930000	1229.5
5.933750	1289.8
5.937500	1300.0
5.941250	1289.9
5.945000	1280.3
5.948750	1259.8
5.952500	1187.2
5.956250	1217.1
5.960000	1303.2
5.963750	1200.5
5.967500	1173.3
5.971250	1261.5
5.975000	1314.4
5.978750	1256.3
5.982500	1309.6
5.986250	1268.3
5.990000	1196.4
5.993750	1227.7
5.997500	1253.9
6.001250	1295.4
6.005000	1176.1
6.008750	1259.1
6.012500	1275.6
6.016250	1317.8
6.020000	1168.9
6.023750	1231.0
6.027500	1279.4
6.031250	1246.6
6.035000	1219.2
6.038750	1266.1
6.042500	1303.2
6.046250	1227.2
6.050000	1233.9
6.053750	1251.8
6.057500	1201.5
6.061250	1345.8
6.065000	1311.4
6.068750	1197.8
6.072500	1257.8
6.076250	1211.9
6.080000	1242.1
6.083750	1289.6
6.087500	1208.4
6.091250	1264.8
6.095000	1255.9
6.098750	1238.1
6.102500	1248.6
6.106250	1292.2
6.110000	1323.5
6.113750	1142.4
6.117500	1188.7
6.121250	1243.7
6.125000	1194.5
6.128750	1185.8
6.132500	1217.8
6.136250	1277.3
6.140000	1220.7
6.143750	1297.9
6.147500	1383.7
6.151250	1261.4
6.155000	1247.3
6.158750	1242.5
6.162500	1233.9
6.166250	1269.9
6.170000	1193.5
6.173750	1235.9
6.177500	1242.3
6.181250	1148.0
6.185000	1209.6
6.188750	1246.6
6.192500	1240.2
6.196250	1211.1
6.200000	1260.7
6.203750	1239.4
6.207500	1225.8
6.211250	1243.8
6.215000	1237.0
6.218750	1198.7
6.222500	1241.1
6.226250	1215.4
6.230000	1264.8
6.233750	1249.7
6.237500	1198.1
6.241250	1229.7
6.245000	1227.2
6.248750	1194.5
6.252500	1244.1
6.256250	1241.8
6.260000	1267.0
6.263750	1217.9
6.267500	1219.0
6.271250	1245.7
6.275000	1307.7
6.278750	1270.2
6.282500	1244.4
6.286250	1221.9
6.290000	1233.0
6.293750	1258.0
6.297500	1199.8
6.301250	1281.6
6.305000	1260.0
6.308750	1240.8
6.312500	1262.7
6.316250	1234.3
6.320000	1202.1
6.323750	1237.8
6.327500	1261.5
6.331250	1227.9
6.335000	1180.2
6.338750	1221.2
6.342500	1208.3
6.346250	1230.3
6.350000	1275.5
6.353750	1274.8
6.357500	1251.8
6.361250	1234.8
6.365000	1230.0
6.368750	1281.2
6.372500	1200.9
6.376250	1200.5
6.380000	1181.1
6.383750	1227.1
6.387500	1211.6
6.391250	1143.8
6.395000	1223.2
6.398750	1240.1
6.402500	1280.4
6.406250	1255.9
6.410000	1225.6
6.413750	1230.7
6.417500	1208.1
6.421250	1267.4
6.425000	1264.1
6.428750	1224.7
6.432500	1188.2
6.436250	1178.3
6.440000	1225.2
6.443750	1300.8
6.447500	1261.0
6.451250	1288.2
6.455000	1231.0
6.458750	1128.9
6.462500	1214.1
6.466250	1258.7
6.470000	1266.3
6.473750	1217.8
6.477500	1235.7
6.481250	1298.2
6.485000	1275.6
6.488750	1193.1
6.492500	1206.3
6.496250	1274.8
6.500000	1228.7
6.503750	1222.4
6.507500	1165.4
6.511250	1151.2
6.515000	1245.5
6.518750	1199.6
6.522500	1180.9
6.526250	1214.0
6.530000	1197.7
6.533750	1269.9
6.537500	1192.8
6.541250	1216.6
6.545000	1180.9
6.548750	1178.0
6.552500	1257.2
6.556250	1185.8
6.560000	1235.9
6.563750	1223.6
6.567500	1199.4
6.571250	1223.4
6.575000	1247.7
6.578750	1222.4
6.582500	1245.6
6.586250	1203.3
6.590000	1164.0
6.593750	1186.9
6.597500	1217.4
6.601250	1181.3
6.605000	1202.4
6.608750	1225.6
6.612500	1195.9
6.616250	1256.2
6.620000	1209.6
6.623750	1190.5
6.627500	1183.6
6.631250	1197.5
6.635000	1234.5
6.638750	1342.7
6.642500	1302.7
6.646250	1207.9
6.650000	1223.3
6.653750	1237.3
6.657500	1219.3
6.661250	1184.8
6.665000	1263.0
6.668750	1293.3
6.672500	1250.0
6.676250	1251.6
6.680000	1308.0
6.683750	1260.9
6.687500	1207.4
6.691250	1254.1
6.695000	1293.7
6.698750	1209.1
6.702500	1305.6
6.706250	1254.8
6.710000	1274.9
6.713750	1276.9
6.717500	1176.6
6.721250	1263.1
6.725000	1265.8
6.728750	1221.6
6.732500	1286.0
6.736250	1195.1
6.740000	1234.8
6.743750	1167.6
6.747500	1187.3
6.751250	1232.1
6.755000	1181.2
6.758750	1249.2
6.762500	1235.4
6.766250	1247.4
6.770000	1235.0
6.773750	1237.9
6.777500	1217.3
6.781250	1225.8
6.785000	1233.0
6.788750	1217.5
6.792500	1231.2
6.796250	1183.1
6.800000	1269.4
6.803750	1255.6
6.807500	1228.6
6.811250	1257.0
6.815000	1227.7
6.818750	1236.8
6.822500	1266.2
6.826250	1335.7
6.830000	1243.4
6.833750	1200.7
6.837500	1214.6
6.841250	1238.0
6.845000	1259.2
6.848750	1217.1
6.852500	1197.2
6.856250	1203.9
6.860000	1236.2
6.863750	1203.9
6.867500	1252.6
6.871250	1189.0
6.875000	1217.0
6.878750	1234.0
6.882500	1264.2
6.886250	1298.4
6.890000	1223.2
6.893750	1275.8
6.897500	1227.5
6.901250	1194.1
6.905000	1200.6
6.908750	1228.0
6.912500	1264.6
6.916250	1192.3
6.920000	1284.1
6.923750	1220.5
6.927500	1245.5
6.931250	1229.2
6.935000	1177.8
6.938750	1129.3
6.942500	1237.1
6.946250	1263.9
6.950000	1222.4
6.953750	1218.0
6.957500	1263.2
6.961250	1198.5
6.965000	1176.5
6.968750	1221.5
6.972500	1176.7
6.976250	1208.3
6.980000	1166.8
6.983750	1186.1
6.987500	1149.8
6.991250	1147.3
6.995000	1227.1
6.998750	1205.8
7.002500	1234.0
7.006250	1185.2
7.010000	1212.4
7.013750	1201.5
7.017500	1242.3
7.021250	1224.7
7.025000	1173.8
7.028750	1194.7
7.032500	1219.7
7.036250	1181.3
7.040000	1211.1
7.043750	1208.8
7.047500	1198.0
7.051250	1224.3
7.055000	1214.8
7.058750	1192.7
7.062500	1199.4
7.066250	1228.1
7.070000	1196.4
7.073750	1237.8
7.077500	1266.3
7.081250	1208.6
7.085000	1216.6
7.088750	1192.7
7.092500	1213.9
7.096250	1233.4
7.100000	1289.5
7.103750	1211.4
7.107500	1221.5
7.111250	1237.2
7.115000	1234.2
7.118750	1147.6
7.122500	1234.2
7.126250	1243.5
7.130000	1253.4
7.133750	1253.0
7.137500	1268.7
7.141250	1186.3
7.145000	1256.2
7.148750	1247.2
7.152500	1257.1
7.156250	1158.2
7.160000	1251.4
7.163750	1220.6
7.167500	1223.7
7.171250	1223.2
7.175000	1223.0
7.178750	1233.4
7.182500	1210.4
7.186250	1158.5
7.190000	1217.4
7.193750	1276.9
7.197500	1212.3
7.201250	1185.3
7.205000	1201.0
7.208750	1191.5
7.212500	1220.5
7.216250	1229.1
7.220000	1194.0
7.223750	1215.9
7.227500	1234.5
7.231250	1250.1
7.235000	1254.3
7.238750	1203.9
7.242500	1246.4
7.246250	1257.9
7.250000	1181.3
7.253750	1219.5
7.257500	1255.0
7.261250	1190.9
7.265000	1188.1
7.268750	1190.4
7.272500	1234.0
7.276250	1231.6
7.280000	1190.5
7.283750	1254.9
7.287500	1237.3
7.291250	1213.9
7.295000	1271.2
7.298750	1247.0
7.302500	1239.0
7.306250	1223.5
7.310000	1174.6
7.313750	1277.2
7.317500	1262.9
7.321250	1214.7
7.325000	1217.7
7.328750	1250.7
7.332500	1212.5
7.336250	1199.0
7.340000	1216.7
7.343750	1185.5
7.347500	1222.8
7.351250	1223.0
7.355000	1194.5
7.358750	1198.6
7.362500	1183.9
7.366250	1186.9
7.370000	1252.0
7.373750	1200.7
7.377500	1226.3
7.381250	1244.5
7.385000	1220.5
7.388750	1244.9
7.392500	1225.3
7.396250	1202.0
7.400000	1194.0
7.403750	1253.8
7.407500	1212.1
7.411250	1173.7
7.415000	1278.2
7.418750	1197.3
7.422500	1210.1
7.426250	1235.8
7.430000	1228.8
7.433750	1262.4
7.437500	1199.0
7.441250	1239.4
7.445000	1264.1
7.448750	1215.8
7.452500	1259.4
7.456250	1219.3
7.460000	1232.5
7.463750	1256.4
7.467500	1265.1
7.471250	1204.0
7.475000	1196.9
7.478750	1240.4
7.482500	1157.4
7.486250	1214.4
7.490000	1250.7
7.493750	1260.9
7.497500	1217.2
7.501250	1182.7
7.505000	1267.0
7.508750	1175.9
7.512500	1164.7
7.516250	1220.0
7.520000	1210.6
7.523750	1246.4
7.527500	1223.2
7.531250	1199.6
7.535000	1185.1
7.538750	1156.2
7.542500	1166.9
7.546250	1169.3
7.550000	1219.5
7.553750	1262.8
7.557500	1240.8
7.561250	1213.8
7.565000	1188.9
7.568750	1240.5
7.572500	1243.9
7.576250	1194.8
7.580000	1199.7
7.583750	1198.3
7.587500	1184.2
7.591250	1234.4
7.595000	1193.0
7.598750	1215.9
7.602500	1159.1
7.606250	1171.2
7.610000	1205.3
7.613750	1170.4
7.617500	1285.6
7.621250	1249.3
7.625000	1186.7
7.628750	1226.9
7.632500	1197.3
7.636250	1245.0
7.640000	1226.3
7.643750	1228.2
7.647500	1221.4
7.651250	1227.3
7.655000	1231.8
7.658750	1195.6
7.662500	1246.4
7.666250	1205.7
7.670000	1172.7
7.673750	1218.0
7.677500	1189.8
7.681250	1154.4
7.685000	1184.8
7.688750	1216.6
7.692500	1197.3
7.696250	1262.7
7.700000	1247.6
7.703750	1154.0
7.707500	1263.4
7.711250	1201.9
7.715000	1151.2
7.718750	1250.4
7.722500	1237.7
7.726250	1176.8
7.730000	1175.7
7.733750	1190.7
7.737500	1150.7
7.741250	1188.8
7.745000	1255.8
7.748750	1202.8
7.752500	1227.7
7.756250	1212.7
7.760000	1185.7
7.763750	1270.4
7.767500	1238.4
7.771250	1214.8
7.775000	1246.0
7.778750	1238.2
7.782500	1172.0
7.786250	1164.1
7.790000	1183.8
7.793750	1180.3
7.797500	1217.6
7.801250	1221.7
7.805000	1253.2
7.808750	1236.1
7.812500	1273.5
7.816250	1269.7
7.820000	1190.2
7.823750	1221.7
7.827500	1221.6
7.831250	1210.6
7.835000	1238.4
7.838750	1260.3
7.842500	1199.9
7.846250	1183.1
7.850000	1164.0
7.853750	1196.9
7.857500	1218.0
7.861250	1264.2
7.865000	1245.4
7.868750	1226.8
7.872500	1217.7
7.876250	1187.7
7.880000	1255.8
7.883750	1228.3
7.887500	1263.8
7.891250	1230.1
7.895000	1221.2
7.898750	1202.1
7.902500	1250.9
7.906250	1256.1
7.910000	1164.2
7.913750	1191.4
7.917500	1200.0
7.921250	1213.0
7.925000	1242.3
7.928750	1246.2
7.932500	1170.7
7.936250	1279.9
7.940000	1257.6
7.943750	1214.4
7.947500	1244.8
7.951250	1246.4
7.955000	1200.9
7.958750	1286.5
7.962500	1199.1
7.966250	1204.0
7.970000	1268.4
7.973750	1283.9
7.977500	1204.6
7.981250	1267.4
7.985000	1234.2
7.988750	1297.8
7.992500	1261.4
7.996250	1288.9
8.000000	1292.2
8.003750	1319.1
8.007500	1347.5
8.011250	1266.9
8.015000	1267.8
8.018750	1272.6
8.022500	1194.5
8.026250	1232.7
8.030000	1245.9
8.033750	1238.4
8.037500	1255.7
8.041250	1240.1
8.045000	1225.4
8.048750	1199.3
8.052500	1283.3
8.056250	1290.6
8.060000	1210.3
8.063750	1231.2
8.067500	1196.4
8.071250	1287.1
8.075000	1231.5
8.078750	1203.3
8.082500	1213.3
8.086250	1249.6
8.090000	1242.7
8.093750	1251.2
8.097500	1251.7
8.101250	1212.7
8.105000	1229.5
8.108750	1191.5
8.112500	1193.0
8.116250	1218.4
8.120000	1183.5
8.123750	1216.1
8.127500	1234.2
8.131250	1228.8
8.135000	1302.7
8.138750	1222.2
8.142500	1233.1
8.146250	1213.4
8.150000	1272.0
8.153750	1295.3
8.157500	1190.1
8.161250	1206.0
8.165000	1189.4
8.168750	1203.8
8.172500	1233.6
8.176250	1247.7
8.180000	1189.7
8.183750	1227.8
8.187500	1261.8
8.191250	1254.6
8.195000	1266.5
8.198750	1189.9
8.202500	1257.1
8.206250	1232.7
8.210000	1244.8
8.213750	1265.4
8.217500	1193.0
8.221250	1187.8
8.225000	1228.9
8.228750	1266.3
8.232500	1257.6
8.236250	1279.3
8.240000	1201.3
8.243750	1209.1
8.247500	1178.9
8.251250	1247.6
8.255000	1225.6
8.258750	1310.2
8.262500	1201.4
8.266250	1242.9
8.270000	1255.9
8.273750	1223.0
8.277500	1252.2
8.281250	1177.1
8.285000	1213.3
8.288750	1207.4
8.292500	1271.9
8.296250	1254.7
8.300000	1255.5
8.303750	1271.6
8.307500	1209.8
8.311250	1254.4
8.315000	1230.7
8.318750	1205.2
8.322500	1205.4
8.326250	1157.2
8.330000	1254.7
8.333750	1230.9
8.337500	1213.0
8.341250	1206.2
8.345000	1234.8
8.348750	1246.0
8.352500	1254.6
8.356250	1267.6
8.360000	1264.9
8.363750	1196.6
8.367500	1142.0
8.371250	1231.1
8.375000	1151.0
8.378750	1243.8
8.382500	1259.7
8.386250	1224.8
8.390000	1261.0
8.393750	1246.3
8.397500	1239.1
8.401250	1196.8
8.405000	1268.3
8.408750	1270.9
8.412500	1246.2
8.416250	1252.5
8.420000	1297.7
8.423750	1274.9
8.427500	1191.3
8.431250	1219.6
8.435000	1192.4
8.438750	1258.7
8.442500	1229.6
8.446250	1316.0
8.450000	1229.7
8.453750	1237.8
8.457500	1231.6
8.461250	1301.6
8.465000	1311.1
8.468750	1206.6
8.472500	1272.9
8.476250	1223.3
8.480000	1237.0
8.483750	1272.7
8.487500	1276.5
8.491250	1248.5
8.495000	1319.4
8.498750	1262.4
8.502500	1297.7
8.506250	1294.3
8.510000	1218.2
8.513750	1260.9
8.517500	1266.3
8.521250	1264.3
8.525000	1211.1
8.528750	1248.4
8.532500	1257.3
8.536250	1253.1
8.540000	1243.6
8.543750	1291.3
8.547500	1243.5
8.551250	1297.0
8.555000	1295.3
8.558750	1318.1
8.562500	1305.3
8.566250	1334.6
8.570000	1310.0
8.573750	1334.2
8.577500	1287.1
8.581250	1250.4
8.585000	1341.0
8.588750	1324.5
8.592500	1289.1
8.596250	1348.3
8.600000	1272.0
8.603750	1291.2
8.607500	1335.2
8.611250	1304.4
8.615000	1259.0
8.618750	1298.6
8.622500	1264.2
8.626250	1304.3
8.630000	1305.9
8.633750	1324.2
8.637500	1307.1
8.641250	1348.9
8.645000	1346.5
8.648750	1379.6
8.652500	1312.7
8.656250	1269.7
8.660000	1296.1
8.663750	1316.8
8.667500	1304.4
8.671250	1321.8
8.675000	1348.4
8.678750	1392.3
8.682500	1348.8
8.686250	1305.3
8.690000	1316.7
8.693750	1306.2
8.697500	1280.1
8.701250	1298.7
8.705000	1307.4
8.708750	1328.2
8.712500	1376.6
8.716250	1317.5
8.720000	1376.8
8.723750	1401.0
8.727500	1261.7
8.731250	1316.7
8.735000	1366.4
8.738750	1396.0
8.742500	1416.3
8.746250	1395.9
8.750000	1379.2
8.753750	1313.4
8.757500	1339.0
8.761250	1429.7
8.765000	1394.4
8.768750	1420.1
8.772500	1410.3
8.776250	1386.3
8.780000	1423.6
8.783750	1437.7
8.787500	1399.5
8.791250	1391.2
8.795000	1423.3
8.798750	1416.1
8.802500	1443.0
8.806250	1424.0
8.810000	1400.3
8.813750	1461.3
8.817500	1481.7
8.821250	1534.8
8.825000	1503.6
8.828750	1503.4
8.832500	1544.9
8.836250	1514.0
8.840000	1521.8
8.843750	1532.7
8.847500	1534.6
8.851250	1568.0
8.855000	1547.5
8.858750	1570.5
8.862500	1579.0
8.866250	1654.2
8.870000	1692.1
8.873750	1624.5
8.877500	1639.1
8.881250	1630.1
8.885000	1620.1
8.888750	1751.4
8.892500	1699.9
8.896250	1699.0
8.900000	1736.3
8.903750	1799.8
8.907500	1841.9
8.911250	1942.1
8.915000	1932.9
8.918750	1962.8
8.922500	1968.5
8.926250	2038.7
8.930000	2051.2
8.933750	2015.7
8.937500	2246.6
8.941250	2206.9
8.945000	2214.7
8.948750	2461.6
8.952500	2401.1
8.956250	2512.2
8.960000	2561.2
8.963750	2687.2
8.967500	2753.3
8.971250	2839.2
8.975000	3053.3
8.978750	3246.4
8.982500	3477.1
8.986250	3695.5
8.990000	3898.9
8.993750	4047.3
8.997500	4305.8
9.001250	4473.7
9.005000	4669.9
9.008750	5083.5
9.012500	5368.3
9.016250	5577.6
9.020000	5824.8
9.023750	5871.2
9.027500	6046.2
9.031250	6291.9
9.035000	6431.6
9.038750	6462.9
9.042500	6441.2
9.046250	6575.9
9.050000	6611.4
9.053750	6381.7
9.057500	6293.6
9.061250	6296.8
9.065000	6160.8
9.068750	6039.8
9.072500	6007.6
9.076250	5922.6
9.080000	5758.9
9.083750	5673.6
9.087500	5499.4
9.091250	5316.6
9.095000	5132.8
9.098750	4974.9
9.102500	4911.4
9.106250	4583.8
9.110000	4588.8
9.113750	4359.8
9.117500	4300.0
9.121250	4047.8
9.125000	3960.5
9.128750	3817.1
9.132500	3675.6
9.136250	3443.9
9.140000	3288.2
9.143750	3272.6
9.147500	3164.3
9.151250	3009.5
9.155000	2899.7
9.158750	2760.5
9.162500	2688.0
9.166250	2615.7
9.170000	2576.4
9.173750	2484.5
9.177500	2315.2
9.181250	2232.9
9.185000	2260.8
9.188750	2224.3
9.192500	2193.4
9.196250	2059.0
9.200000	2034.2
9.203750	1912.6
9.207500	1891.6
9.211250	1873.0
9.215000	1947.6
9.218750	1883.3
9.222500	1791.4
9.226250	1832.9
9.230000	1744.1
9.233750	1682.1
9.237500	1773.0
9.241250	1654.9
9.245000	1613.6
9.248750	1687.8
9.252500	1598.1
9.256250	1545.1
9.260000	1536.0
9.263750	1580.3
9.267500	1554.9
9.271250	1598.7
9.275000	1528.3
9.278750	1529.1
9.282500	1571.6
9.286250	1564.7
9.290000	1510.2
9.293750	1471.6
9.297500	1546.8
9.301250	1525.6
9.305000	1490.5
9.308750	1403.8
9.312500	1482.9
9.316250	1504.8
9.320000	1441.7
9.323750	1556.9
9.327500	1559.2
9.331250	1495.7
9.335000	1462.6
9.338750	1471.0
9.342500	1442.1
9.346250	1393.5
9.350000	1396.2
9.353750	1379.0
9.357500	1430.9
9.361250	1403.8
9.365000	1346.7
9.368750	1361.8
9.372500	1422.2
9.376250	1388.9
9.380000	1399.2
9.383750	1352.5
9.387500	1371.2
9.391250	1383.3
9.395000	1366.6
9.398750	1349.1
9.402500	1342.9
9.406250	1336.1
9.410000	1291.9
9.413750	1357.0
9.417500	1339.2
9.421250	1315.4
9.425000	1370.1
9.428750	1366.4
9.432500	1249.4
9.436250	1310.6
9.440000	1365.2
9.443750	1387.8
9.447500	1358.9
9.451250	1337.3
9.455000	1279.6
9.458750	1352.3
9.462500	1421.0
9.466250	1274.8
9.470000	1309.8
9.473750	1319.7
9.477500	1272.6
9.481250	1306.9
9.485000	1327.7
9.488750	1319.4
9.492500	1308.6
9.496250	1261.2
[truncated: 18,801 more rows]
