# Supplementary material for: pdCIFplotter: visualizing powder diffraction data in pdCIF format
Source: J Appl Crystallogr. 2022 May 25;55(Pt 3):631–7. doi: 10.1107/S1600576722003478 (PMC9172038; doi:10.1107/S1600576722003478)
Supplement: Supplementary file 5 [file j-55-00631-sup5.zip › fourth/xy_data/LK-N1_058-058_mergeRollSum.xy]

2.000000	422.6
2.003750	400.8
2.007500	425.4
2.011250	447.9
2.015000	421.0
2.018750	414.0
2.022500	427.1
2.026250	452.9
2.030000	437.8
2.033750	428.8
2.037500	429.6
2.041250	488.3
2.045000	471.0
2.048750	453.4
2.052500	456.9
2.056250	462.9
2.060000	447.6
2.063750	473.6
2.067500	471.6
2.071250	424.5
2.075000	440.5
2.078750	451.1
2.082500	485.4
2.086250	468.3
2.090000	479.6
2.093750	479.3
2.097500	440.9
2.101250	453.7
2.105000	442.1
2.108750	462.1
2.112500	471.4
2.116250	489.3
2.120000	451.6
2.123750	450.5
2.127500	463.9
2.131250	476.5
2.135000	486.9
2.138750	467.4
2.142500	471.8
2.146250	513.7
2.150000	521.2
2.153750	515.5
2.157500	463.0
2.161250	447.9
2.165000	488.7
2.168750	482.8
2.172500	499.6
2.176250	496.5
2.180000	511.2
2.183750	487.9
2.187500	501.7
2.191250	469.4
2.195000	495.1
2.198750	512.1
2.202500	484.6
2.206250	488.9
2.210000	504.2
2.213750	512.0
2.217500	487.5
2.221250	507.9
2.225000	486.0
2.228750	488.4
2.232500	545.3
2.236250	516.7
2.240000	500.5
2.243750	501.4
2.247500	502.4
2.251250	520.1
2.255000	505.6
2.258750	538.7
2.262500	546.4
2.266250	531.7
2.270000	539.3
2.273750	530.3
2.277500	540.6
2.281250	566.5
2.285000	536.3
2.288750	546.0
2.292500	543.4
2.296250	562.1
2.300000	534.2
2.303750	568.4
2.307500	560.4
2.311250	588.5
2.315000	630.7
2.318750	624.0
2.322500	665.9
2.326250	616.0
2.330000	652.0
2.333750	676.5
2.337500	688.6
2.341250	665.7
2.345000	690.3
2.348750	660.2
2.352500	736.8
2.356250	745.3
2.360000	690.8
2.363750	701.3
2.367500	780.0
2.371250	795.3
2.375000	750.9
2.378750	804.2
2.382500	778.4
2.386250	852.6
2.390000	862.8
2.393750	851.8
2.397500	814.5
2.401250	821.6
2.405000	847.8
2.408750	807.6
2.412500	866.5
2.416250	933.9
2.420000	921.5
2.423750	932.6
2.427500	921.0
2.431250	943.7
2.435000	942.4
2.438750	1027.7
2.442500	1022.8
2.446250	1003.3
2.450000	1007.9
2.453750	1044.5
2.457500	1043.1
2.461250	1070.3
2.465000	1086.6
2.468750	1221.1
2.472500	1176.1
2.476250	1153.9
2.480000	1189.2
2.483750	1234.6
2.487500	1274.7
2.491250	1320.3
2.495000	1313.5
2.498750	1320.3
2.502500	1353.5
2.506250	1391.0
2.510000	1435.6
2.513750	1491.3
2.517500	1503.2
2.521250	1544.9
2.525000	1555.3
2.528750	1559.5
2.532500	1550.8
2.536250	1657.3
2.540000	1657.9
2.543750	1753.9
2.547500	1644.1
2.551250	1694.6
2.555000	1723.5
2.558750	1699.6
2.562500	1742.0
2.566250	1777.2
2.570000	1773.1
2.573750	1780.7
2.577500	1754.3
2.581250	1792.2
2.585000	1806.1
2.588750	1764.5
2.592500	1773.7
2.596250	1761.4
2.600000	1781.1
2.603750	1794.4
2.607500	1745.9
2.611250	1803.4
2.615000	1722.4
2.618750	1786.7
2.622500	1779.6
2.626250	1709.7
2.630000	1734.8
2.633750	1723.7
2.637500	1748.7
2.641250	1692.1
2.645000	1774.4
2.648750	1820.9
2.652500	1749.6
2.656250	1790.1
2.660000	1772.7
2.663750	1740.7
2.667500	1779.9
2.671250	1770.8
2.675000	1635.0
2.678750	1712.5
2.682500	1700.9
2.686250	1744.1
2.690000	1699.1
2.693750	1799.3
2.697500	1814.3
2.701250	1752.6
2.705000	1719.9
2.708750	1715.7
2.712500	1698.5
2.716250	1724.2
2.720000	1703.2
2.723750	1731.0
2.727500	1800.5
2.731250	1786.7
2.735000	1766.3
2.738750	1691.9
2.742500	1764.4
2.746250	1730.2
2.750000	1810.5
2.753750	1706.6
2.757500	1648.5
2.761250	1699.6
2.765000	1628.7
2.768750	1630.2
2.772500	1718.3
2.776250	1753.4
2.780000	1728.8
2.783750	1785.3
2.787500	1715.2
2.791250	1731.8
2.795000	1730.4
2.798750	1731.4
2.802500	1681.3
2.806250	1697.6
2.810000	1739.1
2.813750	1660.1
2.817500	1711.4
2.821250	1798.6
2.825000	1670.0
2.828750	1690.0
2.832500	1647.1
2.836250	1577.5
2.840000	1643.0
2.843750	1763.6
2.847500	1686.1
2.851250	1676.1
2.855000	1681.1
2.858750	1684.4
2.862500	1684.3
2.866250	1668.6
2.870000	1687.1
2.873750	1683.4
2.877500	1705.8
2.881250	1688.6
2.885000	1671.9
2.888750	1618.1
2.892500	1635.1
2.896250	1695.5
2.900000	1689.8
2.903750	1720.9
2.907500	1657.4
2.911250	1669.4
2.915000	1625.9
2.918750	1713.4
2.922500	1617.1
2.926250	1629.4
2.930000	1649.1
2.933750	1699.3
2.937500	1697.2
2.941250	1621.2
2.945000	1671.8
2.948750	1680.5
2.952500	1748.7
2.956250	1705.5
2.960000	1663.7
2.963750	1595.9
2.967500	1591.5
2.971250	1646.3
2.975000	1665.1
2.978750	1595.5
2.982500	1597.9
2.986250	1625.3
2.990000	1671.1
2.993750	1664.0
2.997500	1622.0
3.001250	1660.4
3.005000	1677.9
3.008750	1634.1
3.012500	1691.3
3.016250	1614.5
3.020000	1549.5
3.023750	1655.8
3.027500	1583.2
3.031250	1652.6
3.035000	1697.5
3.038750	1685.5
3.042500	1623.5
3.046250	1606.4
3.050000	1669.3
3.053750	1628.1
3.057500	1623.4
3.061250	1639.4
3.065000	1626.6
3.068750	1659.7
3.072500	1634.3
3.076250	1656.9
3.080000	1670.0
3.083750	1652.9
3.087500	1661.0
3.091250	1622.5
3.095000	1666.2
3.098750	1637.6
3.102500	1662.5
3.106250	1611.4
3.110000	1614.9
3.113750	1651.2
3.117500	1640.7
3.121250	1698.9
3.125000	1642.5
3.128750	1683.2
3.132500	1583.5
3.136250	1594.5
3.140000	1594.8
3.143750	1605.4
3.147500	1618.5
3.151250	1643.7
3.155000	1646.3
3.158750	1666.4
3.162500	1639.9
3.166250	1666.2
3.170000	1677.0
3.173750	1625.0
3.177500	1555.3
3.181250	1586.2
3.185000	1571.1
3.188750	1582.4
3.192500	1624.4
3.196250	1622.9
3.200000	1616.5
3.203750	1564.2
3.207500	1566.9
3.211250	1564.6
3.215000	1603.9
3.218750	1629.2
3.222500	1541.2
3.226250	1560.2
3.230000	1651.6
3.233750	1597.4
3.237500	1507.9
3.241250	1521.0
3.245000	1572.9
3.248750	1585.9
3.252500	1587.2
3.256250	1583.9
3.260000	1554.9
3.263750	1596.8
3.267500	1541.0
3.271250	1588.6
3.275000	1587.2
3.278750	1511.9
3.282500	1606.4
3.286250	1624.5
3.290000	1634.0
3.293750	1616.0
3.297500	1568.7
3.301250	1624.5
3.305000	1594.3
3.308750	1574.4
3.312500	1531.4
3.316250	1570.2
3.320000	1598.8
3.323750	1579.7
3.327500	1549.6
3.331250	1544.3
3.335000	1538.7
3.338750	1602.1
3.342500	1565.6
3.346250	1558.5
3.350000	1542.7
3.353750	1554.3
3.357500	1539.4
3.361250	1530.3
3.365000	1535.6
3.368750	1545.4
3.372500	1616.9
3.376250	1595.4
3.380000	1594.7
3.383750	1539.9
3.387500	1559.6
3.391250	1617.7
3.395000	1526.5
3.398750	1534.9
3.402500	1583.0
3.406250	1563.2
3.410000	1464.3
3.413750	1485.0
3.417500	1557.4
3.421250	1551.8
3.425000	1581.0
3.428750	1552.3
3.432500	1541.5
3.436250	1537.8
3.440000	1596.8
3.443750	1644.3
3.447500	1588.2
3.451250	1565.2
3.455000	1480.3
3.458750	1493.9
3.462500	1573.5
3.466250	1513.4
3.470000	1555.1
3.473750	1527.0
3.477500	1582.4
3.481250	1588.4
3.485000	1584.9
3.488750	1555.3
3.492500	1519.4
3.496250	1521.7
3.500000	1537.6
3.503750	1578.0
3.507500	1592.5
3.511250	1498.8
3.515000	1467.3
3.518750	1507.1
3.522500	1469.5
3.526250	1554.7
3.530000	1557.4
3.533750	1532.4
3.537500	1571.2
3.541250	1597.0
3.545000	1615.4
3.548750	1461.9
3.552500	1480.0
3.556250	1543.3
3.560000	1536.6
3.563750	1562.3
3.567500	1468.7
3.571250	1491.7
3.575000	1532.3
3.578750	1545.8
3.582500	1528.9
3.586250	1569.9
3.590000	1515.4
3.593750	1510.5
3.597500	1487.5
3.601250	1509.4
3.605000	1576.7
3.608750	1528.6
3.612500	1526.3
3.616250	1539.9
3.620000	1491.9
3.623750	1504.0
3.627500	1511.6
3.631250	1466.4
3.635000	1491.2
3.638750	1529.6
3.642500	1616.8
3.646250	1526.4
3.650000	1527.7
3.653750	1515.4
3.657500	1476.7
3.661250	1514.4
3.665000	1529.9
3.668750	1547.9
3.672500	1502.3
3.676250	1462.1
3.680000	1482.2
3.683750	1530.5
3.687500	1510.7
3.691250	1478.8
3.695000	1477.2
3.698750	1488.6
3.702500	1476.8
3.706250	1461.4
3.710000	1503.9
3.713750	1466.3
3.717500	1458.9
3.721250	1490.9
3.725000	1569.6
3.728750	1505.1
3.732500	1466.4
3.736250	1536.7
3.740000	1400.4
3.743750	1442.7
3.747500	1494.4
3.751250	1499.0
3.755000	1502.9
3.758750	1417.0
3.762500	1485.2
3.766250	1499.9
3.770000	1457.2
3.773750	1446.6
3.777500	1518.8
3.781250	1481.2
3.785000	1447.2
3.788750	1393.2
3.792500	1494.0
3.796250	1513.0
3.800000	1488.2
3.803750	1450.4
3.807500	1408.0
3.811250	1491.1
3.815000	1399.9
3.818750	1497.9
3.822500	1485.8
3.826250	1484.0
3.830000	1521.7
3.833750	1444.5
3.837500	1522.2
3.841250	1474.3
3.845000	1409.9
3.848750	1440.6
3.852500	1447.9
3.856250	1398.7
3.860000	1471.1
3.863750	1498.8
3.867500	1469.5
3.871250	1465.9
3.875000	1452.2
3.878750	1546.6
3.882500	1427.8
3.886250	1419.9
3.890000	1420.8
3.893750	1488.9
3.897500	1510.3
3.901250	1496.9
3.905000	1469.0
3.908750	1486.9
3.912500	1473.1
3.916250	1481.1
3.920000	1403.5
3.923750	1430.5
3.927500	1463.1
3.931250	1473.9
3.935000	1465.7
3.938750	1439.2
3.942500	1465.4
3.946250	1502.0
3.950000	1453.4
3.953750	1409.4
3.957500	1441.3
3.961250	1498.5
3.965000	1498.2
3.968750	1358.9
3.972500	1487.8
3.976250	1444.8
3.980000	1361.3
3.983750	1478.0
3.987500	1421.8
3.991250	1369.5
3.995000	1437.9
3.998750	1439.0
4.002500	1514.9
4.006250	1399.8
4.010000	1397.5
4.013750	1404.6
4.017500	1476.1
4.021250	1378.7
4.025000	1402.9
4.028750	1403.2
4.032500	1489.8
4.036250	1496.3
4.040000	1431.7
4.043750	1465.7
4.047500	1490.3
4.051250	1447.8
4.055000	1377.4
4.058750	1463.4
4.062500	1405.8
4.066250	1398.8
4.070000	1470.8
4.073750	1407.6
4.077500	1435.9
4.081250	1471.8
4.085000	1481.5
4.088750	1383.8
4.092500	1376.8
4.096250	1423.7
4.100000	1464.6
4.103750	1384.5
4.107500	1360.3
4.111250	1408.4
4.115000	1496.8
4.118750	1469.0
4.122500	1447.5
4.126250	1429.8
4.130000	1392.1
4.133750	1412.2
4.137500	1416.0
4.141250	1407.3
4.145000	1454.2
4.148750	1377.2
4.152500	1504.0
4.156250	1400.7
4.160000	1420.1
4.163750	1447.0
4.167500	1484.4
4.171250	1406.0
4.175000	1447.7
4.178750	1475.7
4.182500	1340.0
4.186250	1423.6
4.190000	1411.1
4.193750	1426.2
4.197500	1439.2
4.201250	1373.7
4.205000	1401.6
4.208750	1446.7
4.212500	1400.4
4.216250	1422.4
4.220000	1448.8
4.223750	1454.6
4.227500	1446.4
4.231250	1427.4
4.235000	1454.0
4.238750	1454.8
4.242500	1435.8
4.246250	1372.2
4.250000	1407.5
4.253750	1435.4
4.257500	1457.0
4.261250	1386.7
4.265000	1434.3
4.268750	1458.2
4.272500	1427.4
4.276250	1384.4
4.280000	1394.0
4.283750	1393.7
4.287500	1398.9
4.291250	1400.9
4.295000	1415.3
4.298750	1412.6
4.302500	1433.2
4.306250	1425.3
4.310000	1409.5
4.313750	1411.5
4.317500	1369.5
4.321250	1405.4
4.325000	1378.9
4.328750	1404.1
4.332500	1422.1
4.336250	1526.4
4.340000	1378.6
4.343750	1336.0
4.347500	1385.7
4.351250	1407.5
4.355000	1367.3
4.358750	1399.1
4.362500	1377.6
4.366250	1382.2
4.370000	1406.2
4.373750	1359.7
4.377500	1417.1
4.381250	1363.2
4.385000	1422.4
4.388750	1411.2
4.392500	1413.5
4.396250	1359.6
4.400000	1395.6
4.403750	1404.3
4.407500	1411.2
4.411250	1368.3
4.415000	1414.2
4.418750	1331.1
4.422500	1410.8
4.426250	1386.1
4.430000	1356.0
4.433750	1412.6
4.437500	1405.8
4.441250	1341.1
4.445000	1413.1
4.448750	1372.5
4.452500	1317.4
4.456250	1373.3
4.460000	1346.2
4.463750	1424.7
4.467500	1439.2
4.471250	1425.1
4.475000	1394.7
4.478750	1361.0
4.482500	1374.8
4.486250	1328.3
4.490000	1416.5
4.493750	1350.4
4.497500	1373.4
4.501250	1402.8
4.505000	1360.6
4.508750	1380.9
4.512500	1353.6
4.516250	1323.4
4.520000	1355.5
4.523750	1448.6
4.527500	1373.7
4.531250	1303.4
4.535000	1380.6
4.538750	1370.4
4.542500	1356.7
4.546250	1364.8
4.550000	1349.6
4.553750	1396.0
4.557500	1396.6
4.561250	1393.9
4.565000	1359.5
4.568750	1387.7
4.572500	1380.0
4.576250	1379.9
4.580000	1388.8
4.583750	1390.6
4.587500	1407.4
4.591250	1374.0
4.595000	1354.7
4.598750	1338.6
4.602500	1376.5
4.606250	1389.4
4.610000	1382.7
4.613750	1406.0
4.617500	1423.2
4.621250	1384.3
4.625000	1337.6
4.628750	1344.0
4.632500	1442.9
4.636250	1314.2
4.640000	1359.7
4.643750	1377.5
4.647500	1374.2
4.651250	1356.6
4.655000	1392.8
4.658750	1374.5
4.662500	1383.5
4.666250	1352.9
4.670000	1342.5
4.673750	1384.4
4.677500	1388.0
4.681250	1387.8
4.685000	1289.6
4.688750	1296.6
4.692500	1384.3
4.696250	1317.6
4.700000	1386.6
4.703750	1391.2
4.707500	1385.9
4.711250	1336.3
4.715000	1312.8
4.718750	1362.5
4.722500	1357.5
4.726250	1401.3
4.730000	1399.6
4.733750	1393.2
4.737500	1368.8
4.741250	1350.1
4.745000	1353.4
4.748750	1336.8
4.752500	1366.6
4.756250	1351.6
4.760000	1390.3
4.763750	1355.8
4.767500	1387.2
4.771250	1378.7
4.775000	1337.8
4.778750	1303.8
4.782500	1421.8
4.786250	1375.0
4.790000	1348.1
4.793750	1320.6
4.797500	1339.1
4.801250	1363.8
4.805000	1353.2
4.808750	1325.8
4.812500	1349.9
4.816250	1284.0
4.820000	1328.4
4.823750	1318.4
4.827500	1288.6
4.831250	1344.3
4.835000	1409.7
4.838750	1328.5
4.842500	1303.6
4.846250	1339.2
4.850000	1331.1
4.853750	1300.9
4.857500	1350.6
4.861250	1353.1
4.865000	1370.3
4.868750	1335.1
4.872500	1285.4
4.876250	1268.7
4.880000	1298.9
4.883750	1358.3
4.887500	1298.1
4.891250	1305.4
4.895000	1310.4
4.898750	1333.3
4.902500	1300.9
4.906250	1277.7
4.910000	1348.7
4.913750	1315.7
4.917500	1293.1
4.921250	1304.8
4.925000	1250.9
4.928750	1277.1
4.932500	1312.3
4.936250	1335.0
4.940000	1229.9
4.943750	1328.7
4.947500	1394.2
4.951250	1379.9
4.955000	1392.6
4.958750	1277.4
4.962500	1326.6
4.966250	1336.5
4.970000	1292.2
4.973750	1391.8
4.977500	1331.6
4.981250	1325.8
4.985000	1328.8
4.988750	1317.7
4.992500	1267.2
4.996250	1349.9
5.000000	1352.3
5.003750	1255.3
5.007500	1312.4
5.011250	1306.4
5.015000	1280.5
5.018750	1272.2
5.022500	1323.2
5.026250	1333.6
5.030000	1307.5
5.033750	1304.4
5.037500	1317.4
5.041250	1336.6
5.045000	1231.9
5.048750	1328.1
5.052500	1321.5
5.056250	1252.2
5.060000	1293.2
5.063750	1328.4
5.067500	1358.3
5.071250	1372.7
5.075000	1333.8
5.078750	1346.3
5.082500	1376.2
5.086250	1389.5
5.090000	1322.7
5.093750	1359.1
5.097500	1333.8
5.101250	1315.2
5.105000	1292.4
5.108750	1268.3
5.112500	1259.6
5.116250	1313.4
5.120000	1292.0
5.123750	1299.8
5.127500	1343.4
5.131250	1268.5
5.135000	1270.3
5.138750	1361.0
5.142500	1324.7
5.146250	1298.4
5.150000	1385.6
5.153750	1258.9
5.157500	1303.4
5.161250	1313.2
5.165000	1321.7
5.168750	1343.8
5.172500	1289.1
5.176250	1286.3
5.180000	1254.8
5.183750	1402.1
5.187500	1333.7
5.191250	1249.5
5.195000	1337.7
5.198750	1313.1
5.202500	1346.0
5.206250	1369.1
5.210000	1331.8
5.213750	1334.5
5.217500	1338.8
5.221250	1332.6
5.225000	1264.2
5.228750	1372.9
5.232500	1329.0
5.236250	1315.2
5.240000	1308.9
5.243750	1318.5
5.247500	1295.4
5.251250	1329.2
5.255000	1317.2
5.258750	1279.2
5.262500	1314.8
5.266250	1311.0
5.270000	1268.3
5.273750	1298.5
5.277500	1271.0
5.281250	1320.8
5.285000	1373.8
5.288750	1346.1
5.292500	1296.6
5.296250	1369.4
5.300000	1360.6
5.303750	1225.7
5.307500	1267.2
5.311250	1360.1
5.315000	1299.5
5.318750	1327.3
5.322500	1286.2
5.326250	1328.5
5.330000	1303.5
5.333750	1387.9
5.337500	1328.4
5.341250	1301.7
5.345000	1322.5
5.348750	1296.6
5.352500	1326.4
5.356250	1301.8
5.360000	1317.2
5.363750	1315.1
5.367500	1298.5
5.371250	1319.9
5.375000	1282.1
5.378750	1307.5
5.382500	1286.7
5.386250	1267.5
5.390000	1299.2
5.393750	1296.0
5.397500	1269.5
5.401250	1323.8
5.405000	1321.8
5.408750	1280.9
5.412500	1261.4
5.416250	1255.9
5.420000	1235.4
5.423750	1256.0
5.427500	1342.2
5.431250	1299.1
5.435000	1305.3
5.438750	1335.0
5.442500	1293.3
5.446250	1298.3
5.450000	1321.8
5.453750	1266.1
5.457500	1248.6
5.461250	1260.5
5.465000	1239.1
5.468750	1264.9
5.472500	1239.6
5.476250	1324.4
5.480000	1253.5
5.483750	1258.9
5.487500	1227.4
5.491250	1286.4
5.495000	1250.6
5.498750	1222.1
5.502500	1280.6
5.506250	1308.9
5.510000	1332.2
5.513750	1282.7
5.517500	1286.7
5.521250	1249.4
5.525000	1267.5
5.528750	1298.8
5.532500	1410.4
5.536250	1283.6
5.540000	1286.8
5.543750	1304.7
5.547500	1303.7
5.551250	1257.6
5.555000	1263.4
5.558750	1318.6
5.562500	1279.4
5.566250	1272.8
5.570000	1288.8
5.573750	1309.4
5.577500	1294.7
5.581250	1295.6
5.585000	1304.9
5.588750	1291.4
5.592500	1288.6
5.596250	1255.4
5.600000	1356.0
5.603750	1327.1
5.607500	1305.8
5.611250	1341.6
5.615000	1303.6
5.618750	1254.4
5.622500	1229.0
5.626250	1227.0
5.630000	1185.0
5.633750	1351.7
5.637500	1338.6
5.641250	1333.7
5.645000	1348.5
5.648750	1289.4
5.652500	1233.2
5.656250	1285.9
5.660000	1348.4
5.663750	1287.4
5.667500	1267.0
5.671250	1263.5
5.675000	1315.7
5.678750	1342.2
5.682500	1434.8
5.686250	1390.9
5.690000	1318.8
5.693750	1389.4
5.697500	1384.7
5.701250	1397.5
5.705000	1379.0
5.708750	1380.8
5.712500	1392.0
5.716250	1351.0
5.720000	1260.8
5.723750	1346.4
5.727500	1310.5
5.731250	1297.8
5.735000	1273.8
5.738750	1300.8
5.742500	1330.0
5.746250	1356.4
5.750000	1286.2
5.753750	1297.4
5.757500	1277.8
5.761250	1262.6
5.765000	1240.4
5.768750	1256.2
5.772500	1283.6
5.776250	1336.0
5.780000	1213.6
5.783750	1239.5
5.787500	1300.2
5.791250	1341.4
5.795000	1299.7
5.798750	1320.0
5.802500	1305.2
5.806250	1268.6
5.810000	1255.5
5.813750	1288.0
5.817500	1305.6
5.821250	1227.6
5.825000	1221.4
5.828750	1228.0
5.832500	1226.8
5.836250	1279.0
5.840000	1231.2
5.843750	1241.9
5.847500	1268.2
5.851250	1274.0
5.855000	1264.1
5.858750	1296.2
5.862500	1251.9
5.866250	1236.8
5.870000	1254.7
5.873750	1299.0
5.877500	1277.9
5.881250	1301.7
5.885000	1252.1
5.888750	1227.8
5.892500	1198.9
5.896250	1301.2
5.900000	1261.8
5.903750	1276.0
5.907500	1268.2
5.911250	1259.2
5.915000	1225.7
5.918750	1223.1
5.922500	1243.6
5.926250	1237.3
5.930000	1290.8
5.933750	1321.6
5.937500	1273.7
5.941250	1236.0
5.945000	1247.7
5.948750	1327.0
5.952500	1266.3
5.956250	1269.7
5.960000	1312.5
5.963750	1247.0
5.967500	1284.5
5.971250	1393.9
5.975000	1217.0
5.978750	1168.5
5.982500	1284.0
5.986250	1301.0
5.990000	1265.2
5.993750	1238.3
5.997500	1320.2
6.001250	1226.4
6.005000	1235.5
6.008750	1231.9
6.012500	1177.7
6.016250	1169.7
6.020000	1222.9
6.023750	1282.9
6.027500	1219.8
6.031250	1189.9
6.035000	1207.6
6.038750	1211.4
6.042500	1155.2
6.046250	1245.2
6.050000	1233.4
6.053750	1236.2
6.057500	1280.7
6.061250	1216.0
6.065000	1305.7
6.068750	1259.1
6.072500	1237.8
6.076250	1299.6
6.080000	1237.3
6.083750	1218.5
6.087500	1198.5
6.091250	1254.8
6.095000	1232.7
6.098750	1351.7
6.102500	1324.9
6.106250	1268.8
6.110000	1305.7
6.113750	1225.6
6.117500	1241.7
6.121250	1250.7
6.125000	1219.5
6.128750	1183.3
6.132500	1272.8
6.136250	1266.8
6.140000	1152.5
6.143750	1247.1
6.147500	1229.6
6.151250	1270.4
6.155000	1290.3
6.158750	1180.2
6.162500	1237.0
6.166250	1244.1
6.170000	1239.6
6.173750	1254.5
6.177500	1216.5
6.181250	1250.9
6.185000	1212.9
6.188750	1256.6
6.192500	1264.0
6.196250	1274.5
6.200000	1306.2
6.203750	1223.2
6.207500	1274.9
6.211250	1265.2
6.215000	1244.4
6.218750	1234.3
6.222500	1251.6
6.226250	1238.5
6.230000	1197.8
6.233750	1222.6
6.237500	1294.7
6.241250	1216.6
6.245000	1244.5
6.248750	1282.3
6.252500	1200.2
6.256250	1257.4
6.260000	1251.8
6.263750	1219.7
6.267500	1334.3
6.271250	1281.4
6.275000	1331.9
6.278750	1300.9
6.282500	1211.0
6.286250	1272.3
6.290000	1217.4
6.293750	1269.0
6.297500	1226.2
6.301250	1279.2
6.305000	1220.8
6.308750	1184.8
6.312500	1216.0
6.316250	1236.1
6.320000	1195.8
6.323750	1278.8
6.327500	1278.2
6.331250	1213.1
6.335000	1262.4
6.338750	1278.9
6.342500	1269.6
6.346250	1200.2
6.350000	1186.5
6.353750	1236.5
6.357500	1263.6
6.361250	1218.6
6.365000	1199.8
6.368750	1229.7
6.372500	1223.4
6.376250	1221.8
6.380000	1170.7
6.383750	1213.2
6.387500	1247.3
6.391250	1269.2
6.395000	1301.8
6.398750	1252.2
6.402500	1183.7
6.406250	1221.2
6.410000	1285.2
6.413750	1221.9
6.417500	1278.5
6.421250	1251.3
6.425000	1267.8
6.428750	1240.5
6.432500	1279.9
6.436250	1279.9
6.440000	1233.3
6.443750	1249.1
6.447500	1225.8
6.451250	1258.0
6.455000	1213.6
6.458750	1169.6
6.462500	1212.0
6.466250	1205.9
6.470000	1281.1
6.473750	1298.7
6.477500	1262.2
6.481250	1232.8
6.485000	1189.7
6.488750	1205.9
6.492500	1223.6
6.496250	1209.9
6.500000	1267.2
6.503750	1252.4
6.507500	1258.6
6.511250	1202.7
6.515000	1263.9
6.518750	1222.4
6.522500	1240.5
6.526250	1215.0
6.530000	1198.4
6.533750	1198.2
6.537500	1238.6
6.541250	1138.3
6.545000	1174.8
6.548750	1224.7
6.552500	1309.4
6.556250	1278.8
6.560000	1246.4
6.563750	1213.7
6.567500	1179.5
6.571250	1228.0
6.575000	1192.5
6.578750	1277.2
6.582500	1190.0
6.586250	1213.0
6.590000	1237.5
6.593750	1217.0
6.597500	1264.3
6.601250	1268.7
6.605000	1250.0
6.608750	1219.4
6.612500	1244.7
6.616250	1227.5
6.620000	1229.1
6.623750	1187.6
6.627500	1200.6
6.631250	1203.7
6.635000	1220.6
6.638750	1290.2
6.642500	1304.9
6.646250	1198.0
6.650000	1243.7
6.653750	1233.7
6.657500	1221.3
6.661250	1162.1
6.665000	1243.4
6.668750	1204.1
6.672500	1248.8
6.676250	1258.4
6.680000	1222.2
6.683750	1218.3
6.687500	1229.2
6.691250	1147.6
6.695000	1259.0
6.698750	1238.8
6.702500	1273.4
6.706250	1236.7
6.710000	1247.2
6.713750	1280.6
6.717500	1248.8
6.721250	1186.9
6.725000	1296.8
6.728750	1236.6
6.732500	1261.2
6.736250	1227.9
6.740000	1283.1
6.743750	1268.9
6.747500	1267.0
6.751250	1245.7
6.755000	1231.5
6.758750	1296.3
6.762500	1238.4
6.766250	1256.9
6.770000	1231.0
6.773750	1263.4
6.777500	1239.7
6.781250	1242.6
6.785000	1275.8
6.788750	1248.5
6.792500	1258.5
6.796250	1283.2
6.800000	1265.7
6.803750	1269.8
6.807500	1268.7
6.811250	1215.4
6.815000	1234.3
6.818750	1260.9
6.822500	1293.4
6.826250	1220.1
6.830000	1260.9
6.833750	1278.0
6.837500	1210.2
6.841250	1259.0
6.845000	1131.5
6.848750	1250.3
6.852500	1195.1
6.856250	1254.8
6.860000	1253.1
6.863750	1223.1
6.867500	1185.6
6.871250	1141.0
6.875000	1208.8
6.878750	1201.6
6.882500	1203.0
6.886250	1221.0
6.890000	1226.4
6.893750	1230.2
6.897500	1305.5
6.901250	1180.7
6.905000	1214.7
6.908750	1242.0
6.912500	1229.5
6.916250	1196.8
6.920000	1242.8
6.923750	1265.4
6.927500	1246.7
6.931250	1265.9
6.935000	1212.3
6.938750	1164.0
6.942500	1181.3
6.946250	1199.5
6.950000	1204.0
6.953750	1224.5
6.957500	1202.2
6.961250	1225.4
6.965000	1277.0
6.968750	1192.0
6.972500	1231.5
6.976250	1186.0
6.980000	1236.5
6.983750	1240.6
6.987500	1228.6
6.991250	1262.4
6.995000	1264.1
6.998750	1194.4
7.002500	1158.9
7.006250	1257.7
7.010000	1238.4
7.013750	1199.3
7.017500	1263.7
7.021250	1211.4
7.025000	1300.5
7.028750	1121.5
7.032500	1264.6
7.036250	1257.2
7.040000	1273.5
7.043750	1285.8
7.047500	1194.0
7.051250	1246.5
7.055000	1201.4
7.058750	1250.9
7.062500	1221.8
7.066250	1160.0
7.070000	1180.1
7.073750	1259.3
7.077500	1273.5
7.081250	1215.6
7.085000	1266.5
7.088750	1231.4
7.092500	1236.0
7.096250	1252.4
7.100000	1231.1
7.103750	1210.1
7.107500	1222.3
7.111250	1201.7
7.115000	1224.5
7.118750	1259.8
7.122500	1197.1
7.126250	1257.7
7.130000	1209.8
7.133750	1209.5
7.137500	1207.9
7.141250	1185.9
7.145000	1241.2
7.148750	1268.2
7.152500	1217.2
7.156250	1219.9
7.160000	1279.7
7.163750	1228.9
7.167500	1244.8
7.171250	1244.4
7.175000	1277.2
7.178750	1166.8
7.182500	1232.4
7.186250	1287.7
7.190000	1242.3
7.193750	1261.9
7.197500	1255.6
7.201250	1204.7
7.205000	1250.1
7.208750	1196.2
7.212500	1277.7
7.216250	1212.5
7.220000	1193.8
7.223750	1239.7
7.227500	1204.2
7.231250	1284.0
7.235000	1270.9
7.238750	1242.8
7.242500	1178.9
7.246250	1215.6
7.250000	1219.1
7.253750	1244.1
7.257500	1251.3
7.261250	1201.3
7.265000	1197.3
7.268750	1245.5
7.272500	1244.4
7.276250	1222.6
7.280000	1249.5
7.283750	1230.3
7.287500	1244.0
7.291250	1200.9
7.295000	1201.3
7.298750	1183.1
7.302500	1216.7
7.306250	1226.6
7.310000	1250.8
7.313750	1239.2
7.317500	1237.5
7.321250	1256.9
7.325000	1212.7
7.328750	1136.6
7.332500	1261.6
7.336250	1229.9
7.340000	1251.5
7.343750	1230.8
7.347500	1223.6
7.351250	1229.5
7.355000	1210.6
7.358750	1189.3
7.362500	1234.6
7.366250	1262.3
7.370000	1250.6
7.373750	1208.3
7.377500	1244.6
7.381250	1290.8
7.385000	1237.3
7.388750	1172.1
7.392500	1194.0
7.396250	1238.0
7.400000	1276.9
7.403750	1232.7
7.407500	1176.4
7.411250	1191.9
7.415000	1211.4
7.418750	1209.6
7.422500	1204.7
7.426250	1252.0
7.430000	1286.6
7.433750	1290.2
7.437500	1217.5
7.441250	1203.4
7.445000	1210.9
7.448750	1263.1
7.452500	1223.3
7.456250	1229.9
7.460000	1224.4
7.463750	1200.2
7.467500	1225.9
7.471250	1268.5
7.475000	1186.0
7.478750	1276.0
7.482500	1232.2
7.486250	1187.6
7.490000	1217.9
7.493750	1198.1
7.497500	1177.5
7.501250	1188.6
7.505000	1236.4
7.508750	1212.5
7.512500	1263.6
7.516250	1250.0
7.520000	1263.4
7.523750	1228.7
7.527500	1117.7
7.531250	1177.9
7.535000	1240.1
7.538750	1220.0
7.542500	1175.9
7.546250	1269.8
7.550000	1215.1
7.553750	1173.9
7.557500	1257.8
7.561250	1210.1
7.565000	1217.4
7.568750	1246.5
7.572500	1212.3
7.576250	1214.0
7.580000	1201.7
7.583750	1215.9
7.587500	1206.4
7.591250	1210.1
7.595000	1197.6
7.598750	1238.3
7.602500	1214.0
7.606250	1179.4
7.610000	1200.9
7.613750	1163.8
7.617500	1177.6
7.621250	1270.2
7.625000	1274.6
7.628750	1243.6
7.632500	1237.8
7.636250	1206.2
7.640000	1199.0
7.643750	1278.0
7.647500	1236.0
7.651250	1183.1
7.655000	1240.5
7.658750	1257.5
7.662500	1203.8
7.666250	1209.3
7.670000	1249.4
7.673750	1191.0
7.677500	1261.0
7.681250	1258.8
7.685000	1235.2
7.688750	1219.3
7.692500	1192.1
7.696250	1200.7
7.700000	1236.5
7.703750	1234.9
7.707500	1276.0
7.711250	1250.0
7.715000	1186.2
7.718750	1251.6
7.722500	1273.3
7.726250	1234.2
7.730000	1243.8
7.733750	1232.7
7.737500	1231.3
7.741250	1250.5
7.745000	1253.9
7.748750	1237.0
7.752500	1251.1
7.756250	1163.4
7.760000	1229.9
7.763750	1216.7
7.767500	1199.4
7.771250	1212.9
7.775000	1243.9
7.778750	1186.1
7.782500	1164.3
7.786250	1185.5
7.790000	1179.7
7.793750	1251.8
7.797500	1207.1
7.801250	1195.4
7.805000	1251.5
7.808750	1219.0
7.812500	1260.3
7.816250	1207.7
7.820000	1234.3
7.823750	1202.5
7.827500	1146.8
7.831250	1171.2
7.835000	1210.5
7.838750	1211.3
7.842500	1234.6
7.846250	1167.3
7.850000	1179.8
7.853750	1216.0
7.857500	1196.6
7.861250	1203.2
7.865000	1181.5
7.868750	1219.6
7.872500	1268.0
7.876250	1218.0
7.880000	1208.1
7.883750	1192.7
7.887500	1186.5
7.891250	1190.6
7.895000	1214.2
7.898750	1169.7
7.902500	1183.3
7.906250	1204.3
7.910000	1170.1
7.913750	1215.7
7.917500	1194.3
7.921250	1225.9
7.925000	1227.7
7.928750	1260.1
7.932500	1195.1
7.936250	1234.7
7.940000	1198.6
7.943750	1199.2
7.947500	1236.2
7.951250	1211.1
7.955000	1220.4
7.958750	1241.3
7.962500	1264.4
7.966250	1255.2
7.970000	1229.1
7.973750	1290.1
7.977500	1173.6
7.981250	1235.2
7.985000	1222.6
7.988750	1250.2
7.992500	1236.5
7.996250	1277.3
8.000000	1260.5
8.003750	1312.3
8.007500	1316.9
8.011250	1323.4
8.015000	1264.9
8.018750	1271.7
8.022500	1236.7
8.026250	1202.3
8.030000	1256.5
8.033750	1251.6
8.037500	1151.8
8.041250	1204.5
8.045000	1202.4
8.048750	1224.2
8.052500	1270.3
8.056250	1272.5
8.060000	1255.6
8.063750	1208.0
8.067500	1257.0
8.071250	1193.1
8.075000	1177.0
8.078750	1236.7
8.082500	1246.0
8.086250	1224.7
8.090000	1198.5
8.093750	1252.1
8.097500	1243.9
8.101250	1251.3
8.105000	1262.6
8.108750	1217.5
8.112500	1296.6
8.116250	1245.4
8.120000	1259.7
8.123750	1221.3
8.127500	1309.8
8.131250	1261.1
8.135000	1230.7
8.138750	1196.2
8.142500	1218.1
8.146250	1185.5
8.150000	1224.2
8.153750	1260.3
8.157500	1159.7
8.161250	1159.8
8.165000	1249.5
8.168750	1225.7
8.172500	1254.0
8.176250	1244.9
8.180000	1209.4
8.183750	1217.3
8.187500	1239.5
8.191250	1247.8
8.195000	1265.3
8.198750	1162.0
8.202500	1224.1
8.206250	1231.5
8.210000	1186.2
8.213750	1268.0
8.217500	1262.8
8.221250	1313.8
8.225000	1236.0
8.228750	1202.8
8.232500	1253.6
8.236250	1276.1
8.240000	1207.7
8.243750	1185.9
8.247500	1157.5
8.251250	1249.2
8.255000	1229.6
8.258750	1240.7
8.262500	1170.0
8.266250	1253.0
8.270000	1244.0
8.273750	1255.5
8.277500	1265.6
8.281250	1246.9
8.285000	1205.5
8.288750	1243.5
8.292500	1239.6
8.296250	1260.8
8.300000	1226.9
8.303750	1245.3
8.307500	1168.8
8.311250	1281.0
8.315000	1229.4
8.318750	1221.3
8.322500	1245.6
8.326250	1250.1
8.330000	1203.1
8.333750	1218.1
8.337500	1260.9
8.341250	1252.7
8.345000	1197.5
8.348750	1266.8
8.352500	1234.5
8.356250	1257.4
8.360000	1278.1
8.363750	1282.6
8.367500	1217.1
8.371250	1259.7
8.375000	1182.7
8.378750	1271.0
8.382500	1258.2
8.386250	1276.1
8.390000	1191.4
8.393750	1231.7
8.397500	1281.0
8.401250	1275.0
8.405000	1278.2
8.408750	1205.3
8.412500	1228.4
8.416250	1228.6
8.420000	1298.1
8.423750	1257.8
8.427500	1231.7
8.431250	1235.4
8.435000	1238.4
8.438750	1238.1
8.442500	1223.2
8.446250	1163.1
8.450000	1232.4
8.453750	1260.9
8.457500	1294.3
8.461250	1234.3
8.465000	1236.6
8.468750	1214.0
8.472500	1223.7
8.476250	1228.4
8.480000	1242.5
8.483750	1312.7
8.487500	1253.1
8.491250	1287.5
8.495000	1245.3
8.498750	1218.1
8.502500	1236.8
8.506250	1342.8
8.510000	1331.4
8.513750	1284.9
8.517500	1247.7
8.521250	1274.3
8.525000	1246.4
8.528750	1254.3
8.532500	1248.1
8.536250	1284.0
8.540000	1243.4
8.543750	1298.6
8.547500	1296.8
8.551250	1297.4
8.555000	1255.1
8.558750	1285.1
8.562500	1329.1
8.566250	1342.1
8.570000	1297.1
8.573750	1293.4
8.577500	1304.1
8.581250	1282.5
8.585000	1236.6
8.588750	1297.3
8.592500	1292.4
8.596250	1277.2
8.600000	1308.2
8.603750	1274.1
8.607500	1378.2
8.611250	1326.3
8.615000	1255.6
8.618750	1302.3
8.622500	1328.4
8.626250	1332.7
8.630000	1327.2
8.633750	1305.5
8.637500	1289.5
8.641250	1288.5
8.645000	1264.5
8.648750	1378.0
8.652500	1394.5
8.656250	1297.9
8.660000	1385.5
8.663750	1351.1
8.667500	1313.8
8.671250	1312.7
8.675000	1292.9
8.678750	1374.0
8.682500	1301.7
8.686250	1329.8
8.690000	1361.9
8.693750	1316.9
8.697500	1270.7
8.701250	1336.7
8.705000	1374.7
8.708750	1356.9
8.712500	1328.5
8.716250	1327.9
8.720000	1328.7
8.723750	1366.1
8.727500	1423.9
8.731250	1364.0
8.735000	1402.9
8.738750	1374.9
8.742500	1353.7
8.746250	1399.0
8.750000	1433.4
8.753750	1427.6
8.757500	1366.8
8.761250	1342.0
8.765000	1345.2
8.768750	1479.1
8.772500	1438.5
8.776250	1403.1
8.780000	1403.4
8.783750	1447.1
8.787500	1448.1
8.791250	1383.9
8.795000	1455.7
8.798750	1507.5
8.802500	1481.2
8.806250	1497.4
8.810000	1445.6
8.813750	1455.3
8.817500	1501.2
8.821250	1506.9
8.825000	1452.6
8.828750	1465.6
8.832500	1485.3
8.836250	1572.8
8.840000	1512.0
8.843750	1481.7
8.847500	1574.0
8.851250	1579.1
8.855000	1601.2
8.858750	1635.1
8.862500	1662.9
8.866250	1539.6
8.870000	1491.2
8.873750	1584.6
8.877500	1615.3
8.881250	1717.5
8.885000	1683.1
8.888750	1667.1
8.892500	1703.1
8.896250	1771.8
8.900000	1733.0
8.903750	1781.3
8.907500	1814.5
8.911250	1912.5
8.915000	1984.9
8.918750	1956.8
8.922500	1993.3
8.926250	1992.6
8.930000	2096.6
8.933750	2215.8
8.937500	2179.1
8.941250	2207.9
8.945000	2285.1
8.948750	2350.4
8.952500	2461.6
8.956250	2537.6
8.960000	2580.6
8.963750	2735.3
8.967500	2954.6
8.971250	2931.6
8.975000	3138.9
8.978750	3341.6
8.982500	3437.9
8.986250	3663.1
8.990000	3897.2
8.993750	4135.0
8.997500	4369.6
9.001250	4589.0
9.005000	4736.9
9.008750	4989.7
9.012500	5398.6
9.016250	5631.1
9.020000	5662.4
9.023750	5901.4
9.027500	6125.4
9.031250	6092.0
9.035000	6353.2
9.038750	6393.8
9.042500	6434.5
9.046250	6535.8
9.050000	6349.5
9.053750	6303.0
9.057500	6205.3
9.061250	6306.3
9.065000	6296.6
9.068750	6097.3
9.072500	5966.3
9.076250	5913.3
9.080000	5854.6
9.083750	5608.5
9.087500	5394.8
9.091250	5376.0
9.095000	5300.6
9.098750	4958.0
9.102500	4831.0
9.106250	4898.2
9.110000	4637.9
9.113750	4432.2
9.117500	4233.8
9.121250	4205.8
9.125000	3944.9
9.128750	3732.7
9.132500	3597.4
9.136250	3469.0
9.140000	3356.3
9.143750	3243.9
9.147500	3069.9
9.151250	2934.6
9.155000	2916.6
9.158750	2744.8
9.162500	2730.7
9.166250	2552.6
9.170000	2544.8
9.173750	2423.7
9.177500	2418.4
9.181250	2301.3
9.185000	2267.1
9.188750	2133.5
9.192500	2062.1
9.196250	2103.4
9.200000	2055.9
9.203750	2019.5
9.207500	1986.1
9.211250	1945.7
9.215000	1787.4
9.218750	1757.8
9.222500	1869.5
9.226250	1767.1
9.230000	1786.3
9.233750	1740.3
9.237500	1694.5
9.241250	1751.6
9.245000	1715.1
9.248750	1639.7
9.252500	1692.1
9.256250	1594.5
9.260000	1562.1
9.263750	1618.3
9.267500	1636.2
9.271250	1618.7
9.275000	1595.2
9.278750	1490.2
9.282500	1491.8
9.286250	1541.6
9.290000	1580.6
9.293750	1483.1
9.297500	1469.3
9.301250	1470.6
9.305000	1508.6
9.308750	1447.9
9.312500	1470.6
9.316250	1478.3
9.320000	1428.5
9.323750	1414.8
9.327500	1432.2
9.331250	1476.1
9.335000	1434.3
9.338750	1430.0
9.342500	1401.8
9.346250	1443.3
9.350000	1485.1
9.353750	1359.3
9.357500	1371.7
9.361250	1487.8
9.365000	1420.7
9.368750	1356.4
9.372500	1449.3
9.376250	1395.8
9.380000	1351.7
9.383750	1427.6
9.387500	1365.1
9.391250	1394.5
9.395000	1399.6
9.398750	1347.9
9.402500	1360.9
9.406250	1358.2
9.410000	1397.5
9.413750	1352.1
9.417500	1326.2
9.421250	1320.7
9.425000	1366.0
9.428750	1308.6
9.432500	1425.5
9.436250	1366.2
9.440000	1267.8
9.443750	1392.6
9.447500	1330.0
9.451250	1368.9
9.455000	1375.8
9.458750	1311.7
9.462500	1438.5
9.466250	1318.1
9.470000	1325.8
9.473750	1335.6
9.477500	1406.5
9.481250	1349.3
9.485000	1350.1
9.488750	1320.3
9.492500	1314.3
9.496250	1278.6
[truncated: 18,801 more rows]
