# Supplementary material for: pdCIFplotter: visualizing powder diffraction data in pdCIF format
Source: J Appl Crystallogr. 2022 May 25;55(Pt 3):631–7. doi: 10.1107/S1600576722003478 (PMC9172038; doi:10.1107/S1600576722003478)
Supplement: Supplementary file 5 [file j-55-00631-sup5.zip › fourth/xy_data/LK-N1_062-062_mergeRollSum.xy]

2.000000	416.9
2.003750	424.6
2.007500	424.6
2.011250	450.7
2.015000	428.4
2.018750	453.0
2.022500	419.2
2.026250	432.3
2.030000	425.2
2.033750	399.7
2.037500	420.2
2.041250	467.5
2.045000	456.5
2.048750	445.5
2.052500	460.2
2.056250	417.8
2.060000	410.7
2.063750	447.1
2.067500	478.8
2.071250	481.6
2.075000	414.6
2.078750	425.5
2.082500	449.3
2.086250	467.4
2.090000	497.7
2.093750	424.8
2.097500	467.6
2.101250	437.7
2.105000	452.3
2.108750	483.3
2.112500	449.8
2.116250	482.4
2.120000	456.4
2.123750	444.2
2.127500	465.7
2.131250	467.8
2.135000	454.7
2.138750	507.2
2.142500	454.5
2.146250	466.4
2.150000	462.9
2.153750	486.4
2.157500	504.5
2.161250	499.4
2.165000	488.7
2.168750	495.8
2.172500	476.8
2.176250	481.5
2.180000	486.4
2.183750	490.3
2.187500	494.1
2.191250	492.8
2.195000	537.1
2.198750	516.4
2.202500	520.4
2.206250	482.3
2.210000	487.7
2.213750	497.1
2.217500	479.0
2.221250	472.3
2.225000	527.2
2.228750	526.5
2.232500	508.8
2.236250	502.2
2.240000	504.7
2.243750	533.5
2.247500	484.7
2.251250	492.2
2.255000	515.4
2.258750	501.6
2.262500	518.1
2.266250	498.3
2.270000	516.3
2.273750	577.4
2.277500	554.9
2.281250	520.2
2.285000	544.5
2.288750	546.4
2.292500	524.6
2.296250	573.0
2.300000	549.7
2.303750	615.8
2.307500	588.5
2.311250	580.1
2.315000	613.8
2.318750	616.5
2.322500	665.0
2.326250	692.0
2.330000	632.2
2.333750	689.9
2.337500	684.9
2.341250	673.4
2.345000	673.3
2.348750	733.4
2.352500	708.3
2.356250	715.5
2.360000	707.0
2.363750	670.7
2.367500	759.4
2.371250	813.7
2.375000	794.0
2.378750	795.7
2.382500	826.4
2.386250	839.2
2.390000	870.7
2.393750	800.5
2.397500	848.1
2.401250	884.0
2.405000	879.7
2.408750	853.9
2.412500	910.0
2.416250	922.3
2.420000	936.5
2.423750	971.1
2.427500	922.0
2.431250	956.2
2.435000	1055.2
2.438750	1033.6
2.442500	1084.9
2.446250	1045.9
2.450000	1063.8
2.453750	1110.7
2.457500	1129.4
2.461250	1077.0
2.465000	1167.0
2.468750	1243.0
2.472500	1218.9
2.476250	1241.3
2.480000	1247.3
2.483750	1270.9
2.487500	1290.4
2.491250	1299.2
2.495000	1327.4
2.498750	1414.3
2.502500	1412.6
2.506250	1451.2
2.510000	1438.2
2.513750	1531.5
2.517500	1593.3
2.521250	1631.8
2.525000	1634.3
2.528750	1560.2
2.532500	1715.7
2.536250	1618.0
2.540000	1709.0
2.543750	1761.0
2.547500	1801.4
2.551250	1746.8
2.555000	1826.4
2.558750	1874.5
2.562500	1803.2
2.566250	1718.8
2.570000	1901.1
2.573750	1867.6
2.577500	1833.9
2.581250	1853.7
2.585000	1847.4
2.588750	1896.2
2.592500	1897.6
2.596250	1809.1
2.600000	1852.2
2.603750	1860.4
2.607500	1878.1
2.611250	1831.2
2.615000	1897.1
2.618750	1763.0
2.622500	1888.3
2.626250	1837.4
2.630000	1804.3
2.633750	1878.1
2.637500	1811.4
2.641250	1815.6
2.645000	1860.7
2.648750	1870.7
2.652500	1856.0
2.656250	1866.5
2.660000	1784.1
2.663750	1771.3
2.667500	1797.0
2.671250	1886.8
2.675000	1823.1
2.678750	1838.6
2.682500	1765.0
2.686250	1801.4
2.690000	1790.4
2.693750	1821.0
2.697500	1852.2
2.701250	1825.9
2.705000	1820.0
2.708750	1792.1
2.712500	1822.3
2.716250	1770.0
2.720000	1796.0
2.723750	1830.4
2.727500	1900.0
2.731250	1808.9
2.735000	1720.8
2.738750	1838.2
2.742500	1819.6
2.746250	1853.8
2.750000	1838.0
2.753750	1799.1
2.757500	1735.2
2.761250	1743.0
2.765000	1793.3
2.768750	1790.1
2.772500	1735.3
2.776250	1727.5
2.780000	1807.6
2.783750	1848.1
2.787500	1835.5
2.791250	1771.4
2.795000	1775.9
2.798750	1834.3
2.802500	1806.6
2.806250	1749.1
2.810000	1851.2
2.813750	1785.9
2.817500	1822.1
2.821250	1769.2
2.825000	1772.1
2.828750	1789.5
2.832500	1825.1
2.836250	1737.9
2.840000	1760.2
2.843750	1815.1
2.847500	1722.9
2.851250	1763.2
2.855000	1748.9
2.858750	1817.7
2.862500	1765.6
2.866250	1882.8
2.870000	1757.1
2.873750	1670.4
2.877500	1721.6
2.881250	1734.8
2.885000	1750.1
2.888750	1806.2
2.892500	1767.2
2.896250	1692.5
2.900000	1777.4
2.903750	1779.7
2.907500	1811.4
2.911250	1728.8
2.915000	1814.4
2.918750	1746.3
2.922500	1712.9
2.926250	1795.0
2.930000	1748.9
2.933750	1765.6
2.937500	1707.8
2.941250	1780.1
2.945000	1790.0
2.948750	1744.5
2.952500	1630.4
2.956250	1696.6
2.960000	1776.9
2.963750	1666.4
2.967500	1716.0
2.971250	1750.0
2.975000	1725.3
2.978750	1761.7
2.982500	1697.3
2.986250	1666.6
2.990000	1768.2
2.993750	1736.9
2.997500	1774.9
3.001250	1682.3
3.005000	1715.8
3.008750	1701.4
3.012500	1756.2
3.016250	1669.8
3.020000	1705.4
3.023750	1740.1
3.027500	1748.2
3.031250	1699.8
3.035000	1763.4
3.038750	1753.2
3.042500	1664.2
3.046250	1663.4
3.050000	1699.7
3.053750	1726.0
3.057500	1732.7
3.061250	1689.8
3.065000	1648.0
3.068750	1745.8
3.072500	1676.5
3.076250	1663.2
3.080000	1704.0
3.083750	1665.8
3.087500	1705.1
3.091250	1787.2
3.095000	1673.4
3.098750	1708.4
3.102500	1694.5
3.106250	1704.8
3.110000	1682.9
3.113750	1682.7
3.117500	1737.0
3.121250	1667.5
3.125000	1667.5
3.128750	1702.8
3.132500	1660.9
3.136250	1644.6
3.140000	1631.4
3.143750	1686.6
3.147500	1671.1
3.151250	1661.1
3.155000	1644.4
3.158750	1693.5
3.162500	1714.8
3.166250	1663.7
3.170000	1682.5
3.173750	1646.6
3.177500	1629.1
3.181250	1626.6
3.185000	1683.4
3.188750	1673.6
3.192500	1657.9
3.196250	1645.8
3.200000	1599.7
3.203750	1648.0
3.207500	1698.0
3.211250	1625.9
3.215000	1680.8
3.218750	1597.6
3.222500	1661.6
3.226250	1732.7
3.230000	1664.8
3.233750	1619.5
3.237500	1620.3
3.241250	1613.8
3.245000	1663.7
3.248750	1703.4
3.252500	1671.3
3.256250	1665.5
3.260000	1685.3
3.263750	1711.8
3.267500	1652.0
3.271250	1671.5
3.275000	1638.8
3.278750	1614.7
3.282500	1645.1
3.286250	1644.2
3.290000	1672.5
3.293750	1580.7
3.297500	1562.3
3.301250	1632.2
3.305000	1662.3
3.308750	1647.9
3.312500	1648.5
3.316250	1621.8
3.320000	1556.5
3.323750	1618.7
3.327500	1664.9
3.331250	1652.8
3.335000	1636.0
3.338750	1622.2
3.342500	1593.9
3.346250	1589.8
3.350000	1665.4
3.353750	1677.7
3.357500	1598.9
3.361250	1662.1
3.365000	1661.0
3.368750	1611.9
3.372500	1644.0
3.376250	1607.6
3.380000	1583.0
3.383750	1643.5
3.387500	1656.0
3.391250	1661.2
3.395000	1626.9
3.398750	1637.8
3.402500	1622.6
3.406250	1582.4
3.410000	1613.8
3.413750	1616.2
3.417500	1560.9
3.421250	1569.0
3.425000	1606.9
3.428750	1564.8
3.432500	1551.4
3.436250	1624.9
3.440000	1614.9
3.443750	1567.9
3.447500	1691.0
3.451250	1644.1
3.455000	1598.4
3.458750	1576.5
3.462500	1600.6
3.466250	1610.7
3.470000	1581.9
3.473750	1599.6
3.477500	1567.5
3.481250	1534.7
3.485000	1562.8
3.488750	1562.8
3.492500	1650.9
3.496250	1621.6
3.500000	1576.9
3.503750	1541.3
3.507500	1581.8
3.511250	1636.9
3.515000	1631.9
3.518750	1553.9
3.522500	1571.0
3.526250	1541.8
3.530000	1575.5
3.533750	1511.0
3.537500	1549.1
3.541250	1575.1
3.545000	1544.1
3.548750	1508.0
3.552500	1565.1
3.556250	1533.6
3.560000	1586.9
3.563750	1580.6
3.567500	1623.5
3.571250	1622.0
3.575000	1545.2
3.578750	1582.1
3.582500	1576.8
3.586250	1614.9
3.590000	1607.0
3.593750	1498.7
3.597500	1569.5
3.601250	1665.4
3.605000	1535.9
3.608750	1584.8
3.612500	1607.8
3.616250	1522.3
3.620000	1591.9
3.623750	1527.1
3.627500	1571.4
3.631250	1596.5
3.635000	1595.2
3.638750	1543.9
3.642500	1587.8
3.646250	1534.4
3.650000	1519.5
3.653750	1512.7
3.657500	1529.0
3.661250	1546.4
3.665000	1512.3
3.668750	1511.5
3.672500	1487.1
3.676250	1543.7
3.680000	1594.8
3.683750	1546.5
3.687500	1576.5
3.691250	1556.6
3.695000	1523.6
3.698750	1577.3
3.702500	1629.1
3.706250	1564.0
3.710000	1550.0
3.713750	1518.3
3.717500	1582.7
3.721250	1610.8
3.725000	1541.1
3.728750	1568.4
3.732500	1545.2
3.736250	1533.5
3.740000	1506.7
3.743750	1492.8
3.747500	1491.2
3.751250	1581.3
3.755000	1539.8
3.758750	1546.9
3.762500	1539.6
3.766250	1552.3
3.770000	1577.7
3.773750	1542.4
3.777500	1522.7
3.781250	1547.1
3.785000	1538.6
3.788750	1557.3
3.792500	1520.7
3.796250	1567.6
3.800000	1579.9
3.803750	1527.3
3.807500	1541.2
3.811250	1537.2
3.815000	1504.9
3.818750	1484.0
3.822500	1586.5
3.826250	1537.0
3.830000	1477.4
3.833750	1549.3
3.837500	1478.3
3.841250	1510.7
3.845000	1566.3
3.848750	1564.1
3.852500	1558.6
3.856250	1457.6
3.860000	1566.9
3.863750	1493.9
3.867500	1534.5
3.871250	1524.6
3.875000	1480.2
3.878750	1489.1
3.882500	1484.2
3.886250	1478.7
3.890000	1522.1
3.893750	1525.0
3.897500	1506.7
3.901250	1500.7
3.905000	1494.1
3.908750	1484.3
3.912500	1560.2
3.916250	1531.9
3.920000	1486.3
3.923750	1484.3
3.927500	1527.4
3.931250	1536.3
3.935000	1496.5
3.938750	1503.4
3.942500	1463.9
3.946250	1500.7
3.950000	1526.9
3.953750	1505.9
3.957500	1482.3
3.961250	1528.5
3.965000	1477.4
3.968750	1522.0
3.972500	1479.6
3.976250	1454.0
3.980000	1537.4
3.983750	1505.6
3.987500	1509.5
3.991250	1488.9
3.995000	1433.7
3.998750	1515.4
4.002500	1540.0
4.006250	1486.2
4.010000	1510.8
4.013750	1533.9
4.017500	1508.3
4.021250	1474.5
4.025000	1534.1
4.028750	1536.8
4.032500	1497.8
4.036250	1488.7
4.040000	1567.9
4.043750	1484.6
4.047500	1474.0
4.051250	1486.9
4.055000	1482.0
4.058750	1445.7
4.062500	1510.3
4.066250	1487.3
4.070000	1435.5
4.073750	1385.9
4.077500	1453.7
4.081250	1451.0
4.085000	1513.5
4.088750	1379.1
4.092500	1425.0
4.096250	1383.4
4.100000	1441.9
4.103750	1438.2
4.107500	1520.1
4.111250	1520.0
4.115000	1529.4
4.118750	1468.1
4.122500	1499.4
4.126250	1508.2
4.130000	1492.0
4.133750	1433.5
4.137500	1399.8
4.141250	1465.4
4.145000	1449.1
4.148750	1450.6
4.152500	1587.2
4.156250	1489.4
4.160000	1403.1
4.163750	1476.6
4.167500	1437.5
4.171250	1510.3
4.175000	1581.1
4.178750	1486.4
4.182500	1479.0
4.186250	1393.6
4.190000	1475.8
4.193750	1461.0
4.197500	1521.6
4.201250	1466.8
4.205000	1442.5
4.208750	1441.9
4.212500	1517.3
4.216250	1451.4
4.220000	1432.9
4.223750	1424.7
4.227500	1390.1
4.231250	1480.4
4.235000	1452.6
4.238750	1466.6
4.242500	1516.7
4.246250	1461.2
4.250000	1434.0
4.253750	1416.2
4.257500	1491.0
4.261250	1466.5
4.265000	1417.6
4.268750	1460.3
4.272500	1430.2
4.276250	1480.5
4.280000	1435.9
4.283750	1425.5
4.287500	1467.3
4.291250	1437.1
4.295000	1438.0
4.298750	1488.5
4.302500	1396.2
4.306250	1488.7
4.310000	1458.8
4.313750	1424.1
4.317500	1455.3
4.321250	1435.5
4.325000	1428.6
4.328750	1466.2
4.332500	1481.8
4.336250	1398.2
4.340000	1403.1
4.343750	1369.0
4.347500	1395.7
4.351250	1437.6
4.355000	1472.0
4.358750	1422.2
4.362500	1448.1
4.366250	1442.4
4.370000	1424.6
4.373750	1388.7
4.377500	1433.2
4.381250	1391.9
4.385000	1412.0
4.388750	1393.2
4.392500	1375.0
4.396250	1375.0
4.400000	1420.2
4.403750	1371.6
4.407500	1447.9
4.411250	1415.8
4.415000	1393.9
4.418750	1369.1
4.422500	1396.3
4.426250	1396.0
4.430000	1392.4
4.433750	1477.2
4.437500	1420.5
4.441250	1401.7
4.445000	1407.5
4.448750	1366.1
4.452500	1386.1
4.456250	1389.8
4.460000	1465.9
4.463750	1429.9
4.467500	1347.6
4.471250	1358.5
4.475000	1382.1
4.478750	1415.4
4.482500	1393.3
4.486250	1408.8
4.490000	1387.9
4.493750	1418.2
4.497500	1450.9
4.501250	1394.4
4.505000	1370.9
4.508750	1422.0
4.512500	1450.0
4.516250	1459.5
4.520000	1458.1
4.523750	1418.0
4.527500	1376.7
4.531250	1347.7
4.535000	1390.6
4.538750	1408.6
4.542500	1429.7
4.546250	1387.3
4.550000	1385.4
4.553750	1428.6
4.557500	1440.8
4.561250	1384.7
4.565000	1456.4
4.568750	1426.2
4.572500	1374.0
4.576250	1362.6
4.580000	1406.8
4.583750	1359.3
4.587500	1376.2
4.591250	1353.6
4.595000	1404.5
4.598750	1381.9
4.602500	1382.8
4.606250	1352.5
4.610000	1417.0
4.613750	1356.9
4.617500	1435.8
4.621250	1440.4
4.625000	1455.9
4.628750	1430.4
4.632500	1401.4
4.636250	1418.5
4.640000	1345.1
4.643750	1392.2
4.647500	1346.2
4.651250	1371.9
4.655000	1343.3
4.658750	1384.9
4.662500	1422.3
4.666250	1369.8
4.670000	1417.2
4.673750	1389.9
4.677500	1376.0
4.681250	1342.7
4.685000	1396.2
4.688750	1416.0
4.692500	1313.9
4.696250	1368.6
4.700000	1403.0
4.703750	1373.9
4.707500	1402.5
4.711250	1372.6
4.715000	1384.0
4.718750	1418.8
4.722500	1367.0
4.726250	1438.1
4.730000	1370.3
4.733750	1368.2
4.737500	1364.0
4.741250	1365.9
4.745000	1369.3
4.748750	1302.6
4.752500	1416.6
4.756250	1376.7
4.760000	1358.8
4.763750	1388.5
4.767500	1329.3
4.771250	1378.2
4.775000	1339.3
4.778750	1340.6
4.782500	1401.5
4.786250	1392.1
4.790000	1385.5
4.793750	1388.0
4.797500	1367.5
4.801250	1355.2
4.805000	1367.7
4.808750	1349.4
4.812500	1313.0
4.816250	1386.2
4.820000	1382.4
4.823750	1272.0
4.827500	1318.1
4.831250	1309.5
4.835000	1411.0
4.838750	1414.1
4.842500	1386.7
4.846250	1343.3
4.850000	1317.6
4.853750	1338.7
4.857500	1377.7
4.861250	1354.1
4.865000	1370.8
4.868750	1333.4
4.872500	1320.6
4.876250	1327.4
4.880000	1325.1
4.883750	1379.9
4.887500	1341.6
4.891250	1299.8
4.895000	1359.2
4.898750	1345.1
4.902500	1331.2
4.906250	1378.9
4.910000	1343.2
4.913750	1325.3
4.917500	1332.5
4.921250	1354.6
4.925000	1320.2
4.928750	1339.9
4.932500	1398.2
4.936250	1349.5
4.940000	1375.3
4.943750	1369.4
4.947500	1355.7
4.951250	1358.3
4.955000	1348.7
4.958750	1339.5
4.962500	1330.9
4.966250	1393.0
4.970000	1291.7
4.973750	1311.5
4.977500	1370.1
4.981250	1342.4
4.985000	1298.2
4.988750	1295.5
4.992500	1363.4
4.996250	1333.2
5.000000	1321.1
5.003750	1346.7
5.007500	1275.6
5.011250	1329.8
5.015000	1329.5
5.018750	1304.5
5.022500	1340.5
5.026250	1313.4
5.030000	1326.7
5.033750	1336.5
5.037500	1319.9
5.041250	1293.8
5.045000	1335.2
5.048750	1311.6
5.052500	1370.5
5.056250	1300.8
5.060000	1297.7
5.063750	1330.0
5.067500	1316.5
5.071250	1350.5
5.075000	1349.7
5.078750	1307.5
5.082500	1345.2
5.086250	1358.1
5.090000	1297.8
5.093750	1347.6
5.097500	1337.8
5.101250	1334.9
5.105000	1346.0
5.108750	1359.5
5.112500	1336.7
5.116250	1321.8
5.120000	1319.6
5.123750	1397.0
5.127500	1379.1
5.131250	1369.2
5.135000	1352.8
5.138750	1378.5
5.142500	1332.6
5.146250	1318.7
5.150000	1344.8
5.153750	1317.4
5.157500	1315.9
5.161250	1312.9
5.165000	1373.1
5.168750	1380.7
5.172500	1375.3
5.176250	1363.8
5.180000	1374.0
5.183750	1309.9
5.187500	1383.2
5.191250	1343.2
5.195000	1339.6
5.198750	1325.4
5.202500	1336.3
5.206250	1401.3
5.210000	1335.6
5.213750	1352.4
5.217500	1332.7
5.221250	1380.5
5.225000	1374.3
5.228750	1299.6
5.232500	1349.7
5.236250	1358.4
5.240000	1281.6
5.243750	1354.3
5.247500	1370.1
5.251250	1329.4
5.255000	1313.2
5.258750	1319.9
5.262500	1368.9
5.266250	1345.4
5.270000	1338.7
5.273750	1352.4
5.277500	1328.5
5.281250	1312.7
5.285000	1274.2
5.288750	1343.5
5.292500	1336.0
5.296250	1338.2
5.300000	1331.9
5.303750	1287.0
5.307500	1300.7
5.311250	1349.2
5.315000	1282.8
5.318750	1232.6
5.322500	1299.9
5.326250	1282.1
5.330000	1275.3
5.333750	1282.0
5.337500	1363.1
5.341250	1354.9
5.345000	1313.0
5.348750	1335.1
5.352500	1320.8
5.356250	1375.4
5.360000	1240.8
5.363750	1340.2
5.367500	1293.7
5.371250	1235.8
5.375000	1358.6
5.378750	1382.7
5.382500	1299.4
5.386250	1299.4
5.390000	1292.9
5.393750	1368.9
5.397500	1304.7
5.401250	1332.5
5.405000	1314.3
5.408750	1366.5
5.412500	1340.6
5.416250	1305.1
5.420000	1253.7
5.423750	1305.6
5.427500	1365.8
5.431250	1238.2
5.435000	1297.7
5.438750	1260.9
5.442500	1301.9
5.446250	1311.1
5.450000	1313.9
5.453750	1308.2
5.457500	1275.8
5.461250	1268.2
5.465000	1302.3
5.468750	1314.2
5.472500	1352.1
5.476250	1365.1
5.480000	1302.4
5.483750	1297.5
5.487500	1249.0
5.491250	1326.2
5.495000	1316.7
5.498750	1372.0
5.502500	1236.5
5.506250	1296.9
5.510000	1341.9
5.513750	1328.4
5.517500	1224.4
5.521250	1279.1
5.525000	1359.9
5.528750	1313.4
5.532500	1329.5
5.536250	1343.7
5.540000	1287.6
5.543750	1312.5
5.547500	1311.6
5.551250	1281.0
5.555000	1318.4
5.558750	1314.2
5.562500	1260.4
5.566250	1289.2
5.570000	1318.2
5.573750	1388.1
5.577500	1273.6
5.581250	1296.4
5.585000	1236.6
5.588750	1269.2
5.592500	1299.1
5.596250	1370.6
5.600000	1264.0
5.603750	1298.5
5.607500	1313.8
5.611250	1309.6
5.615000	1187.0
5.618750	1278.1
5.622500	1290.1
5.626250	1238.5
5.630000	1292.0
5.633750	1243.6
5.637500	1323.0
5.641250	1304.2
5.645000	1237.7
5.648750	1267.7
5.652500	1309.7
5.656250	1357.6
5.660000	1280.4
5.663750	1378.6
5.667500	1283.1
5.671250	1307.7
5.675000	1398.3
5.678750	1306.7
5.682500	1371.8
5.686250	1367.4
5.690000	1315.2
5.693750	1382.8
5.697500	1453.8
5.701250	1394.2
5.705000	1332.6
5.708750	1379.9
5.712500	1427.9
5.716250	1337.6
5.720000	1325.5
5.723750	1355.0
5.727500	1272.2
5.731250	1314.5
5.735000	1307.2
5.738750	1269.4
5.742500	1335.6
5.746250	1268.5
5.750000	1326.0
5.753750	1278.6
5.757500	1307.5
5.761250	1307.7
5.765000	1359.7
5.768750	1238.6
5.772500	1258.7
5.776250	1300.4
5.780000	1260.4
5.783750	1282.4
5.787500	1280.5
5.791250	1297.5
5.795000	1246.2
5.798750	1251.4
5.802500	1305.9
5.806250	1312.0
5.810000	1301.8
5.813750	1322.0
5.817500	1274.8
5.821250	1268.1
5.825000	1265.1
5.828750	1276.8
5.832500	1325.3
5.836250	1305.7
5.840000	1268.7
5.843750	1343.9
5.847500	1271.3
5.851250	1259.0
5.855000	1257.7
5.858750	1302.6
5.862500	1272.8
5.866250	1295.5
5.870000	1255.0
5.873750	1210.0
5.877500	1240.8
5.881250	1259.5
5.885000	1288.9
5.888750	1287.3
5.892500	1282.5
5.896250	1247.5
5.900000	1233.1
5.903750	1209.7
5.907500	1192.5
5.911250	1243.4
5.915000	1306.8
5.918750	1266.5
5.922500	1214.0
5.926250	1309.4
5.930000	1293.6
5.933750	1282.1
5.937500	1271.7
5.941250	1274.3
5.945000	1231.4
5.948750	1237.5
5.952500	1267.8
5.956250	1343.2
5.960000	1329.7
5.963750	1239.7
5.967500	1245.3
5.971250	1271.8
5.975000	1247.7
5.978750	1387.1
5.982500	1261.7
5.986250	1247.1
5.990000	1289.4
5.993750	1344.9
5.997500	1296.2
6.001250	1201.4
6.005000	1213.8
6.008750	1273.6
6.012500	1242.3
6.016250	1257.5
6.020000	1342.1
6.023750	1223.9
6.027500	1253.7
6.031250	1313.9
6.035000	1239.2
6.038750	1202.1
6.042500	1283.1
6.046250	1308.0
6.050000	1285.4
6.053750	1283.5
6.057500	1248.9
6.061250	1315.1
6.065000	1305.4
6.068750	1235.1
6.072500	1277.6
6.076250	1257.4
6.080000	1297.5
6.083750	1228.6
6.087500	1170.9
6.091250	1224.1
6.095000	1249.2
6.098750	1286.3
6.102500	1297.8
6.106250	1200.8
6.110000	1221.0
6.113750	1237.2
6.117500	1198.8
6.121250	1250.6
6.125000	1194.1
6.128750	1273.9
6.132500	1329.1
6.136250	1287.8
6.140000	1233.8
6.143750	1240.9
6.147500	1195.9
6.151250	1336.2
6.155000	1355.7
6.158750	1247.4
6.162500	1288.5
6.166250	1236.9
6.170000	1192.0
6.173750	1264.6
6.177500	1252.9
6.181250	1264.2
6.185000	1296.7
6.188750	1271.2
6.192500	1299.8
6.196250	1232.2
6.200000	1268.3
6.203750	1324.4
6.207500	1222.1
6.211250	1189.8
6.215000	1334.1
6.218750	1325.8
6.222500	1298.0
6.226250	1243.0
6.230000	1344.7
6.233750	1238.4
6.237500	1269.3
6.241250	1297.8
6.245000	1267.2
6.248750	1288.2
6.252500	1260.2
6.256250	1281.8
6.260000	1303.9
6.263750	1263.3
6.267500	1278.7
6.271250	1248.0
6.275000	1209.8
6.278750	1254.8
6.282500	1274.9
6.286250	1256.5
6.290000	1276.8
6.293750	1238.9
6.297500	1202.6
6.301250	1228.2
6.305000	1217.5
6.308750	1265.6
6.312500	1216.3
6.316250	1309.6
6.320000	1247.8
6.323750	1229.8
6.327500	1293.0
6.331250	1304.0
6.335000	1264.5
6.338750	1209.8
6.342500	1204.1
6.346250	1311.9
6.350000	1283.1
6.353750	1187.5
6.357500	1267.0
6.361250	1194.1
6.365000	1258.0
6.368750	1251.2
6.372500	1233.6
6.376250	1213.3
6.380000	1189.0
6.383750	1283.3
6.387500	1267.8
6.391250	1270.7
6.395000	1236.0
6.398750	1196.3
6.402500	1224.8
6.406250	1210.9
6.410000	1275.9
6.413750	1245.4
6.417500	1287.2
6.421250	1257.1
6.425000	1221.8
6.428750	1222.4
6.432500	1269.0
6.436250	1221.6
6.440000	1269.7
6.443750	1259.9
6.447500	1285.7
6.451250	1242.2
6.455000	1207.7
6.458750	1197.3
6.462500	1213.3
6.466250	1240.0
6.470000	1234.8
6.473750	1215.5
6.477500	1270.9
6.481250	1236.4
6.485000	1234.0
6.488750	1275.5
6.492500	1207.8
6.496250	1217.5
6.500000	1244.1
6.503750	1249.1
6.507500	1243.0
6.511250	1290.5
6.515000	1238.6
6.518750	1145.4
6.522500	1321.9
6.526250	1242.0
6.530000	1292.2
6.533750	1219.0
6.537500	1241.6
6.541250	1274.0
6.545000	1292.0
6.548750	1253.6
6.552500	1205.3
6.556250	1271.7
6.560000	1193.1
6.563750	1239.9
6.567500	1297.8
6.571250	1226.4
6.575000	1228.1
6.578750	1238.3
6.582500	1200.4
6.586250	1257.0
6.590000	1231.9
6.593750	1215.3
6.597500	1278.3
6.601250	1237.1
6.605000	1232.8
6.608750	1301.5
6.612500	1270.8
6.616250	1246.0
6.620000	1214.5
6.623750	1278.0
6.627500	1306.1
6.631250	1275.8
6.635000	1210.3
6.638750	1181.0
6.642500	1292.7
6.646250	1303.3
6.650000	1258.8
6.653750	1203.8
6.657500	1266.3
6.661250	1256.5
6.665000	1233.2
6.668750	1276.4
6.672500	1249.4
6.676250	1234.2
6.680000	1241.4
6.683750	1276.6
6.687500	1282.4
6.691250	1256.8
6.695000	1344.0
6.698750	1277.4
6.702500	1262.2
6.706250	1296.2
6.710000	1316.5
6.713750	1215.8
6.717500	1276.2
6.721250	1273.4
6.725000	1247.3
6.728750	1232.1
6.732500	1249.8
6.736250	1225.7
6.740000	1312.3
6.743750	1240.3
6.747500	1212.8
6.751250	1242.1
6.755000	1230.0
6.758750	1303.5
6.762500	1312.9
6.766250	1280.9
6.770000	1236.3
6.773750	1151.1
6.777500	1297.7
6.781250	1222.1
6.785000	1265.7
6.788750	1259.9
6.792500	1252.9
6.796250	1275.4
6.800000	1306.2
6.803750	1223.1
6.807500	1263.1
6.811250	1274.7
6.815000	1335.2
6.818750	1189.3
6.822500	1220.8
6.826250	1280.2
6.830000	1233.8
6.833750	1241.3
6.837500	1199.2
6.841250	1241.7
6.845000	1215.8
6.848750	1189.0
6.852500	1240.9
6.856250	1252.9
6.860000	1218.8
6.863750	1240.2
6.867500	1242.7
6.871250	1165.0
6.875000	1198.9
6.878750	1206.3
6.882500	1226.0
6.886250	1334.3
6.890000	1269.7
6.893750	1225.6
6.897500	1246.3
6.901250	1227.5
6.905000	1192.7
6.908750	1213.4
6.912500	1231.4
6.916250	1220.5
6.920000	1207.3
6.923750	1244.3
6.927500	1224.3
6.931250	1250.9
6.935000	1268.5
6.938750	1213.3
6.942500	1287.1
6.946250	1219.8
6.950000	1222.2
6.953750	1263.7
6.957500	1303.5
6.961250	1312.7
6.965000	1254.3
6.968750	1221.6
6.972500	1229.8
6.976250	1247.7
6.980000	1216.5
6.983750	1273.8
6.987500	1229.4
6.991250	1200.5
6.995000	1185.6
6.998750	1192.7
7.002500	1318.7
7.006250	1192.2
7.010000	1214.0
7.013750	1254.5
7.017500	1199.4
7.021250	1239.9
7.025000	1222.0
7.028750	1224.2
7.032500	1247.7
7.036250	1282.7
7.040000	1224.9
7.043750	1260.9
7.047500	1200.5
7.051250	1156.7
7.055000	1266.8
7.058750	1243.4
7.062500	1243.5
7.066250	1196.7
7.070000	1223.9
7.073750	1211.1
7.077500	1173.0
7.081250	1177.6
7.085000	1208.8
7.088750	1226.6
7.092500	1226.3
7.096250	1209.6
7.100000	1240.7
7.103750	1159.4
7.107500	1185.6
7.111250	1205.6
7.115000	1227.5
7.118750	1234.6
7.122500	1260.6
7.126250	1246.1
7.130000	1287.5
7.133750	1196.9
7.137500	1311.0
7.141250	1277.4
7.145000	1235.6
7.148750	1233.1
7.152500	1214.7
7.156250	1213.1
7.160000	1200.8
7.163750	1230.7
7.167500	1214.1
7.171250	1212.6
7.175000	1214.7
7.178750	1176.6
7.182500	1274.2
7.186250	1238.9
7.190000	1244.4
7.193750	1227.5
7.197500	1264.0
7.201250	1314.0
7.205000	1277.4
7.208750	1203.9
7.212500	1243.2
7.216250	1203.4
7.220000	1279.2
7.223750	1204.1
7.227500	1196.5
7.231250	1232.8
7.235000	1290.7
7.238750	1196.7
7.242500	1233.7
7.246250	1234.2
7.250000	1243.1
7.253750	1225.4
7.257500	1235.9
7.261250	1257.9
7.265000	1223.4
7.268750	1221.1
7.272500	1182.7
7.276250	1205.7
7.280000	1241.3
7.283750	1252.3
7.287500	1227.1
7.291250	1185.9
7.295000	1233.7
7.298750	1187.7
7.302500	1211.5
7.306250	1186.8
7.310000	1273.6
7.313750	1238.9
7.317500	1256.6
7.321250	1233.6
7.325000	1224.9
7.328750	1210.0
7.332500	1240.6
7.336250	1222.4
7.340000	1240.3
7.343750	1283.0
7.347500	1265.5
7.351250	1269.9
7.355000	1201.8
7.358750	1239.4
7.362500	1271.1
7.366250	1177.7
7.370000	1158.1
7.373750	1202.8
7.377500	1222.7
7.381250	1244.3
7.385000	1210.7
7.388750	1214.2
7.392500	1230.6
7.396250	1227.8
7.400000	1188.0
7.403750	1258.5
7.407500	1260.8
7.411250	1214.1
7.415000	1180.3
7.418750	1210.4
7.422500	1263.8
7.426250	1271.5
7.430000	1270.3
7.433750	1217.4
7.437500	1174.1
7.441250	1166.4
7.445000	1189.3
7.448750	1259.3
7.452500	1185.7
7.456250	1192.4
7.460000	1278.7
7.463750	1218.9
7.467500	1213.8
7.471250	1253.1
7.475000	1264.2
7.478750	1218.5
7.482500	1268.1
7.486250	1210.5
7.490000	1231.1
7.493750	1241.1
7.497500	1193.9
7.501250	1230.5
7.505000	1222.1
7.508750	1194.9
7.512500	1254.5
7.516250	1218.2
7.520000	1226.8
7.523750	1245.2
7.527500	1220.2
7.531250	1229.1
7.535000	1190.5
7.538750	1221.1
7.542500	1247.6
7.546250	1190.0
7.550000	1183.5
7.553750	1256.9
7.557500	1257.8
7.561250	1233.3
7.565000	1213.3
7.568750	1155.6
7.572500	1167.4
7.576250	1211.4
7.580000	1208.7
7.583750	1177.6
7.587500	1212.9
7.591250	1207.9
7.595000	1222.6
7.598750	1208.4
7.602500	1152.3
7.606250	1239.6
7.610000	1207.7
7.613750	1247.7
7.617500	1238.1
7.621250	1234.9
7.625000	1225.4
7.628750	1247.9
7.632500	1265.9
7.636250	1204.1
7.640000	1193.3
7.643750	1202.6
7.647500	1212.1
7.651250	1184.4
7.655000	1192.0
7.658750	1248.5
7.662500	1302.5
7.666250	1234.1
7.670000	1195.7
7.673750	1183.7
7.677500	1217.2
7.681250	1285.1
7.685000	1240.6
7.688750	1174.6
7.692500	1231.3
7.696250	1206.8
7.700000	1223.8
7.703750	1173.4
7.707500	1223.3
7.711250	1244.2
7.715000	1244.5
7.718750	1244.7
7.722500	1215.1
7.726250	1266.4
7.730000	1205.0
7.733750	1221.5
7.737500	1242.9
7.741250	1235.2
7.745000	1278.5
7.748750	1204.7
7.752500	1145.5
7.756250	1244.2
7.760000	1194.5
7.763750	1237.8
7.767500	1182.9
7.771250	1229.6
7.775000	1216.9
7.778750	1206.3
7.782500	1203.7
7.786250	1226.2
7.790000	1180.0
7.793750	1169.2
7.797500	1209.9
7.801250	1236.8
7.805000	1197.2
7.808750	1258.5
7.812500	1176.9
7.816250	1207.4
7.820000	1253.3
7.823750	1272.0
7.827500	1291.1
7.831250	1255.7
7.835000	1174.9
7.838750	1177.5
7.842500	1218.5
7.846250	1260.7
7.850000	1173.3
7.853750	1224.9
7.857500	1209.0
7.861250	1233.9
7.865000	1292.6
7.868750	1285.1
7.872500	1198.1
7.876250	1225.4
7.880000	1223.5
7.883750	1220.0
7.887500	1225.4
7.891250	1222.1
7.895000	1186.8
7.898750	1237.1
7.902500	1251.2
7.906250	1220.3
7.910000	1187.0
7.913750	1281.4
7.917500	1274.4
7.921250	1254.6
7.925000	1212.3
7.928750	1212.0
7.932500	1212.8
7.936250	1190.4
7.940000	1253.0
7.943750	1249.1
7.947500	1262.6
7.951250	1228.4
7.955000	1255.6
7.958750	1213.3
7.962500	1272.8
7.966250	1240.5
7.970000	1231.4
7.973750	1235.4
7.977500	1283.5
7.981250	1223.3
7.985000	1228.0
7.988750	1326.9
7.992500	1276.9
7.996250	1301.5
8.000000	1330.5
8.003750	1326.5
8.007500	1302.3
8.011250	1258.8
8.015000	1222.4
8.018750	1316.8
8.022500	1251.5
8.026250	1283.5
8.030000	1212.1
8.033750	1250.6
8.037500	1241.6
8.041250	1224.7
8.045000	1212.3
8.048750	1274.3
8.052500	1222.6
8.056250	1265.1
8.060000	1228.2
8.063750	1224.2
8.067500	1268.5
8.071250	1206.5
8.075000	1243.8
8.078750	1200.9
8.082500	1252.7
8.086250	1275.1
8.090000	1266.4
8.093750	1196.5
8.097500	1268.8
8.101250	1192.1
8.105000	1138.3
8.108750	1223.7
8.112500	1192.7
8.116250	1237.8
8.120000	1212.2
8.123750	1242.7
8.127500	1229.1
8.131250	1204.4
8.135000	1261.3
8.138750	1240.7
8.142500	1172.3
8.146250	1199.4
8.150000	1206.3
8.153750	1212.2
8.157500	1190.7
8.161250	1236.8
8.165000	1248.8
8.168750	1270.9
8.172500	1217.7
8.176250	1216.2
8.180000	1211.0
8.183750	1281.5
8.187500	1193.2
8.191250	1195.0
8.195000	1181.2
8.198750	1237.6
8.202500	1212.6
8.206250	1251.2
8.210000	1182.9
8.213750	1253.5
8.217500	1194.7
8.221250	1271.3
8.225000	1192.1
8.228750	1290.3
8.232500	1256.5
8.236250	1238.1
8.240000	1197.9
8.243750	1240.0
8.247500	1304.0
8.251250	1275.4
8.255000	1190.4
8.258750	1306.8
8.262500	1201.3
8.266250	1267.8
8.270000	1241.7
8.273750	1265.9
8.277500	1247.9
8.281250	1169.5
8.285000	1229.6
8.288750	1272.2
8.292500	1174.8
8.296250	1332.4
8.300000	1206.5
8.303750	1226.0
8.307500	1283.1
8.311250	1205.6
8.315000	1225.4
8.318750	1280.2
8.322500	1274.9
8.326250	1233.5
8.330000	1237.5
8.333750	1229.8
8.337500	1263.5
8.341250	1240.1
8.345000	1173.1
8.348750	1241.7
8.352500	1303.0
8.356250	1205.6
8.360000	1250.9
8.363750	1254.7
8.367500	1294.6
8.371250	1296.8
8.375000	1209.7
8.378750	1298.9
8.382500	1225.6
8.386250	1238.3
8.390000	1251.2
8.393750	1191.4
8.397500	1238.0
8.401250	1187.9
8.405000	1271.6
8.408750	1253.7
8.412500	1236.7
8.416250	1289.1
8.420000	1217.4
8.423750	1251.3
8.427500	1225.5
8.431250	1236.3
8.435000	1243.3
8.438750	1255.8
8.442500	1242.9
8.446250	1252.9
8.450000	1193.9
8.453750	1247.6
8.457500	1207.0
8.461250	1278.9
8.465000	1237.9
8.468750	1164.6
8.472500	1243.4
8.476250	1273.3
8.480000	1206.0
8.483750	1186.6
8.487500	1246.6
8.491250	1276.0
8.495000	1296.5
8.498750	1258.2
8.502500	1290.0
8.506250	1281.7
8.510000	1269.9
8.513750	1306.8
8.517500	1290.5
8.521250	1290.5
8.525000	1259.2
8.528750	1313.5
8.532500	1267.1
8.536250	1271.9
8.540000	1240.9
8.543750	1329.2
8.547500	1220.8
8.551250	1324.6
8.555000	1310.5
8.558750	1269.7
8.562500	1264.6
8.566250	1238.5
8.570000	1301.0
8.573750	1373.3
8.577500	1354.3
8.581250	1304.0
8.585000	1269.5
8.588750	1259.1
8.592500	1281.8
8.596250	1290.4
8.600000	1338.4
8.603750	1286.9
8.607500	1231.9
8.611250	1230.7
8.615000	1191.0
8.618750	1303.5
8.622500	1267.1
8.626250	1315.0
8.630000	1326.8
8.633750	1317.7
8.637500	1287.1
8.641250	1276.1
8.645000	1324.1
8.648750	1333.6
8.652500	1270.8
8.656250	1254.5
8.660000	1269.6
8.663750	1305.7
8.667500	1312.8
8.671250	1257.9
8.675000	1318.5
8.678750	1301.0
8.682500	1339.8
8.686250	1283.6
8.690000	1322.7
8.693750	1358.2
8.697500	1337.4
8.701250	1357.6
8.705000	1340.6
8.708750	1387.2
8.712500	1347.3
8.716250	1301.8
8.720000	1390.7
8.723750	1369.5
8.727500	1291.2
8.731250	1325.3
8.735000	1390.9
8.738750	1382.3
8.742500	1406.8
8.746250	1389.9
8.750000	1332.7
8.753750	1348.5
8.757500	1358.3
8.761250	1334.8
8.765000	1323.2
8.768750	1418.6
8.772500	1476.4
8.776250	1430.2
8.780000	1422.1
8.783750	1415.7
8.787500	1344.4
8.791250	1422.9
8.795000	1416.4
8.798750	1424.8
8.802500	1464.4
8.806250	1455.5
8.810000	1418.5
8.813750	1397.4
8.817500	1433.9
8.821250	1505.3
8.825000	1455.0
8.828750	1442.3
8.832500	1503.9
8.836250	1543.9
8.840000	1524.4
8.843750	1463.2
8.847500	1494.4
8.851250	1545.9
8.855000	1606.4
8.858750	1609.6
8.862500	1634.3
8.866250	1644.7
8.870000	1573.9
8.873750	1608.7
8.877500	1631.2
8.881250	1545.4
8.885000	1667.5
8.888750	1732.3
8.892500	1678.1
8.896250	1756.4
8.900000	1822.5
8.903750	1781.8
8.907500	1825.9
8.911250	1864.5
8.915000	1805.8
8.918750	1902.5
8.922500	1878.1
8.926250	2028.4
8.930000	2133.5
8.933750	2069.2
8.937500	2183.5
8.941250	2192.0
8.945000	2320.8
8.948750	2347.1
8.952500	2428.7
8.956250	2573.8
8.960000	2651.2
8.963750	2705.4
8.967500	2740.2
8.971250	2948.4
8.975000	3100.9
8.978750	3346.7
8.982500	3512.5
8.986250	3590.4
8.990000	3834.2
8.993750	4024.9
8.997500	4305.1
9.001250	4539.2
9.005000	4840.5
9.008750	5026.9
9.012500	5320.9
9.016250	5426.4
9.020000	5733.6
9.023750	5736.0
9.027500	6014.8
9.031250	6156.7
9.035000	6270.4
9.038750	6336.1
9.042500	6290.6
9.046250	6338.2
9.050000	6296.0
9.053750	6270.5
9.057500	6248.8
9.061250	6226.7
9.065000	6148.3
9.068750	5996.6
9.072500	5938.3
9.076250	5827.7
9.080000	5730.1
9.083750	5589.1
9.087500	5391.6
9.091250	5417.4
9.095000	5293.1
9.098750	5035.2
9.102500	4936.0
9.106250	4776.1
9.110000	4727.3
9.113750	4271.9
9.117500	4357.0
9.121250	4251.3
9.125000	4048.4
9.128750	3815.0
9.132500	3638.1
9.136250	3517.1
9.140000	3384.9
9.143750	3386.6
9.147500	3206.3
9.151250	2944.9
9.155000	2805.7
9.158750	2765.9
9.162500	2637.5
9.166250	2628.8
9.170000	2511.5
9.173750	2486.0
9.177500	2371.6
9.181250	2285.4
9.185000	2290.7
9.188750	2140.8
9.192500	2094.9
9.196250	2070.2
9.200000	1900.2
9.203750	1942.0
9.207500	1938.0
9.211250	1906.7
9.215000	1905.9
9.218750	1822.3
9.222500	1780.2
9.226250	1763.0
9.230000	1822.8
9.233750	1711.4
9.237500	1703.2
9.241250	1711.5
9.245000	1737.0
9.248750	1720.5
9.252500	1694.0
9.256250	1686.9
9.260000	1674.1
9.263750	1604.1
9.267500	1597.1
9.271250	1513.7
9.275000	1554.0
9.278750	1534.4
9.282500	1559.7
9.286250	1501.2
9.290000	1496.4
9.293750	1472.0
9.297500	1490.9
9.301250	1511.2
9.305000	1513.1
9.308750	1448.4
9.312500	1495.4
9.316250	1443.8
9.320000	1447.0
9.323750	1459.9
9.327500	1470.0
9.331250	1426.4
9.335000	1498.8
9.338750	1496.6
9.342500	1446.5
9.346250	1418.2
9.350000	1392.8
9.353750	1431.9
9.357500	1430.2
9.361250	1386.7
9.365000	1375.0
9.368750	1391.7
9.372500	1403.5
9.376250	1406.0
9.380000	1376.0
9.383750	1341.6
9.387500	1391.9
9.391250	1394.0
9.395000	1339.2
9.398750	1300.8
9.402500	1363.3
9.406250	1413.6
9.410000	1343.2
9.413750	1363.8
9.417500	1407.6
9.421250	1428.0
9.425000	1375.9
9.428750	1354.9
9.432500	1359.9
9.436250	1368.2
9.440000	1290.7
9.443750	1406.6
9.447500	1373.0
9.451250	1283.2
9.455000	1332.4
9.458750	1334.4
9.462500	1372.5
9.466250	1378.9
9.470000	1381.9
9.473750	1323.8
9.477500	1319.7
9.481250	1309.4
9.485000	1355.6
9.488750	1311.7
9.492500	1368.3
9.496250	1326.0
[truncated: 18,801 more rows]
