# Supplementary material for: pdCIFplotter: visualizing powder diffraction data in pdCIF format
Source: J Appl Crystallogr. 2022 May 25;55(Pt 3):631–7. doi: 10.1107/S1600576722003478 (PMC9172038; doi:10.1107/S1600576722003478)
Supplement: Supplementary file 5 [file j-55-00631-sup5.zip › fourth/xy_data/LK-N1_072-072_mergeRollSum.xy]

2.000000	435.2
2.003750	419.9
2.007500	437.0
2.011250	447.5
2.015000	403.4
2.018750	419.1
2.022500	437.4
2.026250	394.3
2.030000	443.5
2.033750	429.9
2.037500	431.3
2.041250	477.0
2.045000	464.3
2.048750	481.5
2.052500	478.9
2.056250	437.5
2.060000	406.7
2.063750	434.7
2.067500	458.8
2.071250	440.1
2.075000	460.0
2.078750	485.9
2.082500	466.8
2.086250	458.3
2.090000	450.0
2.093750	477.1
2.097500	455.0
2.101250	449.6
2.105000	429.9
2.108750	447.6
2.112500	470.0
2.116250	485.5
2.120000	449.9
2.123750	457.7
2.127500	494.9
2.131250	476.9
2.135000	493.3
2.138750	461.3
2.142500	484.1
2.146250	465.2
2.150000	443.1
2.153750	490.5
2.157500	519.5
2.161250	510.2
2.165000	475.8
2.168750	471.3
2.172500	478.5
2.176250	491.1
2.180000	482.2
2.183750	486.3
2.187500	479.4
2.191250	518.1
2.195000	503.3
2.198750	437.7
2.202500	482.3
2.206250	498.6
2.210000	474.6
2.213750	515.9
2.217500	523.6
2.221250	490.7
2.225000	517.1
2.228750	498.9
2.232500	493.8
2.236250	517.5
2.240000	491.2
2.243750	564.4
2.247500	527.4
2.251250	484.1
2.255000	494.0
2.258750	525.4
2.262500	509.2
2.266250	518.8
2.270000	550.3
2.273750	514.9
2.277500	533.7
2.281250	546.9
2.285000	556.9
2.288750	580.4
2.292500	560.5
2.296250	610.2
2.300000	571.6
2.303750	594.0
2.307500	574.7
2.311250	610.8
2.315000	615.2
2.318750	594.3
2.322500	613.4
2.326250	668.4
2.330000	663.5
2.333750	697.3
2.337500	739.9
2.341250	695.1
2.345000	730.1
2.348750	725.2
2.352500	732.4
2.356250	723.7
2.360000	745.1
2.363750	747.1
2.367500	795.4
2.371250	813.6
2.375000	828.1
2.378750	820.2
2.382500	785.9
2.386250	883.8
2.390000	852.3
2.393750	869.4
2.397500	934.1
2.401250	913.6
2.405000	946.2
2.408750	970.5
2.412500	980.5
2.416250	1019.6
2.420000	1042.2
2.423750	1015.7
2.427500	1010.0
2.431250	1065.6
2.435000	1035.9
2.438750	1150.1
2.442500	1119.9
2.446250	1136.1
2.450000	1172.6
2.453750	1138.0
2.457500	1217.8
2.461250	1256.3
2.465000	1289.6
2.468750	1307.7
2.472500	1341.3
2.476250	1361.6
2.480000	1361.5
2.483750	1428.7
2.487500	1450.3
2.491250	1504.6
2.495000	1507.6
2.498750	1530.7
2.502500	1558.3
2.506250	1625.6
2.510000	1683.9
2.513750	1672.9
2.517500	1709.1
2.521250	1791.0
2.525000	1809.5
2.528750	1825.1
2.532500	1892.5
2.536250	1875.6
2.540000	1866.0
2.543750	1948.8
2.547500	2022.4
2.551250	1879.4
2.555000	1987.9
2.558750	1921.6
2.562500	1955.0
2.566250	1954.8
2.570000	2047.0
2.573750	1998.9
2.577500	2006.1
2.581250	2090.5
2.585000	1992.7
2.588750	2064.9
2.592500	1958.5
2.596250	1997.8
2.600000	2077.2
2.603750	1983.6
2.607500	2047.1
2.611250	2045.0
2.615000	1966.8
2.618750	1909.1
2.622500	2110.0
2.626250	2077.9
2.630000	2042.7
2.633750	1983.2
2.637500	2060.0
2.641250	2032.9
2.645000	2033.5
2.648750	2092.7
2.652500	2011.8
2.656250	2027.6
2.660000	1964.8
2.663750	1918.0
2.667500	2031.1
2.671250	2019.6
2.675000	2034.3
2.678750	1989.0
2.682500	2046.1
2.686250	2003.4
2.690000	2048.9
2.693750	1939.9
2.697500	1991.0
2.701250	2024.5
2.705000	2009.7
2.708750	2000.2
2.712500	2046.7
2.716250	1976.0
2.720000	2095.6
2.723750	2048.5
2.727500	1985.0
2.731250	1981.0
2.735000	2034.5
2.738750	1993.9
2.742500	2016.4
2.746250	1929.9
2.750000	1981.2
2.753750	1964.5
2.757500	1942.0
2.761250	1963.8
2.765000	2022.9
2.768750	1996.5
2.772500	1979.9
2.776250	1879.6
2.780000	2024.3
2.783750	1924.3
2.787500	1909.4
2.791250	1975.4
2.795000	2002.7
2.798750	1969.4
2.802500	2014.2
2.806250	2004.7
2.810000	1980.9
2.813750	2003.6
2.817500	1983.8
2.821250	1986.1
2.825000	1965.3
2.828750	1943.9
2.832500	1902.9
2.836250	1966.6
2.840000	1994.0
2.843750	1960.5
2.847500	1933.7
2.851250	1885.8
2.855000	1971.4
2.858750	2062.7
2.862500	2010.2
2.866250	1880.6
2.870000	1991.5
2.873750	1881.4
2.877500	1928.3
2.881250	1897.7
2.885000	1910.3
2.888750	1958.4
2.892500	1881.4
2.896250	1910.1
2.900000	1959.7
2.903750	1892.9
2.907500	1879.5
2.911250	1852.7
2.915000	1953.7
2.918750	1911.1
2.922500	1900.1
2.926250	1876.0
2.930000	1854.7
2.933750	1907.8
2.937500	1936.1
2.941250	1912.0
2.945000	1818.3
2.948750	1855.1
2.952500	1913.5
2.956250	1948.1
2.960000	1906.3
2.963750	1899.0
2.967500	1894.1
2.971250	1976.1
2.975000	1881.1
2.978750	1865.0
2.982500	1857.1
2.986250	1856.0
2.990000	1916.3
2.993750	1830.9
2.997500	1912.2
3.001250	1865.9
3.005000	1816.7
3.008750	1814.2
3.012500	1956.0
3.016250	1824.3
3.020000	1868.8
3.023750	1891.8
3.027500	1847.2
3.031250	1869.1
3.035000	1984.6
3.038750	1933.2
3.042500	1846.1
3.046250	1846.3
3.050000	1917.6
3.053750	1901.7
3.057500	1837.3
3.061250	1868.2
3.065000	1825.6
3.068750	1864.1
3.072500	1892.2
3.076250	1875.6
3.080000	1823.7
3.083750	1923.8
3.087500	1822.3
3.091250	1834.6
3.095000	1910.4
3.098750	1950.8
3.102500	1827.7
3.106250	1925.8
3.110000	1900.0
3.113750	1842.8
3.117500	1763.3
3.121250	1849.1
3.125000	1911.9
3.128750	1829.1
3.132500	1821.3
3.136250	1843.0
3.140000	1802.2
3.143750	1873.5
3.147500	1850.7
3.151250	1831.4
3.155000	1748.2
3.158750	1817.8
3.162500	1838.7
3.166250	1802.2
3.170000	1832.5
3.173750	1821.4
3.177500	1870.2
3.181250	1830.1
3.185000	1826.5
3.188750	1874.9
3.192500	1864.8
3.196250	1779.1
3.200000	1790.9
3.203750	1830.4
3.207500	1801.8
3.211250	1807.3
3.215000	1807.4
3.218750	1810.7
3.222500	1764.3
3.226250	1809.7
3.230000	1822.9
3.233750	1828.1
3.237500	1832.4
3.241250	1813.1
3.245000	1729.4
3.248750	1763.6
3.252500	1783.0
3.256250	1832.1
3.260000	1783.8
3.263750	1775.7
3.267500	1772.0
3.271250	1794.2
3.275000	1706.0
3.278750	1758.3
3.282500	1722.2
3.286250	1766.9
3.290000	1823.9
3.293750	1818.4
3.297500	1857.5
3.301250	1807.4
3.305000	1754.1
3.308750	1796.8
3.312500	1755.5
3.316250	1762.9
3.320000	1794.7
3.323750	1803.9
3.327500	1708.3
3.331250	1752.5
3.335000	1777.7
3.338750	1732.8
3.342500	1782.1
3.346250	1801.9
3.350000	1713.9
3.353750	1734.7
3.357500	1749.7
3.361250	1762.6
3.365000	1755.5
3.368750	1744.0
3.372500	1710.6
3.376250	1745.4
3.380000	1779.9
3.383750	1722.5
3.387500	1703.8
3.391250	1765.9
3.395000	1750.8
3.398750	1725.7
3.402500	1769.4
3.406250	1758.5
3.410000	1714.0
3.413750	1792.1
3.417500	1724.8
3.421250	1705.5
3.425000	1692.9
3.428750	1696.6
3.432500	1768.9
3.436250	1835.1
3.440000	1817.5
3.443750	1751.1
3.447500	1715.5
3.451250	1700.2
3.455000	1729.6
3.458750	1660.3
3.462500	1652.0
3.466250	1699.4
3.470000	1679.0
3.473750	1734.4
3.477500	1736.4
3.481250	1630.2
3.485000	1718.2
3.488750	1745.3
3.492500	1709.3
3.496250	1706.3
3.500000	1714.3
3.503750	1702.4
3.507500	1694.7
3.511250	1698.6
3.515000	1727.8
3.518750	1628.2
3.522500	1673.5
3.526250	1698.3
3.530000	1701.8
3.533750	1670.2
3.537500	1684.8
3.541250	1705.6
3.545000	1713.1
3.548750	1706.8
3.552500	1661.1
3.556250	1729.8
3.560000	1780.0
3.563750	1712.1
3.567500	1713.6
3.571250	1740.1
3.575000	1651.4
3.578750	1674.4
3.582500	1614.5
3.586250	1702.2
3.590000	1741.6
3.593750	1735.0
3.597500	1696.3
3.601250	1702.6
3.605000	1650.9
3.608750	1673.4
3.612500	1742.2
3.616250	1737.1
3.620000	1711.0
3.623750	1642.2
3.627500	1725.0
3.631250	1719.3
3.635000	1650.5
3.638750	1673.9
3.642500	1752.4
3.646250	1690.1
3.650000	1683.5
3.653750	1721.6
3.657500	1727.1
3.661250	1622.8
3.665000	1693.1
3.668750	1656.5
3.672500	1618.0
3.676250	1626.9
3.680000	1644.4
3.683750	1676.3
3.687500	1676.9
3.691250	1689.0
3.695000	1703.0
3.698750	1629.2
3.702500	1620.6
3.706250	1670.5
3.710000	1748.5
3.713750	1698.8
3.717500	1538.3
3.721250	1704.5
3.725000	1671.1
3.728750	1630.1
3.732500	1670.6
3.736250	1552.3
3.740000	1637.6
3.743750	1675.4
3.747500	1626.6
3.751250	1632.0
3.755000	1599.9
3.758750	1653.5
3.762500	1618.3
3.766250	1608.3
3.770000	1670.5
3.773750	1682.1
3.777500	1657.1
3.781250	1649.4
3.785000	1699.6
3.788750	1591.6
3.792500	1541.2
3.796250	1602.0
3.800000	1615.5
3.803750	1646.5
3.807500	1638.7
3.811250	1693.0
3.815000	1647.4
3.818750	1672.4
3.822500	1587.6
3.826250	1598.5
3.830000	1625.2
3.833750	1654.8
3.837500	1708.1
3.841250	1609.5
3.845000	1559.7
3.848750	1628.8
3.852500	1622.7
3.856250	1636.7
3.860000	1656.7
3.863750	1545.5
3.867500	1530.6
3.871250	1578.7
3.875000	1658.8
3.878750	1633.0
3.882500	1655.6
3.886250	1691.8
3.890000	1633.6
3.893750	1627.0
3.897500	1582.0
3.901250	1598.4
3.905000	1620.5
3.908750	1563.4
3.912500	1606.8
3.916250	1537.7
3.920000	1586.0
3.923750	1580.7
3.927500	1598.5
3.931250	1548.8
3.935000	1584.9
3.938750	1590.1
3.942500	1605.0
3.946250	1564.9
3.950000	1604.0
3.953750	1520.1
3.957500	1605.0
3.961250	1606.3
3.965000	1613.2
3.968750	1557.3
3.972500	1582.1
3.976250	1547.8
3.980000	1637.2
3.983750	1670.2
3.987500	1623.8
3.991250	1591.6
3.995000	1589.8
3.998750	1490.8
4.002500	1564.0
4.006250	1553.6
4.010000	1599.3
4.013750	1583.5
4.017500	1574.3
4.021250	1612.9
4.025000	1539.8
4.028750	1551.9
4.032500	1581.2
4.036250	1560.2
4.040000	1505.2
4.043750	1693.3
4.047500	1588.7
4.051250	1556.1
4.055000	1601.8
4.058750	1518.4
4.062500	1534.2
4.066250	1525.6
4.070000	1556.6
4.073750	1541.0
4.077500	1583.2
4.081250	1526.5
4.085000	1590.9
4.088750	1633.5
4.092500	1535.8
4.096250	1563.6
4.100000	1546.5
4.103750	1573.3
4.107500	1581.8
4.111250	1521.2
4.115000	1541.2
4.118750	1541.8
4.122500	1485.0
4.126250	1599.2
4.130000	1569.6
4.133750	1540.0
4.137500	1546.7
4.141250	1559.7
4.145000	1532.9
4.148750	1560.8
4.152500	1530.1
4.156250	1549.2
4.160000	1579.1
4.163750	1566.8
4.167500	1562.5
4.171250	1565.4
4.175000	1589.4
4.178750	1532.7
4.182500	1486.6
4.186250	1472.2
4.190000	1513.2
4.193750	1579.8
4.197500	1530.8
4.201250	1547.1
4.205000	1465.4
4.208750	1527.3
4.212500	1488.6
4.216250	1485.8
4.220000	1536.8
4.223750	1554.5
4.227500	1560.9
4.231250	1559.7
4.235000	1532.8
4.238750	1489.6
4.242500	1572.8
4.246250	1550.2
4.250000	1541.0
4.253750	1517.3
4.257500	1532.6
4.261250	1453.5
4.265000	1560.1
4.268750	1551.3
4.272500	1576.5
4.276250	1575.0
4.280000	1548.7
4.283750	1554.0
4.287500	1529.9
4.291250	1592.3
4.295000	1510.2
4.298750	1530.9
4.302500	1539.5
4.306250	1494.0
4.310000	1513.0
4.313750	1534.1
4.317500	1537.5
4.321250	1623.1
4.325000	1512.9
4.328750	1436.3
4.332500	1438.8
4.336250	1531.3
4.340000	1596.3
4.343750	1592.0
4.347500	1581.9
4.351250	1533.7
4.355000	1545.2
4.358750	1492.9
4.362500	1475.8
4.366250	1501.7
4.370000	1518.6
4.373750	1538.8
4.377500	1510.4
4.381250	1547.3
4.385000	1497.6
4.388750	1468.3
4.392500	1504.7
4.396250	1511.0
4.400000	1511.7
4.403750	1425.0
4.407500	1521.1
4.411250	1478.6
4.415000	1431.3
4.418750	1538.6
4.422500	1488.5
4.426250	1482.6
4.430000	1504.5
4.433750	1521.7
4.437500	1467.3
4.441250	1447.0
4.445000	1508.9
4.448750	1438.2
4.452500	1436.5
4.456250	1510.2
4.460000	1507.0
4.463750	1463.9
4.467500	1452.6
4.471250	1490.3
4.475000	1449.7
4.478750	1413.3
4.482500	1471.5
4.486250	1469.5
4.490000	1482.9
4.493750	1496.6
4.497500	1460.8
4.501250	1482.0
4.505000	1480.0
4.508750	1458.6
4.512500	1503.4
4.516250	1495.0
4.520000	1521.1
4.523750	1478.8
4.527500	1508.8
4.531250	1453.2
4.535000	1459.8
4.538750	1425.2
4.542500	1542.2
4.546250	1532.0
4.550000	1521.1
4.553750	1482.7
4.557500	1471.7
4.561250	1462.6
4.565000	1451.0
4.568750	1483.3
4.572500	1509.4
4.576250	1459.3
4.580000	1505.0
4.583750	1444.5
4.587500	1475.2
4.591250	1560.5
4.595000	1532.5
4.598750	1479.4
4.602500	1441.9
4.606250	1453.0
4.610000	1435.6
4.613750	1475.7
4.617500	1447.9
4.621250	1422.5
4.625000	1487.7
4.628750	1461.2
4.632500	1470.7
4.636250	1457.3
4.640000	1454.5
4.643750	1400.3
4.647500	1545.9
4.651250	1470.6
4.655000	1451.0
4.658750	1487.9
4.662500	1430.6
4.666250	1365.7
4.670000	1444.4
4.673750	1475.4
4.677500	1468.3
4.681250	1488.2
4.685000	1423.8
4.688750	1433.6
4.692500	1477.1
4.696250	1445.0
4.700000	1431.6
4.703750	1488.4
4.707500	1435.0
4.711250	1386.7
4.715000	1447.8
4.718750	1419.1
4.722500	1407.8
4.726250	1436.4
4.730000	1477.0
4.733750	1427.5
4.737500	1450.8
4.741250	1445.9
4.745000	1443.5
4.748750	1414.2
4.752500	1397.9
4.756250	1393.3
4.760000	1439.2
4.763750	1478.1
4.767500	1406.2
4.771250	1451.2
4.775000	1452.8
4.778750	1389.2
4.782500	1447.9
4.786250	1441.6
4.790000	1392.9
4.793750	1406.2
4.797500	1416.8
4.801250	1398.2
4.805000	1376.2
4.808750	1429.7
4.812500	1396.4
4.816250	1419.7
4.820000	1440.4
4.823750	1489.1
4.827500	1480.4
4.831250	1411.7
4.835000	1509.5
4.838750	1506.0
4.842500	1447.0
4.846250	1479.5
4.850000	1426.6
4.853750	1425.5
4.857500	1491.8
4.861250	1385.9
4.865000	1412.0
4.868750	1445.9
4.872500	1411.2
4.876250	1425.5
4.880000	1493.1
4.883750	1411.4
4.887500	1428.5
4.891250	1381.5
4.895000	1430.0
4.898750	1453.9
4.902500	1371.1
4.906250	1454.9
4.910000	1435.6
4.913750	1376.7
4.917500	1408.6
4.921250	1390.3
4.925000	1404.3
4.928750	1384.5
4.932500	1432.1
4.936250	1405.3
4.940000	1366.5
4.943750	1390.9
4.947500	1452.1
4.951250	1381.7
4.955000	1412.7
4.958750	1429.8
4.962500	1382.3
4.966250	1353.9
4.970000	1400.3
4.973750	1459.7
4.977500	1373.2
4.981250	1379.3
4.985000	1446.8
4.988750	1361.1
4.992500	1417.6
4.996250	1387.6
5.000000	1377.6
5.003750	1395.6
5.007500	1410.2
5.011250	1427.7
5.015000	1402.4
5.018750	1412.9
5.022500	1405.3
5.026250	1376.4
5.030000	1385.3
5.033750	1359.2
5.037500	1396.2
5.041250	1314.9
5.045000	1352.6
5.048750	1347.5
5.052500	1399.0
5.056250	1415.1
5.060000	1343.5
5.063750	1460.7
5.067500	1379.0
5.071250	1354.7
5.075000	1411.0
5.078750	1433.2
5.082500	1378.1
5.086250	1418.3
5.090000	1389.0
5.093750	1334.5
5.097500	1356.8
5.101250	1377.5
5.105000	1427.3
5.108750	1411.7
5.112500	1358.9
5.116250	1348.9
5.120000	1447.4
5.123750	1406.2
5.127500	1390.7
5.131250	1439.1
5.135000	1436.1
5.138750	1368.0
5.142500	1371.6
5.146250	1420.4
5.150000	1397.5
5.153750	1369.5
5.157500	1363.3
5.161250	1415.5
5.165000	1392.3
5.168750	1369.6
5.172500	1387.3
5.176250	1434.8
5.180000	1371.3
5.183750	1332.4
5.187500	1394.4
5.191250	1418.7
5.195000	1368.9
5.198750	1440.9
5.202500	1395.8
5.206250	1325.1
5.210000	1371.4
5.213750	1371.0
5.217500	1397.0
5.221250	1404.3
5.225000	1444.1
5.228750	1441.6
5.232500	1378.4
5.236250	1358.9
5.240000	1321.5
5.243750	1350.0
5.247500	1359.3
5.251250	1365.5
5.255000	1400.2
5.258750	1462.2
5.262500	1414.8
5.266250	1388.6
5.270000	1399.1
5.273750	1351.6
5.277500	1427.9
5.281250	1336.9
5.285000	1360.2
5.288750	1427.4
5.292500	1377.0
5.296250	1315.3
5.300000	1423.9
5.303750	1330.0
5.307500	1297.9
5.311250	1410.1
5.315000	1381.7
5.318750	1349.4
5.322500	1401.5
5.326250	1338.2
5.330000	1314.7
5.333750	1378.7
5.337500	1353.6
5.341250	1354.2
5.345000	1334.3
5.348750	1324.5
5.352500	1404.3
5.356250	1386.7
5.360000	1380.1
5.363750	1319.2
5.367500	1395.4
5.371250	1331.0
5.375000	1361.6
5.378750	1308.2
5.382500	1387.8
5.386250	1409.7
5.390000	1321.7
5.393750	1336.7
5.397500	1352.9
5.401250	1329.4
5.405000	1379.3
5.408750	1317.1
5.412500	1304.6
5.416250	1364.9
5.420000	1275.0
5.423750	1354.6
5.427500	1359.3
5.431250	1365.9
5.435000	1346.2
5.438750	1344.9
5.442500	1361.0
5.446250	1329.2
5.450000	1335.5
5.453750	1353.1
5.457500	1326.7
5.461250	1359.5
5.465000	1356.3
5.468750	1351.0
5.472500	1347.9
5.476250	1356.2
5.480000	1309.1
5.483750	1351.3
5.487500	1360.1
5.491250	1352.2
5.495000	1317.4
5.498750	1363.7
5.502500	1282.0
5.506250	1393.9
5.510000	1355.4
5.513750	1299.1
5.517500	1385.0
5.521250	1279.3
5.525000	1223.2
5.528750	1265.8
5.532500	1339.3
5.536250	1358.0
5.540000	1276.6
5.543750	1301.3
5.547500	1324.6
5.551250	1292.4
5.555000	1275.8
5.558750	1363.7
5.562500	1336.6
5.566250	1291.7
5.570000	1354.8
5.573750	1355.2
5.577500	1408.4
5.581250	1347.7
5.585000	1354.4
5.588750	1334.0
5.592500	1336.6
5.596250	1405.5
5.600000	1304.8
5.603750	1325.0
5.607500	1272.1
5.611250	1332.7
5.615000	1310.7
5.618750	1374.4
5.622500	1324.8
5.626250	1416.9
5.630000	1436.5
5.633750	1283.8
5.637500	1376.3
5.641250	1367.4
5.645000	1294.4
5.648750	1398.3
5.652500	1369.8
5.656250	1381.5
5.660000	1434.7
5.663750	1391.1
5.667500	1358.2
5.671250	1278.5
5.675000	1268.1
5.678750	1372.7
5.682500	1420.1
5.686250	1339.3
5.690000	1408.4
5.693750	1440.3
5.697500	1444.6
5.701250	1442.0
5.705000	1395.7
5.708750	1428.3
5.712500	1394.4
5.716250	1390.1
5.720000	1459.2
5.723750	1393.4
5.727500	1433.4
5.731250	1336.3
5.735000	1376.3
5.738750	1385.0
5.742500	1422.6
5.746250	1372.4
5.750000	1351.4
5.753750	1421.8
5.757500	1337.8
5.761250	1347.9
5.765000	1329.8
5.768750	1328.5
5.772500	1319.4
5.776250	1320.6
5.780000	1404.3
5.783750	1353.2
5.787500	1261.1
5.791250	1310.6
5.795000	1361.9
5.798750	1342.3
5.802500	1296.1
5.806250	1277.6
5.810000	1333.1
5.813750	1342.7
5.817500	1329.8
5.821250	1315.3
5.825000	1265.3
5.828750	1391.1
5.832500	1352.0
5.836250	1327.5
5.840000	1289.7
5.843750	1358.2
5.847500	1249.6
5.851250	1238.5
5.855000	1357.3
5.858750	1293.4
5.862500	1247.7
5.866250	1293.8
5.870000	1313.0
5.873750	1365.7
5.877500	1316.1
5.881250	1303.0
5.885000	1253.8
5.888750	1305.2
5.892500	1288.5
5.896250	1274.9
5.900000	1298.8
5.903750	1312.1
5.907500	1278.2
5.911250	1291.9
5.915000	1312.2
5.918750	1332.9
5.922500	1258.8
5.926250	1316.8
5.930000	1284.7
5.933750	1270.8
5.937500	1335.5
5.941250	1230.6
5.945000	1337.7
5.948750	1327.7
5.952500	1323.3
5.956250	1287.6
5.960000	1257.3
5.963750	1318.9
5.967500	1291.5
5.971250	1249.1
5.975000	1216.6
5.978750	1259.0
5.982500	1302.1
5.986250	1237.9
5.990000	1227.5
5.993750	1325.1
5.997500	1337.9
6.001250	1279.9
6.005000	1238.3
6.008750	1206.4
6.012500	1311.8
6.016250	1376.9
6.020000	1330.9
6.023750	1313.6
6.027500	1315.1
6.031250	1288.1
6.035000	1237.9
6.038750	1255.8
6.042500	1399.9
6.046250	1297.6
6.050000	1308.2
6.053750	1266.1
6.057500	1250.8
6.061250	1308.6
6.065000	1270.1
6.068750	1225.9
6.072500	1323.8
6.076250	1295.7
6.080000	1241.2
6.083750	1203.9
6.087500	1300.0
6.091250	1312.7
6.095000	1228.5
6.098750	1326.7
6.102500	1264.9
6.106250	1302.0
6.110000	1306.2
6.113750	1214.4
6.117500	1297.9
6.121250	1281.9
6.125000	1207.3
6.128750	1270.7
6.132500	1361.1
6.136250	1309.5
6.140000	1278.2
6.143750	1351.6
6.147500	1364.3
6.151250	1267.0
6.155000	1311.7
6.158750	1280.7
6.162500	1264.6
6.166250	1323.0
6.170000	1332.4
6.173750	1288.3
6.177500	1220.2
6.181250	1333.7
6.185000	1294.5
6.188750	1341.6
6.192500	1308.1
6.196250	1309.0
6.200000	1282.5
6.203750	1230.7
6.207500	1310.0
6.211250	1297.0
6.215000	1317.4
6.218750	1269.4
6.222500	1265.1
6.226250	1355.7
6.230000	1331.8
6.233750	1353.5
6.237500	1279.2
6.241250	1263.6
6.245000	1226.2
6.248750	1218.4
6.252500	1301.7
6.256250	1316.9
6.260000	1228.9
6.263750	1300.1
6.267500	1222.1
6.271250	1246.6
6.275000	1200.7
6.278750	1244.9
6.282500	1284.3
6.286250	1261.2
6.290000	1296.3
6.293750	1282.5
6.297500	1263.5
6.301250	1231.7
6.305000	1264.6
6.308750	1225.3
6.312500	1269.4
6.316250	1319.9
6.320000	1246.1
6.323750	1212.5
6.327500	1230.6
6.331250	1250.8
6.335000	1231.4
6.338750	1312.8
6.342500	1242.6
6.346250	1295.5
6.350000	1214.9
6.353750	1292.8
6.357500	1275.7
6.361250	1237.5
6.365000	1272.0
6.368750	1278.7
6.372500	1214.5
6.376250	1224.0
6.380000	1201.9
6.383750	1268.1
6.387500	1300.9
6.391250	1290.4
6.395000	1241.7
6.398750	1290.8
6.402500	1261.9
6.406250	1289.7
6.410000	1308.1
6.413750	1210.2
6.417500	1205.0
6.421250	1256.0
6.425000	1303.2
6.428750	1371.3
6.432500	1306.0
6.436250	1262.7
6.440000	1254.9
6.443750	1175.7
6.447500	1264.2
6.451250	1297.1
6.455000	1295.3
6.458750	1314.3
6.462500	1245.8
6.466250	1279.2
6.470000	1230.8
6.473750	1215.6
6.477500	1292.2
6.481250	1250.2
6.485000	1247.4
6.488750	1282.9
6.492500	1293.9
6.496250	1228.4
6.500000	1226.6
6.503750	1299.7
6.507500	1294.8
6.511250	1223.0
6.515000	1276.7
6.518750	1263.4
6.522500	1304.2
6.526250	1274.6
6.530000	1166.3
6.533750	1215.5
6.537500	1314.5
6.541250	1297.9
6.545000	1250.4
6.548750	1234.1
6.552500	1314.0
6.556250	1252.5
6.560000	1241.6
6.563750	1268.1
6.567500	1299.5
6.571250	1243.8
6.575000	1291.7
6.578750	1248.6
6.582500	1256.9
6.586250	1272.6
6.590000	1286.6
6.593750	1192.0
6.597500	1272.9
6.601250	1270.8
6.605000	1253.0
6.608750	1258.2
6.612500	1267.7
6.616250	1212.5
6.620000	1286.3
6.623750	1171.3
6.627500	1256.3
6.631250	1257.4
6.635000	1212.7
6.638750	1259.2
6.642500	1228.4
6.646250	1291.9
6.650000	1307.6
6.653750	1280.3
6.657500	1272.4
6.661250	1272.1
6.665000	1246.1
6.668750	1299.4
6.672500	1284.5
6.676250	1282.1
6.680000	1242.4
6.683750	1224.7
6.687500	1316.0
6.691250	1246.8
6.695000	1312.5
6.698750	1256.5
6.702500	1365.6
6.706250	1312.7
6.710000	1328.6
6.713750	1270.0
6.717500	1291.0
6.721250	1236.6
6.725000	1286.9
6.728750	1263.3
6.732500	1375.1
6.736250	1314.2
6.740000	1309.1
6.743750	1254.0
6.747500	1267.0
6.751250	1264.6
6.755000	1292.8
6.758750	1259.0
6.762500	1257.0
6.766250	1243.5
6.770000	1256.4
6.773750	1279.0
6.777500	1213.9
6.781250	1197.0
6.785000	1277.3
6.788750	1146.7
6.792500	1242.1
6.796250	1184.8
6.800000	1257.2
6.803750	1248.4
6.807500	1290.9
6.811250	1320.4
6.815000	1211.9
6.818750	1232.8
6.822500	1287.4
6.826250	1229.9
6.830000	1234.0
6.833750	1201.5
6.837500	1202.9
6.841250	1306.3
6.845000	1260.7
6.848750	1327.8
6.852500	1275.5
6.856250	1201.6
6.860000	1192.7
6.863750	1236.9
6.867500	1240.5
6.871250	1265.5
6.875000	1270.9
6.878750	1299.3
6.882500	1244.4
6.886250	1197.5
6.890000	1238.5
6.893750	1240.0
6.897500	1247.3
6.901250	1272.5
6.905000	1313.6
6.908750	1258.2
6.912500	1290.9
6.916250	1280.4
6.920000	1188.8
6.923750	1210.4
6.927500	1287.4
6.931250	1252.3
6.935000	1223.6
6.938750	1252.5
6.942500	1197.9
6.946250	1222.2
6.950000	1193.7
6.953750	1251.8
6.957500	1236.7
6.961250	1227.0
6.965000	1265.8
6.968750	1206.5
6.972500	1236.3
6.976250	1212.1
6.980000	1249.6
6.983750	1266.6
6.987500	1285.5
6.991250	1221.2
6.995000	1244.8
6.998750	1277.3
7.002500	1246.9
7.006250	1221.7
7.010000	1231.3
7.013750	1194.6
7.017500	1241.1
7.021250	1181.5
7.025000	1213.4
7.028750	1236.9
7.032500	1243.7
7.036250	1238.6
7.040000	1242.2
7.043750	1220.0
7.047500	1226.2
7.051250	1287.4
7.055000	1249.8
7.058750	1207.8
7.062500	1245.3
7.066250	1205.3
7.070000	1258.5
7.073750	1257.9
7.077500	1258.7
7.081250	1225.5
7.085000	1208.4
7.088750	1243.4
7.092500	1260.8
7.096250	1253.1
7.100000	1261.4
7.103750	1193.6
7.107500	1238.6
7.111250	1198.6
7.115000	1204.4
7.118750	1186.7
7.122500	1229.3
7.126250	1291.8
7.130000	1243.8
7.133750	1235.1
7.137500	1291.3
7.141250	1262.5
7.145000	1252.7
7.148750	1273.2
7.152500	1249.8
7.156250	1258.5
7.160000	1265.3
7.163750	1198.3
7.167500	1311.2
7.171250	1257.7
7.175000	1226.5
7.178750	1232.0
7.182500	1216.4
7.186250	1158.7
7.190000	1233.5
7.193750	1196.0
7.197500	1262.9
7.201250	1243.8
7.205000	1276.5
7.208750	1223.1
7.212500	1212.3
7.216250	1293.0
7.220000	1273.5
7.223750	1178.9
7.227500	1238.8
7.231250	1258.7
7.235000	1259.8
7.238750	1284.9
7.242500	1218.2
7.246250	1272.3
7.250000	1294.6
7.253750	1225.8
7.257500	1217.5
7.261250	1181.3
7.265000	1263.2
7.268750	1240.4
7.272500	1179.7
7.276250	1226.1
7.280000	1231.9
7.283750	1214.8
7.287500	1244.9
7.291250	1251.2
7.295000	1288.0
7.298750	1248.4
7.302500	1245.1
7.306250	1264.0
7.310000	1255.1
7.313750	1153.7
7.317500	1193.3
7.321250	1252.0
7.325000	1289.4
7.328750	1233.1
7.332500	1212.5
7.336250	1295.4
7.340000	1227.5
7.343750	1250.8
7.347500	1266.8
7.351250	1187.4
7.355000	1227.3
7.358750	1305.1
7.362500	1223.4
7.366250	1230.9
7.370000	1278.5
7.373750	1224.7
7.377500	1197.5
7.381250	1203.9
7.385000	1259.4
7.388750	1288.8
7.392500	1247.7
7.396250	1273.1
7.400000	1209.8
7.403750	1240.3
7.407500	1265.7
7.411250	1255.3
7.415000	1227.9
7.418750	1262.1
7.422500	1253.8
7.426250	1224.4
7.430000	1244.2
7.433750	1265.0
7.437500	1261.0
7.441250	1253.7
7.445000	1272.1
7.448750	1228.8
7.452500	1222.5
7.456250	1229.4
7.460000	1227.4
7.463750	1225.2
7.467500	1237.7
7.471250	1176.1
7.475000	1189.7
7.478750	1136.0
7.482500	1221.3
7.486250	1234.7
7.490000	1228.4
7.493750	1187.4
7.497500	1206.8
7.501250	1240.7
7.505000	1236.4
7.508750	1250.3
7.512500	1207.3
7.516250	1203.2
7.520000	1237.0
7.523750	1272.3
7.527500	1211.8
7.531250	1234.6
7.535000	1218.4
7.538750	1219.0
7.542500	1220.7
7.546250	1224.9
7.550000	1235.8
7.553750	1213.1
7.557500	1180.2
7.561250	1190.9
7.565000	1219.4
7.568750	1232.2
7.572500	1199.3
7.576250	1228.3
7.580000	1200.2
7.583750	1192.4
7.587500	1198.2
7.591250	1265.6
7.595000	1238.1
7.598750	1217.9
7.602500	1230.6
7.606250	1233.3
7.610000	1264.1
7.613750	1234.4
7.617500	1229.2
7.621250	1234.4
7.625000	1275.3
7.628750	1230.1
7.632500	1186.5
7.636250	1262.2
7.640000	1167.5
7.643750	1197.1
7.647500	1232.3
7.651250	1188.2
7.655000	1228.3
7.658750	1198.8
7.662500	1222.0
7.666250	1187.5
7.670000	1199.4
7.673750	1245.5
7.677500	1301.1
7.681250	1239.0
7.685000	1174.4
7.688750	1180.3
7.692500	1169.1
7.696250	1227.5
7.700000	1213.2
7.703750	1213.9
7.707500	1248.1
7.711250	1211.9
7.715000	1284.4
7.718750	1254.8
7.722500	1198.0
7.726250	1250.4
7.730000	1218.7
7.733750	1265.3
7.737500	1226.5
7.741250	1247.2
7.745000	1235.2
7.748750	1202.3
7.752500	1189.8
7.756250	1239.9
7.760000	1268.9
7.763750	1247.5
7.767500	1237.2
7.771250	1269.7
7.775000	1212.0
7.778750	1263.0
7.782500	1198.0
7.786250	1213.1
7.790000	1246.2
7.793750	1184.9
7.797500	1252.6
7.801250	1255.0
7.805000	1257.6
7.808750	1188.7
7.812500	1271.0
7.816250	1224.7
7.820000	1260.8
7.823750	1282.3
7.827500	1244.1
7.831250	1237.4
7.835000	1222.3
7.838750	1236.3
7.842500	1182.3
7.846250	1241.8
7.850000	1273.1
7.853750	1226.6
7.857500	1206.7
7.861250	1238.9
7.865000	1225.4
7.868750	1201.3
7.872500	1228.3
7.876250	1180.9
7.880000	1187.0
7.883750	1242.3
7.887500	1232.3
7.891250	1242.3
7.895000	1225.5
7.898750	1178.7
7.902500	1198.2
7.906250	1286.9
7.910000	1184.9
7.913750	1203.2
7.917500	1238.7
7.921250	1271.1
7.925000	1183.4
7.928750	1222.2
7.932500	1268.4
7.936250	1264.1
7.940000	1238.6
7.943750	1223.2
7.947500	1246.8
7.951250	1195.9
7.955000	1232.8
7.958750	1210.8
7.962500	1221.8
7.966250	1239.9
7.970000	1182.6
7.973750	1259.5
7.977500	1269.6
7.981250	1269.8
7.985000	1244.1
7.988750	1276.6
7.992500	1223.5
7.996250	1364.8
8.000000	1303.3
8.003750	1301.8
8.007500	1274.3
8.011250	1216.3
8.015000	1264.3
8.018750	1294.1
8.022500	1260.9
8.026250	1243.6
8.030000	1217.2
8.033750	1251.4
8.037500	1220.1
8.041250	1226.0
8.045000	1274.8
8.048750	1226.7
8.052500	1151.8
8.056250	1165.2
8.060000	1201.4
8.063750	1257.0
8.067500	1239.0
8.071250	1289.5
8.075000	1239.3
8.078750	1208.3
8.082500	1255.5
8.086250	1218.1
8.090000	1235.0
8.093750	1250.0
8.097500	1271.8
8.101250	1233.1
8.105000	1215.0
8.108750	1266.0
8.112500	1257.8
8.116250	1218.6
8.120000	1200.8
8.123750	1226.7
8.127500	1231.2
8.131250	1276.0
8.135000	1260.2
8.138750	1199.3
8.142500	1205.6
8.146250	1199.6
8.150000	1165.6
8.153750	1245.9
8.157500	1209.1
8.161250	1301.0
8.165000	1260.7
8.168750	1230.5
8.172500	1251.9
8.176250	1250.7
8.180000	1193.1
8.183750	1268.0
8.187500	1305.2
8.191250	1202.9
8.195000	1256.4
8.198750	1244.0
8.202500	1246.1
8.206250	1201.2
8.210000	1226.5
8.213750	1259.2
8.217500	1268.2
8.221250	1195.3
8.225000	1273.4
8.228750	1283.0
8.232500	1215.1
8.236250	1190.2
8.240000	1233.9
8.243750	1208.3
8.247500	1212.7
8.251250	1227.4
8.255000	1277.1
8.258750	1220.8
8.262500	1264.4
8.266250	1285.8
8.270000	1262.4
8.273750	1178.9
8.277500	1227.5
8.281250	1244.8
8.285000	1188.0
8.288750	1253.9
8.292500	1219.5
8.296250	1200.3
8.300000	1221.1
8.303750	1312.5
8.307500	1244.0
8.311250	1157.2
8.315000	1270.8
8.318750	1233.7
8.322500	1255.7
8.326250	1259.4
8.330000	1186.1
8.333750	1321.0
8.337500	1225.0
8.341250	1251.7
8.345000	1238.1
8.348750	1222.5
8.352500	1223.7
8.356250	1280.9
8.360000	1177.7
8.363750	1246.3
8.367500	1207.6
8.371250	1278.8
8.375000	1284.6
8.378750	1297.1
8.382500	1279.4
8.386250	1193.7
8.390000	1222.1
8.393750	1232.6
8.397500	1241.1
8.401250	1272.2
8.405000	1238.5
8.408750	1207.3
8.412500	1236.0
8.416250	1216.7
8.420000	1227.1
8.423750	1269.8
8.427500	1227.0
8.431250	1210.5
8.435000	1221.8
8.438750	1247.9
8.442500	1255.3
8.446250	1210.2
8.450000	1211.3
8.453750	1292.0
8.457500	1282.9
8.461250	1216.2
8.465000	1237.8
8.468750	1264.0
8.472500	1281.2
8.476250	1214.7
8.480000	1235.4
8.483750	1249.0
8.487500	1178.7
8.491250	1192.4
8.495000	1233.6
8.498750	1233.5
8.502500	1267.9
8.506250	1269.3
8.510000	1282.2
8.513750	1275.4
8.517500	1236.9
8.521250	1257.7
8.525000	1278.9
8.528750	1266.4
8.532500	1320.8
8.536250	1376.9
8.540000	1272.6
8.543750	1222.5
8.547500	1264.2
8.551250	1200.9
8.555000	1251.5
8.558750	1313.6
8.562500	1231.4
8.566250	1217.9
8.570000	1237.3
8.573750	1284.1
8.577500	1304.5
8.581250	1263.4
8.585000	1315.0
8.588750	1276.0
8.592500	1294.1
8.596250	1305.7
8.600000	1220.2
8.603750	1297.3
8.607500	1338.9
8.611250	1255.4
8.615000	1229.3
8.618750	1241.5
8.622500	1287.9
8.626250	1327.7
8.630000	1340.0
8.633750	1316.3
8.637500	1344.6
8.641250	1221.8
8.645000	1263.9
8.648750	1327.1
8.652500	1364.9
8.656250	1324.6
8.660000	1292.9
8.663750	1326.0
8.667500	1355.9
8.671250	1272.6
8.675000	1274.6
8.678750	1309.3
8.682500	1286.6
8.686250	1362.3
8.690000	1265.0
8.693750	1316.4
8.697500	1274.7
8.701250	1354.0
8.705000	1326.9
8.708750	1355.8
8.712500	1334.6
8.716250	1317.7
8.720000	1328.0
8.723750	1380.4
8.727500	1320.9
8.731250	1306.9
8.735000	1321.8
8.738750	1330.4
8.742500	1350.2
8.746250	1362.5
8.750000	1340.4
8.753750	1350.6
8.757500	1347.3
8.761250	1368.4
8.765000	1342.3
8.768750	1342.5
8.772500	1328.9
8.776250	1328.3
8.780000	1344.6
8.783750	1436.0
8.787500	1381.1
8.791250	1394.3
8.795000	1363.8
8.798750	1358.6
8.802500	1439.3
8.806250	1462.5
8.810000	1474.7
8.813750	1425.5
8.817500	1410.6
8.821250	1399.1
8.825000	1447.9
8.828750	1537.7
8.832500	1514.2
8.836250	1521.9
8.840000	1480.4
8.843750	1452.6
8.847500	1524.4
8.851250	1475.4
8.855000	1477.3
8.858750	1533.1
8.862500	1563.2
8.866250	1513.5
8.870000	1571.5
8.873750	1657.0
8.877500	1681.9
8.881250	1643.9
8.885000	1670.9
8.888750	1669.7
8.892500	1686.9
8.896250	1745.9
8.900000	1761.3
8.903750	1769.3
8.907500	1781.2
8.911250	1677.3
8.915000	1870.3
8.918750	1953.6
8.922500	1874.3
8.926250	1930.8
8.930000	2049.9
8.933750	2125.8
8.937500	2146.6
8.941250	2226.7
8.945000	2140.3
8.948750	2198.7
8.952500	2416.7
8.956250	2342.8
8.960000	2511.9
8.963750	2679.7
8.967500	2747.6
8.971250	2893.5
8.975000	2967.1
8.978750	3277.5
8.982500	3451.7
8.986250	3597.4
8.990000	3714.6
8.993750	4028.6
8.997500	4300.8
9.001250	4402.6
9.005000	4666.6
9.008750	4919.5
9.012500	5177.5
9.016250	5297.2
9.020000	5506.8
9.023750	5807.9
9.027500	6024.0
9.031250	6132.3
9.035000	6145.8
9.038750	6122.3
9.042500	6242.1
9.046250	6321.5
9.050000	6364.0
9.053750	6289.7
9.057500	6264.7
9.061250	6257.4
9.065000	6049.0
9.068750	5978.7
9.072500	5866.7
9.076250	5813.0
9.080000	5756.0
9.083750	5615.7
9.087500	5616.8
9.091250	5345.9
9.095000	5267.4
9.098750	5013.4
9.102500	4806.1
9.106250	4790.5
9.110000	4638.2
9.113750	4510.7
9.117500	4348.1
9.121250	4199.0
9.125000	4080.0
9.128750	3899.3
9.132500	3725.1
9.136250	3715.7
9.140000	3561.2
9.143750	3305.3
9.147500	3222.9
9.151250	3080.4
9.155000	2990.4
9.158750	2916.9
9.162500	2681.3
9.166250	2691.9
9.170000	2625.2
9.173750	2449.9
9.177500	2344.5
9.181250	2320.5
9.185000	2302.5
9.188750	2221.1
9.192500	2086.6
9.196250	2129.8
9.200000	2043.8
9.203750	1946.0
9.207500	1941.8
9.211250	1972.5
9.215000	1904.5
9.218750	1854.4
9.222500	1777.7
9.226250	1795.7
9.230000	1783.9
9.233750	1846.4
9.237500	1739.7
9.241250	1691.4
9.245000	1708.3
9.248750	1684.3
9.252500	1647.8
9.256250	1597.5
9.260000	1594.5
9.263750	1551.0
9.267500	1619.2
9.271250	1544.3
9.275000	1554.9
9.278750	1548.1
9.282500	1632.7
9.286250	1522.7
9.290000	1597.4
9.293750	1468.9
9.297500	1431.8
9.301250	1439.0
9.305000	1444.5
9.308750	1531.3
9.312500	1489.9
9.316250	1462.5
9.320000	1378.5
9.323750	1437.3
9.327500	1433.9
9.331250	1478.0
9.335000	1440.8
9.338750	1470.5
9.342500	1392.9
9.346250	1365.7
9.350000	1356.8
9.353750	1409.0
9.357500	1407.0
9.361250	1371.1
9.365000	1381.1
9.368750	1334.2
9.372500	1317.4
9.376250	1413.5
9.380000	1395.0
9.383750	1381.9
9.387500	1362.7
9.391250	1354.9
9.395000	1382.7
9.398750	1370.2
9.402500	1414.0
9.406250	1350.9
9.410000	1365.8
9.413750	1336.3
9.417500	1309.4
9.421250	1312.8
9.425000	1352.8
9.428750	1322.4
9.432500	1331.3
9.436250	1269.7
9.440000	1327.1
9.443750	1334.1
9.447500	1401.2
9.451250	1353.4
9.455000	1319.4
9.458750	1367.7
9.462500	1347.0
9.466250	1318.0
9.470000	1311.6
9.473750	1332.5
9.477500	1344.1
9.481250	1286.1
9.485000	1364.9
9.488750	1298.2
9.492500	1377.9
9.496250	1324.8
[truncated: 18,801 more rows]
