# Supplementary material for: pdCIFplotter: visualizing powder diffraction data in pdCIF format
Source: J Appl Crystallogr. 2022 May 25;55(Pt 3):631–7. doi: 10.1107/S1600576722003478 (PMC9172038; doi:10.1107/S1600576722003478)
Supplement: Supplementary file 5 [file j-55-00631-sup5.zip › fourth/xy_data/LK-N1_078-078_mergeRollSum.xy]

2.000000	431.7
2.003750	434.4
2.007500	429.3
2.011250	452.1
2.015000	442.1
2.018750	445.4
2.022500	433.6
2.026250	421.2
2.030000	432.6
2.033750	470.0
2.037500	477.9
2.041250	437.6
2.045000	434.9
2.048750	421.4
2.052500	418.7
2.056250	438.1
2.060000	441.4
2.063750	427.5
2.067500	434.5
2.071250	423.9
2.075000	428.8
2.078750	443.9
2.082500	478.8
2.086250	427.0
2.090000	453.8
2.093750	487.0
2.097500	439.1
2.101250	455.7
2.105000	476.0
2.108750	482.7
2.112500	456.5
2.116250	476.1
2.120000	482.6
2.123750	479.3
2.127500	490.8
2.131250	480.8
2.135000	483.1
2.138750	472.8
2.142500	459.9
2.146250	468.5
2.150000	486.3
2.153750	485.1
2.157500	503.5
2.161250	525.8
2.165000	492.9
2.168750	485.0
2.172500	508.2
2.176250	488.5
2.180000	455.3
2.183750	476.5
2.187500	489.1
2.191250	498.2
2.195000	510.9
2.198750	533.6
2.202500	508.6
2.206250	519.6
2.210000	507.4
2.213750	516.2
2.217500	517.5
2.221250	502.2
2.225000	487.5
2.228750	523.4
2.232500	522.1
2.236250	531.3
2.240000	519.2
2.243750	517.8
2.247500	484.3
2.251250	517.3
2.255000	525.8
2.258750	531.6
2.262500	545.4
2.266250	505.5
2.270000	550.6
2.273750	489.3
2.277500	523.9
2.281250	542.8
2.285000	526.3
2.288750	603.0
2.292500	546.1
2.296250	553.0
2.300000	561.2
2.303750	608.6
2.307500	590.3
2.311250	598.8
2.315000	665.5
2.318750	642.1
2.322500	661.8
2.326250	698.1
2.330000	699.8
2.333750	652.8
2.337500	694.8
2.341250	736.8
2.345000	783.4
2.348750	781.8
2.352500	770.1
2.356250	760.1
2.360000	778.5
2.363750	755.1
2.367500	820.9
2.371250	797.4
2.375000	840.0
2.378750	886.7
2.382500	926.8
2.386250	897.2
2.390000	882.0
2.393750	931.3
2.397500	925.3
2.401250	982.9
2.405000	976.4
2.408750	984.0
2.412500	992.9
2.416250	1028.0
2.420000	997.8
2.423750	1042.2
2.427500	1101.5
2.431250	1094.6
2.435000	1070.9
2.438750	1164.5
2.442500	1138.0
2.446250	1218.7
2.450000	1186.6
2.453750	1246.1
2.457500	1246.6
2.461250	1305.6
2.465000	1301.5
2.468750	1362.4
2.472500	1315.7
2.476250	1432.0
2.480000	1438.3
2.483750	1501.6
2.487500	1480.9
2.491250	1602.0
2.495000	1570.0
2.498750	1611.1
2.502500	1660.7
2.506250	1660.8
2.510000	1687.1
2.513750	1729.3
2.517500	1810.8
2.521250	1806.1
2.525000	1896.1
2.528750	1919.4
2.532500	1884.6
2.536250	1938.3
2.540000	1956.6
2.543750	1993.3
2.547500	2113.7
2.551250	2073.2
2.555000	2083.8
2.558750	2077.7
2.562500	2165.1
2.566250	2118.3
2.570000	2127.6
2.573750	2168.0
2.577500	2064.0
2.581250	2074.6
2.585000	2104.9
2.588750	2147.1
2.592500	2163.3
2.596250	2075.4
2.600000	2125.8
2.603750	2158.7
2.607500	2115.2
2.611250	2158.1
2.615000	2099.7
2.618750	2115.8
2.622500	2128.6
2.626250	2089.0
2.630000	2088.9
2.633750	2131.6
2.637500	2149.3
2.641250	2167.0
2.645000	2131.9
2.648750	2106.8
2.652500	2107.8
2.656250	2066.2
2.660000	2136.1
2.663750	2082.1
2.667500	2105.8
2.671250	2081.7
2.675000	2101.2
2.678750	2082.7
2.682500	2051.6
2.686250	2089.6
2.690000	2190.0
2.693750	2107.8
2.697500	2161.8
2.701250	2110.4
2.705000	2082.8
2.708750	2088.6
2.712500	2167.3
2.716250	2022.3
2.720000	2011.5
2.723750	2049.4
2.727500	2221.8
2.731250	2129.1
2.735000	2114.3
2.738750	2117.4
2.742500	2050.1
2.746250	2113.5
2.750000	2152.0
2.753750	2145.0
2.757500	2071.8
2.761250	2084.5
2.765000	2076.6
2.768750	2022.2
2.772500	2040.0
2.776250	2082.7
2.780000	2079.4
2.783750	2036.3
2.787500	1981.6
2.791250	2142.0
2.795000	2087.5
2.798750	2111.0
2.802500	2027.1
2.806250	2008.5
2.810000	2063.3
2.813750	2027.6
2.817500	2039.9
2.821250	2049.2
2.825000	2062.1
2.828750	2109.9
2.832500	1986.5
2.836250	1926.1
2.840000	2063.2
2.843750	2027.4
2.847500	2073.6
2.851250	2039.4
2.855000	1996.6
2.858750	2067.4
2.862500	1990.5
2.866250	2037.8
2.870000	1992.7
2.873750	2041.3
2.877500	2074.0
2.881250	2042.5
2.885000	1911.8
2.888750	1994.2
2.892500	2029.9
2.896250	2005.0
2.900000	2006.7
2.903750	2039.2
2.907500	2047.3
2.911250	2089.9
2.915000	1968.7
2.918750	2018.4
2.922500	1997.1
2.926250	1986.7
2.930000	1921.9
2.933750	1933.0
2.937500	1993.3
2.941250	1940.3
2.945000	2008.2
2.948750	1955.5
2.952500	1916.3
2.956250	1981.4
2.960000	2063.9
2.963750	1971.7
2.967500	1968.3
2.971250	1961.3
2.975000	1937.2
2.978750	1983.6
2.982500	1924.6
2.986250	1980.9
2.990000	1964.8
2.993750	1990.9
2.997500	1897.4
3.001250	1916.5
3.005000	1987.5
3.008750	1882.5
3.012500	1956.1
3.016250	1993.6
3.020000	1980.2
3.023750	2000.3
3.027500	2016.2
3.031250	1948.3
3.035000	1971.8
3.038750	1985.2
3.042500	1908.7
3.046250	1911.1
3.050000	1901.4
3.053750	1979.9
3.057500	1933.3
3.061250	1944.1
3.065000	1917.5
3.068750	1868.1
3.072500	1888.0
3.076250	1932.1
3.080000	1984.7
3.083750	1920.7
3.087500	1984.5
3.091250	2011.2
3.095000	1963.1
3.098750	1924.1
3.102500	1938.5
3.106250	1981.1
3.110000	2003.4
3.113750	1908.5
3.117500	1952.3
3.121250	1962.4
3.125000	1949.8
3.128750	1881.2
3.132500	1840.5
3.136250	1954.8
3.140000	1889.2
3.143750	1898.6
3.147500	1828.3
3.151250	1864.2
3.155000	1940.4
3.158750	1873.4
3.162500	1901.0
3.166250	1967.5
3.170000	1959.1
3.173750	1886.1
3.177500	1920.8
3.181250	1895.5
3.185000	1837.1
3.188750	1870.3
3.192500	1966.2
3.196250	1904.0
3.200000	1890.0
3.203750	1891.5
3.207500	1909.5
3.211250	1817.1
3.215000	1880.2
3.218750	1890.0
3.222500	1906.9
3.226250	2001.3
3.230000	1980.3
3.233750	1925.5
3.237500	1850.3
3.241250	1892.4
3.245000	1913.8
3.248750	1797.3
3.252500	1876.7
3.256250	1891.1
3.260000	1804.1
3.263750	1806.2
3.267500	1852.6
3.271250	1858.2
3.275000	1858.6
3.278750	1863.5
3.282500	1825.7
3.286250	1923.9
3.290000	1864.1
3.293750	1813.1
3.297500	1843.3
3.301250	1843.0
3.305000	1830.4
3.308750	1811.7
3.312500	1830.2
3.316250	1831.5
3.320000	1886.3
3.323750	1803.1
3.327500	1804.1
3.331250	1855.0
3.335000	1780.2
3.338750	1847.0
3.342500	1872.9
3.346250	1799.1
3.350000	1832.8
3.353750	1791.0
3.357500	1805.5
3.361250	1779.5
3.365000	1829.0
3.368750	1880.0
3.372500	1775.0
3.376250	1792.1
3.380000	1857.4
3.383750	1780.7
3.387500	1789.2
3.391250	1832.2
3.395000	1836.7
3.398750	1783.6
3.402500	1820.6
3.406250	1867.5
3.410000	1749.7
3.413750	1818.8
3.417500	1857.2
3.421250	1783.6
3.425000	1787.7
3.428750	1786.8
3.432500	1818.8
3.436250	1818.7
3.440000	1766.3
3.443750	1722.5
3.447500	1797.6
3.451250	1826.9
3.455000	1816.3
3.458750	1803.6
3.462500	1843.0
3.466250	1757.9
3.470000	1753.8
3.473750	1830.1
3.477500	1785.6
3.481250	1738.5
3.485000	1818.0
3.488750	1867.9
3.492500	1810.7
3.496250	1775.8
3.500000	1817.3
3.503750	1788.7
3.507500	1735.6
3.511250	1769.6
3.515000	1815.7
3.518750	1789.8
3.522500	1752.3
3.526250	1750.8
3.530000	1773.2
3.533750	1759.3
3.537500	1821.0
3.541250	1749.1
3.545000	1808.1
3.548750	1834.1
3.552500	1736.8
3.556250	1716.9
3.560000	1651.5
3.563750	1753.8
3.567500	1762.5
3.571250	1755.8
3.575000	1735.8
3.578750	1742.8
3.582500	1787.0
3.586250	1744.2
3.590000	1757.3
3.593750	1802.0
3.597500	1752.9
3.601250	1760.2
3.605000	1702.1
3.608750	1780.4
3.612500	1813.3
3.616250	1785.9
3.620000	1742.6
3.623750	1737.9
3.627500	1664.3
3.631250	1726.4
3.635000	1728.3
3.638750	1774.7
3.642500	1718.1
3.646250	1744.5
3.650000	1768.9
3.653750	1688.6
3.657500	1762.8
3.661250	1704.4
3.665000	1801.7
3.668750	1704.6
3.672500	1726.1
3.676250	1758.6
3.680000	1688.5
3.683750	1788.2
3.687500	1681.5
3.691250	1722.2
3.695000	1747.6
3.698750	1638.2
3.702500	1654.4
3.706250	1679.8
3.710000	1711.9
3.713750	1719.4
3.717500	1726.3
3.721250	1725.6
3.725000	1702.8
3.728750	1675.0
3.732500	1746.3
3.736250	1683.4
3.740000	1684.8
3.743750	1689.6
3.747500	1656.1
3.751250	1659.0
3.755000	1689.1
3.758750	1712.5
3.762500	1673.3
3.766250	1687.9
3.770000	1706.6
3.773750	1759.0
3.777500	1758.5
3.781250	1743.2
3.785000	1653.1
3.788750	1629.8
3.792500	1697.3
3.796250	1688.5
3.800000	1656.0
3.803750	1663.7
3.807500	1696.9
3.811250	1647.4
3.815000	1681.6
3.818750	1685.3
3.822500	1707.6
3.826250	1619.8
3.830000	1700.4
3.833750	1677.0
3.837500	1712.9
3.841250	1679.4
3.845000	1588.1
3.848750	1702.3
3.852500	1628.8
3.856250	1590.1
3.860000	1720.3
3.863750	1574.1
3.867500	1685.3
3.871250	1624.9
3.875000	1623.5
3.878750	1665.9
3.882500	1709.5
3.886250	1568.0
3.890000	1607.0
3.893750	1669.0
3.897500	1559.2
3.901250	1658.8
3.905000	1629.3
3.908750	1717.1
3.912500	1680.0
3.916250	1690.2
3.920000	1638.0
3.923750	1651.6
3.927500	1710.9
3.931250	1607.6
3.935000	1688.3
3.938750	1647.1
3.942500	1679.3
3.946250	1620.3
3.950000	1697.5
3.953750	1540.9
3.957500	1667.5
3.961250	1618.9
3.965000	1684.7
3.968750	1673.8
3.972500	1654.5
3.976250	1657.8
3.980000	1623.8
3.983750	1667.3
3.987500	1693.7
3.991250	1624.2
3.995000	1642.9
3.998750	1599.8
4.002500	1666.8
4.006250	1652.9
4.010000	1624.8
4.013750	1625.1
4.017500	1598.2
4.021250	1670.5
4.025000	1624.5
4.028750	1517.9
4.032500	1577.6
4.036250	1627.2
4.040000	1584.4
4.043750	1556.4
4.047500	1614.5
4.051250	1584.7
4.055000	1556.9
4.058750	1610.4
4.062500	1597.7
4.066250	1703.3
4.070000	1508.5
4.073750	1634.8
4.077500	1668.2
4.081250	1645.3
4.085000	1598.2
4.088750	1628.1
4.092500	1584.7
4.096250	1550.9
4.100000	1625.6
4.103750	1596.8
4.107500	1606.2
4.111250	1632.9
4.115000	1578.0
4.118750	1625.9
4.122500	1658.3
4.126250	1508.5
4.130000	1605.3
4.133750	1648.3
4.137500	1624.7
4.141250	1601.0
4.145000	1598.5
4.148750	1582.3
4.152500	1589.4
4.156250	1622.8
4.160000	1586.2
4.163750	1495.3
4.167500	1647.6
4.171250	1605.0
4.175000	1574.9
4.178750	1591.8
4.182500	1603.8
4.186250	1609.1
4.190000	1551.8
4.193750	1528.2
4.197500	1617.5
4.201250	1652.2
4.205000	1612.3
4.208750	1536.6
4.212500	1568.8
4.216250	1569.5
4.220000	1569.0
4.223750	1584.0
4.227500	1540.0
4.231250	1649.3
4.235000	1619.6
4.238750	1602.9
4.242500	1544.5
4.246250	1596.2
4.250000	1631.7
4.253750	1551.2
4.257500	1552.9
4.261250	1500.8
4.265000	1552.9
4.268750	1632.5
4.272500	1588.8
4.276250	1565.8
4.280000	1640.0
4.283750	1656.0
4.287500	1568.0
4.291250	1593.9
4.295000	1561.7
4.298750	1487.6
4.302500	1495.1
4.306250	1591.1
4.310000	1582.2
4.313750	1543.7
4.317500	1542.6
4.321250	1585.6
4.325000	1590.4
4.328750	1516.5
4.332500	1595.5
4.336250	1505.8
4.340000	1542.5
4.343750	1570.4
4.347500	1537.7
4.351250	1516.1
4.355000	1514.3
4.358750	1505.0
4.362500	1639.2
4.366250	1582.6
4.370000	1500.3
4.373750	1535.5
4.377500	1514.8
4.381250	1591.5
4.385000	1577.0
4.388750	1558.5
4.392500	1442.1
4.396250	1568.6
4.400000	1552.9
4.403750	1531.5
4.407500	1486.6
4.411250	1520.4
4.415000	1591.2
4.418750	1559.3
4.422500	1531.6
4.426250	1506.3
4.430000	1551.1
4.433750	1542.7
4.437500	1540.5
4.441250	1483.8
4.445000	1483.9
4.448750	1560.7
4.452500	1525.8
4.456250	1554.5
4.460000	1531.8
4.463750	1536.8
4.467500	1536.4
4.471250	1503.9
4.475000	1517.4
4.478750	1494.6
4.482500	1481.5
4.486250	1493.4
4.490000	1490.7
4.493750	1474.2
4.497500	1550.9
4.501250	1539.4
4.505000	1550.6
4.508750	1552.5
4.512500	1548.6
4.516250	1485.6
4.520000	1534.6
4.523750	1541.9
4.527500	1576.9
4.531250	1502.9
4.535000	1532.7
4.538750	1511.3
4.542500	1486.9
4.546250	1521.8
4.550000	1522.5
4.553750	1506.7
4.557500	1461.6
4.561250	1473.3
4.565000	1416.0
4.568750	1439.6
4.572500	1552.4
4.576250	1505.5
4.580000	1539.3
4.583750	1478.5
4.587500	1438.2
4.591250	1551.3
4.595000	1523.2
4.598750	1543.0
4.602500	1472.3
4.606250	1491.7
4.610000	1495.9
4.613750	1489.3
4.617500	1482.6
4.621250	1515.4
4.625000	1527.4
4.628750	1548.9
4.632500	1504.1
4.636250	1533.2
4.640000	1570.2
4.643750	1510.3
4.647500	1477.8
4.651250	1481.0
4.655000	1495.2
4.658750	1558.0
4.662500	1473.6
4.666250	1511.8
4.670000	1498.6
4.673750	1561.2
4.677500	1543.2
4.681250	1520.9
4.685000	1490.1
4.688750	1518.7
4.692500	1506.2
4.696250	1417.1
4.700000	1478.7
4.703750	1497.9
4.707500	1534.1
4.711250	1492.2
4.715000	1482.8
4.718750	1511.9
4.722500	1473.2
4.726250	1507.7
4.730000	1460.1
4.733750	1470.4
4.737500	1509.5
4.741250	1465.4
4.745000	1474.0
4.748750	1478.2
4.752500	1479.6
4.756250	1462.8
4.760000	1479.4
4.763750	1435.2
4.767500	1446.5
4.771250	1481.2
4.775000	1510.8
4.778750	1454.4
4.782500	1494.1
4.786250	1438.6
4.790000	1460.1
4.793750	1408.4
4.797500	1383.4
4.801250	1449.7
4.805000	1525.3
4.808750	1465.0
4.812500	1465.3
4.816250	1465.2
4.820000	1478.4
4.823750	1472.8
4.827500	1436.7
4.831250	1394.7
4.835000	1504.2
4.838750	1408.3
4.842500	1428.0
4.846250	1504.9
4.850000	1424.0
4.853750	1407.3
4.857500	1421.6
4.861250	1447.6
4.865000	1463.0
4.868750	1460.0
4.872500	1501.1
4.876250	1483.9
4.880000	1432.5
4.883750	1413.0
4.887500	1476.7
4.891250	1394.1
4.895000	1366.7
4.898750	1450.9
4.902500	1523.0
4.906250	1438.9
4.910000	1434.9
4.913750	1449.6
4.917500	1437.1
4.921250	1477.4
4.925000	1475.3
4.928750	1372.5
4.932500	1440.6
4.936250	1417.9
4.940000	1408.8
4.943750	1393.1
4.947500	1405.2
4.951250	1420.9
4.955000	1445.0
4.958750	1446.9
4.962500	1452.8
4.966250	1414.4
4.970000	1393.2
4.973750	1417.8
4.977500	1384.9
4.981250	1441.5
4.985000	1408.5
4.988750	1413.7
4.992500	1440.3
4.996250	1458.7
5.000000	1387.3
5.003750	1363.5
5.007500	1454.9
5.011250	1454.7
5.015000	1404.7
5.018750	1394.2
5.022500	1451.8
5.026250	1439.9
5.030000	1455.3
5.033750	1439.3
5.037500	1421.7
5.041250	1427.2
5.045000	1334.6
5.048750	1394.2
5.052500	1395.9
5.056250	1412.3
5.060000	1447.5
5.063750	1414.8
5.067500	1385.2
5.071250	1383.6
5.075000	1443.4
5.078750	1427.3
5.082500	1466.9
5.086250	1449.4
5.090000	1401.7
5.093750	1440.5
5.097500	1405.6
5.101250	1426.9
5.105000	1401.1
5.108750	1427.8
5.112500	1442.4
5.116250	1401.1
5.120000	1453.5
5.123750	1404.3
5.127500	1381.6
5.131250	1466.1
5.135000	1440.8
5.138750	1460.3
5.142500	1444.0
5.146250	1418.4
5.150000	1368.1
5.153750	1411.7
5.157500	1405.7
5.161250	1439.3
5.165000	1427.2
5.168750	1414.8
5.172500	1394.6
5.176250	1423.7
5.180000	1391.5
5.183750	1464.4
5.187500	1447.4
5.191250	1403.8
5.195000	1400.5
5.198750	1388.3
5.202500	1473.3
5.206250	1429.6
5.210000	1403.7
5.213750	1463.0
5.217500	1360.8
5.221250	1410.1
5.225000	1361.2
5.228750	1392.1
5.232500	1448.4
5.236250	1409.3
5.240000	1407.9
5.243750	1395.7
5.247500	1472.3
5.251250	1413.6
5.255000	1363.7
5.258750	1401.1
5.262500	1411.5
5.266250	1370.6
5.270000	1372.7
5.273750	1398.0
5.277500	1416.9
5.281250	1321.8
5.285000	1365.5
5.288750	1438.5
5.292500	1314.3
5.296250	1377.1
5.300000	1412.6
5.303750	1454.2
5.307500	1378.8
5.311250	1424.4
5.315000	1379.8
5.318750	1386.3
5.322500	1351.1
5.326250	1414.5
5.330000	1425.0
5.333750	1330.0
5.337500	1344.0
5.341250	1375.4
5.345000	1358.0
5.348750	1373.1
5.352500	1405.0
5.356250	1405.4
5.360000	1311.3
5.363750	1392.6
5.367500	1412.1
5.371250	1354.9
5.375000	1331.3
5.378750	1323.4
5.382500	1353.5
5.386250	1382.1
5.390000	1343.3
5.393750	1383.2
5.397500	1415.8
5.401250	1352.5
5.405000	1343.2
5.408750	1335.3
5.412500	1371.2
5.416250	1390.1
5.420000	1337.9
5.423750	1326.1
5.427500	1336.7
5.431250	1346.5
5.435000	1358.4
5.438750	1354.0
5.442500	1385.8
5.446250	1378.7
5.450000	1352.8
5.453750	1377.7
5.457500	1368.2
5.461250	1341.6
5.465000	1318.0
5.468750	1383.8
5.472500	1360.9
5.476250	1378.4
5.480000	1400.9
5.483750	1348.8
5.487500	1352.9
5.491250	1379.6
5.495000	1289.8
5.498750	1371.1
5.502500	1331.3
5.506250	1341.3
5.510000	1364.2
5.513750	1307.3
5.517500	1316.6
5.521250	1333.7
5.525000	1288.9
5.528750	1305.8
5.532500	1307.9
5.536250	1403.4
5.540000	1348.5
5.543750	1395.2
5.547500	1307.0
5.551250	1330.9
5.555000	1328.4
5.558750	1371.5
5.562500	1290.4
5.566250	1307.9
5.570000	1312.3
5.573750	1284.0
5.577500	1354.0
5.581250	1399.7
5.585000	1374.6
5.588750	1275.5
5.592500	1228.9
5.596250	1366.4
5.600000	1352.7
5.603750	1275.0
5.607500	1339.4
5.611250	1362.2
5.615000	1393.0
5.618750	1365.2
5.622500	1308.1
5.626250	1367.4
5.630000	1359.2
5.633750	1394.6
5.637500	1364.5
5.641250	1406.8
5.645000	1373.5
5.648750	1296.9
5.652500	1379.3
5.656250	1376.6
5.660000	1366.2
5.663750	1360.6
5.667500	1341.2
5.671250	1360.8
5.675000	1340.1
5.678750	1352.7
5.682500	1395.2
5.686250	1415.7
5.690000	1414.7
5.693750	1425.5
5.697500	1452.4
5.701250	1432.0
5.705000	1463.4
5.708750	1522.0
5.712500	1441.4
5.716250	1405.4
5.720000	1352.5
5.723750	1388.7
5.727500	1454.2
5.731250	1385.3
5.735000	1376.6
5.738750	1286.0
5.742500	1276.9
5.746250	1354.4
5.750000	1326.5
5.753750	1385.6
5.757500	1356.3
5.761250	1299.4
5.765000	1378.6
5.768750	1427.8
5.772500	1324.5
5.776250	1356.7
5.780000	1342.0
5.783750	1310.8
5.787500	1296.4
5.791250	1310.1
5.795000	1300.0
5.798750	1305.8
5.802500	1312.8
5.806250	1305.0
5.810000	1311.7
5.813750	1389.6
5.817500	1353.1
5.821250	1348.9
5.825000	1355.2
5.828750	1345.8
5.832500	1276.4
5.836250	1290.5
5.840000	1330.5
5.843750	1277.2
5.847500	1316.2
5.851250	1368.5
5.855000	1370.1
5.858750	1379.3
5.862500	1316.9
5.866250	1357.3
5.870000	1320.2
5.873750	1317.1
5.877500	1318.8
5.881250	1299.3
5.885000	1278.2
5.888750	1339.2
5.892500	1350.4
5.896250	1352.2
5.900000	1288.8
5.903750	1333.4
5.907500	1364.1
5.911250	1357.6
5.915000	1285.5
5.918750	1272.3
5.922500	1323.1
5.926250	1362.3
5.930000	1264.8
5.933750	1292.4
5.937500	1336.8
5.941250	1393.8
5.945000	1328.4
5.948750	1252.8
5.952500	1361.5
5.956250	1321.5
5.960000	1312.5
5.963750	1293.6
5.967500	1300.8
5.971250	1371.2
5.975000	1310.7
5.978750	1284.9
5.982500	1315.0
5.986250	1313.5
5.990000	1300.8
5.993750	1374.3
5.997500	1331.5
6.001250	1317.2
6.005000	1279.7
6.008750	1275.1
6.012500	1410.8
6.016250	1411.9
6.020000	1397.2
6.023750	1372.2
6.027500	1227.1
6.031250	1258.3
6.035000	1215.1
6.038750	1371.0
6.042500	1307.4
6.046250	1343.0
6.050000	1317.2
6.053750	1229.5
6.057500	1343.8
6.061250	1229.9
6.065000	1258.4
6.068750	1343.8
6.072500	1331.9
6.076250	1280.9
6.080000	1271.6
6.083750	1356.1
6.087500	1369.8
6.091250	1304.7
6.095000	1343.9
6.098750	1365.9
6.102500	1260.8
6.106250	1304.5
6.110000	1290.2
6.113750	1241.8
6.117500	1267.8
6.121250	1332.5
6.125000	1390.3
6.128750	1315.0
6.132500	1231.8
6.136250	1283.8
6.140000	1282.4
6.143750	1186.9
6.147500	1240.9
6.151250	1257.4
6.155000	1250.7
6.158750	1281.8
6.162500	1318.1
6.166250	1331.9
6.170000	1326.9
6.173750	1376.1
6.177500	1326.5
6.181250	1306.7
6.185000	1323.2
6.188750	1287.2
6.192500	1332.5
6.196250	1269.2
6.200000	1329.4
6.203750	1326.5
6.207500	1270.7
6.211250	1332.3
6.215000	1335.1
6.218750	1341.0
6.222500	1304.5
6.226250	1290.2
6.230000	1327.9
6.233750	1310.3
6.237500	1303.6
6.241250	1360.0
6.245000	1246.9
6.248750	1306.7
6.252500	1313.1
6.256250	1255.7
6.260000	1255.2
6.263750	1271.9
6.267500	1247.7
6.271250	1382.1
6.275000	1270.3
6.278750	1240.8
6.282500	1311.3
6.286250	1291.7
6.290000	1242.7
6.293750	1318.9
6.297500	1293.9
6.301250	1291.7
6.305000	1280.7
6.308750	1236.4
6.312500	1276.2
6.316250	1277.3
6.320000	1307.0
6.323750	1295.5
6.327500	1272.4
6.331250	1280.5
6.335000	1245.5
6.338750	1334.0
6.342500	1278.7
6.346250	1278.5
6.350000	1312.6
6.353750	1304.5
6.357500	1235.7
6.361250	1245.8
6.365000	1251.4
6.368750	1350.8
6.372500	1261.3
6.376250	1271.2
6.380000	1223.5
6.383750	1238.5
6.387500	1292.2
6.391250	1290.3
6.395000	1356.7
6.398750	1264.2
6.402500	1281.0
6.406250	1299.3
6.410000	1229.7
6.413750	1215.3
6.417500	1327.8
6.421250	1354.8
6.425000	1312.2
6.428750	1241.1
6.432500	1200.9
6.436250	1146.8
6.440000	1313.6
6.443750	1266.3
6.447500	1286.1
6.451250	1314.3
6.455000	1247.5
6.458750	1301.3
6.462500	1265.5
6.466250	1246.3
6.470000	1296.8
6.473750	1270.2
6.477500	1236.0
6.481250	1236.6
6.485000	1237.2
6.488750	1278.3
6.492500	1295.5
6.496250	1236.9
6.500000	1268.4
6.503750	1297.7
6.507500	1291.2
6.511250	1265.4
6.515000	1317.3
6.518750	1315.8
6.522500	1275.3
6.526250	1250.8
6.530000	1279.3
6.533750	1288.4
6.537500	1277.4
6.541250	1264.7
6.545000	1300.6
6.548750	1284.4
6.552500	1260.9
6.556250	1232.2
6.560000	1260.0
6.563750	1260.6
6.567500	1231.1
6.571250	1282.2
6.575000	1249.8
6.578750	1274.7
6.582500	1234.3
6.586250	1307.2
6.590000	1308.7
6.593750	1197.3
6.597500	1212.9
6.601250	1205.6
6.605000	1310.2
6.608750	1248.2
6.612500	1240.2
6.616250	1301.1
6.620000	1346.2
6.623750	1200.7
6.627500	1276.7
6.631250	1259.0
6.635000	1268.1
6.638750	1292.5
6.642500	1234.6
6.646250	1293.8
6.650000	1277.5
6.653750	1226.8
6.657500	1313.5
6.661250	1256.5
6.665000	1310.8
6.668750	1271.1
6.672500	1327.3
6.676250	1331.6
6.680000	1332.7
6.683750	1310.5
6.687500	1311.7
6.691250	1278.3
6.695000	1282.9
6.698750	1262.5
6.702500	1268.0
6.706250	1241.8
6.710000	1275.2
6.713750	1259.4
6.717500	1257.2
6.721250	1265.1
6.725000	1301.4
6.728750	1280.0
6.732500	1240.7
6.736250	1185.2
6.740000	1256.4
6.743750	1226.3
6.747500	1285.9
6.751250	1247.9
6.755000	1298.3
6.758750	1231.4
6.762500	1297.9
6.766250	1264.4
6.770000	1259.8
6.773750	1283.7
6.777500	1269.8
6.781250	1260.9
6.785000	1277.9
6.788750	1276.9
6.792500	1246.0
6.796250	1213.9
6.800000	1204.3
6.803750	1240.6
6.807500	1278.9
6.811250	1281.5
6.815000	1302.6
6.818750	1261.5
6.822500	1285.2
6.826250	1284.9
6.830000	1324.5
6.833750	1244.6
6.837500	1246.8
6.841250	1230.4
6.845000	1288.1
6.848750	1250.9
6.852500	1264.3
6.856250	1295.6
6.860000	1251.0
6.863750	1231.9
6.867500	1237.8
6.871250	1224.5
6.875000	1261.2
6.878750	1258.8
6.882500	1271.3
6.886250	1232.0
6.890000	1284.9
6.893750	1279.9
6.897500	1232.6
6.901250	1270.4
6.905000	1218.6
6.908750	1202.7
6.912500	1238.5
6.916250	1250.3
6.920000	1264.3
6.923750	1249.5
6.927500	1241.1
6.931250	1257.9
6.935000	1230.8
6.938750	1217.0
6.942500	1257.4
6.946250	1277.3
6.950000	1235.1
6.953750	1279.7
6.957500	1245.8
6.961250	1269.1
6.965000	1151.9
6.968750	1216.5
6.972500	1235.8
6.976250	1274.5
6.980000	1233.2
6.983750	1240.0
6.987500	1219.5
6.991250	1292.4
6.995000	1210.1
6.998750	1219.7
7.002500	1236.9
7.006250	1232.2
7.010000	1246.9
7.013750	1186.1
7.017500	1171.5
7.021250	1240.0
7.025000	1274.2
7.028750	1255.4
7.032500	1236.1
7.036250	1232.5
7.040000	1265.8
7.043750	1239.3
7.047500	1187.1
7.051250	1250.8
7.055000	1244.6
7.058750	1223.9
7.062500	1241.1
7.066250	1233.0
7.070000	1274.5
7.073750	1205.0
7.077500	1263.7
7.081250	1228.6
7.085000	1274.1
7.088750	1277.1
7.092500	1266.9
7.096250	1260.7
7.100000	1229.7
7.103750	1216.5
7.107500	1259.2
7.111250	1244.1
7.115000	1239.1
7.118750	1212.9
7.122500	1244.2
7.126250	1280.8
7.130000	1229.0
7.133750	1186.5
7.137500	1321.0
7.141250	1238.9
7.145000	1265.1
7.148750	1243.0
7.152500	1225.8
7.156250	1214.0
7.160000	1249.9
7.163750	1205.7
7.167500	1194.0
7.171250	1247.6
7.175000	1232.0
7.178750	1235.5
7.182500	1219.3
7.186250	1225.3
7.190000	1272.8
7.193750	1255.9
7.197500	1347.8
7.201250	1235.0
7.205000	1297.9
7.208750	1253.0
7.212500	1240.1
7.216250	1243.7
7.220000	1309.4
7.223750	1223.6
7.227500	1256.5
7.231250	1265.2
7.235000	1247.3
7.238750	1299.1
7.242500	1255.7
7.246250	1245.1
7.250000	1206.0
7.253750	1290.3
7.257500	1279.3
7.261250	1278.8
7.265000	1283.3
7.268750	1263.4
7.272500	1252.1
7.276250	1233.4
7.280000	1252.1
7.283750	1237.8
7.287500	1290.5
7.291250	1235.2
7.295000	1294.8
7.298750	1243.1
7.302500	1310.3
7.306250	1255.9
7.310000	1258.7
7.313750	1268.5
7.317500	1234.8
7.321250	1212.1
7.325000	1222.8
7.328750	1275.8
7.332500	1222.1
7.336250	1254.8
7.340000	1249.5
7.343750	1203.5
7.347500	1185.0
7.351250	1244.9
7.355000	1268.2
7.358750	1224.6
7.362500	1204.4
7.366250	1260.9
7.370000	1246.8
7.373750	1242.7
7.377500	1208.0
7.381250	1244.7
7.385000	1265.7
7.388750	1249.7
7.392500	1253.7
7.396250	1170.2
7.400000	1209.7
7.403750	1300.3
7.407500	1226.7
7.411250	1249.3
7.415000	1245.3
7.418750	1209.7
7.422500	1259.5
7.426250	1203.1
7.430000	1183.4
7.433750	1274.3
7.437500	1308.0
7.441250	1167.2
7.445000	1175.0
7.448750	1238.2
7.452500	1226.8
7.456250	1225.4
7.460000	1204.7
7.463750	1213.1
7.467500	1262.6
7.471250	1196.0
7.475000	1213.5
7.478750	1245.1
7.482500	1293.6
7.486250	1281.0
7.490000	1203.5
7.493750	1200.1
7.497500	1230.7
7.501250	1217.9
7.505000	1215.5
7.508750	1197.7
7.512500	1276.3
7.516250	1207.9
7.520000	1165.8
7.523750	1225.6
7.527500	1258.6
7.531250	1250.8
7.535000	1272.0
7.538750	1169.9
7.542500	1200.9
7.546250	1198.7
7.550000	1258.3
7.553750	1252.0
7.557500	1208.6
7.561250	1227.7
7.565000	1228.4
7.568750	1239.6
7.572500	1247.7
7.576250	1253.3
7.580000	1241.7
7.583750	1210.2
7.587500	1263.9
7.591250	1192.4
7.595000	1216.9
7.598750	1282.6
7.602500	1237.2
7.606250	1224.3
7.610000	1226.2
7.613750	1253.8
7.617500	1212.4
7.621250	1229.9
7.625000	1221.2
7.628750	1212.7
7.632500	1195.5
7.636250	1198.3
7.640000	1172.4
7.643750	1159.9
7.647500	1205.6
7.651250	1197.6
7.655000	1188.0
7.658750	1222.1
7.662500	1242.8
7.666250	1213.1
7.670000	1207.2
7.673750	1201.5
7.677500	1276.4
7.681250	1276.7
7.685000	1243.9
7.688750	1193.6
7.692500	1221.9
7.696250	1218.5
7.700000	1214.5
7.703750	1248.9
7.707500	1232.5
7.711250	1224.6
7.715000	1232.3
7.718750	1266.6
7.722500	1187.9
7.726250	1231.0
7.730000	1228.6
7.733750	1255.0
7.737500	1227.5
7.741250	1258.3
7.745000	1193.9
7.748750	1180.6
7.752500	1269.1
7.756250	1216.0
7.760000	1175.2
7.763750	1182.2
7.767500	1193.3
7.771250	1258.0
7.775000	1226.9
7.778750	1254.0
7.782500	1278.5
7.786250	1230.4
7.790000	1225.6
7.793750	1208.6
7.797500	1141.9
7.801250	1181.3
7.805000	1145.8
7.808750	1207.8
7.812500	1220.0
7.816250	1185.0
7.820000	1234.1
7.823750	1209.7
7.827500	1282.2
7.831250	1255.7
7.835000	1235.6
7.838750	1209.2
7.842500	1220.4
7.846250	1265.7
7.850000	1190.5
7.853750	1250.6
7.857500	1214.4
7.861250	1247.0
7.865000	1250.1
7.868750	1145.2
7.872500	1173.5
7.876250	1235.0
7.880000	1254.1
7.883750	1225.3
7.887500	1217.2
7.891250	1203.9
7.895000	1232.3
7.898750	1242.9
7.902500	1229.9
7.906250	1267.4
7.910000	1245.5
7.913750	1267.6
7.917500	1247.1
7.921250	1218.4
7.925000	1233.1
7.928750	1174.0
7.932500	1208.7
7.936250	1266.3
7.940000	1265.0
7.943750	1278.1
7.947500	1205.8
7.951250	1227.6
7.955000	1229.2
7.958750	1219.9
7.962500	1235.6
7.966250	1239.4
7.970000	1209.8
7.973750	1241.2
7.977500	1293.8
7.981250	1265.6
7.985000	1245.8
7.988750	1267.4
7.992500	1259.9
7.996250	1262.7
8.000000	1257.4
8.003750	1276.6
8.007500	1266.5
8.011250	1305.0
8.015000	1269.7
8.018750	1266.1
8.022500	1231.5
8.026250	1310.2
8.030000	1274.1
8.033750	1239.7
8.037500	1243.8
8.041250	1206.8
8.045000	1238.9
8.048750	1240.1
8.052500	1257.2
8.056250	1227.9
8.060000	1203.5
8.063750	1253.5
8.067500	1174.7
8.071250	1282.4
8.075000	1225.7
8.078750	1198.3
8.082500	1264.8
8.086250	1267.6
8.090000	1237.1
8.093750	1275.5
8.097500	1213.0
8.101250	1247.8
8.105000	1229.8
8.108750	1211.5
8.112500	1219.2
8.116250	1303.0
8.120000	1260.0
8.123750	1170.2
8.127500	1262.2
8.131250	1150.6
8.135000	1177.0
8.138750	1242.0
8.142500	1287.3
8.146250	1243.9
8.150000	1197.1
8.153750	1277.3
8.157500	1302.4
8.161250	1271.8
8.165000	1250.5
8.168750	1192.6
8.172500	1221.7
8.176250	1265.6
8.180000	1237.0
8.183750	1301.7
8.187500	1296.2
8.191250	1232.4
8.195000	1149.3
8.198750	1254.4
8.202500	1247.5
8.206250	1219.7
8.210000	1273.3
8.213750	1263.2
8.217500	1292.2
8.221250	1191.0
8.225000	1210.8
8.228750	1238.1
8.232500	1162.8
8.236250	1216.4
8.240000	1204.4
8.243750	1308.6
8.247500	1247.6
8.251250	1276.5
8.255000	1219.4
8.258750	1246.2
8.262500	1268.5
8.266250	1287.7
8.270000	1252.5
8.273750	1257.3
8.277500	1244.1
8.281250	1276.9
8.285000	1199.6
8.288750	1233.8
8.292500	1225.4
8.296250	1244.9
8.300000	1239.9
8.303750	1177.3
8.307500	1220.8
8.311250	1223.1
8.315000	1223.6
8.318750	1281.0
8.322500	1276.4
8.326250	1218.8
8.330000	1273.4
8.333750	1258.7
8.337500	1218.6
8.341250	1211.6
8.345000	1231.7
8.348750	1208.7
8.352500	1231.7
8.356250	1232.0
8.360000	1269.0
8.363750	1241.1
8.367500	1199.2
8.371250	1329.8
8.375000	1260.8
8.378750	1226.7
8.382500	1262.0
8.386250	1274.5
8.390000	1175.6
8.393750	1289.3
8.397500	1216.5
8.401250	1245.0
8.405000	1234.6
8.408750	1279.8
8.412500	1295.8
8.416250	1281.3
8.420000	1306.1
8.423750	1219.9
8.427500	1195.2
8.431250	1286.7
8.435000	1343.3
8.438750	1222.7
8.442500	1239.1
8.446250	1301.6
8.450000	1235.4
8.453750	1286.1
8.457500	1238.8
8.461250	1290.2
8.465000	1268.2
8.468750	1272.8
8.472500	1228.4
8.476250	1323.5
8.480000	1300.0
8.483750	1258.8
8.487500	1253.6
8.491250	1263.4
8.495000	1236.4
8.498750	1232.3
8.502500	1256.2
8.506250	1272.0
8.510000	1227.4
8.513750	1316.3
8.517500	1256.1
8.521250	1281.0
8.525000	1185.9
8.528750	1280.4
8.532500	1278.3
8.536250	1336.5
8.540000	1259.6
8.543750	1240.7
8.547500	1319.3
8.551250	1264.5
8.555000	1251.8
8.558750	1296.9
8.562500	1250.5
8.566250	1257.2
8.570000	1295.9
8.573750	1298.4
8.577500	1306.9
8.581250	1267.3
8.585000	1248.2
8.588750	1287.0
8.592500	1257.3
8.596250	1273.0
8.600000	1288.2
8.603750	1314.5
8.607500	1272.8
8.611250	1324.8
8.615000	1257.7
8.618750	1255.4
8.622500	1258.6
8.626250	1291.0
8.630000	1257.3
8.633750	1268.1
8.637500	1354.2
8.641250	1260.4
8.645000	1273.9
8.648750	1356.0
8.652500	1288.3
8.656250	1305.4
8.660000	1263.1
8.663750	1327.3
8.667500	1330.2
8.671250	1353.1
8.675000	1355.4
8.678750	1237.1
8.682500	1276.8
8.686250	1290.9
8.690000	1316.6
8.693750	1306.0
8.697500	1336.9
8.701250	1330.4
8.705000	1278.8
8.708750	1306.8
8.712500	1295.5
8.716250	1304.3
8.720000	1324.2
8.723750	1311.8
8.727500	1344.0
8.731250	1371.1
8.735000	1332.7
8.738750	1308.1
8.742500	1410.4
8.746250	1299.4
8.750000	1303.8
8.753750	1410.2
8.757500	1325.8
8.761250	1372.9
8.765000	1375.3
8.768750	1438.8
8.772500	1400.2
8.776250	1306.2
8.780000	1395.7
8.783750	1445.3
8.787500	1415.8
8.791250	1399.8
8.795000	1402.9
8.798750	1412.7
8.802500	1459.0
8.806250	1374.1
8.810000	1428.0
8.813750	1381.3
8.817500	1395.7
8.821250	1457.5
8.825000	1424.7
8.828750	1428.4
8.832500	1519.2
8.836250	1489.7
8.840000	1550.2
8.843750	1563.2
8.847500	1418.5
8.851250	1483.7
8.855000	1499.5
8.858750	1552.6
8.862500	1606.2
8.866250	1571.7
8.870000	1529.4
8.873750	1622.5
8.877500	1615.6
8.881250	1612.4
8.885000	1604.1
8.888750	1603.4
8.892500	1660.9
8.896250	1738.4
8.900000	1705.3
8.903750	1791.4
8.907500	1767.1
8.911250	1731.0
8.915000	1795.0
8.918750	1890.0
8.922500	1910.0
8.926250	1946.0
8.930000	1970.5
8.933750	2037.1
8.937500	2081.4
8.941250	2152.7
8.945000	2156.3
8.948750	2223.6
8.952500	2311.5
8.956250	2453.0
8.960000	2471.6
8.963750	2619.0
8.967500	2648.7
8.971250	2870.4
8.975000	3023.2
8.978750	3182.0
8.982500	3265.3
8.986250	3381.6
8.990000	3650.3
8.993750	3967.6
8.997500	4063.2
9.001250	4413.4
9.005000	4642.4
9.008750	4792.9
9.012500	5111.0
9.016250	5343.6
9.020000	5639.8
9.023750	5696.5
9.027500	5922.6
9.031250	5985.6
9.035000	6106.1
9.038750	6087.7
9.042500	6220.2
9.046250	6174.8
9.050000	6160.0
9.053750	6156.7
9.057500	6206.9
9.061250	6126.7
9.065000	5994.5
9.068750	5966.8
9.072500	5965.2
9.076250	5767.5
9.080000	5776.5
9.083750	5479.9
9.087500	5469.6
9.091250	5338.2
9.095000	5165.3
9.098750	5061.5
9.102500	4961.9
9.106250	4845.2
9.110000	4745.2
9.113750	4607.5
9.117500	4405.4
9.121250	4310.5
9.125000	4113.5
9.128750	3852.2
9.132500	3859.3
9.136250	3587.4
9.140000	3520.1
9.143750	3379.6
9.147500	3196.0
9.151250	3125.9
9.155000	3000.9
9.158750	2868.9
9.162500	2835.3
9.166250	2696.3
9.170000	2638.1
9.173750	2531.0
9.177500	2388.8
9.181250	2304.9
9.185000	2278.4
9.188750	2212.1
9.192500	2106.3
9.196250	2079.6
9.200000	2012.6
9.203750	1967.4
9.207500	2050.7
9.211250	1951.4
9.215000	1880.7
9.218750	1901.8
9.222500	1836.7
9.226250	1804.6
9.230000	1739.4
9.233750	1726.9
9.237500	1783.6
9.241250	1722.0
9.245000	1675.0
9.248750	1703.5
9.252500	1710.6
9.256250	1612.5
9.260000	1606.6
9.263750	1608.2
9.267500	1666.2
9.271250	1573.3
9.275000	1575.1
9.278750	1536.7
9.282500	1502.7
9.286250	1529.4
9.290000	1502.1
9.293750	1546.9
9.297500	1528.6
9.301250	1439.2
9.305000	1432.3
9.308750	1487.2
9.312500	1438.9
9.316250	1367.2
9.320000	1409.4
9.323750	1492.2
9.327500	1519.2
9.331250	1509.8
9.335000	1462.2
9.338750	1419.0
9.342500	1433.0
9.346250	1424.7
9.350000	1392.5
9.353750	1456.9
9.357500	1387.5
9.361250	1396.4
9.365000	1375.6
9.368750	1316.8
9.372500	1377.7
9.376250	1387.3
9.380000	1393.7
9.383750	1449.8
9.387500	1404.8
9.391250	1375.3
9.395000	1276.1
9.398750	1364.8
9.402500	1339.6
9.406250	1329.5
9.410000	1389.5
9.413750	1320.5
9.417500	1346.9
9.421250	1334.3
9.425000	1301.1
9.428750	1389.2
9.432500	1385.2
9.436250	1333.8
9.440000	1359.2
9.443750	1278.6
9.447500	1337.4
9.451250	1358.0
9.455000	1312.1
9.458750	1313.7
9.462500	1328.9
9.466250	1311.7
9.470000	1335.2
9.473750	1370.1
9.477500	1351.6
9.481250	1283.5
9.485000	1305.5
9.488750	1257.0
9.492500	1281.4
9.496250	1345.4
[truncated: 18,801 more rows]
