# Supplementary material for: pdCIFplotter: visualizing powder diffraction data in pdCIF format
Source: J Appl Crystallogr. 2022 May 25;55(Pt 3):631–7. doi: 10.1107/S1600576722003478 (PMC9172038; doi:10.1107/S1600576722003478)
Supplement: Supplementary file 5 [file j-55-00631-sup5.zip › fourth/xy_data/LK-N1_082-082_mergeRollSum.xy]

2.000000	429.0
2.003750	443.7
2.007500	424.2
2.011250	428.3
2.015000	405.9
2.018750	413.6
2.022500	439.3
2.026250	428.9
2.030000	430.5
2.033750	438.5
2.037500	413.1
2.041250	445.6
2.045000	441.7
2.048750	442.4
2.052500	435.5
2.056250	398.8
2.060000	434.5
2.063750	470.5
2.067500	424.3
2.071250	438.1
2.075000	466.8
2.078750	476.8
2.082500	467.0
2.086250	438.4
2.090000	461.3
2.093750	476.2
2.097500	438.9
2.101250	457.0
2.105000	461.3
2.108750	433.7
2.112500	486.5
2.116250	467.5
2.120000	464.4
2.123750	470.1
2.127500	460.2
2.131250	509.0
2.135000	494.3
2.138750	497.5
2.142500	500.2
2.146250	474.1
2.150000	493.5
2.153750	491.1
2.157500	476.9
2.161250	466.7
2.165000	489.8
2.168750	477.8
2.172500	472.3
2.176250	444.4
2.180000	468.1
2.183750	562.7
2.187500	493.4
2.191250	493.6
2.195000	519.3
2.198750	491.9
2.202500	500.0
2.206250	515.6
2.210000	552.4
2.213750	495.8
2.217500	502.0
2.221250	522.7
2.225000	502.4
2.228750	495.8
2.232500	511.0
2.236250	568.2
2.240000	527.0
2.243750	535.8
2.247500	564.2
2.251250	550.8
2.255000	529.5
2.258750	503.4
2.262500	497.8
2.266250	525.0
2.270000	566.9
2.273750	526.8
2.277500	512.4
2.281250	563.8
2.285000	596.9
2.288750	575.0
2.292500	532.5
2.296250	576.5
2.300000	553.1
2.303750	580.5
2.307500	575.8
2.311250	583.8
2.315000	621.9
2.318750	660.8
2.322500	680.4
2.326250	657.3
2.330000	666.2
2.333750	665.6
2.337500	723.5
2.341250	752.7
2.345000	779.6
2.348750	706.4
2.352500	770.5
2.356250	841.0
2.360000	820.2
2.363750	742.5
2.367500	818.6
2.371250	860.8
2.375000	865.8
2.378750	840.2
2.382500	854.9
2.386250	834.4
2.390000	896.1
2.393750	954.2
2.397500	922.5
2.401250	956.8
2.405000	959.0
2.408750	1019.4
2.412500	1037.8
2.416250	1067.2
2.420000	1027.7
2.423750	1043.5
2.427500	1107.8
2.431250	1109.0
2.435000	1133.7
2.438750	1150.6
2.442500	1227.0
2.446250	1220.8
2.450000	1224.0
2.453750	1283.3
2.457500	1290.8
2.461250	1337.6
2.465000	1327.5
2.468750	1361.3
2.472500	1419.8
2.476250	1471.4
2.480000	1493.4
2.483750	1524.9
2.487500	1551.2
2.491250	1580.1
2.495000	1582.4
2.498750	1707.3
2.502500	1740.6
2.506250	1741.8
2.510000	1781.5
2.513750	1748.0
2.517500	1895.1
2.521250	1905.9
2.525000	1924.3
2.528750	1895.9
2.532500	1974.4
2.536250	1992.7
2.540000	2012.6
2.543750	2133.2
2.547500	2172.6
2.551250	2073.2
2.555000	2110.4
2.558750	2126.2
2.562500	2121.1
2.566250	2132.4
2.570000	2165.6
2.573750	2172.0
2.577500	2281.3
2.581250	2190.1
2.585000	2163.5
2.588750	2251.8
2.592500	2172.2
2.596250	2213.5
2.600000	2236.3
2.603750	2148.7
2.607500	2163.9
2.611250	2200.6
2.615000	2302.8
2.618750	2144.4
2.622500	2190.9
2.626250	2208.5
2.630000	2168.9
2.633750	2139.9
2.637500	2113.6
2.641250	2210.8
2.645000	2248.0
2.648750	2117.2
2.652500	2037.2
2.656250	2183.3
2.660000	2207.6
2.663750	2185.1
2.667500	2127.5
2.671250	2277.6
2.675000	2125.2
2.678750	2155.3
2.682500	2179.1
2.686250	2177.4
2.690000	2145.2
2.693750	2184.4
2.697500	2165.2
2.701250	2106.5
2.705000	2175.8
2.708750	2162.5
2.712500	2141.2
2.716250	2148.3
2.720000	2186.9
2.723750	2096.6
2.727500	2141.5
2.731250	2115.8
2.735000	2144.2
2.738750	2212.4
2.742500	2142.4
2.746250	2207.2
2.750000	2141.3
2.753750	2129.0
2.757500	2157.6
2.761250	2195.0
2.765000	2172.3
2.768750	2164.1
2.772500	2107.0
2.776250	2077.1
2.780000	2180.1
2.783750	2131.9
2.787500	2149.5
2.791250	2113.7
2.795000	2113.6
2.798750	2109.5
2.802500	2080.8
2.806250	2077.9
2.810000	2166.1
2.813750	2100.3
2.817500	2111.5
2.821250	2048.6
2.825000	2101.5
2.828750	2114.7
2.832500	2176.9
2.836250	2110.5
2.840000	2093.1
2.843750	2116.6
2.847500	2095.0
2.851250	2009.3
2.855000	2145.3
2.858750	2135.2
2.862500	2046.3
2.866250	2007.0
2.870000	2149.0
2.873750	2085.7
2.877500	2039.5
2.881250	2091.3
2.885000	2092.9
2.888750	2084.6
2.892500	2065.7
2.896250	2095.3
2.900000	2089.4
2.903750	2051.8
2.907500	2044.1
2.911250	2109.8
2.915000	2088.4
2.918750	2063.9
2.922500	2083.7
2.926250	2095.2
2.930000	2052.2
2.933750	2042.8
2.937500	2019.6
2.941250	2060.8
2.945000	2023.0
2.948750	2136.2
2.952500	2051.0
2.956250	2007.7
2.960000	2025.8
2.963750	2052.4
2.967500	2084.5
2.971250	2023.8
2.975000	2047.0
2.978750	2046.5
2.982500	2043.7
2.986250	2006.2
2.990000	2007.3
2.993750	1946.4
2.997500	2026.8
3.001250	2055.4
3.005000	1971.6
3.008750	1972.1
3.012500	2037.0
3.016250	1977.3
3.020000	1973.1
3.023750	2031.5
3.027500	2033.5
3.031250	1944.0
3.035000	2005.1
3.038750	2044.9
3.042500	2044.4
3.046250	2007.7
3.050000	2003.6
3.053750	2001.7
3.057500	1971.3
3.061250	1983.5
3.065000	1990.9
3.068750	1996.9
3.072500	1962.8
3.076250	1994.4
3.080000	1976.7
3.083750	1964.8
3.087500	1985.6
3.091250	1958.6
3.095000	1956.2
3.098750	2001.0
3.102500	2009.6
3.106250	1987.1
3.110000	1980.7
3.113750	1909.9
3.117500	1914.4
3.121250	1961.7
3.125000	1972.5
3.128750	1973.4
3.132500	1918.4
3.136250	1915.4
3.140000	1996.2
3.143750	1992.6
3.147500	1935.3
3.151250	1896.6
3.155000	1969.4
3.158750	1990.0
3.162500	1928.8
3.166250	2058.2
3.170000	2015.4
3.173750	1845.2
3.177500	1907.9
3.181250	1914.0
3.185000	1927.9
3.188750	1954.9
3.192500	1943.5
3.196250	1937.2
3.200000	1924.8
3.203750	1926.3
3.207500	1948.4
3.211250	1828.6
3.215000	1880.7
3.218750	1949.9
3.222500	1891.8
3.226250	1936.7
3.230000	1996.3
3.233750	1950.2
3.237500	1911.0
3.241250	1913.7
3.245000	1984.2
3.248750	1965.2
3.252500	1991.0
3.256250	1937.5
3.260000	1977.1
3.263750	1950.8
3.267500	1878.0
3.271250	1956.9
3.275000	1973.5
3.278750	1945.0
3.282500	1885.9
3.286250	1911.1
3.290000	1895.0
3.293750	1867.7
3.297500	1871.1
3.301250	1902.7
3.305000	1885.0
3.308750	1827.9
3.312500	1917.2
3.316250	1908.9
3.320000	1886.8
3.323750	1863.5
3.327500	1863.2
3.331250	1911.8
3.335000	1907.7
3.338750	1935.3
3.342500	1928.8
3.346250	1909.9
3.350000	1864.4
3.353750	1865.0
3.357500	1862.8
3.361250	1830.6
3.365000	1892.0
3.368750	1840.8
3.372500	1889.3
3.376250	1886.2
3.380000	1814.1
3.383750	1839.3
3.387500	1885.9
3.391250	1898.8
3.395000	1848.2
3.398750	1856.3
3.402500	1844.8
3.406250	1841.0
3.410000	1818.7
3.413750	1866.1
3.417500	1848.4
3.421250	1770.7
3.425000	1808.2
3.428750	1844.2
3.432500	1889.2
3.436250	1895.6
3.440000	1836.7
3.443750	1815.3
3.447500	1813.3
3.451250	1816.8
3.455000	1777.2
3.458750	1767.6
3.462500	1784.8
3.466250	1870.0
3.470000	1860.2
3.473750	1860.9
3.477500	1908.4
3.481250	1885.4
3.485000	1842.0
3.488750	1832.0
3.492500	1832.9
3.496250	1802.3
3.500000	1786.5
3.503750	1804.5
3.507500	1804.6
3.511250	1823.1
3.515000	1817.5
3.518750	1834.8
3.522500	1809.0
3.526250	1764.6
3.530000	1723.7
3.533750	1804.4
3.537500	1911.0
3.541250	1722.2
3.545000	1723.6
3.548750	1786.1
3.552500	1850.1
3.556250	1830.9
3.560000	1865.9
3.563750	1844.7
3.567500	1794.1
3.571250	1834.3
3.575000	1855.2
3.578750	1803.5
3.582500	1811.5
3.586250	1804.5
3.590000	1861.2
3.593750	1813.2
3.597500	1793.5
3.601250	1798.2
3.605000	1747.3
3.608750	1771.5
3.612500	1795.0
3.616250	1762.8
3.620000	1856.6
3.623750	1774.2
3.627500	1775.8
3.631250	1748.0
3.635000	1739.5
3.638750	1770.0
3.642500	1849.4
3.646250	1798.1
3.650000	1786.5
3.653750	1719.7
3.657500	1800.3
3.661250	1830.2
3.665000	1762.0
3.668750	1701.1
3.672500	1823.4
3.676250	1805.4
3.680000	1753.2
3.683750	1782.3
3.687500	1758.1
3.691250	1714.0
3.695000	1799.6
3.698750	1765.0
3.702500	1732.9
3.706250	1699.7
3.710000	1670.0
3.713750	1734.3
3.717500	1750.3
3.721250	1740.6
3.725000	1697.9
3.728750	1758.8
3.732500	1762.1
3.736250	1680.4
3.740000	1789.2
3.743750	1750.2
3.747500	1799.5
3.751250	1725.1
3.755000	1713.7
3.758750	1776.8
3.762500	1755.7
3.766250	1771.6
3.770000	1750.0
3.773750	1757.5
3.777500	1685.4
3.781250	1721.5
3.785000	1661.7
3.788750	1746.0
3.792500	1780.9
3.796250	1787.0
3.800000	1730.3
3.803750	1723.5
3.807500	1680.4
3.811250	1656.7
3.815000	1703.8
3.818750	1794.1
3.822500	1758.8
3.826250	1700.3
3.830000	1746.0
3.833750	1623.2
3.837500	1768.5
3.841250	1715.8
3.845000	1746.9
3.848750	1762.1
3.852500	1598.5
3.856250	1684.1
3.860000	1625.2
3.863750	1703.7
3.867500	1695.9
3.871250	1730.5
3.875000	1721.4
3.878750	1744.1
3.882500	1711.7
3.886250	1712.6
3.890000	1675.3
3.893750	1698.5
3.897500	1689.4
3.901250	1806.1
3.905000	1639.7
3.908750	1671.3
3.912500	1726.8
3.916250	1698.3
3.920000	1703.5
3.923750	1682.4
3.927500	1630.5
3.931250	1647.9
3.935000	1643.5
3.938750	1713.0
3.942500	1728.5
3.946250	1663.5
3.950000	1588.1
3.953750	1693.8
3.957500	1697.6
3.961250	1780.3
3.965000	1715.2
3.968750	1652.9
3.972500	1689.9
3.976250	1664.9
3.980000	1659.8
3.983750	1661.8
3.987500	1741.8
3.991250	1690.4
3.995000	1593.7
3.998750	1654.6
4.002500	1603.1
4.006250	1660.0
4.010000	1658.6
4.013750	1622.9
4.017500	1609.7
4.021250	1637.3
4.025000	1716.4
4.028750	1659.0
4.032500	1681.6
4.036250	1698.4
4.040000	1742.5
4.043750	1642.4
4.047500	1628.9
4.051250	1607.7
4.055000	1638.4
4.058750	1641.8
4.062500	1618.4
4.066250	1685.1
4.070000	1641.0
4.073750	1630.1
4.077500	1624.3
4.081250	1613.4
4.085000	1685.1
4.088750	1592.4
4.092500	1595.4
4.096250	1616.3
4.100000	1614.2
4.103750	1611.4
4.107500	1558.8
4.111250	1595.0
4.115000	1660.4
4.118750	1617.5
4.122500	1601.6
4.126250	1661.4
4.130000	1678.7
4.133750	1620.9
4.137500	1670.6
4.141250	1591.4
4.145000	1628.3
4.148750	1654.6
4.152500	1658.3
4.156250	1619.9
4.160000	1659.1
4.163750	1646.3
4.167500	1631.3
4.171250	1621.1
4.175000	1607.4
4.178750	1633.5
4.182500	1580.9
4.186250	1614.8
4.190000	1658.5
4.193750	1597.2
4.197500	1640.7
4.201250	1626.5
4.205000	1663.9
4.208750	1634.8
4.212500	1633.9
4.216250	1618.3
4.220000	1592.4
4.223750	1570.3
4.227500	1641.0
4.231250	1573.1
4.235000	1592.0
4.238750	1566.8
4.242500	1607.3
4.246250	1620.8
4.250000	1624.2
4.253750	1561.3
4.257500	1546.0
4.261250	1590.3
4.265000	1562.6
4.268750	1636.5
4.272500	1598.9
4.276250	1599.2
4.280000	1617.3
4.283750	1583.8
4.287500	1557.5
4.291250	1568.3
4.295000	1544.6
4.298750	1586.1
4.302500	1638.2
4.306250	1583.7
4.310000	1621.5
4.313750	1577.9
4.317500	1552.8
4.321250	1597.3
4.325000	1570.0
4.328750	1527.4
4.332500	1558.7
4.336250	1566.9
4.340000	1538.5
4.343750	1546.1
4.347500	1532.1
4.351250	1611.4
4.355000	1590.8
4.358750	1533.5
4.362500	1586.5
4.366250	1594.0
4.370000	1484.8
4.373750	1550.5
4.377500	1587.6
4.381250	1582.8
4.385000	1486.5
4.388750	1572.7
4.392500	1554.9
4.396250	1508.9
4.400000	1541.3
4.403750	1590.5
4.407500	1621.8
4.411250	1540.1
4.415000	1541.3
4.418750	1580.0
4.422500	1545.8
4.426250	1514.1
4.430000	1491.5
4.433750	1558.5
4.437500	1574.9
4.441250	1568.1
4.445000	1559.7
4.448750	1563.6
4.452500	1549.0
4.456250	1546.5
4.460000	1548.7
4.463750	1560.8
4.467500	1542.9
4.471250	1486.2
4.475000	1567.9
4.478750	1534.9
4.482500	1578.0
4.486250	1519.9
4.490000	1497.1
4.493750	1553.3
4.497500	1569.8
4.501250	1580.5
4.505000	1625.9
4.508750	1537.5
4.512500	1505.4
4.516250	1561.5
4.520000	1518.5
4.523750	1510.9
4.527500	1493.7
4.531250	1591.3
4.535000	1531.2
4.538750	1530.0
4.542500	1572.1
4.546250	1545.0
4.550000	1549.4
4.553750	1510.9
4.557500	1505.3
4.561250	1508.3
4.565000	1464.3
4.568750	1523.6
4.572500	1543.6
4.576250	1550.4
4.580000	1569.8
4.583750	1545.5
4.587500	1544.0
4.591250	1541.8
4.595000	1524.2
4.598750	1552.0
4.602500	1498.1
4.606250	1517.5
4.610000	1540.9
4.613750	1434.2
4.617500	1476.7
4.621250	1586.5
4.625000	1504.5
4.628750	1485.1
4.632500	1499.8
4.636250	1498.1
4.640000	1504.4
4.643750	1541.7
4.647500	1500.5
4.651250	1529.2
4.655000	1492.1
4.658750	1470.8
4.662500	1517.6
4.666250	1520.6
4.670000	1473.1
4.673750	1511.8
4.677500	1581.6
4.681250	1477.5
4.685000	1539.0
4.688750	1560.7
4.692500	1555.0
4.696250	1458.8
4.700000	1428.5
4.703750	1476.7
4.707500	1460.6
4.711250	1508.0
4.715000	1524.9
4.718750	1563.5
4.722500	1479.8
4.726250	1511.3
4.730000	1510.6
4.733750	1573.1
4.737500	1484.8
4.741250	1468.6
4.745000	1523.4
4.748750	1462.0
4.752500	1490.7
4.756250	1505.5
4.760000	1504.6
4.763750	1461.9
4.767500	1532.9
4.771250	1532.2
4.775000	1562.3
4.778750	1529.6
4.782500	1512.2
4.786250	1540.2
4.790000	1486.2
4.793750	1456.5
4.797500	1416.8
4.801250	1517.5
4.805000	1569.4
4.808750	1512.5
4.812500	1467.3
4.816250	1467.7
4.820000	1486.2
4.823750	1516.4
4.827500	1436.6
4.831250	1448.2
4.835000	1495.3
4.838750	1493.0
4.842500	1496.6
4.846250	1481.4
4.850000	1453.5
4.853750	1410.5
4.857500	1408.3
4.861250	1432.7
4.865000	1450.8
4.868750	1510.4
4.872500	1503.7
4.876250	1405.3
4.880000	1475.7
4.883750	1466.0
4.887500	1494.9
4.891250	1464.0
4.895000	1460.1
4.898750	1493.2
4.902500	1454.4
4.906250	1478.8
4.910000	1504.2
4.913750	1443.3
4.917500	1474.2
4.921250	1475.5
4.925000	1402.2
4.928750	1472.9
4.932500	1487.0
4.936250	1419.3
4.940000	1477.7
4.943750	1439.9
4.947500	1478.2
4.951250	1447.3
4.955000	1477.8
4.958750	1481.6
4.962500	1397.1
4.966250	1409.8
4.970000	1414.5
4.973750	1449.4
4.977500	1436.2
4.981250	1496.3
4.985000	1427.2
4.988750	1455.0
4.992500	1420.6
4.996250	1450.2
5.000000	1472.2
5.003750	1496.3
5.007500	1445.3
5.011250	1400.6
5.015000	1392.0
5.018750	1429.5
5.022500	1451.5
5.026250	1395.7
5.030000	1441.1
5.033750	1433.6
5.037500	1431.5
5.041250	1436.7
5.045000	1483.0
5.048750	1455.1
5.052500	1465.8
5.056250	1440.0
5.060000	1478.2
5.063750	1441.9
5.067500	1367.8
5.071250	1385.2
5.075000	1429.8
5.078750	1436.9
5.082500	1442.4
5.086250	1400.1
5.090000	1369.3
5.093750	1373.6
5.097500	1383.6
5.101250	1406.3
5.105000	1407.6
5.108750	1460.8
5.112500	1455.3
5.116250	1466.0
5.120000	1381.1
5.123750	1483.9
5.127500	1495.7
5.131250	1433.9
5.135000	1443.2
5.138750	1426.4
5.142500	1373.1
5.146250	1442.1
5.150000	1436.6
5.153750	1439.5
5.157500	1468.7
5.161250	1387.8
5.165000	1406.7
5.168750	1474.8
5.172500	1404.6
5.176250	1385.3
5.180000	1439.1
5.183750	1422.5
5.187500	1457.0
5.191250	1431.0
5.195000	1410.9
5.198750	1418.5
5.202500	1413.2
5.206250	1459.1
5.210000	1455.3
5.213750	1333.1
5.217500	1442.0
5.221250	1357.8
5.225000	1451.9
5.228750	1442.6
5.232500	1445.4
5.236250	1461.8
5.240000	1426.7
5.243750	1433.0
5.247500	1411.6
5.251250	1487.5
5.255000	1425.8
5.258750	1442.5
5.262500	1432.4
5.266250	1521.7
5.270000	1436.1
5.273750	1429.2
5.277500	1413.0
5.281250	1386.2
5.285000	1376.6
5.288750	1396.7
5.292500	1370.0
5.296250	1409.8
5.300000	1425.0
5.303750	1333.2
5.307500	1479.4
5.311250	1387.5
5.315000	1380.3
5.318750	1381.1
5.322500	1402.2
5.326250	1404.6
5.330000	1452.2
5.333750	1348.0
5.337500	1426.7
5.341250	1434.2
5.345000	1385.7
5.348750	1453.7
5.352500	1391.1
5.356250	1435.8
5.360000	1336.5
5.363750	1348.9
5.367500	1424.0
5.371250	1359.4
5.375000	1453.4
5.378750	1404.9
5.382500	1352.6
5.386250	1359.3
5.390000	1380.2
5.393750	1442.5
5.397500	1432.3
5.401250	1400.4
5.405000	1369.5
5.408750	1410.0
5.412500	1443.3
5.416250	1406.3
5.420000	1428.7
5.423750	1370.6
5.427500	1311.2
5.431250	1416.0
5.435000	1396.5
5.438750	1398.7
5.442500	1391.7
5.446250	1393.9
5.450000	1420.1
5.453750	1428.2
5.457500	1356.4
5.461250	1371.2
5.465000	1356.5
5.468750	1357.1
5.472500	1345.7
5.476250	1366.3
5.480000	1374.4
5.483750	1334.0
5.487500	1357.9
5.491250	1410.5
5.495000	1348.5
5.498750	1299.6
5.502500	1369.5
5.506250	1377.5
5.510000	1365.1
5.513750	1366.0
5.517500	1304.0
5.521250	1376.4
5.525000	1373.3
5.528750	1367.5
5.532500	1402.7
5.536250	1387.7
5.540000	1426.6
5.543750	1430.6
5.547500	1324.1
5.551250	1394.7
5.555000	1390.4
5.558750	1421.7
5.562500	1383.2
5.566250	1271.7
5.570000	1375.7
5.573750	1387.1
5.577500	1449.1
5.581250	1395.8
5.585000	1284.2
5.588750	1501.7
5.592500	1351.7
5.596250	1389.2
5.600000	1369.3
5.603750	1358.0
5.607500	1312.8
5.611250	1348.7
5.615000	1310.6
5.618750	1356.0
5.622500	1394.0
5.626250	1289.8
5.630000	1354.0
5.633750	1390.2
5.637500	1360.3
5.641250	1403.4
5.645000	1425.0
5.648750	1488.7
5.652500	1366.3
5.656250	1367.8
5.660000	1512.6
5.663750	1481.7
5.667500	1409.5
5.671250	1346.6
5.675000	1405.2
5.678750	1430.5
5.682500	1355.2
5.686250	1415.4
5.690000	1452.9
5.693750	1450.4
5.697500	1473.4
5.701250	1429.3
5.705000	1423.3
5.708750	1464.4
5.712500	1520.0
5.716250	1439.0
5.720000	1357.9
5.723750	1371.2
5.727500	1406.2
5.731250	1476.1
5.735000	1365.9
5.738750	1329.0
5.742500	1363.7
5.746250	1356.7
5.750000	1413.8
5.753750	1394.9
5.757500	1325.6
5.761250	1339.0
5.765000	1301.6
5.768750	1346.2
5.772500	1338.9
5.776250	1383.7
5.780000	1288.1
5.783750	1357.8
5.787500	1376.7
5.791250	1362.7
5.795000	1403.4
5.798750	1417.9
5.802500	1355.8
5.806250	1344.1
5.810000	1345.5
5.813750	1332.2
5.817500	1251.6
5.821250	1269.1
5.825000	1292.6
5.828750	1336.7
5.832500	1293.5
5.836250	1275.2
5.840000	1333.5
5.843750	1315.3
5.847500	1287.8
5.851250	1338.9
5.855000	1262.2
5.858750	1307.0
5.862500	1230.2
5.866250	1388.2
5.870000	1387.4
5.873750	1269.8
5.877500	1328.6
5.881250	1375.3
5.885000	1318.7
5.888750	1304.3
5.892500	1301.6
5.896250	1320.6
5.900000	1313.3
5.903750	1362.1
5.907500	1360.0
5.911250	1287.8
5.915000	1352.6
5.918750	1329.7
5.922500	1329.6
5.926250	1327.0
5.930000	1258.1
5.933750	1324.6
5.937500	1393.8
5.941250	1338.1
5.945000	1341.6
5.948750	1324.5
5.952500	1303.6
5.956250	1314.7
5.960000	1330.7
5.963750	1332.8
5.967500	1302.6
5.971250	1300.1
5.975000	1304.2
5.978750	1314.5
5.982500	1343.8
5.986250	1276.8
5.990000	1309.2
5.993750	1310.5
5.997500	1354.6
6.001250	1330.6
6.005000	1350.4
6.008750	1335.4
6.012500	1311.6
6.016250	1411.8
6.020000	1373.0
6.023750	1348.3
6.027500	1321.0
6.031250	1290.7
6.035000	1273.6
6.038750	1367.0
6.042500	1355.2
6.046250	1346.6
6.050000	1394.4
6.053750	1294.3
6.057500	1294.5
6.061250	1313.5
6.065000	1297.1
6.068750	1290.5
6.072500	1402.4
6.076250	1352.9
6.080000	1287.8
6.083750	1292.9
6.087500	1263.4
6.091250	1367.3
6.095000	1282.9
6.098750	1327.6
6.102500	1401.2
6.106250	1299.4
6.110000	1359.8
6.113750	1358.4
6.117500	1279.3
6.121250	1330.6
6.125000	1380.6
6.128750	1276.9
6.132500	1294.8
6.136250	1312.0
6.140000	1324.8
6.143750	1291.0
6.147500	1228.0
6.151250	1204.9
6.155000	1215.7
6.158750	1324.4
6.162500	1322.7
6.166250	1296.9
6.170000	1321.0
6.173750	1321.5
6.177500	1310.4
6.181250	1313.1
6.185000	1320.6
6.188750	1295.3
6.192500	1300.4
6.196250	1267.5
6.200000	1310.1
6.203750	1293.2
6.207500	1321.5
6.211250	1323.9
6.215000	1299.8
6.218750	1285.7
6.222500	1336.7
6.226250	1319.1
6.230000	1259.3
6.233750	1354.0
6.237500	1300.4
6.241250	1294.6
6.245000	1250.5
6.248750	1283.1
6.252500	1297.1
6.256250	1231.0
6.260000	1287.6
6.263750	1325.5
6.267500	1262.1
6.271250	1323.7
6.275000	1258.3
6.278750	1243.1
6.282500	1355.9
6.286250	1313.9
6.290000	1248.2
6.293750	1321.2
6.297500	1315.0
6.301250	1285.4
6.305000	1289.1
6.308750	1348.2
6.312500	1305.3
6.316250	1310.3
6.320000	1280.5
6.323750	1260.9
6.327500	1331.4
6.331250	1332.4
6.335000	1290.1
6.338750	1222.3
6.342500	1271.4
6.346250	1268.0
6.350000	1328.0
6.353750	1269.4
6.357500	1309.3
6.361250	1264.8
6.365000	1185.8
6.368750	1280.8
6.372500	1298.2
6.376250	1310.5
6.380000	1345.7
6.383750	1263.5
6.387500	1290.1
6.391250	1283.0
6.395000	1283.4
6.398750	1284.4
6.402500	1244.6
6.406250	1218.7
6.410000	1334.7
6.413750	1294.0
6.417500	1270.7
6.421250	1256.9
6.425000	1277.3
6.428750	1312.2
6.432500	1292.2
6.436250	1298.2
6.440000	1283.5
6.443750	1228.2
6.447500	1282.8
6.451250	1237.5
6.455000	1279.3
6.458750	1280.6
6.462500	1304.7
6.466250	1277.4
6.470000	1313.0
6.473750	1230.8
6.477500	1219.6
6.481250	1311.2
6.485000	1282.0
6.488750	1286.6
6.492500	1280.0
6.496250	1262.7
6.500000	1284.0
6.503750	1227.8
6.507500	1285.2
6.511250	1248.9
6.515000	1319.2
6.518750	1307.3
6.522500	1257.6
6.526250	1273.3
6.530000	1334.7
6.533750	1268.2
6.537500	1285.3
6.541250	1324.1
6.545000	1257.9
6.548750	1296.9
6.552500	1210.8
6.556250	1338.6
6.560000	1327.6
6.563750	1287.7
6.567500	1309.7
6.571250	1301.4
6.575000	1243.2
6.578750	1263.8
6.582500	1300.2
6.586250	1308.0
6.590000	1263.6
6.593750	1245.7
6.597500	1242.5
6.601250	1268.0
6.605000	1268.9
6.608750	1301.7
6.612500	1310.0
6.616250	1237.9
6.620000	1229.1
6.623750	1263.5
6.627500	1267.0
6.631250	1296.9
6.635000	1300.5
6.638750	1245.7
6.642500	1291.4
6.646250	1267.1
6.650000	1300.9
6.653750	1249.5
6.657500	1352.7
6.661250	1255.3
6.665000	1279.6
6.668750	1308.0
6.672500	1303.6
6.676250	1245.1
6.680000	1252.4
6.683750	1256.0
6.687500	1299.6
6.691250	1269.0
6.695000	1275.5
6.698750	1279.1
6.702500	1323.4
6.706250	1355.5
6.710000	1282.1
6.713750	1244.4
6.717500	1299.3
6.721250	1322.7
6.725000	1279.7
6.728750	1285.8
6.732500	1208.1
6.736250	1267.0
6.740000	1290.7
6.743750	1250.2
6.747500	1277.6
6.751250	1268.0
6.755000	1284.1
6.758750	1275.2
6.762500	1266.0
6.766250	1268.1
6.770000	1310.0
6.773750	1268.0
6.777500	1264.0
6.781250	1237.9
6.785000	1264.7
6.788750	1235.8
6.792500	1286.7
6.796250	1319.3
6.800000	1292.8
6.803750	1267.4
6.807500	1277.2
6.811250	1250.8
6.815000	1245.8
6.818750	1330.4
6.822500	1280.6
6.826250	1266.5
6.830000	1267.9
6.833750	1278.3
6.837500	1249.6
6.841250	1247.9
6.845000	1232.4
6.848750	1289.9
6.852500	1310.1
6.856250	1254.5
6.860000	1323.3
6.863750	1245.4
6.867500	1286.3
6.871250	1274.9
6.875000	1237.5
6.878750	1271.9
6.882500	1226.1
6.886250	1241.3
6.890000	1364.6
6.893750	1338.1
6.897500	1278.8
6.901250	1245.0
6.905000	1317.8
6.908750	1249.4
6.912500	1250.3
6.916250	1214.1
6.920000	1250.1
6.923750	1282.4
6.927500	1280.4
6.931250	1312.6
6.935000	1289.1
6.938750	1248.8
6.942500	1245.3
6.946250	1291.6
6.950000	1232.6
6.953750	1217.6
6.957500	1299.7
6.961250	1195.4
6.965000	1271.1
6.968750	1196.0
6.972500	1182.1
6.976250	1261.1
6.980000	1319.2
6.983750	1266.3
6.987500	1211.0
6.991250	1267.8
6.995000	1301.9
6.998750	1190.2
7.002500	1254.0
7.006250	1246.5
7.010000	1278.0
7.013750	1247.4
7.017500	1162.5
7.021250	1208.5
7.025000	1272.9
7.028750	1238.2
7.032500	1257.8
7.036250	1221.1
7.040000	1332.5
7.043750	1279.2
7.047500	1282.1
7.051250	1222.5
7.055000	1255.5
7.058750	1188.1
7.062500	1250.5
7.066250	1214.0
7.070000	1221.3
7.073750	1247.7
7.077500	1284.2
7.081250	1248.8
7.085000	1262.7
7.088750	1258.0
7.092500	1218.8
7.096250	1246.5
7.100000	1225.1
7.103750	1252.8
7.107500	1221.6
7.111250	1244.7
7.115000	1278.7
7.118750	1205.2
7.122500	1236.3
7.126250	1262.9
7.130000	1270.2
7.133750	1248.9
7.137500	1269.0
7.141250	1243.6
7.145000	1336.7
7.148750	1289.0
7.152500	1258.0
7.156250	1320.7
7.160000	1326.2
7.163750	1259.1
7.167500	1270.6
7.171250	1275.5
7.175000	1284.3
7.178750	1300.2
7.182500	1273.2
7.186250	1263.1
7.190000	1255.2
7.193750	1250.9
7.197500	1252.6
7.201250	1256.0
7.205000	1277.0
7.208750	1205.3
7.212500	1228.0
7.216250	1269.1
7.220000	1296.5
7.223750	1208.2
7.227500	1261.9
7.231250	1206.4
7.235000	1229.9
7.238750	1326.2
7.242500	1264.6
7.246250	1280.6
7.250000	1241.4
7.253750	1272.5
7.257500	1329.0
7.261250	1353.7
7.265000	1275.4
7.268750	1254.1
7.272500	1302.9
7.276250	1254.1
7.280000	1230.2
7.283750	1186.5
7.287500	1260.6
7.291250	1234.3
7.295000	1223.1
7.298750	1243.8
7.302500	1232.3
7.306250	1283.9
7.310000	1231.1
7.313750	1224.3
7.317500	1264.4
7.321250	1196.1
7.325000	1238.7
7.328750	1179.9
7.332500	1229.9
7.336250	1293.9
7.340000	1249.6
7.343750	1246.7
7.347500	1226.8
7.351250	1233.3
7.355000	1242.3
7.358750	1213.9
7.362500	1194.7
7.366250	1258.8
7.370000	1246.2
7.373750	1257.3
7.377500	1224.4
7.381250	1250.9
7.385000	1277.0
7.388750	1172.0
7.392500	1241.3
7.396250	1249.3
7.400000	1309.0
7.403750	1269.5
7.407500	1165.1
7.411250	1257.7
7.415000	1301.4
7.418750	1270.5
7.422500	1273.7
7.426250	1239.7
7.430000	1240.0
7.433750	1196.9
7.437500	1218.5
7.441250	1186.0
7.445000	1219.5
7.448750	1224.1
7.452500	1253.4
7.456250	1232.3
7.460000	1227.8
7.463750	1251.7
7.467500	1231.0
7.471250	1205.1
7.475000	1199.7
7.478750	1236.2
7.482500	1216.8
7.486250	1223.6
7.490000	1252.8
7.493750	1172.9
7.497500	1262.3
7.501250	1246.7
7.505000	1171.4
7.508750	1237.1
7.512500	1264.4
7.516250	1165.0
7.520000	1236.8
7.523750	1335.1
7.527500	1210.2
7.531250	1202.1
7.535000	1236.8
7.538750	1149.6
7.542500	1221.0
7.546250	1261.3
7.550000	1208.7
7.553750	1245.1
7.557500	1241.2
7.561250	1229.5
7.565000	1242.7
7.568750	1292.3
7.572500	1218.9
7.576250	1313.7
7.580000	1297.1
7.583750	1235.7
7.587500	1249.6
7.591250	1231.8
7.595000	1225.1
7.598750	1262.4
7.602500	1225.8
7.606250	1205.1
7.610000	1208.0
7.613750	1234.3
7.617500	1233.5
7.621250	1244.5
7.625000	1206.0
7.628750	1164.9
7.632500	1192.0
7.636250	1244.8
7.640000	1242.7
7.643750	1224.4
7.647500	1196.4
7.651250	1241.7
7.655000	1236.1
7.658750	1238.7
7.662500	1241.9
7.666250	1197.8
7.670000	1204.6
7.673750	1286.5
7.677500	1237.9
7.681250	1243.1
7.685000	1253.3
7.688750	1231.2
7.692500	1219.2
7.696250	1223.5
7.700000	1150.1
7.703750	1190.3
7.707500	1230.9
7.711250	1226.4
7.715000	1256.8
7.718750	1274.2
7.722500	1265.5
7.726250	1298.1
7.730000	1272.4
7.733750	1232.1
7.737500	1213.8
7.741250	1279.1
7.745000	1191.3
7.748750	1190.1
7.752500	1232.0
7.756250	1209.5
7.760000	1247.0
7.763750	1226.0
7.767500	1167.1
7.771250	1196.8
7.775000	1196.8
7.778750	1204.4
7.782500	1255.8
7.786250	1238.9
7.790000	1229.6
7.793750	1248.6
7.797500	1184.5
7.801250	1222.9
7.805000	1235.1
7.808750	1278.5
7.812500	1243.4
7.816250	1223.2
7.820000	1213.3
7.823750	1216.0
7.827500	1200.0
7.831250	1253.0
7.835000	1191.6
7.838750	1204.3
7.842500	1218.8
7.846250	1208.0
7.850000	1187.4
7.853750	1336.4
7.857500	1238.0
7.861250	1259.8
7.865000	1256.4
7.868750	1210.3
7.872500	1203.6
7.876250	1198.5
7.880000	1245.4
7.883750	1241.3
7.887500	1182.1
7.891250	1245.3
7.895000	1265.7
7.898750	1227.8
7.902500	1200.4
7.906250	1239.4
7.910000	1149.8
7.913750	1221.5
7.917500	1232.4
7.921250	1228.9
7.925000	1244.0
7.928750	1247.2
7.932500	1212.0
7.936250	1220.2
7.940000	1236.9
7.943750	1277.2
7.947500	1211.4
7.951250	1204.2
7.955000	1235.6
7.958750	1214.4
7.962500	1268.0
7.966250	1233.5
7.970000	1233.5
7.973750	1253.8
7.977500	1210.0
7.981250	1242.4
7.985000	1254.2
7.988750	1260.2
7.992500	1247.0
7.996250	1364.6
8.000000	1313.4
8.003750	1252.4
8.007500	1241.9
8.011250	1274.7
8.015000	1241.4
8.018750	1217.6
8.022500	1231.3
8.026250	1201.6
8.030000	1274.1
8.033750	1233.6
8.037500	1230.4
8.041250	1230.3
8.045000	1284.1
8.048750	1226.4
8.052500	1233.6
8.056250	1340.6
8.060000	1258.3
8.063750	1254.6
8.067500	1217.1
8.071250	1272.5
8.075000	1280.0
8.078750	1238.7
8.082500	1208.7
8.086250	1262.1
8.090000	1199.2
8.093750	1260.0
8.097500	1269.7
8.101250	1283.8
8.105000	1252.2
8.108750	1274.8
8.112500	1186.8
8.116250	1147.6
8.120000	1236.4
8.123750	1272.3
8.127500	1248.8
8.131250	1222.4
8.135000	1171.5
8.138750	1254.1
8.142500	1169.5
8.146250	1242.8
8.150000	1207.8
8.153750	1247.9
8.157500	1209.1
8.161250	1217.1
8.165000	1248.3
8.168750	1268.1
8.172500	1222.5
8.176250	1241.9
8.180000	1161.1
8.183750	1272.0
8.187500	1193.9
8.191250	1240.8
8.195000	1244.2
8.198750	1189.2
8.202500	1254.6
8.206250	1203.0
8.210000	1228.2
8.213750	1224.3
8.217500	1274.5
8.221250	1242.2
8.225000	1230.7
8.228750	1281.3
8.232500	1244.9
8.236250	1253.9
8.240000	1238.7
8.243750	1221.3
8.247500	1247.4
8.251250	1282.7
8.255000	1222.2
8.258750	1224.5
8.262500	1230.8
8.266250	1289.1
8.270000	1226.3
8.273750	1249.8
8.277500	1240.7
8.281250	1310.9
8.285000	1233.5
8.288750	1234.5
8.292500	1260.2
8.296250	1259.7
8.300000	1256.4
8.303750	1234.4
8.307500	1184.1
8.311250	1238.6
8.315000	1250.9
8.318750	1233.6
8.322500	1245.8
8.326250	1312.9
8.330000	1238.6
8.333750	1242.7
8.337500	1259.0
8.341250	1271.7
8.345000	1266.6
8.348750	1284.2
8.352500	1275.2
8.356250	1295.0
8.360000	1275.8
8.363750	1225.3
8.367500	1250.2
8.371250	1192.7
8.375000	1202.5
8.378750	1237.0
8.382500	1279.9
8.386250	1232.5
8.390000	1258.3
8.393750	1314.8
8.397500	1188.1
8.401250	1190.2
8.405000	1196.2
8.408750	1269.8
8.412500	1248.2
8.416250	1234.9
8.420000	1293.9
8.423750	1352.9
8.427500	1250.6
8.431250	1284.0
8.435000	1281.0
8.438750	1343.5
8.442500	1296.3
8.446250	1254.6
8.450000	1234.1
8.453750	1335.2
8.457500	1279.1
8.461250	1285.1
8.465000	1278.4
8.468750	1223.0
8.472500	1245.4
8.476250	1249.2
8.480000	1221.9
8.483750	1312.2
8.487500	1239.7
8.491250	1266.0
8.495000	1240.1
8.498750	1297.8
8.502500	1252.4
8.506250	1232.9
8.510000	1287.1
8.513750	1228.9
8.517500	1262.5
8.521250	1250.0
8.525000	1263.6
8.528750	1322.7
8.532500	1330.8
8.536250	1297.4
8.540000	1261.7
8.543750	1290.2
8.547500	1222.4
8.551250	1241.7
8.555000	1260.9
8.558750	1281.9
8.562500	1233.8
8.566250	1290.8
8.570000	1265.6
8.573750	1289.8
8.577500	1234.9
8.581250	1319.1
8.585000	1322.7
8.588750	1253.5
8.592500	1236.5
8.596250	1265.7
8.600000	1272.3
8.603750	1304.5
8.607500	1250.6
8.611250	1277.3
8.615000	1279.1
8.618750	1256.9
8.622500	1233.4
8.626250	1217.7
8.630000	1300.0
8.633750	1346.7
8.637500	1315.4
8.641250	1292.1
8.645000	1267.6
8.648750	1275.2
8.652500	1272.4
8.656250	1300.4
8.660000	1312.7
8.663750	1355.1
8.667500	1310.2
8.671250	1298.4
8.675000	1314.0
8.678750	1307.7
8.682500	1288.5
8.686250	1341.1
8.690000	1331.9
8.693750	1318.9
8.697500	1267.0
8.701250	1305.0
8.705000	1301.7
8.708750	1362.3
8.712500	1370.6
8.716250	1341.6
8.720000	1260.2
8.723750	1265.0
8.727500	1330.1
8.731250	1388.3
8.735000	1334.7
8.738750	1318.7
8.742500	1294.2
8.746250	1322.7
8.750000	1344.8
8.753750	1393.2
8.757500	1405.7
8.761250	1347.8
8.765000	1345.1
8.768750	1314.2
8.772500	1414.6
8.776250	1420.9
8.780000	1335.3
8.783750	1326.4
8.787500	1350.1
8.791250	1397.5
8.795000	1414.1
8.798750	1417.6
8.802500	1454.7
8.806250	1459.2
8.810000	1344.4
8.813750	1411.1
8.817500	1432.6
8.821250	1394.4
8.825000	1414.0
8.828750	1439.7
8.832500	1428.6
8.836250	1479.9
8.840000	1496.2
8.843750	1511.1
8.847500	1525.8
8.851250	1483.8
8.855000	1519.6
8.858750	1649.9
8.862500	1613.2
8.866250	1555.7
8.870000	1531.9
8.873750	1588.1
8.877500	1570.3
8.881250	1642.5
8.885000	1610.4
8.888750	1627.5
8.892500	1610.1
8.896250	1650.3
8.900000	1689.7
8.903750	1708.3
8.907500	1795.6
8.911250	1820.3
8.915000	1743.4
8.918750	1738.7
8.922500	1849.4
8.926250	1926.2
8.930000	1924.8
8.933750	1956.1
8.937500	2049.7
8.941250	2047.3
8.945000	2143.9
8.948750	2198.7
8.952500	2275.5
8.956250	2402.3
8.960000	2415.4
8.963750	2551.3
8.967500	2755.1
8.971250	2839.5
8.975000	2849.6
8.978750	3043.6
8.982500	3292.9
8.986250	3473.5
8.990000	3712.7
8.993750	3779.8
8.997500	4052.8
9.001250	4390.7
9.005000	4628.3
9.008750	4818.2
9.012500	5051.1
9.016250	5218.9
9.020000	5452.1
9.023750	5779.1
9.027500	5959.1
9.031250	5879.5
9.035000	5994.8
9.038750	6119.8
9.042500	6086.0
9.046250	6204.2
9.050000	6172.5
9.053750	6024.4
9.057500	6103.0
9.061250	6040.8
9.065000	6010.3
9.068750	5867.6
9.072500	5828.5
9.076250	5810.1
9.080000	5745.9
9.083750	5535.6
9.087500	5558.5
9.091250	5287.3
9.095000	5241.6
9.098750	5062.0
9.102500	4904.7
9.106250	4753.4
9.110000	4647.0
9.113750	4417.1
9.117500	4353.0
9.121250	4303.2
9.125000	4087.4
9.128750	3984.4
9.132500	3799.4
9.136250	3684.7
9.140000	3608.5
9.143750	3458.5
9.147500	3283.3
9.151250	3241.8
9.155000	2986.6
9.158750	2988.7
9.162500	2846.8
9.166250	2705.2
9.170000	2642.9
9.173750	2567.1
9.177500	2461.7
9.181250	2328.6
9.185000	2287.1
9.188750	2180.3
9.192500	2183.6
9.196250	2083.6
9.200000	2046.1
9.203750	1989.8
9.207500	1966.1
9.211250	1827.6
9.215000	1861.7
9.218750	1884.6
9.222500	1840.9
9.226250	1790.0
9.230000	1764.4
9.233750	1747.1
9.237500	1755.1
9.241250	1710.3
9.245000	1738.8
9.248750	1666.0
9.252500	1621.3
9.256250	1563.6
9.260000	1595.2
9.263750	1571.1
9.267500	1585.3
9.271250	1558.9
9.275000	1554.4
9.278750	1588.3
9.282500	1614.4
9.286250	1471.5
9.290000	1556.8
9.293750	1508.2
9.297500	1494.6
9.301250	1475.8
9.305000	1434.6
9.308750	1440.2
9.312500	1448.0
9.316250	1518.7
9.320000	1454.4
9.323750	1393.5
9.327500	1479.8
9.331250	1431.1
9.335000	1449.9
9.338750	1427.2
9.342500	1368.4
9.346250	1419.6
9.350000	1374.2
9.353750	1394.2
9.357500	1436.4
9.361250	1366.8
9.365000	1392.4
9.368750	1367.1
9.372500	1366.8
9.376250	1360.2
9.380000	1373.0
9.383750	1366.5
9.387500	1349.9
9.391250	1383.1
9.395000	1335.6
9.398750	1398.3
9.402500	1346.9
9.406250	1435.3
9.410000	1379.8
9.413750	1376.0
9.417500	1361.5
9.421250	1328.7
9.425000	1283.4
9.428750	1320.7
9.432500	1319.8
9.436250	1300.4
9.440000	1250.4
9.443750	1369.5
9.447500	1318.3
9.451250	1338.8
9.455000	1322.3
9.458750	1296.4
9.462500	1302.5
9.466250	1380.2
9.470000	1353.5
9.473750	1364.9
9.477500	1313.4
9.481250	1284.7
9.485000	1327.5
9.488750	1304.3
9.492500	1357.3
9.496250	1298.8
[truncated: 18,801 more rows]
