# Supplementary material for: pdCIFplotter: visualizing powder diffraction data in pdCIF format
Source: J Appl Crystallogr. 2022 May 25;55(Pt 3):631–7. doi: 10.1107/S1600576722003478 (PMC9172038; doi:10.1107/S1600576722003478)
Supplement: Supplementary file 5 [file j-55-00631-sup5.zip › fourth/xy_data/LK-N1_086-086_mergeRollSum.xy]

2.000000	397.8
2.003750	437.9
2.007500	415.7
2.011250	422.6
2.015000	425.1
2.018750	441.1
2.022500	412.6
2.026250	426.2
2.030000	437.3
2.033750	415.9
2.037500	434.4
2.041250	412.7
2.045000	431.8
2.048750	439.8
2.052500	441.1
2.056250	437.4
2.060000	430.4
2.063750	475.5
2.067500	451.4
2.071250	433.8
2.075000	482.0
2.078750	487.7
2.082500	465.7
2.086250	447.1
2.090000	479.2
2.093750	506.8
2.097500	488.5
2.101250	430.4
2.105000	449.5
2.108750	470.1
2.112500	460.5
2.116250	442.0
2.120000	465.5
2.123750	511.8
2.127500	476.4
2.131250	491.8
2.135000	508.2
2.138750	471.6
2.142500	484.9
2.146250	459.4
2.150000	499.9
2.153750	490.2
2.157500	470.1
2.161250	480.4
2.165000	462.1
2.168750	497.6
2.172500	466.5
2.176250	491.2
2.180000	487.5
2.183750	467.5
2.187500	487.8
2.191250	503.8
2.195000	483.7
2.198750	500.7
2.202500	492.8
2.206250	502.2
2.210000	542.0
2.213750	497.3
2.217500	512.9
2.221250	516.9
2.225000	530.6
2.228750	537.1
2.232500	527.7
2.236250	526.4
2.240000	543.1
2.243750	530.7
2.247500	526.9
2.251250	490.2
2.255000	510.0
2.258750	512.0
2.262500	526.6
2.266250	527.7
2.270000	544.3
2.273750	529.8
2.277500	548.3
2.281250	571.2
2.285000	590.5
2.288750	529.4
2.292500	510.4
2.296250	583.6
2.300000	589.7
2.303750	600.1
2.307500	665.4
2.311250	638.5
2.315000	623.3
2.318750	616.8
2.322500	688.5
2.326250	736.8
2.330000	724.0
2.333750	688.9
2.337500	755.5
2.341250	813.2
2.345000	781.7
2.348750	812.1
2.352500	788.2
2.356250	770.8
2.360000	804.1
2.363750	827.7
2.367500	792.4
2.371250	860.0
2.375000	899.7
2.378750	865.7
2.382500	916.0
2.386250	925.3
2.390000	889.1
2.393750	947.2
2.397500	964.1
2.401250	943.8
2.405000	1009.2
2.408750	1032.1
2.412500	1050.1
2.416250	1080.9
2.420000	1052.8
2.423750	1058.5
2.427500	1078.5
2.431250	1083.2
2.435000	1161.4
2.438750	1203.1
2.442500	1295.3
2.446250	1220.9
2.450000	1256.4
2.453750	1358.2
2.457500	1309.8
2.461250	1336.4
2.465000	1366.7
2.468750	1386.6
2.472500	1493.4
2.476250	1462.4
2.480000	1566.3
2.483750	1547.8
2.487500	1538.0
2.491250	1543.2
2.495000	1636.7
2.498750	1727.2
2.502500	1755.3
2.506250	1755.8
2.510000	1869.0
2.513750	1894.3
2.517500	1869.5
2.521250	1898.2
2.525000	1982.9
2.528750	2035.3
2.532500	2066.3
2.536250	2113.4
2.540000	2141.3
2.543750	2222.1
2.547500	2188.8
2.551250	2239.7
2.555000	2197.7
2.558750	2141.8
2.562500	2292.2
2.566250	2265.7
2.570000	2245.6
2.573750	2170.6
2.577500	2139.0
2.581250	2212.3
2.585000	2307.5
2.588750	2386.4
2.592500	2262.5
2.596250	2230.1
2.600000	2265.5
2.603750	2362.3
2.607500	2336.7
2.611250	2264.3
2.615000	2317.3
2.618750	2286.0
2.622500	2204.0
2.626250	2281.2
2.630000	2309.1
2.633750	2287.7
2.637500	2255.3
2.641250	2169.0
2.645000	2296.4
2.648750	2249.8
2.652500	2271.4
2.656250	2233.7
2.660000	2234.5
2.663750	2279.2
2.667500	2244.5
2.671250	2179.4
2.675000	2264.4
2.678750	2274.6
2.682500	2204.1
2.686250	2295.3
2.690000	2241.7
2.693750	2265.3
2.697500	2183.6
2.701250	2185.5
2.705000	2213.2
2.708750	2240.9
2.712500	2253.4
2.716250	2274.4
2.720000	2237.7
2.723750	2201.8
2.727500	2276.2
2.731250	2212.0
2.735000	2141.5
2.738750	2181.8
2.742500	2232.7
2.746250	2190.3
2.750000	2214.3
2.753750	2163.3
2.757500	2196.6
2.761250	2190.5
2.765000	2181.5
2.768750	2237.6
2.772500	2230.3
2.776250	2156.0
2.780000	2149.9
2.783750	2165.1
2.787500	2140.1
2.791250	2215.2
2.795000	2153.2
2.798750	2275.3
2.802500	2226.2
2.806250	2234.6
2.810000	2066.8
2.813750	2091.9
2.817500	2193.1
2.821250	2201.6
2.825000	2091.4
2.828750	2106.4
2.832500	2107.9
2.836250	2160.7
2.840000	2195.9
2.843750	2180.0
2.847500	2149.5
2.851250	2147.0
2.855000	2055.0
2.858750	2166.8
2.862500	2131.1
2.866250	2213.6
2.870000	2173.1
2.873750	2092.1
2.877500	2091.1
2.881250	2074.2
2.885000	2073.3
2.888750	2184.0
2.892500	2207.9
2.896250	2183.6
2.900000	2159.1
2.903750	2161.7
2.907500	2117.2
2.911250	2096.0
2.915000	2073.3
2.918750	2147.9
2.922500	2066.9
2.926250	2180.4
2.930000	2095.4
2.933750	2070.1
2.937500	2070.9
2.941250	2104.6
2.945000	2024.1
2.948750	2017.5
2.952500	2110.4
2.956250	2113.4
2.960000	2188.9
2.963750	2124.1
2.967500	2025.7
2.971250	2057.7
2.975000	2090.2
2.978750	2100.8
2.982500	2106.5
2.986250	2025.5
2.990000	2015.8
2.993750	2120.3
2.997500	2149.0
3.001250	2089.7
3.005000	2088.1
3.008750	2029.5
3.012500	2007.0
3.016250	2056.1
3.020000	2036.4
3.023750	2095.1
3.027500	2095.3
3.031250	2069.4
3.035000	2068.8
3.038750	2104.6
3.042500	2141.2
3.046250	2035.5
3.050000	2063.0
3.053750	2013.6
3.057500	2011.8
3.061250	2015.5
3.065000	1984.6
3.068750	2078.2
3.072500	2019.0
3.076250	2022.8
3.080000	1986.4
3.083750	1995.1
3.087500	2027.6
3.091250	2063.7
3.095000	2084.3
3.098750	2068.5
3.102500	1995.2
3.106250	2068.5
3.110000	2039.3
3.113750	2002.7
3.117500	2087.7
3.121250	1988.2
3.125000	2005.1
3.128750	2026.0
3.132500	2061.7
3.136250	2054.4
3.140000	2004.1
3.143750	2019.4
3.147500	1940.1
3.151250	2006.4
3.155000	1973.5
3.158750	2039.7
3.162500	2006.1
3.166250	2012.3
3.170000	1986.3
3.173750	2024.1
3.177500	1971.8
3.181250	2003.2
3.185000	1993.8
3.188750	2033.2
3.192500	2053.5
3.196250	1937.7
3.200000	1907.1
3.203750	1992.1
3.207500	2096.9
3.211250	2025.5
3.215000	2025.7
3.218750	1998.2
3.222500	1972.9
3.226250	1963.3
3.230000	1916.4
3.233750	1913.7
3.237500	1936.0
3.241250	2025.3
3.245000	2007.9
3.248750	2008.0
3.252500	1972.3
3.256250	1892.5
3.260000	1895.5
3.263750	1961.0
3.267500	2021.7
3.271250	1967.1
3.275000	1917.3
3.278750	1878.8
3.282500	1976.4
3.286250	1950.5
3.290000	1950.7
3.293750	1937.9
3.297500	1954.5
3.301250	1969.3
3.305000	2007.9
3.308750	1899.3
3.312500	1878.7
3.316250	1915.3
3.320000	1936.7
3.323750	1924.8
3.327500	1875.7
3.331250	1880.1
3.335000	1872.4
3.338750	1871.2
3.342500	1924.6
3.346250	1954.2
3.350000	1927.6
3.353750	1965.6
3.357500	1940.8
3.361250	1929.5
3.365000	1895.7
3.368750	1873.0
3.372500	1922.1
3.376250	2005.6
3.380000	1882.2
3.383750	1894.8
3.387500	1970.6
3.391250	1961.3
3.395000	1867.0
3.398750	1902.3
3.402500	1895.5
3.406250	1906.7
3.410000	1867.1
3.413750	1900.7
3.417500	1815.5
3.421250	1864.6
3.425000	1934.3
3.428750	1885.0
3.432500	1875.6
3.436250	1886.0
3.440000	1869.3
3.443750	1871.0
3.447500	1868.2
3.451250	1919.9
3.455000	1922.9
3.458750	1875.1
3.462500	1846.3
3.466250	1863.2
3.470000	1854.0
3.473750	1845.3
3.477500	1912.3
3.481250	1880.1
3.485000	1805.0
3.488750	1878.1
3.492500	1836.9
3.496250	1809.3
3.500000	1867.4
3.503750	1834.8
3.507500	1824.9
3.511250	1835.8
3.515000	1850.1
3.518750	1850.1
3.522500	1857.9
3.526250	1821.6
3.530000	1792.5
3.533750	1863.3
3.537500	1870.5
3.541250	1906.2
3.545000	1889.1
3.548750	1856.9
3.552500	1863.2
3.556250	1843.7
3.560000	1794.6
3.563750	1846.4
3.567500	1804.3
3.571250	1845.9
3.575000	1859.4
3.578750	1886.2
3.582500	1801.2
3.586250	1795.1
3.590000	1829.8
3.593750	1843.6
3.597500	1847.7
3.601250	1878.8
3.605000	1779.4
3.608750	1762.0
3.612500	1753.2
3.616250	1830.1
3.620000	1846.6
3.623750	1777.7
3.627500	1783.8
3.631250	1820.0
3.635000	1814.1
3.638750	1775.1
3.642500	1960.3
3.646250	1821.7
3.650000	1881.1
3.653750	1862.7
3.657500	1802.4
3.661250	1795.0
3.665000	1799.9
3.668750	1817.2
3.672500	1733.7
3.676250	1781.3
3.680000	1694.3
3.683750	1851.3
3.687500	1839.6
3.691250	1784.4
3.695000	1844.6
3.698750	1775.7
3.702500	1793.2
3.706250	1809.2
3.710000	1779.6
3.713750	1813.2
3.717500	1842.3
3.721250	1806.7
3.725000	1765.0
3.728750	1849.0
3.732500	1782.5
3.736250	1698.9
3.740000	1789.2
3.743750	1805.2
3.747500	1836.8
3.751250	1829.8
3.755000	1786.0
3.758750	1759.8
3.762500	1816.9
3.766250	1711.6
3.770000	1747.6
3.773750	1803.0
3.777500	1737.1
3.781250	1709.7
3.785000	1769.8
3.788750	1741.8
3.792500	1821.6
3.796250	1796.5
3.800000	1771.7
3.803750	1789.6
3.807500	1774.5
3.811250	1756.5
3.815000	1715.3
3.818750	1704.7
3.822500	1760.5
3.826250	1767.3
3.830000	1762.3
3.833750	1800.4
3.837500	1721.1
3.841250	1714.7
3.845000	1764.5
3.848750	1776.0
3.852500	1632.1
3.856250	1737.0
3.860000	1797.0
3.863750	1737.1
3.867500	1678.8
3.871250	1766.3
3.875000	1734.5
3.878750	1701.4
3.882500	1747.8
3.886250	1672.7
3.890000	1742.9
3.893750	1704.0
3.897500	1748.3
3.901250	1746.5
3.905000	1700.0
3.908750	1633.6
3.912500	1792.8
3.916250	1715.3
3.920000	1769.9
3.923750	1697.7
3.927500	1663.0
3.931250	1734.4
3.935000	1748.1
3.938750	1699.4
3.942500	1802.8
3.946250	1701.7
3.950000	1688.2
3.953750	1688.0
3.957500	1709.2
3.961250	1673.0
3.965000	1706.7
3.968750	1703.9
3.972500	1718.4
3.976250	1741.9
3.980000	1727.0
3.983750	1668.4
3.987500	1720.0
3.991250	1717.2
3.995000	1679.6
3.998750	1717.9
4.002500	1733.9
4.006250	1659.4
4.010000	1754.1
4.013750	1719.4
4.017500	1685.9
4.021250	1668.1
4.025000	1705.1
4.028750	1675.0
4.032500	1688.0
4.036250	1775.2
4.040000	1731.7
4.043750	1752.8
4.047500	1750.7
4.051250	1691.6
4.055000	1668.7
4.058750	1746.8
4.062500	1723.3
4.066250	1751.2
4.070000	1674.2
4.073750	1735.8
4.077500	1752.6
4.081250	1703.6
4.085000	1672.9
4.088750	1645.8
4.092500	1671.9
4.096250	1629.6
4.100000	1708.9
4.103750	1703.4
4.107500	1656.1
4.111250	1625.6
4.115000	1693.1
4.118750	1655.2
4.122500	1690.2
4.126250	1773.3
4.130000	1767.2
4.133750	1669.0
4.137500	1700.0
4.141250	1653.0
4.145000	1645.1
4.148750	1722.2
4.152500	1699.1
4.156250	1671.1
4.160000	1620.1
4.163750	1671.3
4.167500	1662.4
4.171250	1665.7
4.175000	1617.8
4.178750	1619.8
4.182500	1598.4
4.186250	1657.9
4.190000	1730.9
4.193750	1595.0
4.197500	1626.5
4.201250	1676.9
4.205000	1681.4
4.208750	1671.9
4.212500	1705.0
4.216250	1636.5
4.220000	1609.5
4.223750	1610.3
4.227500	1738.1
4.231250	1621.1
4.235000	1687.8
4.238750	1680.6
4.242500	1626.9
4.246250	1635.1
4.250000	1691.9
4.253750	1604.1
4.257500	1652.9
4.261250	1663.7
4.265000	1636.4
4.268750	1647.2
4.272500	1587.6
4.276250	1616.1
4.280000	1656.7
4.283750	1608.0
4.287500	1600.6
4.291250	1553.9
4.295000	1678.5
4.298750	1629.0
4.302500	1592.4
4.306250	1598.0
4.310000	1684.2
4.313750	1642.6
4.317500	1569.8
4.321250	1594.9
4.325000	1673.8
4.328750	1579.0
4.332500	1634.2
4.336250	1584.2
4.340000	1670.4
4.343750	1613.4
4.347500	1631.3
4.351250	1654.8
4.355000	1620.6
4.358750	1633.5
4.362500	1610.0
4.366250	1578.7
4.370000	1569.1
4.373750	1630.8
4.377500	1587.1
4.381250	1568.0
4.385000	1612.0
4.388750	1565.9
4.392500	1560.0
4.396250	1552.2
4.400000	1680.4
4.403750	1610.0
4.407500	1552.7
4.411250	1630.6
4.415000	1634.1
4.418750	1619.1
4.422500	1586.1
4.426250	1610.5
4.430000	1532.6
4.433750	1535.4
4.437500	1621.8
4.441250	1603.0
4.445000	1651.6
4.448750	1665.9
4.452500	1594.9
4.456250	1605.4
4.460000	1598.0
4.463750	1635.5
4.467500	1577.0
4.471250	1568.4
4.475000	1551.8
4.478750	1551.1
4.482500	1564.1
4.486250	1565.7
4.490000	1563.4
4.493750	1581.5
4.497500	1583.9
4.501250	1509.9
4.505000	1539.8
4.508750	1525.6
4.512500	1507.1
4.516250	1508.9
4.520000	1499.9
4.523750	1499.5
4.527500	1525.2
4.531250	1520.3
4.535000	1584.2
4.538750	1570.9
4.542500	1558.6
4.546250	1528.5
4.550000	1549.2
4.553750	1561.5
4.557500	1565.8
4.561250	1508.8
4.565000	1510.3
4.568750	1539.3
4.572500	1569.5
4.576250	1511.0
4.580000	1563.2
4.583750	1569.9
4.587500	1483.6
4.591250	1523.9
4.595000	1591.7
4.598750	1638.1
4.602500	1553.3
4.606250	1534.4
4.610000	1583.7
4.613750	1496.5
4.617500	1511.1
4.621250	1521.3
4.625000	1554.2
4.628750	1498.7
4.632500	1535.6
4.636250	1504.6
4.640000	1516.3
4.643750	1565.6
4.647500	1516.0
4.651250	1523.0
4.655000	1594.8
4.658750	1463.3
4.662500	1521.5
4.666250	1567.5
4.670000	1530.8
4.673750	1527.8
4.677500	1507.1
4.681250	1533.2
4.685000	1558.7
4.688750	1530.1
4.692500	1513.8
4.696250	1481.8
4.700000	1567.6
4.703750	1552.5
4.707500	1513.7
4.711250	1559.8
4.715000	1516.2
4.718750	1496.7
4.722500	1513.7
4.726250	1508.6
4.730000	1494.6
4.733750	1505.7
4.737500	1503.2
4.741250	1481.7
4.745000	1501.7
4.748750	1532.4
4.752500	1522.8
4.756250	1483.1
4.760000	1474.2
4.763750	1462.8
4.767500	1497.4
4.771250	1499.0
4.775000	1509.9
4.778750	1522.7
4.782500	1414.7
4.786250	1470.6
4.790000	1523.5
4.793750	1564.7
4.797500	1501.2
4.801250	1490.9
4.805000	1448.6
4.808750	1463.4
4.812500	1499.6
4.816250	1517.8
4.820000	1556.9
4.823750	1468.8
4.827500	1504.5
4.831250	1458.2
4.835000	1526.3
4.838750	1507.2
4.842500	1466.0
4.846250	1436.1
4.850000	1478.3
4.853750	1457.2
4.857500	1476.0
4.861250	1572.1
4.865000	1546.2
4.868750	1515.8
4.872500	1437.4
4.876250	1477.5
4.880000	1504.6
4.883750	1504.5
4.887500	1499.6
4.891250	1497.2
4.895000	1476.5
4.898750	1467.9
4.902500	1441.3
4.906250	1424.5
4.910000	1499.0
4.913750	1541.2
4.917500	1437.7
4.921250	1461.0
4.925000	1486.0
4.928750	1452.2
4.932500	1420.8
4.936250	1490.5
4.940000	1479.4
4.943750	1452.7
4.947500	1372.8
4.951250	1368.8
4.955000	1471.3
4.958750	1477.4
4.962500	1487.0
4.966250	1457.2
4.970000	1377.9
4.973750	1427.1
4.977500	1419.9
4.981250	1451.1
4.985000	1431.6
4.988750	1434.8
4.992500	1450.7
4.996250	1483.0
5.000000	1474.6
5.003750	1466.9
5.007500	1434.3
5.011250	1386.6
5.015000	1472.6
5.018750	1514.7
5.022500	1513.3
5.026250	1521.8
5.030000	1435.8
5.033750	1496.0
5.037500	1457.9
5.041250	1444.6
5.045000	1483.3
5.048750	1437.1
5.052500	1503.8
5.056250	1434.8
5.060000	1450.3
5.063750	1509.6
5.067500	1490.5
5.071250	1453.9
5.075000	1415.8
5.078750	1456.0
5.082500	1442.4
5.086250	1430.8
5.090000	1461.2
5.093750	1520.8
5.097500	1375.3
5.101250	1412.0
5.105000	1441.4
5.108750	1442.2
5.112500	1407.3
5.116250	1475.2
5.120000	1444.9
5.123750	1395.5
5.127500	1415.1
5.131250	1500.2
5.135000	1485.9
5.138750	1465.4
5.142500	1481.5
5.146250	1464.1
5.150000	1470.7
5.153750	1422.2
5.157500	1424.9
5.161250	1425.6
5.165000	1412.5
5.168750	1445.8
5.172500	1384.3
5.176250	1436.9
5.180000	1469.8
5.183750	1398.5
5.187500	1435.6
5.191250	1422.5
5.195000	1448.3
5.198750	1413.4
5.202500	1391.4
5.206250	1396.7
5.210000	1487.8
5.213750	1484.0
5.217500	1386.4
5.221250	1419.5
5.225000	1480.9
5.228750	1441.7
5.232500	1446.2
5.236250	1475.3
5.240000	1493.8
5.243750	1422.1
5.247500	1409.7
5.251250	1419.2
5.255000	1434.7
5.258750	1497.5
5.262500	1398.8
5.266250	1397.0
5.270000	1447.0
5.273750	1443.0
5.277500	1381.7
5.281250	1379.3
5.285000	1402.6
5.288750	1477.8
5.292500	1391.9
5.296250	1457.2
5.300000	1412.0
5.303750	1359.5
5.307500	1437.3
5.311250	1401.7
5.315000	1378.4
5.318750	1407.2
5.322500	1439.0
5.326250	1396.5
5.330000	1347.6
5.333750	1408.7
5.337500	1405.6
5.341250	1439.3
5.345000	1413.5
5.348750	1468.2
5.352500	1426.7
5.356250	1474.9
5.360000	1445.1
5.363750	1415.0
5.367500	1407.8
5.371250	1403.4
5.375000	1348.2
5.378750	1359.1
5.382500	1468.6
5.386250	1388.2
5.390000	1382.1
5.393750	1466.9
5.397500	1444.0
5.401250	1369.0
5.405000	1345.9
5.408750	1382.0
5.412500	1379.4
5.416250	1368.4
5.420000	1373.4
5.423750	1414.8
5.427500	1427.9
5.431250	1416.5
5.435000	1413.4
5.438750	1347.1
5.442500	1367.3
5.446250	1382.0
5.450000	1376.3
5.453750	1327.3
5.457500	1328.2
5.461250	1351.1
5.465000	1324.6
5.468750	1400.1
5.472500	1398.2
5.476250	1363.7
5.480000	1356.8
5.483750	1381.5
5.487500	1382.0
5.491250	1416.1
5.495000	1264.6
5.498750	1441.4
5.502500	1442.1
5.506250	1292.4
5.510000	1439.0
5.513750	1391.7
5.517500	1350.9
5.521250	1380.1
5.525000	1405.8
5.528750	1459.3
5.532500	1444.7
5.536250	1351.8
5.540000	1284.3
5.543750	1263.0
5.547500	1325.1
5.551250	1440.1
5.555000	1359.4
5.558750	1361.1
5.562500	1283.9
5.566250	1372.2
5.570000	1311.0
5.573750	1280.3
5.577500	1426.3
5.581250	1341.5
5.585000	1240.9
5.588750	1376.7
5.592500	1384.8
5.596250	1397.1
5.600000	1441.8
5.603750	1362.1
5.607500	1419.6
5.611250	1448.6
5.615000	1407.1
5.618750	1405.2
5.622500	1325.9
5.626250	1443.4
5.630000	1302.3
5.633750	1337.9
5.637500	1310.8
5.641250	1374.7
5.645000	1352.2
5.648750	1290.0
5.652500	1354.4
5.656250	1432.4
5.660000	1365.6
5.663750	1378.4
5.667500	1307.7
5.671250	1412.4
5.675000	1413.2
5.678750	1370.8
5.682500	1431.8
5.686250	1395.7
5.690000	1420.5
5.693750	1455.8
5.697500	1439.7
5.701250	1486.7
5.705000	1515.1
5.708750	1417.8
5.712500	1451.6
5.716250	1453.8
5.720000	1395.5
5.723750	1400.7
5.727500	1396.6
5.731250	1335.3
5.735000	1407.2
5.738750	1434.7
5.742500	1384.1
5.746250	1396.8
5.750000	1374.4
5.753750	1379.0
5.757500	1334.4
5.761250	1336.8
5.765000	1385.8
5.768750	1388.5
5.772500	1329.0
5.776250	1333.2
5.780000	1401.8
5.783750	1295.9
5.787500	1352.0
5.791250	1355.9
5.795000	1357.7
5.798750	1408.7
5.802500	1368.6
5.806250	1375.9
5.810000	1392.4
5.813750	1350.4
5.817500	1348.9
5.821250	1325.2
5.825000	1329.8
5.828750	1278.8
5.832500	1353.8
5.836250	1388.7
5.840000	1306.7
5.843750	1387.3
5.847500	1295.2
5.851250	1348.9
5.855000	1341.1
5.858750	1337.0
5.862500	1376.0
5.866250	1376.1
5.870000	1260.8
5.873750	1320.5
5.877500	1322.0
5.881250	1252.4
5.885000	1259.2
5.888750	1348.2
5.892500	1352.3
5.896250	1331.7
5.900000	1343.3
5.903750	1387.9
5.907500	1310.4
5.911250	1326.4
5.915000	1326.8
5.918750	1252.6
5.922500	1305.4
5.926250	1388.0
5.930000	1362.9
5.933750	1428.6
5.937500	1331.8
5.941250	1284.9
5.945000	1266.9
5.948750	1289.5
5.952500	1318.4
5.956250	1376.2
5.960000	1317.4
5.963750	1310.3
5.967500	1305.1
5.971250	1295.4
5.975000	1275.2
5.978750	1282.4
5.982500	1221.9
5.986250	1242.8
5.990000	1384.4
5.993750	1339.7
5.997500	1343.5
6.001250	1260.5
6.005000	1312.9
6.008750	1383.4
6.012500	1352.7
6.016250	1343.1
6.020000	1347.8
6.023750	1407.3
6.027500	1286.7
6.031250	1257.1
6.035000	1305.9
6.038750	1274.1
6.042500	1331.1
6.046250	1401.0
6.050000	1441.7
6.053750	1359.8
6.057500	1281.3
6.061250	1371.7
6.065000	1320.3
6.068750	1290.5
6.072500	1265.0
6.076250	1219.7
6.080000	1298.9
6.083750	1321.2
6.087500	1330.9
6.091250	1312.9
6.095000	1270.7
6.098750	1400.2
6.102500	1337.8
6.106250	1303.9
6.110000	1316.7
6.113750	1338.8
6.117500	1343.1
6.121250	1249.2
6.125000	1299.5
6.128750	1346.5
6.132500	1342.5
6.136250	1315.7
6.140000	1287.1
6.143750	1285.6
6.147500	1261.1
6.151250	1286.1
6.155000	1296.9
6.158750	1193.7
6.162500	1291.7
6.166250	1303.6
6.170000	1289.1
6.173750	1271.6
6.177500	1326.7
6.181250	1290.5
6.185000	1257.1
6.188750	1308.0
6.192500	1322.8
6.196250	1327.3
6.200000	1382.0
6.203750	1281.5
6.207500	1322.8
6.211250	1344.7
6.215000	1301.0
6.218750	1337.1
6.222500	1387.8
6.226250	1278.9
6.230000	1337.2
6.233750	1316.4
6.237500	1329.5
6.241250	1301.9
6.245000	1322.4
6.248750	1289.6
6.252500	1357.9
6.256250	1276.3
6.260000	1292.1
6.263750	1298.1
6.267500	1385.4
6.271250	1292.6
6.275000	1302.9
6.278750	1247.4
6.282500	1296.6
6.286250	1247.3
6.290000	1298.2
6.293750	1263.8
6.297500	1333.0
6.301250	1330.8
6.305000	1276.0
6.308750	1289.5
6.312500	1277.2
6.316250	1297.8
6.320000	1350.5
6.323750	1304.9
6.327500	1339.6
6.331250	1280.4
6.335000	1362.1
6.338750	1259.2
6.342500	1308.2
6.346250	1337.3
6.350000	1294.2
6.353750	1276.6
6.357500	1270.6
6.361250	1299.9
6.365000	1281.9
6.368750	1260.6
6.372500	1291.1
6.376250	1270.5
6.380000	1303.6
6.383750	1255.6
6.387500	1288.5
6.391250	1250.4
6.395000	1293.1
6.398750	1284.3
6.402500	1224.1
6.406250	1242.6
6.410000	1296.2
6.413750	1278.0
6.417500	1299.5
6.421250	1267.3
6.425000	1282.4
6.428750	1304.5
6.432500	1229.7
6.436250	1285.3
6.440000	1284.5
6.443750	1310.1
6.447500	1254.8
6.451250	1229.3
6.455000	1257.3
6.458750	1254.2
6.462500	1241.2
6.466250	1248.5
6.470000	1350.6
6.473750	1298.9
6.477500	1270.4
6.481250	1281.7
6.485000	1274.5
6.488750	1230.4
6.492500	1314.0
6.496250	1258.4
6.500000	1249.6
6.503750	1227.6
6.507500	1329.4
6.511250	1302.1
6.515000	1286.4
6.518750	1277.6
6.522500	1288.4
6.526250	1307.4
6.530000	1303.8
6.533750	1248.0
6.537500	1279.9
6.541250	1205.7
6.545000	1260.5
6.548750	1307.5
6.552500	1237.6
6.556250	1302.6
6.560000	1276.2
6.563750	1285.0
6.567500	1253.6
6.571250	1255.2
6.575000	1254.4
6.578750	1333.2
6.582500	1300.5
6.586250	1231.1
6.590000	1350.2
6.593750	1275.1
6.597500	1303.5
6.601250	1241.8
6.605000	1279.7
6.608750	1247.8
6.612500	1289.3
6.616250	1234.5
6.620000	1299.1
6.623750	1301.4
6.627500	1246.2
6.631250	1266.9
6.635000	1265.4
6.638750	1274.1
6.642500	1289.0
6.646250	1268.1
6.650000	1290.4
6.653750	1244.4
6.657500	1230.5
6.661250	1230.6
6.665000	1272.9
6.668750	1273.8
6.672500	1277.8
6.676250	1226.3
6.680000	1272.3
6.683750	1321.0
6.687500	1287.2
6.691250	1326.0
6.695000	1309.5
6.698750	1264.3
6.702500	1302.0
6.706250	1295.9
6.710000	1245.9
6.713750	1277.6
6.717500	1335.9
6.721250	1333.1
6.725000	1284.0
6.728750	1258.9
6.732500	1317.3
6.736250	1330.7
6.740000	1300.3
6.743750	1259.3
6.747500	1272.0
6.751250	1263.5
6.755000	1309.4
6.758750	1273.3
6.762500	1286.8
6.766250	1292.2
6.770000	1318.5
6.773750	1277.1
6.777500	1299.8
6.781250	1299.0
6.785000	1213.0
6.788750	1278.4
6.792500	1278.2
6.796250	1289.0
6.800000	1285.3
6.803750	1266.0
6.807500	1245.4
6.811250	1264.3
6.815000	1329.4
6.818750	1269.1
6.822500	1261.0
6.826250	1248.8
6.830000	1256.9
6.833750	1329.4
6.837500	1269.7
6.841250	1290.8
6.845000	1316.7
6.848750	1272.6
6.852500	1233.3
6.856250	1260.8
6.860000	1249.7
6.863750	1270.0
6.867500	1302.7
6.871250	1244.2
6.875000	1275.4
6.878750	1271.0
6.882500	1293.8
6.886250	1229.1
6.890000	1212.4
6.893750	1268.3
6.897500	1260.5
6.901250	1232.3
6.905000	1284.6
6.908750	1282.8
6.912500	1288.7
6.916250	1288.9
6.920000	1284.8
6.923750	1272.1
6.927500	1284.2
6.931250	1239.7
6.935000	1291.6
6.938750	1283.0
6.942500	1231.4
6.946250	1299.9
6.950000	1281.1
6.953750	1336.2
6.957500	1269.4
6.961250	1258.7
6.965000	1280.1
6.968750	1226.3
6.972500	1241.5
6.976250	1326.3
6.980000	1259.5
6.983750	1231.6
6.987500	1231.2
6.991250	1291.6
6.995000	1268.2
6.998750	1246.1
7.002500	1264.5
7.006250	1245.2
7.010000	1288.5
7.013750	1200.7
7.017500	1245.6
7.021250	1244.8
7.025000	1232.8
7.028750	1177.3
7.032500	1245.1
7.036250	1238.1
7.040000	1282.9
7.043750	1252.7
7.047500	1259.2
7.051250	1223.2
7.055000	1224.0
7.058750	1298.1
7.062500	1257.8
7.066250	1205.7
7.070000	1188.2
7.073750	1224.7
7.077500	1232.0
7.081250	1310.9
7.085000	1266.8
7.088750	1305.7
7.092500	1290.6
7.096250	1280.3
7.100000	1253.8
7.103750	1248.1
7.107500	1233.3
7.111250	1214.1
7.115000	1268.9
7.118750	1238.5
7.122500	1239.6
7.126250	1291.9
7.130000	1323.8
7.133750	1294.5
7.137500	1203.1
7.141250	1189.1
7.145000	1268.5
7.148750	1300.3
7.152500	1245.9
7.156250	1208.9
7.160000	1226.2
7.163750	1225.3
7.167500	1228.4
7.171250	1240.8
7.175000	1274.2
7.178750	1269.5
7.182500	1174.8
7.186250	1266.1
7.190000	1219.6
7.193750	1234.0
7.197500	1266.9
7.201250	1263.2
7.205000	1213.3
7.208750	1217.4
7.212500	1286.1
7.216250	1254.7
7.220000	1353.6
7.223750	1307.4
7.227500	1243.4
7.231250	1281.0
7.235000	1257.0
7.238750	1269.4
7.242500	1282.3
7.246250	1259.4
7.250000	1241.2
7.253750	1298.1
7.257500	1277.6
7.261250	1242.1
7.265000	1238.7
7.268750	1274.9
7.272500	1227.5
7.276250	1264.4
7.280000	1295.2
7.283750	1194.5
7.287500	1272.2
7.291250	1243.8
7.295000	1256.8
7.298750	1303.3
7.302500	1232.9
7.306250	1234.2
7.310000	1265.0
7.313750	1188.6
7.317500	1203.2
7.321250	1210.7
7.325000	1208.1
7.328750	1237.4
7.332500	1269.9
7.336250	1285.1
7.340000	1246.7
7.343750	1256.5
7.347500	1255.8
7.351250	1203.2
7.355000	1242.1
7.358750	1308.1
7.362500	1273.9
7.366250	1251.2
7.370000	1213.4
7.373750	1178.1
7.377500	1214.3
7.381250	1205.5
7.385000	1197.4
7.388750	1196.9
7.392500	1216.2
7.396250	1244.9
7.400000	1259.4
7.403750	1252.1
7.407500	1214.1
7.411250	1300.8
7.415000	1249.4
7.418750	1225.1
7.422500	1213.2
7.426250	1252.0
7.430000	1278.0
7.433750	1282.0
7.437500	1275.6
7.441250	1290.9
7.445000	1250.9
7.448750	1244.8
7.452500	1250.0
7.456250	1301.6
7.460000	1273.4
7.463750	1276.5
7.467500	1234.6
7.471250	1224.5
7.475000	1208.6
7.478750	1211.9
7.482500	1212.4
7.486250	1238.7
7.490000	1235.4
7.493750	1190.0
7.497500	1261.8
7.501250	1209.5
7.505000	1165.4
7.508750	1236.8
7.512500	1228.1
7.516250	1190.9
7.520000	1256.1
7.523750	1244.7
7.527500	1273.3
7.531250	1237.4
7.535000	1239.9
7.538750	1245.6
7.542500	1263.6
7.546250	1294.8
7.550000	1213.6
7.553750	1149.3
7.557500	1282.7
7.561250	1247.6
7.565000	1253.9
7.568750	1217.5
7.572500	1251.9
7.576250	1180.2
7.580000	1158.6
7.583750	1255.9
7.587500	1189.6
7.591250	1203.3
7.595000	1167.9
7.598750	1205.1
7.602500	1201.2
7.606250	1168.5
7.610000	1246.1
7.613750	1187.8
7.617500	1175.9
7.621250	1244.1
7.625000	1154.9
7.628750	1218.2
7.632500	1236.8
7.636250	1265.8
7.640000	1191.4
7.643750	1283.6
7.647500	1254.6
7.651250	1217.6
7.655000	1176.4
7.658750	1190.4
7.662500	1266.1
7.666250	1260.8
7.670000	1276.5
7.673750	1216.6
7.677500	1151.0
7.681250	1265.5
7.685000	1226.4
7.688750	1212.6
7.692500	1277.2
7.696250	1255.8
7.700000	1246.7
7.703750	1225.8
7.707500	1253.0
7.711250	1211.9
7.715000	1190.7
7.718750	1248.7
7.722500	1258.6
7.726250	1214.6
7.730000	1188.6
7.733750	1179.8
7.737500	1243.8
7.741250	1247.4
7.745000	1246.0
7.748750	1294.7
7.752500	1219.8
7.756250	1185.9
7.760000	1215.8
7.763750	1238.8
7.767500	1226.5
7.771250	1225.0
7.775000	1260.0
7.778750	1226.6
7.782500	1262.7
7.786250	1232.2
7.790000	1282.4
7.793750	1277.3
7.797500	1180.0
7.801250	1271.9
7.805000	1195.8
7.808750	1231.3
7.812500	1193.7
7.816250	1227.6
7.820000	1311.2
7.823750	1208.4
7.827500	1261.9
7.831250	1256.8
7.835000	1242.4
7.838750	1219.4
7.842500	1206.2
7.846250	1264.0
7.850000	1180.4
7.853750	1131.3
7.857500	1210.0
7.861250	1195.9
7.865000	1224.5
7.868750	1287.3
7.872500	1203.1
7.876250	1200.8
7.880000	1216.5
7.883750	1232.8
7.887500	1225.8
7.891250	1265.6
7.895000	1227.3
7.898750	1210.1
7.902500	1316.8
7.906250	1231.3
7.910000	1214.7
7.913750	1285.6
7.917500	1243.5
7.921250	1222.2
7.925000	1221.7
7.928750	1260.7
7.932500	1254.8
7.936250	1247.2
7.940000	1190.5
7.943750	1210.8
7.947500	1202.5
7.951250	1201.7
7.955000	1212.5
7.958750	1235.5
7.962500	1298.3
7.966250	1249.3
7.970000	1243.4
7.973750	1181.3
7.977500	1282.4
7.981250	1243.0
7.985000	1215.5
7.988750	1236.2
7.992500	1275.9
7.996250	1231.8
8.000000	1250.6
8.003750	1305.2
8.007500	1301.0
8.011250	1276.0
8.015000	1260.0
8.018750	1249.2
8.022500	1278.7
8.026250	1250.5
8.030000	1273.7
8.033750	1204.1
8.037500	1218.8
8.041250	1240.9
8.045000	1241.7
8.048750	1234.7
8.052500	1191.9
8.056250	1302.0
8.060000	1275.7
8.063750	1262.4
8.067500	1217.7
8.071250	1179.3
8.075000	1222.0
8.078750	1235.9
8.082500	1226.5
8.086250	1203.9
8.090000	1192.1
8.093750	1239.3
8.097500	1199.5
8.101250	1197.9
8.105000	1255.4
8.108750	1272.3
8.112500	1232.1
8.116250	1184.3
8.120000	1240.3
8.123750	1202.4
8.127500	1212.5
8.131250	1255.2
8.135000	1177.4
8.138750	1227.3
8.142500	1236.9
8.146250	1200.1
8.150000	1297.9
8.153750	1222.9
8.157500	1243.5
8.161250	1236.3
8.165000	1167.4
8.168750	1168.5
8.172500	1211.5
8.176250	1230.8
8.180000	1252.7
8.183750	1215.7
8.187500	1158.6
8.191250	1228.4
8.195000	1224.6
8.198750	1188.1
8.202500	1240.1
8.206250	1193.4
8.210000	1221.0
8.213750	1245.6
8.217500	1309.1
8.221250	1254.9
8.225000	1238.2
8.228750	1226.2
8.232500	1242.5
8.236250	1244.2
8.240000	1230.0
8.243750	1196.8
8.247500	1237.7
8.251250	1253.0
8.255000	1237.1
8.258750	1174.2
8.262500	1240.2
8.266250	1285.0
8.270000	1241.9
8.273750	1247.3
8.277500	1265.5
8.281250	1281.8
8.285000	1180.4
8.288750	1186.1
8.292500	1198.3
8.296250	1268.1
8.300000	1248.0
8.303750	1220.3
8.307500	1227.3
8.311250	1234.9
8.315000	1232.4
8.318750	1219.0
8.322500	1235.9
8.326250	1273.0
8.330000	1243.3
8.333750	1213.1
8.337500	1233.7
8.341250	1238.5
8.345000	1217.1
8.348750	1265.6
8.352500	1209.2
8.356250	1257.2
8.360000	1258.2
8.363750	1267.7
8.367500	1144.6
8.371250	1279.2
8.375000	1215.3
8.378750	1286.6
8.382500	1257.0
8.386250	1184.4
8.390000	1250.9
8.393750	1171.1
8.397500	1228.3
8.401250	1219.3
8.405000	1232.0
8.408750	1269.6
8.412500	1288.7
8.416250	1342.4
8.420000	1240.5
8.423750	1279.7
8.427500	1261.5
8.431250	1227.0
8.435000	1273.9
8.438750	1267.7
8.442500	1299.3
8.446250	1262.2
8.450000	1246.6
8.453750	1212.6
8.457500	1258.0
8.461250	1236.5
8.465000	1212.4
8.468750	1305.9
8.472500	1276.4
8.476250	1218.0
8.480000	1242.8
8.483750	1302.9
8.487500	1269.2
8.491250	1274.8
8.495000	1262.9
8.498750	1278.7
8.502500	1229.9
8.506250	1241.2
8.510000	1273.0
8.513750	1248.8
8.517500	1261.4
8.521250	1259.2
8.525000	1306.7
8.528750	1232.6
8.532500	1268.9
8.536250	1220.6
8.540000	1321.0
8.543750	1278.9
8.547500	1276.8
8.551250	1312.7
8.555000	1251.6
8.558750	1304.7
8.562500	1237.7
8.566250	1306.4
8.570000	1290.7
8.573750	1255.8
8.577500	1236.6
8.581250	1289.4
8.585000	1286.9
8.588750	1272.9
8.592500	1292.8
8.596250	1354.0
8.600000	1337.3
8.603750	1295.2
8.607500	1251.4
8.611250	1298.0
8.615000	1243.6
8.618750	1295.5
8.622500	1295.3
8.626250	1227.8
8.630000	1293.2
8.633750	1308.6
8.637500	1348.9
8.641250	1320.1
8.645000	1269.1
8.648750	1270.9
8.652500	1272.0
8.656250	1267.8
8.660000	1334.6
8.663750	1333.0
8.667500	1268.9
8.671250	1255.5
8.675000	1227.9
8.678750	1335.5
8.682500	1325.7
8.686250	1304.6
8.690000	1299.6
8.693750	1315.2
8.697500	1324.1
8.701250	1347.0
8.705000	1376.3
8.708750	1349.6
8.712500	1281.2
8.716250	1294.3
8.720000	1314.1
8.723750	1295.8
8.727500	1326.3
8.731250	1330.6
8.735000	1348.5
8.738750	1392.2
8.742500	1394.6
8.746250	1285.6
8.750000	1369.4
8.753750	1442.5
8.757500	1368.4
8.761250	1406.2
8.765000	1374.2
8.768750	1301.7
8.772500	1345.6
8.776250	1337.2
8.780000	1380.0
8.783750	1456.7
8.787500	1419.1
8.791250	1343.5
8.795000	1332.2
8.798750	1439.4
8.802500	1348.6
8.806250	1426.4
8.810000	1423.5
8.813750	1377.3
8.817500	1425.3
8.821250	1480.5
8.825000	1451.6
8.828750	1500.5
8.832500	1462.5
8.836250	1434.2
8.840000	1418.2
8.843750	1435.0
8.847500	1439.5
8.851250	1499.5
8.855000	1442.6
8.858750	1547.0
8.862500	1585.9
8.866250	1487.8
8.870000	1507.1
8.873750	1563.3
8.877500	1584.0
8.881250	1604.3
8.885000	1525.9
8.888750	1589.7
8.892500	1648.3
8.896250	1603.2
8.900000	1762.0
8.903750	1684.5
8.907500	1755.9
8.911250	1795.2
8.915000	1699.8
8.918750	1801.6
8.922500	1811.2
8.926250	1901.8
8.930000	1986.7
8.933750	2011.5
8.937500	2056.5
8.941250	2058.2
8.945000	2151.2
8.948750	2243.1
8.952500	2315.6
8.956250	2409.5
8.960000	2433.3
8.963750	2476.7
8.967500	2703.5
8.971250	2826.8
8.975000	2977.8
8.978750	3039.3
8.982500	3145.0
8.986250	3436.7
8.990000	3759.5
8.993750	3795.1
8.997500	4069.1
9.001250	4397.6
9.005000	4640.9
9.008750	4817.2
9.012500	5022.9
9.016250	5225.1
9.020000	5498.5
9.023750	5591.2
9.027500	5828.4
9.031250	5847.3
9.035000	5884.6
9.038750	6079.8
9.042500	6161.9
9.046250	6237.2
9.050000	6172.9
9.053750	6140.4
9.057500	6042.3
9.061250	5962.3
9.065000	6065.4
9.068750	6001.3
9.072500	5831.2
9.076250	5615.2
9.080000	5633.4
9.083750	5498.1
9.087500	5358.2
9.091250	5307.5
9.095000	5108.5
9.098750	5015.5
9.102500	4952.4
9.106250	4795.9
9.110000	4707.6
9.113750	4493.4
9.117500	4436.3
9.121250	4291.7
9.125000	4146.7
9.128750	4055.9
9.132500	3879.8
9.136250	3743.7
9.140000	3665.3
9.143750	3407.0
9.147500	3328.9
9.151250	3171.8
9.155000	3135.9
9.158750	3006.4
9.162500	2832.6
9.166250	2723.1
9.170000	2655.1
9.173750	2497.1
9.177500	2394.2
9.181250	2399.6
9.185000	2280.1
9.188750	2317.7
9.192500	2176.5
9.196250	2147.8
9.200000	2065.7
9.203750	1987.3
9.207500	1995.8
9.211250	1900.0
9.215000	1879.9
9.218750	1900.5
9.222500	1874.5
9.226250	1824.4
9.230000	1808.9
9.233750	1755.4
9.237500	1736.8
9.241250	1767.6
9.245000	1704.0
9.248750	1627.8
9.252500	1717.6
9.256250	1648.1
9.260000	1599.5
9.263750	1581.0
9.267500	1577.3
9.271250	1597.0
9.275000	1604.1
9.278750	1546.0
9.282500	1524.4
9.286250	1601.5
9.290000	1583.2
9.293750	1510.5
9.297500	1532.5
9.301250	1467.7
9.305000	1553.1
9.308750	1486.9
9.312500	1405.5
9.316250	1463.5
9.320000	1463.8
9.323750	1489.3
9.327500	1457.2
9.331250	1412.5
9.335000	1458.0
9.338750	1424.6
9.342500	1423.8
9.346250	1385.1
9.350000	1415.5
9.353750	1453.2
9.357500	1414.2
9.361250	1413.1
9.365000	1419.4
9.368750	1392.4
9.372500	1457.8
9.376250	1366.3
9.380000	1376.8
9.383750	1404.1
9.387500	1338.0
9.391250	1346.3
9.395000	1382.3
9.398750	1356.7
9.402500	1299.1
9.406250	1379.5
9.410000	1318.7
9.413750	1317.2
9.417500	1316.1
9.421250	1313.2
9.425000	1388.3
9.428750	1308.7
9.432500	1302.0
9.436250	1334.3
9.440000	1327.4
9.443750	1327.7
9.447500	1278.0
9.451250	1244.3
9.455000	1353.1
9.458750	1368.7
9.462500	1274.9
9.466250	1347.4
9.470000	1287.3
9.473750	1291.6
9.477500	1331.3
9.481250	1345.8
9.485000	1352.2
9.488750	1332.7
9.492500	1300.0
9.496250	1237.9
[truncated: 18,801 more rows]
