# Supplementary material for: pdCIFplotter: visualizing powder diffraction data in pdCIF format
Source: J Appl Crystallogr. 2022 May 25;55(Pt 3):631–7. doi: 10.1107/S1600576722003478 (PMC9172038; doi:10.1107/S1600576722003478)
Supplement: Supplementary file 5 [file j-55-00631-sup5.zip › fourth/xy_data/LK-N1_092-092_mergeRollSum.xy]

2.000000	419.2
2.003750	409.0
2.007500	394.6
2.011250	408.9
2.015000	430.2
2.018750	413.6
2.022500	426.3
2.026250	435.4
2.030000	424.7
2.033750	449.4
2.037500	456.8
2.041250	451.4
2.045000	406.3
2.048750	407.2
2.052500	434.3
2.056250	466.2
2.060000	468.8
2.063750	457.4
2.067500	447.2
2.071250	454.5
2.075000	431.6
2.078750	448.3
2.082500	436.3
2.086250	459.8
2.090000	490.0
2.093750	425.0
2.097500	450.0
2.101250	459.4
2.105000	452.2
2.108750	465.2
2.112500	461.6
2.116250	467.3
2.120000	480.9
2.123750	467.5
2.127500	484.4
2.131250	468.2
2.135000	446.7
2.138750	527.9
2.142500	472.3
2.146250	458.9
2.150000	498.4
2.153750	452.9
2.157500	483.3
2.161250	497.1
2.165000	466.1
2.168750	485.1
2.172500	481.9
2.176250	516.3
2.180000	507.8
2.183750	451.6
2.187500	478.6
2.191250	522.5
2.195000	488.5
2.198750	475.8
2.202500	501.5
2.206250	507.2
2.210000	516.4
2.213750	467.9
2.217500	514.2
2.221250	479.3
2.225000	506.1
2.228750	493.8
2.232500	483.5
2.236250	533.7
2.240000	505.9
2.243750	471.3
2.247500	506.3
2.251250	550.9
2.255000	533.1
2.258750	513.5
2.262500	523.3
2.266250	537.1
2.270000	558.7
2.273750	498.1
2.277500	522.5
2.281250	546.7
2.285000	615.4
2.288750	602.6
2.292500	570.1
2.296250	554.4
2.300000	580.3
2.303750	620.9
2.307500	634.2
2.311250	602.1
2.315000	652.2
2.318750	656.2
2.322500	660.9
2.326250	690.9
2.330000	685.0
2.333750	696.8
2.337500	768.4
2.341250	779.1
2.345000	730.4
2.348750	782.6
2.352500	744.7
2.356250	796.6
2.360000	859.1
2.363750	811.3
2.367500	801.4
2.371250	873.4
2.375000	894.8
2.378750	905.8
2.382500	952.7
2.386250	937.7
2.390000	945.8
2.393750	918.0
2.397500	975.8
2.401250	976.5
2.405000	1015.7
2.408750	1000.4
2.412500	1076.0
2.416250	1029.2
2.420000	1056.2
2.423750	1145.4
2.427500	1172.4
2.431250	1165.6
2.435000	1161.3
2.438750	1232.5
2.442500	1210.9
2.446250	1243.2
2.450000	1293.2
2.453750	1304.8
2.457500	1330.1
2.461250	1397.3
2.465000	1428.8
2.468750	1435.4
2.472500	1499.6
2.476250	1538.8
2.480000	1549.1
2.483750	1579.0
2.487500	1660.6
2.491250	1657.2
2.495000	1695.5
2.498750	1728.4
2.502500	1811.4
2.506250	1882.0
2.510000	1895.2
2.513750	1947.3
2.517500	2032.2
2.521250	1955.5
2.525000	2027.5
2.528750	2122.7
2.532500	2145.2
2.536250	2147.2
2.540000	2246.2
2.543750	2195.0
2.547500	2156.3
2.551250	2240.1
2.555000	2267.5
2.558750	2232.7
2.562500	2341.6
2.566250	2350.4
2.570000	2395.8
2.573750	2315.3
2.577500	2417.4
2.581250	2375.8
2.585000	2301.1
2.588750	2328.2
2.592500	2316.3
2.596250	2354.4
2.600000	2335.2
2.603750	2392.2
2.607500	2372.0
2.611250	2346.3
2.615000	2398.8
2.618750	2328.3
2.622500	2353.8
2.626250	2413.7
2.630000	2377.3
2.633750	2349.2
2.637500	2270.5
2.641250	2311.5
2.645000	2400.2
2.648750	2374.3
2.652500	2392.1
2.656250	2321.1
2.660000	2453.9
2.663750	2323.5
2.667500	2323.4
2.671250	2320.7
2.675000	2278.9
2.678750	2288.1
2.682500	2351.4
2.686250	2305.8
2.690000	2261.1
2.693750	2339.0
2.697500	2309.2
2.701250	2272.5
2.705000	2270.9
2.708750	2312.7
2.712500	2330.8
2.716250	2359.6
2.720000	2329.1
2.723750	2351.8
2.727500	2267.1
2.731250	2317.5
2.735000	2320.8
2.738750	2237.9
2.742500	2285.9
2.746250	2387.9
2.750000	2271.7
2.753750	2299.8
2.757500	2301.3
2.761250	2314.6
2.765000	2283.1
2.768750	2262.4
2.772500	2270.7
2.776250	2194.6
2.780000	2234.8
2.783750	2279.7
2.787500	2276.9
2.791250	2231.2
2.795000	2232.6
2.798750	2325.0
2.802500	2236.0
2.806250	2342.4
2.810000	2240.7
2.813750	2281.6
2.817500	2231.1
2.821250	2248.2
2.825000	2237.0
2.828750	2206.4
2.832500	2242.5
2.836250	2259.3
2.840000	2262.9
2.843750	2221.9
2.847500	2233.2
2.851250	2229.6
2.855000	2230.0
2.858750	2187.1
2.862500	2337.5
2.866250	2217.7
2.870000	2148.2
2.873750	2291.0
2.877500	2247.7
2.881250	2233.8
2.885000	2222.1
2.888750	2220.2
2.892500	2165.6
2.896250	2238.8
2.900000	2179.1
2.903750	2171.3
2.907500	2201.9
2.911250	2173.1
2.915000	2190.1
2.918750	2094.8
2.922500	2187.6
2.926250	2200.9
2.930000	2211.9
2.933750	2110.8
2.937500	2182.1
2.941250	2212.3
2.945000	2112.0
2.948750	2175.2
2.952500	2164.5
2.956250	2166.4
2.960000	2102.5
2.963750	2184.4
2.967500	2162.1
2.971250	2091.0
2.975000	2129.2
2.978750	2225.2
2.982500	2164.1
2.986250	2148.2
2.990000	2125.8
2.993750	2231.5
2.997500	2223.2
3.001250	2180.9
3.005000	2182.1
3.008750	2173.5
3.012500	2205.2
3.016250	2215.2
3.020000	2147.9
3.023750	2210.0
3.027500	2175.8
3.031250	2120.6
3.035000	2101.2
3.038750	2069.9
3.042500	2151.5
3.046250	2160.6
3.050000	2074.9
3.053750	2150.3
3.057500	2164.4
3.061250	2122.7
3.065000	2135.4
3.068750	2097.9
3.072500	2006.9
3.076250	2064.2
3.080000	2180.4
3.083750	2111.9
3.087500	2070.1
3.091250	2135.9
3.095000	2115.2
3.098750	2145.7
3.102500	2109.3
3.106250	2077.4
3.110000	2157.7
3.113750	2193.6
3.117500	2126.5
3.121250	2033.1
3.125000	2091.2
3.128750	2143.9
3.132500	2110.9
3.136250	2019.1
3.140000	2104.8
3.143750	2060.2
3.147500	2053.5
3.151250	2019.2
3.155000	2076.4
3.158750	2178.7
3.162500	2057.8
3.166250	2061.8
3.170000	2111.5
3.173750	2100.5
3.177500	2047.0
3.181250	2032.8
3.185000	2050.5
3.188750	2057.6
3.192500	2036.9
3.196250	2090.3
3.200000	2062.5
3.203750	2046.5
3.207500	2072.1
3.211250	2112.7
3.215000	2021.4
3.218750	2070.9
3.222500	2055.7
3.226250	1997.2
3.230000	2043.9
3.233750	2037.3
3.237500	1962.3
3.241250	1979.9
3.245000	2060.3
3.248750	2033.7
3.252500	2044.0
3.256250	2064.4
3.260000	2021.5
3.263750	2044.2
3.267500	2046.0
3.271250	2007.5
3.275000	2025.3
3.278750	1975.7
3.282500	2063.6
3.286250	2068.6
3.290000	2080.9
3.293750	2005.9
3.297500	1929.9
3.301250	2000.8
3.305000	2020.1
3.308750	2059.3
3.312500	1935.2
3.316250	1951.2
3.320000	1960.2
3.323750	1978.6
3.327500	2008.0
3.331250	1944.4
3.335000	1911.3
3.338750	2103.0
3.342500	2038.5
3.346250	1961.9
3.350000	1940.7
3.353750	1932.8
3.357500	2023.1
3.361250	1987.1
3.365000	1990.1
3.368750	2023.3
3.372500	1957.2
3.376250	1881.2
3.380000	1946.3
3.383750	2078.6
3.387500	1978.7
3.391250	1972.8
3.395000	1955.7
3.398750	1951.8
3.402500	1974.2
3.406250	1950.4
3.410000	1944.7
3.413750	1925.1
3.417500	2031.1
3.421250	1945.8
3.425000	1953.1
3.428750	1966.8
3.432500	1934.3
3.436250	1944.0
3.440000	1885.3
3.443750	1878.9
3.447500	1914.4
3.451250	2011.5
3.455000	1928.0
3.458750	1995.2
3.462500	2011.8
3.466250	1876.3
3.470000	1814.9
3.473750	1911.8
3.477500	1989.6
3.481250	1917.0
3.485000	1904.0
3.488750	1920.3
3.492500	1914.6
3.496250	1932.3
3.500000	2011.0
3.503750	1913.1
3.507500	1868.5
3.511250	1939.4
3.515000	2035.4
3.518750	1918.8
3.522500	1913.9
3.526250	1907.3
3.530000	1859.5
3.533750	1913.0
3.537500	1876.9
3.541250	1838.0
3.545000	1880.4
3.548750	1951.7
3.552500	1943.8
3.556250	1869.3
3.560000	1879.0
3.563750	1941.6
3.567500	1861.1
3.571250	1873.4
3.575000	1921.6
3.578750	1877.3
3.582500	1860.7
3.586250	1918.2
3.590000	1903.3
3.593750	1897.9
3.597500	1816.1
3.601250	1880.2
3.605000	1865.3
3.608750	1854.0
3.612500	1895.1
3.616250	1911.4
3.620000	1974.4
3.623750	1920.5
3.627500	1840.6
3.631250	1856.9
3.635000	1845.0
3.638750	1901.3
3.642500	1832.0
3.646250	1805.7
3.650000	1913.3
3.653750	1869.9
3.657500	1851.6
3.661250	1847.7
3.665000	1861.4
3.668750	1860.3
3.672500	1850.8
3.676250	1863.8
3.680000	1883.0
3.683750	1890.6
3.687500	1892.2
3.691250	1905.5
3.695000	1892.7
3.698750	1837.2
3.702500	1809.3
3.706250	1789.6
3.710000	1800.4
3.713750	1824.7
3.717500	1837.7
3.721250	1889.2
3.725000	1895.7
3.728750	1917.6
3.732500	1864.1
3.736250	1838.7
3.740000	1788.7
3.743750	1794.7
3.747500	1836.1
3.751250	1840.3
3.755000	1782.7
3.758750	1782.6
3.762500	1840.3
3.766250	1867.8
3.770000	1873.9
3.773750	1869.8
3.777500	1784.4
3.781250	1801.6
3.785000	1825.3
3.788750	1779.0
3.792500	1828.9
3.796250	1743.9
3.800000	1800.5
3.803750	1838.0
3.807500	1783.3
3.811250	1775.3
3.815000	1819.5
3.818750	1810.3
3.822500	1785.8
3.826250	1836.4
3.830000	1811.5
3.833750	1843.0
3.837500	1781.9
3.841250	1772.2
3.845000	1795.6
3.848750	1781.0
3.852500	1817.3
3.856250	1825.1
3.860000	1770.0
3.863750	1679.3
3.867500	1798.4
3.871250	1815.0
3.875000	1748.8
3.878750	1750.4
3.882500	1810.5
3.886250	1767.7
3.890000	1721.7
3.893750	1776.0
3.897500	1823.4
3.901250	1712.7
3.905000	1744.6
3.908750	1763.6
3.912500	1722.5
3.916250	1780.0
3.920000	1725.7
3.923750	1817.8
3.927500	1778.9
3.931250	1737.3
3.935000	1749.6
3.938750	1729.9
3.942500	1764.0
3.946250	1719.3
3.950000	1848.8
3.953750	1715.0
3.957500	1768.5
3.961250	1825.2
3.965000	1776.0
3.968750	1798.4
3.972500	1761.4
3.976250	1747.3
3.980000	1766.6
3.983750	1770.6
3.987500	1765.6
3.991250	1783.8
3.995000	1776.7
3.998750	1754.4
4.002500	1775.7
4.006250	1717.2
4.010000	1747.7
4.013750	1686.5
4.017500	1721.7
4.021250	1798.6
4.025000	1693.0
4.028750	1705.3
4.032500	1713.6
4.036250	1702.4
4.040000	1703.3
4.043750	1800.3
4.047500	1790.9
4.051250	1746.0
4.055000	1694.6
4.058750	1706.1
4.062500	1774.6
4.066250	1744.1
4.070000	1812.0
4.073750	1727.4
4.077500	1736.4
4.081250	1710.8
4.085000	1748.4
4.088750	1702.0
4.092500	1687.9
4.096250	1705.9
4.100000	1768.9
4.103750	1735.8
4.107500	1702.5
4.111250	1705.9
4.115000	1679.1
4.118750	1736.2
4.122500	1724.9
4.126250	1705.1
4.130000	1678.5
4.133750	1684.3
4.137500	1723.2
4.141250	1766.8
4.145000	1766.4
4.148750	1698.1
4.152500	1712.0
4.156250	1775.5
4.160000	1664.4
4.163750	1696.6
4.167500	1663.8
4.171250	1637.4
4.175000	1712.0
4.178750	1674.6
4.182500	1678.3
4.186250	1683.8
4.190000	1669.0
4.193750	1606.4
4.197500	1734.3
4.201250	1679.6
4.205000	1676.7
4.208750	1545.8
4.212500	1579.1
4.216250	1658.8
4.220000	1752.4
4.223750	1594.1
4.227500	1616.7
4.231250	1768.8
4.235000	1673.1
4.238750	1683.8
4.242500	1695.8
4.246250	1699.6
4.250000	1595.5
4.253750	1587.2
4.257500	1604.3
4.261250	1623.5
4.265000	1645.6
4.268750	1635.3
4.272500	1685.1
4.276250	1673.9
4.280000	1690.1
4.283750	1661.7
4.287500	1633.1
4.291250	1703.9
4.295000	1679.1
4.298750	1676.4
4.302500	1573.0
4.306250	1674.2
4.310000	1748.1
4.313750	1670.0
4.317500	1643.7
4.321250	1661.0
4.325000	1629.0
4.328750	1652.8
4.332500	1628.2
4.336250	1583.1
4.340000	1636.4
4.343750	1670.8
4.347500	1702.7
4.351250	1652.3
4.355000	1559.1
4.358750	1584.0
4.362500	1607.4
4.366250	1657.0
4.370000	1627.2
4.373750	1607.9
4.377500	1656.8
4.381250	1678.7
4.385000	1679.7
4.388750	1518.2
4.392500	1561.0
4.396250	1612.3
4.400000	1648.6
4.403750	1674.8
4.407500	1687.4
4.411250	1653.2
4.415000	1614.4
4.418750	1559.2
4.422500	1624.0
4.426250	1539.8
4.430000	1644.5
4.433750	1626.9
4.437500	1552.0
4.441250	1606.5
4.445000	1574.8
4.448750	1593.8
4.452500	1626.9
4.456250	1641.3
4.460000	1603.0
4.463750	1639.7
4.467500	1598.9
4.471250	1635.2
4.475000	1611.2
4.478750	1587.5
4.482500	1568.0
4.486250	1588.9
4.490000	1661.8
4.493750	1621.3
4.497500	1551.9
4.501250	1567.6
4.505000	1668.1
4.508750	1554.8
4.512500	1558.8
4.516250	1635.4
4.520000	1683.6
4.523750	1550.0
4.527500	1591.4
4.531250	1597.9
4.535000	1551.6
4.538750	1611.3
4.542500	1593.8
4.546250	1597.5
4.550000	1613.0
4.553750	1550.0
4.557500	1598.4
4.561250	1644.6
4.565000	1629.4
4.568750	1608.3
4.572500	1544.4
4.576250	1548.5
4.580000	1607.0
4.583750	1579.9
4.587500	1586.1
4.591250	1550.0
4.595000	1612.6
4.598750	1606.6
4.602500	1568.4
4.606250	1533.8
4.610000	1579.4
4.613750	1624.8
4.617500	1587.7
4.621250	1648.3
4.625000	1557.5
4.628750	1543.7
4.632500	1565.4
4.636250	1563.0
4.640000	1520.9
4.643750	1432.7
4.647500	1575.9
4.651250	1621.8
4.655000	1529.0
4.658750	1522.0
4.662500	1539.6
4.666250	1533.3
4.670000	1605.2
4.673750	1549.2
4.677500	1547.3
4.681250	1549.4
4.685000	1550.6
4.688750	1565.1
4.692500	1549.1
4.696250	1614.2
4.700000	1546.3
4.703750	1520.5
4.707500	1506.2
4.711250	1499.0
4.715000	1537.8
4.718750	1610.0
4.722500	1541.1
4.726250	1560.4
4.730000	1547.6
4.733750	1550.4
4.737500	1587.0
4.741250	1555.4
4.745000	1571.8
4.748750	1572.5
4.752500	1530.5
4.756250	1542.0
4.760000	1560.8
4.763750	1503.4
4.767500	1537.5
4.771250	1512.2
4.775000	1535.8
4.778750	1524.0
4.782500	1523.1
4.786250	1533.0
4.790000	1527.7
4.793750	1545.6
4.797500	1580.9
4.801250	1521.1
4.805000	1506.8
4.808750	1496.1
4.812500	1503.5
4.816250	1528.0
4.820000	1482.7
4.823750	1481.5
4.827500	1464.0
4.831250	1507.7
4.835000	1530.6
4.838750	1545.0
4.842500	1492.1
4.846250	1507.3
4.850000	1494.1
4.853750	1466.0
4.857500	1524.2
4.861250	1500.2
4.865000	1510.8
4.868750	1502.0
4.872500	1470.2
4.876250	1523.9
4.880000	1496.7
4.883750	1469.9
4.887500	1447.0
4.891250	1531.7
4.895000	1481.4
4.898750	1488.9
4.902500	1485.9
4.906250	1485.7
4.910000	1538.7
4.913750	1480.4
4.917500	1519.6
4.921250	1443.8
4.925000	1431.9
4.928750	1483.1
4.932500	1471.5
4.936250	1452.7
4.940000	1447.7
4.943750	1509.6
4.947500	1471.2
4.951250	1475.5
4.955000	1464.3
4.958750	1485.4
4.962500	1441.8
4.966250	1421.6
4.970000	1470.3
4.973750	1487.6
4.977500	1459.5
4.981250	1509.3
4.985000	1457.2
4.988750	1472.2
4.992500	1481.9
4.996250	1499.9
5.000000	1490.3
5.003750	1500.7
5.007500	1488.2
5.011250	1494.6
5.015000	1500.4
5.018750	1503.7
5.022500	1377.4
5.026250	1453.8
5.030000	1482.7
5.033750	1448.3
5.037500	1463.6
5.041250	1464.8
5.045000	1446.4
5.048750	1462.7
5.052500	1458.6
5.056250	1403.2
5.060000	1458.8
5.063750	1464.1
5.067500	1392.1
5.071250	1445.6
5.075000	1433.4
5.078750	1441.6
5.082500	1451.2
5.086250	1469.4
5.090000	1441.2
5.093750	1496.6
5.097500	1476.3
5.101250	1457.8
5.105000	1410.8
5.108750	1470.2
5.112500	1435.2
5.116250	1474.0
5.120000	1423.2
5.123750	1459.1
5.127500	1448.9
5.131250	1490.3
5.135000	1419.7
5.138750	1471.5
5.142500	1507.5
5.146250	1534.0
5.150000	1435.1
5.153750	1425.5
5.157500	1448.2
5.161250	1445.8
5.165000	1431.3
5.168750	1515.0
5.172500	1474.0
5.176250	1519.4
5.180000	1489.4
5.183750	1484.2
5.187500	1459.8
5.191250	1429.1
5.195000	1450.5
5.198750	1430.0
5.202500	1448.0
5.206250	1454.4
5.210000	1467.4
5.213750	1468.5
5.217500	1468.8
5.221250	1510.0
5.225000	1507.9
5.228750	1479.9
5.232500	1482.7
5.236250	1512.4
5.240000	1446.7
5.243750	1409.2
5.247500	1418.1
5.251250	1423.3
5.255000	1427.9
5.258750	1427.9
5.262500	1427.1
5.266250	1443.1
5.270000	1375.3
5.273750	1387.6
5.277500	1379.2
5.281250	1486.0
5.285000	1412.1
5.288750	1434.1
5.292500	1405.2
5.296250	1463.2
5.300000	1395.5
5.303750	1375.0
5.307500	1475.9
5.311250	1455.2
5.315000	1474.9
5.318750	1458.1
5.322500	1355.5
5.326250	1410.4
5.330000	1381.4
5.333750	1448.7
5.337500	1433.4
5.341250	1369.4
5.345000	1438.7
5.348750	1439.3
5.352500	1423.6
5.356250	1402.7
5.360000	1426.0
5.363750	1415.7
5.367500	1479.1
5.371250	1434.8
5.375000	1403.5
5.378750	1439.6
5.382500	1420.7
5.386250	1414.9
5.390000	1439.6
5.393750	1377.7
5.397500	1403.9
5.401250	1399.7
5.405000	1435.1
5.408750	1433.8
5.412500	1378.4
5.416250	1396.3
5.420000	1438.5
5.423750	1449.5
5.427500	1381.3
5.431250	1352.9
5.435000	1422.8
5.438750	1359.4
5.442500	1349.7
5.446250	1346.5
5.450000	1447.4
5.453750	1409.4
5.457500	1405.8
5.461250	1393.1
5.465000	1407.2
5.468750	1314.7
5.472500	1368.5
5.476250	1394.4
5.480000	1377.7
5.483750	1364.4
5.487500	1431.1
5.491250	1492.1
5.495000	1347.3
5.498750	1308.5
5.502500	1382.6
5.506250	1239.9
5.510000	1416.5
5.513750	1333.2
5.517500	1392.2
5.521250	1445.2
5.525000	1401.2
5.528750	1369.1
5.532500	1378.2
5.536250	1397.9
5.540000	1367.8
5.543750	1404.3
5.547500	1361.5
5.551250	1363.9
5.555000	1403.0
5.558750	1326.8
5.562500	1378.6
5.566250	1372.6
5.570000	1387.4
5.573750	1449.8
5.577500	1410.1
5.581250	1372.4
5.585000	1334.6
5.588750	1394.8
5.592500	1331.2
5.596250	1411.1
5.600000	1386.0
5.603750	1352.1
5.607500	1288.9
5.611250	1502.0
5.615000	1465.2
5.618750	1431.0
5.622500	1457.5
5.626250	1460.4
5.630000	1424.4
5.633750	1423.2
5.637500	1409.6
5.641250	1487.5
5.645000	1363.7
5.648750	1444.2
5.652500	1425.3
5.656250	1324.2
5.660000	1330.6
5.663750	1374.8
5.667500	1419.0
5.671250	1434.8
5.675000	1416.9
5.678750	1461.0
5.682500	1432.1
5.686250	1404.4
5.690000	1432.8
5.693750	1468.0
5.697500	1498.3
5.701250	1479.3
5.705000	1403.8
5.708750	1421.1
5.712500	1426.3
5.716250	1460.7
5.720000	1410.3
5.723750	1372.2
5.727500	1437.8
5.731250	1447.2
5.735000	1363.3
5.738750	1377.1
5.742500	1387.6
5.746250	1338.8
5.750000	1281.7
5.753750	1397.4
5.757500	1344.0
5.761250	1380.1
5.765000	1382.7
5.768750	1376.1
5.772500	1291.4
5.776250	1408.0
5.780000	1408.3
5.783750	1300.8
5.787500	1381.7
5.791250	1352.6
5.795000	1373.9
5.798750	1405.9
5.802500	1360.5
5.806250	1285.5
5.810000	1306.3
5.813750	1363.8
5.817500	1340.1
5.821250	1412.8
5.825000	1386.9
5.828750	1364.7
5.832500	1390.6
5.836250	1317.5
5.840000	1342.6
5.843750	1333.5
5.847500	1327.8
5.851250	1342.7
5.855000	1374.9
5.858750	1333.3
5.862500	1382.1
5.866250	1319.7
5.870000	1358.2
5.873750	1302.8
5.877500	1320.1
5.881250	1287.5
5.885000	1323.8
5.888750	1306.2
5.892500	1323.5
5.896250	1293.7
5.900000	1338.3
5.903750	1341.0
5.907500	1371.1
5.911250	1368.3
5.915000	1302.8
5.918750	1373.2
5.922500	1372.8
5.926250	1390.4
5.930000	1354.9
5.933750	1388.2
5.937500	1385.8
5.941250	1338.9
5.945000	1368.0
5.948750	1336.9
5.952500	1351.9
5.956250	1387.6
5.960000	1338.5
5.963750	1321.4
5.967500	1293.0
5.971250	1338.1
5.975000	1360.4
5.978750	1268.7
5.982500	1329.1
5.986250	1364.4
5.990000	1326.9
5.993750	1282.7
5.997500	1318.1
6.001250	1364.0
6.005000	1243.0
6.008750	1284.9
6.012500	1328.4
6.016250	1385.3
6.020000	1311.4
6.023750	1298.4
6.027500	1311.5
6.031250	1251.5
6.035000	1326.6
6.038750	1384.3
6.042500	1333.6
6.046250	1288.7
6.050000	1279.4
6.053750	1307.3
6.057500	1276.8
6.061250	1312.8
6.065000	1322.8
6.068750	1305.2
6.072500	1243.4
6.076250	1341.0
6.080000	1436.5
6.083750	1333.4
6.087500	1306.1
6.091250	1320.7
6.095000	1374.9
6.098750	1395.0
6.102500	1359.0
6.106250	1360.7
6.110000	1310.1
6.113750	1227.0
6.117500	1270.1
6.121250	1330.7
6.125000	1345.2
6.128750	1235.6
6.132500	1300.4
6.136250	1378.6
6.140000	1284.1
6.143750	1307.1
6.147500	1350.3
6.151250	1303.9
6.155000	1301.8
6.158750	1369.8
6.162500	1319.3
6.166250	1310.3
6.170000	1400.7
6.173750	1322.7
6.177500	1257.6
6.181250	1296.1
6.185000	1287.0
6.188750	1265.3
6.192500	1280.2
6.196250	1351.2
6.200000	1313.7
6.203750	1283.6
6.207500	1423.9
6.211250	1256.2
6.215000	1344.6
6.218750	1294.1
6.222500	1290.1
6.226250	1270.3
6.230000	1242.8
6.233750	1277.2
6.237500	1280.1
6.241250	1289.9
6.245000	1343.4
6.248750	1309.1
6.252500	1431.8
6.256250	1382.7
6.260000	1318.2
6.263750	1330.9
6.267500	1315.9
6.271250	1331.1
6.275000	1296.3
6.278750	1332.6
6.282500	1305.4
6.286250	1288.5
6.290000	1328.2
6.293750	1318.9
6.297500	1305.9
6.301250	1264.7
6.305000	1320.3
6.308750	1288.7
6.312500	1334.2
6.316250	1307.2
6.320000	1338.4
6.323750	1289.4
6.327500	1248.9
6.331250	1301.4
6.335000	1318.5
6.338750	1281.7
6.342500	1316.2
6.346250	1286.3
6.350000	1321.4
6.353750	1413.5
6.357500	1348.5
6.361250	1293.8
6.365000	1303.0
6.368750	1297.4
6.372500	1311.2
6.376250	1276.1
6.380000	1293.5
6.383750	1300.0
6.387500	1288.3
6.391250	1322.0
6.395000	1278.8
6.398750	1243.6
6.402500	1340.8
6.406250	1258.4
6.410000	1306.6
6.413750	1274.4
6.417500	1272.2
6.421250	1254.6
6.425000	1244.8
6.428750	1256.1
6.432500	1299.7
6.436250	1274.3
6.440000	1251.6
6.443750	1279.4
6.447500	1304.7
6.451250	1314.8
6.455000	1315.2
6.458750	1302.9
6.462500	1351.4
6.466250	1313.1
6.470000	1306.3
6.473750	1338.8
6.477500	1270.9
6.481250	1268.1
6.485000	1307.0
6.488750	1314.8
6.492500	1256.0
6.496250	1338.2
6.500000	1253.3
6.503750	1292.9
6.507500	1270.8
6.511250	1289.2
6.515000	1322.6
6.518750	1252.7
6.522500	1278.5
6.526250	1256.1
6.530000	1346.4
6.533750	1240.7
6.537500	1231.7
6.541250	1292.3
6.545000	1280.8
6.548750	1273.6
6.552500	1276.6
6.556250	1279.3
6.560000	1253.9
6.563750	1254.4
6.567500	1247.7
6.571250	1330.8
6.575000	1259.2
6.578750	1263.1
6.582500	1311.0
6.586250	1229.2
6.590000	1259.1
6.593750	1260.5
6.597500	1280.5
6.601250	1282.6
6.605000	1278.1
6.608750	1262.8
6.612500	1303.5
6.616250	1302.1
6.620000	1267.2
6.623750	1366.6
6.627500	1308.6
6.631250	1271.7
6.635000	1262.3
6.638750	1265.4
6.642500	1281.8
6.646250	1354.7
6.650000	1352.9
6.653750	1292.1
6.657500	1259.6
6.661250	1330.3
6.665000	1333.0
6.668750	1240.6
6.672500	1269.1
6.676250	1265.8
6.680000	1216.5
6.683750	1236.2
6.687500	1328.9
6.691250	1259.0
6.695000	1281.4
6.698750	1287.9
6.702500	1328.9
6.706250	1241.2
6.710000	1278.4
6.713750	1266.7
6.717500	1266.1
6.721250	1380.7
6.725000	1334.8
6.728750	1267.0
6.732500	1276.2
6.736250	1301.0
6.740000	1259.2
6.743750	1320.5
6.747500	1318.9
6.751250	1269.2
6.755000	1325.1
6.758750	1273.6
6.762500	1291.4
6.766250	1268.0
6.770000	1293.8
6.773750	1271.0
6.777500	1260.1
6.781250	1262.3
6.785000	1341.2
6.788750	1294.4
6.792500	1299.9
6.796250	1212.1
6.800000	1276.0
6.803750	1259.1
6.807500	1333.1
6.811250	1211.8
6.815000	1251.7
6.818750	1247.2
6.822500	1297.4
6.826250	1281.2
6.830000	1290.2
6.833750	1291.3
6.837500	1255.8
6.841250	1229.2
6.845000	1255.2
6.848750	1230.3
6.852500	1218.8
6.856250	1227.4
6.860000	1299.3
6.863750	1254.6
6.867500	1264.7
6.871250	1271.1
6.875000	1305.8
6.878750	1253.6
6.882500	1257.4
6.886250	1213.7
6.890000	1271.2
6.893750	1295.1
6.897500	1193.3
6.901250	1320.9
6.905000	1307.3
6.908750	1234.0
6.912500	1279.5
6.916250	1225.9
6.920000	1297.9
6.923750	1308.4
6.927500	1301.8
6.931250	1304.8
6.935000	1266.1
6.938750	1277.8
6.942500	1253.9
6.946250	1235.7
6.950000	1237.4
6.953750	1234.0
6.957500	1249.5
6.961250	1255.3
6.965000	1236.2
6.968750	1252.7
6.972500	1293.2
6.976250	1275.7
6.980000	1232.0
6.983750	1210.7
6.987500	1264.3
6.991250	1252.1
6.995000	1237.5
6.998750	1253.2
7.002500	1292.8
7.006250	1205.6
7.010000	1234.5
7.013750	1286.0
7.017500	1199.3
7.021250	1264.5
7.025000	1310.2
7.028750	1265.4
7.032500	1238.4
7.036250	1275.1
7.040000	1258.2
7.043750	1275.4
7.047500	1244.5
7.051250	1232.9
7.055000	1282.5
7.058750	1260.0
7.062500	1370.6
7.066250	1272.7
7.070000	1207.7
7.073750	1173.2
7.077500	1237.2
7.081250	1317.9
7.085000	1188.2
7.088750	1251.5
7.092500	1252.9
7.096250	1202.6
7.100000	1236.7
7.103750	1274.2
7.107500	1230.6
7.111250	1303.2
7.115000	1268.9
7.118750	1201.7
7.122500	1244.4
7.126250	1227.7
7.130000	1244.2
7.133750	1268.0
7.137500	1272.0
7.141250	1246.7
7.145000	1270.7
7.148750	1238.0
7.152500	1226.3
7.156250	1245.1
7.160000	1283.9
7.163750	1223.6
7.167500	1234.6
7.171250	1274.7
7.175000	1233.6
7.178750	1221.5
7.182500	1243.9
7.186250	1201.5
7.190000	1275.1
7.193750	1308.4
7.197500	1343.8
7.201250	1309.4
7.205000	1280.0
7.208750	1255.8
7.212500	1265.7
7.216250	1221.8
7.220000	1232.1
7.223750	1259.8
7.227500	1269.5
7.231250	1284.3
7.235000	1255.2
7.238750	1249.5
7.242500	1241.6
7.246250	1294.4
7.250000	1285.5
7.253750	1288.1
7.257500	1263.1
7.261250	1206.6
7.265000	1257.9
7.268750	1255.5
7.272500	1278.1
7.276250	1193.7
7.280000	1223.8
7.283750	1280.5
7.287500	1248.6
7.291250	1235.2
7.295000	1315.2
7.298750	1266.6
7.302500	1266.4
7.306250	1235.7
7.310000	1254.7
7.313750	1201.8
7.317500	1278.4
7.321250	1232.8
7.325000	1233.2
7.328750	1204.5
7.332500	1316.8
7.336250	1305.0
7.340000	1226.3
7.343750	1219.4
7.347500	1224.2
7.351250	1290.5
7.355000	1332.8
7.358750	1241.1
7.362500	1213.1
7.366250	1238.9
7.370000	1211.6
7.373750	1192.5
7.377500	1255.0
7.381250	1155.3
7.385000	1202.7
7.388750	1253.3
7.392500	1253.2
7.396250	1256.6
7.400000	1320.6
7.403750	1252.5
7.407500	1234.2
7.411250	1219.2
7.415000	1209.5
7.418750	1285.7
7.422500	1248.9
7.426250	1243.4
7.430000	1289.7
7.433750	1213.3
7.437500	1153.8
7.441250	1205.8
7.445000	1215.5
7.448750	1268.3
7.452500	1282.6
7.456250	1208.2
7.460000	1188.4
7.463750	1252.2
7.467500	1247.6
7.471250	1236.8
7.475000	1262.2
7.478750	1223.5
7.482500	1235.6
7.486250	1189.9
7.490000	1255.3
7.493750	1276.2
7.497500	1209.1
7.501250	1225.0
7.505000	1243.9
7.508750	1202.2
7.512500	1237.9
7.516250	1234.0
7.520000	1246.8
7.523750	1217.7
7.527500	1227.5
7.531250	1252.4
7.535000	1273.3
7.538750	1224.3
7.542500	1231.6
7.546250	1256.4
7.550000	1202.3
7.553750	1227.6
7.557500	1209.8
7.561250	1234.0
7.565000	1225.6
7.568750	1267.8
7.572500	1259.0
7.576250	1232.6
7.580000	1209.7
7.583750	1194.5
7.587500	1268.1
7.591250	1292.0
7.595000	1234.4
7.598750	1206.5
7.602500	1211.2
7.606250	1177.8
7.610000	1169.7
7.613750	1261.3
7.617500	1239.1
7.621250	1162.0
7.625000	1269.3
7.628750	1283.7
7.632500	1238.2
7.636250	1252.4
7.640000	1262.2
7.643750	1262.5
7.647500	1247.4
7.651250	1229.0
7.655000	1266.3
7.658750	1311.3
7.662500	1228.2
7.666250	1300.5
7.670000	1314.6
7.673750	1215.6
7.677500	1254.8
7.681250	1250.4
7.685000	1258.8
7.688750	1237.7
7.692500	1225.8
7.696250	1216.8
7.700000	1222.0
7.703750	1201.4
7.707500	1188.2
7.711250	1251.1
7.715000	1218.0
7.718750	1257.2
7.722500	1268.0
7.726250	1192.7
7.730000	1216.4
7.733750	1226.6
7.737500	1226.5
7.741250	1216.7
7.745000	1230.3
7.748750	1258.3
7.752500	1225.6
7.756250	1201.3
7.760000	1242.9
7.763750	1195.1
7.767500	1212.9
7.771250	1249.9
7.775000	1277.7
7.778750	1213.3
7.782500	1206.9
7.786250	1229.1
7.790000	1185.1
7.793750	1185.8
7.797500	1229.4
7.801250	1227.4
7.805000	1249.7
7.808750	1164.0
7.812500	1202.3
7.816250	1267.1
7.820000	1209.0
7.823750	1234.5
7.827500	1241.8
7.831250	1205.4
7.835000	1165.4
7.838750	1293.1
7.842500	1252.0
7.846250	1192.1
7.850000	1270.2
7.853750	1225.6
7.857500	1239.8
7.861250	1206.5
7.865000	1202.8
7.868750	1264.0
7.872500	1201.2
7.876250	1196.7
7.880000	1197.1
7.883750	1253.7
7.887500	1211.4
7.891250	1218.6
7.895000	1220.8
7.898750	1228.7
7.902500	1205.0
7.906250	1230.2
7.910000	1198.0
7.913750	1253.0
7.917500	1228.2
7.921250	1247.1
7.925000	1283.7
7.928750	1277.5
7.932500	1193.2
7.936250	1211.1
7.940000	1246.6
7.943750	1266.3
7.947500	1202.7
7.951250	1229.9
7.955000	1264.1
7.958750	1222.0
7.962500	1254.8
7.966250	1272.0
7.970000	1321.4
7.973750	1237.1
7.977500	1245.3
7.981250	1294.8
7.985000	1307.8
7.988750	1283.3
7.992500	1278.0
7.996250	1300.0
8.000000	1290.4
8.003750	1337.2
8.007500	1232.3
8.011250	1261.2
8.015000	1226.9
8.018750	1191.7
8.022500	1253.5
8.026250	1258.3
8.030000	1269.5
8.033750	1255.1
8.037500	1250.0
8.041250	1239.2
8.045000	1218.2
8.048750	1255.4
8.052500	1216.9
8.056250	1210.0
8.060000	1228.1
8.063750	1243.1
8.067500	1226.6
8.071250	1241.4
8.075000	1259.0
8.078750	1229.7
8.082500	1220.4
8.086250	1227.3
8.090000	1241.6
8.093750	1184.5
8.097500	1285.4
8.101250	1276.2
8.105000	1229.7
8.108750	1275.4
8.112500	1196.5
8.116250	1228.9
8.120000	1233.1
8.123750	1260.1
8.127500	1230.3
8.131250	1256.8
8.135000	1235.9
8.138750	1265.5
8.142500	1224.0
8.146250	1220.1
8.150000	1203.8
8.153750	1259.9
8.157500	1275.0
8.161250	1302.8
8.165000	1193.7
8.168750	1200.3
8.172500	1158.6
8.176250	1235.3
8.180000	1283.6
8.183750	1273.3
8.187500	1185.6
8.191250	1244.5
8.195000	1286.1
8.198750	1245.1
8.202500	1278.3
8.206250	1309.5
8.210000	1220.9
8.213750	1279.4
8.217500	1231.5
8.221250	1229.9
8.225000	1274.3
8.228750	1253.6
8.232500	1186.5
8.236250	1271.2
8.240000	1239.7
8.243750	1221.1
8.247500	1261.4
8.251250	1236.1
8.255000	1298.3
8.258750	1225.9
8.262500	1211.9
8.266250	1230.6
8.270000	1306.1
8.273750	1193.6
8.277500	1192.4
8.281250	1183.9
8.285000	1207.2
8.288750	1239.8
8.292500	1237.8
8.296250	1274.8
8.300000	1282.8
8.303750	1251.1
8.307500	1286.8
8.311250	1235.6
8.315000	1251.7
8.318750	1237.0
8.322500	1217.1
8.326250	1261.9
8.330000	1220.9
8.333750	1267.7
8.337500	1191.1
8.341250	1232.8
8.345000	1203.5
8.348750	1220.2
8.352500	1199.2
8.356250	1216.0
8.360000	1264.4
8.363750	1272.2
8.367500	1220.6
8.371250	1216.3
8.375000	1195.7
8.378750	1269.7
8.382500	1263.5
8.386250	1253.8
8.390000	1201.0
8.393750	1135.4
8.397500	1248.7
8.401250	1232.3
8.405000	1230.5
8.408750	1261.9
8.412500	1218.9
8.416250	1287.2
8.420000	1211.9
8.423750	1303.0
8.427500	1233.3
8.431250	1276.8
8.435000	1285.5
8.438750	1221.1
8.442500	1187.0
8.446250	1248.0
8.450000	1230.3
8.453750	1188.1
8.457500	1233.0
8.461250	1223.1
8.465000	1236.3
8.468750	1231.7
8.472500	1227.0
8.476250	1253.6
8.480000	1232.9
8.483750	1267.5
8.487500	1241.2
8.491250	1202.3
8.495000	1266.4
8.498750	1174.3
8.502500	1188.8
8.506250	1297.4
8.510000	1261.2
8.513750	1288.9
8.517500	1252.7
8.521250	1249.7
8.525000	1238.8
8.528750	1271.5
8.532500	1246.8
8.536250	1281.5
8.540000	1274.7
8.543750	1310.2
8.547500	1274.2
8.551250	1308.0
8.555000	1267.7
8.558750	1249.9
8.562500	1248.9
8.566250	1205.8
8.570000	1262.9
8.573750	1276.7
8.577500	1244.5
8.581250	1298.2
8.585000	1292.9
8.588750	1259.5
8.592500	1291.4
8.596250	1309.9
8.600000	1265.7
8.603750	1206.6
8.607500	1302.8
8.611250	1257.1
8.615000	1231.2
8.618750	1307.2
8.622500	1274.6
8.626250	1250.5
8.630000	1257.4
8.633750	1257.4
8.637500	1237.6
8.641250	1274.6
8.645000	1215.5
8.648750	1265.7
8.652500	1332.1
8.656250	1344.5
8.660000	1296.9
8.663750	1334.1
8.667500	1280.0
8.671250	1250.6
8.675000	1254.0
8.678750	1321.5
8.682500	1309.7
8.686250	1227.2
8.690000	1232.6
8.693750	1309.8
8.697500	1295.8
8.701250	1387.4
8.705000	1341.8
8.708750	1318.4
8.712500	1303.4
8.716250	1329.2
8.720000	1326.2
8.723750	1302.7
8.727500	1266.2
8.731250	1253.9
8.735000	1305.4
8.738750	1339.5
8.742500	1335.4
8.746250	1310.9
8.750000	1321.2
8.753750	1354.3
8.757500	1363.2
8.761250	1335.0
8.765000	1341.8
8.768750	1355.1
8.772500	1391.6
8.776250	1379.2
8.780000	1365.6
8.783750	1365.1
8.787500	1308.7
8.791250	1316.6
8.795000	1368.3
8.798750	1398.5
8.802500	1378.6
8.806250	1377.6
8.810000	1425.1
8.813750	1423.1
8.817500	1340.6
8.821250	1448.7
8.825000	1390.9
8.828750	1415.8
8.832500	1421.2
8.836250	1405.2
8.840000	1498.0
8.843750	1565.1
8.847500	1442.7
8.851250	1516.3
8.855000	1487.1
8.858750	1483.9
8.862500	1531.4
8.866250	1547.5
8.870000	1467.2
8.873750	1522.8
8.877500	1596.9
8.881250	1591.4
8.885000	1535.6
8.888750	1685.7
8.892500	1674.3
8.896250	1634.1
8.900000	1674.9
8.903750	1642.9
8.907500	1651.7
8.911250	1732.1
8.915000	1780.4
8.918750	1786.5
8.922500	1782.1
8.926250	1875.9
8.930000	1890.8
8.933750	1935.8
8.937500	1950.8
8.941250	2035.0
8.945000	2114.6
8.948750	2185.8
8.952500	2227.5
8.956250	2339.1
8.960000	2406.8
8.963750	2388.1
8.967500	2654.1
8.971250	2725.3
8.975000	2924.3
8.978750	3097.8
8.982500	3070.0
8.986250	3409.8
8.990000	3563.4
8.993750	3813.3
8.997500	3999.9
9.001250	4228.6
9.005000	4494.1
9.008750	4690.1
9.012500	4892.8
9.016250	5143.2
9.020000	5388.0
9.023750	5438.2
9.027500	5645.2
9.031250	5738.8
9.035000	5878.8
9.038750	6018.6
9.042500	6035.8
9.046250	5966.2
9.050000	5950.2
9.053750	5991.3
9.057500	5940.2
9.061250	5901.0
9.065000	5997.1
9.068750	5861.4
9.072500	5868.1
9.076250	5636.4
9.080000	5606.0
9.083750	5562.4
9.087500	5393.7
9.091250	5425.1
9.095000	5269.4
9.098750	4999.3
9.102500	4816.5
9.106250	4702.2
9.110000	4754.3
9.113750	4568.5
9.117500	4370.2
9.121250	4248.6
9.125000	4204.1
9.128750	3992.0
9.132500	3870.9
9.136250	3723.4
9.140000	3616.9
9.143750	3535.8
9.147500	3310.5
9.151250	3198.7
9.155000	3128.3
9.158750	2913.8
9.162500	2853.5
9.166250	2765.1
9.170000	2636.7
9.173750	2519.0
9.177500	2457.3
9.181250	2319.2
9.185000	2304.2
9.188750	2204.0
9.192500	2123.9
9.196250	2171.6
9.200000	2116.9
9.203750	2017.9
9.207500	2051.4
9.211250	1890.4
9.215000	1955.8
9.218750	1851.6
9.222500	1874.6
9.226250	1844.0
9.230000	1862.5
9.233750	1720.5
9.237500	1760.9
9.241250	1730.4
9.245000	1712.1
9.248750	1685.7
9.252500	1640.5
9.256250	1603.2
9.260000	1669.7
9.263750	1552.0
9.267500	1612.7
9.271250	1577.2
9.275000	1576.5
9.278750	1515.0
9.282500	1550.7
9.286250	1506.7
9.290000	1515.3
9.293750	1514.0
9.297500	1503.5
9.301250	1519.7
9.305000	1478.7
9.308750	1483.9
9.312500	1472.4
9.316250	1457.9
9.320000	1455.1
9.323750	1424.6
9.327500	1417.1
9.331250	1357.2
9.335000	1428.5
9.338750	1494.8
9.342500	1450.8
9.346250	1407.1
9.350000	1422.4
9.353750	1360.2
9.357500	1397.6
9.361250	1384.6
9.365000	1340.9
9.368750	1367.7
9.372500	1442.2
9.376250	1383.2
9.380000	1407.1
9.383750	1383.1
9.387500	1377.3
9.391250	1348.2
9.395000	1343.0
9.398750	1408.7
9.402500	1377.0
9.406250	1307.6
9.410000	1379.0
9.413750	1369.9
9.417500	1367.9
9.421250	1380.8
9.425000	1338.1
9.428750	1308.4
9.432500	1372.5
9.436250	1282.5
9.440000	1333.4
9.443750	1300.0
9.447500	1291.9
9.451250	1302.6
9.455000	1310.2
9.458750	1290.2
9.462500	1314.9
9.466250	1307.6
9.470000	1332.0
9.473750	1298.8
9.477500	1394.1
9.481250	1281.4
9.485000	1324.9
9.488750	1288.3
9.492500	1338.8
9.496250	1328.7
[truncated: 18,801 more rows]
