# Supplementary material for: pdCIFplotter: visualizing powder diffraction data in pdCIF format
Source: J Appl Crystallogr. 2022 May 25;55(Pt 3):631–7. doi: 10.1107/S1600576722003478 (PMC9172038; doi:10.1107/S1600576722003478)
Supplement: Supplementary file 5 [file j-55-00631-sup5.zip › fourth/xy_data/LK-N1_098-098_mergeRollSum.xy]

2.000000	410.0
2.003750	406.3
2.007500	419.8
2.011250	408.3
2.015000	417.0
2.018750	394.8
2.022500	393.7
2.026250	426.2
2.030000	401.7
2.033750	423.5
2.037500	457.0
2.041250	415.4
2.045000	446.3
2.048750	444.3
2.052500	412.5
2.056250	409.3
2.060000	453.5
2.063750	435.5
2.067500	446.2
2.071250	465.1
2.075000	476.7
2.078750	468.3
2.082500	441.3
2.086250	440.7
2.090000	458.6
2.093750	474.2
2.097500	451.3
2.101250	412.7
2.105000	452.2
2.108750	473.0
2.112500	464.2
2.116250	495.3
2.120000	469.6
2.123750	470.2
2.127500	499.2
2.131250	440.0
2.135000	463.3
2.138750	492.0
2.142500	461.9
2.146250	470.3
2.150000	467.2
2.153750	466.2
2.157500	458.5
2.161250	438.5
2.165000	499.1
2.168750	493.7
2.172500	494.1
2.176250	475.3
2.180000	511.6
2.183750	493.5
2.187500	474.5
2.191250	489.9
2.195000	509.8
2.198750	445.4
2.202500	533.1
2.206250	544.8
2.210000	486.4
2.213750	457.7
2.217500	494.4
2.221250	514.2
2.225000	489.2
2.228750	472.6
2.232500	472.8
2.236250	501.7
2.240000	472.5
2.243750	505.2
2.247500	546.3
2.251250	545.4
2.255000	536.1
2.258750	511.1
2.262500	581.1
2.266250	546.2
2.270000	549.2
2.273750	539.9
2.277500	550.7
2.281250	550.2
2.285000	559.5
2.288750	548.3
2.292500	559.9
2.296250	579.1
2.300000	606.4
2.303750	589.8
2.307500	648.2
2.311250	640.8
2.315000	647.7
2.318750	660.3
2.322500	696.0
2.326250	718.4
2.330000	648.2
2.333750	691.3
2.337500	716.8
2.341250	776.5
2.345000	750.8
2.348750	792.4
2.352500	859.7
2.356250	860.4
2.360000	912.1
2.363750	865.2
2.367500	877.6
2.371250	883.0
2.375000	917.0
2.378750	872.1
2.382500	907.8
2.386250	930.8
2.390000	939.1
2.393750	965.2
2.397500	1011.0
2.401250	1044.6
2.405000	1031.7
2.408750	1080.0
2.412500	1101.1
2.416250	1071.5
2.420000	1168.1
2.423750	1106.0
2.427500	1112.1
2.431250	1203.1
2.435000	1169.3
2.438750	1263.5
2.442500	1286.8
2.446250	1260.9
2.450000	1281.2
2.453750	1304.2
2.457500	1374.9
2.461250	1497.0
2.465000	1504.0
2.468750	1452.4
2.472500	1494.6
2.476250	1495.7
2.480000	1511.0
2.483750	1628.5
2.487500	1722.6
2.491250	1675.1
2.495000	1775.4
2.498750	1836.1
2.502500	1850.6
2.506250	1920.5
2.510000	1936.7
2.513750	1886.8
2.517500	2034.0
2.521250	2089.8
2.525000	2124.4
2.528750	2142.1
2.532500	2191.1
2.536250	2192.8
2.540000	2213.3
2.543750	2261.2
2.547500	2277.4
2.551250	2392.8
2.555000	2342.3
2.558750	2284.9
2.562500	2358.0
2.566250	2357.0
2.570000	2332.6
2.573750	2425.3
2.577500	2323.3
2.581250	2402.4
2.585000	2531.3
2.588750	2468.2
2.592500	2448.3
2.596250	2417.9
2.600000	2373.1
2.603750	2417.5
2.607500	2423.7
2.611250	2397.3
2.615000	2528.4
2.618750	2511.2
2.622500	2437.3
2.626250	2407.9
2.630000	2445.1
2.633750	2403.6
2.637500	2380.2
2.641250	2402.4
2.645000	2391.9
2.648750	2393.8
2.652500	2374.9
2.656250	2373.4
2.660000	2468.4
2.663750	2510.0
2.667500	2489.0
2.671250	2450.6
2.675000	2448.0
2.678750	2252.8
2.682500	2462.7
2.686250	2278.8
2.690000	2350.1
2.693750	2454.0
2.697500	2403.5
2.701250	2333.2
2.705000	2404.9
2.708750	2315.2
2.712500	2406.1
2.716250	2354.5
2.720000	2339.0
2.723750	2324.5
2.727500	2391.5
2.731250	2456.7
2.735000	2307.3
2.738750	2408.7
2.742500	2349.0
2.746250	2347.8
2.750000	2370.4
2.753750	2351.8
2.757500	2321.7
2.761250	2361.4
2.765000	2262.4
2.768750	2335.4
2.772500	2374.7
2.776250	2363.0
2.780000	2400.1
2.783750	2408.8
2.787500	2398.0
2.791250	2307.9
2.795000	2314.6
2.798750	2377.7
2.802500	2335.1
2.806250	2306.1
2.810000	2334.9
2.813750	2297.6
2.817500	2322.6
2.821250	2349.7
2.825000	2334.6
2.828750	2285.7
2.832500	2334.9
2.836250	2276.9
2.840000	2259.9
2.843750	2320.7
2.847500	2288.8
2.851250	2327.9
2.855000	2333.3
2.858750	2312.8
2.862500	2327.4
2.866250	2302.5
2.870000	2282.7
2.873750	2319.4
2.877500	2340.8
2.881250	2355.6
2.885000	2236.6
2.888750	2292.8
2.892500	2108.6
2.896250	2265.8
2.900000	2370.9
2.903750	2336.4
2.907500	2340.9
2.911250	2186.0
2.915000	2323.2
2.918750	2242.7
2.922500	2195.3
2.926250	2260.6
2.930000	2314.5
2.933750	2287.8
2.937500	2238.4
2.941250	2280.5
2.945000	2229.3
2.948750	2318.9
2.952500	2325.0
2.956250	2308.5
2.960000	2300.3
2.963750	2224.9
2.967500	2240.4
2.971250	2213.2
2.975000	2266.4
2.978750	2217.6
2.982500	2197.9
2.986250	2201.2
2.990000	2169.6
2.993750	2238.3
2.997500	2197.3
3.001250	2330.2
3.005000	2287.8
3.008750	2256.1
3.012500	2154.5
3.016250	2165.2
3.020000	2220.1
3.023750	2229.3
3.027500	2221.0
3.031250	2198.9
3.035000	2192.4
3.038750	2223.8
3.042500	2276.4
3.046250	2207.0
3.050000	2146.9
3.053750	2168.1
3.057500	2277.4
3.061250	2225.7
3.065000	2211.0
3.068750	2211.9
3.072500	2218.9
3.076250	2200.5
3.080000	2241.7
3.083750	2213.2
3.087500	2206.2
3.091250	2242.6
3.095000	2169.6
3.098750	2118.1
3.102500	2128.7
3.106250	2149.1
3.110000	2111.4
3.113750	2109.9
3.117500	2166.6
3.121250	2126.9
3.125000	2202.8
3.128750	2197.4
3.132500	2114.1
3.136250	2147.7
3.140000	2175.4
3.143750	2105.6
3.147500	2089.4
3.151250	2177.7
3.155000	2206.1
3.158750	2147.8
3.162500	2202.7
3.166250	2208.0
3.170000	2103.0
3.173750	2088.8
3.177500	2138.1
3.181250	2160.5
3.185000	2150.4
3.188750	2135.0
3.192500	2134.3
3.196250	2096.9
3.200000	2121.6
3.203750	2102.8
3.207500	2163.2
3.211250	2171.8
3.215000	2113.0
3.218750	2119.6
3.222500	2118.1
3.226250	2131.0
3.230000	2076.4
3.233750	2160.2
3.237500	2165.2
3.241250	2135.7
3.245000	2123.1
3.248750	2132.6
3.252500	2142.8
3.256250	2049.9
3.260000	2117.8
3.263750	2167.4
3.267500	2110.4
3.271250	2129.7
3.275000	2135.3
3.278750	2102.0
3.282500	2154.8
3.286250	2100.8
3.290000	2025.4
3.293750	2087.2
3.297500	2068.6
3.301250	2067.6
3.305000	2035.2
3.308750	1992.2
3.312500	2043.5
3.316250	2140.3
3.320000	2113.2
3.323750	2064.3
3.327500	2042.4
3.331250	2018.0
3.335000	2013.3
3.338750	2059.8
3.342500	2066.3
3.346250	2081.0
3.350000	2043.0
3.353750	2038.5
3.357500	2067.0
3.361250	2023.1
3.365000	1984.2
3.368750	2003.1
3.372500	2037.8
3.376250	2061.5
3.380000	2030.2
3.383750	1994.4
3.387500	1985.6
3.391250	1998.2
3.395000	2005.8
3.398750	2041.2
3.402500	2010.4
3.406250	2072.0
3.410000	1992.2
3.413750	1987.0
3.417500	1966.3
3.421250	2056.6
3.425000	2055.9
3.428750	1955.9
3.432500	1982.1
3.436250	2015.9
3.440000	1952.2
3.443750	2009.1
3.447500	2056.8
3.451250	2000.3
3.455000	2033.3
3.458750	2033.9
3.462500	1967.2
3.466250	1966.6
3.470000	1951.7
3.473750	1993.1
3.477500	1979.6
3.481250	1969.2
3.485000	1972.3
3.488750	1994.5
3.492500	1976.9
3.496250	1981.1
3.500000	1937.6
3.503750	1887.1
3.507500	2003.8
3.511250	2012.9
3.515000	1962.7
3.518750	1936.7
3.522500	1986.0
3.526250	1929.0
3.530000	1956.8
3.533750	1939.9
3.537500	1936.2
3.541250	1971.8
3.545000	1939.8
3.548750	1950.0
3.552500	1945.9
3.556250	1935.5
3.560000	1933.5
3.563750	1921.3
3.567500	1923.2
3.571250	1917.1
3.575000	1927.2
3.578750	1963.0
3.582500	1924.8
3.586250	1983.4
3.590000	1922.8
3.593750	1907.5
3.597500	1919.2
3.601250	1972.3
3.605000	1908.8
3.608750	1855.1
3.612500	1898.2
3.616250	1912.5
3.620000	1895.7
3.623750	1915.7
3.627500	1922.2
3.631250	1942.0
3.635000	1944.5
3.638750	1892.7
3.642500	1931.6
3.646250	1966.1
3.650000	1923.9
3.653750	1877.8
3.657500	1973.6
3.661250	1842.5
3.665000	1907.4
3.668750	1929.7
3.672500	1891.4
3.676250	1912.8
3.680000	1937.5
3.683750	1962.6
3.687500	1860.0
3.691250	1930.4
3.695000	1848.7
3.698750	1796.4
3.702500	1885.1
3.706250	1889.8
3.710000	1957.2
3.713750	1950.7
3.717500	1924.8
3.721250	1882.0
3.725000	1926.7
3.728750	1909.5
3.732500	1827.0
3.736250	1922.1
3.740000	1943.5
3.743750	1896.1
3.747500	1879.8
3.751250	1887.2
3.755000	1871.4
3.758750	1847.9
3.762500	1834.6
3.766250	1829.7
3.770000	1830.0
3.773750	1883.4
3.777500	1943.3
3.781250	1825.4
3.785000	1833.9
3.788750	1921.7
3.792500	1878.1
3.796250	1990.7
3.800000	1865.8
3.803750	1914.1
3.807500	1851.5
3.811250	1827.3
3.815000	1838.2
3.818750	1823.1
3.822500	1812.3
3.826250	1753.2
3.830000	1836.9
3.833750	1857.7
3.837500	1823.5
3.841250	1777.2
3.845000	1772.1
3.848750	1901.9
3.852500	1922.4
3.856250	1966.9
3.860000	1691.4
3.863750	1836.7
3.867500	1812.7
3.871250	1837.5
3.875000	1854.3
3.878750	1734.9
3.882500	1837.6
3.886250	1777.0
3.890000	1829.4
3.893750	1767.2
3.897500	1793.2
3.901250	1847.5
3.905000	1811.8
3.908750	1793.3
3.912500	1782.5
3.916250	1865.3
3.920000	1778.0
3.923750	1773.0
3.927500	1773.2
3.931250	1748.8
3.935000	1772.7
3.938750	1789.4
3.942500	1754.2
3.946250	1808.6
3.950000	1782.1
3.953750	1743.0
3.957500	1802.7
3.961250	1789.4
3.965000	1817.2
3.968750	1765.1
3.972500	1775.5
3.976250	1762.2
3.980000	1742.8
3.983750	1712.6
3.987500	1809.9
3.991250	1760.8
3.995000	1774.4
3.998750	1761.7
4.002500	1796.5
4.006250	1753.7
4.010000	1779.4
4.013750	1757.6
4.017500	1766.9
4.021250	1719.3
4.025000	1781.7
4.028750	1744.8
4.032500	1818.6
4.036250	1784.7
4.040000	1766.0
4.043750	1787.7
4.047500	1810.4
4.051250	1732.1
4.055000	1763.8
4.058750	1744.1
4.062500	1703.3
4.066250	1706.7
4.070000	1821.2
4.073750	1774.2
4.077500	1761.1
4.081250	1751.7
4.085000	1812.4
4.088750	1753.3
4.092500	1778.1
4.096250	1791.9
4.100000	1765.1
4.103750	1689.4
4.107500	1811.0
4.111250	1684.8
4.115000	1750.0
4.118750	1805.7
4.122500	1762.9
4.126250	1722.6
4.130000	1665.9
4.133750	1751.3
4.137500	1701.6
4.141250	1812.6
4.145000	1724.0
4.148750	1783.4
4.152500	1782.1
4.156250	1710.5
4.160000	1751.8
4.163750	1690.8
4.167500	1758.7
4.171250	1771.1
4.175000	1702.5
4.178750	1755.2
4.182500	1779.7
4.186250	1743.1
4.190000	1753.0
4.193750	1660.8
4.197500	1668.9
4.201250	1709.2
4.205000	1724.2
4.208750	1681.0
4.212500	1713.7
4.216250	1676.8
4.220000	1728.6
4.223750	1701.0
4.227500	1750.6
4.231250	1676.9
4.235000	1710.2
4.238750	1666.7
4.242500	1721.4
4.246250	1783.1
4.250000	1772.2
4.253750	1735.3
4.257500	1731.8
4.261250	1726.9
4.265000	1724.4
4.268750	1675.4
4.272500	1678.7
4.276250	1653.7
4.280000	1658.8
4.283750	1668.6
4.287500	1730.8
4.291250	1663.7
4.295000	1694.5
4.298750	1740.8
4.302500	1792.0
4.306250	1674.0
4.310000	1673.4
4.313750	1691.7
4.317500	1673.3
4.321250	1662.4
4.325000	1667.9
4.328750	1727.1
4.332500	1684.4
4.336250	1620.1
4.340000	1611.5
4.343750	1726.0
4.347500	1698.2
4.351250	1666.9
4.355000	1698.8
4.358750	1716.0
4.362500	1673.8
4.366250	1782.4
4.370000	1650.5
4.373750	1635.6
4.377500	1656.7
4.381250	1600.2
4.385000	1647.0
4.388750	1660.4
4.392500	1739.5
4.396250	1627.2
4.400000	1602.4
4.403750	1614.0
4.407500	1631.4
4.411250	1678.0
4.415000	1650.6
4.418750	1681.5
4.422500	1616.9
4.426250	1628.3
4.430000	1654.8
4.433750	1654.0
4.437500	1649.1
4.441250	1646.0
4.445000	1613.3
4.448750	1589.1
4.452500	1656.9
4.456250	1578.5
4.460000	1613.4
4.463750	1676.0
4.467500	1629.5
4.471250	1609.1
4.475000	1601.8
4.478750	1560.4
4.482500	1557.2
4.486250	1610.3
4.490000	1622.8
4.493750	1621.8
4.497500	1620.6
4.501250	1593.5
4.505000	1599.1
4.508750	1675.9
4.512500	1618.4
4.516250	1634.9
4.520000	1687.3
4.523750	1563.6
4.527500	1651.0
4.531250	1633.4
4.535000	1660.4
4.538750	1654.6
4.542500	1631.0
4.546250	1613.1
4.550000	1610.5
4.553750	1644.7
4.557500	1647.9
4.561250	1579.0
4.565000	1642.3
4.568750	1653.7
4.572500	1549.9
4.576250	1553.7
4.580000	1680.2
4.583750	1630.8
4.587500	1557.2
4.591250	1589.9
4.595000	1602.0
4.598750	1555.0
4.602500	1614.0
4.606250	1601.5
4.610000	1554.8
4.613750	1604.9
4.617500	1629.0
4.621250	1581.5
4.625000	1542.9
4.628750	1642.8
4.632500	1601.1
4.636250	1622.5
4.640000	1628.7
4.643750	1574.5
4.647500	1609.7
4.651250	1515.7
4.655000	1589.1
4.658750	1590.6
4.662500	1598.9
4.666250	1585.0
4.670000	1609.2
4.673750	1587.6
4.677500	1530.6
4.681250	1647.2
4.685000	1609.6
4.688750	1535.3
4.692500	1599.7
4.696250	1598.6
4.700000	1575.4
4.703750	1521.6
4.707500	1599.2
4.711250	1653.4
4.715000	1563.8
4.718750	1532.6
4.722500	1574.4
4.726250	1489.8
4.730000	1594.1
4.733750	1573.5
4.737500	1548.5
4.741250	1571.1
4.745000	1557.1
4.748750	1549.2
4.752500	1563.5
4.756250	1544.5
4.760000	1545.6
4.763750	1573.8
4.767500	1533.9
4.771250	1546.5
4.775000	1640.3
4.778750	1573.7
4.782500	1530.8
4.786250	1485.4
4.790000	1569.0
4.793750	1578.0
4.797500	1474.8
4.801250	1625.4
4.805000	1620.7
4.808750	1532.4
4.812500	1572.4
4.816250	1521.2
4.820000	1551.7
4.823750	1522.3
4.827500	1502.4
4.831250	1558.9
4.835000	1592.4
4.838750	1588.7
4.842500	1527.5
4.846250	1504.2
4.850000	1506.9
4.853750	1507.3
4.857500	1453.1
4.861250	1608.3
4.865000	1485.5
4.868750	1473.2
4.872500	1533.9
4.876250	1527.7
4.880000	1520.7
4.883750	1535.8
4.887500	1531.2
4.891250	1582.2
4.895000	1571.2
4.898750	1541.9
4.902500	1497.8
4.906250	1491.3
4.910000	1430.2
4.913750	1508.5
4.917500	1541.2
4.921250	1481.3
4.925000	1538.3
4.928750	1574.8
4.932500	1529.8
4.936250	1486.5
4.940000	1527.3
4.943750	1496.2
4.947500	1507.9
4.951250	1501.6
4.955000	1458.0
4.958750	1434.3
4.962500	1489.2
4.966250	1477.7
4.970000	1497.9
4.973750	1484.7
4.977500	1494.2
4.981250	1520.2
4.985000	1504.6
4.988750	1495.1
4.992500	1476.2
4.996250	1520.7
5.000000	1509.3
5.003750	1521.0
5.007500	1457.5
5.011250	1498.6
5.015000	1556.4
5.018750	1428.4
5.022500	1487.6
5.026250	1494.1
5.030000	1459.8
5.033750	1489.7
5.037500	1460.5
5.041250	1463.5
5.045000	1467.8
5.048750	1497.9
5.052500	1440.5
5.056250	1400.8
5.060000	1423.9
5.063750	1501.1
5.067500	1439.7
5.071250	1464.5
5.075000	1441.6
5.078750	1501.0
5.082500	1500.5
5.086250	1474.6
5.090000	1411.5
5.093750	1415.6
5.097500	1472.8
5.101250	1508.9
5.105000	1434.7
5.108750	1433.7
5.112500	1434.8
5.116250	1469.1
5.120000	1509.1
5.123750	1526.0
5.127500	1495.1
5.131250	1490.2
5.135000	1486.2
5.138750	1477.6
5.142500	1456.5
5.146250	1438.6
5.150000	1531.1
5.153750	1497.3
5.157500	1492.6
5.161250	1510.1
5.165000	1515.8
5.168750	1487.7
5.172500	1400.3
5.176250	1427.9
5.180000	1473.6
5.183750	1479.4
5.187500	1452.6
5.191250	1451.4
5.195000	1484.0
5.198750	1491.3
5.202500	1475.0
5.206250	1493.5
5.210000	1465.3
5.213750	1402.9
5.217500	1525.9
5.221250	1528.5
5.225000	1455.5
5.228750	1544.6
5.232500	1453.9
5.236250	1445.5
5.240000	1501.1
5.243750	1496.0
5.247500	1460.0
5.251250	1511.1
5.255000	1517.7
5.258750	1429.6
5.262500	1398.6
5.266250	1480.3
5.270000	1408.0
5.273750	1478.0
5.277500	1455.4
5.281250	1466.2
5.285000	1474.7
5.288750	1443.6
5.292500	1460.9
5.296250	1485.0
5.300000	1501.3
5.303750	1412.2
5.307500	1459.2
5.311250	1497.6
5.315000	1430.0
5.318750	1489.2
5.322500	1404.2
5.326250	1497.6
5.330000	1452.6
5.333750	1411.2
5.337500	1417.4
5.341250	1411.1
5.345000	1398.9
5.348750	1492.9
5.352500	1420.5
5.356250	1423.8
5.360000	1451.8
5.363750	1480.0
5.367500	1509.7
5.371250	1536.3
5.375000	1377.9
5.378750	1424.7
5.382500	1415.3
5.386250	1380.6
5.390000	1375.3
5.393750	1378.3
5.397500	1508.4
5.401250	1449.5
5.405000	1414.7
5.408750	1422.6
5.412500	1408.7
5.416250	1488.6
5.420000	1422.9
5.423750	1434.5
5.427500	1444.0
5.431250	1476.7
5.435000	1503.1
5.438750	1457.8
5.442500	1382.3
5.446250	1348.3
5.450000	1371.5
5.453750	1484.6
5.457500	1385.5
5.461250	1333.0
5.465000	1423.6
5.468750	1399.6
5.472500	1440.3
5.476250	1424.6
5.480000	1445.9
5.483750	1473.5
5.487500	1441.3
5.491250	1404.3
5.495000	1412.9
5.498750	1375.3
5.502500	1432.0
5.506250	1456.5
5.510000	1389.2
5.513750	1302.5
5.517500	1441.1
5.521250	1456.8
5.525000	1476.6
5.528750	1437.8
5.532500	1381.6
5.536250	1342.7
5.540000	1381.6
5.543750	1357.3
5.547500	1410.1
5.551250	1482.5
5.555000	1386.9
5.558750	1401.1
5.562500	1400.8
5.566250	1508.1
5.570000	1384.1
5.573750	1377.7
5.577500	1447.8
5.581250	1361.1
5.585000	1365.2
5.588750	1413.4
5.592500	1298.3
5.596250	1351.4
5.600000	1364.5
5.603750	1381.9
5.607500	1383.5
5.611250	1408.5
5.615000	1430.4
5.618750	1370.4
5.622500	1415.2
5.626250	1361.0
5.630000	1431.4
5.633750	1486.5
5.637500	1410.2
5.641250	1424.2
5.645000	1382.8
5.648750	1503.8
5.652500	1376.0
5.656250	1399.4
5.660000	1418.9
5.663750	1448.7
5.667500	1408.9
5.671250	1448.7
5.675000	1365.2
5.678750	1435.1
5.682500	1546.1
5.686250	1433.6
5.690000	1435.5
5.693750	1500.6
5.697500	1454.7
5.701250	1492.7
5.705000	1470.9
5.708750	1437.1
5.712500	1468.3
5.716250	1499.8
5.720000	1432.0
5.723750	1420.2
5.727500	1463.4
5.731250	1449.2
5.735000	1365.6
5.738750	1345.7
5.742500	1389.5
5.746250	1408.5
5.750000	1365.4
5.753750	1383.3
5.757500	1372.2
5.761250	1362.6
5.765000	1404.5
5.768750	1392.9
5.772500	1387.4
5.776250	1398.1
5.780000	1346.7
5.783750	1309.8
5.787500	1401.9
5.791250	1320.5
5.795000	1343.7
5.798750	1318.2
5.802500	1384.4
5.806250	1396.4
5.810000	1328.7
5.813750	1360.1
5.817500	1393.6
5.821250	1334.0
5.825000	1361.8
5.828750	1342.3
5.832500	1369.3
5.836250	1362.1
5.840000	1351.0
5.843750	1359.0
5.847500	1400.6
5.851250	1383.6
5.855000	1370.6
5.858750	1361.3
5.862500	1328.0
5.866250	1374.9
5.870000	1347.8
5.873750	1367.4
5.877500	1353.0
5.881250	1402.7
5.885000	1435.4
5.888750	1425.9
5.892500	1367.6
5.896250	1306.3
5.900000	1338.2
5.903750	1341.1
5.907500	1331.2
5.911250	1376.4
5.915000	1328.4
5.918750	1258.1
5.922500	1317.7
5.926250	1366.9
5.930000	1346.3
5.933750	1344.7
5.937500	1314.5
5.941250	1351.4
5.945000	1407.7
5.948750	1381.2
5.952500	1351.4
5.956250	1371.4
5.960000	1364.5
5.963750	1344.4
5.967500	1320.1
5.971250	1381.4
5.975000	1351.3
5.978750	1411.4
5.982500	1387.0
5.986250	1341.0
5.990000	1337.6
5.993750	1335.6
5.997500	1402.1
6.001250	1299.2
6.005000	1272.8
6.008750	1430.6
6.012500	1351.4
6.016250	1367.3
6.020000	1399.4
6.023750	1274.7
6.027500	1338.0
6.031250	1310.4
6.035000	1296.8
6.038750	1300.9
6.042500	1321.1
6.046250	1279.0
6.050000	1291.4
6.053750	1312.8
6.057500	1275.6
6.061250	1367.8
6.065000	1330.9
6.068750	1292.9
6.072500	1366.5
6.076250	1446.6
6.080000	1361.3
6.083750	1226.7
6.087500	1355.4
6.091250	1361.6
6.095000	1309.2
6.098750	1257.2
6.102500	1261.1
6.106250	1350.6
6.110000	1320.8
6.113750	1269.7
6.117500	1319.2
6.121250	1369.9
6.125000	1298.9
6.128750	1295.1
6.132500	1324.4
6.136250	1328.4
6.140000	1262.2
6.143750	1304.5
6.147500	1291.1
6.151250	1319.0
6.155000	1321.5
6.158750	1362.8
6.162500	1327.7
6.166250	1304.6
6.170000	1302.0
6.173750	1274.0
6.177500	1333.2
6.181250	1320.3
6.185000	1294.5
6.188750	1334.9
6.192500	1374.2
6.196250	1315.8
6.200000	1322.0
6.203750	1327.5
6.207500	1353.0
6.211250	1346.9
6.215000	1360.1
6.218750	1305.1
6.222500	1338.6
6.226250	1349.1
6.230000	1372.5
6.233750	1322.0
6.237500	1278.3
6.241250	1335.5
6.245000	1347.7
6.248750	1317.7
6.252500	1320.0
6.256250	1235.7
6.260000	1217.3
6.263750	1210.6
6.267500	1274.2
6.271250	1288.3
6.275000	1297.0
6.278750	1314.7
6.282500	1260.8
6.286250	1331.4
6.290000	1314.9
6.293750	1266.3
6.297500	1322.5
6.301250	1272.7
6.305000	1325.5
6.308750	1345.8
6.312500	1298.6
6.316250	1326.3
6.320000	1284.3
6.323750	1276.2
6.327500	1388.9
6.331250	1382.0
6.335000	1308.3
6.338750	1304.3
6.342500	1288.6
6.346250	1341.8
6.350000	1276.9
6.353750	1277.3
6.357500	1282.2
6.361250	1260.1
6.365000	1282.5
6.368750	1277.7
6.372500	1252.4
6.376250	1228.1
6.380000	1360.5
6.383750	1341.3
6.387500	1283.8
6.391250	1323.8
6.395000	1296.7
6.398750	1291.0
6.402500	1348.3
6.406250	1259.7
6.410000	1242.3
6.413750	1283.7
6.417500	1312.5
6.421250	1242.5
6.425000	1294.9
6.428750	1288.6
6.432500	1343.3
6.436250	1249.9
6.440000	1298.6
6.443750	1290.4
6.447500	1260.4
6.451250	1311.2
6.455000	1311.0
6.458750	1227.1
6.462500	1320.8
6.466250	1247.1
6.470000	1338.5
6.473750	1327.4
6.477500	1332.7
6.481250	1269.3
6.485000	1322.3
6.488750	1283.6
6.492500	1289.6
6.496250	1268.3
6.500000	1254.5
6.503750	1231.0
6.507500	1256.3
6.511250	1262.3
6.515000	1243.3
6.518750	1338.6
6.522500	1276.1
6.526250	1249.0
6.530000	1258.6
6.533750	1251.8
6.537500	1368.3
6.541250	1285.2
6.545000	1311.3
6.548750	1290.5
6.552500	1274.1
6.556250	1365.1
6.560000	1348.9
6.563750	1269.2
6.567500	1294.6
6.571250	1237.5
6.575000	1311.9
6.578750	1309.6
6.582500	1228.6
6.586250	1242.7
6.590000	1298.9
6.593750	1303.1
6.597500	1352.0
6.601250	1249.4
6.605000	1325.3
6.608750	1236.0
6.612500	1301.7
6.616250	1241.2
6.620000	1256.8
6.623750	1318.3
6.627500	1286.2
6.631250	1254.2
6.635000	1214.8
6.638750	1318.3
6.642500	1309.5
6.646250	1296.5
6.650000	1305.5
6.653750	1265.3
6.657500	1367.7
6.661250	1319.1
6.665000	1305.1
6.668750	1292.8
6.672500	1273.7
6.676250	1345.5
6.680000	1316.3
6.683750	1331.5
6.687500	1341.9
6.691250	1284.8
6.695000	1280.3
6.698750	1286.6
6.702500	1232.7
6.706250	1281.0
6.710000	1349.3
6.713750	1201.6
6.717500	1259.8
6.721250	1311.9
6.725000	1294.1
6.728750	1284.8
6.732500	1345.6
6.736250	1284.8
6.740000	1321.0
6.743750	1255.6
6.747500	1291.7
6.751250	1265.7
6.755000	1296.6
6.758750	1246.1
6.762500	1347.6
6.766250	1273.8
6.770000	1268.6
6.773750	1272.7
6.777500	1300.9
6.781250	1282.8
6.785000	1274.2
6.788750	1281.5
6.792500	1301.7
6.796250	1299.3
6.800000	1339.5
6.803750	1244.5
6.807500	1276.7
6.811250	1248.8
6.815000	1256.3
6.818750	1258.8
6.822500	1306.1
6.826250	1313.0
6.830000	1296.9
6.833750	1229.4
6.837500	1245.1
6.841250	1269.5
6.845000	1248.6
6.848750	1265.2
6.852500	1292.0
6.856250	1358.7
6.860000	1337.1
6.863750	1302.0
6.867500	1283.4
6.871250	1253.5
6.875000	1251.5
6.878750	1221.6
6.882500	1284.7
6.886250	1214.0
6.890000	1295.7
6.893750	1274.9
6.897500	1323.7
6.901250	1211.5
6.905000	1305.0
6.908750	1245.0
6.912500	1286.6
6.916250	1305.4
6.920000	1309.1
6.923750	1251.6
6.927500	1287.7
6.931250	1309.2
6.935000	1350.6
6.938750	1322.1
6.942500	1298.9
6.946250	1298.2
6.950000	1208.6
6.953750	1334.7
6.957500	1333.2
6.961250	1277.3
6.965000	1312.9
6.968750	1319.9
6.972500	1303.8
6.976250	1326.8
6.980000	1258.8
6.983750	1257.3
6.987500	1276.7
6.991250	1272.7
6.995000	1280.2
6.998750	1320.2
7.002500	1248.4
7.006250	1249.1
7.010000	1283.3
7.013750	1248.9
7.017500	1267.1
7.021250	1290.1
7.025000	1250.2
7.028750	1236.0
7.032500	1319.5
7.036250	1215.8
7.040000	1240.7
7.043750	1195.1
7.047500	1260.8
7.051250	1247.3
7.055000	1270.9
7.058750	1299.6
7.062500	1282.6
7.066250	1305.9
7.070000	1196.0
7.073750	1252.8
7.077500	1172.6
7.081250	1204.8
7.085000	1316.5
7.088750	1250.4
7.092500	1246.1
7.096250	1223.2
7.100000	1302.9
7.103750	1300.4
7.107500	1276.8
7.111250	1254.7
7.115000	1277.4
7.118750	1256.9
7.122500	1265.8
7.126250	1312.9
7.130000	1254.2
7.133750	1227.8
7.137500	1266.6
7.141250	1278.7
7.145000	1242.6
7.148750	1216.3
7.152500	1215.7
7.156250	1324.5
7.160000	1317.0
7.163750	1282.0
7.167500	1206.7
7.171250	1273.8
7.175000	1289.1
7.178750	1244.6
7.182500	1245.3
7.186250	1228.7
7.190000	1206.9
7.193750	1278.0
7.197500	1306.8
7.201250	1246.7
7.205000	1218.4
7.208750	1258.0
7.212500	1282.2
7.216250	1257.9
7.220000	1240.8
7.223750	1257.0
7.227500	1246.1
7.231250	1198.8
7.235000	1285.7
7.238750	1206.8
7.242500	1249.6
7.246250	1278.3
7.250000	1203.6
7.253750	1249.5
7.257500	1337.5
7.261250	1287.1
7.265000	1225.0
7.268750	1262.6
7.272500	1263.6
7.276250	1281.0
7.280000	1267.6
7.283750	1240.8
7.287500	1225.5
7.291250	1280.1
7.295000	1281.7
7.298750	1288.7
7.302500	1201.9
7.306250	1218.7
7.310000	1231.8
7.313750	1297.1
7.317500	1247.0
7.321250	1223.7
7.325000	1305.5
7.328750	1343.6
7.332500	1306.2
7.336250	1323.4
7.340000	1208.3
7.343750	1160.2
7.347500	1261.9
7.351250	1235.4
7.355000	1244.8
7.358750	1347.7
7.362500	1215.0
7.366250	1197.3
7.370000	1256.3
7.373750	1254.1
7.377500	1230.0
7.381250	1245.6
7.385000	1244.9
7.388750	1224.0
7.392500	1266.6
7.396250	1257.8
7.400000	1239.3
7.403750	1210.6
7.407500	1277.6
7.411250	1275.6
7.415000	1215.3
7.418750	1246.3
7.422500	1300.5
7.426250	1252.4
7.430000	1239.5
7.433750	1224.3
7.437500	1240.3
7.441250	1231.5
7.445000	1228.0
7.448750	1235.0
7.452500	1238.3
7.456250	1222.3
7.460000	1268.8
7.463750	1290.5
7.467500	1296.4
7.471250	1243.6
7.475000	1293.8
7.478750	1263.2
7.482500	1211.7
7.486250	1241.7
7.490000	1205.5
7.493750	1192.1
7.497500	1227.7
7.501250	1210.8
7.505000	1219.6
7.508750	1219.2
7.512500	1192.2
7.516250	1222.0
7.520000	1222.9
7.523750	1285.3
7.527500	1242.3
7.531250	1177.8
7.535000	1262.4
7.538750	1252.3
7.542500	1202.8
7.546250	1255.9
7.550000	1224.2
7.553750	1187.7
7.557500	1271.2
7.561250	1277.1
7.565000	1237.5
7.568750	1222.4
7.572500	1213.6
7.576250	1211.0
7.580000	1260.9
7.583750	1264.8
7.587500	1183.5
7.591250	1269.7
7.595000	1325.9
7.598750	1249.2
7.602500	1208.7
7.606250	1206.6
7.610000	1234.2
7.613750	1249.8
7.617500	1248.0
7.621250	1261.9
7.625000	1251.5
7.628750	1267.1
7.632500	1281.7
7.636250	1222.7
7.640000	1218.4
7.643750	1170.7
7.647500	1215.9
7.651250	1165.2
7.655000	1126.3
7.658750	1236.4
7.662500	1205.5
7.666250	1226.3
7.670000	1195.4
7.673750	1248.3
7.677500	1210.9
7.681250	1189.2
7.685000	1188.9
7.688750	1226.4
7.692500	1247.5
7.696250	1237.9
7.700000	1260.0
7.703750	1274.8
7.707500	1291.2
7.711250	1199.4
7.715000	1147.9
7.718750	1231.0
7.722500	1180.8
7.726250	1179.7
7.730000	1192.7
7.733750	1216.7
7.737500	1250.5
7.741250	1220.9
7.745000	1251.5
7.748750	1220.6
7.752500	1258.1
7.756250	1324.1
7.760000	1242.1
7.763750	1240.8
7.767500	1220.3
7.771250	1278.7
7.775000	1237.2
7.778750	1281.2
7.782500	1259.1
7.786250	1217.6
7.790000	1175.1
7.793750	1266.6
7.797500	1195.5
7.801250	1168.3
7.805000	1251.7
7.808750	1271.0
7.812500	1200.9
7.816250	1236.9
7.820000	1184.2
7.823750	1236.7
7.827500	1234.2
7.831250	1210.7
7.835000	1207.7
7.838750	1221.9
7.842500	1222.4
7.846250	1220.4
7.850000	1240.8
7.853750	1254.9
7.857500	1276.4
7.861250	1220.2
7.865000	1216.9
7.868750	1242.3
7.872500	1223.9
7.876250	1205.8
7.880000	1222.4
7.883750	1238.5
7.887500	1227.2
7.891250	1271.7
7.895000	1252.5
7.898750	1281.9
7.902500	1187.0
7.906250	1205.9
7.910000	1172.9
7.913750	1265.4
7.917500	1214.0
7.921250	1222.1
7.925000	1223.5
7.928750	1224.3
7.932500	1175.7
7.936250	1195.0
7.940000	1230.7
7.943750	1235.0
7.947500	1266.8
7.951250	1231.2
7.955000	1264.3
7.958750	1292.7
7.962500	1263.1
7.966250	1252.0
7.970000	1205.3
7.973750	1238.8
7.977500	1242.6
7.981250	1212.6
7.985000	1235.8
7.988750	1244.7
7.992500	1282.4
7.996250	1252.3
8.000000	1327.3
8.003750	1286.6
8.007500	1348.2
8.011250	1248.1
8.015000	1188.8
8.018750	1243.3
8.022500	1251.6
8.026250	1222.2
8.030000	1236.9
8.033750	1251.0
8.037500	1310.5
8.041250	1246.8
8.045000	1226.8
8.048750	1309.5
8.052500	1245.7
8.056250	1287.7
8.060000	1242.9
8.063750	1246.1
8.067500	1262.4
8.071250	1283.7
8.075000	1204.2
8.078750	1249.1
8.082500	1248.2
8.086250	1250.5
8.090000	1225.2
8.093750	1257.9
8.097500	1239.9
8.101250	1247.3
8.105000	1276.1
8.108750	1244.7
8.112500	1214.6
8.116250	1201.4
8.120000	1248.4
8.123750	1232.7
8.127500	1237.2
8.131250	1216.8
8.135000	1237.2
8.138750	1213.5
8.142500	1218.0
8.146250	1288.5
8.150000	1252.4
8.153750	1249.0
8.157500	1209.0
8.161250	1307.5
8.165000	1263.4
8.168750	1261.8
8.172500	1241.6
8.176250	1205.0
8.180000	1185.8
8.183750	1227.8
8.187500	1181.6
8.191250	1159.3
8.195000	1181.9
8.198750	1225.7
8.202500	1215.9
8.206250	1295.1
8.210000	1160.0
8.213750	1183.5
8.217500	1195.7
8.221250	1238.7
8.225000	1174.2
8.228750	1204.3
8.232500	1239.0
8.236250	1270.5
8.240000	1212.2
8.243750	1205.6
8.247500	1230.9
8.251250	1218.4
8.255000	1237.8
8.258750	1251.3
8.262500	1212.2
8.266250	1234.8
8.270000	1183.4
8.273750	1289.9
8.277500	1187.8
8.281250	1256.3
8.285000	1252.5
8.288750	1212.8
8.292500	1183.4
8.296250	1222.7
8.300000	1210.3
8.303750	1242.3
8.307500	1289.4
8.311250	1255.7
8.315000	1225.7
8.318750	1213.8
8.322500	1249.8
8.326250	1256.5
8.330000	1249.7
8.333750	1243.9
8.337500	1159.5
8.341250	1211.7
8.345000	1224.7
8.348750	1265.8
8.352500	1219.8
8.356250	1286.2
8.360000	1269.8
8.363750	1313.6
8.367500	1264.9
8.371250	1197.8
8.375000	1308.8
8.378750	1204.8
8.382500	1196.8
8.386250	1264.8
8.390000	1189.8
8.393750	1253.7
8.397500	1304.9
8.401250	1238.7
8.405000	1184.9
8.408750	1221.2
8.412500	1265.8
8.416250	1298.1
8.420000	1176.2
8.423750	1225.3
8.427500	1287.4
8.431250	1235.3
8.435000	1281.5
8.438750	1174.4
8.442500	1238.5
8.446250	1305.5
8.450000	1255.2
8.453750	1219.1
8.457500	1214.6
8.461250	1320.5
8.465000	1265.8
8.468750	1256.7
8.472500	1239.0
8.476250	1254.2
8.480000	1254.8
8.483750	1257.8
8.487500	1240.7
8.491250	1239.3
8.495000	1260.8
8.498750	1277.7
8.502500	1228.4
8.506250	1199.6
8.510000	1217.3
8.513750	1248.8
8.517500	1252.5
8.521250	1285.5
8.525000	1242.8
8.528750	1276.1
8.532500	1280.0
8.536250	1267.7
8.540000	1279.4
8.543750	1307.0
8.547500	1267.5
8.551250	1282.4
8.555000	1264.1
8.558750	1284.3
8.562500	1308.6
8.566250	1350.8
8.570000	1238.4
8.573750	1321.2
8.577500	1300.4
8.581250	1225.3
8.585000	1216.8
8.588750	1224.1
8.592500	1204.6
8.596250	1233.3
8.600000	1261.5
8.603750	1234.2
8.607500	1245.2
8.611250	1270.3
8.615000	1251.6
8.618750	1261.4
8.622500	1299.8
8.626250	1268.9
8.630000	1270.5
8.633750	1288.3
8.637500	1328.0
8.641250	1310.9
8.645000	1273.2
8.648750	1276.2
8.652500	1282.1
8.656250	1364.6
8.660000	1281.1
8.663750	1304.3
8.667500	1300.9
8.671250	1301.8
8.675000	1312.4
8.678750	1325.7
8.682500	1341.9
8.686250	1276.7
8.690000	1292.0
8.693750	1315.0
8.697500	1303.6
8.701250	1323.7
8.705000	1336.3
8.708750	1331.7
8.712500	1275.9
8.716250	1321.7
8.720000	1343.1
8.723750	1338.0
8.727500	1322.0
8.731250	1328.0
8.735000	1344.8
8.738750	1312.9
8.742500	1333.7
8.746250	1370.9
8.750000	1378.7
8.753750	1392.9
8.757500	1398.8
8.761250	1344.0
8.765000	1334.2
8.768750	1351.5
8.772500	1343.0
8.776250	1359.7
8.780000	1387.2
8.783750	1321.4
8.787500	1355.3
8.791250	1341.7
8.795000	1355.1
8.798750	1381.9
8.802500	1381.2
8.806250	1417.7
8.810000	1417.2
8.813750	1401.5
8.817500	1390.3
8.821250	1428.8
8.825000	1414.6
8.828750	1418.7
8.832500	1388.9
8.836250	1405.8
8.840000	1497.0
8.843750	1475.2
8.847500	1396.4
8.851250	1427.9
8.855000	1450.6
8.858750	1443.4
8.862500	1517.6
8.866250	1516.6
8.870000	1462.6
8.873750	1547.6
8.877500	1553.8
8.881250	1562.7
8.885000	1585.4
8.888750	1585.9
8.892500	1659.4
8.896250	1572.5
8.900000	1607.3
8.903750	1687.4
8.907500	1675.3
8.911250	1710.5
8.915000	1743.2
8.918750	1743.0
8.922500	1802.7
8.926250	1849.0
8.930000	1874.8
8.933750	1886.7
8.937500	1920.5
8.941250	2005.2
8.945000	2121.3
8.948750	2106.9
8.952500	2210.8
8.956250	2279.8
8.960000	2378.6
8.963750	2451.2
8.967500	2572.4
8.971250	2690.6
8.975000	2836.3
8.978750	2957.9
8.982500	3041.8
8.986250	3289.4
8.990000	3433.7
8.993750	3671.7
8.997500	3887.4
9.001250	4030.7
9.005000	4291.7
9.008750	4466.6
9.012500	4712.6
9.016250	5054.2
9.020000	5209.8
9.023750	5300.9
9.027500	5484.5
9.031250	5573.6
9.035000	5810.1
9.038750	5821.4
9.042500	5898.9
9.046250	5902.3
9.050000	5728.2
9.053750	5899.4
9.057500	5913.8
9.061250	5895.9
9.065000	5780.3
9.068750	5688.5
9.072500	5564.3
9.076250	5631.2
9.080000	5680.7
9.083750	5297.4
9.087500	5406.5
9.091250	5282.1
9.095000	5137.9
9.098750	4991.9
9.102500	4982.9
9.106250	4826.0
9.110000	4611.7
9.113750	4481.7
9.117500	4462.0
9.121250	4243.7
9.125000	4104.7
9.128750	3955.3
9.132500	3854.1
9.136250	3744.4
9.140000	3506.4
9.143750	3461.9
9.147500	3308.0
9.151250	3178.3
9.155000	3075.0
9.158750	2984.9
9.162500	2830.7
9.166250	2737.0
9.170000	2733.9
9.173750	2626.9
9.177500	2476.2
9.181250	2400.8
9.185000	2300.6
9.188750	2228.8
9.192500	2271.5
9.196250	2218.5
9.200000	2084.9
9.203750	2082.0
9.207500	2048.6
9.211250	2008.3
9.215000	1899.5
9.218750	1835.9
9.222500	1813.9
9.226250	1777.9
9.230000	1827.5
9.233750	1800.3
9.237500	1733.5
9.241250	1672.9
9.245000	1709.7
9.248750	1699.6
9.252500	1708.1
9.256250	1696.4
9.260000	1700.1
9.263750	1647.4
9.267500	1590.1
9.271250	1596.2
9.275000	1630.6
9.278750	1533.7
9.282500	1527.5
9.286250	1589.0
9.290000	1539.8
9.293750	1531.0
9.297500	1462.2
9.301250	1467.9
9.305000	1517.8
9.308750	1499.3
9.312500	1501.5
9.316250	1459.8
9.320000	1411.7
9.323750	1437.1
9.327500	1409.2
9.331250	1439.0
9.335000	1406.7
9.338750	1446.2
9.342500	1390.8
9.346250	1393.7
9.350000	1379.1
9.353750	1422.3
9.357500	1377.8
9.361250	1383.7
9.365000	1405.6
9.368750	1313.0
9.372500	1400.2
9.376250	1385.8
9.380000	1335.0
9.383750	1406.1
9.387500	1341.0
9.391250	1316.2
9.395000	1362.1
9.398750	1331.1
9.402500	1341.9
9.406250	1287.1
9.410000	1374.1
9.413750	1329.7
9.417500	1366.6
9.421250	1348.4
9.425000	1384.2
9.428750	1311.8
9.432500	1296.6
9.436250	1326.1
9.440000	1316.8
9.443750	1299.1
9.447500	1327.1
9.451250	1226.7
9.455000	1277.9
9.458750	1319.8
9.462500	1320.1
9.466250	1340.3
9.470000	1416.2
9.473750	1299.4
9.477500	1341.2
9.481250	1347.1
9.485000	1333.0
9.488750	1315.1
9.492500	1283.9
9.496250	1281.1
[truncated: 18,801 more rows]
