# Supplementary material for: pdCIFplotter: visualizing powder diffraction data in pdCIF format
Source: J Appl Crystallogr. 2022 May 25;55(Pt 3):631–7. doi: 10.1107/S1600576722003478 (PMC9172038; doi:10.1107/S1600576722003478)
Supplement: Supplementary file 5 [file j-55-00631-sup5.zip › fourth/xy_data/LK-N1_102-102_mergeRollSum.xy]

2.000000	386.4
2.003750	394.0
2.007500	418.2
2.011250	437.9
2.015000	439.5
2.018750	417.7
2.022500	449.8
2.026250	440.6
2.030000	403.0
2.033750	427.5
2.037500	471.2
2.041250	441.7
2.045000	432.4
2.048750	462.7
2.052500	456.6
2.056250	415.9
2.060000	429.8
2.063750	442.4
2.067500	433.4
2.071250	452.0
2.075000	475.1
2.078750	463.1
2.082500	481.1
2.086250	477.0
2.090000	480.6
2.093750	479.2
2.097500	479.9
2.101250	458.0
2.105000	468.3
2.108750	454.5
2.112500	444.3
2.116250	476.5
2.120000	454.5
2.123750	452.3
2.127500	448.5
2.131250	476.5
2.135000	443.9
2.138750	468.8
2.142500	474.0
2.146250	484.7
2.150000	444.8
2.153750	496.3
2.157500	485.1
2.161250	503.6
2.165000	483.9
2.168750	516.7
2.172500	505.6
2.176250	500.6
2.180000	480.6
2.183750	448.0
2.187500	460.1
2.191250	480.5
2.195000	482.0
2.198750	489.0
2.202500	537.4
2.206250	505.8
2.210000	500.8
2.213750	495.8
2.217500	471.9
2.221250	442.8
2.225000	475.1
2.228750	491.1
2.232500	525.1
2.236250	477.3
2.240000	486.3
2.243750	517.7
2.247500	485.2
2.251250	494.0
2.255000	508.7
2.258750	519.5
2.262500	504.6
2.266250	523.3
2.270000	542.4
2.273750	557.6
2.277500	544.2
2.281250	531.2
2.285000	544.8
2.288750	559.1
2.292500	565.4
2.296250	566.7
2.300000	647.9
2.303750	635.0
2.307500	628.6
2.311250	647.6
2.315000	668.1
2.318750	669.2
2.322500	687.2
2.326250	678.1
2.330000	692.4
2.333750	700.4
2.337500	686.6
2.341250	765.8
2.345000	746.0
2.348750	753.3
2.352500	777.4
2.356250	830.7
2.360000	851.3
2.363750	850.1
2.367500	865.0
2.371250	895.1
2.375000	916.2
2.378750	932.7
2.382500	953.6
2.386250	936.1
2.390000	1013.3
2.393750	1038.0
2.397500	993.0
2.401250	1051.8
2.405000	1043.5
2.408750	1051.5
2.412500	1110.8
2.416250	1063.4
2.420000	1130.9
2.423750	1244.9
2.427500	1192.3
2.431250	1240.0
2.435000	1205.1
2.438750	1281.3
2.442500	1280.3
2.446250	1268.4
2.450000	1335.4
2.453750	1334.6
2.457500	1409.3
2.461250	1413.2
2.465000	1499.0
2.468750	1516.9
2.472500	1591.3
2.476250	1568.6
2.480000	1566.1
2.483750	1590.2
2.487500	1771.1
2.491250	1784.2
2.495000	1769.1
2.498750	1906.2
2.502500	1904.7
2.506250	1844.5
2.510000	1902.8
2.513750	2047.4
2.517500	2138.9
2.521250	2088.5
2.525000	2103.1
2.528750	2208.7
2.532500	2325.8
2.536250	2345.1
2.540000	2332.5
2.543750	2286.9
2.547500	2371.4
2.551250	2383.5
2.555000	2431.6
2.558750	2375.0
2.562500	2395.7
2.566250	2432.6
2.570000	2434.9
2.573750	2497.6
2.577500	2522.1
2.581250	2452.2
2.585000	2362.3
2.588750	2358.3
2.592500	2525.8
2.596250	2521.4
2.600000	2434.2
2.603750	2570.2
2.607500	2575.8
2.611250	2555.7
2.615000	2426.8
2.618750	2475.2
2.622500	2505.0
2.626250	2540.8
2.630000	2456.6
2.633750	2480.3
2.637500	2478.2
2.641250	2484.1
2.645000	2395.2
2.648750	2507.5
2.652500	2442.5
2.656250	2491.3
2.660000	2442.8
2.663750	2543.5
2.667500	2545.5
2.671250	2475.9
2.675000	2452.6
2.678750	2537.8
2.682500	2530.3
2.686250	2528.5
2.690000	2446.1
2.693750	2432.9
2.697500	2354.5
2.701250	2406.9
2.705000	2409.8
2.708750	2474.7
2.712500	2506.6
2.716250	2532.3
2.720000	2472.6
2.723750	2399.4
2.727500	2436.9
2.731250	2422.7
2.735000	2533.5
2.738750	2277.5
2.742500	2380.8
2.746250	2465.2
2.750000	2429.2
2.753750	2438.1
2.757500	2438.7
2.761250	2467.6
2.765000	2510.4
2.768750	2373.6
2.772500	2368.7
2.776250	2431.0
2.780000	2430.0
2.783750	2334.1
2.787500	2370.8
2.791250	2371.2
2.795000	2359.9
2.798750	2397.0
2.802500	2353.8
2.806250	2345.5
2.810000	2335.0
2.813750	2439.2
2.817500	2425.9
2.821250	2321.7
2.825000	2358.4
2.828750	2362.2
2.832500	2361.7
2.836250	2365.9
2.840000	2360.3
2.843750	2364.1
2.847500	2359.7
2.851250	2352.6
2.855000	2314.3
2.858750	2366.7
2.862500	2254.9
2.866250	2272.7
2.870000	2396.8
2.873750	2365.0
2.877500	2372.5
2.881250	2306.0
2.885000	2365.2
2.888750	2289.4
2.892500	2329.6
2.896250	2313.3
2.900000	2326.0
2.903750	2279.5
2.907500	2304.3
2.911250	2317.0
2.915000	2327.3
2.918750	2342.5
2.922500	2276.0
2.926250	2250.7
2.930000	2382.8
2.933750	2342.0
2.937500	2194.0
2.941250	2320.1
2.945000	2292.7
2.948750	2294.7
2.952500	2239.2
2.956250	2299.0
2.960000	2299.8
2.963750	2302.9
2.967500	2183.6
2.971250	2281.5
2.975000	2253.4
2.978750	2301.9
2.982500	2307.5
2.986250	2284.6
2.990000	2292.1
2.993750	2261.8
2.997500	2344.0
3.001250	2226.0
3.005000	2186.7
3.008750	2168.2
3.012500	2154.0
3.016250	2239.2
3.020000	2318.6
3.023750	2282.1
3.027500	2176.7
3.031250	2254.7
3.035000	2289.1
3.038750	2327.5
3.042500	2317.1
3.046250	2234.3
3.050000	2265.4
3.053750	2218.6
3.057500	2187.7
3.061250	2138.3
3.065000	2278.3
3.068750	2193.0
3.072500	2180.7
3.076250	2181.7
3.080000	2181.5
3.083750	2184.8
3.087500	2142.0
3.091250	2248.2
3.095000	2222.2
3.098750	2234.3
3.102500	2273.6
3.106250	2259.7
3.110000	2207.7
3.113750	2168.6
3.117500	2288.7
3.121250	2258.1
3.125000	2127.1
3.128750	2139.8
3.132500	2240.5
3.136250	2206.4
3.140000	2204.1
3.143750	2160.3
3.147500	2207.6
3.151250	2201.7
3.155000	2175.5
3.158750	2165.6
3.162500	2156.1
3.166250	2275.5
3.170000	2219.7
3.173750	2230.1
3.177500	2207.8
3.181250	2166.8
3.185000	2183.5
3.188750	2238.4
3.192500	2230.0
3.196250	2192.5
3.200000	2142.7
3.203750	2211.3
3.207500	2188.2
3.211250	2128.7
3.215000	2180.8
3.218750	2141.8
3.222500	2134.9
3.226250	2183.4
3.230000	2190.5
3.233750	2124.5
3.237500	2091.6
3.241250	2070.1
3.245000	2150.3
3.248750	2172.1
3.252500	2146.2
3.256250	2118.0
3.260000	2132.3
3.263750	2107.9
3.267500	2139.2
3.271250	2102.5
3.275000	2082.7
3.278750	2130.5
3.282500	2063.1
3.286250	2117.5
3.290000	2174.4
3.293750	2132.9
3.297500	2107.1
3.301250	2036.9
3.305000	2058.2
3.308750	2052.0
3.312500	2112.4
3.316250	2113.7
3.320000	2124.5
3.323750	2136.0
3.327500	2171.4
3.331250	2153.7
3.335000	2084.2
3.338750	2029.6
3.342500	2089.5
3.346250	2086.8
3.350000	2114.3
3.353750	2064.1
3.357500	1990.4
3.361250	2000.9
3.365000	2072.1
3.368750	2063.1
3.372500	2046.3
3.376250	2047.6
3.380000	2054.0
3.383750	2108.7
3.387500	2093.5
3.391250	2034.4
3.395000	2003.2
3.398750	2060.6
3.402500	2056.6
3.406250	2109.8
3.410000	2047.6
3.413750	1995.0
3.417500	2015.3
3.421250	2056.8
3.425000	2006.1
3.428750	1996.8
3.432500	2015.8
3.436250	2107.0
3.440000	2074.9
3.443750	1995.1
3.447500	2027.2
3.451250	1975.1
3.455000	2050.3
3.458750	1951.3
3.462500	2030.7
3.466250	2056.2
3.470000	2008.5
3.473750	2058.2
3.477500	2021.0
3.481250	1986.4
3.485000	1991.4
3.488750	2008.0
3.492500	2028.1
3.496250	2048.4
3.500000	2026.5
3.503750	2003.3
3.507500	1955.3
3.511250	2013.8
3.515000	2033.2
3.518750	1989.5
3.522500	2040.4
3.526250	2028.0
3.530000	1988.5
3.533750	1935.6
3.537500	1956.5
3.541250	1925.0
3.545000	2043.5
3.548750	1960.5
3.552500	1957.5
3.556250	2035.4
3.560000	1971.8
3.563750	1917.3
3.567500	2025.0
3.571250	2025.4
3.575000	2014.1
3.578750	2029.5
3.582500	1958.6
3.586250	1973.5
3.590000	2005.2
3.593750	1948.2
3.597500	1937.9
3.601250	1974.8
3.605000	2022.0
3.608750	1898.7
3.612500	1914.9
3.616250	1902.0
3.620000	1957.7
3.623750	1984.8
3.627500	1922.9
3.631250	1985.8
3.635000	1916.7
3.638750	1898.5
3.642500	1940.6
3.646250	1936.5
3.650000	1921.3
3.653750	1924.2
3.657500	1901.8
3.661250	1931.9
3.665000	1879.0
3.668750	1884.2
3.672500	1907.4
3.676250	1960.9
3.680000	1995.4
3.683750	1949.1
3.687500	1969.6
3.691250	2008.2
3.695000	1921.8
3.698750	1924.0
3.702500	1946.6
3.706250	1931.2
3.710000	1906.9
3.713750	1911.0
3.717500	1967.9
3.721250	1768.4
3.725000	1927.0
3.728750	1973.9
3.732500	1863.1
3.736250	1882.6
3.740000	1947.4
3.743750	1982.7
3.747500	1870.2
3.751250	1891.6
3.755000	1892.8
3.758750	1884.4
3.762500	1930.3
3.766250	1907.8
3.770000	1870.0
3.773750	1907.1
3.777500	1950.5
3.781250	1996.0
3.785000	1869.0
3.788750	1878.0
3.792500	1849.7
3.796250	1943.2
3.800000	1935.6
3.803750	1860.2
3.807500	1882.3
3.811250	1889.6
3.815000	1849.5
3.818750	1857.3
3.822500	1908.2
3.826250	1911.4
3.830000	1872.3
3.833750	1836.9
3.837500	1848.4
3.841250	1855.2
3.845000	1866.7
3.848750	1946.3
3.852500	1871.6
3.856250	1899.3
3.860000	1874.0
3.863750	1903.5
3.867500	1876.6
3.871250	1861.1
3.875000	1885.2
3.878750	1801.0
3.882500	1800.6
3.886250	1820.6
3.890000	1852.4
3.893750	1810.4
3.897500	1818.9
3.901250	1875.1
3.905000	1876.6
3.908750	1774.6
3.912500	1828.8
3.916250	1834.9
3.920000	1832.4
3.923750	1823.4
3.927500	1867.0
3.931250	1821.8
3.935000	1770.9
3.938750	1829.1
3.942500	1833.6
3.946250	1801.0
3.950000	1802.1
3.953750	1814.5
3.957500	1800.2
3.961250	1815.9
3.965000	1881.2
3.968750	1818.9
3.972500	1880.5
3.976250	1875.5
3.980000	1804.9
3.983750	1768.9
3.987500	1877.0
3.991250	1805.3
3.995000	1788.8
3.998750	1838.8
4.002500	1732.1
4.006250	1729.6
4.010000	1709.1
4.013750	1824.0
4.017500	1838.8
4.021250	1754.8
4.025000	1723.6
4.028750	1807.9
4.032500	1812.5
4.036250	1763.2
4.040000	1867.7
4.043750	1818.3
4.047500	1841.6
4.051250	1763.5
4.055000	1751.6
4.058750	1834.6
4.062500	1796.5
4.066250	1770.5
4.070000	1789.5
4.073750	1764.9
4.077500	1742.7
4.081250	1787.7
4.085000	1794.8
4.088750	1775.3
4.092500	1835.5
4.096250	1714.8
4.100000	1764.6
4.103750	1720.6
4.107500	1773.9
4.111250	1727.3
4.115000	1826.0
4.118750	1787.5
4.122500	1770.8
4.126250	1767.3
4.130000	1805.8
4.133750	1769.0
4.137500	1773.4
4.141250	1770.5
4.145000	1671.5
4.148750	1784.9
4.152500	1752.2
4.156250	1798.9
4.160000	1717.5
4.163750	1745.0
4.167500	1791.1
4.171250	1711.4
4.175000	1774.5
4.178750	1767.6
4.182500	1751.2
4.186250	1755.9
4.190000	1719.1
4.193750	1851.7
4.197500	1730.8
4.201250	1787.9
4.205000	1723.3
4.208750	1700.7
4.212500	1771.9
4.216250	1703.7
4.220000	1706.8
4.223750	1712.8
4.227500	1706.2
4.231250	1658.4
4.235000	1753.0
4.238750	1671.5
4.242500	1680.9
4.246250	1681.1
4.250000	1742.2
4.253750	1782.2
4.257500	1773.4
4.261250	1675.6
4.265000	1738.6
4.268750	1703.9
4.272500	1651.4
4.276250	1673.0
4.280000	1687.2
4.283750	1747.7
4.287500	1719.8
4.291250	1673.5
4.295000	1721.7
4.298750	1750.1
4.302500	1726.5
4.306250	1659.5
4.310000	1770.9
4.313750	1725.1
4.317500	1714.5
4.321250	1674.6
4.325000	1772.8
4.328750	1735.2
4.332500	1662.0
4.336250	1676.7
4.340000	1731.6
4.343750	1684.0
4.347500	1661.4
4.351250	1660.9
4.355000	1706.9
4.358750	1690.7
4.362500	1703.2
4.366250	1716.4
4.370000	1700.6
4.373750	1657.8
4.377500	1663.9
4.381250	1620.2
4.385000	1652.1
4.388750	1660.1
4.392500	1671.1
4.396250	1666.2
4.400000	1680.5
4.403750	1666.7
4.407500	1635.9
4.411250	1624.5
4.415000	1671.8
4.418750	1728.7
4.422500	1699.3
4.426250	1611.2
4.430000	1627.2
4.433750	1677.8
4.437500	1719.4
4.441250	1684.8
4.445000	1749.0
4.448750	1677.1
4.452500	1616.1
4.456250	1600.2
4.460000	1676.0
4.463750	1639.6
4.467500	1669.5
4.471250	1714.1
4.475000	1674.7
4.478750	1634.4
4.482500	1668.3
4.486250	1656.8
4.490000	1659.3
4.493750	1621.0
4.497500	1579.9
4.501250	1544.2
4.505000	1661.5
4.508750	1628.8
4.512500	1643.4
4.516250	1650.7
4.520000	1633.4
4.523750	1598.3
4.527500	1635.1
4.531250	1628.6
4.535000	1581.8
4.538750	1685.1
4.542500	1630.5
4.546250	1573.9
4.550000	1701.9
4.553750	1621.0
4.557500	1587.1
4.561250	1661.2
4.565000	1655.2
4.568750	1641.7
4.572500	1685.0
4.576250	1625.5
4.580000	1531.6
4.583750	1590.8
4.587500	1602.6
4.591250	1643.4
4.595000	1615.0
4.598750	1610.6
4.602500	1669.4
4.606250	1601.9
4.610000	1587.9
4.613750	1643.1
4.617500	1544.1
4.621250	1579.2
4.625000	1640.6
4.628750	1557.1
4.632500	1588.9
4.636250	1593.5
4.640000	1535.3
4.643750	1584.2
4.647500	1603.9
4.651250	1582.6
4.655000	1566.8
4.658750	1569.8
4.662500	1605.4
4.666250	1637.7
4.670000	1612.2
4.673750	1650.2
4.677500	1544.2
4.681250	1542.1
4.685000	1613.9
4.688750	1616.0
4.692500	1472.7
4.696250	1520.6
4.700000	1632.7
4.703750	1605.1
4.707500	1580.3
4.711250	1600.7
4.715000	1600.8
4.718750	1607.7
4.722500	1595.2
4.726250	1594.2
4.730000	1611.5
4.733750	1583.3
4.737500	1611.1
4.741250	1655.4
4.745000	1581.3
4.748750	1630.4
4.752500	1577.8
4.756250	1590.6
4.760000	1632.4
4.763750	1566.7
4.767500	1580.5
4.771250	1524.3
4.775000	1534.9
4.778750	1595.5
4.782500	1620.5
4.786250	1570.4
4.790000	1563.0
4.793750	1632.9
4.797500	1566.9
4.801250	1488.0
4.805000	1467.7
4.808750	1547.0
4.812500	1575.3
4.816250	1526.3
4.820000	1541.7
4.823750	1573.0
4.827500	1569.5
4.831250	1555.4
4.835000	1565.3
4.838750	1595.0
4.842500	1585.6
4.846250	1536.8
4.850000	1517.3
4.853750	1595.1
4.857500	1611.2
4.861250	1527.5
4.865000	1519.7
4.868750	1497.1
4.872500	1529.1
4.876250	1593.0
4.880000	1562.1
4.883750	1472.1
4.887500	1547.1
4.891250	1521.0
4.895000	1494.4
4.898750	1523.3
4.902500	1564.2
4.906250	1521.6
4.910000	1470.9
4.913750	1553.6
4.917500	1537.1
4.921250	1479.5
4.925000	1551.2
4.928750	1529.7
4.932500	1552.2
4.936250	1585.1
4.940000	1501.9
4.943750	1567.6
4.947500	1516.6
4.951250	1446.1
4.955000	1491.8
4.958750	1505.4
4.962500	1486.0
4.966250	1535.5
4.970000	1526.4
4.973750	1518.1
4.977500	1467.7
4.981250	1540.6
4.985000	1518.9
4.988750	1510.8
4.992500	1517.7
4.996250	1522.3
5.000000	1477.1
5.003750	1481.4
5.007500	1429.5
5.011250	1466.6
5.015000	1489.8
5.018750	1509.6
5.022500	1543.2
5.026250	1548.7
5.030000	1505.2
5.033750	1505.8
5.037500	1441.4
5.041250	1519.5
5.045000	1525.8
5.048750	1479.5
5.052500	1442.4
5.056250	1471.3
5.060000	1548.4
5.063750	1521.2
5.067500	1498.8
5.071250	1451.7
5.075000	1457.2
5.078750	1481.4
5.082500	1515.1
5.086250	1481.8
5.090000	1410.6
5.093750	1503.0
5.097500	1489.4
5.101250	1522.9
5.105000	1483.9
5.108750	1565.6
5.112500	1560.2
5.116250	1510.8
5.120000	1532.7
5.123750	1456.1
5.127500	1424.2
5.131250	1476.0
5.135000	1536.4
5.138750	1509.4
5.142500	1476.2
5.146250	1505.5
5.150000	1449.5
5.153750	1514.2
5.157500	1486.5
5.161250	1437.4
5.165000	1480.8
5.168750	1539.0
5.172500	1386.8
5.176250	1582.4
5.180000	1511.3
5.183750	1555.2
5.187500	1487.2
5.191250	1476.8
5.195000	1495.0
5.198750	1550.7
5.202500	1509.8
5.206250	1499.5
5.210000	1461.9
5.213750	1430.9
5.217500	1418.9
5.221250	1473.2
5.225000	1596.2
5.228750	1490.3
5.232500	1506.7
5.236250	1531.6
5.240000	1519.2
5.243750	1505.9
5.247500	1549.6
5.251250	1393.2
5.255000	1394.1
5.258750	1449.8
5.262500	1417.0
5.266250	1452.3
5.270000	1452.4
5.273750	1483.0
5.277500	1447.6
5.281250	1487.0
5.285000	1472.7
5.288750	1494.0
5.292500	1453.0
5.296250	1507.8
5.300000	1456.0
5.303750	1411.1
5.307500	1432.8
5.311250	1478.0
5.315000	1445.7
5.318750	1453.5
5.322500	1450.3
5.326250	1507.7
5.330000	1457.2
5.333750	1510.8
5.337500	1463.4
5.341250	1466.2
5.345000	1392.4
5.348750	1418.3
5.352500	1442.1
5.356250	1497.1
5.360000	1479.1
5.363750	1455.0
5.367500	1450.7
5.371250	1451.6
5.375000	1471.0
5.378750	1485.7
5.382500	1418.8
5.386250	1425.7
5.390000	1399.7
5.393750	1475.6
5.397500	1415.0
5.401250	1531.3
5.405000	1436.1
5.408750	1444.6
5.412500	1456.1
5.416250	1461.4
5.420000	1432.9
5.423750	1377.1
5.427500	1475.0
5.431250	1470.7
5.435000	1436.9
5.438750	1409.4
5.442500	1435.1
5.446250	1483.9
5.450000	1473.5
5.453750	1434.5
5.457500	1438.3
5.461250	1455.1
5.465000	1427.5
5.468750	1404.9
5.472500	1431.2
5.476250	1466.6
5.480000	1431.8
5.483750	1505.8
5.487500	1423.2
5.491250	1418.2
5.495000	1399.4
5.498750	1478.5
5.502500	1432.2
5.506250	1506.7
5.510000	1351.9
5.513750	1383.5
5.517500	1370.0
5.521250	1435.6
5.525000	1427.9
5.528750	1415.0
5.532500	1446.0
5.536250	1456.5
5.540000	1449.9
5.543750	1429.5
5.547500	1398.3
5.551250	1445.5
5.555000	1442.5
5.558750	1401.4
5.562500	1391.0
5.566250	1454.7
5.570000	1424.6
5.573750	1472.9
5.577500	1402.8
5.581250	1425.7
5.585000	1371.3
5.588750	1388.0
5.592500	1418.6
5.596250	1281.2
5.600000	1357.1
5.603750	1324.5
5.607500	1279.0
5.611250	1393.7
5.615000	1440.2
5.618750	1413.0
5.622500	1329.9
5.626250	1364.5
5.630000	1381.7
5.633750	1465.8
5.637500	1422.4
5.641250	1385.2
5.645000	1410.1
5.648750	1422.9
5.652500	1373.6
5.656250	1447.5
5.660000	1404.1
5.663750	1424.3
5.667500	1400.9
5.671250	1434.0
5.675000	1386.4
5.678750	1448.7
5.682500	1463.1
5.686250	1319.7
5.690000	1400.4
5.693750	1464.4
5.697500	1434.4
5.701250	1459.7
5.705000	1444.3
5.708750	1515.1
5.712500	1448.2
5.716250	1426.2
5.720000	1403.1
5.723750	1454.5
5.727500	1427.7
5.731250	1410.3
5.735000	1427.9
5.738750	1445.1
5.742500	1392.2
5.746250	1358.7
5.750000	1400.4
5.753750	1399.3
5.757500	1362.8
5.761250	1435.9
5.765000	1378.8
5.768750	1376.8
5.772500	1375.4
5.776250	1349.9
5.780000	1392.3
5.783750	1393.4
5.787500	1354.4
5.791250	1370.2
5.795000	1448.5
5.798750	1398.2
5.802500	1323.5
5.806250	1354.3
5.810000	1378.5
5.813750	1363.4
5.817500	1398.3
5.821250	1361.5
5.825000	1370.8
5.828750	1416.4
5.832500	1336.8
5.836250	1412.3
5.840000	1348.0
5.843750	1313.1
5.847500	1386.5
5.851250	1360.9
5.855000	1357.2
5.858750	1437.9
5.862500	1327.8
5.866250	1397.4
5.870000	1372.1
5.873750	1293.5
5.877500	1328.2
5.881250	1372.2
5.885000	1366.5
5.888750	1403.4
5.892500	1395.8
5.896250	1362.6
5.900000	1390.6
5.903750	1444.2
5.907500	1384.6
5.911250	1374.8
5.915000	1366.4
5.918750	1393.4
5.922500	1366.7
5.926250	1343.2
5.930000	1385.3
5.933750	1386.7
5.937500	1338.6
5.941250	1273.9
5.945000	1309.4
5.948750	1408.5
5.952500	1358.5
5.956250	1355.5
5.960000	1359.9
5.963750	1373.7
5.967500	1365.0
5.971250	1362.0
5.975000	1348.3
5.978750	1388.6
5.982500	1379.2
5.986250	1344.6
5.990000	1343.1
5.993750	1383.2
5.997500	1450.0
6.001250	1365.9
6.005000	1294.0
6.008750	1317.5
6.012500	1344.5
6.016250	1313.0
6.020000	1354.0
6.023750	1291.9
6.027500	1301.7
6.031250	1362.9
6.035000	1282.6
6.038750	1362.4
6.042500	1430.9
6.046250	1334.9
6.050000	1313.4
6.053750	1425.1
6.057500	1362.3
6.061250	1344.6
6.065000	1348.7
6.068750	1409.3
6.072500	1402.7
6.076250	1287.6
6.080000	1318.3
6.083750	1372.5
6.087500	1347.1
6.091250	1346.5
6.095000	1333.2
6.098750	1354.0
6.102500	1361.3
6.106250	1289.3
6.110000	1283.3
6.113750	1391.2
6.117500	1307.5
6.121250	1302.5
6.125000	1282.5
6.128750	1252.4
6.132500	1406.1
6.136250	1343.5
6.140000	1406.7
6.143750	1360.6
6.147500	1342.9
6.151250	1369.8
6.155000	1321.3
6.158750	1343.5
6.162500	1323.2
6.166250	1298.9
6.170000	1307.3
6.173750	1314.3
6.177500	1338.4
6.181250	1299.9
6.185000	1320.1
6.188750	1401.2
6.192500	1361.8
6.196250	1300.4
6.200000	1334.0
6.203750	1320.2
6.207500	1317.6
6.211250	1378.7
6.215000	1330.4
6.218750	1314.9
6.222500	1316.5
6.226250	1355.8
6.230000	1371.7
6.233750	1351.5
6.237500	1369.2
6.241250	1311.1
6.245000	1277.7
6.248750	1280.4
6.252500	1339.5
6.256250	1304.1
6.260000	1314.9
6.263750	1332.2
6.267500	1258.1
6.271250	1251.2
6.275000	1324.3
6.278750	1358.4
6.282500	1283.8
6.286250	1290.8
6.290000	1397.2
6.293750	1317.6
6.297500	1286.1
6.301250	1320.3
6.305000	1329.1
6.308750	1328.6
6.312500	1417.0
6.316250	1280.2
6.320000	1345.9
6.323750	1359.1
6.327500	1278.9
6.331250	1288.2
6.335000	1349.2
6.338750	1337.4
6.342500	1328.1
6.346250	1318.3
6.350000	1310.8
6.353750	1330.6
6.357500	1307.1
6.361250	1279.7
6.365000	1240.4
6.368750	1324.4
6.372500	1284.3
6.376250	1222.1
6.380000	1368.5
6.383750	1294.0
6.387500	1241.6
6.391250	1276.4
6.395000	1320.6
6.398750	1323.1
6.402500	1317.0
6.406250	1302.2
6.410000	1365.7
6.413750	1331.5
6.417500	1325.7
6.421250	1310.6
6.425000	1275.7
6.428750	1263.2
6.432500	1276.5
6.436250	1292.3
6.440000	1328.1
6.443750	1294.1
6.447500	1321.2
6.451250	1293.5
6.455000	1230.3
6.458750	1263.1
6.462500	1316.0
6.466250	1344.1
6.470000	1283.3
6.473750	1272.6
6.477500	1255.3
6.481250	1297.4
6.485000	1356.4
6.488750	1306.6
6.492500	1254.4
6.496250	1297.4
6.500000	1339.7
6.503750	1355.8
6.507500	1357.4
6.511250	1367.4
6.515000	1343.0
6.518750	1223.5
6.522500	1273.3
6.526250	1319.2
6.530000	1267.9
6.533750	1295.9
6.537500	1254.1
6.541250	1296.5
6.545000	1271.4
6.548750	1353.0
6.552500	1310.2
6.556250	1300.0
6.560000	1353.0
6.563750	1329.0
6.567500	1279.2
6.571250	1305.1
6.575000	1315.3
6.578750	1307.6
6.582500	1315.7
6.586250	1312.2
6.590000	1256.3
6.593750	1312.1
6.597500	1347.9
6.601250	1349.0
6.605000	1330.6
6.608750	1282.8
6.612500	1309.6
6.616250	1298.2
6.620000	1244.2
6.623750	1276.0
6.627500	1350.7
6.631250	1271.2
6.635000	1302.5
6.638750	1305.8
6.642500	1293.7
6.646250	1320.9
6.650000	1332.3
6.653750	1321.2
6.657500	1296.6
6.661250	1272.2
6.665000	1294.9
6.668750	1322.0
6.672500	1286.3
6.676250	1236.4
6.680000	1262.8
6.683750	1283.4
6.687500	1245.7
6.691250	1316.3
6.695000	1338.0
6.698750	1271.3
6.702500	1303.4
6.706250	1297.2
6.710000	1338.4
6.713750	1392.1
6.717500	1279.3
6.721250	1292.5
6.725000	1307.2
6.728750	1295.0
6.732500	1355.3
6.736250	1300.0
6.740000	1317.5
6.743750	1285.7
6.747500	1258.2
6.751250	1303.0
6.755000	1286.4
6.758750	1306.4
6.762500	1336.3
6.766250	1329.3
6.770000	1234.2
6.773750	1270.3
6.777500	1286.8
6.781250	1279.7
6.785000	1291.2
6.788750	1222.4
6.792500	1280.5
6.796250	1285.7
6.800000	1244.3
6.803750	1223.8
6.807500	1317.6
6.811250	1306.7
6.815000	1253.0
6.818750	1294.2
6.822500	1195.9
6.826250	1281.3
6.830000	1265.2
6.833750	1280.8
6.837500	1314.7
6.841250	1248.6
6.845000	1281.8
6.848750	1298.0
6.852500	1259.3
6.856250	1258.5
6.860000	1276.7
6.863750	1270.8
6.867500	1306.0
6.871250	1273.2
6.875000	1228.0
6.878750	1198.0
6.882500	1231.0
6.886250	1259.4
6.890000	1216.5
6.893750	1235.2
6.897500	1225.6
6.901250	1265.5
6.905000	1271.2
6.908750	1283.6
6.912500	1359.8
6.916250	1304.0
6.920000	1283.3
6.923750	1273.3
6.927500	1302.2
6.931250	1317.7
6.935000	1258.4
6.938750	1198.4
6.942500	1261.8
6.946250	1321.1
6.950000	1326.8
6.953750	1280.7
6.957500	1248.2
6.961250	1279.3
6.965000	1290.8
6.968750	1253.0
6.972500	1231.0
6.976250	1256.0
6.980000	1268.3
6.983750	1192.6
6.987500	1248.0
6.991250	1249.2
6.995000	1298.4
6.998750	1314.9
7.002500	1301.2
7.006250	1294.2
7.010000	1295.2
7.013750	1221.7
7.017500	1261.6
7.021250	1277.8
7.025000	1248.2
7.028750	1210.8
7.032500	1219.1
7.036250	1221.7
7.040000	1274.1
7.043750	1230.1
7.047500	1304.8
7.051250	1282.6
7.055000	1168.8
7.058750	1258.8
7.062500	1265.1
7.066250	1252.8
7.070000	1306.8
7.073750	1233.4
7.077500	1257.5
7.081250	1256.7
7.085000	1269.6
7.088750	1270.4
7.092500	1270.4
7.096250	1239.8
7.100000	1279.1
7.103750	1233.3
7.107500	1248.4
7.111250	1227.1
7.115000	1236.7
7.118750	1225.3
7.122500	1267.7
7.126250	1287.8
7.130000	1216.7
7.133750	1242.3
7.137500	1276.7
7.141250	1244.1
7.145000	1210.2
7.148750	1315.6
7.152500	1273.2
7.156250	1256.8
7.160000	1271.8
7.163750	1265.8
7.167500	1233.7
7.171250	1261.8
7.175000	1298.2
7.178750	1287.2
7.182500	1249.9
7.186250	1256.8
7.190000	1250.0
7.193750	1241.5
7.197500	1239.6
7.201250	1174.1
7.205000	1259.9
7.208750	1255.5
7.212500	1304.0
7.216250	1213.7
7.220000	1306.7
7.223750	1308.1
7.227500	1314.8
7.231250	1237.5
7.235000	1212.9
7.238750	1233.4
7.242500	1198.5
7.246250	1302.3
7.250000	1289.5
7.253750	1250.6
7.257500	1262.0
7.261250	1222.8
7.265000	1262.8
7.268750	1278.2
7.272500	1286.5
7.276250	1281.7
7.280000	1268.2
7.283750	1279.4
7.287500	1242.7
7.291250	1261.0
7.295000	1272.4
7.298750	1231.2
7.302500	1231.0
7.306250	1221.9
7.310000	1188.5
7.313750	1225.6
7.317500	1261.1
7.321250	1277.2
7.325000	1223.0
7.328750	1273.3
7.332500	1268.1
7.336250	1244.6
7.340000	1273.1
7.343750	1277.7
7.347500	1297.2
7.351250	1295.2
7.355000	1274.5
7.358750	1263.2
7.362500	1299.3
7.366250	1330.9
7.370000	1216.6
7.373750	1206.9
7.377500	1265.1
7.381250	1258.4
7.385000	1286.4
7.388750	1243.1
7.392500	1248.0
7.396250	1234.6
7.400000	1293.4
7.403750	1225.6
7.407500	1187.1
7.411250	1246.1
7.415000	1271.9
7.418750	1248.8
7.422500	1291.5
7.426250	1227.5
7.430000	1215.9
7.433750	1201.9
7.437500	1256.2
7.441250	1238.9
7.445000	1296.9
7.448750	1301.4
7.452500	1209.4
7.456250	1222.2
7.460000	1219.4
7.463750	1200.7
7.467500	1234.9
7.471250	1253.3
7.475000	1290.1
7.478750	1334.6
7.482500	1258.4
7.486250	1273.1
7.490000	1285.4
7.493750	1191.9
7.497500	1217.2
7.501250	1219.3
7.505000	1251.7
7.508750	1241.2
7.512500	1227.3
7.516250	1264.7
7.520000	1244.5
7.523750	1268.8
7.527500	1224.3
7.531250	1215.8
7.535000	1231.6
7.538750	1240.2
7.542500	1215.7
7.546250	1170.2
7.550000	1268.0
7.553750	1189.2
7.557500	1164.7
7.561250	1213.5
7.565000	1269.0
7.568750	1218.4
7.572500	1234.8
7.576250	1247.6
7.580000	1261.8
7.583750	1193.9
7.587500	1234.4
7.591250	1273.0
7.595000	1200.5
7.598750	1234.6
7.602500	1229.7
7.606250	1259.1
7.610000	1222.5
7.613750	1202.3
7.617500	1242.9
7.621250	1212.6
7.625000	1260.4
7.628750	1230.6
7.632500	1237.2
7.636250	1258.9
7.640000	1156.3
7.643750	1217.6
7.647500	1251.4
7.651250	1260.6
7.655000	1209.0
7.658750	1216.2
7.662500	1246.7
7.666250	1203.8
7.670000	1232.5
7.673750	1255.4
7.677500	1182.8
7.681250	1184.4
7.685000	1210.0
7.688750	1199.0
7.692500	1265.5
7.696250	1246.0
7.700000	1255.2
7.703750	1280.6
7.707500	1242.1
7.711250	1219.3
7.715000	1234.5
7.718750	1244.5
7.722500	1279.8
7.726250	1201.0
7.730000	1247.9
7.733750	1270.0
7.737500	1229.2
7.741250	1209.4
7.745000	1215.2
7.748750	1185.8
7.752500	1299.3
7.756250	1267.4
7.760000	1195.6
7.763750	1227.7
7.767500	1272.7
7.771250	1252.9
7.775000	1271.7
7.778750	1200.7
7.782500	1194.7
7.786250	1230.5
7.790000	1262.0
7.793750	1176.2
7.797500	1205.3
7.801250	1274.6
7.805000	1261.8
7.808750	1260.0
7.812500	1252.0
7.816250	1260.7
7.820000	1272.6
7.823750	1247.2
7.827500	1217.5
7.831250	1222.0
7.835000	1196.1
7.838750	1218.5
7.842500	1261.3
7.846250	1205.5
7.850000	1193.0
7.853750	1260.3
7.857500	1226.9
7.861250	1205.3
7.865000	1191.1
7.868750	1239.3
7.872500	1210.0
7.876250	1207.1
7.880000	1243.7
7.883750	1217.7
7.887500	1166.1
7.891250	1228.8
7.895000	1271.5
7.898750	1228.3
7.902500	1175.9
7.906250	1255.1
7.910000	1169.4
7.913750	1207.7
7.917500	1266.3
7.921250	1275.0
7.925000	1240.0
7.928750	1221.6
7.932500	1197.6
7.936250	1272.6
7.940000	1204.0
7.943750	1184.5
7.947500	1160.7
7.951250	1261.1
7.955000	1277.7
7.958750	1258.9
7.962500	1187.1
7.966250	1252.6
7.970000	1182.4
7.973750	1187.6
7.977500	1217.6
7.981250	1209.5
7.985000	1293.0
7.988750	1219.2
7.992500	1205.9
7.996250	1270.9
8.000000	1208.0
8.003750	1243.4
8.007500	1314.2
8.011250	1261.3
8.015000	1292.4
8.018750	1231.7
8.022500	1252.2
8.026250	1235.5
8.030000	1258.8
8.033750	1244.1
8.037500	1282.5
8.041250	1250.7
8.045000	1230.6
8.048750	1196.0
8.052500	1255.8
8.056250	1198.1
8.060000	1189.5
8.063750	1185.9
8.067500	1214.7
8.071250	1258.8
8.075000	1206.0
8.078750	1265.6
8.082500	1250.5
8.086250	1283.0
8.090000	1253.6
8.093750	1257.3
8.097500	1199.5
8.101250	1294.9
8.105000	1200.4
8.108750	1211.1
8.112500	1148.9
8.116250	1247.1
8.120000	1278.6
8.123750	1320.0
8.127500	1155.6
8.131250	1237.3
8.135000	1201.3
8.138750	1201.7
8.142500	1158.6
8.146250	1246.3
8.150000	1233.0
8.153750	1299.7
8.157500	1293.3
8.161250	1301.0
8.165000	1227.6
8.168750	1214.4
8.172500	1228.5
8.176250	1201.2
8.180000	1177.4
8.183750	1206.8
8.187500	1203.9
8.191250	1286.9
8.195000	1290.7
8.198750	1231.9
8.202500	1242.9
8.206250	1255.1
8.210000	1232.6
8.213750	1300.3
8.217500	1244.0
8.221250	1183.2
8.225000	1273.9
8.228750	1252.1
8.232500	1212.3
8.236250	1228.7
8.240000	1212.6
8.243750	1235.4
8.247500	1288.1
8.251250	1303.3
8.255000	1256.8
8.258750	1315.7
8.262500	1210.7
8.266250	1180.6
8.270000	1253.1
8.273750	1236.7
8.277500	1189.7
8.281250	1301.5
8.285000	1172.0
8.288750	1262.7
8.292500	1233.5
8.296250	1306.6
8.300000	1224.8
8.303750	1269.4
8.307500	1220.3
8.311250	1196.0
8.315000	1246.0
8.318750	1268.4
8.322500	1203.7
8.326250	1266.3
8.330000	1231.6
8.333750	1309.7
8.337500	1190.7
8.341250	1200.3
8.345000	1214.5
8.348750	1234.5
8.352500	1278.1
8.356250	1229.7
8.360000	1281.8
8.363750	1268.8
8.367500	1268.8
8.371250	1215.0
8.375000	1204.6
8.378750	1268.0
8.382500	1255.5
8.386250	1203.3
8.390000	1264.4
8.393750	1221.1
8.397500	1195.5
8.401250	1248.3
8.405000	1272.4
8.408750	1279.0
8.412500	1211.3
8.416250	1265.2
8.420000	1189.4
8.423750	1188.7
8.427500	1222.5
8.431250	1211.6
8.435000	1232.7
8.438750	1256.6
8.442500	1245.3
8.446250	1324.1
8.450000	1198.1
8.453750	1253.9
8.457500	1193.3
8.461250	1250.7
8.465000	1252.4
8.468750	1270.7
8.472500	1154.1
8.476250	1234.7
8.480000	1268.9
8.483750	1262.2
8.487500	1227.6
8.491250	1244.5
8.495000	1195.3
8.498750	1257.1
8.502500	1153.0
8.506250	1285.0
8.510000	1282.1
8.513750	1253.4
8.517500	1219.0
8.521250	1310.6
8.525000	1303.2
8.528750	1251.0
8.532500	1180.0
8.536250	1300.3
8.540000	1253.3
8.543750	1256.4
8.547500	1252.7
8.551250	1297.6
8.555000	1260.1
8.558750	1290.4
8.562500	1249.3
8.566250	1294.9
8.570000	1286.5
8.573750	1290.7
8.577500	1224.5
8.581250	1225.0
8.585000	1281.8
8.588750	1294.7
8.592500	1268.4
8.596250	1264.1
8.600000	1268.5
8.603750	1272.7
8.607500	1265.7
8.611250	1292.8
8.615000	1274.7
8.618750	1283.4
8.622500	1258.9
8.626250	1284.4
8.630000	1256.3
8.633750	1299.2
8.637500	1279.2
8.641250	1239.2
8.645000	1268.8
8.648750	1321.9
8.652500	1286.8
8.656250	1305.9
8.660000	1312.9
8.663750	1276.9
8.667500	1320.9
8.671250	1269.4
8.675000	1242.8
8.678750	1276.0
8.682500	1264.1
8.686250	1308.3
8.690000	1268.4
8.693750	1298.6
8.697500	1365.0
8.701250	1263.2
8.705000	1262.9
8.708750	1329.7
8.712500	1326.1
8.716250	1292.9
8.720000	1281.7
8.723750	1355.6
8.727500	1336.4
8.731250	1304.8
8.735000	1262.4
8.738750	1342.0
8.742500	1394.8
8.746250	1340.9
8.750000	1326.3
8.753750	1357.2
8.757500	1320.7
8.761250	1276.7
8.765000	1330.2
8.768750	1398.2
8.772500	1389.5
8.776250	1373.8
8.780000	1359.2
8.783750	1387.3
8.787500	1337.5
8.791250	1356.4
8.795000	1361.5
8.798750	1346.5
8.802500	1402.9
8.806250	1373.8
8.810000	1389.0
8.813750	1415.6
8.817500	1420.7
8.821250	1417.4
8.825000	1469.5
8.828750	1412.2
8.832500	1491.6
8.836250	1475.9
8.840000	1416.5
8.843750	1515.6
8.847500	1463.8
8.851250	1447.1
8.855000	1448.3
8.858750	1457.8
8.862500	1529.4
8.866250	1518.0
8.870000	1445.5
8.873750	1504.9
8.877500	1536.1
8.881250	1512.8
8.885000	1615.8
8.888750	1601.7
8.892500	1621.1
8.896250	1629.8
8.900000	1627.5
8.903750	1599.4
8.907500	1635.1
8.911250	1670.3
8.915000	1775.5
8.918750	1756.5
8.922500	1727.5
8.926250	1784.4
8.930000	1908.0
8.933750	1888.9
8.937500	1943.3
8.941250	1956.2
8.945000	2035.0
8.948750	2067.4
8.952500	2174.9
8.956250	2223.1
8.960000	2310.7
8.963750	2403.7
8.967500	2432.0
8.971250	2591.0
8.975000	2782.9
8.978750	2855.3
8.982500	3002.2
8.986250	3304.9
8.990000	3433.2
8.993750	3656.9
8.997500	3880.3
9.001250	4026.2
9.005000	4211.3
9.008750	4427.0
9.012500	4720.3
9.016250	4989.6
9.020000	5020.6
9.023750	5237.6
9.027500	5482.3
9.031250	5393.4
9.035000	5620.1
9.038750	5626.3
9.042500	5617.5
9.046250	5754.0
9.050000	5691.4
9.053750	5640.9
9.057500	5733.8
9.061250	5696.7
9.065000	5667.4
9.068750	5624.4
9.072500	5575.3
9.076250	5487.0
9.080000	5463.6
9.083750	5339.8
9.087500	5420.7
9.091250	5244.1
9.095000	5043.9
9.098750	5020.2
9.102500	4742.8
9.106250	4615.7
9.110000	4633.6
9.113750	4480.6
9.117500	4332.7
9.121250	4223.9
9.125000	4197.5
9.128750	3903.7
9.132500	3829.8
9.136250	3668.2
9.140000	3556.1
9.143750	3392.5
9.147500	3251.6
9.151250	3153.0
9.155000	3099.3
9.158750	2901.1
9.162500	2836.0
9.166250	2689.2
9.170000	2653.6
9.173750	2552.7
9.177500	2493.5
9.181250	2430.8
9.185000	2338.0
9.188750	2182.2
9.192500	2220.4
9.196250	2134.2
9.200000	2141.0
9.203750	2072.3
9.207500	2027.7
9.211250	1956.9
9.215000	2008.7
9.218750	1952.4
9.222500	1910.5
9.226250	1863.2
9.230000	1834.8
9.233750	1790.4
9.237500	1741.5
9.241250	1706.6
9.245000	1716.5
9.248750	1653.1
9.252500	1693.2
9.256250	1674.3
9.260000	1627.0
9.263750	1658.9
9.267500	1555.5
9.271250	1608.4
9.275000	1627.2
9.278750	1579.2
9.282500	1618.2
9.286250	1549.7
9.290000	1603.8
9.293750	1445.5
9.297500	1468.1
9.301250	1487.4
9.305000	1488.8
9.308750	1525.3
9.312500	1514.8
9.316250	1453.9
9.320000	1540.8
9.323750	1404.4
9.327500	1465.3
9.331250	1410.5
9.335000	1465.4
9.338750	1419.3
9.342500	1400.0
9.346250	1436.3
9.350000	1425.9
9.353750	1395.5
9.357500	1385.5
9.361250	1383.6
9.365000	1392.5
9.368750	1371.4
9.372500	1367.0
9.376250	1381.7
9.380000	1340.4
9.383750	1328.2
9.387500	1318.3
9.391250	1392.1
9.395000	1434.5
9.398750	1310.5
9.402500	1376.9
9.406250	1326.3
9.410000	1356.3
9.413750	1428.4
9.417500	1361.5
9.421250	1310.9
9.425000	1312.7
9.428750	1370.1
9.432500	1398.4
9.436250	1340.6
9.440000	1329.9
9.443750	1247.8
9.447500	1357.7
9.451250	1297.4
9.455000	1369.8
9.458750	1300.3
9.462500	1385.4
9.466250	1323.9
9.470000	1304.8
9.473750	1359.1
9.477500	1289.6
9.481250	1250.7
9.485000	1285.4
9.488750	1317.7
9.492500	1274.1
9.496250	1362.6
[truncated: 18,801 more rows]
