# Supplementary material for: pdCIFplotter: visualizing powder diffraction data in pdCIF format
Source: J Appl Crystallogr. 2022 May 25;55(Pt 3):631–7. doi: 10.1107/S1600576722003478 (PMC9172038; doi:10.1107/S1600576722003478)
Supplement: Supplementary file 5 [file j-55-00631-sup5.zip › fourth/xy_data/LK-N1_106-106_mergeRollSum.xy]

2.000000	438.6
2.003750	439.6
2.007500	396.2
2.011250	411.4
2.015000	451.3
2.018750	422.0
2.022500	433.7
2.026250	434.9
2.030000	405.7
2.033750	421.6
2.037500	412.7
2.041250	431.1
2.045000	479.5
2.048750	472.8
2.052500	453.9
2.056250	485.2
2.060000	497.2
2.063750	430.5
2.067500	466.5
2.071250	479.4
2.075000	428.7
2.078750	434.4
2.082500	468.7
2.086250	449.2
2.090000	434.5
2.093750	456.1
2.097500	405.6
2.101250	437.9
2.105000	493.0
2.108750	461.1
2.112500	436.6
2.116250	485.4
2.120000	448.0
2.123750	451.3
2.127500	447.5
2.131250	477.9
2.135000	492.0
2.138750	460.5
2.142500	428.6
2.146250	478.1
2.150000	507.5
2.153750	465.3
2.157500	487.0
2.161250	499.9
2.165000	469.3
2.168750	449.0
2.172500	462.7
2.176250	481.4
2.180000	471.8
2.183750	502.6
2.187500	479.1
2.191250	521.5
2.195000	510.5
2.198750	489.4
2.202500	503.1
2.206250	471.1
2.210000	469.2
2.213750	496.4
2.217500	507.4
2.221250	512.4
2.225000	554.2
2.228750	529.0
2.232500	513.9
2.236250	537.4
2.240000	562.8
2.243750	530.5
2.247500	517.3
2.251250	516.3
2.255000	504.9
2.258750	483.7
2.262500	528.9
2.266250	498.2
2.270000	517.3
2.273750	531.7
2.277500	548.1
2.281250	523.9
2.285000	518.1
2.288750	559.6
2.292500	539.8
2.296250	580.7
2.300000	594.5
2.303750	617.7
2.307500	596.8
2.311250	631.3
2.315000	652.8
2.318750	632.1
2.322500	635.7
2.326250	745.1
2.330000	744.8
2.333750	715.3
2.337500	751.2
2.341250	751.2
2.345000	777.0
2.348750	817.7
2.352500	779.5
2.356250	823.7
2.360000	828.8
2.363750	809.9
2.367500	875.4
2.371250	917.5
2.375000	967.1
2.378750	936.2
2.382500	953.0
2.386250	975.1
2.390000	995.7
2.393750	1054.1
2.397500	1030.7
2.401250	1024.9
2.405000	1057.2
2.408750	1071.8
2.412500	1104.8
2.416250	1124.4
2.420000	1162.8
2.423750	1222.7
2.427500	1207.9
2.431250	1206.3
2.435000	1236.6
2.438750	1254.1
2.442500	1361.3
2.446250	1316.8
2.450000	1391.1
2.453750	1470.8
2.457500	1463.3
2.461250	1458.2
2.465000	1445.4
2.468750	1495.8
2.472500	1525.8
2.476250	1669.3
2.480000	1630.8
2.483750	1698.1
2.487500	1692.8
2.491250	1791.1
2.495000	1763.6
2.498750	1852.5
2.502500	1868.5
2.506250	1856.2
2.510000	2049.3
2.513750	2039.4
2.517500	2045.0
2.521250	2144.5
2.525000	2170.6
2.528750	2295.9
2.532500	2261.4
2.536250	2211.6
2.540000	2336.9
2.543750	2381.7
2.547500	2500.7
2.551250	2406.8
2.555000	2429.2
2.558750	2503.9
2.562500	2375.4
2.566250	2496.3
2.570000	2465.6
2.573750	2472.2
2.577500	2464.7
2.581250	2537.6
2.585000	2547.6
2.588750	2552.5
2.592500	2542.0
2.596250	2503.7
2.600000	2534.1
2.603750	2496.4
2.607500	2476.2
2.611250	2488.1
2.615000	2533.9
2.618750	2512.2
2.622500	2491.0
2.626250	2501.8
2.630000	2526.0
2.633750	2498.6
2.637500	2645.1
2.641250	2583.8
2.645000	2582.6
2.648750	2530.9
2.652500	2517.1
2.656250	2515.3
2.660000	2474.1
2.663750	2456.0
2.667500	2507.1
2.671250	2422.1
2.675000	2490.3
2.678750	2505.6
2.682500	2552.9
2.686250	2531.6
2.690000	2555.4
2.693750	2498.8
2.697500	2495.3
2.701250	2452.8
2.705000	2550.1
2.708750	2432.7
2.712500	2466.1
2.716250	2450.0
2.720000	2471.5
2.723750	2477.8
2.727500	2513.8
2.731250	2495.3
2.735000	2500.6
2.738750	2423.5
2.742500	2487.9
2.746250	2406.6
2.750000	2428.6
2.753750	2362.3
2.757500	2454.3
2.761250	2363.2
2.765000	2371.2
2.768750	2360.1
2.772500	2451.2
2.776250	2449.8
2.780000	2397.0
2.783750	2436.1
2.787500	2467.7
2.791250	2467.4
2.795000	2402.6
2.798750	2467.9
2.802500	2385.5
2.806250	2466.5
2.810000	2485.3
2.813750	2454.2
2.817500	2450.4
2.821250	2437.8
2.825000	2375.9
2.828750	2419.8
2.832500	2342.6
2.836250	2404.3
2.840000	2410.4
2.843750	2345.1
2.847500	2408.1
2.851250	2420.6
2.855000	2407.1
2.858750	2384.1
2.862500	2404.7
2.866250	2405.4
2.870000	2405.7
2.873750	2341.7
2.877500	2261.9
2.881250	2364.9
2.885000	2368.1
2.888750	2340.7
2.892500	2395.5
2.896250	2356.6
2.900000	2350.3
2.903750	2369.7
2.907500	2335.0
2.911250	2361.7
2.915000	2404.9
2.918750	2403.6
2.922500	2363.7
2.926250	2326.2
2.930000	2265.3
2.933750	2297.0
2.937500	2382.2
2.941250	2308.8
2.945000	2346.7
2.948750	2308.7
2.952500	2190.4
2.956250	2334.8
2.960000	2360.3
2.963750	2338.5
2.967500	2318.0
2.971250	2319.9
2.975000	2294.6
2.978750	2311.2
2.982500	2375.4
2.986250	2341.8
2.990000	2289.6
2.993750	2234.4
2.997500	2366.9
3.001250	2308.8
3.005000	2264.6
3.008750	2225.7
3.012500	2334.7
3.016250	2236.7
3.020000	2234.4
3.023750	2309.7
3.027500	2334.3
3.031250	2279.6
3.035000	2356.5
3.038750	2374.5
3.042500	2244.1
3.046250	2317.7
3.050000	2278.9
3.053750	2353.3
3.057500	2241.4
3.061250	2247.9
3.065000	2206.4
3.068750	2243.7
3.072500	2282.4
3.076250	2297.8
3.080000	2277.0
3.083750	2263.2
3.087500	2249.7
3.091250	2272.6
3.095000	2269.9
3.098750	2211.3
3.102500	2216.9
3.106250	2224.3
3.110000	2270.9
3.113750	2292.7
3.117500	2206.0
3.121250	2252.8
3.125000	2245.9
3.128750	2174.8
3.132500	2152.8
3.136250	2266.6
3.140000	2270.0
3.143750	2186.0
3.147500	2219.6
3.151250	2185.0
3.155000	2199.2
3.158750	2249.0
3.162500	2171.8
3.166250	2214.4
3.170000	2181.7
3.173750	2191.7
3.177500	2196.6
3.181250	2161.5
3.185000	2150.4
3.188750	2259.7
3.192500	2181.3
3.196250	2153.6
3.200000	2151.1
3.203750	2149.0
3.207500	2190.5
3.211250	2197.5
3.215000	2182.3
3.218750	2204.0
3.222500	2118.0
3.226250	2119.0
3.230000	2248.1
3.233750	2226.4
3.237500	2195.0
3.241250	2125.6
3.245000	2108.6
3.248750	2119.3
3.252500	2122.1
3.256250	2128.7
3.260000	2162.5
3.263750	2188.4
3.267500	2238.6
3.271250	2142.5
3.275000	2173.6
3.278750	2234.0
3.282500	2066.0
3.286250	2154.0
3.290000	2305.6
3.293750	2218.0
3.297500	2150.8
3.301250	2123.6
3.305000	2079.6
3.308750	2106.2
3.312500	2077.9
3.316250	2099.0
3.320000	2158.9
3.323750	2128.9
3.327500	2133.6
3.331250	2125.7
3.335000	2070.1
3.338750	2093.3
3.342500	2114.2
3.346250	2072.5
3.350000	2088.3
3.353750	2083.6
3.357500	2105.1
3.361250	2076.1
3.365000	2057.6
3.368750	2061.4
3.372500	2114.2
3.376250	2062.7
3.380000	2062.2
3.383750	2120.5
3.387500	2083.0
3.391250	2078.2
3.395000	2018.2
3.398750	2016.0
3.402500	2064.9
3.406250	2003.7
3.410000	2059.7
3.413750	2143.3
3.417500	2053.3
3.421250	2098.6
3.425000	2047.1
3.428750	2006.8
3.432500	2056.6
3.436250	2012.7
3.440000	2042.9
3.443750	2054.7
3.447500	2111.3
3.451250	2062.2
3.455000	2081.0
3.458750	2106.0
3.462500	2050.5
3.466250	2090.1
3.470000	2044.7
3.473750	2089.9
3.477500	2082.9
3.481250	2099.3
3.485000	2088.3
3.488750	1980.6
3.492500	1958.6
3.496250	2086.5
3.500000	2058.4
3.503750	2013.4
3.507500	1999.9
3.511250	1964.1
3.515000	2010.4
3.518750	2012.5
3.522500	1935.1
3.526250	2004.0
3.530000	2031.0
3.533750	2052.1
3.537500	2016.1
3.541250	2013.3
3.545000	1991.7
3.548750	1993.2
3.552500	1951.1
3.556250	2011.4
3.560000	2008.3
3.563750	2051.0
3.567500	1958.2
3.571250	1998.6
3.575000	1975.1
3.578750	2021.9
3.582500	2095.7
3.586250	1998.7
3.590000	2004.5
3.593750	1997.7
3.597500	2028.0
3.601250	2043.4
3.605000	2053.4
3.608750	2011.8
3.612500	1959.3
3.616250	2026.4
3.620000	2016.3
3.623750	1975.0
3.627500	1935.8
3.631250	1987.4
3.635000	2001.1
3.638750	2064.2
3.642500	1963.1
3.646250	1829.4
3.650000	1960.5
3.653750	1977.2
3.657500	1941.5
3.661250	1990.4
3.665000	1888.0
3.668750	1969.5
3.672500	2018.7
3.676250	1964.7
3.680000	2004.2
3.683750	1989.3
3.687500	1987.7
3.691250	1950.1
3.695000	1895.2
3.698750	1993.0
3.702500	1998.6
3.706250	1955.0
3.710000	1902.7
3.713750	1910.1
3.717500	1998.8
3.721250	2003.0
3.725000	1924.2
3.728750	1848.3
3.732500	1892.3
3.736250	1916.2
3.740000	1918.7
3.743750	1987.1
3.747500	1918.3
3.751250	1942.2
3.755000	1841.3
3.758750	1870.0
3.762500	1962.7
3.766250	1953.5
3.770000	1916.0
3.773750	2003.6
3.777500	1934.5
3.781250	1841.5
3.785000	1885.3
3.788750	1964.5
3.792500	1812.8
3.796250	1888.9
3.800000	1978.7
3.803750	1864.2
3.807500	1899.6
3.811250	1833.0
3.815000	1876.8
3.818750	1890.8
3.822500	1902.3
3.826250	1931.1
3.830000	1858.1
3.833750	1856.8
3.837500	1930.7
3.841250	1838.2
3.845000	1902.2
3.848750	1841.2
3.852500	1869.8
3.856250	1966.0
3.860000	1928.1
3.863750	1903.4
3.867500	1834.5
3.871250	1890.7
3.875000	1838.2
3.878750	1803.4
3.882500	1838.9
3.886250	1895.7
3.890000	1850.1
3.893750	1843.8
3.897500	1784.8
3.901250	1808.1
3.905000	1741.1
3.908750	1822.2
3.912500	1907.9
3.916250	1932.3
3.920000	1855.4
3.923750	1856.1
3.927500	1834.7
3.931250	1896.6
3.935000	1827.2
3.938750	1878.9
3.942500	1901.0
3.946250	1792.1
3.950000	1864.8
3.953750	1855.0
3.957500	1874.3
3.961250	1778.9
3.965000	1829.5
3.968750	1836.7
3.972500	1797.1
3.976250	1843.1
3.980000	1763.9
3.983750	1779.7
3.987500	1891.1
3.991250	1818.8
3.995000	1787.8
3.998750	1856.1
4.002500	1812.8
4.006250	1811.4
4.010000	1791.4
4.013750	1847.2
4.017500	1793.2
4.021250	1798.1
4.025000	1808.0
4.028750	1844.8
4.032500	1772.7
4.036250	1825.4
4.040000	1842.3
4.043750	1768.9
4.047500	1742.7
4.051250	1789.7
4.055000	1820.6
4.058750	1841.6
4.062500	1800.8
4.066250	1806.7
4.070000	1835.8
4.073750	1823.1
4.077500	1829.0
4.081250	1726.5
4.085000	1801.4
4.088750	1789.0
4.092500	1881.6
4.096250	1840.2
4.100000	1858.5
4.103750	1765.6
4.107500	1816.5
4.111250	1822.4
4.115000	1819.5
4.118750	1791.8
4.122500	1786.1
4.126250	1786.9
4.130000	1866.1
4.133750	1749.3
4.137500	1700.8
4.141250	1810.5
4.145000	1798.9
4.148750	1759.3
4.152500	1800.4
4.156250	1783.5
4.160000	1767.1
4.163750	1760.0
4.167500	1739.7
4.171250	1809.4
4.175000	1720.9
4.178750	1795.8
4.182500	1788.4
4.186250	1770.7
4.190000	1759.2
4.193750	1770.8
4.197500	1734.9
4.201250	1749.0
4.205000	1801.3
4.208750	1725.3
4.212500	1741.6
4.216250	1702.6
4.220000	1768.4
4.223750	1768.8
4.227500	1758.9
4.231250	1859.3
4.235000	1716.2
4.238750	1799.7
4.242500	1723.0
4.246250	1786.8
4.250000	1770.5
4.253750	1696.1
4.257500	1756.9
4.261250	1802.7
4.265000	1759.0
4.268750	1754.6
4.272500	1757.8
4.276250	1649.6
4.280000	1740.5
4.283750	1742.3
4.287500	1751.7
4.291250	1719.3
4.295000	1656.6
4.298750	1709.4
4.302500	1743.5
4.306250	1750.6
4.310000	1704.7
4.313750	1748.3
4.317500	1721.2
4.321250	1780.6
4.325000	1720.5
4.328750	1793.8
4.332500	1724.3
4.336250	1702.7
4.340000	1678.2
4.343750	1700.3
4.347500	1760.8
4.351250	1711.2
4.355000	1652.2
4.358750	1682.7
4.362500	1631.5
4.366250	1690.5
4.370000	1712.0
4.373750	1716.7
4.377500	1712.9
4.381250	1683.6
4.385000	1720.0
4.388750	1719.1
4.392500	1637.6
4.396250	1651.3
4.400000	1666.3
4.403750	1631.5
4.407500	1671.0
4.411250	1655.7
4.415000	1647.5
4.418750	1703.4
4.422500	1777.5
4.426250	1608.2
4.430000	1662.9
4.433750	1693.1
4.437500	1631.1
4.441250	1659.4
4.445000	1618.9
4.448750	1641.6
4.452500	1630.7
4.456250	1611.4
4.460000	1630.0
4.463750	1636.8
4.467500	1665.1
4.471250	1672.2
4.475000	1637.1
4.478750	1665.7
4.482500	1719.8
4.486250	1679.1
4.490000	1631.8
4.493750	1652.7
4.497500	1619.1
4.501250	1625.0
4.505000	1661.7
4.508750	1613.9
4.512500	1695.1
4.516250	1623.5
4.520000	1638.8
4.523750	1635.0
4.527500	1583.5
4.531250	1687.7
4.535000	1721.7
4.538750	1629.5
4.542500	1602.1
4.546250	1655.3
4.550000	1601.6
4.553750	1665.9
4.557500	1714.9
4.561250	1607.1
4.565000	1553.5
4.568750	1636.6
4.572500	1609.0
4.576250	1676.9
4.580000	1728.0
4.583750	1647.0
4.587500	1662.5
4.591250	1641.9
4.595000	1647.6
4.598750	1712.2
4.602500	1730.5
4.606250	1623.8
4.610000	1660.8
4.613750	1681.4
4.617500	1661.2
4.621250	1592.4
4.625000	1583.5
4.628750	1600.9
4.632500	1544.0
4.636250	1549.6
4.640000	1637.8
4.643750	1649.8
4.647500	1622.6
4.651250	1622.2
4.655000	1690.7
4.658750	1605.4
4.662500	1686.8
4.666250	1678.1
4.670000	1572.4
4.673750	1560.0
4.677500	1610.0
4.681250	1623.6
4.685000	1622.4
4.688750	1652.6
4.692500	1643.4
4.696250	1640.4
4.700000	1623.7
4.703750	1529.2
4.707500	1548.2
4.711250	1709.3
4.715000	1670.5
4.718750	1535.4
4.722500	1542.0
4.726250	1597.8
4.730000	1595.6
4.733750	1542.0
4.737500	1645.2
4.741250	1634.7
4.745000	1604.2
4.748750	1551.1
4.752500	1653.9
4.756250	1594.6
4.760000	1547.5
4.763750	1615.5
4.767500	1613.7
4.771250	1603.8
4.775000	1573.6
4.778750	1558.1
4.782500	1579.4
4.786250	1572.0
4.790000	1555.7
4.793750	1632.5
4.797500	1598.6
4.801250	1576.0
4.805000	1524.2
4.808750	1626.1
4.812500	1552.1
4.816250	1539.0
4.820000	1577.6
4.823750	1597.7
4.827500	1554.1
4.831250	1550.4
4.835000	1537.5
4.838750	1531.9
4.842500	1602.4
4.846250	1563.8
4.850000	1556.7
4.853750	1530.1
4.857500	1517.8
4.861250	1535.3
4.865000	1590.0
4.868750	1590.5
4.872500	1552.6
4.876250	1535.7
4.880000	1525.4
4.883750	1573.4
4.887500	1479.3
4.891250	1499.6
4.895000	1550.6
4.898750	1506.2
4.902500	1539.4
4.906250	1558.5
4.910000	1554.1
4.913750	1597.1
4.917500	1535.7
4.921250	1534.7
4.925000	1507.4
4.928750	1526.7
4.932500	1588.4
4.936250	1571.2
4.940000	1459.2
4.943750	1446.8
4.947500	1555.9
4.951250	1597.7
4.955000	1540.8
4.958750	1579.5
4.962500	1471.3
4.966250	1487.7
4.970000	1564.9
4.973750	1518.8
4.977500	1507.2
4.981250	1433.1
4.985000	1483.9
4.988750	1549.7
4.992500	1563.3
4.996250	1564.8
5.000000	1481.0
5.003750	1568.5
5.007500	1559.5
5.011250	1504.7
5.015000	1512.2
5.018750	1526.4
5.022500	1517.1
5.026250	1521.8
5.030000	1482.7
5.033750	1491.2
5.037500	1468.2
5.041250	1450.2
5.045000	1508.1
5.048750	1509.8
5.052500	1536.0
5.056250	1494.5
5.060000	1492.9
5.063750	1517.1
5.067500	1475.4
5.071250	1472.0
5.075000	1513.4
5.078750	1545.5
5.082500	1485.0
5.086250	1505.8
5.090000	1548.8
5.093750	1449.9
5.097500	1505.5
5.101250	1520.5
5.105000	1537.2
5.108750	1504.1
5.112500	1553.2
5.116250	1539.4
5.120000	1514.5
5.123750	1499.9
5.127500	1509.1
5.131250	1402.7
5.135000	1520.1
5.138750	1516.0
5.142500	1480.1
5.146250	1517.8
5.150000	1500.0
5.153750	1516.5
5.157500	1474.1
5.161250	1476.2
5.165000	1446.5
5.168750	1442.4
5.172500	1505.8
5.176250	1445.3
5.180000	1505.3
5.183750	1512.7
5.187500	1547.1
5.191250	1504.6
5.195000	1480.9
5.198750	1534.8
5.202500	1533.9
5.206250	1597.6
5.210000	1492.1
5.213750	1479.9
5.217500	1466.7
5.221250	1505.6
5.225000	1529.3
5.228750	1560.4
5.232500	1441.5
5.236250	1522.1
5.240000	1506.5
5.243750	1477.8
5.247500	1477.7
5.251250	1426.7
5.255000	1484.9
5.258750	1433.5
5.262500	1402.3
5.266250	1458.3
5.270000	1472.6
5.273750	1492.2
5.277500	1462.8
5.281250	1479.2
5.285000	1425.7
5.288750	1446.2
5.292500	1508.5
5.296250	1533.1
5.300000	1466.2
5.303750	1471.9
5.307500	1543.2
5.311250	1511.5
5.315000	1368.1
5.318750	1409.3
5.322500	1394.6
5.326250	1441.2
5.330000	1443.3
5.333750	1471.7
5.337500	1471.5
5.341250	1438.0
5.345000	1514.8
5.348750	1418.1
5.352500	1463.4
5.356250	1426.1
5.360000	1469.0
5.363750	1450.4
5.367500	1457.7
5.371250	1433.0
5.375000	1436.5
5.378750	1440.0
5.382500	1410.9
5.386250	1422.9
5.390000	1428.3
5.393750	1487.0
5.397500	1456.4
5.401250	1487.2
5.405000	1419.9
5.408750	1469.0
5.412500	1468.3
5.416250	1426.4
5.420000	1438.7
5.423750	1464.4
5.427500	1435.4
5.431250	1511.4
5.435000	1424.9
5.438750	1385.0
5.442500	1404.3
5.446250	1469.6
5.450000	1392.6
5.453750	1429.5
5.457500	1439.0
5.461250	1436.9
5.465000	1424.3
5.468750	1438.7
5.472500	1444.3
5.476250	1546.5
5.480000	1465.5
5.483750	1425.9
5.487500	1417.0
5.491250	1397.6
5.495000	1409.5
5.498750	1529.0
5.502500	1447.6
5.506250	1478.6
5.510000	1386.2
5.513750	1425.4
5.517500	1405.7
5.521250	1437.1
5.525000	1485.8
5.528750	1384.7
5.532500	1371.7
5.536250	1387.4
5.540000	1406.3
5.543750	1370.5
5.547500	1437.1
5.551250	1443.8
5.555000	1477.8
5.558750	1336.7
5.562500	1321.9
5.566250	1423.0
5.570000	1499.3
5.573750	1329.8
5.577500	1324.8
5.581250	1400.0
5.585000	1364.9
5.588750	1450.0
5.592500	1403.2
5.596250	1429.4
5.600000	1442.8
5.603750	1396.1
5.607500	1406.1
5.611250	1514.1
5.615000	1350.0
5.618750	1402.4
5.622500	1439.5
5.626250	1410.8
5.630000	1331.3
5.633750	1450.0
5.637500	1476.5
5.641250	1356.7
5.645000	1385.0
5.648750	1289.8
5.652500	1437.5
5.656250	1461.0
5.660000	1359.4
5.663750	1372.3
5.667500	1459.3
5.671250	1522.0
5.675000	1445.1
5.678750	1406.3
5.682500	1425.3
5.686250	1404.2
5.690000	1448.9
5.693750	1529.9
5.697500	1472.5
5.701250	1444.9
5.705000	1485.9
5.708750	1466.0
5.712500	1453.1
5.716250	1467.0
5.720000	1477.9
5.723750	1436.8
5.727500	1425.0
5.731250	1419.5
5.735000	1488.9
5.738750	1361.6
5.742500	1377.9
5.746250	1417.8
5.750000	1379.1
5.753750	1395.2
5.757500	1449.9
5.761250	1411.6
5.765000	1344.7
5.768750	1356.7
5.772500	1504.2
5.776250	1481.8
5.780000	1418.8
5.783750	1341.7
5.787500	1356.4
5.791250	1391.7
5.795000	1399.4
5.798750	1446.5
5.802500	1371.3
5.806250	1378.5
5.810000	1371.6
5.813750	1385.6
5.817500	1385.4
5.821250	1363.1
5.825000	1425.2
5.828750	1397.8
5.832500	1325.7
5.836250	1364.4
5.840000	1381.4
5.843750	1381.3
5.847500	1362.1
5.851250	1397.9
5.855000	1400.0
5.858750	1430.7
5.862500	1304.0
5.866250	1363.8
5.870000	1351.0
5.873750	1324.5
5.877500	1355.8
5.881250	1394.4
5.885000	1333.5
5.888750	1430.8
5.892500	1379.9
5.896250	1337.6
5.900000	1364.8
5.903750	1383.8
5.907500	1419.2
5.911250	1406.7
5.915000	1334.0
5.918750	1309.1
5.922500	1322.2
5.926250	1374.2
5.930000	1407.7
5.933750	1368.9
5.937500	1373.2
5.941250	1353.4
5.945000	1320.4
5.948750	1316.5
5.952500	1402.5
5.956250	1364.9
5.960000	1277.4
5.963750	1375.2
5.967500	1402.3
5.971250	1366.7
5.975000	1344.4
5.978750	1425.1
5.982500	1438.8
5.986250	1437.3
5.990000	1357.6
5.993750	1436.2
5.997500	1397.4
6.001250	1325.3
6.005000	1322.0
6.008750	1416.7
6.012500	1360.7
6.016250	1330.6
6.020000	1319.5
6.023750	1348.8
6.027500	1329.7
6.031250	1369.1
6.035000	1398.8
6.038750	1274.1
6.042500	1331.9
6.046250	1430.0
6.050000	1345.4
6.053750	1340.7
6.057500	1433.6
6.061250	1378.1
6.065000	1438.2
6.068750	1309.1
6.072500	1244.6
6.076250	1401.5
6.080000	1301.4
6.083750	1341.9
6.087500	1407.5
6.091250	1320.1
6.095000	1258.1
6.098750	1300.4
6.102500	1388.0
6.106250	1406.8
6.110000	1260.0
6.113750	1292.4
6.117500	1321.5
6.121250	1251.2
6.125000	1320.1
6.128750	1358.4
6.132500	1298.7
6.136250	1371.4
6.140000	1387.1
6.143750	1293.6
6.147500	1275.7
6.151250	1261.0
6.155000	1303.0
6.158750	1299.7
6.162500	1329.6
6.166250	1324.5
6.170000	1261.8
6.173750	1337.6
6.177500	1313.6
6.181250	1309.7
6.185000	1334.2
6.188750	1329.2
6.192500	1304.9
6.196250	1309.9
6.200000	1391.1
6.203750	1291.9
6.207500	1319.2
6.211250	1349.2
6.215000	1286.9
6.218750	1324.0
6.222500	1310.5
6.226250	1318.9
6.230000	1338.2
6.233750	1317.3
6.237500	1355.2
6.241250	1351.4
6.245000	1294.5
6.248750	1369.1
6.252500	1367.3
6.256250	1314.9
6.260000	1333.9
6.263750	1305.7
6.267500	1332.4
6.271250	1348.4
6.275000	1303.8
6.278750	1297.6
6.282500	1277.0
6.286250	1352.4
6.290000	1263.7
6.293750	1279.4
6.297500	1329.5
6.301250	1320.5
6.305000	1310.6
6.308750	1418.1
6.312500	1326.0
6.316250	1373.7
6.320000	1324.8
6.323750	1289.3
6.327500	1306.0
6.331250	1238.5
6.335000	1293.4
6.338750	1292.4
6.342500	1338.4
6.346250	1300.9
6.350000	1291.2
6.353750	1296.1
6.357500	1328.9
6.361250	1333.9
6.365000	1314.9
6.368750	1274.9
6.372500	1245.5
6.376250	1317.6
6.380000	1328.0
6.383750	1281.2
6.387500	1321.2
6.391250	1284.3
6.395000	1297.6
6.398750	1285.1
6.402500	1315.3
6.406250	1286.1
6.410000	1305.0
6.413750	1239.6
6.417500	1339.3
6.421250	1295.0
6.425000	1299.6
6.428750	1316.6
6.432500	1323.5
6.436250	1230.5
6.440000	1306.9
6.443750	1313.9
6.447500	1231.3
6.451250	1318.7
6.455000	1278.9
6.458750	1274.7
6.462500	1284.7
6.466250	1283.3
6.470000	1347.2
6.473750	1350.0
6.477500	1371.2
6.481250	1317.9
6.485000	1291.9
6.488750	1277.3
6.492500	1351.5
6.496250	1277.6
6.500000	1239.4
6.503750	1298.3
6.507500	1387.4
6.511250	1309.8
6.515000	1334.3
6.518750	1278.2
6.522500	1302.7
6.526250	1267.3
6.530000	1270.2
6.533750	1359.6
6.537500	1275.0
6.541250	1306.2
6.545000	1336.7
6.548750	1290.8
6.552500	1314.3
6.556250	1316.8
6.560000	1215.9
6.563750	1349.6
6.567500	1356.7
6.571250	1272.0
6.575000	1273.4
6.578750	1303.9
6.582500	1302.5
6.586250	1291.8
6.590000	1311.6
6.593750	1260.9
6.597500	1265.8
6.601250	1326.0
6.605000	1281.9
6.608750	1252.2
6.612500	1308.6
6.616250	1238.7
6.620000	1310.9
6.623750	1322.9
6.627500	1266.8
6.631250	1272.7
6.635000	1268.6
6.638750	1276.0
6.642500	1266.0
6.646250	1266.3
6.650000	1253.3
6.653750	1267.4
6.657500	1278.2
6.661250	1333.1
6.665000	1286.7
6.668750	1253.8
6.672500	1322.1
6.676250	1347.2
6.680000	1278.7
6.683750	1298.9
6.687500	1298.8
6.691250	1295.3
6.695000	1327.8
6.698750	1293.9
6.702500	1289.9
6.706250	1322.2
6.710000	1323.5
6.713750	1306.1
6.717500	1303.1
6.721250	1266.9
6.725000	1223.5
6.728750	1350.5
6.732500	1327.8
6.736250	1265.4
6.740000	1321.8
6.743750	1255.4
6.747500	1264.5
6.751250	1246.1
6.755000	1284.3
6.758750	1311.6
6.762500	1270.7
6.766250	1276.6
6.770000	1313.2
6.773750	1260.8
6.777500	1325.1
6.781250	1304.4
6.785000	1291.5
6.788750	1244.4
6.792500	1327.3
6.796250	1306.8
6.800000	1313.7
6.803750	1260.5
6.807500	1246.5
6.811250	1248.7
6.815000	1295.1
6.818750	1318.1
6.822500	1357.1
6.826250	1216.4
6.830000	1284.9
6.833750	1341.8
6.837500	1256.6
6.841250	1305.6
6.845000	1334.6
6.848750	1218.9
6.852500	1328.6
6.856250	1282.6
6.860000	1319.7
6.863750	1288.4
6.867500	1241.4
6.871250	1352.5
6.875000	1266.9
6.878750	1267.2
6.882500	1261.8
6.886250	1281.0
6.890000	1287.1
6.893750	1345.4
6.897500	1226.1
6.901250	1260.7
6.905000	1304.0
6.908750	1280.4
6.912500	1280.6
6.916250	1274.9
6.920000	1271.8
6.923750	1288.4
6.927500	1296.2
6.931250	1224.9
6.935000	1215.7
6.938750	1232.9
6.942500	1188.9
6.946250	1283.0
6.950000	1258.9
6.953750	1231.1
6.957500	1256.4
6.961250	1299.4
6.965000	1305.7
6.968750	1261.7
6.972500	1275.9
6.976250	1316.0
6.980000	1369.2
6.983750	1278.5
6.987500	1303.8
6.991250	1266.7
6.995000	1277.0
6.998750	1289.0
7.002500	1239.2
7.006250	1299.4
7.010000	1305.2
7.013750	1293.0
7.017500	1299.6
7.021250	1186.9
7.025000	1235.9
7.028750	1283.2
7.032500	1225.4
7.036250	1273.7
7.040000	1216.9
7.043750	1184.6
7.047500	1248.5
7.051250	1203.9
7.055000	1261.2
7.058750	1226.7
7.062500	1241.6
7.066250	1267.0
7.070000	1294.9
7.073750	1242.2
7.077500	1255.6
7.081250	1262.2
7.085000	1259.3
7.088750	1204.7
7.092500	1268.0
7.096250	1289.7
7.100000	1238.0
7.103750	1247.1
7.107500	1262.7
7.111250	1216.8
7.115000	1249.8
7.118750	1249.9
7.122500	1237.5
7.126250	1243.7
7.130000	1321.5
7.133750	1241.6
7.137500	1237.3
7.141250	1249.0
7.145000	1213.4
7.148750	1205.5
7.152500	1276.7
7.156250	1234.5
7.160000	1260.4
7.163750	1291.3
7.167500	1291.0
7.171250	1212.5
7.175000	1267.0
7.178750	1279.2
7.182500	1265.7
7.186250	1260.1
7.190000	1290.2
7.193750	1291.0
7.197500	1317.5
7.201250	1296.6
7.205000	1246.5
7.208750	1257.5
7.212500	1298.3
7.216250	1257.2
7.220000	1342.5
7.223750	1305.7
7.227500	1283.0
7.231250	1308.2
7.235000	1239.6
7.238750	1177.9
7.242500	1276.2
7.246250	1269.0
7.250000	1230.0
7.253750	1235.4
7.257500	1345.8
7.261250	1324.4
7.265000	1220.4
7.268750	1232.6
7.272500	1225.8
7.276250	1243.1
7.280000	1211.9
7.283750	1208.9
7.287500	1279.6
7.291250	1282.9
7.295000	1279.2
7.298750	1282.2
7.302500	1290.1
7.306250	1238.0
7.310000	1286.2
7.313750	1192.9
7.317500	1245.8
7.321250	1258.5
7.325000	1282.1
7.328750	1246.6
7.332500	1265.7
7.336250	1234.3
7.340000	1298.9
7.343750	1264.4
7.347500	1265.1
7.351250	1306.9
7.355000	1207.7
7.358750	1167.4
7.362500	1207.9
7.366250	1248.0
7.370000	1191.3
7.373750	1181.6
7.377500	1254.2
7.381250	1299.0
7.385000	1288.8
7.388750	1199.8
7.392500	1225.5
7.396250	1229.9
7.400000	1216.2
7.403750	1207.9
7.407500	1263.7
7.411250	1246.7
7.415000	1222.0
7.418750	1303.1
7.422500	1250.9
7.426250	1259.3
7.430000	1242.2
7.433750	1269.1
7.437500	1260.7
7.441250	1249.7
7.445000	1190.0
7.448750	1176.3
7.452500	1295.3
7.456250	1233.2
7.460000	1235.7
7.463750	1234.6
7.467500	1249.5
7.471250	1327.5
7.475000	1273.9
7.478750	1238.5
7.482500	1239.7
7.486250	1192.0
7.490000	1226.3
7.493750	1203.7
7.497500	1216.2
7.501250	1184.9
7.505000	1219.1
7.508750	1184.4
7.512500	1271.5
7.516250	1222.7
7.520000	1224.0
7.523750	1242.9
7.527500	1225.6
7.531250	1244.1
7.535000	1209.7
7.538750	1183.6
7.542500	1209.2
7.546250	1291.4
7.550000	1257.0
7.553750	1251.5
7.557500	1249.0
7.561250	1221.4
7.565000	1186.8
7.568750	1189.6
7.572500	1241.2
7.576250	1276.7
7.580000	1240.6
7.583750	1231.7
7.587500	1236.9
7.591250	1233.2
7.595000	1250.4
7.598750	1232.3
7.602500	1215.7
7.606250	1189.6
7.610000	1239.6
7.613750	1186.2
7.617500	1163.1
7.621250	1160.2
7.625000	1235.4
7.628750	1288.0
7.632500	1181.4
7.636250	1243.7
7.640000	1199.4
7.643750	1256.6
7.647500	1262.6
7.651250	1192.8
7.655000	1219.6
7.658750	1222.2
7.662500	1200.1
7.666250	1204.3
7.670000	1237.0
7.673750	1283.1
7.677500	1228.3
7.681250	1209.1
7.685000	1229.5
7.688750	1296.9
7.692500	1235.0
7.696250	1181.0
7.700000	1241.1
7.703750	1226.6
7.707500	1264.9
7.711250	1258.9
7.715000	1205.6
7.718750	1195.3
7.722500	1178.8
7.726250	1257.4
7.730000	1254.1
7.733750	1200.3
7.737500	1236.0
7.741250	1231.9
7.745000	1160.8
7.748750	1232.3
7.752500	1250.0
7.756250	1243.1
7.760000	1270.7
7.763750	1282.9
7.767500	1259.9
7.771250	1240.1
7.775000	1218.1
7.778750	1224.7
7.782500	1237.8
7.786250	1211.9
7.790000	1170.0
7.793750	1280.8
7.797500	1260.0
7.801250	1243.1
7.805000	1227.0
7.808750	1179.3
7.812500	1175.8
7.816250	1207.2
7.820000	1167.8
7.823750	1247.0
7.827500	1158.6
7.831250	1167.2
7.835000	1204.9
7.838750	1275.0
7.842500	1221.3
7.846250	1204.6
7.850000	1319.1
7.853750	1276.0
7.857500	1199.7
7.861250	1266.4
7.865000	1264.2
7.868750	1252.1
7.872500	1207.2
7.876250	1180.3
7.880000	1255.7
7.883750	1202.0
7.887500	1173.6
7.891250	1172.3
7.895000	1223.5
7.898750	1220.7
7.902500	1203.6
7.906250	1228.9
7.910000	1220.5
7.913750	1245.1
7.917500	1281.4
7.921250	1270.2
7.925000	1185.5
7.928750	1167.0
7.932500	1255.0
7.936250	1254.5
7.940000	1239.9
7.943750	1222.3
7.947500	1200.9
7.951250	1189.9
7.955000	1261.5
7.958750	1309.1
7.962500	1223.9
7.966250	1269.9
7.970000	1235.4
7.973750	1248.3
7.977500	1254.9
7.981250	1286.1
7.985000	1262.8
7.988750	1192.7
7.992500	1275.8
7.996250	1293.7
8.000000	1272.5
8.003750	1243.6
8.007500	1245.5
8.011250	1200.6
8.015000	1285.2
8.018750	1183.3
8.022500	1201.9
8.026250	1214.5
8.030000	1200.8
8.033750	1264.4
8.037500	1242.7
8.041250	1234.3
8.045000	1208.9
8.048750	1267.0
8.052500	1237.2
8.056250	1228.7
8.060000	1228.6
8.063750	1230.0
8.067500	1157.7
8.071250	1156.8
8.075000	1238.4
8.078750	1224.0
8.082500	1290.7
8.086250	1295.4
8.090000	1165.6
8.093750	1199.7
8.097500	1196.3
8.101250	1194.2
8.105000	1227.0
8.108750	1253.3
8.112500	1175.5
8.116250	1272.0
8.120000	1261.5
8.123750	1282.3
8.127500	1250.0
8.131250	1181.2
8.135000	1240.8
8.138750	1196.6
8.142500	1158.2
8.146250	1229.5
8.150000	1147.2
8.153750	1284.5
8.157500	1257.1
8.161250	1247.8
8.165000	1174.0
8.168750	1219.0
8.172500	1240.3
8.176250	1287.4
8.180000	1252.0
8.183750	1262.9
8.187500	1215.8
8.191250	1255.0
8.195000	1235.7
8.198750	1247.3
8.202500	1226.0
8.206250	1229.5
8.210000	1216.3
8.213750	1247.4
8.217500	1270.4
8.221250	1208.4
8.225000	1234.9
8.228750	1181.7
8.232500	1189.8
8.236250	1295.2
8.240000	1180.8
8.243750	1190.7
8.247500	1262.1
8.251250	1216.7
8.255000	1244.3
8.258750	1274.4
8.262500	1297.6
8.266250	1213.5
8.270000	1255.8
8.273750	1254.3
8.277500	1278.5
8.281250	1238.3
8.285000	1282.3
8.288750	1260.2
8.292500	1180.9
8.296250	1241.3
8.300000	1185.1
8.303750	1235.3
8.307500	1193.4
8.311250	1243.1
8.315000	1263.3
8.318750	1227.1
8.322500	1255.9
8.326250	1202.3
8.330000	1246.4
8.333750	1343.0
8.337500	1291.0
8.341250	1300.7
8.345000	1245.4
8.348750	1344.0
8.352500	1284.9
8.356250	1225.1
8.360000	1221.5
8.363750	1268.5
8.367500	1198.2
8.371250	1205.7
8.375000	1262.0
8.378750	1248.8
8.382500	1219.8
8.386250	1259.0
8.390000	1293.2
8.393750	1238.9
8.397500	1204.8
8.401250	1265.0
8.405000	1215.5
8.408750	1257.0
8.412500	1234.8
8.416250	1279.8
8.420000	1228.6
8.423750	1173.9
8.427500	1220.3
8.431250	1242.2
8.435000	1228.6
8.438750	1260.9
8.442500	1252.4
8.446250	1250.0
8.450000	1232.8
8.453750	1259.8
8.457500	1229.0
8.461250	1215.1
8.465000	1209.5
8.468750	1219.7
8.472500	1249.3
8.476250	1265.6
8.480000	1217.3
8.483750	1148.0
8.487500	1221.6
8.491250	1199.8
8.495000	1256.5
8.498750	1286.7
8.502500	1248.9
8.506250	1255.1
8.510000	1286.8
8.513750	1275.7
8.517500	1271.0
8.521250	1209.0
8.525000	1246.5
8.528750	1245.5
8.532500	1314.9
8.536250	1270.2
8.540000	1254.0
8.543750	1259.7
8.547500	1292.3
8.551250	1224.6
8.555000	1259.5
8.558750	1259.4
8.562500	1260.9
8.566250	1230.9
8.570000	1346.4
8.573750	1328.6
8.577500	1294.6
8.581250	1261.2
8.585000	1284.8
8.588750	1312.9
8.592500	1285.2
8.596250	1319.0
8.600000	1232.6
8.603750	1283.8
8.607500	1268.8
8.611250	1281.2
8.615000	1280.8
8.618750	1331.2
8.622500	1302.5
8.626250	1271.4
8.630000	1308.7
8.633750	1312.4
8.637500	1220.8
8.641250	1243.7
8.645000	1278.2
8.648750	1297.8
8.652500	1301.4
8.656250	1308.1
8.660000	1319.2
8.663750	1265.6
8.667500	1272.3
8.671250	1290.9
8.675000	1288.0
8.678750	1371.2
8.682500	1281.4
8.686250	1234.7
8.690000	1292.9
8.693750	1294.4
8.697500	1288.9
8.701250	1294.9
8.705000	1304.6
8.708750	1386.5
8.712500	1350.0
8.716250	1286.9
8.720000	1252.4
8.723750	1252.9
8.727500	1376.6
8.731250	1307.2
8.735000	1261.5
8.738750	1343.5
8.742500	1316.4
8.746250	1347.7
8.750000	1272.5
8.753750	1353.0
8.757500	1353.2
8.761250	1347.3
8.765000	1316.8
8.768750	1327.5
8.772500	1397.1
8.776250	1346.6
8.780000	1335.5
8.783750	1307.5
8.787500	1352.1
8.791250	1382.4
8.795000	1362.2
8.798750	1328.6
8.802500	1353.5
8.806250	1396.1
8.810000	1447.5
8.813750	1400.3
8.817500	1358.2
8.821250	1453.7
8.825000	1431.3
8.828750	1361.3
8.832500	1441.0
8.836250	1455.3
8.840000	1399.1
8.843750	1434.0
8.847500	1463.4
8.851250	1460.2
8.855000	1459.5
8.858750	1528.1
8.862500	1480.1
8.866250	1476.4
8.870000	1482.5
8.873750	1480.1
8.877500	1495.5
8.881250	1527.4
8.885000	1512.4
8.888750	1533.4
8.892500	1637.2
8.896250	1625.8
8.900000	1606.3
8.903750	1660.7
8.907500	1675.4
8.911250	1676.6
8.915000	1661.4
8.918750	1748.1
8.922500	1769.6
8.926250	1768.0
8.930000	1809.7
8.933750	1822.8
8.937500	1949.9
8.941250	1979.7
8.945000	1988.2
8.948750	2056.9
8.952500	2118.6
8.956250	2241.2
8.960000	2245.3
8.963750	2312.1
8.967500	2461.7
8.971250	2600.3
8.975000	2661.2
8.978750	2893.3
8.982500	3051.7
8.986250	3140.9
8.990000	3381.5
8.993750	3547.7
8.997500	3925.8
9.001250	4015.5
9.005000	4196.6
9.008750	4406.5
9.012500	4667.1
9.016250	4795.2
9.020000	5016.1
9.023750	5298.7
9.027500	5351.9
9.031250	5514.4
9.035000	5578.4
9.038750	5632.3
9.042500	5643.1
9.046250	5534.0
9.050000	5632.1
9.053750	5742.7
9.057500	5797.4
9.061250	5593.0
9.065000	5590.9
9.068750	5683.0
9.072500	5544.2
9.076250	5405.3
9.080000	5276.7
9.083750	5289.4
9.087500	5285.1
9.091250	5109.5
9.095000	4956.4
9.098750	4860.9
9.102500	4843.1
9.106250	4723.5
9.110000	4650.6
9.113750	4535.2
9.117500	4396.7
9.121250	4226.8
9.125000	4122.8
9.128750	3979.1
9.132500	3881.8
9.136250	3666.9
9.140000	3622.8
9.143750	3413.6
9.147500	3289.2
9.151250	3181.0
9.155000	3072.8
9.158750	2961.2
9.162500	2945.8
9.166250	2810.3
9.170000	2675.4
9.173750	2478.0
9.177500	2545.8
9.181250	2480.1
9.185000	2347.4
9.188750	2309.6
9.192500	2188.0
9.196250	2228.5
9.200000	2110.4
9.203750	2001.9
9.207500	1958.8
9.211250	1939.2
9.215000	1929.5
9.218750	1888.4
9.222500	1818.0
9.226250	1861.3
9.230000	1791.7
9.233750	1683.8
9.237500	1758.2
9.241250	1703.5
9.245000	1724.5
9.248750	1699.3
9.252500	1641.7
9.256250	1606.0
9.260000	1614.4
9.263750	1629.8
9.267500	1603.8
9.271250	1513.4
9.275000	1542.4
9.278750	1564.5
9.282500	1478.9
9.286250	1543.7
9.290000	1507.2
9.293750	1488.3
9.297500	1588.0
9.301250	1464.5
9.305000	1467.0
9.308750	1534.3
9.312500	1484.5
9.316250	1456.4
9.320000	1479.0
9.323750	1455.4
9.327500	1414.5
9.331250	1387.9
9.335000	1463.5
9.338750	1420.2
9.342500	1419.6
9.346250	1459.9
9.350000	1357.7
9.353750	1333.3
9.357500	1397.9
9.361250	1395.6
9.365000	1328.4
9.368750	1404.1
9.372500	1398.6
9.376250	1350.2
9.380000	1382.4
9.383750	1367.3
9.387500	1351.6
9.391250	1360.6
9.395000	1301.7
9.398750	1357.2
9.402500	1338.4
9.406250	1451.6
9.410000	1350.4
9.413750	1393.5
9.417500	1332.2
9.421250	1293.6
9.425000	1279.4
9.428750	1288.1
9.432500	1294.6
9.436250	1290.4
9.440000	1333.7
9.443750	1288.7
9.447500	1384.2
9.451250	1284.9
9.455000	1338.1
9.458750	1339.8
9.462500	1324.1
9.466250	1308.8
9.470000	1306.6
9.473750	1314.5
9.477500	1274.9
9.481250	1316.9
9.485000	1341.3
9.488750	1299.5
9.492500	1352.6
9.496250	1300.2
[truncated: 18,801 more rows]
