# Supplementary material for: pdCIFplotter: visualizing powder diffraction data in pdCIF format
Source: J Appl Crystallogr. 2022 May 25;55(Pt 3):631–7. doi: 10.1107/S1600576722003478 (PMC9172038; doi:10.1107/S1600576722003478)
Supplement: Supplementary file 5 [file j-55-00631-sup5.zip › fourth/xy_data/LK-N1_108-108_mergeRollSum.xy]

2.000000	409.5
2.003750	405.6
2.007500	430.1
2.011250	446.7
2.015000	416.3
2.018750	397.3
2.022500	432.9
2.026250	405.3
2.030000	428.9
2.033750	409.0
2.037500	445.3
2.041250	439.9
2.045000	400.1
2.048750	418.9
2.052500	442.8
2.056250	406.0
2.060000	451.8
2.063750	477.3
2.067500	443.4
2.071250	466.1
2.075000	435.0
2.078750	484.6
2.082500	492.4
2.086250	445.1
2.090000	461.3
2.093750	480.4
2.097500	465.7
2.101250	410.9
2.105000	432.3
2.108750	453.4
2.112500	448.8
2.116250	474.3
2.120000	459.0
2.123750	458.0
2.127500	459.1
2.131250	442.2
2.135000	487.4
2.138750	513.3
2.142500	487.4
2.146250	504.4
2.150000	504.1
2.153750	496.1
2.157500	504.6
2.161250	460.6
2.165000	501.1
2.168750	499.6
2.172500	484.3
2.176250	515.9
2.180000	520.9
2.183750	517.4
2.187500	478.2
2.191250	477.2
2.195000	503.5
2.198750	506.0
2.202500	490.7
2.206250	509.7
2.210000	486.4
2.213750	510.4
2.217500	472.2
2.221250	489.3
2.225000	537.5
2.228750	544.9
2.232500	539.2
2.236250	501.4
2.240000	495.4
2.243750	506.3
2.247500	528.3
2.251250	519.4
2.255000	485.6
2.258750	531.4
2.262500	520.6
2.266250	550.9
2.270000	580.6
2.273750	549.2
2.277500	524.5
2.281250	528.2
2.285000	567.0
2.288750	535.4
2.292500	572.0
2.296250	570.3
2.300000	570.9
2.303750	602.8
2.307500	627.2
2.311250	643.3
2.315000	619.0
2.318750	659.1
2.322500	696.6
2.326250	719.3
2.330000	760.8
2.333750	774.0
2.337500	769.3
2.341250	802.4
2.345000	787.5
2.348750	783.7
2.352500	816.2
2.356250	804.2
2.360000	821.0
2.363750	878.4
2.367500	883.9
2.371250	903.6
2.375000	927.7
2.378750	942.9
2.382500	949.8
2.386250	936.2
2.390000	985.6
2.393750	974.2
2.397500	1075.9
2.401250	1054.8
2.405000	1127.0
2.408750	1086.9
2.412500	1140.8
2.416250	1156.1
2.420000	1156.8
2.423750	1181.7
2.427500	1214.2
2.431250	1191.4
2.435000	1254.0
2.438750	1309.7
2.442500	1288.6
2.446250	1323.8
2.450000	1394.6
2.453750	1435.6
2.457500	1368.4
2.461250	1513.7
2.465000	1534.4
2.468750	1544.5
2.472500	1553.9
2.476250	1528.8
2.480000	1599.0
2.483750	1670.7
2.487500	1769.2
2.491250	1761.5
2.495000	1862.6
2.498750	1924.2
2.502500	1823.7
2.506250	1937.3
2.510000	2012.7
2.513750	2055.8
2.517500	2200.7
2.521250	2203.7
2.525000	2134.3
2.528750	2195.1
2.532500	2382.8
2.536250	2301.5
2.540000	2414.8
2.543750	2367.5
2.547500	2411.2
2.551250	2482.8
2.555000	2365.3
2.558750	2453.8
2.562500	2524.0
2.566250	2511.7
2.570000	2513.6
2.573750	2451.5
2.577500	2418.5
2.581250	2504.1
2.585000	2531.4
2.588750	2557.1
2.592500	2625.3
2.596250	2477.9
2.600000	2570.9
2.603750	2474.9
2.607500	2565.8
2.611250	2592.1
2.615000	2545.6
2.618750	2514.7
2.622500	2562.4
2.626250	2516.4
2.630000	2477.7
2.633750	2473.6
2.637500	2443.4
2.641250	2524.3
2.645000	2557.1
2.648750	2483.6
2.652500	2475.6
2.656250	2547.9
2.660000	2500.4
2.663750	2489.2
2.667500	2479.9
2.671250	2569.5
2.675000	2487.2
2.678750	2500.1
2.682500	2492.9
2.686250	2502.6
2.690000	2421.5
2.693750	2574.8
2.697500	2509.6
2.701250	2451.1
2.705000	2481.7
2.708750	2465.2
2.712500	2578.6
2.716250	2498.6
2.720000	2394.0
2.723750	2510.4
2.727500	2441.0
2.731250	2432.6
2.735000	2491.6
2.738750	2464.6
2.742500	2466.2
2.746250	2480.8
2.750000	2437.4
2.753750	2399.0
2.757500	2523.3
2.761250	2369.4
2.765000	2459.0
2.768750	2448.3
2.772500	2412.0
2.776250	2415.5
2.780000	2408.7
2.783750	2509.6
2.787500	2468.4
2.791250	2506.3
2.795000	2501.0
2.798750	2384.1
2.802500	2507.8
2.806250	2426.7
2.810000	2338.2
2.813750	2296.7
2.817500	2320.7
2.821250	2405.9
2.825000	2418.4
2.828750	2428.5
2.832500	2378.0
2.836250	2390.0
2.840000	2379.3
2.843750	2435.4
2.847500	2439.7
2.851250	2340.9
2.855000	2365.8
2.858750	2374.7
2.862500	2388.9
2.866250	2442.3
2.870000	2383.6
2.873750	2375.8
2.877500	2394.3
2.881250	2404.4
2.885000	2281.4
2.888750	2350.0
2.892500	2349.3
2.896250	2343.3
2.900000	2381.1
2.903750	2364.3
2.907500	2397.4
2.911250	2374.3
2.915000	2357.4
2.918750	2324.9
2.922500	2298.7
2.926250	2270.4
2.930000	2348.1
2.933750	2380.7
2.937500	2343.4
2.941250	2419.8
2.945000	2252.6
2.948750	2281.2
2.952500	2359.7
2.956250	2339.5
2.960000	2289.4
2.963750	2341.6
2.967500	2289.4
2.971250	2177.0
2.975000	2328.2
2.978750	2348.5
2.982500	2384.7
2.986250	2305.5
2.990000	2306.1
2.993750	2320.4
2.997500	2265.5
3.001250	2323.1
3.005000	2345.2
3.008750	2314.1
3.012500	2321.5
3.016250	2300.0
3.020000	2300.6
3.023750	2289.0
3.027500	2268.2
3.031250	2297.7
3.035000	2229.9
3.038750	2324.1
3.042500	2212.4
3.046250	2251.9
3.050000	2287.1
3.053750	2311.9
3.057500	2212.4
3.061250	2292.9
3.065000	2277.9
3.068750	2272.7
3.072500	2242.9
3.076250	2289.4
3.080000	2272.0
3.083750	2302.6
3.087500	2294.7
3.091250	2249.6
3.095000	2181.9
3.098750	2232.0
3.102500	2307.9
3.106250	2347.3
3.110000	2137.9
3.113750	2146.8
3.117500	2247.6
3.121250	2122.5
3.125000	2221.8
3.128750	2244.5
3.132500	2244.4
3.136250	2262.7
3.140000	2242.3
3.143750	2226.9
3.147500	2139.8
3.151250	2179.8
3.155000	2259.9
3.158750	2260.8
3.162500	2227.3
3.166250	2240.9
3.170000	2238.5
3.173750	2216.3
3.177500	2137.1
3.181250	2131.7
3.185000	2209.6
3.188750	2169.3
3.192500	2257.8
3.196250	2187.4
3.200000	2091.8
3.203750	2188.0
3.207500	2153.5
3.211250	2151.5
3.215000	2212.9
3.218750	2226.1
3.222500	2172.9
3.226250	2120.6
3.230000	2125.9
3.233750	2193.6
3.237500	2178.7
3.241250	2116.2
3.245000	2158.3
3.248750	2241.1
3.252500	2258.2
3.256250	2185.6
3.260000	2133.6
3.263750	2122.8
3.267500	2096.8
3.271250	2126.7
3.275000	2191.0
3.278750	2198.1
3.282500	2167.9
3.286250	2155.3
3.290000	2204.7
3.293750	2107.1
3.297500	2054.1
3.301250	2166.5
3.305000	2124.8
3.308750	2123.0
3.312500	2087.1
3.316250	2154.6
3.320000	2159.3
3.323750	2087.8
3.327500	2141.4
3.331250	2146.6
3.335000	2091.4
3.338750	2148.5
3.342500	2084.9
3.346250	2100.5
3.350000	2108.1
3.353750	2150.1
3.357500	2178.2
3.361250	2109.5
3.365000	2138.3
3.368750	2128.3
3.372500	2057.0
3.376250	2037.0
3.380000	2087.6
3.383750	2046.0
3.387500	2013.9
3.391250	2049.0
3.395000	2099.9
3.398750	2135.8
3.402500	2153.9
3.406250	2039.8
3.410000	2004.6
3.413750	2092.3
3.417500	2096.5
3.421250	2058.1
3.425000	2107.3
3.428750	2100.6
3.432500	2115.9
3.436250	2127.2
3.440000	2027.6
3.443750	1963.0
3.447500	2034.6
3.451250	2055.3
3.455000	2040.6
3.458750	2055.9
3.462500	2032.7
3.466250	2035.2
3.470000	2050.7
3.473750	2044.2
3.477500	2040.1
3.481250	2055.3
3.485000	2042.3
3.488750	2003.3
3.492500	2065.3
3.496250	2023.5
3.500000	2023.3
3.503750	2016.3
3.507500	2026.0
3.511250	2060.2
3.515000	2086.8
3.518750	2020.5
3.522500	2033.5
3.526250	2043.6
3.530000	2068.8
3.533750	2073.0
3.537500	2034.8
3.541250	1973.1
3.545000	2076.8
3.548750	2099.8
3.552500	2067.5
3.556250	2035.5
3.560000	1918.7
3.563750	1971.5
3.567500	2017.8
3.571250	2016.9
3.575000	1948.2
3.578750	1975.2
3.582500	2007.9
3.586250	1913.3
3.590000	1971.3
3.593750	2061.3
3.597500	2063.5
3.601250	1977.0
3.605000	1978.6
3.608750	1992.6
3.612500	1984.8
3.616250	2031.7
3.620000	1977.2
3.623750	1980.7
3.627500	1967.2
3.631250	1896.1
3.635000	1966.3
3.638750	2003.7
3.642500	1969.7
3.646250	1934.5
3.650000	1989.4
3.653750	1850.7
3.657500	1982.7
3.661250	2087.5
3.665000	1972.1
3.668750	1905.4
3.672500	1898.3
3.676250	1953.7
3.680000	1939.0
3.683750	1933.7
3.687500	1966.4
3.691250	1947.6
3.695000	1978.4
3.698750	1942.5
3.702500	1887.1
3.706250	1884.1
3.710000	1886.0
3.713750	1904.6
3.717500	1988.3
3.721250	2037.8
3.725000	1908.5
3.728750	1923.7
3.732500	1991.2
3.736250	1911.5
3.740000	1930.1
3.743750	1927.2
3.747500	1901.6
3.751250	1900.8
3.755000	1952.7
3.758750	1948.8
3.762500	1890.8
3.766250	1888.2
3.770000	1923.7
3.773750	1924.1
3.777500	1875.5
3.781250	1952.7
3.785000	1920.7
3.788750	1922.8
3.792500	1925.7
3.796250	1907.8
3.800000	1909.3
3.803750	1901.1
3.807500	1872.7
3.811250	1843.5
3.815000	1907.8
3.818750	1883.1
3.822500	1829.6
3.826250	1865.0
3.830000	1912.1
3.833750	1889.5
3.837500	1878.2
3.841250	1840.3
3.845000	1997.9
3.848750	1834.2
3.852500	1828.3
3.856250	1868.8
3.860000	2026.2
3.863750	1926.2
3.867500	1949.3
3.871250	1929.3
3.875000	1878.9
3.878750	1846.5
3.882500	1820.7
3.886250	1863.1
3.890000	1852.3
3.893750	1872.0
3.897500	1864.8
3.901250	1960.4
3.905000	1830.4
3.908750	1842.1
3.912500	1846.2
3.916250	1867.3
3.920000	1861.4
3.923750	1881.5
3.927500	1826.1
3.931250	1875.0
3.935000	1837.3
3.938750	1754.9
3.942500	1830.4
3.946250	1839.6
3.950000	1861.4
3.953750	1797.8
3.957500	1828.0
3.961250	1843.5
3.965000	1918.5
3.968750	1902.8
3.972500	1910.9
3.976250	1939.1
3.980000	1837.2
3.983750	1948.0
3.987500	1825.3
3.991250	1871.0
3.995000	1852.7
3.998750	1851.4
4.002500	1859.0
4.006250	1764.6
4.010000	1822.7
4.013750	1799.7
4.017500	1871.0
4.021250	1872.2
4.025000	1845.6
4.028750	1875.6
4.032500	1839.9
4.036250	1861.8
4.040000	1767.6
4.043750	1852.8
4.047500	1850.6
4.051250	1774.5
4.055000	1824.4
4.058750	1816.9
4.062500	1736.9
4.066250	1890.9
4.070000	1833.6
4.073750	1810.2
4.077500	1848.8
4.081250	1767.6
4.085000	1811.6
4.088750	1754.6
4.092500	1759.1
4.096250	1820.6
4.100000	1709.3
4.103750	1798.6
4.107500	1743.1
4.111250	1759.4
4.115000	1833.2
4.118750	1843.3
4.122500	1865.3
4.126250	1781.4
4.130000	1767.7
4.133750	1821.0
4.137500	1776.9
4.141250	1786.2
4.145000	1775.9
4.148750	1780.2
4.152500	1803.7
4.156250	1775.4
4.160000	1802.8
4.163750	1679.9
4.167500	1750.9
4.171250	1771.2
4.175000	1765.2
4.178750	1744.0
4.182500	1776.6
4.186250	1712.1
4.190000	1760.6
4.193750	1753.8
4.197500	1900.2
4.201250	1717.5
4.205000	1689.0
4.208750	1729.0
4.212500	1773.4
4.216250	1753.0
4.220000	1792.3
4.223750	1776.3
4.227500	1747.2
4.231250	1673.4
4.235000	1712.1
4.238750	1746.6
4.242500	1746.7
4.246250	1726.8
4.250000	1776.1
4.253750	1728.1
4.257500	1679.9
4.261250	1817.2
4.265000	1885.8
4.268750	1716.0
4.272500	1717.2
4.276250	1738.0
4.280000	1764.4
4.283750	1744.7
4.287500	1734.2
4.291250	1745.7
4.295000	1748.8
4.298750	1676.9
4.302500	1730.8
4.306250	1718.9
4.310000	1771.9
4.313750	1701.7
4.317500	1657.3
4.321250	1748.7
4.325000	1701.6
4.328750	1790.2
4.332500	1809.5
4.336250	1689.5
4.340000	1674.1
4.343750	1779.0
4.347500	1787.9
4.351250	1764.6
4.355000	1728.0
4.358750	1602.2
4.362500	1694.4
4.366250	1703.3
4.370000	1722.6
4.373750	1753.2
4.377500	1708.1
4.381250	1691.1
4.385000	1670.6
4.388750	1688.8
4.392500	1730.2
4.396250	1712.2
4.400000	1673.5
4.403750	1674.2
4.407500	1652.7
4.411250	1776.1
4.415000	1659.3
4.418750	1604.0
4.422500	1657.0
4.426250	1738.1
4.430000	1658.8
4.433750	1598.3
4.437500	1741.0
4.441250	1703.2
4.445000	1638.4
4.448750	1659.6
4.452500	1672.0
4.456250	1703.2
4.460000	1670.9
4.463750	1706.9
4.467500	1670.1
4.471250	1675.4
4.475000	1633.2
4.478750	1664.4
4.482500	1599.3
4.486250	1702.9
4.490000	1657.3
4.493750	1669.2
4.497500	1687.7
4.501250	1617.1
4.505000	1610.4
4.508750	1628.2
4.512500	1724.0
4.516250	1655.7
4.520000	1662.7
4.523750	1646.3
4.527500	1705.7
4.531250	1613.5
4.535000	1696.6
4.538750	1658.7
4.542500	1619.8
4.546250	1664.1
4.550000	1627.1
4.553750	1600.2
4.557500	1673.9
4.561250	1648.9
4.565000	1621.3
4.568750	1609.0
4.572500	1613.2
4.576250	1557.6
4.580000	1642.7
4.583750	1622.8
4.587500	1574.7
4.591250	1676.0
4.595000	1687.3
4.598750	1606.3
4.602500	1585.8
4.606250	1630.9
4.610000	1683.2
4.613750	1670.4
4.617500	1693.2
4.621250	1586.9
4.625000	1597.9
4.628750	1661.1
4.632500	1681.2
4.636250	1639.6
4.640000	1699.4
4.643750	1637.1
4.647500	1553.0
4.651250	1637.4
4.655000	1705.6
4.658750	1626.6
4.662500	1621.5
4.666250	1571.1
4.670000	1612.3
4.673750	1673.2
4.677500	1648.5
4.681250	1654.1
4.685000	1619.0
4.688750	1657.4
4.692500	1649.4
4.696250	1625.8
4.700000	1610.9
4.703750	1599.7
4.707500	1631.7
4.711250	1616.4
4.715000	1627.5
4.718750	1661.5
4.722500	1572.1
4.726250	1595.1
4.730000	1621.0
4.733750	1661.8
4.737500	1638.3
4.741250	1595.1
4.745000	1546.4
4.748750	1578.9
4.752500	1664.1
4.756250	1614.8
4.760000	1602.9
4.763750	1552.1
4.767500	1576.6
4.771250	1601.5
4.775000	1521.9
4.778750	1664.6
4.782500	1577.6
4.786250	1541.7
4.790000	1583.4
4.793750	1525.0
4.797500	1550.1
4.801250	1606.9
4.805000	1602.1
4.808750	1524.2
4.812500	1595.3
4.816250	1624.3
4.820000	1619.9
4.823750	1568.0
4.827500	1554.9
4.831250	1631.6
4.835000	1548.6
4.838750	1606.3
4.842500	1553.8
4.846250	1517.9
4.850000	1519.2
4.853750	1517.2
4.857500	1493.2
4.861250	1617.8
4.865000	1539.1
4.868750	1592.9
4.872500	1517.4
4.876250	1605.4
4.880000	1525.7
4.883750	1534.7
4.887500	1594.8
4.891250	1579.8
4.895000	1485.6
4.898750	1513.4
4.902500	1492.5
4.906250	1531.6
4.910000	1516.4
4.913750	1528.1
4.917500	1556.2
4.921250	1525.0
4.925000	1504.5
4.928750	1558.7
4.932500	1521.7
4.936250	1518.2
4.940000	1459.6
4.943750	1582.2
4.947500	1556.0
4.951250	1458.1
4.955000	1527.9
4.958750	1558.7
4.962500	1461.3
4.966250	1544.2
4.970000	1566.9
4.973750	1567.8
4.977500	1533.0
4.981250	1527.3
4.985000	1487.2
4.988750	1535.4
4.992500	1546.4
4.996250	1538.7
5.000000	1610.1
5.003750	1577.5
5.007500	1555.6
5.011250	1549.7
5.015000	1609.3
5.018750	1534.4
5.022500	1536.6
5.026250	1560.1
5.030000	1482.2
5.033750	1505.8
5.037500	1520.8
5.041250	1561.3
5.045000	1532.6
5.048750	1482.4
5.052500	1458.8
5.056250	1445.2
5.060000	1488.3
5.063750	1457.5
5.067500	1484.8
5.071250	1535.3
5.075000	1467.5
5.078750	1456.1
5.082500	1507.8
5.086250	1458.1
5.090000	1514.3
5.093750	1453.6
5.097500	1509.8
5.101250	1475.4
5.105000	1555.3
5.108750	1553.6
5.112500	1516.7
5.116250	1442.6
5.120000	1517.2
5.123750	1471.5
5.127500	1503.1
5.131250	1532.3
5.135000	1530.3
5.138750	1542.9
5.142500	1478.4
5.146250	1505.2
5.150000	1493.0
5.153750	1455.4
5.157500	1495.4
5.161250	1440.1
5.165000	1498.0
5.168750	1525.5
5.172500	1517.0
5.176250	1526.7
5.180000	1496.2
5.183750	1506.4
5.187500	1467.1
5.191250	1503.2
5.195000	1465.2
5.198750	1474.9
5.202500	1471.8
5.206250	1486.2
5.210000	1469.4
5.213750	1470.4
5.217500	1488.3
5.221250	1512.4
5.225000	1501.4
5.228750	1464.7
5.232500	1463.0
5.236250	1594.0
5.240000	1549.6
5.243750	1512.7
5.247500	1439.4
5.251250	1486.9
5.255000	1472.5
5.258750	1506.1
5.262500	1449.9
5.266250	1518.9
5.270000	1501.8
5.273750	1484.1
5.277500	1494.9
5.281250	1533.4
5.285000	1487.4
5.288750	1471.6
5.292500	1455.7
5.296250	1424.0
5.300000	1468.2
5.303750	1497.3
5.307500	1407.3
5.311250	1459.9
5.315000	1461.3
5.318750	1396.8
5.322500	1488.5
5.326250	1480.3
5.330000	1406.2
5.333750	1485.2
5.337500	1427.3
5.341250	1431.0
5.345000	1472.6
5.348750	1470.9
5.352500	1495.2
5.356250	1489.7
5.360000	1485.5
5.363750	1485.9
5.367500	1399.1
5.371250	1414.8
5.375000	1426.6
5.378750	1410.3
5.382500	1460.9
5.386250	1400.5
5.390000	1407.0
5.393750	1381.4
5.397500	1419.6
5.401250	1424.0
5.405000	1451.4
5.408750	1428.5
5.412500	1433.6
5.416250	1501.5
5.420000	1499.8
5.423750	1427.7
5.427500	1467.2
5.431250	1386.0
5.435000	1378.4
5.438750	1533.1
5.442500	1479.8
5.446250	1413.0
5.450000	1351.8
5.453750	1440.6
5.457500	1483.3
5.461250	1407.3
5.465000	1433.8
5.468750	1420.8
5.472500	1510.2
5.476250	1459.5
5.480000	1425.6
5.483750	1432.2
5.487500	1361.3
5.491250	1405.0
5.495000	1465.6
5.498750	1525.6
5.502500	1412.4
5.506250	1283.5
5.510000	1358.5
5.513750	1358.4
5.517500	1402.5
5.521250	1386.8
5.525000	1331.3
5.528750	1331.8
5.532500	1305.0
5.536250	1387.1
5.540000	1450.9
5.543750	1482.0
5.547500	1379.9
5.551250	1443.3
5.555000	1432.5
5.558750	1433.6
5.562500	1329.6
5.566250	1376.4
5.570000	1434.5
5.573750	1375.2
5.577500	1408.6
5.581250	1342.7
5.585000	1427.6
5.588750	1414.9
5.592500	1271.3
5.596250	1387.7
5.600000	1369.3
5.603750	1521.1
5.607500	1500.8
5.611250	1463.7
5.615000	1418.9
5.618750	1428.2
5.622500	1385.6
5.626250	1369.5
5.630000	1380.5
5.633750	1376.5
5.637500	1325.1
5.641250	1430.6
5.645000	1447.1
5.648750	1362.5
5.652500	1433.6
5.656250	1418.6
5.660000	1443.1
5.663750	1464.1
5.667500	1437.9
5.671250	1440.8
5.675000	1361.1
5.678750	1337.2
5.682500	1504.6
5.686250	1440.7
5.690000	1446.5
5.693750	1488.8
5.697500	1524.2
5.701250	1469.6
5.705000	1426.7
5.708750	1509.0
5.712500	1473.0
5.716250	1446.5
5.720000	1486.2
5.723750	1445.5
5.727500	1456.3
5.731250	1416.4
5.735000	1407.4
5.738750	1393.8
5.742500	1440.8
5.746250	1448.0
5.750000	1373.9
5.753750	1433.7
5.757500	1366.0
5.761250	1420.5
5.765000	1347.7
5.768750	1417.1
5.772500	1402.2
5.776250	1447.0
5.780000	1393.8
5.783750	1393.9
5.787500	1420.3
5.791250	1374.3
5.795000	1431.0
5.798750	1362.3
5.802500	1312.8
5.806250	1359.8
5.810000	1384.3
5.813750	1408.1
5.817500	1341.6
5.821250	1394.0
5.825000	1326.8
5.828750	1350.0
5.832500	1433.7
5.836250	1427.5
5.840000	1331.0
5.843750	1448.6
5.847500	1370.7
5.851250	1387.0
5.855000	1388.6
5.858750	1367.0
5.862500	1276.6
5.866250	1363.5
5.870000	1333.3
5.873750	1342.0
5.877500	1407.6
5.881250	1364.8
5.885000	1312.6
5.888750	1328.8
5.892500	1369.6
5.896250	1358.5
5.900000	1374.6
5.903750	1352.4
5.907500	1355.6
5.911250	1336.0
5.915000	1325.9
5.918750	1325.1
5.922500	1403.2
5.926250	1388.7
5.930000	1364.5
5.933750	1415.7
5.937500	1350.1
5.941250	1330.8
5.945000	1366.7
5.948750	1350.5
5.952500	1353.8
5.956250	1293.9
5.960000	1310.2
5.963750	1370.8
5.967500	1324.1
5.971250	1278.9
5.975000	1334.1
5.978750	1332.0
5.982500	1404.2
5.986250	1441.4
5.990000	1323.7
5.993750	1352.9
5.997500	1418.5
6.001250	1293.3
6.005000	1290.7
6.008750	1406.3
6.012500	1345.0
6.016250	1316.1
6.020000	1372.8
6.023750	1329.7
6.027500	1298.6
6.031250	1277.9
6.035000	1333.1
6.038750	1416.9
6.042500	1336.4
6.046250	1328.8
6.050000	1354.5
6.053750	1289.5
6.057500	1310.7
6.061250	1396.1
6.065000	1406.4
6.068750	1393.8
6.072500	1348.9
6.076250	1323.5
6.080000	1378.8
6.083750	1408.8
6.087500	1280.6
6.091250	1356.0
6.095000	1333.3
6.098750	1391.0
6.102500	1313.7
6.106250	1314.3
6.110000	1309.0
6.113750	1352.1
6.117500	1352.6
6.121250	1249.8
6.125000	1288.4
6.128750	1305.9
6.132500	1315.9
6.136250	1247.1
6.140000	1312.4
6.143750	1385.0
6.147500	1298.5
6.151250	1333.3
6.155000	1292.7
6.158750	1211.0
6.162500	1371.8
6.166250	1321.7
6.170000	1307.9
6.173750	1311.0
6.177500	1310.2
6.181250	1326.2
6.185000	1319.5
6.188750	1352.8
6.192500	1337.6
6.196250	1271.2
6.200000	1297.4
6.203750	1357.8
6.207500	1391.7
6.211250	1323.4
6.215000	1286.5
6.218750	1278.0
6.222500	1287.0
6.226250	1286.2
6.230000	1352.3
6.233750	1369.7
6.237500	1356.2
6.241250	1369.9
6.245000	1360.2
6.248750	1324.1
6.252500	1354.3
6.256250	1308.4
6.260000	1320.2
6.263750	1316.5
6.267500	1281.7
6.271250	1317.8
6.275000	1351.5
6.278750	1300.8
6.282500	1324.2
6.286250	1334.1
6.290000	1335.2
6.293750	1288.0
6.297500	1384.3
6.301250	1311.3
6.305000	1299.5
6.308750	1376.6
6.312500	1294.5
6.316250	1266.3
6.320000	1299.1
6.323750	1292.1
6.327500	1292.5
6.331250	1289.7
6.335000	1279.3
6.338750	1344.5
6.342500	1289.5
6.346250	1260.7
6.350000	1279.1
6.353750	1309.9
6.357500	1367.0
6.361250	1300.0
6.365000	1340.5
6.368750	1361.2
6.372500	1331.5
6.376250	1326.4
6.380000	1296.8
6.383750	1302.8
6.387500	1295.3
6.391250	1321.2
6.395000	1257.3
6.398750	1333.6
6.402500	1318.3
6.406250	1276.6
6.410000	1287.9
6.413750	1338.8
6.417500	1331.2
6.421250	1288.3
6.425000	1277.4
6.428750	1234.3
6.432500	1274.5
6.436250	1303.5
6.440000	1256.1
6.443750	1214.7
6.447500	1232.1
6.451250	1238.8
6.455000	1262.6
6.458750	1326.2
6.462500	1278.7
6.466250	1232.4
6.470000	1286.3
6.473750	1294.2
6.477500	1219.7
6.481250	1355.8
6.485000	1284.9
6.488750	1263.5
6.492500	1314.3
6.496250	1297.3
6.500000	1333.9
6.503750	1323.0
6.507500	1313.3
6.511250	1322.7
6.515000	1278.8
6.518750	1296.4
6.522500	1356.6
6.526250	1292.2
6.530000	1319.4
6.533750	1352.4
6.537500	1253.5
6.541250	1299.0
6.545000	1302.4
6.548750	1260.8
6.552500	1262.4
6.556250	1261.4
6.560000	1211.2
6.563750	1267.6
6.567500	1246.7
6.571250	1330.3
6.575000	1309.8
6.578750	1314.2
6.582500	1360.0
6.586250	1343.6
6.590000	1289.1
6.593750	1264.1
6.597500	1218.3
6.601250	1316.4
6.605000	1247.6
6.608750	1297.3
6.612500	1292.2
6.616250	1208.2
6.620000	1257.5
6.623750	1303.8
6.627500	1335.9
6.631250	1254.5
6.635000	1291.8
6.638750	1299.3
6.642500	1285.9
6.646250	1338.9
6.650000	1287.8
6.653750	1242.5
6.657500	1244.7
6.661250	1311.5
6.665000	1285.5
6.668750	1281.6
6.672500	1336.8
6.676250	1275.4
6.680000	1323.7
6.683750	1332.7
6.687500	1318.6
6.691250	1251.6
6.695000	1276.2
6.698750	1254.8
6.702500	1296.6
6.706250	1274.4
6.710000	1310.6
6.713750	1265.5
6.717500	1343.5
6.721250	1315.7
6.725000	1295.2
6.728750	1243.2
6.732500	1312.2
6.736250	1346.6
6.740000	1306.4
6.743750	1237.8
6.747500	1278.7
6.751250	1216.5
6.755000	1300.6
6.758750	1339.5
6.762500	1301.9
6.766250	1248.1
6.770000	1248.5
6.773750	1292.1
6.777500	1240.4
6.781250	1256.3
6.785000	1257.1
6.788750	1289.3
6.792500	1316.9
6.796250	1293.0
6.800000	1276.4
6.803750	1251.7
6.807500	1360.4
6.811250	1282.9
6.815000	1236.2
6.818750	1243.7
6.822500	1297.1
6.826250	1328.1
6.830000	1277.8
6.833750	1284.9
6.837500	1275.4
6.841250	1269.1
6.845000	1291.5
6.848750	1276.8
6.852500	1319.9
6.856250	1265.3
6.860000	1270.6
6.863750	1314.5
6.867500	1284.9
6.871250	1244.9
6.875000	1240.2
6.878750	1240.6
6.882500	1287.5
6.886250	1278.2
6.890000	1270.5
6.893750	1261.0
6.897500	1248.9
6.901250	1270.2
6.905000	1318.5
6.908750	1305.0
6.912500	1268.8
6.916250	1290.9
6.920000	1289.8
6.923750	1220.6
6.927500	1252.8
6.931250	1285.0
6.935000	1300.3
6.938750	1268.1
6.942500	1304.9
6.946250	1240.9
6.950000	1281.4
6.953750	1243.5
6.957500	1317.8
6.961250	1270.2
6.965000	1267.7
6.968750	1276.5
6.972500	1270.7
6.976250	1221.0
6.980000	1245.6
6.983750	1255.4
6.987500	1303.1
6.991250	1286.0
6.995000	1291.2
6.998750	1263.5
7.002500	1235.3
7.006250	1260.2
7.010000	1297.0
7.013750	1293.3
7.017500	1274.8
7.021250	1215.9
7.025000	1225.5
7.028750	1269.8
7.032500	1310.6
7.036250	1287.8
7.040000	1292.3
7.043750	1259.2
7.047500	1312.2
7.051250	1273.1
7.055000	1274.9
7.058750	1290.1
7.062500	1311.5
7.066250	1271.7
7.070000	1260.4
7.073750	1262.3
7.077500	1232.2
7.081250	1281.7
7.085000	1259.6
7.088750	1210.1
7.092500	1273.4
7.096250	1249.6
7.100000	1218.3
7.103750	1208.7
7.107500	1266.4
7.111250	1282.5
7.115000	1227.2
7.118750	1264.7
7.122500	1315.9
7.126250	1286.6
7.130000	1282.7
7.133750	1299.3
7.137500	1240.8
7.141250	1279.7
7.145000	1271.6
7.148750	1221.0
7.152500	1295.8
7.156250	1246.4
7.160000	1276.5
7.163750	1272.0
7.167500	1264.3
7.171250	1199.6
7.175000	1283.6
7.178750	1300.8
7.182500	1220.8
7.186250	1199.3
7.190000	1273.5
7.193750	1240.7
7.197500	1228.2
7.201250	1272.2
7.205000	1251.5
7.208750	1246.1
7.212500	1321.9
7.216250	1275.4
7.220000	1232.3
7.223750	1285.6
7.227500	1272.9
7.231250	1272.1
7.235000	1211.3
7.238750	1225.6
7.242500	1274.6
7.246250	1248.7
7.250000	1315.9
7.253750	1273.7
7.257500	1269.1
7.261250	1305.8
7.265000	1278.9
7.268750	1265.8
7.272500	1261.5
7.276250	1265.6
7.280000	1218.2
7.283750	1234.2
7.287500	1267.5
7.291250	1237.1
7.295000	1277.4
7.298750	1259.8
7.302500	1287.6
7.306250	1232.8
7.310000	1214.8
7.313750	1209.2
7.317500	1234.9
7.321250	1249.5
7.325000	1224.7
7.328750	1255.2
7.332500	1236.4
7.336250	1311.3
7.340000	1309.7
7.343750	1277.9
7.347500	1204.2
7.351250	1206.1
7.355000	1244.9
7.358750	1259.4
7.362500	1208.5
7.366250	1198.4
7.370000	1226.0
7.373750	1232.3
7.377500	1235.9
7.381250	1263.2
7.385000	1247.6
7.388750	1265.7
7.392500	1208.2
7.396250	1197.7
7.400000	1214.3
7.403750	1270.4
7.407500	1271.4
7.411250	1228.7
7.415000	1256.2
7.418750	1319.3
7.422500	1336.3
7.426250	1284.7
7.430000	1226.6
7.433750	1251.3
7.437500	1204.5
7.441250	1237.0
7.445000	1203.5
7.448750	1238.9
7.452500	1280.8
7.456250	1265.0
7.460000	1254.2
7.463750	1236.0
7.467500	1211.3
7.471250	1279.4
7.475000	1207.8
7.478750	1161.2
7.482500	1228.7
7.486250	1271.6
7.490000	1293.7
7.493750	1211.7
7.497500	1272.6
7.501250	1245.1
7.505000	1247.8
7.508750	1260.7
7.512500	1248.5
7.516250	1204.1
7.520000	1240.9
7.523750	1224.0
7.527500	1201.9
7.531250	1260.6
7.535000	1224.1
7.538750	1231.1
7.542500	1190.8
7.546250	1199.0
7.550000	1176.4
7.553750	1193.9
7.557500	1258.1
7.561250	1289.4
7.565000	1210.9
7.568750	1237.6
7.572500	1215.0
7.576250	1189.0
7.580000	1241.8
7.583750	1180.6
7.587500	1172.1
7.591250	1191.5
7.595000	1262.8
7.598750	1287.4
7.602500	1261.0
7.606250	1203.3
7.610000	1309.7
7.613750	1229.0
7.617500	1243.8
7.621250	1274.4
7.625000	1224.8
7.628750	1235.3
7.632500	1209.1
7.636250	1216.2
7.640000	1227.4
7.643750	1206.9
7.647500	1229.6
7.651250	1215.5
7.655000	1231.6
7.658750	1286.4
7.662500	1276.7
7.666250	1243.4
7.670000	1239.1
7.673750	1228.8
7.677500	1257.6
7.681250	1215.9
7.685000	1224.7
7.688750	1178.4
7.692500	1212.5
7.696250	1202.8
7.700000	1184.1
7.703750	1206.0
7.707500	1224.8
7.711250	1227.0
7.715000	1247.2
7.718750	1252.0
7.722500	1237.7
7.726250	1237.7
7.730000	1178.1
7.733750	1225.5
7.737500	1215.0
7.741250	1221.7
7.745000	1194.3
7.748750	1251.8
7.752500	1258.7
7.756250	1225.1
7.760000	1185.6
7.763750	1181.3
7.767500	1201.6
7.771250	1230.0
7.775000	1214.2
7.778750	1188.3
7.782500	1243.8
7.786250	1224.8
7.790000	1237.1
7.793750	1210.3
7.797500	1205.9
7.801250	1195.7
7.805000	1238.6
7.808750	1233.8
7.812500	1204.9
7.816250	1195.2
7.820000	1217.0
7.823750	1284.9
7.827500	1214.2
7.831250	1193.2
7.835000	1222.6
7.838750	1204.3
7.842500	1265.6
7.846250	1267.8
7.850000	1212.1
7.853750	1264.8
7.857500	1213.9
7.861250	1215.5
7.865000	1240.4
7.868750	1246.4
7.872500	1229.8
7.876250	1209.1
7.880000	1227.2
7.883750	1203.1
7.887500	1163.1
7.891250	1194.8
7.895000	1215.7
7.898750	1247.4
7.902500	1235.3
7.906250	1228.8
7.910000	1227.4
7.913750	1236.7
7.917500	1219.0
7.921250	1245.3
7.925000	1260.2
7.928750	1220.6
7.932500	1226.7
7.936250	1242.1
7.940000	1261.9
7.943750	1276.8
7.947500	1220.3
7.951250	1265.2
7.955000	1250.6
7.958750	1257.6
7.962500	1192.1
7.966250	1256.2
7.970000	1217.8
7.973750	1215.8
7.977500	1248.4
7.981250	1219.6
7.985000	1212.5
7.988750	1162.9
7.992500	1224.4
7.996250	1327.4
8.000000	1278.6
8.003750	1290.4
8.007500	1268.9
8.011250	1277.3
8.015000	1203.2
8.018750	1200.0
8.022500	1194.9
8.026250	1192.1
8.030000	1200.9
8.033750	1262.9
8.037500	1249.5
8.041250	1185.5
8.045000	1141.0
8.048750	1247.2
8.052500	1205.1
8.056250	1216.0
8.060000	1291.8
8.063750	1262.7
8.067500	1243.5
8.071250	1294.6
8.075000	1309.8
8.078750	1247.8
8.082500	1247.7
8.086250	1193.7
8.090000	1245.4
8.093750	1296.8
8.097500	1265.4
8.101250	1236.1
8.105000	1252.7
8.108750	1227.4
8.112500	1216.4
8.116250	1249.6
8.120000	1239.0
8.123750	1235.4
8.127500	1223.4
8.131250	1256.2
8.135000	1169.8
8.138750	1219.5
8.142500	1157.8
8.146250	1192.1
8.150000	1296.4
8.153750	1276.9
8.157500	1220.3
8.161250	1211.5
8.165000	1228.0
8.168750	1218.1
8.172500	1256.7
8.176250	1220.2
8.180000	1224.3
8.183750	1262.2
8.187500	1186.8
8.191250	1233.8
8.195000	1213.8
8.198750	1290.0
8.202500	1241.9
8.206250	1242.9
8.210000	1171.1
8.213750	1270.0
8.217500	1225.6
8.221250	1193.5
8.225000	1251.6
8.228750	1265.1
8.232500	1220.1
8.236250	1215.6
8.240000	1227.5
8.243750	1226.5
8.247500	1248.0
8.251250	1251.4
8.255000	1217.8
8.258750	1221.1
8.262500	1238.5
8.266250	1252.3
8.270000	1348.6
8.273750	1295.7
8.277500	1269.5
8.281250	1236.2
8.285000	1233.2
8.288750	1203.8
8.292500	1254.3
8.296250	1273.1
8.300000	1193.4
8.303750	1265.8
8.307500	1230.9
8.311250	1234.8
8.315000	1219.4
8.318750	1271.4
8.322500	1244.1
8.326250	1249.7
8.330000	1259.4
8.333750	1206.7
8.337500	1264.3
8.341250	1184.7
8.345000	1240.2
8.348750	1205.0
8.352500	1279.1
8.356250	1211.3
8.360000	1204.1
8.363750	1268.9
8.367500	1229.3
8.371250	1204.2
8.375000	1221.7
8.378750	1239.3
8.382500	1233.5
8.386250	1277.6
8.390000	1275.6
8.393750	1218.4
8.397500	1183.2
8.401250	1229.5
8.405000	1221.6
8.408750	1188.9
8.412500	1217.9
8.416250	1268.8
8.420000	1184.0
8.423750	1255.7
8.427500	1192.8
8.431250	1229.7
8.435000	1243.7
8.438750	1268.9
8.442500	1242.0
8.446250	1248.6
8.450000	1202.9
8.453750	1220.3
8.457500	1245.9
8.461250	1253.2
8.465000	1234.2
8.468750	1217.1
8.472500	1212.0
8.476250	1232.5
8.480000	1246.7
8.483750	1292.1
8.487500	1321.5
8.491250	1246.4
8.495000	1264.5
8.498750	1283.6
8.502500	1218.9
8.506250	1278.7
8.510000	1224.8
8.513750	1207.3
8.517500	1265.5
8.521250	1320.6
8.525000	1253.1
8.528750	1261.6
8.532500	1286.5
8.536250	1288.0
8.540000	1277.8
8.543750	1320.4
8.547500	1339.1
8.551250	1270.0
8.555000	1245.7
8.558750	1289.9
8.562500	1279.1
8.566250	1350.7
8.570000	1249.3
8.573750	1271.1
8.577500	1259.8
8.581250	1307.6
8.585000	1299.2
8.588750	1267.6
8.592500	1196.9
8.596250	1297.6
8.600000	1260.1
8.603750	1366.2
8.607500	1284.7
8.611250	1298.4
8.615000	1236.5
8.618750	1280.6
8.622500	1241.3
8.626250	1291.9
8.630000	1261.8
8.633750	1287.2
8.637500	1329.0
8.641250	1266.1
8.645000	1301.7
8.648750	1247.6
8.652500	1240.5
8.656250	1260.3
8.660000	1305.4
8.663750	1247.6
8.667500	1264.7
8.671250	1351.3
8.675000	1257.7
8.678750	1231.3
8.682500	1273.8
8.686250	1301.2
8.690000	1244.7
8.693750	1328.3
8.697500	1261.5
8.701250	1247.6
8.705000	1256.8
8.708750	1291.4
8.712500	1266.5
8.716250	1343.7
8.720000	1311.7
8.723750	1254.7
8.727500	1332.5
8.731250	1320.4
8.735000	1338.3
8.738750	1276.1
8.742500	1295.0
8.746250	1317.8
8.750000	1337.7
8.753750	1357.3
8.757500	1366.3
8.761250	1299.0
8.765000	1323.8
8.768750	1409.4
8.772500	1309.8
8.776250	1307.4
8.780000	1349.6
8.783750	1375.3
8.787500	1357.7
8.791250	1382.0
8.795000	1268.4
8.798750	1336.3
8.802500	1434.8
8.806250	1377.1
8.810000	1376.7
8.813750	1397.6
8.817500	1411.6
8.821250	1388.9
8.825000	1370.6
8.828750	1371.2
8.832500	1406.5
8.836250	1443.2
8.840000	1433.9
8.843750	1404.8
8.847500	1428.4
8.851250	1428.9
8.855000	1433.6
8.858750	1499.5
8.862500	1541.6
8.866250	1554.7
8.870000	1437.5
8.873750	1437.4
8.877500	1516.6
8.881250	1501.9
8.885000	1466.2
8.888750	1568.0
8.892500	1548.8
8.896250	1594.8
8.900000	1630.1
8.903750	1613.5
8.907500	1629.0
8.911250	1631.5
8.915000	1685.0
8.918750	1700.6
8.922500	1771.1
8.926250	1833.8
8.930000	1827.0
8.933750	1822.4
8.937500	1890.2
8.941250	2025.1
8.945000	2042.8
8.948750	2085.1
8.952500	2066.9
8.956250	2205.3
8.960000	2272.0
8.963750	2404.3
8.967500	2493.0
8.971250	2547.0
8.975000	2740.3
8.978750	2935.4
8.982500	2970.4
8.986250	3156.1
8.990000	3391.0
8.993750	3586.2
8.997500	3793.4
9.001250	4084.8
9.005000	4225.3
9.008750	4356.6
9.012500	4619.7
9.016250	4774.2
9.020000	4854.6
9.023750	5125.0
9.027500	5224.9
9.031250	5340.8
9.035000	5649.7
9.038750	5550.8
9.042500	5594.3
9.046250	5680.0
9.050000	5657.8
9.053750	5705.7
9.057500	5733.9
9.061250	5717.7
9.065000	5579.3
9.068750	5383.2
9.072500	5545.7
9.076250	5400.7
9.080000	5364.2
9.083750	5289.9
9.087500	5265.7
9.091250	5229.8
9.095000	5035.3
9.098750	4911.9
9.102500	4817.6
9.106250	4747.8
9.110000	4680.2
9.113750	4504.0
9.117500	4410.8
9.121250	4093.2
9.125000	4110.0
9.128750	3949.6
9.132500	3904.8
9.136250	3727.7
9.140000	3653.7
9.143750	3393.8
9.147500	3258.6
9.151250	3172.6
9.155000	3110.3
9.158750	2913.0
9.162500	2934.0
9.166250	2767.9
9.170000	2717.0
9.173750	2578.1
9.177500	2499.1
9.181250	2572.5
9.185000	2425.5
9.188750	2276.9
9.192500	2232.5
9.196250	2208.1
9.200000	2107.2
9.203750	1962.6
9.207500	1967.1
9.211250	2001.1
9.215000	1899.1
9.218750	1829.4
9.222500	1863.4
9.226250	1878.8
9.230000	1864.0
9.233750	1786.9
9.237500	1806.0
9.241250	1695.7
9.245000	1673.4
9.248750	1697.0
9.252500	1669.1
9.256250	1682.4
9.260000	1621.6
9.263750	1594.9
9.267500	1687.4
9.271250	1556.9
9.275000	1556.4
9.278750	1536.8
9.282500	1578.1
9.286250	1526.1
9.290000	1542.0
9.293750	1530.6
9.297500	1439.0
9.301250	1467.2
9.305000	1458.0
9.308750	1438.6
9.312500	1464.3
9.316250	1445.6
9.320000	1453.0
9.323750	1357.4
9.327500	1380.8
9.331250	1412.1
9.335000	1456.3
9.338750	1367.6
9.342500	1348.7
9.346250	1415.0
9.350000	1425.2
9.353750	1423.3
9.357500	1444.8
9.361250	1419.2
9.365000	1389.2
9.368750	1374.1
9.372500	1329.9
9.376250	1343.4
9.380000	1409.4
9.383750	1338.8
9.387500	1349.2
9.391250	1380.5
9.395000	1373.9
9.398750	1364.0
9.402500	1340.4
9.406250	1308.8
9.410000	1335.1
9.413750	1290.7
9.417500	1277.9
9.421250	1320.7
9.425000	1331.4
9.428750	1304.2
9.432500	1290.6
9.436250	1289.9
9.440000	1292.1
9.443750	1334.0
9.447500	1369.2
9.451250	1277.0
9.455000	1276.3
9.458750	1288.5
9.462500	1339.6
9.466250	1376.6
9.470000	1310.4
9.473750	1353.0
9.477500	1307.2
9.481250	1272.0
9.485000	1279.1
9.488750	1263.4
9.492500	1313.2
9.496250	1287.6
[truncated: 18,801 more rows]
