# Supplementary material for: pdCIFplotter: visualizing powder diffraction data in pdCIF format
Source: J Appl Crystallogr. 2022 May 25;55(Pt 3):631–7. doi: 10.1107/S1600576722003478 (PMC9172038; doi:10.1107/S1600576722003478)
Supplement: Supplementary file 5 [file j-55-00631-sup5.zip › fourth/xy_data/LK-N1_114-114_mergeRollSum.xy]

2.000000	423.6
2.003750	402.3
2.007500	406.7
2.011250	440.2
2.015000	429.9
2.018750	402.0
2.022500	392.5
2.026250	449.3
2.030000	431.6
2.033750	427.8
2.037500	439.5
2.041250	425.6
2.045000	433.7
2.048750	445.4
2.052500	403.8
2.056250	427.2
2.060000	426.0
2.063750	440.2
2.067500	426.4
2.071250	428.7
2.075000	463.2
2.078750	437.6
2.082500	437.8
2.086250	445.1
2.090000	462.4
2.093750	463.7
2.097500	415.5
2.101250	472.9
2.105000	474.9
2.108750	480.2
2.112500	459.8
2.116250	476.7
2.120000	452.2
2.123750	440.3
2.127500	434.2
2.131250	442.9
2.135000	532.3
2.138750	492.1
2.142500	439.3
2.146250	497.6
2.150000	460.1
2.153750	453.2
2.157500	472.9
2.161250	485.6
2.165000	482.5
2.168750	473.4
2.172500	484.2
2.176250	459.5
2.180000	452.4
2.183750	521.2
2.187500	508.1
2.191250	495.1
2.195000	515.3
2.198750	471.3
2.202500	501.9
2.206250	460.7
2.210000	513.4
2.213750	511.3
2.217500	504.5
2.221250	517.1
2.225000	515.0
2.228750	509.2
2.232500	491.5
2.236250	531.3
2.240000	571.0
2.243750	499.3
2.247500	501.1
2.251250	538.0
2.255000	538.3
2.258750	538.8
2.262500	549.7
2.266250	544.7
2.270000	530.6
2.273750	539.2
2.277500	552.2
2.281250	537.2
2.285000	548.4
2.288750	588.1
2.292500	590.8
2.296250	644.0
2.300000	616.6
2.303750	637.1
2.307500	662.0
2.311250	598.7
2.315000	662.5
2.318750	701.8
2.322500	686.3
2.326250	685.4
2.330000	671.6
2.333750	758.1
2.337500	796.4
2.341250	775.2
2.345000	773.4
2.348750	769.1
2.352500	793.0
2.356250	836.7
2.360000	870.2
2.363750	857.6
2.367500	854.4
2.371250	894.1
2.375000	909.9
2.378750	954.1
2.382500	980.6
2.386250	970.5
2.390000	1018.5
2.393750	1073.7
2.397500	1060.0
2.401250	1028.5
2.405000	1055.3
2.408750	1101.0
2.412500	1109.7
2.416250	1106.0
2.420000	1142.7
2.423750	1169.2
2.427500	1189.6
2.431250	1259.1
2.435000	1229.8
2.438750	1331.5
2.442500	1270.6
2.446250	1283.6
2.450000	1392.1
2.453750	1373.4
2.457500	1443.0
2.461250	1503.4
2.465000	1520.0
2.468750	1519.5
2.472500	1567.0
2.476250	1643.0
2.480000	1575.3
2.483750	1662.0
2.487500	1754.9
2.491250	1831.1
2.495000	1805.1
2.498750	1867.6
2.502500	1920.7
2.506250	1928.9
2.510000	1978.3
2.513750	2069.8
2.517500	2042.2
2.521250	2190.0
2.525000	2167.6
2.528750	2144.4
2.532500	2254.6
2.536250	2250.6
2.540000	2304.4
2.543750	2343.0
2.547500	2410.4
2.551250	2448.7
2.555000	2511.1
2.558750	2527.3
2.562500	2480.1
2.566250	2486.5
2.570000	2554.0
2.573750	2528.4
2.577500	2545.7
2.581250	2619.0
2.585000	2513.8
2.588750	2563.3
2.592500	2508.3
2.596250	2561.3
2.600000	2637.8
2.603750	2520.8
2.607500	2574.9
2.611250	2485.2
2.615000	2579.9
2.618750	2565.8
2.622500	2634.0
2.626250	2466.1
2.630000	2475.6
2.633750	2493.3
2.637500	2505.2
2.641250	2501.1
2.645000	2508.4
2.648750	2526.6
2.652500	2510.7
2.656250	2525.9
2.660000	2439.3
2.663750	2522.2
2.667500	2433.1
2.671250	2493.1
2.675000	2543.2
2.678750	2463.3
2.682500	2461.8
2.686250	2386.0
2.690000	2529.1
2.693750	2539.0
2.697500	2513.3
2.701250	2452.6
2.705000	2571.6
2.708750	2462.2
2.712500	2419.1
2.716250	2480.6
2.720000	2553.2
2.723750	2357.3
2.727500	2464.0
2.731250	2494.5
2.735000	2437.2
2.738750	2495.2
2.742500	2531.0
2.746250	2473.8
2.750000	2492.4
2.753750	2416.5
2.757500	2408.8
2.761250	2458.1
2.765000	2470.8
2.768750	2464.0
2.772500	2445.0
2.776250	2395.6
2.780000	2506.0
2.783750	2520.6
2.787500	2475.8
2.791250	2381.6
2.795000	2512.0
2.798750	2436.8
2.802500	2418.2
2.806250	2432.6
2.810000	2414.5
2.813750	2410.3
2.817500	2499.9
2.821250	2480.0
2.825000	2375.7
2.828750	2435.5
2.832500	2358.3
2.836250	2386.2
2.840000	2385.6
2.843750	2379.3
2.847500	2380.8
2.851250	2381.2
2.855000	2433.1
2.858750	2429.8
2.862500	2381.5
2.866250	2464.3
2.870000	2363.1
2.873750	2235.6
2.877500	2403.4
2.881250	2296.1
2.885000	2497.7
2.888750	2478.1
2.892500	2395.3
2.896250	2363.6
2.900000	2389.4
2.903750	2390.0
2.907500	2323.4
2.911250	2402.3
2.915000	2364.6
2.918750	2274.8
2.922500	2376.3
2.926250	2335.4
2.930000	2323.8
2.933750	2394.2
2.937500	2353.6
2.941250	2309.3
2.945000	2325.1
2.948750	2259.7
2.952500	2243.2
2.956250	2317.4
2.960000	2252.5
2.963750	2333.4
2.967500	2322.6
2.971250	2262.0
2.975000	2288.1
2.978750	2363.5
2.982500	2336.7
2.986250	2356.4
2.990000	2318.7
2.993750	2360.7
2.997500	2302.1
3.001250	2289.3
3.005000	2314.1
3.008750	2235.5
3.012500	2337.8
3.016250	2267.0
3.020000	2330.3
3.023750	2288.5
3.027500	2258.6
3.031250	2257.0
3.035000	2337.4
3.038750	2357.6
3.042500	2171.8
3.046250	2267.2
3.050000	2262.6
3.053750	2291.5
3.057500	2205.7
3.061250	2337.9
3.065000	2241.5
3.068750	2240.7
3.072500	2233.0
3.076250	2253.4
3.080000	2300.1
3.083750	2220.3
3.087500	2216.8
3.091250	2303.4
3.095000	2359.5
3.098750	2209.1
3.102500	2199.7
3.106250	2264.4
3.110000	2214.6
3.113750	2293.1
3.117500	2269.6
3.121250	2217.1
3.125000	2167.2
3.128750	2171.9
3.132500	2193.0
3.136250	2306.9
3.140000	2232.6
3.143750	2208.2
3.147500	2247.0
3.151250	2276.9
3.155000	2236.7
3.158750	2204.4
3.162500	2238.0
3.166250	2094.5
3.170000	2216.0
3.173750	2206.6
3.177500	2138.6
3.181250	2175.5
3.185000	2188.2
3.188750	2152.2
3.192500	2122.1
3.196250	2207.3
3.200000	2250.5
3.203750	2213.1
3.207500	2249.6
3.211250	2253.6
3.215000	2187.4
3.218750	2197.3
3.222500	2170.6
3.226250	2156.8
3.230000	2130.1
3.233750	2194.7
3.237500	2210.6
3.241250	2144.1
3.245000	2099.7
3.248750	2175.9
3.252500	2211.9
3.256250	2155.2
3.260000	2069.9
3.263750	2193.3
3.267500	2205.6
3.271250	2174.1
3.275000	2121.5
3.278750	2124.3
3.282500	2103.9
3.286250	2133.5
3.290000	2100.8
3.293750	2134.5
3.297500	2150.6
3.301250	2170.5
3.305000	2163.1
3.308750	2117.7
3.312500	2120.8
3.316250	2168.5
3.320000	2116.5
3.323750	2079.1
3.327500	2126.1
3.331250	2102.3
3.335000	2179.2
3.338750	2122.5
3.342500	2053.0
3.346250	2120.8
3.350000	2118.9
3.353750	2235.3
3.357500	2088.4
3.361250	2113.4
3.365000	2130.1
3.368750	2079.4
3.372500	2126.4
3.376250	2075.7
3.380000	2105.5
3.383750	2140.9
3.387500	2132.2
3.391250	2113.3
3.395000	2085.3
3.398750	2084.5
3.402500	2092.0
3.406250	2076.1
3.410000	2205.5
3.413750	2079.6
3.417500	2076.1
3.421250	2062.0
3.425000	2066.2
3.428750	2033.5
3.432500	2075.0
3.436250	1994.4
3.440000	2021.6
3.443750	1974.5
3.447500	2041.8
3.451250	2015.7
3.455000	2060.3
3.458750	2063.9
3.462500	2004.9
3.466250	2042.2
3.470000	2128.0
3.473750	2024.1
3.477500	2057.6
3.481250	1996.7
3.485000	2023.1
3.488750	2085.1
3.492500	2023.8
3.496250	2060.8
3.500000	2063.1
3.503750	1998.6
3.507500	2050.5
3.511250	2072.6
3.515000	1987.1
3.518750	2040.6
3.522500	2008.7
3.526250	2024.0
3.530000	2016.3
3.533750	1945.3
3.537500	2008.1
3.541250	1950.1
3.545000	1980.0
3.548750	1959.0
3.552500	1956.6
3.556250	1954.8
3.560000	2103.0
3.563750	1976.1
3.567500	1978.5
3.571250	2015.7
3.575000	1932.6
3.578750	1960.6
3.582500	1966.2
3.586250	1934.0
3.590000	1998.2
3.593750	1979.4
3.597500	2057.2
3.601250	2009.0
3.605000	1912.2
3.608750	1981.2
3.612500	1994.4
3.616250	2012.1
3.620000	1963.8
3.623750	1912.6
3.627500	1883.4
3.631250	1904.4
3.635000	2010.3
3.638750	1932.0
3.642500	1966.1
3.646250	2011.9
3.650000	1968.1
3.653750	1923.5
3.657500	1846.2
3.661250	1974.7
3.665000	2004.1
3.668750	1912.8
3.672500	1852.8
3.676250	1903.1
3.680000	1926.3
3.683750	1917.3
3.687500	1968.8
3.691250	1920.1
3.695000	1953.1
3.698750	1943.9
3.702500	1905.1
3.706250	1867.2
3.710000	1953.3
3.713750	2043.4
3.717500	1928.4
3.721250	1868.3
3.725000	1990.5
3.728750	1939.1
3.732500	1975.8
3.736250	1944.1
3.740000	1861.3
3.743750	1873.7
3.747500	1957.1
3.751250	1919.1
3.755000	1866.0
3.758750	1889.3
3.762500	1930.0
3.766250	1892.0
3.770000	1815.6
3.773750	1902.3
3.777500	1937.1
3.781250	1828.0
3.785000	1935.5
3.788750	1829.3
3.792500	1841.4
3.796250	1894.3
3.800000	1887.9
3.803750	1882.6
3.807500	1839.9
3.811250	1850.5
3.815000	1884.7
3.818750	1852.7
3.822500	1858.2
3.826250	1922.4
3.830000	1897.2
3.833750	1986.1
3.837500	1890.7
3.841250	1873.1
3.845000	1911.7
3.848750	1920.6
3.852500	1888.0
3.856250	1890.4
3.860000	1891.0
3.863750	1897.2
3.867500	1809.4
3.871250	1817.3
3.875000	1827.0
3.878750	1922.4
3.882500	1851.2
3.886250	1828.7
3.890000	1795.3
3.893750	1827.3
3.897500	1784.2
3.901250	1862.8
3.905000	1831.1
3.908750	1865.5
3.912500	1905.3
3.916250	1795.4
3.920000	1794.2
3.923750	1871.4
3.927500	1848.3
3.931250	1839.8
3.935000	1800.2
3.938750	1793.3
3.942500	1785.4
3.946250	1774.1
3.950000	1797.5
3.953750	1784.4
3.957500	1771.0
3.961250	1830.1
3.965000	1827.3
3.968750	1822.4
3.972500	1794.6
3.976250	1782.3
3.980000	1777.3
3.983750	1832.3
3.987500	1766.7
3.991250	1831.3
3.995000	1899.6
3.998750	1804.7
4.002500	1908.9
4.006250	1817.3
4.010000	1792.2
4.013750	1822.7
4.017500	1758.3
4.021250	1772.7
4.025000	1821.2
4.028750	1777.6
4.032500	1795.5
4.036250	1788.8
4.040000	1716.7
4.043750	1817.4
4.047500	1804.8
4.051250	1790.3
4.055000	1784.9
4.058750	1786.5
4.062500	1723.3
4.066250	1765.5
4.070000	1718.3
4.073750	1742.7
4.077500	1762.6
4.081250	1848.8
4.085000	1737.8
4.088750	1741.0
4.092500	1819.3
4.096250	1738.0
4.100000	1723.5
4.103750	1743.3
4.107500	1733.3
4.111250	1756.1
4.115000	1761.9
4.118750	1733.3
4.122500	1751.3
4.126250	1806.8
4.130000	1777.5
4.133750	1839.7
4.137500	1830.1
4.141250	1821.4
4.145000	1718.1
4.148750	1817.0
4.152500	1758.7
4.156250	1731.8
4.160000	1791.7
4.163750	1663.8
4.167500	1719.4
4.171250	1770.3
4.175000	1806.4
4.178750	1716.7
4.182500	1794.2
4.186250	1754.9
4.190000	1705.2
4.193750	1763.8
4.197500	1731.4
4.201250	1793.1
4.205000	1728.7
4.208750	1794.8
4.212500	1753.2
4.216250	1761.8
4.220000	1745.7
4.223750	1749.9
4.227500	1760.1
4.231250	1747.1
4.235000	1764.2
4.238750	1737.5
4.242500	1797.7
4.246250	1771.0
4.250000	1779.8
4.253750	1690.6
4.257500	1735.5
4.261250	1665.7
4.265000	1650.2
4.268750	1753.4
4.272500	1718.5
4.276250	1724.0
4.280000	1749.5
4.283750	1770.2
4.287500	1689.5
4.291250	1643.5
4.295000	1741.4
4.298750	1777.1
4.302500	1663.7
4.306250	1652.1
4.310000	1761.3
4.313750	1663.6
4.317500	1730.2
4.321250	1742.8
4.325000	1730.2
4.328750	1744.3
4.332500	1643.5
4.336250	1750.8
4.340000	1672.5
4.343750	1651.6
4.347500	1714.1
4.351250	1712.1
4.355000	1723.6
4.358750	1720.4
4.362500	1675.1
4.366250	1703.4
4.370000	1650.0
4.373750	1681.5
4.377500	1719.2
4.381250	1715.7
4.385000	1620.9
4.388750	1669.4
4.392500	1668.6
4.396250	1656.6
4.400000	1660.6
4.403750	1686.8
4.407500	1642.5
4.411250	1647.2
4.415000	1760.7
4.418750	1670.3
4.422500	1614.2
4.426250	1592.6
4.430000	1615.2
4.433750	1621.5
4.437500	1694.6
4.441250	1604.9
4.445000	1678.0
4.448750	1624.6
4.452500	1621.3
4.456250	1697.3
4.460000	1682.8
4.463750	1672.4
4.467500	1626.5
4.471250	1669.4
4.475000	1656.8
4.478750	1634.2
4.482500	1662.6
4.486250	1613.5
4.490000	1668.3
4.493750	1588.2
4.497500	1610.1
4.501250	1741.9
4.505000	1693.0
4.508750	1669.2
4.512500	1639.6
4.516250	1612.7
4.520000	1595.2
4.523750	1636.8
4.527500	1575.5
4.531250	1654.5
4.535000	1732.3
4.538750	1597.3
4.542500	1655.1
4.546250	1622.6
4.550000	1595.5
4.553750	1631.2
4.557500	1609.1
4.561250	1584.6
4.565000	1685.9
4.568750	1677.6
4.572500	1629.4
4.576250	1594.7
4.580000	1707.9
4.583750	1653.7
4.587500	1594.1
4.591250	1637.1
4.595000	1568.5
4.598750	1624.7
4.602500	1612.5
4.606250	1695.0
4.610000	1650.8
4.613750	1586.7
4.617500	1597.4
4.621250	1622.6
4.625000	1682.3
4.628750	1603.6
4.632500	1617.7
4.636250	1527.6
4.640000	1583.7
4.643750	1583.4
4.647500	1597.5
4.651250	1598.0
4.655000	1605.8
4.658750	1621.5
4.662500	1627.1
4.666250	1677.3
4.670000	1633.2
4.673750	1607.1
4.677500	1562.7
4.681250	1527.6
4.685000	1560.2
4.688750	1637.2
4.692500	1646.9
4.696250	1652.3
4.700000	1619.4
4.703750	1576.2
4.707500	1625.0
4.711250	1637.5
4.715000	1555.9
4.718750	1629.2
4.722500	1640.1
4.726250	1577.9
4.730000	1613.0
4.733750	1577.0
4.737500	1577.8
4.741250	1555.4
4.745000	1624.7
4.748750	1551.3
4.752500	1564.4
4.756250	1579.7
4.760000	1548.5
4.763750	1551.3
4.767500	1579.7
4.771250	1550.6
4.775000	1578.9
4.778750	1511.5
4.782500	1500.8
4.786250	1566.6
4.790000	1567.1
4.793750	1580.9
4.797500	1580.0
4.801250	1540.7
4.805000	1577.5
4.808750	1527.9
4.812500	1473.0
4.816250	1605.7
4.820000	1545.7
4.823750	1520.9
4.827500	1609.9
4.831250	1565.6
4.835000	1557.4
4.838750	1566.6
4.842500	1568.0
4.846250	1578.3
4.850000	1564.2
4.853750	1477.2
4.857500	1517.6
4.861250	1563.6
4.865000	1474.9
4.868750	1494.5
4.872500	1520.2
4.876250	1563.9
4.880000	1556.4
4.883750	1536.5
4.887500	1585.5
4.891250	1550.1
4.895000	1539.5
4.898750	1562.5
4.902500	1488.8
4.906250	1432.3
4.910000	1513.9
4.913750	1551.2
4.917500	1504.4
4.921250	1497.7
4.925000	1558.3
4.928750	1502.9
4.932500	1501.2
4.936250	1470.9
4.940000	1464.2
4.943750	1524.6
4.947500	1509.9
4.951250	1498.4
4.955000	1470.6
4.958750	1538.8
4.962500	1490.1
4.966250	1554.6
4.970000	1529.8
4.973750	1518.3
4.977500	1507.9
4.981250	1517.3
4.985000	1494.0
4.988750	1560.8
4.992500	1531.9
4.996250	1503.1
5.000000	1541.5
5.003750	1489.2
5.007500	1515.7
5.011250	1487.4
5.015000	1534.0
5.018750	1530.2
5.022500	1481.5
5.026250	1521.0
5.030000	1555.7
5.033750	1588.0
5.037500	1480.0
5.041250	1456.5
5.045000	1561.7
5.048750	1461.0
5.052500	1420.4
5.056250	1462.9
5.060000	1502.0
5.063750	1533.8
5.067500	1456.3
5.071250	1444.2
5.075000	1451.7
5.078750	1432.6
5.082500	1488.0
5.086250	1515.8
5.090000	1509.2
5.093750	1496.7
5.097500	1521.3
5.101250	1483.0
5.105000	1460.5
5.108750	1467.9
5.112500	1449.5
5.116250	1384.3
5.120000	1444.6
5.123750	1492.9
5.127500	1456.2
5.131250	1529.1
5.135000	1422.0
5.138750	1474.5
5.142500	1522.1
5.146250	1509.9
5.150000	1426.5
5.153750	1463.1
5.157500	1486.7
5.161250	1426.3
5.165000	1474.2
5.168750	1497.4
5.172500	1445.1
5.176250	1518.6
5.180000	1510.1
5.183750	1497.6
5.187500	1517.4
5.191250	1490.9
5.195000	1501.1
5.198750	1475.5
5.202500	1463.9
5.206250	1440.3
5.210000	1490.8
5.213750	1449.3
5.217500	1528.5
5.221250	1476.4
5.225000	1475.3
5.228750	1476.5
5.232500	1494.9
5.236250	1466.8
5.240000	1447.1
5.243750	1460.7
5.247500	1451.6
5.251250	1436.1
5.255000	1506.2
5.258750	1432.9
5.262500	1362.1
5.266250	1454.1
5.270000	1462.1
5.273750	1436.9
5.277500	1459.4
5.281250	1534.4
5.285000	1454.1
5.288750	1407.7
5.292500	1461.4
5.296250	1438.9
5.300000	1449.6
5.303750	1484.8
5.307500	1486.8
5.311250	1508.4
5.315000	1394.7
5.318750	1476.4
5.322500	1436.3
5.326250	1435.0
5.330000	1493.5
5.333750	1475.2
5.337500	1401.3
5.341250	1404.6
5.345000	1466.8
5.348750	1476.6
5.352500	1430.9
5.356250	1490.1
5.360000	1470.6
5.363750	1341.8
5.367500	1455.3
5.371250	1483.1
5.375000	1403.9
5.378750	1425.8
5.382500	1400.6
5.386250	1485.7
5.390000	1373.8
5.393750	1383.6
5.397500	1401.7
5.401250	1476.7
5.405000	1379.2
5.408750	1393.1
5.412500	1389.0
5.416250	1453.9
5.420000	1413.6
5.423750	1450.9
5.427500	1463.1
5.431250	1394.4
5.435000	1406.1
5.438750	1444.0
5.442500	1389.2
5.446250	1422.1
5.450000	1412.5
5.453750	1460.0
5.457500	1406.7
5.461250	1463.0
5.465000	1419.8
5.468750	1486.6
5.472500	1412.6
5.476250	1373.4
5.480000	1416.2
5.483750	1411.7
5.487500	1367.4
5.491250	1453.7
5.495000	1396.6
5.498750	1342.6
5.502500	1406.1
5.506250	1413.5
5.510000	1445.3
5.513750	1480.7
5.517500	1465.8
5.521250	1413.3
5.525000	1352.9
5.528750	1370.3
5.532500	1502.1
5.536250	1443.0
5.540000	1369.4
5.543750	1323.2
5.547500	1338.9
5.551250	1403.7
5.555000	1401.4
5.558750	1363.8
5.562500	1426.1
5.566250	1356.5
5.570000	1458.4
5.573750	1389.2
5.577500	1421.3
5.581250	1483.4
5.585000	1473.2
5.588750	1422.1
5.592500	1390.0
5.596250	1375.6
5.600000	1420.8
5.603750	1368.7
5.607500	1347.4
5.611250	1402.9
5.615000	1334.1
5.618750	1348.9
5.622500	1449.9
5.626250	1407.4
5.630000	1376.6
5.633750	1466.5
5.637500	1432.1
5.641250	1463.4
5.645000	1411.3
5.648750	1340.7
5.652500	1423.2
5.656250	1397.4
5.660000	1312.7
5.663750	1467.1
5.667500	1354.7
5.671250	1449.4
5.675000	1386.8
5.678750	1396.8
5.682500	1459.6
5.686250	1519.8
5.690000	1392.0
5.693750	1496.5
5.697500	1510.7
5.701250	1508.8
5.705000	1489.7
5.708750	1481.1
5.712500	1510.1
5.716250	1426.6
5.720000	1453.5
5.723750	1402.7
5.727500	1371.3
5.731250	1410.2
5.735000	1431.2
5.738750	1323.7
5.742500	1440.2
5.746250	1388.1
5.750000	1392.8
5.753750	1405.5
5.757500	1400.8
5.761250	1423.5
5.765000	1340.0
5.768750	1410.7
5.772500	1349.7
5.776250	1351.5
5.780000	1407.5
5.783750	1360.0
5.787500	1470.6
5.791250	1452.8
5.795000	1381.5
5.798750	1360.5
5.802500	1360.6
5.806250	1378.1
5.810000	1329.1
5.813750	1406.0
5.817500	1378.3
5.821250	1332.5
5.825000	1347.3
5.828750	1357.3
5.832500	1346.0
5.836250	1361.1
5.840000	1418.0
5.843750	1398.4
5.847500	1345.7
5.851250	1398.4
5.855000	1347.8
5.858750	1303.1
5.862500	1317.5
5.866250	1343.5
5.870000	1360.9
5.873750	1383.6
5.877500	1400.3
5.881250	1333.5
5.885000	1381.8
5.888750	1319.8
5.892500	1276.2
5.896250	1361.8
5.900000	1350.4
5.903750	1389.6
5.907500	1356.1
5.911250	1361.9
5.915000	1352.5
5.918750	1359.0
5.922500	1344.5
5.926250	1335.4
5.930000	1356.4
5.933750	1361.1
5.937500	1351.8
5.941250	1352.5
5.945000	1392.2
5.948750	1291.6
5.952500	1280.8
5.956250	1384.4
5.960000	1322.7
5.963750	1343.6
5.967500	1309.9
5.971250	1305.4
5.975000	1320.0
5.978750	1305.3
5.982500	1381.1
5.986250	1346.1
5.990000	1338.6
5.993750	1367.8
5.997500	1316.0
6.001250	1324.4
6.005000	1401.1
6.008750	1398.8
6.012500	1376.3
6.016250	1374.3
6.020000	1395.7
6.023750	1269.6
6.027500	1325.6
6.031250	1371.2
6.035000	1302.4
6.038750	1342.9
6.042500	1367.9
6.046250	1301.3
6.050000	1281.6
6.053750	1322.1
6.057500	1344.7
6.061250	1350.1
6.065000	1357.0
6.068750	1353.3
6.072500	1365.6
6.076250	1327.3
6.080000	1248.8
6.083750	1335.2
6.087500	1306.7
6.091250	1275.5
6.095000	1318.4
6.098750	1359.7
6.102500	1321.1
6.106250	1246.0
6.110000	1285.1
6.113750	1391.4
6.117500	1341.0
6.121250	1342.3
6.125000	1323.0
6.128750	1281.1
6.132500	1333.9
6.136250	1371.3
6.140000	1301.7
6.143750	1216.8
6.147500	1332.6
6.151250	1332.9
6.155000	1260.6
6.158750	1337.7
6.162500	1363.2
6.166250	1307.2
6.170000	1305.4
6.173750	1264.0
6.177500	1277.0
6.181250	1326.7
6.185000	1245.6
6.188750	1264.0
6.192500	1285.3
6.196250	1325.9
6.200000	1314.0
6.203750	1291.4
6.207500	1301.4
6.211250	1287.6
6.215000	1299.2
6.218750	1239.5
6.222500	1334.5
6.226250	1350.8
6.230000	1309.6
6.233750	1346.2
6.237500	1304.0
6.241250	1336.1
6.245000	1291.3
6.248750	1309.5
6.252500	1252.6
6.256250	1241.4
6.260000	1310.3
6.263750	1266.2
6.267500	1269.2
6.271250	1274.1
6.275000	1295.6
6.278750	1219.4
6.282500	1328.3
6.286250	1322.7
6.290000	1349.3
6.293750	1299.5
6.297500	1248.6
6.301250	1336.4
6.305000	1298.2
6.308750	1331.6
6.312500	1310.8
6.316250	1303.1
6.320000	1324.1
6.323750	1297.6
6.327500	1346.6
6.331250	1291.3
6.335000	1326.0
6.338750	1355.1
6.342500	1310.0
6.346250	1239.9
6.350000	1278.5
6.353750	1328.5
6.357500	1306.5
6.361250	1273.3
6.365000	1338.4
6.368750	1358.4
6.372500	1304.9
6.376250	1284.2
6.380000	1316.2
6.383750	1340.2
6.387500	1288.1
6.391250	1249.3
6.395000	1322.2
6.398750	1278.3
6.402500	1328.5
6.406250	1202.2
6.410000	1293.2
6.413750	1341.7
6.417500	1305.0
6.421250	1289.5
6.425000	1308.9
6.428750	1316.1
6.432500	1291.0
6.436250	1283.3
6.440000	1282.2
6.443750	1218.7
6.447500	1282.2
6.451250	1240.5
6.455000	1259.5
6.458750	1274.1
6.462500	1271.2
6.466250	1341.6
6.470000	1291.4
6.473750	1258.0
6.477500	1273.1
6.481250	1308.2
6.485000	1278.6
6.488750	1280.4
6.492500	1350.8
6.496250	1323.6
6.500000	1277.3
6.503750	1218.7
6.507500	1284.9
6.511250	1261.9
6.515000	1299.1
6.518750	1278.4
6.522500	1314.6
6.526250	1242.1
6.530000	1277.5
6.533750	1205.4
6.537500	1211.0
6.541250	1247.6
6.545000	1249.2
6.548750	1267.8
6.552500	1328.4
6.556250	1308.3
6.560000	1251.4
6.563750	1324.3
6.567500	1261.9
6.571250	1348.3
6.575000	1295.3
6.578750	1265.6
6.582500	1276.5
6.586250	1293.3
6.590000	1239.1
6.593750	1267.1
6.597500	1296.9
6.601250	1296.1
6.605000	1287.8
6.608750	1277.2
6.612500	1306.1
6.616250	1220.2
6.620000	1254.2
6.623750	1276.9
6.627500	1258.3
6.631250	1207.5
6.635000	1372.7
6.638750	1260.9
6.642500	1250.6
6.646250	1305.2
6.650000	1328.1
6.653750	1330.5
6.657500	1268.6
6.661250	1275.4
6.665000	1250.8
6.668750	1208.7
6.672500	1270.2
6.676250	1306.3
6.680000	1316.3
6.683750	1303.4
6.687500	1315.9
6.691250	1286.9
6.695000	1293.5
6.698750	1270.6
6.702500	1332.5
6.706250	1245.5
6.710000	1272.2
6.713750	1245.8
6.717500	1299.0
6.721250	1307.3
6.725000	1342.6
6.728750	1226.9
6.732500	1302.3
6.736250	1267.7
6.740000	1236.8
6.743750	1255.9
6.747500	1292.1
6.751250	1315.4
6.755000	1293.2
6.758750	1268.2
6.762500	1265.5
6.766250	1316.6
6.770000	1308.5
6.773750	1193.6
6.777500	1226.9
6.781250	1316.4
6.785000	1315.4
6.788750	1304.7
6.792500	1281.0
6.796250	1281.8
6.800000	1306.1
6.803750	1268.2
6.807500	1281.1
6.811250	1309.7
6.815000	1293.2
6.818750	1225.5
6.822500	1246.7
6.826250	1275.0
6.830000	1242.5
6.833750	1280.2
6.837500	1231.7
6.841250	1299.7
6.845000	1304.5
6.848750	1278.5
6.852500	1264.3
6.856250	1204.6
6.860000	1277.2
6.863750	1267.8
6.867500	1246.0
6.871250	1305.7
6.875000	1208.6
6.878750	1217.9
6.882500	1304.4
6.886250	1249.1
6.890000	1240.1
6.893750	1233.0
6.897500	1249.0
6.901250	1236.8
6.905000	1308.0
6.908750	1265.6
6.912500	1226.1
6.916250	1305.4
6.920000	1233.8
6.923750	1183.7
6.927500	1277.6
6.931250	1274.3
6.935000	1278.7
6.938750	1300.2
6.942500	1272.9
6.946250	1341.7
6.950000	1320.8
6.953750	1256.4
6.957500	1268.9
6.961250	1255.9
6.965000	1226.2
6.968750	1284.4
6.972500	1294.3
6.976250	1299.6
6.980000	1228.7
6.983750	1251.9
6.987500	1273.4
6.991250	1223.5
6.995000	1227.5
6.998750	1273.9
7.002500	1241.8
7.006250	1227.8
7.010000	1205.2
7.013750	1192.6
7.017500	1236.0
7.021250	1204.4
7.025000	1204.3
7.028750	1254.9
7.032500	1228.4
7.036250	1299.9
7.040000	1282.5
7.043750	1240.5
7.047500	1209.0
7.051250	1268.1
7.055000	1211.3
7.058750	1193.5
7.062500	1225.0
7.066250	1252.8
7.070000	1270.7
7.073750	1223.8
7.077500	1248.0
7.081250	1247.2
7.085000	1275.9
7.088750	1201.5
7.092500	1237.6
7.096250	1297.8
7.100000	1288.6
7.103750	1175.5
7.107500	1270.9
7.111250	1263.0
7.115000	1172.2
7.118750	1244.4
7.122500	1268.2
7.126250	1261.6
7.130000	1216.3
7.133750	1243.7
7.137500	1282.7
7.141250	1304.9
7.145000	1284.1
7.148750	1254.4
7.152500	1211.7
7.156250	1264.4
7.160000	1272.4
7.163750	1291.3
7.167500	1258.6
7.171250	1266.9
7.175000	1256.1
7.178750	1241.3
7.182500	1265.5
7.186250	1240.6
7.190000	1188.0
7.193750	1253.7
7.197500	1254.0
7.201250	1209.2
7.205000	1233.2
7.208750	1285.9
7.212500	1291.8
7.216250	1238.8
7.220000	1295.7
7.223750	1263.3
7.227500	1237.5
7.231250	1199.9
7.235000	1256.1
7.238750	1227.6
7.242500	1249.1
7.246250	1263.3
7.250000	1233.7
7.253750	1289.6
7.257500	1221.9
7.261250	1285.5
7.265000	1302.4
7.268750	1226.9
7.272500	1262.0
7.276250	1272.2
7.280000	1235.4
7.283750	1239.4
7.287500	1246.5
7.291250	1228.1
7.295000	1262.9
7.298750	1260.2
7.302500	1279.9
7.306250	1239.0
7.310000	1238.3
7.313750	1235.8
7.317500	1211.0
7.321250	1177.6
7.325000	1233.6
7.328750	1228.1
7.332500	1216.8
7.336250	1250.4
7.340000	1257.0
7.343750	1228.8
7.347500	1260.9
7.351250	1287.6
7.355000	1213.0
7.358750	1303.2
7.362500	1224.7
7.366250	1220.0
7.370000	1255.2
7.373750	1166.7
7.377500	1226.8
7.381250	1270.2
7.385000	1246.8
7.388750	1200.6
7.392500	1205.0
7.396250	1264.7
7.400000	1243.5
7.403750	1208.2
7.407500	1233.2
7.411250	1194.6
7.415000	1301.5
7.418750	1222.5
7.422500	1244.0
7.426250	1250.5
7.430000	1215.4
7.433750	1218.6
7.437500	1202.8
7.441250	1186.4
7.445000	1239.3
7.448750	1230.1
7.452500	1205.5
7.456250	1223.7
7.460000	1263.4
7.463750	1322.4
7.467500	1193.6
7.471250	1231.3
7.475000	1245.1
7.478750	1159.3
7.482500	1219.1
7.486250	1190.7
7.490000	1248.6
7.493750	1250.1
7.497500	1209.7
7.501250	1215.3
7.505000	1233.3
7.508750	1266.3
7.512500	1215.0
7.516250	1223.2
7.520000	1223.4
7.523750	1164.2
7.527500	1234.4
7.531250	1227.2
7.535000	1264.6
7.538750	1237.8
7.542500	1187.0
7.546250	1218.0
7.550000	1184.5
7.553750	1220.9
7.557500	1220.6
7.561250	1264.2
7.565000	1283.5
7.568750	1219.3
7.572500	1219.7
7.576250	1199.8
7.580000	1181.0
7.583750	1234.0
7.587500	1238.7
7.591250	1178.2
7.595000	1213.7
7.598750	1201.3
7.602500	1165.7
7.606250	1187.7
7.610000	1162.4
7.613750	1199.5
7.617500	1205.7
7.621250	1198.9
7.625000	1181.6
7.628750	1216.2
7.632500	1235.7
7.636250	1242.5
7.640000	1241.9
7.643750	1213.2
7.647500	1195.5
7.651250	1245.3
7.655000	1243.8
7.658750	1232.9
7.662500	1258.2
7.666250	1275.6
7.670000	1169.6
7.673750	1243.7
7.677500	1263.7
7.681250	1200.0
7.685000	1205.2
7.688750	1215.1
7.692500	1227.7
7.696250	1216.8
7.700000	1177.1
7.703750	1248.6
7.707500	1242.0
7.711250	1274.8
7.715000	1180.6
7.718750	1228.4
7.722500	1292.4
7.726250	1198.0
7.730000	1216.4
7.733750	1227.0
7.737500	1241.5
7.741250	1229.4
7.745000	1175.6
7.748750	1227.4
7.752500	1203.6
7.756250	1207.1
7.760000	1251.7
7.763750	1203.0
7.767500	1237.2
7.771250	1288.7
7.775000	1204.3
7.778750	1186.5
7.782500	1114.5
7.786250	1180.7
7.790000	1209.2
7.793750	1222.5
7.797500	1216.4
7.801250	1175.8
7.805000	1162.8
7.808750	1207.5
7.812500	1253.9
7.816250	1225.8
7.820000	1159.4
7.823750	1175.2
7.827500	1198.1
7.831250	1232.5
7.835000	1218.2
7.838750	1181.6
7.842500	1158.0
7.846250	1196.3
7.850000	1188.9
7.853750	1172.6
7.857500	1174.2
7.861250	1285.3
7.865000	1194.1
7.868750	1205.4
7.872500	1192.2
7.876250	1188.6
7.880000	1163.9
7.883750	1162.7
7.887500	1189.7
7.891250	1249.7
7.895000	1268.5
7.898750	1162.8
7.902500	1185.1
7.906250	1184.8
7.910000	1253.0
7.913750	1166.3
7.917500	1189.7
7.921250	1222.8
7.925000	1214.5
7.928750	1203.6
7.932500	1199.2
7.936250	1204.1
7.940000	1230.3
7.943750	1229.2
7.947500	1208.7
7.951250	1240.0
7.955000	1237.6
7.958750	1183.9
7.962500	1188.3
7.966250	1228.6
7.970000	1191.9
7.973750	1200.7
7.977500	1225.8
7.981250	1179.5
7.985000	1260.0
7.988750	1247.1
7.992500	1245.4
7.996250	1259.9
8.000000	1189.2
8.003750	1253.9
8.007500	1273.7
8.011250	1299.1
8.015000	1213.0
8.018750	1224.0
8.022500	1213.9
8.026250	1221.4
8.030000	1235.7
8.033750	1262.6
8.037500	1145.6
8.041250	1211.2
8.045000	1212.4
8.048750	1246.9
8.052500	1242.2
8.056250	1196.0
8.060000	1271.2
8.063750	1239.3
8.067500	1203.2
8.071250	1224.9
8.075000	1134.5
8.078750	1244.3
8.082500	1180.4
8.086250	1200.5
8.090000	1221.4
8.093750	1177.6
8.097500	1231.8
8.101250	1258.2
8.105000	1255.4
8.108750	1292.0
8.112500	1290.3
8.116250	1181.2
8.120000	1219.7
8.123750	1209.2
8.127500	1217.9
8.131250	1241.2
8.135000	1155.3
8.138750	1255.4
8.142500	1237.8
8.146250	1260.5
8.150000	1210.4
8.153750	1246.4
8.157500	1213.8
8.161250	1294.3
8.165000	1184.8
8.168750	1234.8
8.172500	1259.3
8.176250	1259.3
8.180000	1182.7
8.183750	1236.4
8.187500	1241.6
8.191250	1187.2
8.195000	1217.9
8.198750	1234.7
8.202500	1258.8
8.206250	1245.5
8.210000	1226.8
8.213750	1240.6
8.217500	1205.6
8.221250	1209.0
8.225000	1186.0
8.228750	1196.1
8.232500	1222.0
8.236250	1232.3
8.240000	1176.6
8.243750	1197.6
8.247500	1223.1
8.251250	1169.2
8.255000	1197.5
8.258750	1153.9
8.262500	1205.6
8.266250	1265.6
8.270000	1184.5
8.273750	1248.5
8.277500	1231.3
8.281250	1232.1
8.285000	1204.7
8.288750	1163.7
8.292500	1299.2
8.296250	1218.1
8.300000	1182.0
8.303750	1287.6
8.307500	1230.7
8.311250	1232.0
8.315000	1155.6
8.318750	1197.3
8.322500	1181.5
8.326250	1262.6
8.330000	1199.5
8.333750	1219.1
8.337500	1267.0
8.341250	1214.0
8.345000	1265.1
8.348750	1201.0
8.352500	1228.2
8.356250	1212.9
8.360000	1175.4
8.363750	1194.0
8.367500	1251.4
8.371250	1240.5
8.375000	1187.8
8.378750	1190.2
8.382500	1244.3
8.386250	1224.0
8.390000	1135.1
8.393750	1176.1
8.397500	1203.0
8.401250	1216.0
8.405000	1229.2
8.408750	1235.1
8.412500	1192.9
8.416250	1231.0
8.420000	1272.0
8.423750	1211.1
8.427500	1233.1
8.431250	1176.5
8.435000	1271.2
8.438750	1282.5
8.442500	1213.0
8.446250	1263.3
8.450000	1189.8
8.453750	1249.3
8.457500	1172.4
8.461250	1280.3
8.465000	1278.2
8.468750	1224.4
8.472500	1220.7
8.476250	1208.0
8.480000	1194.7
8.483750	1187.7
8.487500	1207.0
8.491250	1218.1
8.495000	1235.0
8.498750	1204.1
8.502500	1283.3
8.506250	1243.0
8.510000	1218.6
8.513750	1284.2
8.517500	1235.6
8.521250	1310.3
8.525000	1279.1
8.528750	1227.5
8.532500	1208.5
8.536250	1236.0
8.540000	1206.4
8.543750	1302.3
8.547500	1235.8
8.551250	1237.3
8.555000	1247.1
8.558750	1266.9
8.562500	1289.4
8.566250	1221.9
8.570000	1168.6
8.573750	1283.5
8.577500	1270.6
8.581250	1297.0
8.585000	1290.3
8.588750	1221.9
8.592500	1247.9
8.596250	1294.7
8.600000	1291.7
8.603750	1240.8
8.607500	1268.4
8.611250	1243.1
8.615000	1278.9
8.618750	1276.7
8.622500	1231.4
8.626250	1276.2
8.630000	1284.3
8.633750	1247.9
8.637500	1287.3
8.641250	1275.5
8.645000	1278.3
8.648750	1237.0
8.652500	1233.1
8.656250	1263.0
8.660000	1257.9
8.663750	1257.0
8.667500	1237.6
8.671250	1246.0
8.675000	1276.4
8.678750	1251.5
8.682500	1293.1
8.686250	1265.7
8.690000	1243.3
8.693750	1279.2
8.697500	1294.9
8.701250	1266.0
8.705000	1262.8
8.708750	1301.9
8.712500	1324.7
8.716250	1289.5
8.720000	1279.5
8.723750	1298.3
8.727500	1255.5
8.731250	1261.7
8.735000	1292.3
8.738750	1350.7
8.742500	1300.1
8.746250	1332.0
8.750000	1338.9
8.753750	1286.0
8.757500	1274.8
8.761250	1329.1
8.765000	1303.8
8.768750	1307.6
8.772500	1357.6
8.776250	1337.2
8.780000	1343.5
8.783750	1333.7
8.787500	1278.6
8.791250	1341.4
8.795000	1392.3
8.798750	1331.1
8.802500	1244.5
8.806250	1336.5
8.810000	1368.1
8.813750	1366.3
8.817500	1390.3
8.821250	1448.9
8.825000	1349.7
8.828750	1368.8
8.832500	1448.5
8.836250	1336.8
8.840000	1408.4
8.843750	1450.3
8.847500	1431.0
8.851250	1395.9
8.855000	1421.4
8.858750	1461.0
8.862500	1421.6
8.866250	1476.7
8.870000	1544.1
8.873750	1452.7
8.877500	1491.4
8.881250	1592.5
8.885000	1540.6
8.888750	1551.9
8.892500	1585.9
8.896250	1610.5
8.900000	1562.3
8.903750	1604.9
8.907500	1655.9
8.911250	1654.6
8.915000	1667.5
8.918750	1670.1
8.922500	1721.9
8.926250	1781.8
8.930000	1776.7
8.933750	1804.6
8.937500	1839.2
8.941250	1962.8
8.945000	1986.9
8.948750	1980.0
8.952500	2078.5
8.956250	2109.6
8.960000	2189.8
8.963750	2291.6
8.967500	2419.0
8.971250	2511.0
8.975000	2621.2
8.978750	2805.6
8.982500	2980.9
8.986250	3116.7
8.990000	3384.2
8.993750	3562.1
8.997500	3771.5
9.001250	3931.0
9.005000	4144.6
9.008750	4276.6
9.012500	4431.8
9.016250	4727.4
9.020000	5057.6
9.023750	5109.1
9.027500	5162.8
9.031250	5419.7
9.035000	5401.1
9.038750	5413.8
9.042500	5648.0
9.046250	5572.3
9.050000	5692.5
9.053750	5587.9
9.057500	5535.0
9.061250	5513.7
9.065000	5367.6
9.068750	5388.3
9.072500	5424.2
9.076250	5392.6
9.080000	5334.3
9.083750	5313.9
9.087500	5198.0
9.091250	5061.6
9.095000	5105.6
9.098750	4929.5
9.102500	4941.6
9.106250	4822.3
9.110000	4614.4
9.113750	4451.0
9.117500	4463.5
9.121250	4197.5
9.125000	4121.9
9.128750	4043.0
9.132500	3714.6
9.136250	3684.0
9.140000	3661.3
9.143750	3469.1
9.147500	3414.5
9.151250	3267.2
9.155000	3139.6
9.158750	2985.9
9.162500	2873.9
9.166250	2742.3
9.170000	2706.8
9.173750	2580.5
9.177500	2574.9
9.181250	2446.3
9.185000	2336.2
9.188750	2202.7
9.192500	2235.4
9.196250	2116.8
9.200000	2096.3
9.203750	2061.0
9.207500	2125.0
9.211250	2019.6
9.215000	1971.2
9.218750	1838.6
9.222500	1876.1
9.226250	1798.0
9.230000	1822.2
9.233750	1752.2
9.237500	1775.5
9.241250	1784.5
9.245000	1713.6
9.248750	1745.9
9.252500	1719.0
9.256250	1608.1
9.260000	1595.9
9.263750	1598.5
9.267500	1574.0
9.271250	1557.0
9.275000	1599.2
9.278750	1546.3
9.282500	1568.1
9.286250	1494.3
9.290000	1589.7
9.293750	1467.0
9.297500	1518.5
9.301250	1467.4
9.305000	1451.9
9.308750	1423.3
9.312500	1450.9
9.316250	1467.6
9.320000	1442.5
9.323750	1408.7
9.327500	1391.2
9.331250	1415.7
9.335000	1317.2
9.338750	1409.2
9.342500	1380.8
9.346250	1392.3
9.350000	1406.5
9.353750	1370.4
9.357500	1381.5
9.361250	1432.3
9.365000	1375.1
9.368750	1388.1
9.372500	1299.2
9.376250	1341.5
9.380000	1382.8
9.383750	1340.3
9.387500	1327.4
9.391250	1257.9
9.395000	1352.3
9.398750	1323.9
9.402500	1340.7
9.406250	1304.1
9.410000	1321.2
9.413750	1329.3
9.417500	1301.2
9.421250	1278.7
9.425000	1342.2
9.428750	1266.1
9.432500	1284.1
9.436250	1376.0
9.440000	1326.8
9.443750	1276.1
9.447500	1293.1
9.451250	1325.0
9.455000	1257.9
9.458750	1298.8
9.462500	1290.5
9.466250	1248.1
9.470000	1284.5
9.473750	1271.1
9.477500	1266.6
9.481250	1266.8
9.485000	1238.2
9.488750	1235.8
9.492500	1263.3
9.496250	1284.7
[truncated: 18,801 more rows]
