# Supplementary material for: pdCIFplotter: visualizing powder diffraction data in pdCIF format
Source: J Appl Crystallogr. 2022 May 25;55(Pt 3):631–7. doi: 10.1107/S1600576722003478 (PMC9172038; doi:10.1107/S1600576722003478)
Supplement: Supplementary file 5 [file j-55-00631-sup5.zip › fourth/xy_data/LK-N1_116-116_mergeRollSum.xy]

2.000000	398.0
2.003750	413.4
2.007500	382.9
2.011250	391.7
2.015000	426.2
2.018750	437.8
2.022500	440.2
2.026250	408.5
2.030000	443.7
2.033750	441.2
2.037500	384.4
2.041250	428.6
2.045000	482.5
2.048750	439.9
2.052500	425.9
2.056250	458.8
2.060000	426.0
2.063750	454.0
2.067500	424.9
2.071250	427.6
2.075000	446.4
2.078750	476.0
2.082500	444.5
2.086250	471.5
2.090000	485.6
2.093750	457.2
2.097500	423.6
2.101250	445.0
2.105000	454.8
2.108750	421.8
2.112500	457.1
2.116250	457.5
2.120000	446.9
2.123750	464.0
2.127500	467.9
2.131250	462.4
2.135000	479.6
2.138750	514.4
2.142500	474.3
2.146250	478.8
2.150000	464.6
2.153750	456.8
2.157500	489.3
2.161250	494.9
2.165000	451.4
2.168750	432.1
2.172500	483.1
2.176250	492.8
2.180000	488.3
2.183750	505.9
2.187500	519.7
2.191250	480.8
2.195000	471.8
2.198750	522.3
2.202500	552.9
2.206250	489.9
2.210000	513.9
2.213750	476.4
2.217500	522.4
2.221250	519.8
2.225000	494.2
2.228750	493.9
2.232500	462.6
2.236250	514.4
2.240000	508.5
2.243750	528.3
2.247500	515.3
2.251250	495.5
2.255000	508.5
2.258750	517.7
2.262500	535.1
2.266250	518.1
2.270000	537.4
2.273750	551.9
2.277500	549.1
2.281250	565.0
2.285000	549.4
2.288750	561.2
2.292500	583.1
2.296250	555.1
2.300000	563.8
2.303750	647.1
2.307500	623.9
2.311250	643.1
2.315000	655.0
2.318750	701.7
2.322500	709.1
2.326250	710.0
2.330000	729.4
2.333750	704.9
2.337500	742.6
2.341250	793.2
2.345000	803.5
2.348750	768.6
2.352500	856.5
2.356250	887.7
2.360000	888.2
2.363750	823.1
2.367500	880.8
2.371250	885.8
2.375000	954.3
2.378750	954.0
2.382500	956.8
2.386250	938.6
2.390000	981.5
2.393750	1031.8
2.397500	1014.8
2.401250	1051.1
2.405000	1020.5
2.408750	1069.9
2.412500	1089.0
2.416250	1156.4
2.420000	1153.1
2.423750	1185.6
2.427500	1221.9
2.431250	1285.5
2.435000	1311.2
2.438750	1233.8
2.442500	1305.4
2.446250	1279.9
2.450000	1372.8
2.453750	1347.1
2.457500	1393.0
2.461250	1426.3
2.465000	1518.0
2.468750	1477.4
2.472500	1535.5
2.476250	1576.3
2.480000	1640.9
2.483750	1639.4
2.487500	1724.8
2.491250	1816.2
2.495000	1833.1
2.498750	1777.2
2.502500	1810.4
2.506250	1941.1
2.510000	1942.1
2.513750	2006.7
2.517500	2075.8
2.521250	2110.0
2.525000	2123.5
2.528750	2190.2
2.532500	2295.4
2.536250	2282.3
2.540000	2296.1
2.543750	2286.6
2.547500	2341.2
2.551250	2396.9
2.555000	2416.0
2.558750	2415.1
2.562500	2491.4
2.566250	2476.8
2.570000	2404.1
2.573750	2557.8
2.577500	2600.3
2.581250	2506.2
2.585000	2601.0
2.588750	2488.8
2.592500	2535.6
2.596250	2544.7
2.600000	2449.4
2.603750	2597.3
2.607500	2438.8
2.611250	2560.1
2.615000	2568.9
2.618750	2426.8
2.622500	2465.8
2.626250	2535.5
2.630000	2501.6
2.633750	2435.2
2.637500	2492.1
2.641250	2408.6
2.645000	2596.6
2.648750	2604.2
2.652500	2537.5
2.656250	2533.0
2.660000	2431.7
2.663750	2467.3
2.667500	2544.3
2.671250	2528.9
2.675000	2575.7
2.678750	2488.0
2.682500	2512.0
2.686250	2465.4
2.690000	2517.4
2.693750	2528.3
2.697500	2588.5
2.701250	2513.2
2.705000	2507.0
2.708750	2483.8
2.712500	2485.7
2.716250	2442.4
2.720000	2432.3
2.723750	2465.0
2.727500	2481.4
2.731250	2475.1
2.735000	2421.5
2.738750	2348.3
2.742500	2398.8
2.746250	2403.0
2.750000	2347.9
2.753750	2436.5
2.757500	2433.6
2.761250	2404.3
2.765000	2399.7
2.768750	2365.3
2.772500	2424.8
2.776250	2463.4
2.780000	2510.1
2.783750	2388.6
2.787500	2431.2
2.791250	2431.2
2.795000	2452.8
2.798750	2436.3
2.802500	2403.3
2.806250	2377.2
2.810000	2378.5
2.813750	2416.9
2.817500	2457.6
2.821250	2377.2
2.825000	2339.3
2.828750	2371.6
2.832500	2344.8
2.836250	2387.5
2.840000	2449.9
2.843750	2386.3
2.847500	2348.3
2.851250	2379.8
2.855000	2434.7
2.858750	2358.5
2.862500	2417.0
2.866250	2365.5
2.870000	2384.4
2.873750	2319.0
2.877500	2348.4
2.881250	2395.8
2.885000	2316.0
2.888750	2352.1
2.892500	2358.6
2.896250	2308.2
2.900000	2320.5
2.903750	2376.2
2.907500	2332.7
2.911250	2342.3
2.915000	2320.0
2.918750	2310.5
2.922500	2284.2
2.926250	2414.3
2.930000	2333.9
2.933750	2317.1
2.937500	2210.0
2.941250	2248.4
2.945000	2266.2
2.948750	2395.5
2.952500	2369.9
2.956250	2317.2
2.960000	2278.8
2.963750	2368.7
2.967500	2319.7
2.971250	2275.1
2.975000	2319.9
2.978750	2339.9
2.982500	2277.5
2.986250	2286.8
2.990000	2295.5
2.993750	2271.6
2.997500	2343.4
3.001250	2248.5
3.005000	2166.6
3.008750	2176.3
3.012500	2215.5
3.016250	2220.8
3.020000	2214.3
3.023750	2273.4
3.027500	2266.9
3.031250	2224.5
3.035000	2252.0
3.038750	2248.1
3.042500	2255.3
3.046250	2359.5
3.050000	2294.5
3.053750	2285.6
3.057500	2232.2
3.061250	2227.3
3.065000	2196.1
3.068750	2215.6
3.072500	2112.0
3.076250	2172.0
3.080000	2230.2
3.083750	2215.9
3.087500	2233.3
3.091250	2251.7
3.095000	2256.1
3.098750	2144.6
3.102500	2167.8
3.106250	2164.1
3.110000	2201.7
3.113750	2221.4
3.117500	2132.0
3.121250	2187.7
3.125000	2254.5
3.128750	2269.9
3.132500	2184.0
3.136250	2206.9
3.140000	2179.0
3.143750	2182.5
3.147500	2226.4
3.151250	2213.2
3.155000	2243.7
3.158750	2223.8
3.162500	2178.5
3.166250	2184.1
3.170000	2164.4
3.173750	2155.6
3.177500	2199.7
3.181250	2134.1
3.185000	2149.9
3.188750	2220.3
3.192500	2248.7
3.196250	2174.8
3.200000	2132.3
3.203750	2189.5
3.207500	2225.5
3.211250	2219.1
3.215000	2213.9
3.218750	2155.8
3.222500	2121.9
3.226250	2236.8
3.230000	2203.6
3.233750	2101.2
3.237500	2083.7
3.241250	2062.7
3.245000	2139.4
3.248750	2092.4
3.252500	2071.3
3.256250	2206.0
3.260000	2195.2
3.263750	2225.2
3.267500	2237.2
3.271250	2108.9
3.275000	2049.2
3.278750	2151.2
3.282500	2130.1
3.286250	2114.0
3.290000	2161.9
3.293750	2100.0
3.297500	2181.8
3.301250	2147.9
3.305000	2140.1
3.308750	2146.3
3.312500	2098.5
3.316250	2175.3
3.320000	2141.6
3.323750	2140.0
3.327500	2175.4
3.331250	2121.6
3.335000	1995.3
3.338750	2099.9
3.342500	2093.4
3.346250	2072.9
3.350000	2110.7
3.353750	2085.2
3.357500	2154.3
3.361250	2083.9
3.365000	2089.1
3.368750	2049.5
3.372500	2101.9
3.376250	2071.4
3.380000	2113.4
3.383750	2053.6
3.387500	2101.8
3.391250	2129.6
3.395000	2085.7
3.398750	2113.5
3.402500	2106.3
3.406250	2007.3
3.410000	1983.8
3.413750	2079.7
3.417500	2048.7
3.421250	2060.4
3.425000	2134.1
3.428750	2054.6
3.432500	2009.1
3.436250	2013.0
3.440000	1983.9
3.443750	1967.1
3.447500	2081.1
3.451250	2047.6
3.455000	2002.1
3.458750	2035.3
3.462500	2032.0
3.466250	2042.6
3.470000	2030.8
3.473750	1948.8
3.477500	1959.9
3.481250	2086.5
3.485000	2042.2
3.488750	1997.2
3.492500	2007.4
3.496250	1964.2
3.500000	1948.0
3.503750	1955.9
3.507500	1975.3
3.511250	2077.6
3.515000	2056.7
3.518750	1941.3
3.522500	1986.6
3.526250	2030.8
3.530000	2032.7
3.533750	1940.0
3.537500	1968.7
3.541250	1979.2
3.545000	2023.9
3.548750	1988.5
3.552500	1956.4
3.556250	2003.9
3.560000	2063.2
3.563750	1988.0
3.567500	1898.8
3.571250	1881.0
3.575000	1937.3
3.578750	1977.4
3.582500	1952.9
3.586250	1949.8
3.590000	1917.7
3.593750	1914.6
3.597500	1988.7
3.601250	1938.1
3.605000	1920.6
3.608750	1908.3
3.612500	2031.4
3.616250	1955.2
3.620000	1992.3
3.623750	1974.3
3.627500	1985.3
3.631250	1909.6
3.635000	1958.6
3.638750	2016.2
3.642500	1945.1
3.646250	1919.6
3.650000	1933.9
3.653750	1972.8
3.657500	1970.9
3.661250	1920.4
3.665000	1998.4
3.668750	1966.4
3.672500	1881.8
3.676250	1940.0
3.680000	1925.7
3.683750	1926.0
3.687500	1925.0
3.691250	1982.2
3.695000	1964.5
3.698750	1934.0
3.702500	1942.7
3.706250	1929.9
3.710000	1969.7
3.713750	1990.4
3.717500	1924.4
3.721250	1937.2
3.725000	1956.3
3.728750	1933.4
3.732500	1965.0
3.736250	1858.1
3.740000	1951.1
3.743750	1907.1
3.747500	1895.3
3.751250	1849.5
3.755000	1891.2
3.758750	1919.1
3.762500	1954.5
3.766250	1840.0
3.770000	1892.5
3.773750	1923.3
3.777500	1870.5
3.781250	1982.0
3.785000	1907.8
3.788750	1871.3
3.792500	1942.0
3.796250	1878.4
3.800000	1923.7
3.803750	1867.9
3.807500	1874.3
3.811250	1822.8
3.815000	1907.7
3.818750	1875.3
3.822500	1842.9
3.826250	1870.8
3.830000	1849.6
3.833750	1886.8
3.837500	1808.5
3.841250	1882.9
3.845000	1906.5
3.848750	1848.8
3.852500	1821.8
3.856250	1871.9
3.860000	1885.6
3.863750	1904.1
3.867500	1884.2
3.871250	1756.1
3.875000	1829.7
3.878750	1833.5
3.882500	1838.2
3.886250	1888.6
3.890000	1804.6
3.893750	1858.7
3.897500	1827.5
3.901250	1842.9
3.905000	1811.8
3.908750	1855.7
3.912500	1820.4
3.916250	1843.5
3.920000	1856.1
3.923750	1845.8
3.927500	1882.4
3.931250	1839.4
3.935000	1775.0
3.938750	1790.4
3.942500	1734.6
3.946250	1836.2
3.950000	1875.5
3.953750	1836.2
3.957500	1826.0
3.961250	1848.8
3.965000	1874.4
3.968750	1813.6
3.972500	1826.8
3.976250	1774.4
3.980000	1751.8
3.983750	1779.3
3.987500	1796.4
3.991250	1769.3
3.995000	1776.9
3.998750	1773.3
4.002500	1842.4
4.006250	1843.5
4.010000	1752.5
4.013750	1759.2
4.017500	1758.4
4.021250	1806.1
4.025000	1726.8
4.028750	1832.6
4.032500	1823.7
4.036250	1811.7
4.040000	1833.5
4.043750	1823.1
4.047500	1794.8
4.051250	1696.5
4.055000	1752.7
4.058750	1757.2
4.062500	1812.8
4.066250	1759.3
4.070000	1767.3
4.073750	1740.3
4.077500	1773.6
4.081250	1744.9
4.085000	1829.2
4.088750	1754.3
4.092500	1739.9
4.096250	1813.0
4.100000	1822.7
4.103750	1722.9
4.107500	1772.6
4.111250	1769.5
4.115000	1765.2
4.118750	1790.2
4.122500	1776.1
4.126250	1777.7
4.130000	1742.5
4.133750	1740.8
4.137500	1738.0
4.141250	1731.0
4.145000	1759.7
4.148750	1685.3
4.152500	1733.5
4.156250	1774.1
4.160000	1677.1
4.163750	1690.5
4.167500	1815.1
4.171250	1753.7
4.175000	1756.2
4.178750	1747.1
4.182500	1677.1
4.186250	1702.8
4.190000	1691.0
4.193750	1714.6
4.197500	1735.6
4.201250	1720.3
4.205000	1685.4
4.208750	1711.4
4.212500	1703.9
4.216250	1786.6
4.220000	1805.1
4.223750	1611.5
4.227500	1623.4
4.231250	1734.7
4.235000	1706.6
4.238750	1748.5
4.242500	1794.9
4.246250	1728.5
4.250000	1697.6
4.253750	1733.1
4.257500	1681.5
4.261250	1703.6
4.265000	1706.8
4.268750	1785.3
4.272500	1699.4
4.276250	1719.0
4.280000	1726.8
4.283750	1692.5
4.287500	1660.2
4.291250	1749.8
4.295000	1681.4
4.298750	1618.2
4.302500	1649.1
4.306250	1689.3
4.310000	1646.3
4.313750	1627.9
4.317500	1746.0
4.321250	1655.6
4.325000	1718.0
4.328750	1678.2
4.332500	1731.3
4.336250	1695.4
4.340000	1621.5
4.343750	1761.5
4.347500	1675.3
4.351250	1703.9
4.355000	1709.9
4.358750	1680.4
4.362500	1684.9
4.366250	1650.0
4.370000	1659.1
4.373750	1758.7
4.377500	1666.9
4.381250	1659.9
4.385000	1584.8
4.388750	1674.3
4.392500	1667.2
4.396250	1627.8
4.400000	1644.9
4.403750	1694.0
4.407500	1666.4
4.411250	1681.7
4.415000	1664.0
4.418750	1589.0
4.422500	1669.5
4.426250	1701.3
4.430000	1644.6
4.433750	1629.3
4.437500	1670.5
4.441250	1605.5
4.445000	1627.9
4.448750	1596.6
4.452500	1633.8
4.456250	1630.3
4.460000	1651.6
4.463750	1618.3
4.467500	1663.2
4.471250	1664.1
4.475000	1641.7
4.478750	1613.3
4.482500	1621.6
4.486250	1573.0
4.490000	1569.3
4.493750	1605.2
4.497500	1603.7
4.501250	1657.6
4.505000	1621.3
4.508750	1652.7
4.512500	1649.7
4.516250	1603.4
4.520000	1655.8
4.523750	1576.4
4.527500	1567.3
4.531250	1589.6
4.535000	1565.1
4.538750	1605.4
4.542500	1623.4
4.546250	1687.2
4.550000	1649.2
4.553750	1576.3
4.557500	1651.8
4.561250	1618.6
4.565000	1610.7
4.568750	1613.1
4.572500	1663.6
4.576250	1635.7
4.580000	1628.6
4.583750	1666.2
4.587500	1597.5
4.591250	1594.7
4.595000	1595.7
4.598750	1656.7
4.602500	1658.8
4.606250	1665.4
4.610000	1631.6
4.613750	1592.3
4.617500	1646.7
4.621250	1588.8
4.625000	1641.0
4.628750	1611.4
4.632500	1571.4
4.636250	1667.6
4.640000	1611.7
4.643750	1581.4
4.647500	1593.3
4.651250	1632.9
4.655000	1606.4
4.658750	1587.3
4.662500	1580.0
4.666250	1588.9
4.670000	1532.1
4.673750	1565.6
4.677500	1619.2
4.681250	1611.2
4.685000	1603.0
4.688750	1598.1
4.692500	1615.0
4.696250	1632.3
4.700000	1577.0
4.703750	1562.1
4.707500	1547.3
4.711250	1627.3
4.715000	1645.3
4.718750	1647.4
4.722500	1569.6
4.726250	1571.7
4.730000	1575.6
4.733750	1587.1
4.737500	1597.2
4.741250	1650.7
4.745000	1655.4
4.748750	1545.4
4.752500	1516.9
4.756250	1558.5
4.760000	1602.3
4.763750	1596.3
4.767500	1602.3
4.771250	1530.0
4.775000	1558.4
4.778750	1548.8
4.782500	1574.6
4.786250	1588.9
4.790000	1550.9
4.793750	1585.1
4.797500	1543.0
4.801250	1551.0
4.805000	1580.7
4.808750	1474.8
4.812500	1509.0
4.816250	1543.8
4.820000	1523.0
4.823750	1605.3
4.827500	1501.8
4.831250	1522.4
4.835000	1518.3
4.838750	1509.2
4.842500	1555.4
4.846250	1571.4
4.850000	1504.7
4.853750	1533.0
4.857500	1511.5
4.861250	1556.4
4.865000	1539.0
4.868750	1564.2
4.872500	1588.3
4.876250	1584.1
4.880000	1554.3
4.883750	1517.8
4.887500	1550.5
4.891250	1473.8
4.895000	1494.8
4.898750	1562.3
4.902500	1535.9
4.906250	1548.1
4.910000	1469.7
4.913750	1475.3
4.917500	1515.1
4.921250	1495.5
4.925000	1460.3
4.928750	1452.7
4.932500	1485.9
4.936250	1509.7
4.940000	1506.8
4.943750	1433.6
4.947500	1473.8
4.951250	1497.7
4.955000	1563.8
4.958750	1543.8
4.962500	1444.0
4.966250	1551.6
4.970000	1493.3
4.973750	1446.4
4.977500	1514.7
4.981250	1576.4
4.985000	1507.7
4.988750	1474.3
4.992500	1467.5
4.996250	1476.5
5.000000	1477.3
5.003750	1451.2
5.007500	1541.2
5.011250	1487.4
5.015000	1528.8
5.018750	1514.0
5.022500	1497.7
5.026250	1437.1
5.030000	1428.6
5.033750	1476.5
5.037500	1537.8
5.041250	1560.2
5.045000	1468.0
5.048750	1436.4
5.052500	1526.2
5.056250	1492.9
5.060000	1513.3
5.063750	1491.1
5.067500	1451.8
5.071250	1526.0
5.075000	1471.9
5.078750	1476.8
5.082500	1503.7
5.086250	1490.8
5.090000	1494.3
5.093750	1485.1
5.097500	1491.7
5.101250	1402.8
5.105000	1437.2
5.108750	1491.4
5.112500	1489.7
5.116250	1479.9
5.120000	1436.5
5.123750	1525.7
5.127500	1461.7
5.131250	1426.0
5.135000	1455.8
5.138750	1423.2
5.142500	1462.4
5.146250	1446.9
5.150000	1487.2
5.153750	1525.0
5.157500	1471.7
5.161250	1419.8
5.165000	1528.1
5.168750	1558.6
5.172500	1411.6
5.176250	1401.0
5.180000	1427.7
5.183750	1471.5
5.187500	1533.1
5.191250	1490.7
5.195000	1516.5
5.198750	1491.8
5.202500	1477.0
5.206250	1473.7
5.210000	1444.2
5.213750	1482.8
5.217500	1478.8
5.221250	1388.1
5.225000	1402.2
5.228750	1513.0
5.232500	1519.5
5.236250	1488.4
5.240000	1438.5
5.243750	1469.3
5.247500	1427.6
5.251250	1432.5
5.255000	1480.1
5.258750	1436.6
5.262500	1395.7
5.266250	1440.5
5.270000	1476.5
5.273750	1488.8
5.277500	1451.2
5.281250	1445.9
5.285000	1412.1
5.288750	1497.8
5.292500	1397.8
5.296250	1464.4
5.300000	1439.8
5.303750	1436.9
5.307500	1468.0
5.311250	1472.2
5.315000	1380.6
5.318750	1424.8
5.322500	1426.8
5.326250	1435.2
5.330000	1429.1
5.333750	1497.3
5.337500	1434.5
5.341250	1467.7
5.345000	1432.4
5.348750	1423.7
5.352500	1466.5
5.356250	1433.8
5.360000	1482.2
5.363750	1429.3
5.367500	1407.9
5.371250	1364.5
5.375000	1409.2
5.378750	1393.5
5.382500	1383.9
5.386250	1478.5
5.390000	1469.5
5.393750	1418.3
5.397500	1391.6
5.401250	1431.9
5.405000	1436.8
5.408750	1415.9
5.412500	1440.0
5.416250	1450.8
5.420000	1337.8
5.423750	1499.8
5.427500	1431.9
5.431250	1391.6
5.435000	1347.6
5.438750	1433.5
5.442500	1389.2
5.446250	1436.4
5.450000	1397.3
5.453750	1354.6
5.457500	1380.5
5.461250	1377.2
5.465000	1401.3
5.468750	1447.9
5.472500	1369.5
5.476250	1365.0
5.480000	1300.5
5.483750	1422.0
5.487500	1432.3
5.491250	1408.6
5.495000	1425.5
5.498750	1310.1
5.502500	1378.5
5.506250	1422.3
5.510000	1337.0
5.513750	1416.3
5.517500	1375.7
5.521250	1385.3
5.525000	1508.3
5.528750	1379.2
5.532500	1369.8
5.536250	1416.6
5.540000	1311.1
5.543750	1418.7
5.547500	1445.9
5.551250	1327.1
5.555000	1499.5
5.558750	1351.0
5.562500	1297.7
5.566250	1265.7
5.570000	1390.3
5.573750	1380.2
5.577500	1403.5
5.581250	1396.2
5.585000	1364.1
5.588750	1430.1
5.592500	1367.9
5.596250	1509.1
5.600000	1334.0
5.603750	1433.3
5.607500	1451.9
5.611250	1452.0
5.615000	1339.1
5.618750	1367.8
5.622500	1432.0
5.626250	1334.0
5.630000	1354.7
5.633750	1339.1
5.637500	1380.9
5.641250	1453.4
5.645000	1444.9
5.648750	1356.3
5.652500	1395.8
5.656250	1406.8
5.660000	1387.8
5.663750	1332.8
5.667500	1330.6
5.671250	1292.1
5.675000	1486.8
5.678750	1516.6
5.682500	1486.7
5.686250	1452.1
5.690000	1408.5
5.693750	1503.1
5.697500	1457.6
5.701250	1469.2
5.705000	1450.6
5.708750	1445.8
5.712500	1442.5
5.716250	1413.9
5.720000	1438.3
5.723750	1397.4
5.727500	1425.1
5.731250	1494.3
5.735000	1475.8
5.738750	1410.6
5.742500	1404.0
5.746250	1441.9
5.750000	1394.9
5.753750	1413.6
5.757500	1400.6
5.761250	1402.9
5.765000	1316.3
5.768750	1342.3
5.772500	1364.6
5.776250	1438.0
5.780000	1350.2
5.783750	1333.7
5.787500	1349.0
5.791250	1377.8
5.795000	1336.5
5.798750	1301.7
5.802500	1333.1
5.806250	1372.5
5.810000	1271.4
5.813750	1368.4
5.817500	1334.7
5.821250	1373.6
5.825000	1354.6
5.828750	1302.3
5.832500	1309.2
5.836250	1368.6
5.840000	1363.4
5.843750	1325.7
5.847500	1338.7
5.851250	1406.7
5.855000	1345.4
5.858750	1326.9
5.862500	1383.7
5.866250	1303.5
5.870000	1341.3
5.873750	1300.7
5.877500	1350.4
5.881250	1347.9
5.885000	1339.2
5.888750	1336.8
5.892500	1348.5
5.896250	1409.8
5.900000	1315.7
5.903750	1307.9
5.907500	1322.5
5.911250	1341.8
5.915000	1365.3
5.918750	1371.8
5.922500	1363.8
5.926250	1364.8
5.930000	1314.4
5.933750	1339.5
5.937500	1337.1
5.941250	1330.6
5.945000	1300.9
5.948750	1265.7
5.952500	1307.9
5.956250	1294.7
5.960000	1336.6
5.963750	1398.5
5.967500	1359.7
5.971250	1287.4
5.975000	1292.8
5.978750	1345.8
5.982500	1314.9
5.986250	1341.7
5.990000	1341.0
5.993750	1288.6
5.997500	1255.2
6.001250	1304.4
6.005000	1375.5
6.008750	1315.9
6.012500	1290.9
6.016250	1405.3
6.020000	1350.7
6.023750	1256.6
6.027500	1238.8
6.031250	1319.7
6.035000	1438.6
6.038750	1360.6
6.042500	1252.1
6.046250	1306.2
6.050000	1267.8
6.053750	1321.2
6.057500	1313.1
6.061250	1298.8
6.065000	1269.1
6.068750	1307.4
6.072500	1313.8
6.076250	1280.0
6.080000	1301.1
6.083750	1361.6
6.087500	1344.7
6.091250	1297.0
6.095000	1315.1
6.098750	1345.9
6.102500	1302.4
6.106250	1289.3
6.110000	1264.8
6.113750	1311.8
6.117500	1350.5
6.121250	1345.5
6.125000	1305.7
6.128750	1309.3
6.132500	1286.2
6.136250	1293.0
6.140000	1301.4
6.143750	1272.3
6.147500	1258.1
6.151250	1284.7
6.155000	1319.3
6.158750	1337.4
6.162500	1271.0
6.166250	1247.2
6.170000	1311.1
6.173750	1297.7
6.177500	1306.4
6.181250	1309.1
6.185000	1272.4
6.188750	1258.9
6.192500	1307.2
6.196250	1311.1
6.200000	1263.8
6.203750	1271.6
6.207500	1302.0
6.211250	1306.6
6.215000	1322.2
6.218750	1321.5
6.222500	1290.3
6.226250	1323.5
6.230000	1293.2
6.233750	1295.7
6.237500	1268.5
6.241250	1298.5
6.245000	1299.2
6.248750	1287.1
6.252500	1301.8
6.256250	1298.2
6.260000	1314.8
6.263750	1348.7
6.267500	1247.4
6.271250	1263.4
6.275000	1308.5
6.278750	1291.9
6.282500	1281.9
6.286250	1296.3
6.290000	1227.0
6.293750	1263.0
6.297500	1280.5
6.301250	1277.1
6.305000	1325.6
6.308750	1355.1
6.312500	1259.5
6.316250	1238.3
6.320000	1236.1
6.323750	1264.7
6.327500	1286.5
6.331250	1328.9
6.335000	1331.0
6.338750	1291.0
6.342500	1277.8
6.346250	1258.2
6.350000	1294.6
6.353750	1299.9
6.357500	1312.3
6.361250	1253.9
6.365000	1272.4
6.368750	1266.0
6.372500	1271.4
6.376250	1305.4
6.380000	1219.4
6.383750	1253.0
6.387500	1290.5
6.391250	1284.0
6.395000	1353.9
6.398750	1234.3
6.402500	1273.4
6.406250	1341.9
6.410000	1308.6
6.413750	1216.3
6.417500	1288.7
6.421250	1354.9
6.425000	1267.3
6.428750	1274.3
6.432500	1264.8
6.436250	1247.2
6.440000	1291.5
6.443750	1226.1
6.447500	1294.1
6.451250	1296.4
6.455000	1265.3
6.458750	1250.2
6.462500	1222.0
6.466250	1338.9
6.470000	1329.7
6.473750	1219.2
6.477500	1313.4
6.481250	1236.1
6.485000	1269.4
6.488750	1283.0
6.492500	1246.1
6.496250	1246.6
6.500000	1295.8
6.503750	1286.4
6.507500	1273.0
6.511250	1293.4
6.515000	1316.3
6.518750	1272.2
6.522500	1248.9
6.526250	1223.8
6.530000	1306.8
6.533750	1218.4
6.537500	1316.6
6.541250	1275.3
6.545000	1171.4
6.548750	1274.1
6.552500	1229.6
6.556250	1197.3
6.560000	1246.2
6.563750	1265.2
6.567500	1249.4
6.571250	1240.1
6.575000	1283.0
6.578750	1298.0
6.582500	1218.5
6.586250	1266.7
6.590000	1242.0
6.593750	1236.5
6.597500	1283.4
6.601250	1250.0
6.605000	1290.2
6.608750	1227.3
6.612500	1226.9
6.616250	1280.2
6.620000	1185.9
6.623750	1336.9
6.627500	1348.4
6.631250	1274.4
6.635000	1256.4
6.638750	1243.2
6.642500	1191.3
6.646250	1200.9
6.650000	1279.2
6.653750	1262.6
6.657500	1270.1
6.661250	1285.9
6.665000	1254.9
6.668750	1255.5
6.672500	1266.5
6.676250	1251.2
6.680000	1253.5
6.683750	1294.5
6.687500	1202.8
6.691250	1278.0
6.695000	1266.3
6.698750	1249.0
6.702500	1289.7
6.706250	1301.8
6.710000	1256.5
6.713750	1191.6
6.717500	1272.3
6.721250	1288.6
6.725000	1231.7
6.728750	1252.5
6.732500	1260.2
6.736250	1228.1
6.740000	1263.7
6.743750	1217.1
6.747500	1258.0
6.751250	1213.8
6.755000	1289.6
6.758750	1278.2
6.762500	1325.4
6.766250	1308.7
6.770000	1324.9
6.773750	1275.1
6.777500	1291.3
6.781250	1244.9
6.785000	1301.8
6.788750	1239.9
6.792500	1270.0
6.796250	1267.8
6.800000	1247.0
6.803750	1256.2
6.807500	1243.3
6.811250	1268.6
6.815000	1277.8
6.818750	1261.8
6.822500	1274.7
6.826250	1216.8
6.830000	1245.1
6.833750	1219.6
6.837500	1284.3
6.841250	1244.2
6.845000	1207.3
6.848750	1213.4
6.852500	1240.9
6.856250	1278.4
6.860000	1254.5
6.863750	1275.0
6.867500	1190.3
6.871250	1243.7
6.875000	1268.0
6.878750	1240.5
6.882500	1286.9
6.886250	1299.5
6.890000	1288.2
6.893750	1231.7
6.897500	1241.3
6.901250	1276.6
6.905000	1248.7
6.908750	1202.5
6.912500	1292.7
6.916250	1270.6
6.920000	1260.2
6.923750	1257.5
6.927500	1233.3
6.931250	1315.9
6.935000	1234.0
6.938750	1181.9
6.942500	1246.8
6.946250	1290.1
6.950000	1227.5
6.953750	1239.5
6.957500	1305.2
6.961250	1274.2
6.965000	1292.1
6.968750	1199.5
6.972500	1271.1
6.976250	1245.2
6.980000	1247.5
6.983750	1216.4
6.987500	1245.9
6.991250	1335.4
6.995000	1219.9
6.998750	1238.6
7.002500	1265.2
7.006250	1245.0
7.010000	1231.5
7.013750	1246.9
7.017500	1247.7
7.021250	1236.2
7.025000	1243.9
7.028750	1188.1
7.032500	1275.4
7.036250	1214.8
7.040000	1241.1
7.043750	1245.2
7.047500	1252.0
7.051250	1183.9
7.055000	1227.6
7.058750	1236.4
7.062500	1315.7
7.066250	1253.6
7.070000	1284.0
7.073750	1267.6
7.077500	1216.5
7.081250	1237.0
7.085000	1310.9
7.088750	1267.2
7.092500	1292.2
7.096250	1276.4
7.100000	1238.1
7.103750	1186.4
7.107500	1186.5
7.111250	1179.3
7.115000	1214.4
7.118750	1236.3
7.122500	1217.3
7.126250	1223.3
7.130000	1246.4
7.133750	1189.5
7.137500	1233.0
7.141250	1313.6
7.145000	1253.9
7.148750	1283.1
7.152500	1240.7
7.156250	1240.3
7.160000	1284.2
7.163750	1220.3
7.167500	1195.6
7.171250	1242.4
7.175000	1260.2
7.178750	1202.6
7.182500	1251.7
7.186250	1205.4
7.190000	1236.8
7.193750	1214.3
7.197500	1220.2
7.201250	1212.1
7.205000	1226.5
7.208750	1227.1
7.212500	1276.0
7.216250	1177.7
7.220000	1201.9
7.223750	1213.4
7.227500	1257.3
7.231250	1272.8
7.235000	1261.8
7.238750	1288.4
7.242500	1303.7
7.246250	1260.9
7.250000	1271.3
7.253750	1226.5
7.257500	1273.0
7.261250	1274.7
7.265000	1184.6
7.268750	1159.7
7.272500	1243.0
7.276250	1246.4
7.280000	1276.9
7.283750	1201.9
7.287500	1202.8
7.291250	1208.9
7.295000	1228.0
7.298750	1204.3
7.302500	1176.6
7.306250	1249.3
7.310000	1302.8
7.313750	1240.9
7.317500	1262.8
7.321250	1127.7
7.325000	1218.1
7.328750	1217.7
7.332500	1230.9
7.336250	1250.6
7.340000	1222.9
7.343750	1206.2
7.347500	1203.2
7.351250	1267.1
7.355000	1224.8
7.358750	1244.5
7.362500	1239.8
7.366250	1185.0
7.370000	1200.1
7.373750	1168.6
7.377500	1253.6
7.381250	1227.6
7.385000	1221.0
7.388750	1235.4
7.392500	1253.4
7.396250	1189.9
7.400000	1187.7
7.403750	1246.7
7.407500	1209.3
7.411250	1245.0
7.415000	1258.0
7.418750	1181.1
7.422500	1266.5
7.426250	1207.8
7.430000	1202.3
7.433750	1155.7
7.437500	1203.9
7.441250	1224.0
7.445000	1228.5
7.448750	1224.6
7.452500	1224.3
7.456250	1203.9
7.460000	1243.3
7.463750	1238.0
7.467500	1236.0
7.471250	1207.5
7.475000	1191.3
7.478750	1180.9
7.482500	1213.9
7.486250	1235.6
7.490000	1186.1
7.493750	1219.4
7.497500	1236.8
7.501250	1209.8
7.505000	1191.8
7.508750	1209.0
7.512500	1222.4
7.516250	1205.1
7.520000	1214.4
7.523750	1268.0
7.527500	1234.3
7.531250	1206.9
7.535000	1152.2
7.538750	1178.3
7.542500	1216.7
7.546250	1138.3
7.550000	1174.3
7.553750	1204.1
7.557500	1131.0
7.561250	1192.4
7.565000	1235.9
7.568750	1254.2
7.572500	1211.6
7.576250	1208.8
7.580000	1241.3
7.583750	1244.5
7.587500	1241.2
7.591250	1255.9
7.595000	1214.1
7.598750	1201.3
7.602500	1220.8
7.606250	1196.2
7.610000	1166.9
7.613750	1182.0
7.617500	1231.2
7.621250	1249.3
7.625000	1206.5
7.628750	1202.8
7.632500	1216.4
7.636250	1188.6
7.640000	1186.4
7.643750	1169.3
7.647500	1258.0
7.651250	1199.2
7.655000	1199.4
7.658750	1277.2
7.662500	1249.5
7.666250	1234.7
7.670000	1234.6
7.673750	1241.9
7.677500	1220.8
7.681250	1235.6
7.685000	1202.5
7.688750	1169.3
7.692500	1166.0
7.696250	1239.7
7.700000	1183.4
7.703750	1172.4
7.707500	1292.4
7.711250	1245.5
7.715000	1160.2
7.718750	1231.5
7.722500	1278.4
7.726250	1238.2
7.730000	1250.3
7.733750	1262.3
7.737500	1219.7
7.741250	1220.2
7.745000	1199.8
7.748750	1184.3
7.752500	1209.5
7.756250	1218.1
7.760000	1212.8
7.763750	1233.1
7.767500	1147.0
7.771250	1181.6
7.775000	1182.5
7.778750	1263.2
7.782500	1226.4
7.786250	1190.5
7.790000	1207.6
7.793750	1244.2
7.797500	1264.8
7.801250	1198.7
7.805000	1170.1
7.808750	1284.7
7.812500	1236.5
7.816250	1169.4
7.820000	1207.3
7.823750	1241.5
7.827500	1241.0
7.831250	1215.2
7.835000	1225.0
7.838750	1207.9
7.842500	1159.7
7.846250	1204.2
7.850000	1227.2
7.853750	1223.3
7.857500	1183.0
7.861250	1160.8
7.865000	1205.8
7.868750	1219.4
7.872500	1186.2
7.876250	1253.3
7.880000	1205.4
7.883750	1194.8
7.887500	1200.7
7.891250	1153.5
7.895000	1175.3
7.898750	1184.1
7.902500	1192.9
7.906250	1233.4
7.910000	1230.7
7.913750	1231.3
7.917500	1177.4
7.921250	1229.6
7.925000	1217.2
7.928750	1218.4
7.932500	1230.5
7.936250	1220.6
7.940000	1190.9
7.943750	1273.3
7.947500	1224.5
7.951250	1221.9
7.955000	1167.6
7.958750	1223.8
7.962500	1277.6
7.966250	1268.4
7.970000	1255.9
7.973750	1267.4
7.977500	1246.6
7.981250	1223.1
7.985000	1271.0
7.988750	1280.4
7.992500	1276.2
7.996250	1208.6
8.000000	1288.9
8.003750	1285.6
8.007500	1281.1
8.011250	1252.8
8.015000	1212.8
8.018750	1187.3
8.022500	1208.3
8.026250	1229.8
8.030000	1191.3
8.033750	1195.3
8.037500	1202.0
8.041250	1184.8
8.045000	1223.3
8.048750	1244.8
8.052500	1232.5
8.056250	1198.2
8.060000	1185.4
8.063750	1246.4
8.067500	1244.8
8.071250	1162.6
8.075000	1241.2
8.078750	1199.1
8.082500	1217.2
8.086250	1245.1
8.090000	1184.9
8.093750	1225.9
8.097500	1183.5
8.101250	1162.1
8.105000	1269.1
8.108750	1204.9
8.112500	1137.7
8.116250	1270.9
8.120000	1263.5
8.123750	1171.3
8.127500	1229.6
8.131250	1267.6
8.135000	1202.7
8.138750	1219.4
8.142500	1167.7
8.146250	1250.5
8.150000	1172.2
8.153750	1198.7
8.157500	1216.2
8.161250	1196.9
8.165000	1225.0
8.168750	1225.2
8.172500	1233.0
8.176250	1215.3
8.180000	1267.2
8.183750	1270.3
8.187500	1185.7
8.191250	1136.0
8.195000	1209.4
8.198750	1177.6
8.202500	1241.4
8.206250	1204.0
8.210000	1174.9
8.213750	1204.3
8.217500	1189.3
8.221250	1252.8
8.225000	1254.9
8.228750	1248.0
8.232500	1188.1
8.236250	1164.9
8.240000	1200.0
8.243750	1151.9
8.247500	1129.5
8.251250	1300.2
8.255000	1266.6
8.258750	1179.2
8.262500	1144.2
8.266250	1153.5
8.270000	1230.0
8.273750	1179.6
8.277500	1168.1
8.281250	1249.6
8.285000	1252.5
8.288750	1280.6
8.292500	1231.6
8.296250	1196.1
8.300000	1240.5
8.303750	1241.8
8.307500	1322.4
8.311250	1215.7
8.315000	1207.8
8.318750	1164.6
8.322500	1169.9
8.326250	1192.4
8.330000	1257.3
8.333750	1181.4
8.337500	1217.9
8.341250	1177.8
8.345000	1223.7
8.348750	1243.2
8.352500	1249.5
8.356250	1273.1
8.360000	1238.2
8.363750	1176.3
8.367500	1259.0
8.371250	1223.6
8.375000	1163.1
8.378750	1217.2
8.382500	1261.2
8.386250	1249.9
8.390000	1215.4
8.393750	1271.9
8.397500	1249.1
8.401250	1240.3
8.405000	1258.8
8.408750	1254.9
8.412500	1163.2
8.416250	1218.6
8.420000	1175.8
8.423750	1272.6
8.427500	1149.3
8.431250	1276.9
8.435000	1288.2
8.438750	1212.3
8.442500	1187.7
8.446250	1198.5
8.450000	1308.7
8.453750	1244.6
8.457500	1150.0
8.461250	1244.3
8.465000	1234.6
8.468750	1230.2
8.472500	1248.4
8.476250	1274.3
8.480000	1195.4
8.483750	1245.2
8.487500	1321.9
8.491250	1198.9
8.495000	1174.5
8.498750	1222.4
8.502500	1177.2
8.506250	1197.3
8.510000	1177.6
8.513750	1242.2
8.517500	1259.0
8.521250	1227.6
8.525000	1166.6
8.528750	1237.7
8.532500	1267.2
8.536250	1251.8
8.540000	1204.7
8.543750	1209.5
8.547500	1219.1
8.551250	1282.2
8.555000	1209.8
8.558750	1243.7
8.562500	1186.7
8.566250	1196.8
8.570000	1168.7
8.573750	1200.3
8.577500	1234.9
8.581250	1235.6
8.585000	1170.2
8.588750	1247.1
8.592500	1261.4
8.596250	1259.4
8.600000	1209.6
8.603750	1199.9
8.607500	1235.3
8.611250	1214.1
8.615000	1168.9
8.618750	1197.4
8.622500	1261.1
8.626250	1261.4
8.630000	1304.2
8.633750	1271.3
8.637500	1256.6
8.641250	1250.9
8.645000	1186.0
8.648750	1229.0
8.652500	1307.6
8.656250	1315.0
8.660000	1251.1
8.663750	1275.2
8.667500	1231.2
8.671250	1182.2
8.675000	1251.9
8.678750	1292.4
8.682500	1301.8
8.686250	1302.0
8.690000	1304.4
8.693750	1255.0
8.697500	1328.0
8.701250	1330.3
8.705000	1260.5
8.708750	1232.7
8.712500	1252.6
8.716250	1309.5
8.720000	1285.8
8.723750	1331.5
8.727500	1310.6
8.731250	1287.8
8.735000	1329.4
8.738750	1290.0
8.742500	1226.6
8.746250	1274.6
8.750000	1294.5
8.753750	1288.7
8.757500	1235.2
8.761250	1283.7
8.765000	1343.0
8.768750	1371.3
8.772500	1337.2
8.776250	1274.7
8.780000	1334.1
8.783750	1321.0
8.787500	1282.0
8.791250	1348.2
8.795000	1325.0
8.798750	1307.7
8.802500	1322.2
8.806250	1364.0
8.810000	1379.8
8.813750	1338.5
8.817500	1334.3
8.821250	1373.2
8.825000	1357.8
8.828750	1319.8
8.832500	1371.3
8.836250	1368.4
8.840000	1349.2
8.843750	1366.9
8.847500	1406.7
8.851250	1398.9
8.855000	1464.0
8.858750	1438.9
8.862500	1392.3
8.866250	1488.6
8.870000	1521.0
8.873750	1449.8
8.877500	1471.0
8.881250	1464.1
8.885000	1533.5
8.888750	1593.0
8.892500	1567.6
8.896250	1521.7
8.900000	1575.7
8.903750	1644.8
8.907500	1649.3
8.911250	1594.1
8.915000	1632.5
8.918750	1639.3
8.922500	1668.4
8.926250	1634.4
8.930000	1707.2
8.933750	1767.0
8.937500	1851.3
8.941250	1897.0
8.945000	1947.9
8.948750	2026.9
8.952500	2093.9
8.956250	2135.3
8.960000	2184.2
8.963750	2277.2
8.967500	2446.4
8.971250	2488.3
8.975000	2713.2
8.978750	2819.9
8.982500	2880.8
8.986250	3092.0
8.990000	3253.9
8.993750	3439.1
8.997500	3591.7
9.001250	3873.7
9.005000	4138.7
9.008750	4265.4
9.012500	4516.3
9.016250	4733.5
9.020000	4877.0
9.023750	5008.1
9.027500	5128.8
9.031250	5311.6
9.035000	5304.7
9.038750	5346.2
9.042500	5541.6
9.046250	5560.9
9.050000	5499.5
9.053750	5477.5
9.057500	5424.8
9.061250	5530.5
9.065000	5507.9
9.068750	5460.4
9.072500	5423.9
9.076250	5202.2
9.080000	5386.7
9.083750	5129.6
9.087500	5100.7
9.091250	5169.5
9.095000	5104.9
9.098750	4874.2
9.102500	4800.2
9.106250	4729.9
9.110000	4609.7
9.113750	4528.1
9.117500	4403.7
9.121250	4110.4
9.125000	4122.3
9.128750	4169.1
9.132500	3890.0
9.136250	3804.2
9.140000	3664.6
9.143750	3539.6
9.147500	3329.4
9.151250	3214.5
9.155000	3179.6
9.158750	2991.5
9.162500	2891.5
9.166250	2883.3
9.170000	2759.8
9.173750	2676.5
9.177500	2550.6
9.181250	2443.5
9.185000	2336.9
9.188750	2241.5
9.192500	2189.6
9.196250	2198.1
9.200000	2102.5
9.203750	2066.6
9.207500	2088.8
9.211250	1949.7
9.215000	1972.9
9.218750	1856.1
9.222500	1857.1
9.226250	1770.9
9.230000	1792.3
9.233750	1739.1
9.237500	1717.0
9.241250	1695.2
9.245000	1658.0
9.248750	1649.1
9.252500	1622.2
9.256250	1613.9
9.260000	1566.5
9.263750	1506.3
9.267500	1606.7
9.271250	1598.7
9.275000	1590.8
9.278750	1538.2
9.282500	1599.4
9.286250	1591.8
9.290000	1458.9
9.293750	1445.2
9.297500	1487.1
9.301250	1526.6
9.305000	1458.1
9.308750	1403.9
9.312500	1400.6
9.316250	1442.8
9.320000	1451.5
9.323750	1395.6
9.327500	1419.4
9.331250	1312.3
9.335000	1341.3
9.338750	1336.8
9.342500	1342.1
9.346250	1366.5
9.350000	1418.8
9.353750	1342.2
9.357500	1302.5
9.361250	1326.8
9.365000	1303.7
9.368750	1342.7
9.372500	1387.7
9.376250	1336.3
9.380000	1371.6
9.383750	1397.4
9.387500	1256.2
9.391250	1280.5
9.395000	1362.2
9.398750	1333.9
9.402500	1328.9
9.406250	1305.4
9.410000	1305.0
9.413750	1326.5
9.417500	1298.8
9.421250	1281.4
9.425000	1247.4
9.428750	1299.0
9.432500	1324.0
9.436250	1291.7
9.440000	1350.4
9.443750	1297.9
9.447500	1264.0
9.451250	1282.1
9.455000	1319.2
9.458750	1245.4
9.462500	1255.0
9.466250	1242.2
9.470000	1261.9
9.473750	1204.1
9.477500	1282.6
9.481250	1310.0
9.485000	1316.9
9.488750	1304.1
9.492500	1296.6
9.496250	1237.9
[truncated: 18,801 more rows]
