# Supplementary material for: pdCIFplotter: visualizing powder diffraction data in pdCIF format
Source: J Appl Crystallogr. 2022 May 25;55(Pt 3):631–7. doi: 10.1107/S1600576722003478 (PMC9172038; doi:10.1107/S1600576722003478)
Supplement: Supplementary file 5 [file j-55-00631-sup5.zip › fourth/xy_data/LK-N1_118-118_mergeRollSum.xy]

2.000000	413.7
2.003750	395.5
2.007500	425.9
2.011250	430.1
2.015000	407.6
2.018750	416.6
2.022500	404.1
2.026250	418.5
2.030000	436.4
2.033750	449.3
2.037500	410.2
2.041250	405.7
2.045000	425.9
2.048750	476.2
2.052500	451.0
2.056250	432.1
2.060000	458.7
2.063750	452.7
2.067500	432.9
2.071250	455.5
2.075000	436.3
2.078750	455.3
2.082500	442.0
2.086250	438.0
2.090000	447.3
2.093750	493.9
2.097500	468.8
2.101250	455.1
2.105000	514.5
2.108750	501.9
2.112500	476.7
2.116250	460.7
2.120000	472.6
2.123750	485.2
2.127500	483.8
2.131250	460.8
2.135000	488.6
2.138750	495.4
2.142500	435.0
2.146250	423.0
2.150000	455.5
2.153750	484.1
2.157500	476.2
2.161250	455.6
2.165000	517.7
2.168750	460.9
2.172500	498.8
2.176250	511.2
2.180000	488.3
2.183750	468.0
2.187500	463.2
2.191250	463.7
2.195000	447.2
2.198750	514.3
2.202500	507.3
2.206250	510.2
2.210000	531.8
2.213750	509.7
2.217500	494.8
2.221250	450.9
2.225000	476.9
2.228750	501.4
2.232500	511.5
2.236250	502.6
2.240000	491.6
2.243750	504.1
2.247500	500.6
2.251250	517.1
2.255000	508.1
2.258750	474.1
2.262500	528.6
2.266250	533.1
2.270000	547.5
2.273750	565.3
2.277500	528.1
2.281250	502.1
2.285000	548.6
2.288750	541.6
2.292500	587.9
2.296250	616.7
2.300000	588.1
2.303750	603.0
2.307500	584.9
2.311250	653.2
2.315000	657.9
2.318750	702.2
2.322500	657.2
2.326250	700.0
2.330000	752.9
2.333750	730.5
2.337500	750.6
2.341250	761.5
2.345000	809.1
2.348750	810.3
2.352500	813.2
2.356250	856.9
2.360000	853.3
2.363750	869.1
2.367500	835.3
2.371250	875.2
2.375000	954.8
2.378750	880.0
2.382500	936.4
2.386250	1033.9
2.390000	968.4
2.393750	964.8
2.397500	1010.0
2.401250	1045.6
2.405000	1039.7
2.408750	1070.6
2.412500	1111.9
2.416250	1074.2
2.420000	1109.4
2.423750	1167.1
2.427500	1171.7
2.431250	1243.8
2.435000	1281.7
2.438750	1309.0
2.442500	1316.0
2.446250	1324.9
2.450000	1386.3
2.453750	1453.2
2.457500	1403.2
2.461250	1492.6
2.465000	1444.8
2.468750	1501.6
2.472500	1581.2
2.476250	1576.0
2.480000	1592.1
2.483750	1653.9
2.487500	1667.9
2.491250	1727.3
2.495000	1772.0
2.498750	1826.9
2.502500	1861.1
2.506250	1903.3
2.510000	1935.1
2.513750	1992.3
2.517500	2062.4
2.521250	2145.6
2.525000	2163.9
2.528750	2208.5
2.532500	2206.8
2.536250	2289.5
2.540000	2248.5
2.543750	2198.9
2.547500	2379.2
2.551250	2440.6
2.555000	2501.0
2.558750	2404.7
2.562500	2409.5
2.566250	2448.2
2.570000	2508.5
2.573750	2424.6
2.577500	2415.1
2.581250	2499.8
2.585000	2507.2
2.588750	2561.7
2.592500	2505.8
2.596250	2627.5
2.600000	2404.3
2.603750	2488.2
2.607500	2442.9
2.611250	2536.8
2.615000	2573.0
2.618750	2486.3
2.622500	2555.4
2.626250	2511.9
2.630000	2513.2
2.633750	2549.5
2.637500	2386.4
2.641250	2489.8
2.645000	2541.3
2.648750	2504.8
2.652500	2485.5
2.656250	2425.4
2.660000	2519.4
2.663750	2517.3
2.667500	2523.7
2.671250	2367.8
2.675000	2499.2
2.678750	2398.2
2.682500	2602.2
2.686250	2486.0
2.690000	2406.0
2.693750	2623.0
2.697500	2417.7
2.701250	2440.2
2.705000	2510.1
2.708750	2464.3
2.712500	2513.4
2.716250	2450.8
2.720000	2434.0
2.723750	2471.8
2.727500	2437.0
2.731250	2433.1
2.735000	2500.8
2.738750	2475.5
2.742500	2541.7
2.746250	2465.7
2.750000	2412.1
2.753750	2465.2
2.757500	2406.6
2.761250	2370.2
2.765000	2418.1
2.768750	2515.7
2.772500	2454.4
2.776250	2493.7
2.780000	2397.0
2.783750	2448.7
2.787500	2431.9
2.791250	2414.6
2.795000	2442.7
2.798750	2440.9
2.802500	2435.5
2.806250	2329.9
2.810000	2408.5
2.813750	2416.0
2.817500	2328.0
2.821250	2353.9
2.825000	2283.0
2.828750	2307.9
2.832500	2318.2
2.836250	2348.0
2.840000	2381.8
2.843750	2367.9
2.847500	2477.5
2.851250	2284.3
2.855000	2341.4
2.858750	2296.2
2.862500	2340.3
2.866250	2415.2
2.870000	2291.1
2.873750	2303.6
2.877500	2335.5
2.881250	2223.0
2.885000	2306.7
2.888750	2326.1
2.892500	2381.6
2.896250	2324.6
2.900000	2318.6
2.903750	2327.4
2.907500	2261.2
2.911250	2364.2
2.915000	2350.7
2.918750	2385.0
2.922500	2332.1
2.926250	2405.9
2.930000	2405.0
2.933750	2273.8
2.937500	2251.0
2.941250	2237.3
2.945000	2318.4
2.948750	2276.2
2.952500	2366.5
2.956250	2327.0
2.960000	2254.0
2.963750	2327.9
2.967500	2258.9
2.971250	2283.3
2.975000	2242.9
2.978750	2368.6
2.982500	2277.1
2.986250	2290.8
2.990000	2260.9
2.993750	2299.9
2.997500	2266.4
3.001250	2261.4
3.005000	2262.3
3.008750	2232.3
3.012500	2246.4
3.016250	2236.8
3.020000	2219.7
3.023750	2246.0
3.027500	2241.7
3.031250	2307.1
3.035000	2203.5
3.038750	2240.7
3.042500	2201.7
3.046250	2244.8
3.050000	2355.0
3.053750	2239.6
3.057500	2229.9
3.061250	2208.7
3.065000	2174.2
3.068750	2188.3
3.072500	2254.6
3.076250	2292.0
3.080000	2328.9
3.083750	2214.4
3.087500	2191.3
3.091250	2291.2
3.095000	2245.7
3.098750	2184.4
3.102500	2163.9
3.106250	2232.4
3.110000	2199.1
3.113750	2226.7
3.117500	2308.0
3.121250	2214.2
3.125000	2248.7
3.128750	2256.2
3.132500	2234.6
3.136250	2206.8
3.140000	2210.0
3.143750	2172.0
3.147500	2106.7
3.151250	2200.8
3.155000	2175.3
3.158750	2188.1
3.162500	2144.2
3.166250	2153.3
3.170000	2191.9
3.173750	2115.3
3.177500	2167.8
3.181250	2131.4
3.185000	2119.0
3.188750	2134.4
3.192500	2210.5
3.196250	2219.5
3.200000	2118.4
3.203750	2260.2
3.207500	2171.8
3.211250	2139.0
3.215000	2162.4
3.218750	2248.1
3.222500	2149.5
3.226250	2056.0
3.230000	2132.6
3.233750	2074.3
3.237500	2078.6
3.241250	2220.5
3.245000	2123.3
3.248750	2105.6
3.252500	2137.8
3.256250	2137.9
3.260000	2117.7
3.263750	2151.9
3.267500	2107.9
3.271250	2150.4
3.275000	2119.9
3.278750	2048.7
3.282500	2155.2
3.286250	2151.5
3.290000	2100.7
3.293750	2052.7
3.297500	2138.3
3.301250	2115.1
3.305000	2070.4
3.308750	2112.1
3.312500	2172.3
3.316250	2185.5
3.320000	2068.3
3.323750	2131.2
3.327500	2093.9
3.331250	2064.9
3.335000	2148.4
3.338750	2011.5
3.342500	2053.6
3.346250	2158.9
3.350000	2020.5
3.353750	2126.9
3.357500	2100.3
3.361250	2043.9
3.365000	2116.5
3.368750	2069.2
3.372500	2062.5
3.376250	2095.7
3.380000	2078.6
3.383750	2061.8
3.387500	2081.9
3.391250	2095.2
3.395000	2111.8
3.398750	2101.6
3.402500	2038.0
3.406250	2033.9
3.410000	2050.6
3.413750	2120.0
3.417500	2097.7
3.421250	2068.4
3.425000	2011.2
3.428750	2065.6
3.432500	2042.3
3.436250	1993.2
3.440000	2105.3
3.443750	2006.5
3.447500	1955.5
3.451250	2016.6
3.455000	2093.2
3.458750	2031.1
3.462500	1993.3
3.466250	1932.1
3.470000	1938.4
3.473750	1965.4
3.477500	2015.5
3.481250	2027.9
3.485000	2089.1
3.488750	2036.5
3.492500	1966.2
3.496250	2040.9
3.500000	1975.0
3.503750	1969.2
3.507500	2018.6
3.511250	2051.3
3.515000	2008.9
3.518750	2010.1
3.522500	2035.3
3.526250	2017.7
3.530000	2044.5
3.533750	1980.8
3.537500	1987.8
3.541250	2067.6
3.545000	2008.7
3.548750	2006.6
3.552500	1986.0
3.556250	1954.0
3.560000	1931.2
3.563750	1952.1
3.567500	2025.2
3.571250	1966.5
3.575000	1955.5
3.578750	1968.1
3.582500	1985.9
3.586250	1942.0
3.590000	1893.4
3.593750	1976.5
3.597500	1929.5
3.601250	1927.3
3.605000	1931.7
3.608750	1870.8
3.612500	1930.6
3.616250	2002.9
3.620000	1964.3
3.623750	1959.3
3.627500	1930.6
3.631250	1895.8
3.635000	1945.7
3.638750	1974.3
3.642500	1934.1
3.646250	1939.7
3.650000	1940.8
3.653750	1921.5
3.657500	1985.0
3.661250	1940.1
3.665000	1863.7
3.668750	1969.5
3.672500	1895.3
3.676250	1941.4
3.680000	2016.2
3.683750	2012.4
3.687500	1909.5
3.691250	1959.4
3.695000	1943.5
3.698750	2013.1
3.702500	1913.3
3.706250	1887.9
3.710000	1948.8
3.713750	1930.2
3.717500	1956.9
3.721250	1899.7
3.725000	1864.4
3.728750	1883.5
3.732500	1861.6
3.736250	1948.2
3.740000	1877.5
3.743750	1974.1
3.747500	1943.0
3.751250	1853.0
3.755000	1952.3
3.758750	1902.1
3.762500	1899.2
3.766250	1978.3
3.770000	1872.6
3.773750	1863.9
3.777500	1911.2
3.781250	1885.1
3.785000	1903.7
3.788750	1846.3
3.792500	1905.6
3.796250	1923.8
3.800000	1839.0
3.803750	1869.8
3.807500	1869.3
3.811250	1857.6
3.815000	1857.0
3.818750	1880.2
3.822500	1850.8
3.826250	1871.2
3.830000	1908.6
3.833750	1886.2
3.837500	1924.4
3.841250	1820.1
3.845000	1818.4
3.848750	1891.5
3.852500	1864.1
3.856250	1853.9
3.860000	1847.5
3.863750	1834.2
3.867500	1914.8
3.871250	1873.8
3.875000	1824.0
3.878750	1827.5
3.882500	1847.1
3.886250	1761.9
3.890000	1860.9
3.893750	1869.5
3.897500	1817.6
3.901250	1845.2
3.905000	1790.7
3.908750	1830.7
3.912500	1879.2
3.916250	1828.7
3.920000	1824.2
3.923750	1793.1
3.927500	1853.3
3.931250	1784.4
3.935000	1847.0
3.938750	1835.6
3.942500	1791.1
3.946250	1772.2
3.950000	1851.1
3.953750	1719.9
3.957500	1769.5
3.961250	1867.4
3.965000	1854.3
3.968750	1875.5
3.972500	1806.4
3.976250	1754.0
3.980000	1836.0
3.983750	1837.3
3.987500	1848.8
3.991250	1781.7
3.995000	1816.1
3.998750	1849.5
4.002500	1721.6
4.006250	1788.2
4.010000	1753.3
4.013750	1803.4
4.017500	1827.0
4.021250	1730.3
4.025000	1841.9
4.028750	1806.8
4.032500	1793.7
4.036250	1770.6
4.040000	1808.5
4.043750	1835.9
4.047500	1703.1
4.051250	1736.6
4.055000	1771.8
4.058750	1775.5
4.062500	1820.7
4.066250	1716.8
4.070000	1741.8
4.073750	1858.4
4.077500	1752.2
4.081250	1778.3
4.085000	1720.0
4.088750	1851.0
4.092500	1837.3
4.096250	1706.5
4.100000	1760.2
4.103750	1742.9
4.107500	1767.0
4.111250	1750.5
4.115000	1707.7
4.118750	1777.6
4.122500	1753.7
4.126250	1731.4
4.130000	1813.6
4.133750	1720.1
4.137500	1739.7
4.141250	1696.4
4.145000	1732.4
4.148750	1754.9
4.152500	1673.1
4.156250	1725.0
4.160000	1786.3
4.163750	1800.4
4.167500	1727.5
4.171250	1724.4
4.175000	1667.5
4.178750	1797.9
4.182500	1721.3
4.186250	1698.1
4.190000	1730.7
4.193750	1653.9
4.197500	1780.0
4.201250	1706.2
4.205000	1690.5
4.208750	1750.4
4.212500	1748.4
4.216250	1702.8
4.220000	1732.9
4.223750	1754.3
4.227500	1748.5
4.231250	1724.5
4.235000	1701.2
4.238750	1732.5
4.242500	1719.9
4.246250	1726.9
4.250000	1782.2
4.253750	1752.7
4.257500	1741.2
4.261250	1687.8
4.265000	1764.9
4.268750	1698.7
4.272500	1709.1
4.276250	1641.3
4.280000	1657.1
4.283750	1725.5
4.287500	1670.7
4.291250	1740.8
4.295000	1647.9
4.298750	1617.2
4.302500	1721.8
4.306250	1751.0
4.310000	1679.9
4.313750	1638.6
4.317500	1674.8
4.321250	1675.3
4.325000	1722.8
4.328750	1763.2
4.332500	1707.8
4.336250	1673.5
4.340000	1700.9
4.343750	1730.6
4.347500	1634.0
4.351250	1647.6
4.355000	1645.5
4.358750	1632.7
4.362500	1641.9
4.366250	1717.2
4.370000	1701.9
4.373750	1664.6
4.377500	1662.8
4.381250	1719.4
4.385000	1720.7
4.388750	1667.4
4.392500	1720.9
4.396250	1680.3
4.400000	1672.8
4.403750	1633.5
4.407500	1625.0
4.411250	1720.6
4.415000	1628.4
4.418750	1643.2
4.422500	1638.8
4.426250	1583.7
4.430000	1675.7
4.433750	1706.0
4.437500	1654.4
4.441250	1636.3
4.445000	1671.5
4.448750	1679.7
4.452500	1594.1
4.456250	1606.1
4.460000	1713.9
4.463750	1588.2
4.467500	1577.7
4.471250	1646.5
4.475000	1649.5
4.478750	1652.5
4.482500	1657.5
4.486250	1576.3
4.490000	1602.9
4.493750	1622.9
4.497500	1702.3
4.501250	1605.1
4.505000	1544.3
4.508750	1582.7
4.512500	1671.0
4.516250	1677.6
4.520000	1641.6
4.523750	1605.1
4.527500	1628.1
4.531250	1654.8
4.535000	1602.5
4.538750	1635.8
4.542500	1644.5
4.546250	1604.6
4.550000	1653.2
4.553750	1656.8
4.557500	1645.7
4.561250	1554.2
4.565000	1623.3
4.568750	1625.5
4.572500	1589.6
4.576250	1659.1
4.580000	1554.2
4.583750	1595.2
4.587500	1612.7
4.591250	1618.0
4.595000	1635.4
4.598750	1569.8
4.602500	1630.0
4.606250	1633.2
4.610000	1551.6
4.613750	1591.5
4.617500	1535.1
4.621250	1591.2
4.625000	1636.8
4.628750	1598.2
4.632500	1562.3
4.636250	1534.7
4.640000	1594.3
4.643750	1533.2
4.647500	1577.8
4.651250	1634.4
4.655000	1647.3
4.658750	1596.5
4.662500	1550.4
4.666250	1611.1
4.670000	1619.6
4.673750	1607.8
4.677500	1537.5
4.681250	1593.0
4.685000	1572.1
4.688750	1574.2
4.692500	1577.1
4.696250	1531.1
4.700000	1499.9
4.703750	1613.0
4.707500	1573.4
4.711250	1547.4
4.715000	1592.8
4.718750	1548.1
4.722500	1530.6
4.726250	1515.3
4.730000	1562.4
4.733750	1633.7
4.737500	1626.5
4.741250	1531.7
4.745000	1524.5
4.748750	1550.8
4.752500	1541.2
4.756250	1480.6
4.760000	1572.8
4.763750	1486.7
4.767500	1549.4
4.771250	1587.3
4.775000	1525.1
4.778750	1554.5
4.782500	1559.7
4.786250	1535.3
4.790000	1568.7
4.793750	1491.5
4.797500	1541.0
4.801250	1590.2
4.805000	1549.0
4.808750	1564.3
4.812500	1538.1
4.816250	1495.0
4.820000	1546.7
4.823750	1551.2
4.827500	1513.8
4.831250	1560.4
4.835000	1640.6
4.838750	1543.5
4.842500	1587.3
4.846250	1600.9
4.850000	1528.6
4.853750	1546.5
4.857500	1530.7
4.861250	1556.8
4.865000	1480.3
4.868750	1557.9
4.872500	1581.3
4.876250	1495.4
4.880000	1516.3
4.883750	1573.1
4.887500	1547.7
4.891250	1484.0
4.895000	1511.2
4.898750	1502.5
4.902500	1513.8
4.906250	1463.1
4.910000	1493.9
4.913750	1569.3
4.917500	1520.9
4.921250	1502.1
4.925000	1483.1
4.928750	1491.8
4.932500	1474.6
4.936250	1529.8
4.940000	1527.4
4.943750	1503.1
4.947500	1465.1
4.951250	1522.2
4.955000	1526.9
4.958750	1452.7
4.962500	1481.3
4.966250	1481.7
4.970000	1587.4
4.973750	1503.7
4.977500	1426.1
4.981250	1494.4
4.985000	1514.9
4.988750	1398.6
4.992500	1494.9
4.996250	1453.2
5.000000	1484.0
5.003750	1540.8
5.007500	1470.9
5.011250	1476.9
5.015000	1468.6
5.018750	1494.7
5.022500	1437.6
5.026250	1408.3
5.030000	1446.3
5.033750	1411.2
5.037500	1524.6
5.041250	1510.8
5.045000	1457.2
5.048750	1512.9
5.052500	1527.6
5.056250	1495.3
5.060000	1478.6
5.063750	1482.3
5.067500	1468.8
5.071250	1462.3
5.075000	1446.3
5.078750	1536.7
5.082500	1533.0
5.086250	1520.0
5.090000	1434.4
5.093750	1458.6
5.097500	1461.2
5.101250	1481.9
5.105000	1483.8
5.108750	1532.5
5.112500	1406.2
5.116250	1473.9
5.120000	1495.9
5.123750	1538.9
5.127500	1474.5
5.131250	1489.8
5.135000	1453.1
5.138750	1449.5
5.142500	1429.2
5.146250	1494.0
5.150000	1429.9
5.153750	1441.9
5.157500	1493.0
5.161250	1481.3
5.165000	1480.7
5.168750	1451.0
5.172500	1440.8
5.176250	1539.4
5.180000	1444.9
5.183750	1471.5
5.187500	1480.5
5.191250	1487.4
5.195000	1457.7
5.198750	1432.0
5.202500	1475.8
5.206250	1505.3
5.210000	1420.5
5.213750	1508.8
5.217500	1425.3
5.221250	1466.4
5.225000	1442.0
5.228750	1452.0
5.232500	1485.0
5.236250	1417.7
5.240000	1436.7
5.243750	1452.3
5.247500	1420.3
5.251250	1500.0
5.255000	1444.1
5.258750	1470.7
5.262500	1510.3
5.266250	1436.8
5.270000	1450.1
5.273750	1506.2
5.277500	1441.6
5.281250	1472.3
5.285000	1486.5
5.288750	1436.1
5.292500	1433.6
5.296250	1559.3
5.300000	1470.9
5.303750	1458.5
5.307500	1397.9
5.311250	1422.7
5.315000	1451.2
5.318750	1476.6
5.322500	1386.7
5.326250	1505.5
5.330000	1402.9
5.333750	1356.1
5.337500	1438.7
5.341250	1392.1
5.345000	1399.1
5.348750	1447.4
5.352500	1453.3
5.356250	1419.2
5.360000	1431.1
5.363750	1443.7
5.367500	1421.2
5.371250	1426.0
5.375000	1430.5
5.378750	1386.7
5.382500	1396.1
5.386250	1430.6
5.390000	1413.8
5.393750	1420.4
5.397500	1425.5
5.401250	1420.5
5.405000	1402.8
5.408750	1349.9
5.412500	1379.6
5.416250	1402.1
5.420000	1400.3
5.423750	1462.7
5.427500	1512.6
5.431250	1438.3
5.435000	1351.2
5.438750	1422.1
5.442500	1408.8
5.446250	1354.7
5.450000	1397.5
5.453750	1454.8
5.457500	1381.5
5.461250	1437.3
5.465000	1378.2
5.468750	1474.3
5.472500	1434.5
5.476250	1311.8
5.480000	1390.6
5.483750	1363.1
5.487500	1397.7
5.491250	1401.8
5.495000	1412.9
5.498750	1336.9
5.502500	1385.2
5.506250	1425.4
5.510000	1373.9
5.513750	1390.6
5.517500	1379.7
5.521250	1362.7
5.525000	1457.2
5.528750	1355.4
5.532500	1475.8
5.536250	1335.9
5.540000	1427.6
5.543750	1312.0
5.547500	1450.4
5.551250	1463.8
5.555000	1393.2
5.558750	1337.4
5.562500	1442.7
5.566250	1383.6
5.570000	1432.8
5.573750	1417.7
5.577500	1446.3
5.581250	1433.2
5.585000	1386.6
5.588750	1395.2
5.592500	1368.4
5.596250	1319.1
5.600000	1367.7
5.603750	1378.8
5.607500	1421.1
5.611250	1367.6
5.615000	1348.2
5.618750	1344.4
5.622500	1427.2
5.626250	1313.3
5.630000	1337.0
5.633750	1408.9
5.637500	1408.6
5.641250	1447.3
5.645000	1398.4
5.648750	1386.5
5.652500	1341.1
5.656250	1361.0
5.660000	1439.2
5.663750	1369.9
5.667500	1345.0
5.671250	1497.9
5.675000	1415.9
5.678750	1378.5
5.682500	1411.8
5.686250	1406.8
5.690000	1442.8
5.693750	1422.7
5.697500	1459.3
5.701250	1479.7
5.705000	1495.2
5.708750	1476.2
5.712500	1435.3
5.716250	1448.7
5.720000	1476.0
5.723750	1446.9
5.727500	1420.8
5.731250	1403.1
5.735000	1424.3
5.738750	1350.0
5.742500	1277.1
5.746250	1366.2
5.750000	1342.3
5.753750	1387.1
5.757500	1360.6
5.761250	1362.3
5.765000	1415.5
5.768750	1350.0
5.772500	1347.0
5.776250	1386.9
5.780000	1399.1
5.783750	1346.5
5.787500	1340.9
5.791250	1318.2
5.795000	1373.1
5.798750	1363.1
5.802500	1302.4
5.806250	1416.3
5.810000	1396.5
5.813750	1281.4
5.817500	1318.3
5.821250	1357.1
5.825000	1362.5
5.828750	1331.4
5.832500	1370.8
5.836250	1383.1
5.840000	1345.1
5.843750	1413.9
5.847500	1336.4
5.851250	1388.5
5.855000	1340.7
5.858750	1321.3
5.862500	1363.5
5.866250	1339.7
5.870000	1353.8
5.873750	1353.5
5.877500	1358.5
5.881250	1346.5
5.885000	1360.0
5.888750	1357.3
5.892500	1365.9
5.896250	1308.9
5.900000	1329.4
5.903750	1321.0
5.907500	1281.0
5.911250	1350.9
5.915000	1333.4
5.918750	1357.6
5.922500	1379.0
5.926250	1383.0
5.930000	1307.4
5.933750	1296.1
5.937500	1364.2
5.941250	1253.7
5.945000	1270.6
5.948750	1348.7
5.952500	1327.1
5.956250	1323.6
5.960000	1314.7
5.963750	1335.1
5.967500	1335.9
5.971250	1229.7
5.975000	1246.2
5.978750	1309.2
5.982500	1292.1
5.986250	1353.3
5.990000	1353.7
5.993750	1242.0
5.997500	1338.8
6.001250	1359.2
6.005000	1355.5
6.008750	1434.8
6.012500	1337.0
6.016250	1307.4
6.020000	1206.2
6.023750	1246.1
6.027500	1322.7
6.031250	1306.3
6.035000	1345.5
6.038750	1253.5
6.042500	1252.0
6.046250	1368.6
6.050000	1287.0
6.053750	1281.5
6.057500	1317.7
6.061250	1221.0
6.065000	1215.9
6.068750	1393.0
6.072500	1351.3
6.076250	1420.0
6.080000	1327.2
6.083750	1278.3
6.087500	1308.2
6.091250	1358.5
6.095000	1302.8
6.098750	1306.4
6.102500	1424.9
6.106250	1345.4
6.110000	1279.1
6.113750	1330.9
6.117500	1325.6
6.121250	1257.8
6.125000	1292.4
6.128750	1365.4
6.132500	1347.6
6.136250	1394.4
6.140000	1346.2
6.143750	1254.5
6.147500	1228.9
6.151250	1284.4
6.155000	1317.8
6.158750	1308.3
6.162500	1326.5
6.166250	1328.0
6.170000	1306.7
6.173750	1336.2
6.177500	1324.9
6.181250	1328.4
6.185000	1295.7
6.188750	1281.5
6.192500	1310.5
6.196250	1288.3
6.200000	1277.1
6.203750	1340.6
6.207500	1354.7
6.211250	1315.1
6.215000	1325.8
6.218750	1286.1
6.222500	1329.0
6.226250	1328.4
6.230000	1292.3
6.233750	1304.4
6.237500	1294.1
6.241250	1288.2
6.245000	1293.7
6.248750	1326.8
6.252500	1274.7
6.256250	1308.3
6.260000	1306.6
6.263750	1243.2
6.267500	1284.3
6.271250	1260.4
6.275000	1255.6
6.278750	1307.8
6.282500	1323.5
6.286250	1294.0
6.290000	1331.1
6.293750	1294.7
6.297500	1318.9
6.301250	1302.3
6.305000	1332.2
6.308750	1256.5
6.312500	1329.0
6.316250	1216.2
6.320000	1292.2
6.323750	1291.7
6.327500	1251.4
6.331250	1314.7
6.335000	1322.0
6.338750	1316.6
6.342500	1276.6
6.346250	1311.6
6.350000	1251.9
6.353750	1258.8
6.357500	1275.3
6.361250	1229.1
6.365000	1337.7
6.368750	1253.8
6.372500	1268.4
6.376250	1239.3
6.380000	1280.8
6.383750	1265.8
6.387500	1289.2
6.391250	1300.6
6.395000	1224.1
6.398750	1199.0
6.402500	1281.8
6.406250	1248.0
6.410000	1242.4
6.413750	1280.8
6.417500	1263.3
6.421250	1302.1
6.425000	1307.6
6.428750	1222.9
6.432500	1295.0
6.436250	1237.4
6.440000	1238.3
6.443750	1237.2
6.447500	1251.5
6.451250	1236.3
6.455000	1273.9
6.458750	1252.2
6.462500	1238.3
6.466250	1240.3
6.470000	1274.7
6.473750	1302.4
6.477500	1243.9
6.481250	1316.2
6.485000	1307.5
6.488750	1335.2
6.492500	1228.7
6.496250	1246.8
6.500000	1261.6
6.503750	1278.9
6.507500	1246.3
6.511250	1271.3
6.515000	1276.8
6.518750	1275.7
6.522500	1290.7
6.526250	1231.8
6.530000	1297.6
6.533750	1233.9
6.537500	1275.4
6.541250	1351.4
6.545000	1306.0
6.548750	1227.4
6.552500	1307.2
6.556250	1283.2
6.560000	1349.0
6.563750	1209.4
6.567500	1231.1
6.571250	1240.8
6.575000	1257.7
6.578750	1226.7
6.582500	1258.6
6.586250	1286.4
6.590000	1296.0
6.593750	1259.2
6.597500	1314.1
6.601250	1274.4
6.605000	1303.5
6.608750	1308.4
6.612500	1265.3
6.616250	1232.7
6.620000	1270.2
6.623750	1305.1
6.627500	1264.8
6.631250	1267.9
6.635000	1258.9
6.638750	1241.6
6.642500	1272.4
6.646250	1226.0
6.650000	1292.1
6.653750	1248.9
6.657500	1200.2
6.661250	1172.7
6.665000	1276.0
6.668750	1313.5
6.672500	1283.8
6.676250	1264.6
6.680000	1288.4
6.683750	1280.5
6.687500	1313.9
6.691250	1260.2
6.695000	1307.5
6.698750	1245.0
6.702500	1233.9
6.706250	1221.2
6.710000	1302.2
6.713750	1258.8
6.717500	1274.7
6.721250	1238.4
6.725000	1268.8
6.728750	1211.1
6.732500	1275.6
6.736250	1248.4
6.740000	1236.6
6.743750	1238.7
6.747500	1246.1
6.751250	1178.3
6.755000	1276.0
6.758750	1270.6
6.762500	1220.9
6.766250	1266.8
6.770000	1222.4
6.773750	1282.2
6.777500	1319.7
6.781250	1254.7
6.785000	1238.3
6.788750	1278.3
6.792500	1305.1
6.796250	1242.8
6.800000	1281.8
6.803750	1212.9
6.807500	1229.4
6.811250	1305.7
6.815000	1218.8
6.818750	1214.4
6.822500	1280.7
6.826250	1237.8
6.830000	1206.0
6.833750	1208.5
6.837500	1227.8
6.841250	1253.8
6.845000	1220.5
6.848750	1286.4
6.852500	1271.1
6.856250	1235.2
6.860000	1183.4
6.863750	1200.4
6.867500	1266.3
6.871250	1200.8
6.875000	1192.9
6.878750	1254.3
6.882500	1296.0
6.886250	1238.8
6.890000	1231.6
6.893750	1247.7
6.897500	1226.6
6.901250	1209.8
6.905000	1269.6
6.908750	1197.0
6.912500	1218.6
6.916250	1258.1
6.920000	1298.0
6.923750	1252.5
6.927500	1276.2
6.931250	1195.1
6.935000	1249.6
6.938750	1285.6
6.942500	1234.0
6.946250	1211.7
6.950000	1201.3
6.953750	1229.3
6.957500	1237.9
6.961250	1278.7
6.965000	1303.5
6.968750	1243.8
6.972500	1204.4
6.976250	1159.5
6.980000	1211.4
6.983750	1240.5
6.987500	1254.9
6.991250	1278.5
6.995000	1208.0
6.998750	1258.8
7.002500	1227.7
7.006250	1212.4
7.010000	1302.4
7.013750	1231.8
7.017500	1248.5
7.021250	1238.5
7.025000	1250.5
7.028750	1225.4
7.032500	1215.5
7.036250	1255.3
7.040000	1240.8
7.043750	1220.3
7.047500	1213.8
7.051250	1241.2
7.055000	1213.1
7.058750	1231.2
7.062500	1241.0
7.066250	1231.7
7.070000	1262.2
7.073750	1270.7
7.077500	1224.8
7.081250	1196.9
7.085000	1244.3
7.088750	1261.5
7.092500	1294.9
7.096250	1199.4
7.100000	1279.5
7.103750	1206.0
7.107500	1236.1
7.111250	1194.0
7.115000	1247.5
7.118750	1259.8
7.122500	1262.9
7.126250	1202.7
7.130000	1216.4
7.133750	1269.8
7.137500	1218.7
7.141250	1216.8
7.145000	1226.2
7.148750	1177.4
7.152500	1177.1
7.156250	1247.7
7.160000	1228.3
7.163750	1259.5
7.167500	1240.5
7.171250	1203.7
7.175000	1191.0
7.178750	1233.9
7.182500	1225.2
7.186250	1228.9
7.190000	1231.7
7.193750	1268.4
7.197500	1256.3
7.201250	1244.0
7.205000	1184.3
7.208750	1214.1
7.212500	1272.8
7.216250	1277.4
7.220000	1264.6
7.223750	1230.6
7.227500	1229.5
7.231250	1210.5
7.235000	1239.0
7.238750	1286.9
7.242500	1237.4
7.246250	1255.1
7.250000	1274.7
7.253750	1233.0
7.257500	1268.7
7.261250	1224.7
7.265000	1248.1
7.268750	1291.3
7.272500	1171.4
7.276250	1245.0
7.280000	1251.1
7.283750	1217.5
7.287500	1242.5
7.291250	1188.2
7.295000	1213.3
7.298750	1240.4
7.302500	1219.9
7.306250	1181.6
7.310000	1215.9
7.313750	1208.6
7.317500	1237.7
7.321250	1203.1
7.325000	1253.0
7.328750	1223.9
7.332500	1206.9
7.336250	1283.1
7.340000	1259.8
7.343750	1267.6
7.347500	1268.8
7.351250	1179.3
7.355000	1230.5
7.358750	1269.1
7.362500	1221.4
7.366250	1183.2
7.370000	1171.4
7.373750	1187.4
7.377500	1253.4
7.381250	1209.9
7.385000	1238.7
7.388750	1187.9
7.392500	1259.0
7.396250	1200.5
7.400000	1219.9
7.403750	1224.8
7.407500	1219.1
7.411250	1215.0
7.415000	1163.8
7.418750	1200.1
7.422500	1177.4
7.426250	1283.4
7.430000	1259.5
7.433750	1223.7
7.437500	1216.6
7.441250	1222.9
7.445000	1180.8
7.448750	1197.1
7.452500	1219.2
7.456250	1240.1
7.460000	1219.9
7.463750	1224.7
7.467500	1219.8
7.471250	1196.1
7.475000	1159.9
7.478750	1223.4
7.482500	1276.0
7.486250	1213.6
7.490000	1164.7
7.493750	1206.9
7.497500	1201.2
7.501250	1243.3
7.505000	1206.1
7.508750	1246.7
7.512500	1253.7
7.516250	1230.3
7.520000	1169.7
7.523750	1192.7
7.527500	1199.9
7.531250	1180.1
7.535000	1196.3
7.538750	1196.2
7.542500	1210.7
7.546250	1216.4
7.550000	1235.1
7.553750	1227.6
7.557500	1209.2
7.561250	1165.8
7.565000	1189.3
7.568750	1234.0
7.572500	1233.8
7.576250	1276.2
7.580000	1169.6
7.583750	1196.8
7.587500	1235.6
7.591250	1177.8
7.595000	1192.5
7.598750	1201.8
7.602500	1215.6
7.606250	1189.4
7.610000	1203.7
7.613750	1219.6
7.617500	1195.1
7.621250	1193.1
7.625000	1173.1
7.628750	1208.1
7.632500	1207.7
7.636250	1188.6
7.640000	1194.0
7.643750	1182.0
7.647500	1245.0
7.651250	1229.3
7.655000	1219.6
7.658750	1194.0
7.662500	1201.5
7.666250	1219.4
7.670000	1229.4
7.673750	1224.3
7.677500	1156.4
7.681250	1211.0
7.685000	1191.4
7.688750	1141.8
7.692500	1218.3
7.696250	1192.1
7.700000	1182.4
7.703750	1151.5
7.707500	1202.7
7.711250	1257.1
7.715000	1200.6
7.718750	1180.2
7.722500	1158.8
7.726250	1224.1
7.730000	1206.1
7.733750	1103.2
7.737500	1173.4
7.741250	1195.6
7.745000	1146.1
7.748750	1170.0
7.752500	1162.8
7.756250	1154.3
7.760000	1232.8
7.763750	1210.3
7.767500	1162.7
7.771250	1187.2
7.775000	1227.0
7.778750	1190.1
7.782500	1171.6
7.786250	1208.0
7.790000	1198.7
7.793750	1199.5
7.797500	1212.0
7.801250	1159.8
7.805000	1208.0
7.808750	1204.6
7.812500	1201.1
7.816250	1235.6
7.820000	1185.0
7.823750	1218.8
7.827500	1236.1
7.831250	1209.6
7.835000	1180.8
7.838750	1183.8
7.842500	1164.8
7.846250	1215.3
7.850000	1171.9
7.853750	1214.8
7.857500	1271.3
7.861250	1195.5
7.865000	1167.0
7.868750	1236.8
7.872500	1173.9
7.876250	1152.1
7.880000	1208.7
7.883750	1177.8
7.887500	1129.9
7.891250	1108.2
7.895000	1149.3
7.898750	1171.4
7.902500	1196.4
7.906250	1234.9
7.910000	1272.4
7.913750	1234.3
7.917500	1247.7
7.921250	1187.6
7.925000	1129.8
7.928750	1236.6
7.932500	1162.4
7.936250	1169.3
7.940000	1220.1
7.943750	1186.1
7.947500	1204.8
7.951250	1217.4
7.955000	1156.1
7.958750	1161.2
7.962500	1180.1
7.966250	1237.2
7.970000	1242.6
7.973750	1234.6
7.977500	1168.0
7.981250	1241.5
7.985000	1235.0
7.988750	1238.6
7.992500	1231.1
7.996250	1335.0
8.000000	1228.1
8.003750	1165.1
8.007500	1194.0
8.011250	1234.0
8.015000	1259.1
8.018750	1251.1
8.022500	1193.8
8.026250	1277.7
8.030000	1223.8
8.033750	1174.3
8.037500	1246.6
8.041250	1153.0
8.045000	1152.3
8.048750	1252.7
8.052500	1281.7
8.056250	1232.7
8.060000	1160.7
8.063750	1204.2
8.067500	1256.5
8.071250	1204.1
8.075000	1226.6
8.078750	1221.3
8.082500	1223.2
8.086250	1240.8
8.090000	1176.4
8.093750	1212.1
8.097500	1181.7
8.101250	1145.7
8.105000	1268.4
8.108750	1244.0
8.112500	1253.9
8.116250	1188.8
8.120000	1226.6
8.123750	1200.2
8.127500	1193.4
8.131250	1202.8
8.135000	1186.1
8.138750	1244.9
8.142500	1216.2
8.146250	1228.4
8.150000	1233.0
8.153750	1215.7
8.157500	1211.5
8.161250	1202.9
8.165000	1190.7
8.168750	1208.5
8.172500	1162.9
8.176250	1264.8
8.180000	1181.1
8.183750	1200.8
8.187500	1186.5
8.191250	1280.6
8.195000	1275.7
8.198750	1224.3
8.202500	1169.1
8.206250	1229.6
8.210000	1213.9
8.213750	1192.9
8.217500	1157.5
8.221250	1186.8
8.225000	1243.5
8.228750	1225.8
8.232500	1219.7
8.236250	1270.0
8.240000	1188.9
8.243750	1201.1
8.247500	1170.8
8.251250	1231.1
8.255000	1236.0
8.258750	1246.4
8.262500	1166.4
8.266250	1214.4
8.270000	1127.8
8.273750	1245.5
8.277500	1183.8
8.281250	1238.7
8.285000	1153.3
8.288750	1158.9
8.292500	1200.4
8.296250	1243.7
8.300000	1222.7
8.303750	1189.6
8.307500	1208.7
8.311250	1195.7
8.315000	1204.2
8.318750	1197.0
8.322500	1170.9
8.326250	1238.3
8.330000	1183.8
8.333750	1224.2
8.337500	1170.1
8.341250	1212.3
8.345000	1164.6
8.348750	1218.2
8.352500	1201.2
8.356250	1171.9
8.360000	1229.6
8.363750	1224.6
8.367500	1157.8
8.371250	1287.5
8.375000	1237.4
8.378750	1242.0
8.382500	1155.9
8.386250	1205.4
8.390000	1218.6
8.393750	1308.1
8.397500	1207.7
8.401250	1238.5
8.405000	1210.3
8.408750	1231.9
8.412500	1202.6
8.416250	1208.3
8.420000	1221.7
8.423750	1254.0
8.427500	1237.6
8.431250	1241.9
8.435000	1226.8
8.438750	1180.5
8.442500	1210.9
8.446250	1224.7
8.450000	1191.6
8.453750	1171.1
8.457500	1190.7
8.461250	1228.2
8.465000	1235.5
8.468750	1252.3
8.472500	1247.7
8.476250	1220.0
8.480000	1165.4
8.483750	1192.6
8.487500	1148.6
8.491250	1155.8
8.495000	1183.4
8.498750	1249.9
8.502500	1199.2
8.506250	1173.3
8.510000	1242.0
8.513750	1261.3
8.517500	1167.8
8.521250	1248.5
8.525000	1174.0
8.528750	1224.0
8.532500	1217.9
8.536250	1242.5
8.540000	1212.4
8.543750	1191.0
8.547500	1213.7
8.551250	1210.5
8.555000	1197.3
8.558750	1241.9
8.562500	1228.8
8.566250	1222.8
8.570000	1271.3
8.573750	1243.9
8.577500	1281.4
8.581250	1248.8
8.585000	1239.4
8.588750	1260.1
8.592500	1227.6
8.596250	1182.8
8.600000	1191.0
8.603750	1265.4
8.607500	1259.9
8.611250	1240.8
8.615000	1169.7
8.618750	1208.1
8.622500	1229.5
8.626250	1242.9
8.630000	1254.8
8.633750	1301.9
8.637500	1257.6
8.641250	1247.2
8.645000	1273.4
8.648750	1267.8
8.652500	1237.9
8.656250	1292.9
8.660000	1296.6
8.663750	1186.5
8.667500	1229.3
8.671250	1304.8
8.675000	1256.1
8.678750	1242.0
8.682500	1240.0
8.686250	1308.3
8.690000	1305.7
8.693750	1269.5
8.697500	1254.0
8.701250	1311.3
8.705000	1254.0
8.708750	1260.7
8.712500	1289.5
8.716250	1309.3
8.720000	1344.4
8.723750	1273.6
8.727500	1237.8
8.731250	1279.4
8.735000	1292.7
8.738750	1228.1
8.742500	1262.8
8.746250	1244.5
8.750000	1280.1
8.753750	1287.7
8.757500	1326.4
8.761250	1294.7
8.765000	1262.8
8.768750	1240.8
8.772500	1339.7
8.776250	1300.1
8.780000	1299.0
8.783750	1287.9
8.787500	1244.6
8.791250	1338.5
8.795000	1358.5
8.798750	1276.2
8.802500	1331.4
8.806250	1283.3
8.810000	1255.3
8.813750	1282.1
8.817500	1302.2
8.821250	1358.3
8.825000	1325.4
8.828750	1363.7
8.832500	1372.4
8.836250	1394.1
8.840000	1379.3
8.843750	1412.2
8.847500	1411.3
8.851250	1398.2
8.855000	1502.9
8.858750	1427.4
8.862500	1374.0
8.866250	1457.7
8.870000	1461.9
8.873750	1510.2
8.877500	1503.7
8.881250	1454.4
8.885000	1527.5
8.888750	1505.6
8.892500	1507.6
8.896250	1581.9
8.900000	1558.4
8.903750	1610.0
8.907500	1643.7
8.911250	1613.6
8.915000	1659.8
8.918750	1697.6
8.922500	1672.3
8.926250	1700.7
8.930000	1711.4
8.933750	1771.1
8.937500	1832.7
8.941250	1889.4
8.945000	1892.9
8.948750	1958.0
8.952500	2097.1
8.956250	2161.9
8.960000	2174.3
8.963750	2239.2
8.967500	2367.5
8.971250	2466.6
8.975000	2636.4
8.978750	2759.1
8.982500	2887.7
8.986250	3118.2
8.990000	3345.8
8.993750	3468.8
8.997500	3694.3
9.001250	3863.8
9.005000	4087.8
9.008750	4245.3
9.012500	4464.5
9.016250	4664.5
9.020000	5042.0
9.023750	5058.1
9.027500	5137.6
9.031250	5247.0
9.035000	5352.6
9.038750	5498.8
9.042500	5420.5
9.046250	5524.5
9.050000	5669.7
9.053750	5507.2
9.057500	5436.4
9.061250	5584.7
9.065000	5594.9
9.068750	5380.1
9.072500	5364.3
9.076250	5469.6
9.080000	5298.5
9.083750	5146.9
9.087500	5324.9
9.091250	5086.2
9.095000	5071.6
9.098750	5024.9
9.102500	4910.2
9.106250	4782.9
9.110000	4707.3
9.113750	4504.6
9.117500	4436.2
9.121250	4255.6
9.125000	4201.4
9.128750	4010.4
9.132500	3963.2
9.136250	3778.8
9.140000	3567.8
9.143750	3553.6
9.147500	3397.2
9.151250	3236.1
9.155000	3119.2
9.158750	3059.5
9.162500	2883.1
9.166250	2768.4
9.170000	2772.3
9.173750	2645.5
9.177500	2525.2
9.181250	2454.1
9.185000	2435.9
9.188750	2387.8
9.192500	2234.2
9.196250	2103.4
9.200000	2130.0
9.203750	2079.9
9.207500	2092.2
9.211250	2004.9
9.215000	1879.4
9.218750	1875.0
9.222500	1918.1
9.226250	1842.5
9.230000	1822.4
9.233750	1762.1
9.237500	1718.3
9.241250	1714.4
9.245000	1694.4
9.248750	1706.0
9.252500	1650.3
9.256250	1587.9
9.260000	1624.6
9.263750	1579.3
9.267500	1562.5
9.271250	1509.3
9.275000	1531.8
9.278750	1508.3
9.282500	1552.6
9.286250	1449.1
9.290000	1446.4
9.293750	1491.8
9.297500	1461.3
9.301250	1432.3
9.305000	1426.6
9.308750	1401.3
9.312500	1407.7
9.316250	1402.0
9.320000	1382.2
9.323750	1435.9
9.327500	1355.4
9.331250	1390.1
9.335000	1420.4
9.338750	1394.3
9.342500	1362.9
9.346250	1354.3
9.350000	1384.6
9.353750	1344.1
9.357500	1331.1
9.361250	1376.9
9.365000	1436.7
9.368750	1305.6
9.372500	1307.4
9.376250	1336.8
9.380000	1386.5
9.383750	1334.4
9.387500	1357.9
9.391250	1305.9
9.395000	1280.2
9.398750	1316.8
9.402500	1351.0
9.406250	1304.6
9.410000	1326.9
9.413750	1279.2
9.417500	1328.4
9.421250	1262.3
9.425000	1291.9
9.428750	1261.6
9.432500	1262.7
9.436250	1278.4
9.440000	1290.4
9.443750	1298.2
9.447500	1265.9
9.451250	1277.5
9.455000	1286.3
9.458750	1274.8
9.462500	1274.2
9.466250	1274.9
9.470000	1280.2
9.473750	1255.9
9.477500	1290.3
9.481250	1295.5
9.485000	1243.2
9.488750	1202.3
9.492500	1278.0
9.496250	1268.5
[truncated: 18,801 more rows]
