# Supplementary material for: pdCIFplotter: visualizing powder diffraction data in pdCIF format
Source: J Appl Crystallogr. 2022 May 25;55(Pt 3):631–7. doi: 10.1107/S1600576722003478 (PMC9172038; doi:10.1107/S1600576722003478)
Supplement: Supplementary file 5 [file j-55-00631-sup5.zip › fourth/xy_data/LK-N1_120-120_mergeRollSum.xy]

2.000000	429.7
2.003750	400.5
2.007500	391.6
2.011250	405.4
2.015000	443.6
2.018750	422.8
2.022500	418.6
2.026250	437.1
2.030000	438.2
2.033750	442.2
2.037500	399.8
2.041250	399.4
2.045000	442.1
2.048750	463.0
2.052500	456.4
2.056250	410.7
2.060000	420.0
2.063750	441.7
2.067500	465.5
2.071250	425.1
2.075000	445.7
2.078750	442.4
2.082500	431.3
2.086250	455.6
2.090000	437.8
2.093750	468.8
2.097500	448.4
2.101250	458.1
2.105000	476.1
2.108750	499.4
2.112500	472.4
2.116250	489.3
2.120000	452.1
2.123750	424.0
2.127500	461.3
2.131250	484.9
2.135000	447.4
2.138750	492.1
2.142500	488.6
2.146250	494.6
2.150000	495.3
2.153750	424.3
2.157500	454.9
2.161250	472.4
2.165000	456.9
2.168750	484.0
2.172500	493.5
2.176250	474.0
2.180000	465.5
2.183750	463.2
2.187500	516.0
2.191250	507.8
2.195000	478.8
2.198750	533.7
2.202500	504.5
2.206250	484.6
2.210000	500.3
2.213750	514.6
2.217500	498.6
2.221250	473.8
2.225000	495.0
2.228750	500.9
2.232500	491.4
2.236250	488.2
2.240000	502.5
2.243750	529.3
2.247500	496.4
2.251250	526.7
2.255000	508.7
2.258750	532.8
2.262500	499.7
2.266250	509.3
2.270000	551.4
2.273750	531.6
2.277500	538.4
2.281250	552.4
2.285000	504.5
2.288750	555.9
2.292500	585.3
2.296250	582.6
2.300000	617.0
2.303750	591.7
2.307500	634.3
2.311250	643.0
2.315000	622.6
2.318750	649.4
2.322500	686.6
2.326250	677.5
2.330000	699.5
2.333750	710.2
2.337500	783.4
2.341250	755.6
2.345000	819.9
2.348750	780.5
2.352500	807.0
2.356250	770.0
2.360000	863.1
2.363750	868.6
2.367500	849.8
2.371250	877.9
2.375000	864.4
2.378750	963.1
2.382500	988.5
2.386250	956.8
2.390000	969.8
2.393750	951.6
2.397500	1034.9
2.401250	1033.3
2.405000	1094.9
2.408750	1063.4
2.412500	1105.2
2.416250	1104.4
2.420000	1092.7
2.423750	1084.4
2.427500	1204.0
2.431250	1190.5
2.435000	1245.6
2.438750	1261.3
2.442500	1242.3
2.446250	1326.3
2.450000	1364.1
2.453750	1431.6
2.457500	1416.6
2.461250	1461.5
2.465000	1479.4
2.468750	1553.6
2.472500	1616.9
2.476250	1596.8
2.480000	1583.5
2.483750	1664.1
2.487500	1731.9
2.491250	1738.3
2.495000	1701.3
2.498750	1763.6
2.502500	1869.6
2.506250	1893.6
2.510000	2023.0
2.513750	2034.1
2.517500	2051.1
2.521250	2060.4
2.525000	2147.8
2.528750	2161.4
2.532500	2238.3
2.536250	2262.3
2.540000	2241.5
2.543750	2305.7
2.547500	2353.3
2.551250	2394.3
2.555000	2348.3
2.558750	2475.5
2.562500	2419.6
2.566250	2344.5
2.570000	2453.1
2.573750	2482.8
2.577500	2466.6
2.581250	2466.6
2.585000	2478.3
2.588750	2463.4
2.592500	2460.6
2.596250	2451.0
2.600000	2440.4
2.603750	2472.3
2.607500	2513.9
2.611250	2476.1
2.615000	2411.1
2.618750	2362.1
2.622500	2456.1
2.626250	2410.5
2.630000	2372.8
2.633750	2454.7
2.637500	2457.6
2.641250	2442.5
2.645000	2483.0
2.648750	2532.2
2.652500	2487.7
2.656250	2457.5
2.660000	2530.7
2.663750	2465.6
2.667500	2485.4
2.671250	2519.0
2.675000	2416.7
2.678750	2468.8
2.682500	2373.9
2.686250	2388.9
2.690000	2445.8
2.693750	2585.4
2.697500	2406.0
2.701250	2454.8
2.705000	2465.5
2.708750	2480.9
2.712500	2451.1
2.716250	2502.6
2.720000	2483.8
2.723750	2352.9
2.727500	2401.1
2.731250	2378.8
2.735000	2442.2
2.738750	2465.9
2.742500	2417.0
2.746250	2367.8
2.750000	2398.0
2.753750	2382.6
2.757500	2409.6
2.761250	2397.6
2.765000	2402.7
2.768750	2323.3
2.772500	2407.7
2.776250	2384.9
2.780000	2411.1
2.783750	2406.1
2.787500	2357.6
2.791250	2410.1
2.795000	2337.8
2.798750	2434.9
2.802500	2407.1
2.806250	2441.1
2.810000	2357.0
2.813750	2360.3
2.817500	2346.7
2.821250	2360.5
2.825000	2326.2
2.828750	2339.1
2.832500	2327.4
2.836250	2369.9
2.840000	2369.7
2.843750	2359.3
2.847500	2370.2
2.851250	2384.9
2.855000	2432.2
2.858750	2348.7
2.862500	2330.8
2.866250	2308.4
2.870000	2334.1
2.873750	2319.9
2.877500	2360.0
2.881250	2306.3
2.885000	2324.0
2.888750	2398.3
2.892500	2276.3
2.896250	2366.6
2.900000	2256.0
2.903750	2279.1
2.907500	2272.2
2.911250	2309.1
2.915000	2300.5
2.918750	2349.7
2.922500	2291.4
2.926250	2372.9
2.930000	2335.0
2.933750	2288.2
2.937500	2268.9
2.941250	2227.1
2.945000	2296.4
2.948750	2310.9
2.952500	2241.8
2.956250	2318.2
2.960000	2276.0
2.963750	2253.9
2.967500	2294.3
2.971250	2292.2
2.975000	2226.6
2.978750	2258.6
2.982500	2195.6
2.986250	2264.4
2.990000	2298.4
2.993750	2229.9
2.997500	2343.4
3.001250	2230.3
3.005000	2224.0
3.008750	2258.5
3.012500	2362.6
3.016250	2357.5
3.020000	2152.9
3.023750	2260.3
3.027500	2220.5
3.031250	2184.4
3.035000	2213.7
3.038750	2159.8
3.042500	2289.8
3.046250	2285.2
3.050000	2174.1
3.053750	2285.6
3.057500	2287.6
3.061250	2261.1
3.065000	2153.4
3.068750	2209.2
3.072500	2301.0
3.076250	2215.9
3.080000	2264.2
3.083750	2189.6
3.087500	2277.9
3.091250	2184.3
3.095000	2192.4
3.098750	2185.2
3.102500	2179.1
3.106250	2132.5
3.110000	2274.2
3.113750	2199.5
3.117500	2184.0
3.121250	2187.5
3.125000	2173.1
3.128750	2258.0
3.132500	2213.2
3.136250	2202.3
3.140000	2188.8
3.143750	2181.6
3.147500	2224.2
3.151250	2078.1
3.155000	2210.2
3.158750	2178.8
3.162500	2163.7
3.166250	2210.6
3.170000	2150.6
3.173750	2156.1
3.177500	2133.6
3.181250	2135.5
3.185000	2145.5
3.188750	2134.8
3.192500	2123.5
3.196250	2081.1
3.200000	2182.4
3.203750	2188.5
3.207500	2196.3
3.211250	2135.9
3.215000	2079.6
3.218750	2200.3
3.222500	2235.3
3.226250	2168.9
3.230000	2160.1
3.233750	2156.4
3.237500	2127.5
3.241250	2095.2
3.245000	2111.7
3.248750	2107.2
3.252500	2109.6
3.256250	2233.3
3.260000	2092.8
3.263750	2083.0
3.267500	2133.5
3.271250	2075.4
3.275000	2092.2
3.278750	2082.3
3.282500	2119.1
3.286250	2137.2
3.290000	2066.8
3.293750	2025.1
3.297500	2101.6
3.301250	2050.5
3.305000	2042.9
3.308750	2100.8
3.312500	2083.5
3.316250	2107.3
3.320000	2097.1
3.323750	2091.3
3.327500	2113.0
3.331250	2036.6
3.335000	2068.6
3.338750	2094.3
3.342500	2092.3
3.346250	2094.1
3.350000	2010.9
3.353750	1995.0
3.357500	2029.8
3.361250	1982.2
3.365000	1985.4
3.368750	2070.4
3.372500	2135.8
3.376250	2116.7
3.380000	2015.7
3.383750	2074.1
3.387500	2030.3
3.391250	2074.9
3.395000	2068.8
3.398750	2066.4
3.402500	2083.0
3.406250	2083.5
3.410000	2032.6
3.413750	2034.4
3.417500	2012.1
3.421250	2042.6
3.425000	1999.8
3.428750	2086.6
3.432500	1999.7
3.436250	1981.2
3.440000	2009.2
3.443750	2088.3
3.447500	2008.5
3.451250	1975.5
3.455000	2042.9
3.458750	2036.2
3.462500	2046.0
3.466250	2001.7
3.470000	2031.5
3.473750	1990.1
3.477500	2049.0
3.481250	2031.7
3.485000	1999.1
3.488750	1976.1
3.492500	1944.2
3.496250	2006.2
3.500000	1966.1
3.503750	1956.9
3.507500	1972.2
3.511250	2007.2
3.515000	2069.8
3.518750	1989.6
3.522500	1927.4
3.526250	2083.7
3.530000	1960.3
3.533750	2022.2
3.537500	1996.7
3.541250	1923.5
3.545000	1887.5
3.548750	1908.5
3.552500	1973.8
3.556250	1895.3
3.560000	2044.9
3.563750	2021.1
3.567500	1925.4
3.571250	1931.0
3.575000	1962.4
3.578750	1929.8
3.582500	1973.3
3.586250	1929.6
3.590000	2021.6
3.593750	1965.6
3.597500	1992.1
3.601250	2012.7
3.605000	1932.4
3.608750	1946.5
3.612500	1891.2
3.616250	1929.6
3.620000	1897.4
3.623750	1891.8
3.627500	1929.1
3.631250	1981.4
3.635000	1906.0
3.638750	1983.2
3.642500	1957.8
3.646250	1960.2
3.650000	1986.8
3.653750	1916.7
3.657500	1979.7
3.661250	1941.0
3.665000	1930.8
3.668750	2001.9
3.672500	1928.0
3.676250	1884.7
3.680000	1915.4
3.683750	1879.4
3.687500	1982.3
3.691250	2005.5
3.695000	1937.2
3.698750	1974.1
3.702500	1919.2
3.706250	1926.4
3.710000	1933.3
3.713750	1880.5
3.717500	1881.4
3.721250	1914.5
3.725000	1865.7
3.728750	1893.8
3.732500	1898.1
3.736250	1855.8
3.740000	1940.9
3.743750	1909.0
3.747500	1972.1
3.751250	1857.0
3.755000	1845.6
3.758750	1955.2
3.762500	1896.4
3.766250	1897.3
3.770000	1896.4
3.773750	1945.5
3.777500	1943.4
3.781250	1853.9
3.785000	1900.4
3.788750	1955.7
3.792500	1869.7
3.796250	1824.2
3.800000	1935.4
3.803750	1937.1
3.807500	1803.5
3.811250	1848.1
3.815000	1798.5
3.818750	1786.1
3.822500	1822.0
3.826250	1821.5
3.830000	1825.8
3.833750	1819.4
3.837500	1807.2
3.841250	1810.0
3.845000	1798.5
3.848750	1935.3
3.852500	1875.8
3.856250	1805.1
3.860000	1842.7
3.863750	1816.0
3.867500	1857.0
3.871250	1854.0
3.875000	1843.8
3.878750	1822.4
3.882500	1820.4
3.886250	1854.2
3.890000	1862.0
3.893750	1818.4
3.897500	1776.6
3.901250	1815.4
3.905000	1867.2
3.908750	1820.1
3.912500	1804.1
3.916250	1802.5
3.920000	1905.5
3.923750	1768.6
3.927500	1789.4
3.931250	1822.2
3.935000	1776.4
3.938750	1756.1
3.942500	1806.8
3.946250	1856.9
3.950000	1736.1
3.953750	1778.3
3.957500	1788.6
3.961250	1793.7
3.965000	1735.1
3.968750	1846.1
3.972500	1728.0
3.976250	1759.1
3.980000	1807.4
3.983750	1829.9
3.987500	1832.9
3.991250	1833.5
3.995000	1802.1
3.998750	1790.2
4.002500	1787.5
4.006250	1710.4
4.010000	1819.4
4.013750	1792.7
4.017500	1776.5
4.021250	1750.2
4.025000	1795.7
4.028750	1714.7
4.032500	1742.6
4.036250	1769.9
4.040000	1839.2
4.043750	1767.1
4.047500	1783.8
4.051250	1747.0
4.055000	1828.4
4.058750	1779.0
4.062500	1774.5
4.066250	1724.1
4.070000	1746.7
4.073750	1847.0
4.077500	1800.7
4.081250	1787.3
4.085000	1765.3
4.088750	1772.1
4.092500	1761.3
4.096250	1740.9
4.100000	1741.2
4.103750	1781.9
4.107500	1726.1
4.111250	1749.6
4.115000	1682.9
4.118750	1731.2
4.122500	1792.7
4.126250	1736.7
4.130000	1810.7
4.133750	1685.9
4.137500	1740.4
4.141250	1743.4
4.145000	1742.5
4.148750	1788.2
4.152500	1680.6
4.156250	1778.0
4.160000	1764.8
4.163750	1771.7
4.167500	1697.0
4.171250	1743.8
4.175000	1686.6
4.178750	1708.3
4.182500	1713.7
4.186250	1761.4
4.190000	1782.6
4.193750	1598.2
4.197500	1745.1
4.201250	1691.0
4.205000	1702.4
4.208750	1717.4
4.212500	1686.9
4.216250	1749.3
4.220000	1710.3
4.223750	1702.2
4.227500	1749.0
4.231250	1728.2
4.235000	1665.4
4.238750	1671.7
4.242500	1680.1
4.246250	1704.9
4.250000	1717.4
4.253750	1674.2
4.257500	1737.1
4.261250	1695.4
4.265000	1697.8
4.268750	1681.5
4.272500	1720.2
4.276250	1721.4
4.280000	1740.7
4.283750	1718.6
4.287500	1734.7
4.291250	1698.3
4.295000	1695.1
4.298750	1728.1
4.302500	1680.9
4.306250	1665.1
4.310000	1740.4
4.313750	1702.5
4.317500	1711.7
4.321250	1699.2
4.325000	1653.0
4.328750	1685.7
4.332500	1667.1
4.336250	1640.7
4.340000	1641.4
4.343750	1639.1
4.347500	1737.7
4.351250	1648.2
4.355000	1664.1
4.358750	1653.9
4.362500	1638.5
4.366250	1656.8
4.370000	1707.0
4.373750	1610.1
4.377500	1643.7
4.381250	1591.1
4.385000	1613.0
4.388750	1652.0
4.392500	1636.3
4.396250	1597.0
4.400000	1632.5
4.403750	1627.5
4.407500	1661.8
4.411250	1719.0
4.415000	1687.4
4.418750	1637.4
4.422500	1610.4
4.426250	1617.7
4.430000	1686.3
4.433750	1657.3
4.437500	1618.4
4.441250	1594.3
4.445000	1630.4
4.448750	1590.8
4.452500	1646.7
4.456250	1646.1
4.460000	1635.5
4.463750	1668.3
4.467500	1601.4
4.471250	1628.9
4.475000	1633.0
4.478750	1629.5
4.482500	1670.9
4.486250	1616.8
4.490000	1587.7
4.493750	1591.9
4.497500	1565.3
4.501250	1615.0
4.505000	1598.0
4.508750	1580.7
4.512500	1657.7
4.516250	1623.7
4.520000	1650.6
4.523750	1629.6
4.527500	1584.5
4.531250	1593.0
4.535000	1632.0
4.538750	1640.7
4.542500	1646.0
4.546250	1560.2
4.550000	1596.3
4.553750	1673.4
4.557500	1629.8
4.561250	1548.3
4.565000	1596.6
4.568750	1588.3
4.572500	1612.9
4.576250	1644.1
4.580000	1619.9
4.583750	1626.1
4.587500	1588.2
4.591250	1613.5
4.595000	1637.1
4.598750	1643.6
4.602500	1617.6
4.606250	1637.5
4.610000	1634.6
4.613750	1665.7
4.617500	1606.3
4.621250	1623.8
4.625000	1559.7
4.628750	1625.9
4.632500	1563.8
4.636250	1546.4
4.640000	1597.7
4.643750	1535.1
4.647500	1575.0
4.651250	1604.7
4.655000	1592.9
4.658750	1593.5
4.662500	1596.0
4.666250	1568.4
4.670000	1586.6
4.673750	1596.1
4.677500	1619.5
4.681250	1579.1
4.685000	1575.5
4.688750	1566.3
4.692500	1574.9
4.696250	1540.3
4.700000	1486.9
4.703750	1546.0
4.707500	1594.4
4.711250	1631.3
4.715000	1620.3
4.718750	1550.9
4.722500	1575.0
4.726250	1568.1
4.730000	1595.6
4.733750	1600.7
4.737500	1590.4
4.741250	1530.7
4.745000	1582.7
4.748750	1560.6
4.752500	1527.0
4.756250	1539.1
4.760000	1544.7
4.763750	1499.9
4.767500	1611.7
4.771250	1602.0
4.775000	1525.8
4.778750	1533.3
4.782500	1530.2
4.786250	1588.0
4.790000	1563.5
4.793750	1524.4
4.797500	1527.6
4.801250	1464.9
4.805000	1515.0
4.808750	1590.7
4.812500	1530.6
4.816250	1575.8
4.820000	1569.8
4.823750	1524.7
4.827500	1510.0
4.831250	1496.2
4.835000	1488.9
4.838750	1498.3
4.842500	1488.6
4.846250	1502.3
4.850000	1582.5
4.853750	1530.5
4.857500	1532.0
4.861250	1528.8
4.865000	1573.9
4.868750	1510.9
4.872500	1472.1
4.876250	1559.3
4.880000	1514.2
4.883750	1548.6
4.887500	1542.8
4.891250	1515.0
4.895000	1488.0
4.898750	1542.4
4.902500	1495.2
4.906250	1462.5
4.910000	1463.8
4.913750	1527.3
4.917500	1491.2
4.921250	1403.1
4.925000	1475.3
4.928750	1520.8
4.932500	1411.0
4.936250	1487.9
4.940000	1479.1
4.943750	1442.2
4.947500	1418.0
4.951250	1488.5
4.955000	1557.7
4.958750	1440.5
4.962500	1517.2
4.966250	1553.3
4.970000	1515.3
4.973750	1475.3
4.977500	1494.3
4.981250	1550.3
4.985000	1499.1
4.988750	1486.9
4.992500	1439.1
4.996250	1467.3
5.000000	1583.1
5.003750	1496.4
5.007500	1429.2
5.011250	1419.5
5.015000	1497.9
5.018750	1491.7
5.022500	1509.8
5.026250	1498.1
5.030000	1469.9
5.033750	1520.0
5.037500	1461.9
5.041250	1469.5
5.045000	1533.6
5.048750	1498.8
5.052500	1479.7
5.056250	1436.6
5.060000	1388.2
5.063750	1516.9
5.067500	1475.1
5.071250	1462.0
5.075000	1490.9
5.078750	1426.0
5.082500	1525.8
5.086250	1492.7
5.090000	1457.1
5.093750	1411.6
5.097500	1460.2
5.101250	1489.8
5.105000	1459.0
5.108750	1472.5
5.112500	1464.7
5.116250	1474.7
5.120000	1439.0
5.123750	1424.0
5.127500	1416.3
5.131250	1413.2
5.135000	1412.5
5.138750	1408.9
5.142500	1474.0
5.146250	1449.4
5.150000	1472.1
5.153750	1430.1
5.157500	1476.6
5.161250	1481.2
5.165000	1465.4
5.168750	1461.8
5.172500	1484.0
5.176250	1412.2
5.180000	1450.2
5.183750	1446.3
5.187500	1423.4
5.191250	1458.8
5.195000	1428.2
5.198750	1477.2
5.202500	1453.8
5.206250	1429.4
5.210000	1447.7
5.213750	1442.9
5.217500	1449.4
5.221250	1457.7
5.225000	1442.9
5.228750	1406.6
5.232500	1438.5
5.236250	1479.0
5.240000	1456.2
5.243750	1522.5
5.247500	1499.6
5.251250	1434.4
5.255000	1490.5
5.258750	1478.0
5.262500	1466.2
5.266250	1468.6
5.270000	1482.9
5.273750	1464.0
5.277500	1405.3
5.281250	1487.7
5.285000	1411.4
5.288750	1408.2
5.292500	1454.2
5.296250	1420.0
5.300000	1420.2
5.303750	1420.1
5.307500	1446.0
5.311250	1496.3
5.315000	1380.1
5.318750	1385.4
5.322500	1493.0
5.326250	1476.9
5.330000	1408.0
5.333750	1438.4
5.337500	1410.0
5.341250	1441.6
5.345000	1428.0
5.348750	1508.2
5.352500	1431.5
5.356250	1403.6
5.360000	1397.3
5.363750	1424.1
5.367500	1361.5
5.371250	1437.0
5.375000	1438.2
5.378750	1431.8
5.382500	1431.1
5.386250	1435.5
5.390000	1380.4
5.393750	1431.8
5.397500	1382.6
5.401250	1355.4
5.405000	1403.8
5.408750	1415.6
5.412500	1389.3
5.416250	1445.4
5.420000	1428.1
5.423750	1356.1
5.427500	1497.1
5.431250	1411.5
5.435000	1367.7
5.438750	1389.5
5.442500	1438.0
5.446250	1403.9
5.450000	1466.7
5.453750	1365.4
5.457500	1382.0
5.461250	1348.4
5.465000	1404.2
5.468750	1420.0
5.472500	1387.1
5.476250	1436.5
5.480000	1373.2
5.483750	1457.5
5.487500	1380.1
5.491250	1431.3
5.495000	1309.4
5.498750	1417.7
5.502500	1412.9
5.506250	1363.3
5.510000	1446.7
5.513750	1343.2
5.517500	1394.9
5.521250	1409.3
5.525000	1454.6
5.528750	1466.8
5.532500	1420.3
5.536250	1396.0
5.540000	1385.1
5.543750	1394.2
5.547500	1338.3
5.551250	1368.9
5.555000	1393.8
5.558750	1355.8
5.562500	1386.2
5.566250	1412.8
5.570000	1415.2
5.573750	1418.5
5.577500	1483.4
5.581250	1328.8
5.585000	1412.0
5.588750	1390.5
5.592500	1466.2
5.596250	1386.8
5.600000	1302.3
5.603750	1410.4
5.607500	1444.4
5.611250	1513.6
5.615000	1473.9
5.618750	1426.6
5.622500	1365.2
5.626250	1369.0
5.630000	1373.4
5.633750	1351.0
5.637500	1440.1
5.641250	1362.5
5.645000	1386.1
5.648750	1280.5
5.652500	1349.5
5.656250	1357.6
5.660000	1361.7
5.663750	1362.2
5.667500	1387.3
5.671250	1456.2
5.675000	1474.1
5.678750	1380.2
5.682500	1355.2
5.686250	1449.6
5.690000	1492.7
5.693750	1447.9
5.697500	1453.8
5.701250	1412.7
5.705000	1453.3
5.708750	1537.3
5.712500	1433.0
5.716250	1513.0
5.720000	1435.5
5.723750	1396.5
5.727500	1419.6
5.731250	1421.9
5.735000	1360.6
5.738750	1416.7
5.742500	1353.2
5.746250	1420.6
5.750000	1338.0
5.753750	1395.2
5.757500	1381.6
5.761250	1396.4
5.765000	1403.4
5.768750	1336.3
5.772500	1383.0
5.776250	1348.9
5.780000	1336.2
5.783750	1381.5
5.787500	1362.9
5.791250	1283.3
5.795000	1333.8
5.798750	1336.1
5.802500	1360.4
5.806250	1417.4
5.810000	1335.0
5.813750	1381.5
5.817500	1319.0
5.821250	1324.9
5.825000	1375.7
5.828750	1370.7
5.832500	1370.6
5.836250	1363.9
5.840000	1330.8
5.843750	1415.3
5.847500	1315.9
5.851250	1365.9
5.855000	1322.1
5.858750	1306.0
5.862500	1366.7
5.866250	1370.8
5.870000	1352.2
5.873750	1298.7
5.877500	1342.1
5.881250	1327.1
5.885000	1336.3
5.888750	1316.2
5.892500	1321.6
5.896250	1348.2
5.900000	1322.3
5.903750	1370.7
5.907500	1377.5
5.911250	1392.8
5.915000	1277.0
5.918750	1286.4
5.922500	1400.3
5.926250	1405.5
5.930000	1352.4
5.933750	1315.9
5.937500	1308.7
5.941250	1343.9
5.945000	1321.6
5.948750	1321.7
5.952500	1275.1
5.956250	1350.8
5.960000	1321.3
5.963750	1338.4
5.967500	1327.8
5.971250	1403.0
5.975000	1286.0
5.978750	1242.5
5.982500	1310.0
5.986250	1321.7
5.990000	1389.4
5.993750	1277.3
5.997500	1267.5
6.001250	1304.0
6.005000	1284.0
6.008750	1307.1
6.012500	1255.2
6.016250	1219.1
6.020000	1295.3
6.023750	1325.1
6.027500	1365.4
6.031250	1358.1
6.035000	1291.5
6.038750	1297.7
6.042500	1296.6
6.046250	1286.5
6.050000	1375.5
6.053750	1313.9
6.057500	1275.7
6.061250	1276.0
6.065000	1262.5
6.068750	1287.7
6.072500	1251.8
6.076250	1226.9
6.080000	1273.5
6.083750	1288.4
6.087500	1304.0
6.091250	1349.5
6.095000	1259.7
6.098750	1323.1
6.102500	1316.3
6.106250	1345.1
6.110000	1307.0
6.113750	1304.0
6.117500	1368.1
6.121250	1329.6
6.125000	1277.8
6.128750	1249.2
6.132500	1312.8
6.136250	1318.3
6.140000	1297.7
6.143750	1354.5
6.147500	1296.8
6.151250	1248.4
6.155000	1315.7
6.158750	1378.1
6.162500	1356.7
6.166250	1301.3
6.170000	1290.7
6.173750	1286.8
6.177500	1310.0
6.181250	1363.7
6.185000	1267.1
6.188750	1282.5
6.192500	1252.6
6.196250	1283.9
6.200000	1278.9
6.203750	1335.6
6.207500	1263.9
6.211250	1327.2
6.215000	1354.9
6.218750	1297.4
6.222500	1273.0
6.226250	1256.1
6.230000	1279.8
6.233750	1278.5
6.237500	1247.5
6.241250	1275.3
6.245000	1321.6
6.248750	1258.4
6.252500	1303.9
6.256250	1293.4
6.260000	1302.5
6.263750	1212.0
6.267500	1305.5
6.271250	1325.5
6.275000	1290.6
6.278750	1283.2
6.282500	1252.1
6.286250	1302.9
6.290000	1317.4
6.293750	1191.1
6.297500	1309.9
6.301250	1341.8
6.305000	1281.2
6.308750	1279.7
6.312500	1320.4
6.316250	1270.7
6.320000	1233.1
6.323750	1306.2
6.327500	1288.2
6.331250	1296.8
6.335000	1329.7
6.338750	1230.8
6.342500	1280.1
6.346250	1302.7
6.350000	1265.7
6.353750	1226.0
6.357500	1243.3
6.361250	1262.5
6.365000	1249.2
6.368750	1279.0
6.372500	1299.4
6.376250	1218.2
6.380000	1265.0
6.383750	1256.4
6.387500	1293.0
6.391250	1282.0
6.395000	1310.3
6.398750	1262.1
6.402500	1252.7
6.406250	1349.4
6.410000	1268.2
6.413750	1292.8
6.417500	1292.3
6.421250	1262.2
6.425000	1258.5
6.428750	1297.3
6.432500	1288.5
6.436250	1278.5
6.440000	1267.7
6.443750	1285.5
6.447500	1261.6
6.451250	1251.1
6.455000	1269.4
6.458750	1237.7
6.462500	1233.2
6.466250	1242.7
6.470000	1259.0
6.473750	1301.2
6.477500	1305.4
6.481250	1227.3
6.485000	1264.8
6.488750	1284.2
6.492500	1233.7
6.496250	1212.5
6.500000	1266.5
6.503750	1255.8
6.507500	1268.0
6.511250	1245.8
6.515000	1314.3
6.518750	1199.2
6.522500	1259.7
6.526250	1299.7
6.530000	1279.2
6.533750	1267.6
6.537500	1305.3
6.541250	1331.1
6.545000	1273.9
6.548750	1291.2
6.552500	1301.3
6.556250	1267.7
6.560000	1292.0
6.563750	1255.7
6.567500	1270.9
6.571250	1282.1
6.575000	1290.7
6.578750	1302.8
6.582500	1273.9
6.586250	1212.7
6.590000	1256.5
6.593750	1212.1
6.597500	1264.6
6.601250	1239.9
6.605000	1286.0
6.608750	1255.8
6.612500	1225.8
6.616250	1260.8
6.620000	1258.6
6.623750	1218.0
6.627500	1283.2
6.631250	1232.3
6.635000	1286.6
6.638750	1225.5
6.642500	1288.1
6.646250	1292.6
6.650000	1244.4
6.653750	1256.5
6.657500	1242.8
6.661250	1244.8
6.665000	1231.8
6.668750	1238.7
6.672500	1307.6
6.676250	1303.8
6.680000	1285.1
6.683750	1211.1
6.687500	1275.4
6.691250	1279.3
6.695000	1266.1
6.698750	1237.1
6.702500	1285.7
6.706250	1236.2
6.710000	1254.3
6.713750	1275.2
6.717500	1273.6
6.721250	1237.6
6.725000	1281.6
6.728750	1305.1
6.732500	1294.0
6.736250	1273.9
6.740000	1288.9
6.743750	1209.0
6.747500	1239.1
6.751250	1272.9
6.755000	1281.1
6.758750	1250.7
6.762500	1337.2
6.766250	1234.5
6.770000	1268.8
6.773750	1237.8
6.777500	1322.0
6.781250	1261.1
6.785000	1316.9
6.788750	1272.1
6.792500	1231.3
6.796250	1268.5
6.800000	1250.0
6.803750	1248.8
6.807500	1306.8
6.811250	1272.7
6.815000	1221.3
6.818750	1233.2
6.822500	1304.3
6.826250	1340.3
6.830000	1229.9
6.833750	1221.2
6.837500	1246.9
6.841250	1245.9
6.845000	1319.7
6.848750	1266.5
6.852500	1240.6
6.856250	1260.0
6.860000	1267.4
6.863750	1256.0
6.867500	1256.1
6.871250	1203.3
6.875000	1236.7
6.878750	1242.5
6.882500	1212.6
6.886250	1266.7
6.890000	1215.5
6.893750	1280.5
6.897500	1312.0
6.901250	1270.5
6.905000	1227.1
6.908750	1245.9
6.912500	1241.7
6.916250	1235.3
6.920000	1221.6
6.923750	1222.5
6.927500	1233.7
6.931250	1175.0
6.935000	1237.4
6.938750	1266.7
6.942500	1297.6
6.946250	1276.3
6.950000	1279.7
6.953750	1195.5
6.957500	1186.9
6.961250	1218.3
6.965000	1250.5
6.968750	1208.2
6.972500	1180.5
6.976250	1254.2
6.980000	1234.2
6.983750	1200.6
6.987500	1235.7
6.991250	1221.8
6.995000	1295.2
6.998750	1255.1
7.002500	1185.5
7.006250	1181.4
7.010000	1265.9
7.013750	1236.0
7.017500	1222.8
7.021250	1232.6
7.025000	1267.0
7.028750	1184.6
7.032500	1252.6
7.036250	1229.3
7.040000	1226.5
7.043750	1200.8
7.047500	1242.0
7.051250	1193.4
7.055000	1231.1
7.058750	1199.1
7.062500	1218.4
7.066250	1229.9
7.070000	1218.6
7.073750	1178.9
7.077500	1219.5
7.081250	1211.6
7.085000	1177.7
7.088750	1264.8
7.092500	1215.8
7.096250	1182.3
7.100000	1232.9
7.103750	1226.7
7.107500	1223.7
7.111250	1201.7
7.115000	1202.3
7.118750	1203.5
7.122500	1244.6
7.126250	1184.1
7.130000	1239.1
7.133750	1172.2
7.137500	1201.1
7.141250	1244.0
7.145000	1208.3
7.148750	1212.2
7.152500	1226.9
7.156250	1215.5
7.160000	1229.6
7.163750	1228.0
7.167500	1249.7
7.171250	1182.5
7.175000	1216.8
7.178750	1311.1
7.182500	1247.3
7.186250	1279.6
7.190000	1251.0
7.193750	1201.0
7.197500	1256.4
7.201250	1219.6
7.205000	1219.1
7.208750	1234.0
7.212500	1231.2
7.216250	1222.0
7.220000	1254.0
7.223750	1221.3
7.227500	1179.8
7.231250	1189.2
7.235000	1234.0
7.238750	1229.7
7.242500	1230.2
7.246250	1264.4
7.250000	1167.6
7.253750	1260.1
7.257500	1227.1
7.261250	1212.2
7.265000	1217.6
7.268750	1195.0
7.272500	1221.6
7.276250	1229.6
7.280000	1282.0
7.283750	1204.4
7.287500	1176.0
7.291250	1206.6
7.295000	1256.2
7.298750	1270.2
7.302500	1217.9
7.306250	1228.3
7.310000	1229.0
7.313750	1234.5
7.317500	1198.8
7.321250	1229.2
7.325000	1221.9
7.328750	1244.4
7.332500	1223.0
7.336250	1160.3
7.340000	1197.1
7.343750	1197.6
7.347500	1189.5
7.351250	1187.5
7.355000	1253.5
7.358750	1171.5
7.362500	1188.6
7.366250	1277.9
7.370000	1234.3
7.373750	1267.3
7.377500	1238.3
7.381250	1230.6
7.385000	1214.4
7.388750	1223.2
7.392500	1215.0
7.396250	1206.5
7.400000	1199.8
7.403750	1280.5
7.407500	1219.7
7.411250	1143.8
7.415000	1209.0
7.418750	1165.2
7.422500	1188.8
7.426250	1201.1
7.430000	1236.3
7.433750	1207.1
7.437500	1208.7
7.441250	1233.6
7.445000	1220.1
7.448750	1244.0
7.452500	1201.9
7.456250	1149.5
7.460000	1193.6
7.463750	1214.8
7.467500	1205.5
7.471250	1237.6
7.475000	1229.0
7.478750	1238.1
7.482500	1236.5
7.486250	1189.7
7.490000	1236.4
7.493750	1191.4
7.497500	1215.6
7.501250	1196.2
7.505000	1241.4
7.508750	1229.5
7.512500	1185.2
7.516250	1165.7
7.520000	1214.5
7.523750	1230.0
7.527500	1169.6
7.531250	1201.5
7.535000	1180.7
7.538750	1213.2
7.542500	1225.9
7.546250	1165.8
7.550000	1177.7
7.553750	1203.3
7.557500	1211.9
7.561250	1160.0
7.565000	1148.0
7.568750	1238.5
7.572500	1223.2
7.576250	1239.8
7.580000	1253.4
7.583750	1209.4
7.587500	1167.9
7.591250	1214.3
7.595000	1233.0
7.598750	1197.2
7.602500	1174.3
7.606250	1231.5
7.610000	1170.6
7.613750	1162.6
7.617500	1228.4
7.621250	1244.3
7.625000	1246.7
7.628750	1224.2
7.632500	1188.1
7.636250	1130.2
7.640000	1208.7
7.643750	1237.0
7.647500	1226.2
7.651250	1203.9
7.655000	1217.9
7.658750	1258.9
7.662500	1244.1
7.666250	1209.4
7.670000	1183.0
7.673750	1238.8
7.677500	1231.0
7.681250	1210.6
7.685000	1196.6
7.688750	1222.2
7.692500	1215.0
7.696250	1229.8
7.700000	1226.1
7.703750	1229.3
7.707500	1229.5
7.711250	1230.2
7.715000	1249.4
7.718750	1192.5
7.722500	1189.1
7.726250	1198.1
7.730000	1254.4
7.733750	1212.4
7.737500	1150.0
7.741250	1198.9
7.745000	1231.5
7.748750	1200.7
7.752500	1245.1
7.756250	1158.4
7.760000	1182.1
7.763750	1281.7
7.767500	1216.9
7.771250	1234.5
7.775000	1254.4
7.778750	1184.1
7.782500	1219.0
7.786250	1200.8
7.790000	1188.5
7.793750	1221.2
7.797500	1221.7
7.801250	1265.0
7.805000	1194.0
7.808750	1202.7
7.812500	1208.9
7.816250	1175.0
7.820000	1205.2
7.823750	1242.4
7.827500	1168.4
7.831250	1263.8
7.835000	1282.3
7.838750	1218.7
7.842500	1142.2
7.846250	1210.8
7.850000	1223.7
7.853750	1202.3
7.857500	1179.4
7.861250	1215.4
7.865000	1170.9
7.868750	1176.2
7.872500	1235.2
7.876250	1212.9
7.880000	1142.3
7.883750	1224.5
7.887500	1242.3
7.891250	1200.0
7.895000	1220.2
7.898750	1196.7
7.902500	1148.5
7.906250	1178.2
7.910000	1167.4
7.913750	1189.9
7.917500	1184.6
7.921250	1242.4
7.925000	1203.3
7.928750	1210.5
7.932500	1225.8
7.936250	1158.2
7.940000	1158.4
7.943750	1242.6
7.947500	1197.6
7.951250	1178.4
7.955000	1173.3
7.958750	1196.8
7.962500	1210.4
7.966250	1196.4
7.970000	1224.5
7.973750	1214.0
7.977500	1202.6
7.981250	1155.5
7.985000	1258.7
7.988750	1209.2
7.992500	1195.1
7.996250	1196.7
8.000000	1224.0
8.003750	1200.1
8.007500	1231.0
8.011250	1241.1
8.015000	1238.3
8.018750	1193.3
8.022500	1248.9
8.026250	1219.3
8.030000	1233.9
8.033750	1191.1
8.037500	1178.5
8.041250	1196.7
8.045000	1171.4
8.048750	1209.1
8.052500	1174.5
8.056250	1157.7
8.060000	1177.2
8.063750	1194.0
8.067500	1245.5
8.071250	1218.0
8.075000	1164.5
8.078750	1169.9
8.082500	1186.2
8.086250	1239.7
8.090000	1216.2
8.093750	1155.3
8.097500	1127.7
8.101250	1224.3
8.105000	1213.7
8.108750	1282.5
8.112500	1195.2
8.116250	1135.6
8.120000	1194.4
8.123750	1219.1
8.127500	1215.5
8.131250	1171.1
8.135000	1169.5
8.138750	1196.6
8.142500	1142.7
8.146250	1149.5
8.150000	1177.6
8.153750	1175.7
8.157500	1196.5
8.161250	1218.9
8.165000	1152.9
8.168750	1130.7
8.172500	1253.0
8.176250	1228.9
8.180000	1240.8
8.183750	1211.3
8.187500	1094.5
8.191250	1197.6
8.195000	1201.3
8.198750	1270.3
8.202500	1157.5
8.206250	1187.0
8.210000	1221.4
8.213750	1227.4
8.217500	1183.3
8.221250	1142.3
8.225000	1276.8
8.228750	1218.7
8.232500	1216.3
8.236250	1191.0
8.240000	1194.8
8.243750	1210.8
8.247500	1213.7
8.251250	1251.4
8.255000	1215.4
8.258750	1227.7
8.262500	1252.8
8.266250	1228.9
8.270000	1222.0
8.273750	1216.3
8.277500	1222.5
8.281250	1263.0
8.285000	1214.1
8.288750	1170.0
8.292500	1185.2
8.296250	1232.1
8.300000	1189.0
8.303750	1238.5
8.307500	1221.6
8.311250	1217.0
8.315000	1176.4
8.318750	1169.0
8.322500	1185.7
8.326250	1287.8
8.330000	1188.1
8.333750	1185.3
8.337500	1175.5
8.341250	1250.3
8.345000	1196.9
8.348750	1147.8
8.352500	1244.1
8.356250	1245.4
8.360000	1217.5
8.363750	1174.5
8.367500	1294.8
8.371250	1171.4
8.375000	1167.8
8.378750	1251.2
8.382500	1224.6
8.386250	1192.8
8.390000	1178.5
8.393750	1199.7
8.397500	1156.4
8.401250	1185.0
8.405000	1230.6
8.408750	1190.0
8.412500	1186.0
8.416250	1155.6
8.420000	1137.5
8.423750	1238.1
8.427500	1150.8
8.431250	1234.5
8.435000	1155.5
8.438750	1203.5
8.442500	1216.6
8.446250	1178.6
8.450000	1231.5
8.453750	1236.5
8.457500	1154.5
8.461250	1249.8
8.465000	1257.3
8.468750	1245.0
8.472500	1209.6
8.476250	1237.8
8.480000	1216.0
8.483750	1190.4
8.487500	1195.2
8.491250	1208.2
8.495000	1224.4
8.498750	1260.2
8.502500	1181.3
8.506250	1163.4
8.510000	1173.9
8.513750	1197.1
8.517500	1229.1
8.521250	1248.0
8.525000	1201.1
8.528750	1243.3
8.532500	1191.9
8.536250	1191.5
8.540000	1251.6
8.543750	1240.6
8.547500	1164.6
8.551250	1238.6
8.555000	1267.7
8.558750	1270.3
8.562500	1241.2
8.566250	1195.6
8.570000	1202.3
8.573750	1262.8
8.577500	1199.1
8.581250	1181.3
8.585000	1214.5
8.588750	1267.4
8.592500	1264.4
8.596250	1259.4
8.600000	1230.5
8.603750	1229.5
8.607500	1230.4
8.611250	1221.1
8.615000	1234.5
8.618750	1240.6
8.622500	1214.3
8.626250	1270.1
8.630000	1291.7
8.633750	1280.1
8.637500	1212.8
8.641250	1217.3
8.645000	1231.5
8.648750	1236.9
8.652500	1202.3
8.656250	1197.1
8.660000	1248.2
8.663750	1270.7
8.667500	1214.6
8.671250	1253.3
8.675000	1265.0
8.678750	1245.3
8.682500	1256.1
8.686250	1222.0
8.690000	1220.1
8.693750	1238.0
8.697500	1231.7
8.701250	1255.3
8.705000	1265.9
8.708750	1283.1
8.712500	1355.9
8.716250	1254.6
8.720000	1240.1
8.723750	1306.2
8.727500	1281.2
8.731250	1264.6
8.735000	1308.9
8.738750	1304.0
8.742500	1319.1
8.746250	1305.9
8.750000	1275.8
8.753750	1251.4
8.757500	1320.1
8.761250	1302.0
8.765000	1308.9
8.768750	1293.2
8.772500	1305.7
8.776250	1319.1
8.780000	1319.4
8.783750	1320.0
8.787500	1361.2
8.791250	1335.5
8.795000	1334.3
8.798750	1308.4
8.802500	1309.2
8.806250	1349.2
8.810000	1293.1
8.813750	1370.8
8.817500	1333.0
8.821250	1369.1
8.825000	1283.1
8.828750	1336.9
8.832500	1390.3
8.836250	1315.8
8.840000	1368.7
8.843750	1487.9
8.847500	1380.4
8.851250	1381.9
8.855000	1395.9
8.858750	1391.2
8.862500	1438.0
8.866250	1408.7
8.870000	1469.2
8.873750	1480.7
8.877500	1440.0
8.881250	1477.8
8.885000	1490.1
8.888750	1460.4
8.892500	1491.5
8.896250	1561.2
8.900000	1549.1
8.903750	1498.2
8.907500	1564.4
8.911250	1620.6
8.915000	1620.7
8.918750	1664.4
8.922500	1706.2
8.926250	1719.3
8.930000	1777.6
8.933750	1735.0
8.937500	1800.0
8.941250	1869.6
8.945000	1859.3
8.948750	1963.7
8.952500	2033.8
8.956250	2153.1
8.960000	2203.8
8.963750	2319.2
8.967500	2335.3
8.971250	2476.1
8.975000	2580.8
8.978750	2629.4
8.982500	2912.5
8.986250	3018.8
8.990000	3283.4
8.993750	3504.2
8.997500	3557.7
9.001250	3749.5
9.005000	3914.1
9.008750	4140.4
9.012500	4471.1
9.016250	4689.2
9.020000	4856.8
9.023750	5069.5
9.027500	5177.3
9.031250	5229.0
9.035000	5294.3
9.038750	5238.6
9.042500	5425.3
9.046250	5467.7
9.050000	5511.1
9.053750	5445.3
9.057500	5314.8
9.061250	5540.7
9.065000	5566.1
9.068750	5289.6
9.072500	5383.3
9.076250	5434.0
9.080000	5338.9
9.083750	5209.9
9.087500	5107.0
9.091250	5065.7
9.095000	5079.9
9.098750	4963.7
9.102500	4838.7
9.106250	4803.6
9.110000	4575.4
9.113750	4472.8
9.117500	4524.9
9.121250	4224.2
9.125000	4139.5
9.128750	4031.1
9.132500	3928.7
9.136250	3806.1
9.140000	3683.6
9.143750	3549.3
9.147500	3381.7
9.151250	3313.8
9.155000	3154.7
9.158750	2996.6
9.162500	2938.7
9.166250	2852.2
9.170000	2806.4
9.173750	2678.0
9.177500	2523.2
9.181250	2444.1
9.185000	2359.9
9.188750	2342.7
9.192500	2260.5
9.196250	2125.9
9.200000	2118.8
9.203750	2134.8
9.207500	2023.8
9.211250	1915.1
9.215000	1928.3
9.218750	1884.1
9.222500	1899.6
9.226250	1807.1
9.230000	1849.8
9.233750	1798.3
9.237500	1739.2
9.241250	1704.6
9.245000	1723.9
9.248750	1613.5
9.252500	1617.8
9.256250	1599.5
9.260000	1568.9
9.263750	1606.2
9.267500	1532.3
9.271250	1584.5
9.275000	1583.1
9.278750	1509.8
9.282500	1528.2
9.286250	1503.0
9.290000	1515.4
9.293750	1454.0
9.297500	1447.1
9.301250	1446.1
9.305000	1444.7
9.308750	1400.8
9.312500	1387.6
9.316250	1407.8
9.320000	1495.5
9.323750	1396.1
9.327500	1395.4
9.331250	1411.9
9.335000	1382.4
9.338750	1370.2
9.342500	1375.7
9.346250	1345.3
9.350000	1386.1
9.353750	1363.1
9.357500	1340.9
9.361250	1268.5
9.365000	1368.8
9.368750	1307.1
9.372500	1365.4
9.376250	1384.7
9.380000	1317.8
9.383750	1306.1
9.387500	1331.3
9.391250	1314.4
9.395000	1313.0
9.398750	1340.5
9.402500	1307.8
9.406250	1338.7
9.410000	1339.1
9.413750	1266.1
9.417500	1318.8
9.421250	1300.9
9.425000	1300.9
9.428750	1253.9
9.432500	1295.0
9.436250	1311.7
9.440000	1308.0
9.443750	1276.3
9.447500	1262.9
9.451250	1343.3
9.455000	1269.3
9.458750	1220.9
9.462500	1292.0
9.466250	1296.9
9.470000	1258.6
9.473750	1267.8
9.477500	1308.7
9.481250	1289.7
9.485000	1247.2
9.488750	1288.4
9.492500	1268.6
9.496250	1319.0
[truncated: 18,801 more rows]
