# Supplementary material for: pdCIFplotter: visualizing powder diffraction data in pdCIF format
Source: J Appl Crystallogr. 2022 May 25;55(Pt 3):631–7. doi: 10.1107/S1600576722003478 (PMC9172038; doi:10.1107/S1600576722003478)
Supplement: Supplementary file 5 [file j-55-00631-sup5.zip › fourth/xy_data/LK-N1_p1_038.parab]

Wed Nov 21 13:37:53 EST 2007
run=38 
acquisition time =   10.000 second(s)
SR10BM01ICH01:I_RAW_MON        10046463 
SR11BCM01:CURRENT_MONITOR      87.3665 
SR10BM01DCM01:KEV_MON          12.4013 
SR10BM01DCM01:UBRAGG_MON       9.17345 
SR10BM01DCM01:BRAGG_MTR_OFFSET_MON 0.063 
SR10BM01MIR01:RADIUS_MON       18.0001 
SR10BM01MIR02:RADIUS_MON       5.2 
SR10BM01HU02IOC01:DIF01_B_MTR.RBV 80.9875 
SR10BM01HU02IOC01:DIF01_B_MTR.OFF -44.2206 
SR10BM01HU02IOC01:DIF01_Y_MTR.RBV 0.44991 
