# Supplementary material for: pdCIFplotter: visualizing powder diffraction data in pdCIF format
Source: J Appl Crystallogr. 2022 May 25;55(Pt 3):631–7. doi: 10.1107/S1600576722003478 (PMC9172038; doi:10.1107/S1600576722003478)
Supplement: Supplementary file 6 [file j-55-00631-sup6.zip]

Archive with 14 entries (14 files):
- mini/multi_list.cif
- mini/multi_list.inp
- mini/multi_many.cif
- mini/multi_many.inp
- mini/multi_one.cif
- mini/multi_one.inp
- mini/single_list.cif
- mini/single_list.inp
- mini/single_many_1.cif
- mini/single_many_1.inp
- mini/single_many_2.cif
- mini/single_many_2.inp
- mini/single_one.cif
- mini/single_one.inp
