# Supplementary material for: pdCIFplotter: visualizing powder diffraction data in pdCIF format
Source: J Appl Crystallogr. 2022 May 25;55(Pt 3):631–7. doi: 10.1107/S1600576722003478 (PMC9172038; doi:10.1107/S1600576722003478)
Supplement: Supplementary file 6 [file j-55-00631-sup6.zip › mini/multi_one.cif]

#######	Begin powder crystal structure	#######
data_Selenium_0
_pd_block_id	Selenium_0
# The diffractogram block id loop is at the end of the datablock.
_pd_phase_name Selenium
_cell_length_a  3.9
_cell_length_b  3.9
_cell_length_c  3.1
_cell_angle_alpha 90
_cell_angle_beta  90
_cell_angle_gamma 120
_cell_volume 40.8339638
_cell_formula_units_Z	  3
_chemical_formula_weight	78.96
_chemical_formula_sum	Se
_exptl_crystal_density_diffrn	9.63288219
_exptl_absorpt_coefficient_mu	76.8790162
_diffrn_radiation_wavelength	1.540596000
_cell_measurement_theta_min	5
_cell_measurement_theta_max	35
_space_group_name_H-M_alt R-3m
loop_
	_space_group_symop_id
	_space_group_symop_operation_xyz
	  1 'x, y, z '
	  2 '-x, -y, -z '
	  3 '-x+y, -x, z '
	  4 '-x+y, y, z '
	  5 '-y, -x, z '
	  6 '-y, x-y, z '
	  7 'y, -x+y, -z '
	  8 'y, x, -z '
	  9 'x-y, -y, -z '
	 10 'x-y, x, -z '
	 11 '-x, -x+y, -z '
	 12 'x, x-y, z '
	 13 'x-1/3, y+1/3, z+1/3 '
	 14 '-x-1/3, -y+1/3, -z+1/3 '
	 15 '-x+y-1/3, -x+1/3, z+1/3 '
	 16 '-x+y-1/3, y+1/3, z+1/3 '
	 17 '-y-1/3, -x+1/3, z+1/3 '
	 18 '-y-1/3, x-y+1/3, z+1/3 '
	 19 'y-1/3, -x+y+1/3, -z+1/3 '
	 20 'y-1/3, x+1/3, -z+1/3 '
	 21 'x-y-1/3, -y+1/3, -z+1/3 '
	 22 'x-y-1/3, x+1/3, -z+1/3 '
	 23 '-x-1/3, -x+y+1/3, -z+1/3 '
	 24 'x-1/3, x-y+1/3, z+1/3 '
	 25 'x+1/3, y-1/3, z-1/3 '
	 26 '-x+1/3, -y-1/3, -z-1/3 '
	 27 '-x+y+1/3, -x-1/3, z-1/3 '
	 28 '-x+y+1/3, y-1/3, z-1/3 '
	 29 '-y+1/3, -x-1/3, z-1/3 '
	 30 '-y+1/3, x-y-1/3, z-1/3 '
	 31 'y+1/3, -x+y-1/3, -z-1/3 '
	 32 'y+1/3, x-1/3, -z-1/3 '
	 33 'x-y+1/3, -y-1/3, -z-1/3 '
	 34 'x-y+1/3, x-1/3, -z-1/3 '
	 35 '-x+1/3, -x+y-1/3, -z-1/3 '
	 36 'x+1/3, x-y-1/3, z-1/3 '
loop_
	_atom_site_label
	_atom_site_type_symbol
	_atom_site_site_symmetry_multiplicity
	_atom_site_fract_x
	_atom_site_fract_y
	_atom_site_fract_z
	_atom_site_occupancy
	_atom_site_B_iso_or_equiv
Se1 Se   3 0 0 0 1 1
loop_
	_geom_bond_atom_site_label_1
	_geom_bond_atom_site_label_2
	_geom_bond_distance
	_geom_bond_site_symmetry_1
	_geom_bond_site_symmetry_2
	Se1       Se1       2.47745 1_555  25_555
	Se1       Se1       2.47745 1_555  13_545
	Se1       Se1       2.47745 1_555  13_555
	Se1       Se1       2.47745 1_555  25_565
	Se1       Se1       2.47745 1_555  13_655
	Se1       Se1       2.47745 1_555  25_455
	Se1       Se1       3.05632 1_555  25_456
	Se1       Se1       3.05632 1_555  13_654
	Se1       Se1       3.05632 1_555  25_556
	Se1       Se1       3.05632 1_555  13_554
	Se1       Se1       3.05632 1_555  25_566
	Se1       Se1       3.05632 1_555  13_544
	Se1       Se1       3.10000 1_555   1_556
	Se1       Se1       3.10000 1_555   1_554
	loop_
		_geom_angle_atom_site_label_1
		_geom_angle_atom_site_label_2
		_geom_angle_atom_site_label_3
		_geom_angle
		_geom_angle_site_symmetry_1
		_geom_angle_site_symmetry_2
		_geom_angle_site_symmetry_3
	Se1       Se1       Se1        76.170    13_545 1_555  25_555
	Se1       Se1       Se1        103.830   13_555 1_555  13_545
	Se1       Se1       Se1        180.000   13_555 1_555  25_555
	Se1       Se1       Se1        76.170    25_565 1_555  13_555
	Se1       Se1       Se1        180.000   25_565 1_555  13_545
	Se1       Se1       Se1        103.830   25_565 1_555  25_555
	Se1       Se1       Se1        76.170    13_655 1_555  25_565
	Se1       Se1       Se1        103.830   13_655 1_555  13_555
	Se1       Se1       Se1        103.830   13_655 1_555  13_545
	Se1       Se1       Se1        76.170    13_655 1_555  25_555
	Se1       Se1       Se1        180.000   25_455 1_555  13_655
	Se1       Se1       Se1        103.830   25_455 1_555  25_565
	Se1       Se1       Se1        76.170    25_455 1_555  13_555
	Se1       Se1       Se1        76.170    25_455 1_555  13_545
	Se1       Se1       Se1        103.830   25_455 1_555  25_555
	Se1       Se1       Se1        67.198    25_456 1_555  25_455
	Se1       Se1       Se1        112.802   25_456 1_555  13_655
	Se1       Se1       Se1        128.085   25_456 1_555  25_565
	Se1       Se1       Se1        51.915    25_456 1_555  13_555
	Se1       Se1       Se1        51.915    25_456 1_555  13_545
	Se1       Se1       Se1        128.085   25_456 1_555  25_555
	Se1       Se1       Se1        180.000   13_654 1_555  25_456
	Se1       Se1       Se1        112.802   13_654 1_555  25_455
	Se1       Se1       Se1        67.198    13_654 1_555  13_655
	Se1       Se1       Se1        51.915    13_654 1_555  25_565
	Se1       Se1       Se1        128.085   13_654 1_555  13_555
	Se1       Se1       Se1        128.085   13_654 1_555  13_545
	Se1       Se1       Se1        51.915    13_654 1_555  25_555
	Se1       Se1       Se1        100.711   25_556 1_555  13_654
	Se1       Se1       Se1        79.289    25_556 1_555  25_456
	Se1       Se1       Se1        128.085   25_556 1_555  25_455
	Se1       Se1       Se1        51.915    25_556 1_555  13_655
	Se1       Se1       Se1        128.085   25_556 1_555  25_565
	Se1       Se1       Se1        112.802   25_556 1_555  13_555
	Se1       Se1       Se1        51.915    25_556 1_555  13_545
	Se1       Se1       Se1        67.198    25_556 1_555  25_555
	Se1       Se1       Se1        180.000   13_554 1_555  25_556
	Se1       Se1       Se1        79.289    13_554 1_555  13_654
	Se1       Se1       Se1        100.711   13_554 1_555  25_456
	Se1       Se1       Se1        51.915    13_554 1_555  25_455
	Se1       Se1       Se1        128.085   13_554 1_555  13_655
	Se1       Se1       Se1        51.915    13_554 1_555  25_565
	Se1       Se1       Se1        67.198    13_554 1_555  13_555
	Se1       Se1       Se1        128.085   13_554 1_555  13_545
	Se1       Se1       Se1        112.802   13_554 1_555  25_555
	Se1       Se1       Se1        100.711   25_566 1_555  13_554
	Se1       Se1       Se1        79.289    25_566 1_555  25_556
	Se1       Se1       Se1        100.711   25_566 1_555  13_654
	Se1       Se1       Se1        79.289    25_566 1_555  25_456
	Se1       Se1       Se1        128.085   25_566 1_555  25_455
	Se1       Se1       Se1        51.915    25_566 1_555  13_655
	Se1       Se1       Se1        67.198    25_566 1_555  25_565
	Se1       Se1       Se1        51.915    25_566 1_555  13_555
	Se1       Se1       Se1        112.802   25_566 1_555  13_545
	Se1       Se1       Se1        128.085   25_566 1_555  25_555
	Se1       Se1       Se1        180.000   13_544 1_555  25_566
	Se1       Se1       Se1        79.289    13_544 1_555  13_554
	Se1       Se1       Se1        100.711   13_544 1_555  25_556
	Se1       Se1       Se1        79.289    13_544 1_555  13_654
	Se1       Se1       Se1        100.711   13_544 1_555  25_456
	Se1       Se1       Se1        51.915    13_544 1_555  25_455
	Se1       Se1       Se1        128.085   13_544 1_555  13_655
	Se1       Se1       Se1        112.802   13_544 1_555  25_565
	Se1       Se1       Se1        128.085   13_544 1_555  13_555
	Se1       Se1       Se1        67.198    13_544 1_555  13_545
	Se1       Se1       Se1        51.915    13_544 1_555  25_555
	Se1       Se1       Se1        132.547    1_556 1_555  13_544
	Se1       Se1       Se1        47.453     1_556 1_555  25_566
	Se1       Se1       Se1        132.547    1_556 1_555  13_554
	Se1       Se1       Se1        47.453     1_556 1_555  25_556
	Se1       Se1       Se1        132.547    1_556 1_555  13_654
	Se1       Se1       Se1        47.453     1_556 1_555  25_456
	Se1       Se1       Se1        114.651    1_556 1_555  25_455
	Se1       Se1       Se1        65.349     1_556 1_555  13_655
	Se1       Se1       Se1        114.651    1_556 1_555  25_565
	Se1       Se1       Se1        65.349     1_556 1_555  13_555
	Se1       Se1       Se1        65.349     1_556 1_555  13_545
	Se1       Se1       Se1        114.651    1_556 1_555  25_555
	Se1       Se1       Se1        180.000    1_554 1_555   1_556
	Se1       Se1       Se1        47.453     1_554 1_555  13_544
	Se1       Se1       Se1        132.547    1_554 1_555  25_566
	Se1       Se1       Se1        47.453     1_554 1_555  13_554
	Se1       Se1       Se1        132.547    1_554 1_555  25_556
	Se1       Se1       Se1        47.453     1_554 1_555  13_654
	Se1       Se1       Se1        132.547    1_554 1_555  25_456
	Se1       Se1       Se1        65.349     1_554 1_555  25_455
	Se1       Se1       Se1        114.651    1_554 1_555  13_655
	Se1       Se1       Se1        65.349     1_554 1_555  25_565
	Se1       Se1       Se1        114.651    1_554 1_555  13_555
	Se1       Se1       Se1        114.651    1_554 1_555  13_545
	Se1       Se1       Se1        65.349     1_554 1_555  25_555
loop_
_pd_block_diffractogram_id	
	some_characters
	a_couple_of_ascii_things
	another_string
#######	End powder crystal structure	#######


#######	Begin powder crystal structure	#######
data_Second_0
_pd_block_id	Second_0
# The diffractogram block id loop is at the end of the datablock.
_pd_phase_name Second
_cell_length_a  3.9
_cell_length_b  3.9
_cell_length_c  3.2
_cell_angle_alpha 90
_cell_angle_beta  90
_cell_angle_gamma 90
_cell_volume 48.672
_cell_formula_units_Z	  2
_chemical_formula_weight	231.0359
_chemical_formula_sum	Pa
_exptl_crystal_density_diffrn	15.7644792
_exptl_absorpt_coefficient_mu	478.068588
_diffrn_radiation_wavelength	1.540596000
_cell_measurement_theta_min	5
_cell_measurement_theta_max	35
_space_group_name_H-M_alt I4/mmm
loop_
	_space_group_symop_id
	_space_group_symop_operation_xyz
	  1 'x, y, z '
	  2 '-x, -y, z '
	  3 '-x, y, -z '
	  4 '-x, y, z '
	  5 '-y, -x, -z '
	  6 '-y, -x, z '
	  7 '-y, x, -z '
	  8 '-y, x, z '
	  9 'y, -x, -z '
	 10 'y, -x, z '
	 11 'y, x, -z '
	 12 'y, x, z '
	 13 'x, -y, -z '
	 14 'x, -y, z '
	 15 'x, y, -z '
	 16 '-x, -y, -z '
	 17 'x+1/2, y+1/2, z+1/2 '
	 18 '-x+1/2, -y+1/2, z+1/2 '
	 19 '-x+1/2, y+1/2, -z+1/2 '
	 20 '-x+1/2, y+1/2, z+1/2 '
	 21 '-y+1/2, -x+1/2, -z+1/2 '
	 22 '-y+1/2, -x+1/2, z+1/2 '
	 23 '-y+1/2, x+1/2, -z+1/2 '
	 24 '-y+1/2, x+1/2, z+1/2 '
	 25 'y+1/2, -x+1/2, -z+1/2 '
	 26 'y+1/2, -x+1/2, z+1/2 '
	 27 'y+1/2, x+1/2, -z+1/2 '
	 28 'y+1/2, x+1/2, z+1/2 '
	 29 'x+1/2, -y+1/2, -z+1/2 '
	 30 'x+1/2, -y+1/2, z+1/2 '
	 31 'x+1/2, y+1/2, -z+1/2 '
	 32 '-x+1/2, -y+1/2, -z+1/2 '
loop_
	_atom_site_label
	_atom_site_type_symbol
	_atom_site_site_symmetry_multiplicity
	_atom_site_fract_x
	_atom_site_fract_y
	_atom_site_fract_z
	_atom_site_occupancy
	_atom_site_B_iso_or_equiv
Pa1 Pa   2 0 0 0 1 1
loop_
	_geom_bond_atom_site_label_1
	_geom_bond_atom_site_label_2
	_geom_bond_distance
	_geom_bond_site_symmetry_1
	_geom_bond_site_symmetry_2
	Pa1       Pa1       3.18826 1_555  17_455
	Pa1       Pa1       3.18826 1_555  17_454
	Pa1       Pa1       3.18826 1_555  17_544
	Pa1       Pa1       3.18826 1_555  17_545
	Pa1       Pa1       3.18826 1_555  17_445
	Pa1       Pa1       3.18826 1_555  17_554
	Pa1       Pa1       3.18826 1_555  17_444
	Pa1       Pa1       3.18826 1_555  17_555
	Pa1       Pa1       3.20000 1_555   1_554
	Pa1       Pa1       3.20000 1_555   1_556
	loop_
		_geom_angle_atom_site_label_1
		_geom_angle_atom_site_label_2
		_geom_angle_atom_site_label_3
		_geom_angle
		_geom_angle_site_symmetry_1
		_geom_angle_site_symmetry_2
		_geom_angle_site_symmetry_3
	Pa1       Pa1       Pa1        60.244    17_454 1_555  17_455
	Pa1       Pa1       Pa1        119.756   17_544 1_555  17_454
	Pa1       Pa1       Pa1        180.000   17_544 1_555  17_455
	Pa1       Pa1       Pa1        60.244    17_545 1_555  17_544
	Pa1       Pa1       Pa1        180.000   17_545 1_555  17_454
	Pa1       Pa1       Pa1        119.756   17_545 1_555  17_455
	Pa1       Pa1       Pa1        75.413    17_445 1_555  17_545
	Pa1       Pa1       Pa1        104.587   17_445 1_555  17_544
	Pa1       Pa1       Pa1        104.587   17_445 1_555  17_454
	Pa1       Pa1       Pa1        75.413    17_445 1_555  17_455
	Pa1       Pa1       Pa1        180.000   17_554 1_555  17_445
	Pa1       Pa1       Pa1        104.587   17_554 1_555  17_545
	Pa1       Pa1       Pa1        75.413    17_554 1_555  17_544
	Pa1       Pa1       Pa1        75.413    17_554 1_555  17_454
	Pa1       Pa1       Pa1        104.587   17_554 1_555  17_455
	Pa1       Pa1       Pa1        119.756   17_444 1_555  17_554
	Pa1       Pa1       Pa1        60.244    17_444 1_555  17_445
	Pa1       Pa1       Pa1        104.587   17_444 1_555  17_545
	Pa1       Pa1       Pa1        75.413    17_444 1_555  17_544
	Pa1       Pa1       Pa1        75.413    17_444 1_555  17_454
	Pa1       Pa1       Pa1        104.587   17_444 1_555  17_455
	Pa1       Pa1       Pa1        180.000   17_555 1_555  17_444
	Pa1       Pa1       Pa1        60.244    17_555 1_555  17_554
	Pa1       Pa1       Pa1        119.756   17_555 1_555  17_445
	Pa1       Pa1       Pa1        75.413    17_555 1_555  17_545
	Pa1       Pa1       Pa1        104.587   17_555 1_555  17_544
	Pa1       Pa1       Pa1        104.587   17_555 1_555  17_454
	Pa1       Pa1       Pa1        75.413    17_555 1_555  17_455
	Pa1       Pa1       Pa1        120.122    1_554 1_555  17_555
	Pa1       Pa1       Pa1        59.878     1_554 1_555  17_444
	Pa1       Pa1       Pa1        59.878     1_554 1_555  17_554
	Pa1       Pa1       Pa1        120.122    1_554 1_555  17_445
	Pa1       Pa1       Pa1        120.122    1_554 1_555  17_545
	Pa1       Pa1       Pa1        59.878     1_554 1_555  17_544
	Pa1       Pa1       Pa1        59.878     1_554 1_555  17_454
	Pa1       Pa1       Pa1        120.122    1_554 1_555  17_455
	Pa1       Pa1       Pa1        180.000    1_556 1_555   1_554
	Pa1       Pa1       Pa1        59.878     1_556 1_555  17_555
	Pa1       Pa1       Pa1        120.122    1_556 1_555  17_444
	Pa1       Pa1       Pa1        120.122    1_556 1_555  17_554
	Pa1       Pa1       Pa1        59.878     1_556 1_555  17_445
	Pa1       Pa1       Pa1        59.878     1_556 1_555  17_545
	Pa1       Pa1       Pa1        120.122    1_556 1_555  17_544
	Pa1       Pa1       Pa1        120.122    1_556 1_555  17_454
	Pa1       Pa1       Pa1        59.878     1_556 1_555  17_455
loop_
_pd_block_diffractogram_id	
	some_characters
	a_couple_of_ascii_things
	another_string
#######	End powder crystal structure	#######


#######	Begin powder crystal structure	#######
data_This_is_a_unique_string
_pd_block_id	This_is_a_unique_string
# The diffractogram block id loop is at the end of the datablock.
_pd_phase_name Tin
_cell_length_a  3.4
_cell_length_b  3.4
_cell_length_c  3.2
_cell_angle_alpha 90
_cell_angle_beta  90
_cell_angle_gamma 90
_cell_volume 36.992
_cell_formula_units_Z	  2
_chemical_formula_weight	118.71
_chemical_formula_sum	Sn
_exptl_crystal_density_diffrn	10.6575869
_exptl_absorpt_coefficient_mu	262.715788
_diffrn_radiation_wavelength	1.540596000
_cell_measurement_theta_min	5
_cell_measurement_theta_max	35
_space_group_name_H-M_alt I4/mmm
loop_
	_space_group_symop_id
	_space_group_symop_operation_xyz
	  1 'x, y, z '
	  2 '-x, -y, z '
	  3 '-x, y, -z '
	  4 '-x, y, z '
	  5 '-y, -x, -z '
	  6 '-y, -x, z '
	  7 '-y, x, -z '
	  8 '-y, x, z '
	  9 'y, -x, -z '
	 10 'y, -x, z '
	 11 'y, x, -z '
	 12 'y, x, z '
	 13 'x, -y, -z '
	 14 'x, -y, z '
	 15 'x, y, -z '
	 16 '-x, -y, -z '
	 17 'x+1/2, y+1/2, z+1/2 '
	 18 '-x+1/2, -y+1/2, z+1/2 '
	 19 '-x+1/2, y+1/2, -z+1/2 '
	 20 '-x+1/2, y+1/2, z+1/2 '
	 21 '-y+1/2, -x+1/2, -z+1/2 '
	 22 '-y+1/2, -x+1/2, z+1/2 '
	 23 '-y+1/2, x+1/2, -z+1/2 '
	 24 '-y+1/2, x+1/2, z+1/2 '
	 25 'y+1/2, -x+1/2, -z+1/2 '
	 26 'y+1/2, -x+1/2, z+1/2 '
	 27 'y+1/2, x+1/2, -z+1/2 '
	 28 'y+1/2, x+1/2, z+1/2 '
	 29 'x+1/2, -y+1/2, -z+1/2 '
	 30 'x+1/2, -y+1/2, z+1/2 '
	 31 'x+1/2, y+1/2, -z+1/2 '
	 32 '-x+1/2, -y+1/2, -z+1/2 '
loop_
	_atom_site_label
	_atom_site_type_symbol
	_atom_site_site_symmetry_multiplicity
	_atom_site_fract_x
	_atom_site_fract_y
	_atom_site_fract_z
	_atom_site_occupancy
	_atom_site_B_iso_or_equiv
Sn1 Sn   2 0 0 0 1 1
loop_
	_geom_bond_atom_site_label_1
	_geom_bond_atom_site_label_2
	_geom_bond_distance
	_geom_bond_site_symmetry_1
	_geom_bond_site_symmetry_2
	Sn1       Sn1       2.88791 1_555  17_455
	Sn1       Sn1       2.88791 1_555  17_454
	Sn1       Sn1       2.88791 1_555  17_545
	Sn1       Sn1       2.88791 1_555  17_544
	Sn1       Sn1       2.88791 1_555  17_445
	Sn1       Sn1       2.88791 1_555  17_554
	Sn1       Sn1       2.88791 1_555  17_444
	Sn1       Sn1       2.88791 1_555  17_555
	Sn1       Sn1       3.20000 1_555   1_554
	Sn1       Sn1       3.20000 1_555   1_556
	loop_
		_geom_angle_atom_site_label_1
		_geom_angle_atom_site_label_2
		_geom_angle_atom_site_label_3
		_geom_angle
		_geom_angle_site_symmetry_1
		_geom_angle_site_symmetry_2
		_geom_angle_site_symmetry_3
	Sn1       Sn1       Sn1        67.289    17_454 1_555  17_455
	Sn1       Sn1       Sn1        180.000   17_545 1_555  17_454
	Sn1       Sn1       Sn1        112.711   17_545 1_555  17_455
	Sn1       Sn1       Sn1        67.289    17_544 1_555  17_545
	Sn1       Sn1       Sn1        112.711   17_544 1_555  17_454
	Sn1       Sn1       Sn1        180.000   17_544 1_555  17_455
	Sn1       Sn1       Sn1        107.876   17_445 1_555  17_544
	Sn1       Sn1       Sn1        72.124    17_445 1_555  17_545
	Sn1       Sn1       Sn1        107.876   17_445 1_555  17_454
	Sn1       Sn1       Sn1        72.124    17_445 1_555  17_455
	Sn1       Sn1       Sn1        180.000   17_554 1_555  17_445
	Sn1       Sn1       Sn1        72.124    17_554 1_555  17_544
	Sn1       Sn1       Sn1        107.876   17_554 1_555  17_545
	Sn1       Sn1       Sn1        72.124    17_554 1_555  17_454
	Sn1       Sn1       Sn1        107.876   17_554 1_555  17_455
	Sn1       Sn1       Sn1        112.711   17_444 1_555  17_554
	Sn1       Sn1       Sn1        67.289    17_444 1_555  17_445
	Sn1       Sn1       Sn1        72.124    17_444 1_555  17_544
	Sn1       Sn1       Sn1        107.876   17_444 1_555  17_545
	Sn1       Sn1       Sn1        72.124    17_444 1_555  17_454
	Sn1       Sn1       Sn1        107.876   17_444 1_555  17_455
	Sn1       Sn1       Sn1        180.000   17_555 1_555  17_444
	Sn1       Sn1       Sn1        67.289    17_555 1_555  17_554
	Sn1       Sn1       Sn1        112.711   17_555 1_555  17_445
	Sn1       Sn1       Sn1        107.876   17_555 1_555  17_544
	Sn1       Sn1       Sn1        72.124    17_555 1_555  17_545
	Sn1       Sn1       Sn1        107.876   17_555 1_555  17_454
	Sn1       Sn1       Sn1        72.124    17_555 1_555  17_455
	Sn1       Sn1       Sn1        123.644    1_554 1_555  17_555
	Sn1       Sn1       Sn1        56.356     1_554 1_555  17_444
	Sn1       Sn1       Sn1        56.356     1_554 1_555  17_554
	Sn1       Sn1       Sn1        123.644    1_554 1_555  17_445
	Sn1       Sn1       Sn1        56.356     1_554 1_555  17_544
	Sn1       Sn1       Sn1        123.644    1_554 1_555  17_545
	Sn1       Sn1       Sn1        56.356     1_554 1_555  17_454
	Sn1       Sn1       Sn1        123.644    1_554 1_555  17_455
	Sn1       Sn1       Sn1        180.000    1_556 1_555   1_554
	Sn1       Sn1       Sn1        56.356     1_556 1_555  17_555
	Sn1       Sn1       Sn1        123.644    1_556 1_555  17_444
	Sn1       Sn1       Sn1        123.644    1_556 1_555  17_554
	Sn1       Sn1       Sn1        56.356     1_556 1_555  17_445
	Sn1       Sn1       Sn1        123.644    1_556 1_555  17_544
	Sn1       Sn1       Sn1        56.356     1_556 1_555  17_545
	Sn1       Sn1       Sn1        123.644    1_556 1_555  17_454
	Sn1       Sn1       Sn1        56.356     1_556 1_555  17_455
loop_
_pd_block_diffractogram_id	
	some_characters
	a_couple_of_ascii_things
	another_string
#######	End powder crystal structure	#######


#######	Begin powder diffraction data	#######
data_some_characters
_pd_block_id	some_characters
_pd_meas_datetime_initiated	2022-01-11T14:32:57+0200
_pd_calc_method	Rietveld
_diffrn_radiation_probe	x-ray
_pd_meas_scan_method	cont
_diffrn_radiation_wavelength	1.540596000
_refine_ls_goodness_of_fit_all	5.28057
_pd_proc_ls_prof_R_factor	3.43436
_pd_proc_ls_prof_wR_factor	5.28057
_pd_proc_ls_prof_wR_expected	1.00000
loop_
	_pd_phase_id
	_pd_phase_block_id
	_pd_phase_mass_%
1	Selenium_0	23.623562
2	Second_0	54.9267707
3	This_is_a_unique_string	21.4496673
loop_
	_refln_index_h
	_refln_index_k
	_refln_index_l
	_pd_refln_phase_id
	_refln_d_spacing
	_refln_F_squared_calc
	_refln_F_squared_meas
   1    0   -2 1    1.408738     1.824776     0.161554
   1    0    1 1    2.283844     3.169439     6.034794
   2   -1    0 1    1.950000     2.729234     9.707015
   2    0   -1 1    1.482980     1.966296     0.230685
   0    0    2 2    1.600000     2.754013     0.675298
   1    0    1 2    2.473835    15.977578 2477298.211323
   1    1    0 2    2.757716     8.518095 4450419.906300
   1    1    2 2    1.383936     9.251318     0.737952
   2    0    0 2    1.950000     6.688723    22.471796
   2    1    1 2    1.531432    20.966272     3.169282
   2    2    0 2    1.378858     4.603383     0.359107
   0    0    2 3    1.600000     0.791582     0.208896
   1    0    1 3    2.330240     4.652915 178332.735275
   1    1    0 3    2.404163     2.383968 122449.965436
   2    0    0 3    1.700000     1.706973     0.913958
   2    1    1 3    1.373370     5.092646     0.384339
loop_
	_pd_meas_2theta_scan
	_pd_proc_intensity_total
	_pd_proc_ls_weight
	_pd_calc_intensity_total
	_pd_proc_intensity_bkg_calc
  10.000000     1.000000     1.000000     4.000000     4.000000 
  15.000000     1.000000     1.000000     1.611111     1.611111 
  20.000000     1.000000     1.000000    -0.222222    -0.222222 
  25.000000     1.000000     1.000000    -1.379348    -1.500000 
  30.000000     1.000000     1.000000    -0.897904    -2.222222 
  35.000000     1.000000     1.000000     0.442780    -2.388889 
  40.000000     1.000000     1.000000     0.539200    -2.000000 
  45.000000     1.000000     1.000000     0.167913    -1.055556 
  50.000000     1.000000     1.000000     1.382878     0.444444 
  55.000000     1.000000     1.000000     3.720698     2.500000 
  60.000000     1.000000     1.000000     7.887707     5.111111 
  65.000000     1.000000     1.000000    11.197469     8.277778 
  70.000000     1.000000     1.000000    14.497193    12.000000 
#######	End powder diffraction data	#######


#######	Begin powder diffraction data	#######
data_a_couple_of_ascii_things
_pd_block_id	a_couple_of_ascii_things
_pd_meas_datetime_initiated	2022-01-11T14:32:57+0200
_pd_calc_method	Rietveld
_diffrn_radiation_probe	x-ray
_pd_meas_scan_method	cont
_diffrn_radiation_wavelength	1.540596000
_refine_ls_goodness_of_fit_all	3.66210
_pd_proc_ls_prof_R_factor	1.73560
_pd_proc_ls_prof_wR_factor	2.58950
_pd_proc_ls_prof_wR_expected	0.70711
loop_
	_pd_phase_id
	_pd_phase_block_id
	_pd_phase_mass_%
1	Selenium_0	32.5677757
2	Second_0	37.8614104
3	This_is_a_unique_string	29.5708139
loop_
	_refln_index_h
	_refln_index_k
	_refln_index_l
	_pd_refln_phase_id
	_refln_d_spacing
	_refln_F_squared_calc
	_refln_F_squared_meas
   1    0   -2 1    1.408738     3.649552     0.611066
   1    0    1 1    2.283844     6.338879     7.435615
   2   -1    0 1    1.950000     5.458469    12.339106
   2    0   -1 1    1.482980     3.932593     0.871716
   0    0    2 2    1.600000     2.754013     1.108795
   1    0    1 2    2.473835    15.977578 2477290.042778
   1    1    0 2    2.757716     8.518095 4450418.323682
   1    1    2 2    1.383936     9.251318     1.398176
   2    0    0 2    1.950000     6.688723    14.190803
   2    1    1 2    1.531432    20.966272     5.884456
   2    2    0 2    1.378858     4.603383     0.680572
   0    0    2 3    1.600000     1.583164     0.640844
   1    0    1 3    2.330240     9.305829 356657.955128
   1    1    0 3    2.404163     4.767936 244897.085541
   2    0    0 3    1.700000     3.413946     2.287851
   2    1    1 3    1.373370    10.185292     1.457536
loop_
	_pd_meas_2theta_scan
	_pd_proc_intensity_total
	_pd_proc_ls_weight
	_pd_calc_intensity_total
	_pd_proc_intensity_bkg_calc
  10.000000     2.000000     0.500000     4.000000     4.000000 
  15.000000     2.000000     0.500000     1.611111     1.611111 
  20.000000     2.000000     0.500000    -0.222222    -0.222222 
  25.000000     2.000000     0.500000    -1.379348    -1.500000 
  30.000000     2.000000     0.500000    -0.837785    -2.222222 
  35.000000     2.000000     0.500000     1.048850    -2.388889 
  40.000000     2.000000     0.500000     1.756187    -2.000000 
  45.000000     2.000000     0.500000     0.625797    -1.055556 
  50.000000     2.000000     0.500000     1.704942     0.444444 
  55.000000     2.000000     0.500000     3.971447     2.500000 
  60.000000     2.000000     0.500000     8.346564     5.111111 
  65.000000     2.000000     0.500000    11.845679     8.277778 
  70.000000     2.000000     0.500000    15.269547    12.000000 
#######	End powder diffraction data	#######


#######	Begin powder diffraction data	#######
data_another_string
_pd_block_id	another_string
_pd_meas_datetime_initiated	2022-01-11T14:32:57+0200
_pd_calc_method	Rietveld
_diffrn_radiation_probe	x-ray
_pd_meas_scan_method	cont
_diffrn_radiation_wavelength	1.540596000
_refine_ls_goodness_of_fit_all	2.98978
_pd_proc_ls_prof_R_factor	1.22033
_pd_proc_ls_prof_wR_factor	1.72615
_pd_proc_ls_prof_wR_expected	0.57735
loop_
	_pd_phase_id
	_pd_phase_block_id
	_pd_phase_mass_%
1	Selenium_0	37.2716307
2	Second_0	28.8865599
3	This_is_a_unique_string	33.8418093
loop_
	_refln_index_h
	_refln_index_k
	_refln_index_l
	_pd_refln_phase_id
	_refln_d_spacing
	_refln_F_squared_calc
	_refln_F_squared_meas
   1    0   -2 1    1.408738     5.474328     1.303971
   1    0    1 1    2.283844     9.508318     9.895276
   2   -1    0 1    1.950000     8.187703    17.732446
   2    0   -1 1    1.482980     5.898889     1.858605
   0    0    2 2    1.600000     2.754013     1.507826
   1    0    1 2    2.473835    15.977578 2477288.379018
   1    1    0 2    2.757716     8.518095 4450417.926066
   1    1    2 2    1.383936     9.251318     1.992357
   2    0    0 2    1.950000     6.688723    13.512988
   2    1    1 2    1.531432    20.966272     8.259864
   2    2    0 2    1.378858     4.603383     0.970027
   0    0    2 3    1.600000     2.374746     1.289979
   1    0    1 3    2.330240    13.958744 534984.895433
   1    1    0 3    2.404163     7.151904 367344.771937
   2    0    0 3    1.700000     5.120918     4.343568
   2    1    1 3    1.373370    15.277938     3.117609
loop_
	_pd_meas_2theta_scan
	_pd_proc_intensity_total
	_pd_proc_ls_weight
	_pd_calc_intensity_total
	_pd_proc_intensity_bkg_calc
  10.000000     3.000000     0.333333     4.000000     4.000000 
  15.000000     3.000000     0.333333     1.611111     1.611111 
  20.000000     3.000000     0.333333    -0.222222    -0.222222 
  25.000000     3.000000     0.333333    -1.379348    -1.500000 
  30.000000     3.000000     0.333333    -0.777666    -2.222222 
  35.000000     3.000000     0.333333     1.654919    -2.388889 
  40.000000     3.000000     0.333333     2.973174    -2.000000 
  45.000000     3.000000     0.333333     1.083681    -1.055556 
  50.000000     3.000000     0.333333     2.027007     0.444444 
  55.000000     3.000000     0.333333     4.222196     2.500000 
  60.000000     3.000000     0.333333     8.805422     5.111111 
  65.000000     3.000000     0.333333    12.493890     8.277778 
  70.000000     3.000000     0.333333    16.041901    12.000000 
#######	End powder diffraction data	#######
