# Supplementary material for: pdCIFplotter: visualizing powder diffraction data in pdCIF format
Source: J Appl Crystallogr. 2022 May 25;55(Pt 3):631–7. doi: 10.1107/S1600576722003478 (PMC9172038; doi:10.1107/S1600576722003478)
Supplement: Supplementary file 6 [file j-55-00631-sup6.zip › mini/single_list.cif]

#######	Begin powder crystal structure	#######
data_Selenium_0
_pd_block_id	Selenium_0
_pd_block_diffractogram_id	row_A.xy_0
_pd_phase_name Selenium
_cell_length_a  3.9
_cell_length_b  3.9
_cell_length_c  3.1
_cell_angle_alpha 90
_cell_angle_beta  90
_cell_angle_gamma 120
_cell_volume 40.8339638
_cell_formula_units_Z	  3
_chemical_formula_weight	78.96
_chemical_formula_sum	Se
_cell_measurement_temperature	111
_diffrn_ambient_temperature	111
_exptl_crystal_density_diffrn	9.63288219
_exptl_absorpt_coefficient_mu	76.8790162
_diffrn_radiation_wavelength	1.540596000
_cell_measurement_theta_min	5
_cell_measurement_theta_max	35
_space_group_name_H-M_alt R-3m
loop_
	_space_group_symop_id
	_space_group_symop_operation_xyz
	  1 'x, y, z '
	  2 '-x, -y, -z '
	  3 '-x+y, -x, z '
	  4 '-x+y, y, z '
	  5 '-y, -x, z '
	  6 '-y, x-y, z '
	  7 'y, -x+y, -z '
	  8 'y, x, -z '
	  9 'x-y, -y, -z '
	 10 'x-y, x, -z '
	 11 '-x, -x+y, -z '
	 12 'x, x-y, z '
	 13 'x-1/3, y+1/3, z+1/3 '
	 14 '-x-1/3, -y+1/3, -z+1/3 '
	 15 '-x+y-1/3, -x+1/3, z+1/3 '
	 16 '-x+y-1/3, y+1/3, z+1/3 '
	 17 '-y-1/3, -x+1/3, z+1/3 '
	 18 '-y-1/3, x-y+1/3, z+1/3 '
	 19 'y-1/3, -x+y+1/3, -z+1/3 '
	 20 'y-1/3, x+1/3, -z+1/3 '
	 21 'x-y-1/3, -y+1/3, -z+1/3 '
	 22 'x-y-1/3, x+1/3, -z+1/3 '
	 23 '-x-1/3, -x+y+1/3, -z+1/3 '
	 24 'x-1/3, x-y+1/3, z+1/3 '
	 25 'x+1/3, y-1/3, z-1/3 '
	 26 '-x+1/3, -y-1/3, -z-1/3 '
	 27 '-x+y+1/3, -x-1/3, z-1/3 '
	 28 '-x+y+1/3, y-1/3, z-1/3 '
	 29 '-y+1/3, -x-1/3, z-1/3 '
	 30 '-y+1/3, x-y-1/3, z-1/3 '
	 31 'y+1/3, -x+y-1/3, -z-1/3 '
	 32 'y+1/3, x-1/3, -z-1/3 '
	 33 'x-y+1/3, -y-1/3, -z-1/3 '
	 34 'x-y+1/3, x-1/3, -z-1/3 '
	 35 '-x+1/3, -x+y-1/3, -z-1/3 '
	 36 'x+1/3, x-y-1/3, z-1/3 '
loop_
	_atom_site_label
	_atom_site_type_symbol
	_atom_site_site_symmetry_multiplicity
	_atom_site_fract_x
	_atom_site_fract_y
	_atom_site_fract_z
	_atom_site_occupancy
	_atom_site_B_iso_or_equiv
Se1 Se   3 0 0 0 1 1
loop_
	_geom_bond_atom_site_label_1
	_geom_bond_atom_site_label_2
	_geom_bond_distance
	_geom_bond_site_symmetry_1
	_geom_bond_site_symmetry_2
	Se1       Se1       2.47745 1_555  25_555
	Se1       Se1       2.47745 1_555  13_545
	Se1       Se1       2.47745 1_555  13_555
	Se1       Se1       2.47745 1_555  25_565
	Se1       Se1       2.47745 1_555  13_655
	Se1       Se1       2.47745 1_555  25_455
	Se1       Se1       3.05632 1_555  25_456
	Se1       Se1       3.05632 1_555  13_654
	Se1       Se1       3.05632 1_555  25_556
	Se1       Se1       3.05632 1_555  13_554
	Se1       Se1       3.05632 1_555  25_566
	Se1       Se1       3.05632 1_555  13_544
	Se1       Se1       3.10000 1_555   1_556
	Se1       Se1       3.10000 1_555   1_554
	loop_
		_geom_angle_atom_site_label_1
		_geom_angle_atom_site_label_2
		_geom_angle_atom_site_label_3
		_geom_angle
		_geom_angle_site_symmetry_1
		_geom_angle_site_symmetry_2
		_geom_angle_site_symmetry_3
	Se1       Se1       Se1        76.170    13_545 1_555  25_555
	Se1       Se1       Se1        103.830   13_555 1_555  13_545
	Se1       Se1       Se1        180.000   13_555 1_555  25_555
	Se1       Se1       Se1        76.170    25_565 1_555  13_555
	Se1       Se1       Se1        180.000   25_565 1_555  13_545
	Se1       Se1       Se1        103.830   25_565 1_555  25_555
	Se1       Se1       Se1        76.170    13_655 1_555  25_565
	Se1       Se1       Se1        103.830   13_655 1_555  13_555
	Se1       Se1       Se1        103.830   13_655 1_555  13_545
	Se1       Se1       Se1        76.170    13_655 1_555  25_555
	Se1       Se1       Se1        180.000   25_455 1_555  13_655
	Se1       Se1       Se1        103.830   25_455 1_555  25_565
	Se1       Se1       Se1        76.170    25_455 1_555  13_555
	Se1       Se1       Se1        76.170    25_455 1_555  13_545
	Se1       Se1       Se1        103.830   25_455 1_555  25_555
	Se1       Se1       Se1        67.198    25_456 1_555  25_455
	Se1       Se1       Se1        112.802   25_456 1_555  13_655
	Se1       Se1       Se1        128.085   25_456 1_555  25_565
	Se1       Se1       Se1        51.915    25_456 1_555  13_555
	Se1       Se1       Se1        51.915    25_456 1_555  13_545
	Se1       Se1       Se1        128.085   25_456 1_555  25_555
	Se1       Se1       Se1        180.000   13_654 1_555  25_456
	Se1       Se1       Se1        112.802   13_654 1_555  25_455
	Se1       Se1       Se1        67.198    13_654 1_555  13_655
	Se1       Se1       Se1        51.915    13_654 1_555  25_565
	Se1       Se1       Se1        128.085   13_654 1_555  13_555
	Se1       Se1       Se1        128.085   13_654 1_555  13_545
	Se1       Se1       Se1        51.915    13_654 1_555  25_555
	Se1       Se1       Se1        100.711   25_556 1_555  13_654
	Se1       Se1       Se1        79.289    25_556 1_555  25_456
	Se1       Se1       Se1        128.085   25_556 1_555  25_455
	Se1       Se1       Se1        51.915    25_556 1_555  13_655
	Se1       Se1       Se1        128.085   25_556 1_555  25_565
	Se1       Se1       Se1        112.802   25_556 1_555  13_555
	Se1       Se1       Se1        51.915    25_556 1_555  13_545
	Se1       Se1       Se1        67.198    25_556 1_555  25_555
	Se1       Se1       Se1        180.000   13_554 1_555  25_556
	Se1       Se1       Se1        79.289    13_554 1_555  13_654
	Se1       Se1       Se1        100.711   13_554 1_555  25_456
	Se1       Se1       Se1        51.915    13_554 1_555  25_455
	Se1       Se1       Se1        128.085   13_554 1_555  13_655
	Se1       Se1       Se1        51.915    13_554 1_555  25_565
	Se1       Se1       Se1        67.198    13_554 1_555  13_555
	Se1       Se1       Se1        128.085   13_554 1_555  13_545
	Se1       Se1       Se1        112.802   13_554 1_555  25_555
	Se1       Se1       Se1        100.711   25_566 1_555  13_554
	Se1       Se1       Se1        79.289    25_566 1_555  25_556
	Se1       Se1       Se1        100.711   25_566 1_555  13_654
	Se1       Se1       Se1        79.289    25_566 1_555  25_456
	Se1       Se1       Se1        128.085   25_566 1_555  25_455
	Se1       Se1       Se1        51.915    25_566 1_555  13_655
	Se1       Se1       Se1        67.198    25_566 1_555  25_565
	Se1       Se1       Se1        51.915    25_566 1_555  13_555
	Se1       Se1       Se1        112.802   25_566 1_555  13_545
	Se1       Se1       Se1        128.085   25_566 1_555  25_555
	Se1       Se1       Se1        180.000   13_544 1_555  25_566
	Se1       Se1       Se1        79.289    13_544 1_555  13_554
	Se1       Se1       Se1        100.711   13_544 1_555  25_556
	Se1       Se1       Se1        79.289    13_544 1_555  13_654
	Se1       Se1       Se1        100.711   13_544 1_555  25_456
	Se1       Se1       Se1        51.915    13_544 1_555  25_455
	Se1       Se1       Se1        128.085   13_544 1_555  13_655
	Se1       Se1       Se1        112.802   13_544 1_555  25_565
	Se1       Se1       Se1        128.085   13_544 1_555  13_555
	Se1       Se1       Se1        67.198    13_544 1_555  13_545
	Se1       Se1       Se1        51.915    13_544 1_555  25_555
	Se1       Se1       Se1        132.547    1_556 1_555  13_544
	Se1       Se1       Se1        47.453     1_556 1_555  25_566
	Se1       Se1       Se1        132.547    1_556 1_555  13_554
	Se1       Se1       Se1        47.453     1_556 1_555  25_556
	Se1       Se1       Se1        132.547    1_556 1_555  13_654
	Se1       Se1       Se1        47.453     1_556 1_555  25_456
	Se1       Se1       Se1        114.651    1_556 1_555  25_455
	Se1       Se1       Se1        65.349     1_556 1_555  13_655
	Se1       Se1       Se1        114.651    1_556 1_555  25_565
	Se1       Se1       Se1        65.349     1_556 1_555  13_555
	Se1       Se1       Se1        65.349     1_556 1_555  13_545
	Se1       Se1       Se1        114.651    1_556 1_555  25_555
	Se1       Se1       Se1        180.000    1_554 1_555   1_556
	Se1       Se1       Se1        47.453     1_554 1_555  13_544
	Se1       Se1       Se1        132.547    1_554 1_555  25_566
	Se1       Se1       Se1        47.453     1_554 1_555  13_554
	Se1       Se1       Se1        132.547    1_554 1_555  25_556
	Se1       Se1       Se1        47.453     1_554 1_555  13_654
	Se1       Se1       Se1        132.547    1_554 1_555  25_456
	Se1       Se1       Se1        65.349     1_554 1_555  25_455
	Se1       Se1       Se1        114.651    1_554 1_555  13_655
	Se1       Se1       Se1        65.349     1_554 1_555  25_565
	Se1       Se1       Se1        114.651    1_554 1_555  13_555
	Se1       Se1       Se1        114.651    1_554 1_555  13_545
	Se1       Se1       Se1        65.349     1_554 1_555  25_555
#######	End powder crystal structure	#######


#######	Begin powder crystal structure	#######
data_Second_0
_pd_block_id	Second_0
_pd_block_diffractogram_id	row_A.xy_0
_pd_phase_name Second
_cell_length_a  3.9
_cell_length_b  3.9
_cell_length_c  3.2
_cell_angle_alpha 90
_cell_angle_beta  90
_cell_angle_gamma 90
_cell_volume 48.672
_cell_formula_units_Z	  2
_chemical_formula_weight	231.0359
_chemical_formula_sum	Pa
_cell_measurement_temperature	111
_diffrn_ambient_temperature	111
_exptl_crystal_density_diffrn	15.7644792
_exptl_absorpt_coefficient_mu	478.068588
_diffrn_radiation_wavelength	1.540596000
_cell_measurement_theta_min	5
_cell_measurement_theta_max	35
_space_group_name_H-M_alt I4/mmm
loop_
	_space_group_symop_id
	_space_group_symop_operation_xyz
	  1 'x, y, z '
	  2 '-x, -y, z '
	  3 '-x, y, -z '
	  4 '-x, y, z '
	  5 '-y, -x, -z '
	  6 '-y, -x, z '
	  7 '-y, x, -z '
	  8 '-y, x, z '
	  9 'y, -x, -z '
	 10 'y, -x, z '
	 11 'y, x, -z '
	 12 'y, x, z '
	 13 'x, -y, -z '
	 14 'x, -y, z '
	 15 'x, y, -z '
	 16 '-x, -y, -z '
	 17 'x+1/2, y+1/2, z+1/2 '
	 18 '-x+1/2, -y+1/2, z+1/2 '
	 19 '-x+1/2, y+1/2, -z+1/2 '
	 20 '-x+1/2, y+1/2, z+1/2 '
	 21 '-y+1/2, -x+1/2, -z+1/2 '
	 22 '-y+1/2, -x+1/2, z+1/2 '
	 23 '-y+1/2, x+1/2, -z+1/2 '
	 24 '-y+1/2, x+1/2, z+1/2 '
	 25 'y+1/2, -x+1/2, -z+1/2 '
	 26 'y+1/2, -x+1/2, z+1/2 '
	 27 'y+1/2, x+1/2, -z+1/2 '
	 28 'y+1/2, x+1/2, z+1/2 '
	 29 'x+1/2, -y+1/2, -z+1/2 '
	 30 'x+1/2, -y+1/2, z+1/2 '
	 31 'x+1/2, y+1/2, -z+1/2 '
	 32 '-x+1/2, -y+1/2, -z+1/2 '
loop_
	_atom_site_label
	_atom_site_type_symbol
	_atom_site_site_symmetry_multiplicity
	_atom_site_fract_x
	_atom_site_fract_y
	_atom_site_fract_z
	_atom_site_occupancy
	_atom_site_B_iso_or_equiv
Pa1 Pa   2 0 0 0 1 1
loop_
	_geom_bond_atom_site_label_1
	_geom_bond_atom_site_label_2
	_geom_bond_distance
	_geom_bond_site_symmetry_1
	_geom_bond_site_symmetry_2
	Pa1       Pa1       3.18826 1_555  17_455
	Pa1       Pa1       3.18826 1_555  17_454
	Pa1       Pa1       3.18826 1_555  17_544
	Pa1       Pa1       3.18826 1_555  17_545
	Pa1       Pa1       3.18826 1_555  17_445
	Pa1       Pa1       3.18826 1_555  17_554
	Pa1       Pa1       3.18826 1_555  17_444
	Pa1       Pa1       3.18826 1_555  17_555
	Pa1       Pa1       3.20000 1_555   1_554
	Pa1       Pa1       3.20000 1_555   1_556
	loop_
		_geom_angle_atom_site_label_1
		_geom_angle_atom_site_label_2
		_geom_angle_atom_site_label_3
		_geom_angle
		_geom_angle_site_symmetry_1
		_geom_angle_site_symmetry_2
		_geom_angle_site_symmetry_3
	Pa1       Pa1       Pa1        60.244    17_454 1_555  17_455
	Pa1       Pa1       Pa1        119.756   17_544 1_555  17_454
	Pa1       Pa1       Pa1        180.000   17_544 1_555  17_455
	Pa1       Pa1       Pa1        60.244    17_545 1_555  17_544
	Pa1       Pa1       Pa1        180.000   17_545 1_555  17_454
	Pa1       Pa1       Pa1        119.756   17_545 1_555  17_455
	Pa1       Pa1       Pa1        75.413    17_445 1_555  17_545
	Pa1       Pa1       Pa1        104.587   17_445 1_555  17_544
	Pa1       Pa1       Pa1        104.587   17_445 1_555  17_454
	Pa1       Pa1       Pa1        75.413    17_445 1_555  17_455
	Pa1       Pa1       Pa1        180.000   17_554 1_555  17_445
	Pa1       Pa1       Pa1        104.587   17_554 1_555  17_545
	Pa1       Pa1       Pa1        75.413    17_554 1_555  17_544
	Pa1       Pa1       Pa1        75.413    17_554 1_555  17_454
	Pa1       Pa1       Pa1        104.587   17_554 1_555  17_455
	Pa1       Pa1       Pa1        119.756   17_444 1_555  17_554
	Pa1       Pa1       Pa1        60.244    17_444 1_555  17_445
	Pa1       Pa1       Pa1        104.587   17_444 1_555  17_545
	Pa1       Pa1       Pa1        75.413    17_444 1_555  17_544
	Pa1       Pa1       Pa1        75.413    17_444 1_555  17_454
	Pa1       Pa1       Pa1        104.587   17_444 1_555  17_455
	Pa1       Pa1       Pa1        180.000   17_555 1_555  17_444
	Pa1       Pa1       Pa1        60.244    17_555 1_555  17_554
	Pa1       Pa1       Pa1        119.756   17_555 1_555  17_445
	Pa1       Pa1       Pa1        75.413    17_555 1_555  17_545
	Pa1       Pa1       Pa1        104.587   17_555 1_555  17_544
	Pa1       Pa1       Pa1        104.587   17_555 1_555  17_454
	Pa1       Pa1       Pa1        75.413    17_555 1_555  17_455
	Pa1       Pa1       Pa1        120.122    1_554 1_555  17_555
	Pa1       Pa1       Pa1        59.878     1_554 1_555  17_444
	Pa1       Pa1       Pa1        59.878     1_554 1_555  17_554
	Pa1       Pa1       Pa1        120.122    1_554 1_555  17_445
	Pa1       Pa1       Pa1        120.122    1_554 1_555  17_545
	Pa1       Pa1       Pa1        59.878     1_554 1_555  17_544
	Pa1       Pa1       Pa1        59.878     1_554 1_555  17_454
	Pa1       Pa1       Pa1        120.122    1_554 1_555  17_455
	Pa1       Pa1       Pa1        180.000    1_556 1_555   1_554
	Pa1       Pa1       Pa1        59.878     1_556 1_555  17_555
	Pa1       Pa1       Pa1        120.122    1_556 1_555  17_444
	Pa1       Pa1       Pa1        120.122    1_556 1_555  17_554
	Pa1       Pa1       Pa1        59.878     1_556 1_555  17_445
	Pa1       Pa1       Pa1        59.878     1_556 1_555  17_545
	Pa1       Pa1       Pa1        120.122    1_556 1_555  17_544
	Pa1       Pa1       Pa1        120.122    1_556 1_555  17_454
	Pa1       Pa1       Pa1        59.878     1_556 1_555  17_455
#######	End powder crystal structure	#######


#######	Begin powder diffraction data	#######
data_row_A.xy_0
_pd_block_id	row_A.xy_0
_pd_meas_datetime_initiated	2022-01-11T14:32:57+0800
_pd_calc_method	Rietveld
_diffrn_radiation_probe	x-ray
_pd_meas_scan_method	cont
_diffrn_radiation_wavelength	1.540596000
_diffrn_ambient_temperature	111
_refine_ls_goodness_of_fit_all	13512.60783
_pd_proc_ls_prof_R_factor	136013174207475073024.00000
_pd_proc_ls_prof_wR_factor	1540674338000.93872
_pd_proc_ls_prof_wR_expected	114017542.50991
loop_
	_pd_phase_id
	_pd_phase_block_id
	_pd_phase_mass_%
1	Selenium_0	0.00430073454
2	Second_0	99.9956993
loop_
	_refln_index_h
	_refln_index_k
	_refln_index_l
	_pd_refln_phase_id
	_refln_d_spacing
	_refln_F_squared_calc
	_refln_F_squared_meas
   1    0   -2 1    1.408738     1.824776     0.000000
   1    0    1 1    2.283844     3.169439     0.000000
   2   -1    0 1    1.950000     2.729234     0.000000
   2    0   -1 1    1.482980     1.966296     0.000000
   0    0    2 2    1.600000 27540.126142     0.000000
   1    0    1 2    2.473835 159775.784260     0.000000
   1    1    0 2    2.757716 85180.947764     0.000000
   1    1    2 2    1.383936 92513.176706     0.000000
   2    0    0 2    1.950000 66887.229080     0.000000
   2    1    1 2    1.531432 209662.715846     0.000000
   2    2    0 2    1.378858 46033.827703     0.000000
loop_
	_pd_meas_2theta_scan
	_pd_proc_intensity_total
	_pd_proc_ls_weight
	_pd_calc_intensity_total
	_pd_proc_intensity_bkg_calc
  10.000000     0.000000     1.000000     4.000000     4.000000 
  15.000000     0.000000     1.000000     1.611111     1.611111 
  20.000000     0.000000     1.000000    -0.222222    -0.222222 
  25.000000     0.000000     1.000000  1205.022786    -1.500000 
  30.000000     0.000000     1.000000  12639.773191    -2.222222 
  35.000000     0.000000     1.000000  22253.618019    -2.388889 
  40.000000     0.000000     1.000000  13220.756152    -2.000000 
  45.000000     0.000000     1.000000  7655.091070    -1.055556 
  50.000000     0.000000     1.000000  6164.368632     0.444444 
  55.000000     0.000000     1.000000  9702.006315     2.500000 
  60.000000     0.000000     1.000000  23182.758906     5.111111 
  65.000000     0.000000     1.000000  22723.500385     8.277778 
  70.000000     0.000000     1.000000  17260.445417    12.000000 
#######	End powder diffraction data	#######


#######	Begin powder crystal structure	#######
data_Selenium_1
_pd_block_id	Selenium_1
_pd_block_diffractogram_id	row_B.xy_1
_pd_phase_name Selenium
_cell_length_a  3.9
_cell_length_b  3.9
_cell_length_c  3.1
_cell_angle_alpha 90
_cell_angle_beta  90
_cell_angle_gamma 120
_cell_volume 40.8339638
_cell_formula_units_Z	  3
_chemical_formula_weight	78.96
_chemical_formula_sum	Se
_cell_measurement_temperature	222
_diffrn_ambient_temperature	222
_exptl_crystal_density_diffrn	9.63288219
_exptl_absorpt_coefficient_mu	76.8790162
_diffrn_radiation_wavelength	1.540596000
_cell_measurement_theta_min	5
_cell_measurement_theta_max	35
_space_group_name_H-M_alt R-3m
loop_
	_space_group_symop_id
	_space_group_symop_operation_xyz
	  1 'x, y, z '
	  2 '-x, -y, -z '
	  3 '-x+y, -x, z '
	  4 '-x+y, y, z '
	  5 '-y, -x, z '
	  6 '-y, x-y, z '
	  7 'y, -x+y, -z '
	  8 'y, x, -z '
	  9 'x-y, -y, -z '
	 10 'x-y, x, -z '
	 11 '-x, -x+y, -z '
	 12 'x, x-y, z '
	 13 'x-1/3, y+1/3, z+1/3 '
	 14 '-x-1/3, -y+1/3, -z+1/3 '
	 15 '-x+y-1/3, -x+1/3, z+1/3 '
	 16 '-x+y-1/3, y+1/3, z+1/3 '
	 17 '-y-1/3, -x+1/3, z+1/3 '
	 18 '-y-1/3, x-y+1/3, z+1/3 '
	 19 'y-1/3, -x+y+1/3, -z+1/3 '
	 20 'y-1/3, x+1/3, -z+1/3 '
	 21 'x-y-1/3, -y+1/3, -z+1/3 '
	 22 'x-y-1/3, x+1/3, -z+1/3 '
	 23 '-x-1/3, -x+y+1/3, -z+1/3 '
	 24 'x-1/3, x-y+1/3, z+1/3 '
	 25 'x+1/3, y-1/3, z-1/3 '
	 26 '-x+1/3, -y-1/3, -z-1/3 '
	 27 '-x+y+1/3, -x-1/3, z-1/3 '
	 28 '-x+y+1/3, y-1/3, z-1/3 '
	 29 '-y+1/3, -x-1/3, z-1/3 '
	 30 '-y+1/3, x-y-1/3, z-1/3 '
	 31 'y+1/3, -x+y-1/3, -z-1/3 '
	 32 'y+1/3, x-1/3, -z-1/3 '
	 33 'x-y+1/3, -y-1/3, -z-1/3 '
	 34 'x-y+1/3, x-1/3, -z-1/3 '
	 35 '-x+1/3, -x+y-1/3, -z-1/3 '
	 36 'x+1/3, x-y-1/3, z-1/3 '
loop_
	_atom_site_label
	_atom_site_type_symbol
	_atom_site_site_symmetry_multiplicity
	_atom_site_fract_x
	_atom_site_fract_y
	_atom_site_fract_z
	_atom_site_occupancy
	_atom_site_B_iso_or_equiv
Se1 Se   3 0 0 0 1 1
loop_
	_geom_bond_atom_site_label_1
	_geom_bond_atom_site_label_2
	_geom_bond_distance
	_geom_bond_site_symmetry_1
	_geom_bond_site_symmetry_2
	Se1       Se1       2.47745 1_555  25_555
	Se1       Se1       2.47745 1_555  13_545
	Se1       Se1       2.47745 1_555  13_555
	Se1       Se1       2.47745 1_555  25_565
	Se1       Se1       2.47745 1_555  13_655
	Se1       Se1       2.47745 1_555  25_455
	Se1       Se1       3.05632 1_555  25_456
	Se1       Se1       3.05632 1_555  13_654
	Se1       Se1       3.05632 1_555  25_556
	Se1       Se1       3.05632 1_555  13_554
	Se1       Se1       3.05632 1_555  25_566
	Se1       Se1       3.05632 1_555  13_544
	Se1       Se1       3.10000 1_555   1_556
	Se1       Se1       3.10000 1_555   1_554
	loop_
		_geom_angle_atom_site_label_1
		_geom_angle_atom_site_label_2
		_geom_angle_atom_site_label_3
		_geom_angle
		_geom_angle_site_symmetry_1
		_geom_angle_site_symmetry_2
		_geom_angle_site_symmetry_3
	Se1       Se1       Se1        76.170    13_545 1_555  25_555
	Se1       Se1       Se1        103.830   13_555 1_555  13_545
	Se1       Se1       Se1        180.000   13_555 1_555  25_555
	Se1       Se1       Se1        76.170    25_565 1_555  13_555
	Se1       Se1       Se1        180.000   25_565 1_555  13_545
	Se1       Se1       Se1        103.830   25_565 1_555  25_555
	Se1       Se1       Se1        76.170    13_655 1_555  25_565
	Se1       Se1       Se1        103.830   13_655 1_555  13_555
	Se1       Se1       Se1        103.830   13_655 1_555  13_545
	Se1       Se1       Se1        76.170    13_655 1_555  25_555
	Se1       Se1       Se1        180.000   25_455 1_555  13_655
	Se1       Se1       Se1        103.830   25_455 1_555  25_565
	Se1       Se1       Se1        76.170    25_455 1_555  13_555
	Se1       Se1       Se1        76.170    25_455 1_555  13_545
	Se1       Se1       Se1        103.830   25_455 1_555  25_555
	Se1       Se1       Se1        67.198    25_456 1_555  25_455
	Se1       Se1       Se1        112.802   25_456 1_555  13_655
	Se1       Se1       Se1        128.085   25_456 1_555  25_565
	Se1       Se1       Se1        51.915    25_456 1_555  13_555
	Se1       Se1       Se1        51.915    25_456 1_555  13_545
	Se1       Se1       Se1        128.085   25_456 1_555  25_555
	Se1       Se1       Se1        180.000   13_654 1_555  25_456
	Se1       Se1       Se1        112.802   13_654 1_555  25_455
	Se1       Se1       Se1        67.198    13_654 1_555  13_655
	Se1       Se1       Se1        51.915    13_654 1_555  25_565
	Se1       Se1       Se1        128.085   13_654 1_555  13_555
	Se1       Se1       Se1        128.085   13_654 1_555  13_545
	Se1       Se1       Se1        51.915    13_654 1_555  25_555
	Se1       Se1       Se1        100.711   25_556 1_555  13_654
	Se1       Se1       Se1        79.289    25_556 1_555  25_456
	Se1       Se1       Se1        128.085   25_556 1_555  25_455
	Se1       Se1       Se1        51.915    25_556 1_555  13_655
	Se1       Se1       Se1        128.085   25_556 1_555  25_565
	Se1       Se1       Se1        112.802   25_556 1_555  13_555
	Se1       Se1       Se1        51.915    25_556 1_555  13_545
	Se1       Se1       Se1        67.198    25_556 1_555  25_555
	Se1       Se1       Se1        180.000   13_554 1_555  25_556
	Se1       Se1       Se1        79.289    13_554 1_555  13_654
	Se1       Se1       Se1        100.711   13_554 1_555  25_456
	Se1       Se1       Se1        51.915    13_554 1_555  25_455
	Se1       Se1       Se1        128.085   13_554 1_555  13_655
	Se1       Se1       Se1        51.915    13_554 1_555  25_565
	Se1       Se1       Se1        67.198    13_554 1_555  13_555
	Se1       Se1       Se1        128.085   13_554 1_555  13_545
	Se1       Se1       Se1        112.802   13_554 1_555  25_555
	Se1       Se1       Se1        100.711   25_566 1_555  13_554
	Se1       Se1       Se1        79.289    25_566 1_555  25_556
	Se1       Se1       Se1        100.711   25_566 1_555  13_654
	Se1       Se1       Se1        79.289    25_566 1_555  25_456
	Se1       Se1       Se1        128.085   25_566 1_555  25_455
	Se1       Se1       Se1        51.915    25_566 1_555  13_655
	Se1       Se1       Se1        67.198    25_566 1_555  25_565
	Se1       Se1       Se1        51.915    25_566 1_555  13_555
	Se1       Se1       Se1        112.802   25_566 1_555  13_545
	Se1       Se1       Se1        128.085   25_566 1_555  25_555
	Se1       Se1       Se1        180.000   13_544 1_555  25_566
	Se1       Se1       Se1        79.289    13_544 1_555  13_554
	Se1       Se1       Se1        100.711   13_544 1_555  25_556
	Se1       Se1       Se1        79.289    13_544 1_555  13_654
	Se1       Se1       Se1        100.711   13_544 1_555  25_456
	Se1       Se1       Se1        51.915    13_544 1_555  25_455
	Se1       Se1       Se1        128.085   13_544 1_555  13_655
	Se1       Se1       Se1        112.802   13_544 1_555  25_565
	Se1       Se1       Se1        128.085   13_544 1_555  13_555
	Se1       Se1       Se1        67.198    13_544 1_555  13_545
	Se1       Se1       Se1        51.915    13_544 1_555  25_555
	Se1       Se1       Se1        132.547    1_556 1_555  13_544
	Se1       Se1       Se1        47.453     1_556 1_555  25_566
	Se1       Se1       Se1        132.547    1_556 1_555  13_554
	Se1       Se1       Se1        47.453     1_556 1_555  25_556
	Se1       Se1       Se1        132.547    1_556 1_555  13_654
	Se1       Se1       Se1        47.453     1_556 1_555  25_456
	Se1       Se1       Se1        114.651    1_556 1_555  25_455
	Se1       Se1       Se1        65.349     1_556 1_555  13_655
	Se1       Se1       Se1        114.651    1_556 1_555  25_565
	Se1       Se1       Se1        65.349     1_556 1_555  13_555
	Se1       Se1       Se1        65.349     1_556 1_555  13_545
	Se1       Se1       Se1        114.651    1_556 1_555  25_555
	Se1       Se1       Se1        180.000    1_554 1_555   1_556
	Se1       Se1       Se1        47.453     1_554 1_555  13_544
	Se1       Se1       Se1        132.547    1_554 1_555  25_566
	Se1       Se1       Se1        47.453     1_554 1_555  13_554
	Se1       Se1       Se1        132.547    1_554 1_555  25_556
	Se1       Se1       Se1        47.453     1_554 1_555  13_654
	Se1       Se1       Se1        132.547    1_554 1_555  25_456
	Se1       Se1       Se1        65.349     1_554 1_555  25_455
	Se1       Se1       Se1        114.651    1_554 1_555  13_655
	Se1       Se1       Se1        65.349     1_554 1_555  25_565
	Se1       Se1       Se1        114.651    1_554 1_555  13_555
	Se1       Se1       Se1        114.651    1_554 1_555  13_545
	Se1       Se1       Se1        65.349     1_554 1_555  25_555
#######	End powder crystal structure	#######


#######	Begin powder crystal structure	#######
data_Second_1
_pd_block_id	Second_1
_pd_block_diffractogram_id	row_B.xy_1
_pd_phase_name Second
_cell_length_a  3.9
_cell_length_b  3.9
_cell_length_c  3.2
_cell_angle_alpha 90
_cell_angle_beta  90
_cell_angle_gamma 90
_cell_volume 48.672
_cell_formula_units_Z	  2
_chemical_formula_weight	231.0359
_chemical_formula_sum	Pa
_cell_measurement_temperature	222
_diffrn_ambient_temperature	222
_exptl_crystal_density_diffrn	15.7644792
_exptl_absorpt_coefficient_mu	478.068588
_diffrn_radiation_wavelength	1.540596000
_cell_measurement_theta_min	5
_cell_measurement_theta_max	35
_space_group_name_H-M_alt I4/mmm
loop_
	_space_group_symop_id
	_space_group_symop_operation_xyz
	  1 'x, y, z '
	  2 '-x, -y, z '
	  3 '-x, y, -z '
	  4 '-x, y, z '
	  5 '-y, -x, -z '
	  6 '-y, -x, z '
	  7 '-y, x, -z '
	  8 '-y, x, z '
	  9 'y, -x, -z '
	 10 'y, -x, z '
	 11 'y, x, -z '
	 12 'y, x, z '
	 13 'x, -y, -z '
	 14 'x, -y, z '
	 15 'x, y, -z '
	 16 '-x, -y, -z '
	 17 'x+1/2, y+1/2, z+1/2 '
	 18 '-x+1/2, -y+1/2, z+1/2 '
	 19 '-x+1/2, y+1/2, -z+1/2 '
	 20 '-x+1/2, y+1/2, z+1/2 '
	 21 '-y+1/2, -x+1/2, -z+1/2 '
	 22 '-y+1/2, -x+1/2, z+1/2 '
	 23 '-y+1/2, x+1/2, -z+1/2 '
	 24 '-y+1/2, x+1/2, z+1/2 '
	 25 'y+1/2, -x+1/2, -z+1/2 '
	 26 'y+1/2, -x+1/2, z+1/2 '
	 27 'y+1/2, x+1/2, -z+1/2 '
	 28 'y+1/2, x+1/2, z+1/2 '
	 29 'x+1/2, -y+1/2, -z+1/2 '
	 30 'x+1/2, -y+1/2, z+1/2 '
	 31 'x+1/2, y+1/2, -z+1/2 '
	 32 '-x+1/2, -y+1/2, -z+1/2 '
loop_
	_atom_site_label
	_atom_site_type_symbol
	_atom_site_site_symmetry_multiplicity
	_atom_site_fract_x
	_atom_site_fract_y
	_atom_site_fract_z
	_atom_site_occupancy
	_atom_site_B_iso_or_equiv
Pa1 Pa   2 0 0 0 1 1
loop_
	_geom_bond_atom_site_label_1
	_geom_bond_atom_site_label_2
	_geom_bond_distance
	_geom_bond_site_symmetry_1
	_geom_bond_site_symmetry_2
	Pa1       Pa1       3.18826 1_555  17_455
	Pa1       Pa1       3.18826 1_555  17_454
	Pa1       Pa1       3.18826 1_555  17_544
	Pa1       Pa1       3.18826 1_555  17_545
	Pa1       Pa1       3.18826 1_555  17_445
	Pa1       Pa1       3.18826 1_555  17_554
	Pa1       Pa1       3.18826 1_555  17_444
	Pa1       Pa1       3.18826 1_555  17_555
	Pa1       Pa1       3.20000 1_555   1_554
	Pa1       Pa1       3.20000 1_555   1_556
	loop_
		_geom_angle_atom_site_label_1
		_geom_angle_atom_site_label_2
		_geom_angle_atom_site_label_3
		_geom_angle
		_geom_angle_site_symmetry_1
		_geom_angle_site_symmetry_2
		_geom_angle_site_symmetry_3
	Pa1       Pa1       Pa1        60.244    17_454 1_555  17_455
	Pa1       Pa1       Pa1        119.756   17_544 1_555  17_454
	Pa1       Pa1       Pa1        180.000   17_544 1_555  17_455
	Pa1       Pa1       Pa1        60.244    17_545 1_555  17_544
	Pa1       Pa1       Pa1        180.000   17_545 1_555  17_454
	Pa1       Pa1       Pa1        119.756   17_545 1_555  17_455
	Pa1       Pa1       Pa1        75.413    17_445 1_555  17_545
	Pa1       Pa1       Pa1        104.587   17_445 1_555  17_544
	Pa1       Pa1       Pa1        104.587   17_445 1_555  17_454
	Pa1       Pa1       Pa1        75.413    17_445 1_555  17_455
	Pa1       Pa1       Pa1        180.000   17_554 1_555  17_445
	Pa1       Pa1       Pa1        104.587   17_554 1_555  17_545
	Pa1       Pa1       Pa1        75.413    17_554 1_555  17_544
	Pa1       Pa1       Pa1        75.413    17_554 1_555  17_454
	Pa1       Pa1       Pa1        104.587   17_554 1_555  17_455
	Pa1       Pa1       Pa1        119.756   17_444 1_555  17_554
	Pa1       Pa1       Pa1        60.244    17_444 1_555  17_445
	Pa1       Pa1       Pa1        104.587   17_444 1_555  17_545
	Pa1       Pa1       Pa1        75.413    17_444 1_555  17_544
	Pa1       Pa1       Pa1        75.413    17_444 1_555  17_454
	Pa1       Pa1       Pa1        104.587   17_444 1_555  17_455
	Pa1       Pa1       Pa1        180.000   17_555 1_555  17_444
	Pa1       Pa1       Pa1        60.244    17_555 1_555  17_554
	Pa1       Pa1       Pa1        119.756   17_555 1_555  17_445
	Pa1       Pa1       Pa1        75.413    17_555 1_555  17_545
	Pa1       Pa1       Pa1        104.587   17_555 1_555  17_544
	Pa1       Pa1       Pa1        104.587   17_555 1_555  17_454
	Pa1       Pa1       Pa1        75.413    17_555 1_555  17_455
	Pa1       Pa1       Pa1        120.122    1_554 1_555  17_555
	Pa1       Pa1       Pa1        59.878     1_554 1_555  17_444
	Pa1       Pa1       Pa1        59.878     1_554 1_555  17_554
	Pa1       Pa1       Pa1        120.122    1_554 1_555  17_445
	Pa1       Pa1       Pa1        120.122    1_554 1_555  17_545
	Pa1       Pa1       Pa1        59.878     1_554 1_555  17_544
	Pa1       Pa1       Pa1        59.878     1_554 1_555  17_454
	Pa1       Pa1       Pa1        120.122    1_554 1_555  17_455
	Pa1       Pa1       Pa1        180.000    1_556 1_555   1_554
	Pa1       Pa1       Pa1        59.878     1_556 1_555  17_555
	Pa1       Pa1       Pa1        120.122    1_556 1_555  17_444
	Pa1       Pa1       Pa1        120.122    1_556 1_555  17_554
	Pa1       Pa1       Pa1        59.878     1_556 1_555  17_445
	Pa1       Pa1       Pa1        59.878     1_556 1_555  17_545
	Pa1       Pa1       Pa1        120.122    1_556 1_555  17_544
	Pa1       Pa1       Pa1        120.122    1_556 1_555  17_454
	Pa1       Pa1       Pa1        59.878     1_556 1_555  17_455
#######	End powder crystal structure	#######


#######	Begin powder diffraction data	#######
data_row_B.xy_1
_pd_block_id	row_B.xy_1
_pd_meas_datetime_initiated	2022-01-11T14:59:22+0800
_pd_calc_method	Rietveld
_diffrn_radiation_probe	x-ray
_pd_meas_scan_method	cont
_diffrn_radiation_wavelength	1.540596000
_diffrn_ambient_temperature	222
_refine_ls_goodness_of_fit_all	13511.83357
_pd_proc_ls_prof_R_factor	10461.70571
_pd_proc_ls_prof_wR_factor	13511.83357
_pd_proc_ls_prof_wR_expected	1.00000
loop_
	_pd_phase_id
	_pd_phase_block_id
	_pd_phase_mass_%
1	Selenium_1	0.00430073454
2	Second_1	99.9956993
loop_
	_refln_index_h
	_refln_index_k
	_refln_index_l
	_pd_refln_phase_id
	_refln_d_spacing
	_refln_F_squared_calc
	_refln_F_squared_meas
   1    0   -2 1    1.408738     1.824776     0.000083
   1    0    1 1    2.283844     3.169439     0.000240
   2   -1    0 1    1.950000     2.729234     0.000393
   2    0   -1 1    1.482980     1.966296     0.000089
   0    0    2 2    1.600000 27540.126142     1.960578
   1    0    1 2    2.473835 159775.784260    11.498746
   1    1    0 2    2.757716 85180.947764     8.721596
   1    1    2 2    1.383936 92513.176706     4.854998
   2    0    0 2    1.950000 66887.229080     8.995996
   2    1    1 2    1.531432 209662.715846    11.954974
   2    2    0 2    1.378858 46033.827703     2.431969
loop_
	_pd_meas_2theta_scan
	_pd_proc_intensity_total
	_pd_proc_ls_weight
	_pd_calc_intensity_total
	_pd_proc_intensity_bkg_calc
  10.000000     1.000000     1.000000     4.000000     4.000000 
  15.000000     1.000000     1.000000     1.611111     1.611111 
  20.000000     1.000000     1.000000    -0.222222    -0.222222 
  25.000000     1.000000     1.000000  1205.022786    -1.500000 
  30.000000     1.000000     1.000000  12639.773191    -2.222222 
  35.000000     1.000000     1.000000  22253.618019    -2.388889 
  40.000000     1.000000     1.000000  13220.756152    -2.000000 
  45.000000     1.000000     1.000000  7655.091070    -1.055556 
  50.000000     1.000000     1.000000  6164.368632     0.444444 
  55.000000     1.000000     1.000000  9702.006315     2.500000 
  60.000000     1.000000     1.000000  23182.758906     5.111111 
  65.000000     1.000000     1.000000  22723.500385     8.277778 
  70.000000     1.000000     1.000000  17260.445417    12.000000 
#######	End powder diffraction data	#######


#######	Begin powder crystal structure	#######
data_Selenium_2
_pd_block_id	Selenium_2
_pd_block_diffractogram_id	row_C.xy_2
_pd_phase_name Selenium
_cell_length_a  3.9
_cell_length_b  3.9
_cell_length_c  3.1
_cell_angle_alpha 90
_cell_angle_beta  90
_cell_angle_gamma 120
_cell_volume 40.8339638
_cell_formula_units_Z	  3
_chemical_formula_weight	78.96
_chemical_formula_sum	Se
_cell_measurement_temperature	333
_diffrn_ambient_temperature	333
_exptl_crystal_density_diffrn	9.63288219
_exptl_absorpt_coefficient_mu	76.8790162
_diffrn_radiation_wavelength	1.540596000
_cell_measurement_theta_min	5
_cell_measurement_theta_max	35
_space_group_name_H-M_alt R-3m
loop_
	_space_group_symop_id
	_space_group_symop_operation_xyz
	  1 'x, y, z '
	  2 '-x, -y, -z '
	  3 '-x+y, -x, z '
	  4 '-x+y, y, z '
	  5 '-y, -x, z '
	  6 '-y, x-y, z '
	  7 'y, -x+y, -z '
	  8 'y, x, -z '
	  9 'x-y, -y, -z '
	 10 'x-y, x, -z '
	 11 '-x, -x+y, -z '
	 12 'x, x-y, z '
	 13 'x-1/3, y+1/3, z+1/3 '
	 14 '-x-1/3, -y+1/3, -z+1/3 '
	 15 '-x+y-1/3, -x+1/3, z+1/3 '
	 16 '-x+y-1/3, y+1/3, z+1/3 '
	 17 '-y-1/3, -x+1/3, z+1/3 '
	 18 '-y-1/3, x-y+1/3, z+1/3 '
	 19 'y-1/3, -x+y+1/3, -z+1/3 '
	 20 'y-1/3, x+1/3, -z+1/3 '
	 21 'x-y-1/3, -y+1/3, -z+1/3 '
	 22 'x-y-1/3, x+1/3, -z+1/3 '
	 23 '-x-1/3, -x+y+1/3, -z+1/3 '
	 24 'x-1/3, x-y+1/3, z+1/3 '
	 25 'x+1/3, y-1/3, z-1/3 '
	 26 '-x+1/3, -y-1/3, -z-1/3 '
	 27 '-x+y+1/3, -x-1/3, z-1/3 '
	 28 '-x+y+1/3, y-1/3, z-1/3 '
	 29 '-y+1/3, -x-1/3, z-1/3 '
	 30 '-y+1/3, x-y-1/3, z-1/3 '
	 31 'y+1/3, -x+y-1/3, -z-1/3 '
	 32 'y+1/3, x-1/3, -z-1/3 '
	 33 'x-y+1/3, -y-1/3, -z-1/3 '
	 34 'x-y+1/3, x-1/3, -z-1/3 '
	 35 '-x+1/3, -x+y-1/3, -z-1/3 '
	 36 'x+1/3, x-y-1/3, z-1/3 '
loop_
	_atom_site_label
	_atom_site_type_symbol
	_atom_site_site_symmetry_multiplicity
	_atom_site_fract_x
	_atom_site_fract_y
	_atom_site_fract_z
	_atom_site_occupancy
	_atom_site_B_iso_or_equiv
Se1 Se   3 0 0 0 1 1
loop_
	_geom_bond_atom_site_label_1
	_geom_bond_atom_site_label_2
	_geom_bond_distance
	_geom_bond_site_symmetry_1
	_geom_bond_site_symmetry_2
	Se1       Se1       2.47745 1_555  25_555
	Se1       Se1       2.47745 1_555  13_545
	Se1       Se1       2.47745 1_555  13_555
	Se1       Se1       2.47745 1_555  25_565
	Se1       Se1       2.47745 1_555  13_655
	Se1       Se1       2.47745 1_555  25_455
	Se1       Se1       3.05632 1_555  25_456
	Se1       Se1       3.05632 1_555  13_654
	Se1       Se1       3.05632 1_555  25_556
	Se1       Se1       3.05632 1_555  13_554
	Se1       Se1       3.05632 1_555  25_566
	Se1       Se1       3.05632 1_555  13_544
	Se1       Se1       3.10000 1_555   1_556
	Se1       Se1       3.10000 1_555   1_554
	loop_
		_geom_angle_atom_site_label_1
		_geom_angle_atom_site_label_2
		_geom_angle_atom_site_label_3
		_geom_angle
		_geom_angle_site_symmetry_1
		_geom_angle_site_symmetry_2
		_geom_angle_site_symmetry_3
	Se1       Se1       Se1        76.170    13_545 1_555  25_555
	Se1       Se1       Se1        103.830   13_555 1_555  13_545
	Se1       Se1       Se1        180.000   13_555 1_555  25_555
	Se1       Se1       Se1        76.170    25_565 1_555  13_555
	Se1       Se1       Se1        180.000   25_565 1_555  13_545
	Se1       Se1       Se1        103.830   25_565 1_555  25_555
	Se1       Se1       Se1        76.170    13_655 1_555  25_565
	Se1       Se1       Se1        103.830   13_655 1_555  13_555
	Se1       Se1       Se1        103.830   13_655 1_555  13_545
	Se1       Se1       Se1        76.170    13_655 1_555  25_555
	Se1       Se1       Se1        180.000   25_455 1_555  13_655
	Se1       Se1       Se1        103.830   25_455 1_555  25_565
	Se1       Se1       Se1        76.170    25_455 1_555  13_555
	Se1       Se1       Se1        76.170    25_455 1_555  13_545
	Se1       Se1       Se1        103.830   25_455 1_555  25_555
	Se1       Se1       Se1        67.198    25_456 1_555  25_455
	Se1       Se1       Se1        112.802   25_456 1_555  13_655
	Se1       Se1       Se1        128.085   25_456 1_555  25_565
	Se1       Se1       Se1        51.915    25_456 1_555  13_555
	Se1       Se1       Se1        51.915    25_456 1_555  13_545
	Se1       Se1       Se1        128.085   25_456 1_555  25_555
	Se1       Se1       Se1        180.000   13_654 1_555  25_456
	Se1       Se1       Se1        112.802   13_654 1_555  25_455
	Se1       Se1       Se1        67.198    13_654 1_555  13_655
	Se1       Se1       Se1        51.915    13_654 1_555  25_565
	Se1       Se1       Se1        128.085   13_654 1_555  13_555
	Se1       Se1       Se1        128.085   13_654 1_555  13_545
	Se1       Se1       Se1        51.915    13_654 1_555  25_555
	Se1       Se1       Se1        100.711   25_556 1_555  13_654
	Se1       Se1       Se1        79.289    25_556 1_555  25_456
	Se1       Se1       Se1        128.085   25_556 1_555  25_455
	Se1       Se1       Se1        51.915    25_556 1_555  13_655
	Se1       Se1       Se1        128.085   25_556 1_555  25_565
	Se1       Se1       Se1        112.802   25_556 1_555  13_555
	Se1       Se1       Se1        51.915    25_556 1_555  13_545
	Se1       Se1       Se1        67.198    25_556 1_555  25_555
	Se1       Se1       Se1        180.000   13_554 1_555  25_556
	Se1       Se1       Se1        79.289    13_554 1_555  13_654
	Se1       Se1       Se1        100.711   13_554 1_555  25_456
	Se1       Se1       Se1        51.915    13_554 1_555  25_455
	Se1       Se1       Se1        128.085   13_554 1_555  13_655
	Se1       Se1       Se1        51.915    13_554 1_555  25_565
	Se1       Se1       Se1        67.198    13_554 1_555  13_555
	Se1       Se1       Se1        128.085   13_554 1_555  13_545
	Se1       Se1       Se1        112.802   13_554 1_555  25_555
	Se1       Se1       Se1        100.711   25_566 1_555  13_554
	Se1       Se1       Se1        79.289    25_566 1_555  25_556
	Se1       Se1       Se1        100.711   25_566 1_555  13_654
	Se1       Se1       Se1        79.289    25_566 1_555  25_456
	Se1       Se1       Se1        128.085   25_566 1_555  25_455
	Se1       Se1       Se1        51.915    25_566 1_555  13_655
	Se1       Se1       Se1        67.198    25_566 1_555  25_565
	Se1       Se1       Se1        51.915    25_566 1_555  13_555
	Se1       Se1       Se1        112.802   25_566 1_555  13_545
	Se1       Se1       Se1        128.085   25_566 1_555  25_555
	Se1       Se1       Se1        180.000   13_544 1_555  25_566
	Se1       Se1       Se1        79.289    13_544 1_555  13_554
	Se1       Se1       Se1        100.711   13_544 1_555  25_556
	Se1       Se1       Se1        79.289    13_544 1_555  13_654
	Se1       Se1       Se1        100.711   13_544 1_555  25_456
	Se1       Se1       Se1        51.915    13_544 1_555  25_455
	Se1       Se1       Se1        128.085   13_544 1_555  13_655
	Se1       Se1       Se1        112.802   13_544 1_555  25_565
	Se1       Se1       Se1        128.085   13_544 1_555  13_555
	Se1       Se1       Se1        67.198    13_544 1_555  13_545
	Se1       Se1       Se1        51.915    13_544 1_555  25_555
	Se1       Se1       Se1        132.547    1_556 1_555  13_544
	Se1       Se1       Se1        47.453     1_556 1_555  25_566
	Se1       Se1       Se1        132.547    1_556 1_555  13_554
	Se1       Se1       Se1        47.453     1_556 1_555  25_556
	Se1       Se1       Se1        132.547    1_556 1_555  13_654
	Se1       Se1       Se1        47.453     1_556 1_555  25_456
	Se1       Se1       Se1        114.651    1_556 1_555  25_455
	Se1       Se1       Se1        65.349     1_556 1_555  13_655
	Se1       Se1       Se1        114.651    1_556 1_555  25_565
	Se1       Se1       Se1        65.349     1_556 1_555  13_555
	Se1       Se1       Se1        65.349     1_556 1_555  13_545
	Se1       Se1       Se1        114.651    1_556 1_555  25_555
	Se1       Se1       Se1        180.000    1_554 1_555   1_556
	Se1       Se1       Se1        47.453     1_554 1_555  13_544
	Se1       Se1       Se1        132.547    1_554 1_555  25_566
	Se1       Se1       Se1        47.453     1_554 1_555  13_554
	Se1       Se1       Se1        132.547    1_554 1_555  25_556
	Se1       Se1       Se1        47.453     1_554 1_555  13_654
	Se1       Se1       Se1        132.547    1_554 1_555  25_456
	Se1       Se1       Se1        65.349     1_554 1_555  25_455
	Se1       Se1       Se1        114.651    1_554 1_555  13_655
	Se1       Se1       Se1        65.349     1_554 1_555  25_565
	Se1       Se1       Se1        114.651    1_554 1_555  13_555
	Se1       Se1       Se1        114.651    1_554 1_555  13_545
	Se1       Se1       Se1        65.349     1_554 1_555  25_555
#######	End powder crystal structure	#######


#######	Begin powder crystal structure	#######
data_Second_2
_pd_block_id	Second_2
_pd_block_diffractogram_id	row_C.xy_2
_pd_phase_name Second
_cell_length_a  3.9
_cell_length_b  3.9
_cell_length_c  3.2
_cell_angle_alpha 90
_cell_angle_beta  90
_cell_angle_gamma 90
_cell_volume 48.672
_cell_formula_units_Z	  2
_chemical_formula_weight	231.0359
_chemical_formula_sum	Pa
_cell_measurement_temperature	333
_diffrn_ambient_temperature	333
_exptl_crystal_density_diffrn	15.7644792
_exptl_absorpt_coefficient_mu	478.068588
_diffrn_radiation_wavelength	1.540596000
_cell_measurement_theta_min	5
_cell_measurement_theta_max	35
_space_group_name_H-M_alt I4/mmm
loop_
	_space_group_symop_id
	_space_group_symop_operation_xyz
	  1 'x, y, z '
	  2 '-x, -y, z '
	  3 '-x, y, -z '
	  4 '-x, y, z '
	  5 '-y, -x, -z '
	  6 '-y, -x, z '
	  7 '-y, x, -z '
	  8 '-y, x, z '
	  9 'y, -x, -z '
	 10 'y, -x, z '
	 11 'y, x, -z '
	 12 'y, x, z '
	 13 'x, -y, -z '
	 14 'x, -y, z '
	 15 'x, y, -z '
	 16 '-x, -y, -z '
	 17 'x+1/2, y+1/2, z+1/2 '
	 18 '-x+1/2, -y+1/2, z+1/2 '
	 19 '-x+1/2, y+1/2, -z+1/2 '
	 20 '-x+1/2, y+1/2, z+1/2 '
	 21 '-y+1/2, -x+1/2, -z+1/2 '
	 22 '-y+1/2, -x+1/2, z+1/2 '
	 23 '-y+1/2, x+1/2, -z+1/2 '
	 24 '-y+1/2, x+1/2, z+1/2 '
	 25 'y+1/2, -x+1/2, -z+1/2 '
	 26 'y+1/2, -x+1/2, z+1/2 '
	 27 'y+1/2, x+1/2, -z+1/2 '
	 28 'y+1/2, x+1/2, z+1/2 '
	 29 'x+1/2, -y+1/2, -z+1/2 '
	 30 'x+1/2, -y+1/2, z+1/2 '
	 31 'x+1/2, y+1/2, -z+1/2 '
	 32 '-x+1/2, -y+1/2, -z+1/2 '
loop_
	_atom_site_label
	_atom_site_type_symbol
	_atom_site_site_symmetry_multiplicity
	_atom_site_fract_x
	_atom_site_fract_y
	_atom_site_fract_z
	_atom_site_occupancy
	_atom_site_B_iso_or_equiv
Pa1 Pa   2 0 0 0 1 1
loop_
	_geom_bond_atom_site_label_1
	_geom_bond_atom_site_label_2
	_geom_bond_distance
	_geom_bond_site_symmetry_1
	_geom_bond_site_symmetry_2
	Pa1       Pa1       3.18826 1_555  17_455
	Pa1       Pa1       3.18826 1_555  17_454
	Pa1       Pa1       3.18826 1_555  17_544
	Pa1       Pa1       3.18826 1_555  17_545
	Pa1       Pa1       3.18826 1_555  17_445
	Pa1       Pa1       3.18826 1_555  17_554
	Pa1       Pa1       3.18826 1_555  17_444
	Pa1       Pa1       3.18826 1_555  17_555
	Pa1       Pa1       3.20000 1_555   1_554
	Pa1       Pa1       3.20000 1_555   1_556
	loop_
		_geom_angle_atom_site_label_1
		_geom_angle_atom_site_label_2
		_geom_angle_atom_site_label_3
		_geom_angle
		_geom_angle_site_symmetry_1
		_geom_angle_site_symmetry_2
		_geom_angle_site_symmetry_3
	Pa1       Pa1       Pa1        60.244    17_454 1_555  17_455
	Pa1       Pa1       Pa1        119.756   17_544 1_555  17_454
	Pa1       Pa1       Pa1        180.000   17_544 1_555  17_455
	Pa1       Pa1       Pa1        60.244    17_545 1_555  17_544
	Pa1       Pa1       Pa1        180.000   17_545 1_555  17_454
	Pa1       Pa1       Pa1        119.756   17_545 1_555  17_455
	Pa1       Pa1       Pa1        75.413    17_445 1_555  17_545
	Pa1       Pa1       Pa1        104.587   17_445 1_555  17_544
	Pa1       Pa1       Pa1        104.587   17_445 1_555  17_454
	Pa1       Pa1       Pa1        75.413    17_445 1_555  17_455
	Pa1       Pa1       Pa1        180.000   17_554 1_555  17_445
	Pa1       Pa1       Pa1        104.587   17_554 1_555  17_545
	Pa1       Pa1       Pa1        75.413    17_554 1_555  17_544
	Pa1       Pa1       Pa1        75.413    17_554 1_555  17_454
	Pa1       Pa1       Pa1        104.587   17_554 1_555  17_455
	Pa1       Pa1       Pa1        119.756   17_444 1_555  17_554
	Pa1       Pa1       Pa1        60.244    17_444 1_555  17_445
	Pa1       Pa1       Pa1        104.587   17_444 1_555  17_545
	Pa1       Pa1       Pa1        75.413    17_444 1_555  17_544
	Pa1       Pa1       Pa1        75.413    17_444 1_555  17_454
	Pa1       Pa1       Pa1        104.587   17_444 1_555  17_455
	Pa1       Pa1       Pa1        180.000   17_555 1_555  17_444
	Pa1       Pa1       Pa1        60.244    17_555 1_555  17_554
	Pa1       Pa1       Pa1        119.756   17_555 1_555  17_445
	Pa1       Pa1       Pa1        75.413    17_555 1_555  17_545
	Pa1       Pa1       Pa1        104.587   17_555 1_555  17_544
	Pa1       Pa1       Pa1        104.587   17_555 1_555  17_454
	Pa1       Pa1       Pa1        75.413    17_555 1_555  17_455
	Pa1       Pa1       Pa1        120.122    1_554 1_555  17_555
	Pa1       Pa1       Pa1        59.878     1_554 1_555  17_444
	Pa1       Pa1       Pa1        59.878     1_554 1_555  17_554
	Pa1       Pa1       Pa1        120.122    1_554 1_555  17_445
	Pa1       Pa1       Pa1        120.122    1_554 1_555  17_545
	Pa1       Pa1       Pa1        59.878     1_554 1_555  17_544
	Pa1       Pa1       Pa1        59.878     1_554 1_555  17_454
	Pa1       Pa1       Pa1        120.122    1_554 1_555  17_455
	Pa1       Pa1       Pa1        180.000    1_556 1_555   1_554
	Pa1       Pa1       Pa1        59.878     1_556 1_555  17_555
	Pa1       Pa1       Pa1        120.122    1_556 1_555  17_444
	Pa1       Pa1       Pa1        120.122    1_556 1_555  17_554
	Pa1       Pa1       Pa1        59.878     1_556 1_555  17_445
	Pa1       Pa1       Pa1        59.878     1_556 1_555  17_545
	Pa1       Pa1       Pa1        120.122    1_556 1_555  17_544
	Pa1       Pa1       Pa1        120.122    1_556 1_555  17_454
	Pa1       Pa1       Pa1        59.878     1_556 1_555  17_455
#######	End powder crystal structure	#######


#######	Begin powder diffraction data	#######
data_row_C.xy_2
_pd_block_id	row_C.xy_2
_pd_meas_datetime_initiated	2022-01-11T15:31:52+0800
_pd_calc_method	Rietveld
_diffrn_radiation_probe	x-ray
_pd_meas_scan_method	cont
_diffrn_radiation_wavelength	1.540596000
_diffrn_ambient_temperature	333
_refine_ls_goodness_of_fit_all	9553.76168
_pd_proc_ls_prof_R_factor	5230.45969
_pd_proc_ls_prof_wR_factor	6755.52967
_pd_proc_ls_prof_wR_expected	0.70711
loop_
	_pd_phase_id
	_pd_phase_block_id
	_pd_phase_mass_%
1	Selenium_2	0.00430073454
2	Second_2	99.9956993
loop_
	_refln_index_h
	_refln_index_k
	_refln_index_l
	_pd_refln_phase_id
	_refln_d_spacing
	_refln_F_squared_calc
	_refln_F_squared_meas
   1    0   -2 1    1.408738     1.824776     0.000166
   1    0    1 1    2.283844     3.169439     0.000480
   2   -1    0 1    1.950000     2.729234     0.000785
   2    0   -1 1    1.482980     1.966296     0.000179
   0    0    2 2    1.600000 27540.126142     3.921157
   1    0    1 2    2.473835 159775.784260    22.997491
   1    1    0 2    2.757716 85180.947764    17.443192
   1    1    2 2    1.383936 92513.176706     9.709996
   2    0    0 2    1.950000 66887.229080    17.991991
   2    1    1 2    1.531432 209662.715846    23.909948
   2    2    0 2    1.378858 46033.827703     4.863939
loop_
	_pd_meas_2theta_scan
	_pd_proc_intensity_total
	_pd_proc_ls_weight
	_pd_calc_intensity_total
	_pd_proc_intensity_bkg_calc
  10.000000     2.000000     0.500000     4.000000     4.000000 
  15.000000     2.000000     0.500000     1.611111     1.611111 
  20.000000     2.000000     0.500000    -0.222222    -0.222222 
  25.000000     2.000000     0.500000  1205.022786    -1.500000 
  30.000000     2.000000     0.500000  12639.773191    -2.222222 
  35.000000     2.000000     0.500000  22253.618019    -2.388889 
  40.000000     2.000000     0.500000  13220.756152    -2.000000 
  45.000000     2.000000     0.500000  7655.091070    -1.055556 
  50.000000     2.000000     0.500000  6164.368632     0.444444 
  55.000000     2.000000     0.500000  9702.006315     2.500000 
  60.000000     2.000000     0.500000  23182.758906     5.111111 
  65.000000     2.000000     0.500000  22723.500385     8.277778 
  70.000000     2.000000     0.500000  17260.445417    12.000000 
#######	End powder diffraction data	#######


#######	Begin powder crystal structure	#######
data_Selenium_0
_pd_block_id	Selenium_0
_pd_block_diffractogram_id	row_A.xy_0
_pd_phase_name Selenium
_cell_length_a  3.9
_cell_length_b  3.9
_cell_length_c  3.1
_cell_angle_alpha 90
_cell_angle_beta  90
_cell_angle_gamma 120
_cell_volume 40.8339638
_cell_formula_units_Z	  3
_chemical_formula_weight	78.96
_chemical_formula_sum	Se
_cell_measurement_temperature	111
_diffrn_ambient_temperature	111
_exptl_crystal_density_diffrn	9.63288219
_exptl_absorpt_coefficient_mu	76.8790162
_diffrn_radiation_wavelength	1.540596000
_cell_measurement_theta_min	5
_cell_measurement_theta_max	35
_space_group_name_H-M_alt R-3m
loop_
	_space_group_symop_id
	_space_group_symop_operation_xyz
	  1 'x, y, z '
	  2 '-x, -y, -z '
	  3 '-x+y, -x, z '
	  4 '-x+y, y, z '
	  5 '-y, -x, z '
	  6 '-y, x-y, z '
	  7 'y, -x+y, -z '
	  8 'y, x, -z '
	  9 'x-y, -y, -z '
	 10 'x-y, x, -z '
	 11 '-x, -x+y, -z '
	 12 'x, x-y, z '
	 13 'x-1/3, y+1/3, z+1/3 '
	 14 '-x-1/3, -y+1/3, -z+1/3 '
	 15 '-x+y-1/3, -x+1/3, z+1/3 '
	 16 '-x+y-1/3, y+1/3, z+1/3 '
	 17 '-y-1/3, -x+1/3, z+1/3 '
	 18 '-y-1/3, x-y+1/3, z+1/3 '
	 19 'y-1/3, -x+y+1/3, -z+1/3 '
	 20 'y-1/3, x+1/3, -z+1/3 '
	 21 'x-y-1/3, -y+1/3, -z+1/3 '
	 22 'x-y-1/3, x+1/3, -z+1/3 '
	 23 '-x-1/3, -x+y+1/3, -z+1/3 '
	 24 'x-1/3, x-y+1/3, z+1/3 '
	 25 'x+1/3, y-1/3, z-1/3 '
	 26 '-x+1/3, -y-1/3, -z-1/3 '
	 27 '-x+y+1/3, -x-1/3, z-1/3 '
	 28 '-x+y+1/3, y-1/3, z-1/3 '
	 29 '-y+1/3, -x-1/3, z-1/3 '
	 30 '-y+1/3, x-y-1/3, z-1/3 '
	 31 'y+1/3, -x+y-1/3, -z-1/3 '
	 32 'y+1/3, x-1/3, -z-1/3 '
	 33 'x-y+1/3, -y-1/3, -z-1/3 '
	 34 'x-y+1/3, x-1/3, -z-1/3 '
	 35 '-x+1/3, -x+y-1/3, -z-1/3 '
	 36 'x+1/3, x-y-1/3, z-1/3 '
loop_
	_atom_site_label
	_atom_site_type_symbol
	_atom_site_site_symmetry_multiplicity
	_atom_site_fract_x
	_atom_site_fract_y
	_atom_site_fract_z
	_atom_site_occupancy
	_atom_site_B_iso_or_equiv
Se1 Se   3 0 0 0 1 1
loop_
	_geom_bond_atom_site_label_1
	_geom_bond_atom_site_label_2
	_geom_bond_distance
	_geom_bond_site_symmetry_1
	_geom_bond_site_symmetry_2
	Se1       Se1       2.47745 1_555  25_555
	Se1       Se1       2.47745 1_555  13_545
	Se1       Se1       2.47745 1_555  13_555
	Se1       Se1       2.47745 1_555  25_565
	Se1       Se1       2.47745 1_555  13_655
	Se1       Se1       2.47745 1_555  25_455
	Se1       Se1       3.05632 1_555  25_456
	Se1       Se1       3.05632 1_555  13_654
	Se1       Se1       3.05632 1_555  25_556
	Se1       Se1       3.05632 1_555  13_554
	Se1       Se1       3.05632 1_555  25_566
	Se1       Se1       3.05632 1_555  13_544
	Se1       Se1       3.10000 1_555   1_556
	Se1       Se1       3.10000 1_555   1_554
	loop_
		_geom_angle_atom_site_label_1
		_geom_angle_atom_site_label_2
		_geom_angle_atom_site_label_3
		_geom_angle
		_geom_angle_site_symmetry_1
		_geom_angle_site_symmetry_2
		_geom_angle_site_symmetry_3
	Se1       Se1       Se1        76.170    13_545 1_555  25_555
	Se1       Se1       Se1        103.830   13_555 1_555  13_545
	Se1       Se1       Se1        180.000   13_555 1_555  25_555
	Se1       Se1       Se1        76.170    25_565 1_555  13_555
	Se1       Se1       Se1        180.000   25_565 1_555  13_545
	Se1       Se1       Se1        103.830   25_565 1_555  25_555
	Se1       Se1       Se1        76.170    13_655 1_555  25_565
	Se1       Se1       Se1        103.830   13_655 1_555  13_555
	Se1       Se1       Se1        103.830   13_655 1_555  13_545
	Se1       Se1       Se1        76.170    13_655 1_555  25_555
	Se1       Se1       Se1        180.000   25_455 1_555  13_655
	Se1       Se1       Se1        103.830   25_455 1_555  25_565
	Se1       Se1       Se1        76.170    25_455 1_555  13_555
	Se1       Se1       Se1        76.170    25_455 1_555  13_545
	Se1       Se1       Se1        103.830   25_455 1_555  25_555
	Se1       Se1       Se1        67.198    25_456 1_555  25_455
	Se1       Se1       Se1        112.802   25_456 1_555  13_655
	Se1       Se1       Se1        128.085   25_456 1_555  25_565
	Se1       Se1       Se1        51.915    25_456 1_555  13_555
	Se1       Se1       Se1        51.915    25_456 1_555  13_545
	Se1       Se1       Se1        128.085   25_456 1_555  25_555
	Se1       Se1       Se1        180.000   13_654 1_555  25_456
	Se1       Se1       Se1        112.802   13_654 1_555  25_455
	Se1       Se1       Se1        67.198    13_654 1_555  13_655
	Se1       Se1       Se1        51.915    13_654 1_555  25_565
	Se1       Se1       Se1        128.085   13_654 1_555  13_555
	Se1       Se1       Se1        128.085   13_654 1_555  13_545
	Se1       Se1       Se1        51.915    13_654 1_555  25_555
	Se1       Se1       Se1        100.711   25_556 1_555  13_654
	Se1       Se1       Se1        79.289    25_556 1_555  25_456
	Se1       Se1       Se1        128.085   25_556 1_555  25_455
	Se1       Se1       Se1        51.915    25_556 1_555  13_655
	Se1       Se1       Se1        128.085   25_556 1_555  25_565
	Se1       Se1       Se1        112.802   25_556 1_555  13_555
	Se1       Se1       Se1        51.915    25_556 1_555  13_545
	Se1       Se1       Se1        67.198    25_556 1_555  25_555
	Se1       Se1       Se1        180.000   13_554 1_555  25_556
	Se1       Se1       Se1        79.289    13_554 1_555  13_654
	Se1       Se1       Se1        100.711   13_554 1_555  25_456
	Se1       Se1       Se1        51.915    13_554 1_555  25_455
	Se1       Se1       Se1        128.085   13_554 1_555  13_655
	Se1       Se1       Se1        51.915    13_554 1_555  25_565
	Se1       Se1       Se1        67.198    13_554 1_555  13_555
	Se1       Se1       Se1        128.085   13_554 1_555  13_545
	Se1       Se1       Se1        112.802   13_554 1_555  25_555
	Se1       Se1       Se1        100.711   25_566 1_555  13_554
	Se1       Se1       Se1        79.289    25_566 1_555  25_556
	Se1       Se1       Se1        100.711   25_566 1_555  13_654
	Se1       Se1       Se1        79.289    25_566 1_555  25_456
	Se1       Se1       Se1        128.085   25_566 1_555  25_455
	Se1       Se1       Se1        51.915    25_566 1_555  13_655
	Se1       Se1       Se1        67.198    25_566 1_555  25_565
	Se1       Se1       Se1        51.915    25_566 1_555  13_555
	Se1       Se1       Se1        112.802   25_566 1_555  13_545
	Se1       Se1       Se1        128.085   25_566 1_555  25_555
	Se1       Se1       Se1        180.000   13_544 1_555  25_566
	Se1       Se1       Se1        79.289    13_544 1_555  13_554
	Se1       Se1       Se1        100.711   13_544 1_555  25_556
	Se1       Se1       Se1        79.289    13_544 1_555  13_654
	Se1       Se1       Se1        100.711   13_544 1_555  25_456
	Se1       Se1       Se1        51.915    13_544 1_555  25_455
	Se1       Se1       Se1        128.085   13_544 1_555  13_655
	Se1       Se1       Se1        112.802   13_544 1_555  25_565
	Se1       Se1       Se1        128.085   13_544 1_555  13_555
	Se1       Se1       Se1        67.198    13_544 1_555  13_545
	Se1       Se1       Se1        51.915    13_544 1_555  25_555
	Se1       Se1       Se1        132.547    1_556 1_555  13_544
	Se1       Se1       Se1        47.453     1_556 1_555  25_566
	Se1       Se1       Se1        132.547    1_556 1_555  13_554
	Se1       Se1       Se1        47.453     1_556 1_555  25_556
	Se1       Se1       Se1        132.547    1_556 1_555  13_654
	Se1       Se1       Se1        47.453     1_556 1_555  25_456
	Se1       Se1       Se1        114.651    1_556 1_555  25_455
	Se1       Se1       Se1        65.349     1_556 1_555  13_655
	Se1       Se1       Se1        114.651    1_556 1_555  25_565
	Se1       Se1       Se1        65.349     1_556 1_555  13_555
	Se1       Se1       Se1        65.349     1_556 1_555  13_545
	Se1       Se1       Se1        114.651    1_556 1_555  25_555
	Se1       Se1       Se1        180.000    1_554 1_555   1_556
	Se1       Se1       Se1        47.453     1_554 1_555  13_544
	Se1       Se1       Se1        132.547    1_554 1_555  25_566
	Se1       Se1       Se1        47.453     1_554 1_555  13_554
	Se1       Se1       Se1        132.547    1_554 1_555  25_556
	Se1       Se1       Se1        47.453     1_554 1_555  13_654
	Se1       Se1       Se1        132.547    1_554 1_555  25_456
	Se1       Se1       Se1        65.349     1_554 1_555  25_455
	Se1       Se1       Se1        114.651    1_554 1_555  13_655
	Se1       Se1       Se1        65.349     1_554 1_555  25_565
	Se1       Se1       Se1        114.651    1_554 1_555  13_555
	Se1       Se1       Se1        114.651    1_554 1_555  13_545
	Se1       Se1       Se1        65.349     1_554 1_555  25_555
#######	End powder crystal structure	#######


#######	Begin powder crystal structure	#######
data_Second_0
_pd_block_id	Second_0
_pd_block_diffractogram_id	row_A.xy_0
_pd_phase_name Second
_cell_length_a  3.9
_cell_length_b  3.9
_cell_length_c  3.2
_cell_angle_alpha 90
_cell_angle_beta  90
_cell_angle_gamma 90
_cell_volume 48.672
_cell_formula_units_Z	  2
_chemical_formula_weight	231.0359
_chemical_formula_sum	Pa
_cell_measurement_temperature	111
_diffrn_ambient_temperature	111
_exptl_crystal_density_diffrn	15.7644792
_exptl_absorpt_coefficient_mu	478.068588
_diffrn_radiation_wavelength	1.540596000
_cell_measurement_theta_min	5
_cell_measurement_theta_max	35
_space_group_name_H-M_alt I4/mmm
loop_
	_space_group_symop_id
	_space_group_symop_operation_xyz
	  1 'x, y, z '
	  2 '-x, -y, z '
	  3 '-x, y, -z '
	  4 '-x, y, z '
	  5 '-y, -x, -z '
	  6 '-y, -x, z '
	  7 '-y, x, -z '
	  8 '-y, x, z '
	  9 'y, -x, -z '
	 10 'y, -x, z '
	 11 'y, x, -z '
	 12 'y, x, z '
	 13 'x, -y, -z '
	 14 'x, -y, z '
	 15 'x, y, -z '
	 16 '-x, -y, -z '
	 17 'x+1/2, y+1/2, z+1/2 '
	 18 '-x+1/2, -y+1/2, z+1/2 '
	 19 '-x+1/2, y+1/2, -z+1/2 '
	 20 '-x+1/2, y+1/2, z+1/2 '
	 21 '-y+1/2, -x+1/2, -z+1/2 '
	 22 '-y+1/2, -x+1/2, z+1/2 '
	 23 '-y+1/2, x+1/2, -z+1/2 '
	 24 '-y+1/2, x+1/2, z+1/2 '
	 25 'y+1/2, -x+1/2, -z+1/2 '
	 26 'y+1/2, -x+1/2, z+1/2 '
	 27 'y+1/2, x+1/2, -z+1/2 '
	 28 'y+1/2, x+1/2, z+1/2 '
	 29 'x+1/2, -y+1/2, -z+1/2 '
	 30 'x+1/2, -y+1/2, z+1/2 '
	 31 'x+1/2, y+1/2, -z+1/2 '
	 32 '-x+1/2, -y+1/2, -z+1/2 '
loop_
	_atom_site_label
	_atom_site_type_symbol
	_atom_site_site_symmetry_multiplicity
	_atom_site_fract_x
	_atom_site_fract_y
	_atom_site_fract_z
	_atom_site_occupancy
	_atom_site_B_iso_or_equiv
Pa1 Pa   2 0 0 0 1 1
loop_
	_geom_bond_atom_site_label_1
	_geom_bond_atom_site_label_2
	_geom_bond_distance
	_geom_bond_site_symmetry_1
	_geom_bond_site_symmetry_2
	Pa1       Pa1       3.18826 1_555  17_455
	Pa1       Pa1       3.18826 1_555  17_454
	Pa1       Pa1       3.18826 1_555  17_544
	Pa1       Pa1       3.18826 1_555  17_545
	Pa1       Pa1       3.18826 1_555  17_445
	Pa1       Pa1       3.18826 1_555  17_554
	Pa1       Pa1       3.18826 1_555  17_444
	Pa1       Pa1       3.18826 1_555  17_555
	Pa1       Pa1       3.20000 1_555   1_554
	Pa1       Pa1       3.20000 1_555   1_556
	loop_
		_geom_angle_atom_site_label_1
		_geom_angle_atom_site_label_2
		_geom_angle_atom_site_label_3
		_geom_angle
		_geom_angle_site_symmetry_1
		_geom_angle_site_symmetry_2
		_geom_angle_site_symmetry_3
	Pa1       Pa1       Pa1        60.244    17_454 1_555  17_455
	Pa1       Pa1       Pa1        119.756   17_544 1_555  17_454
	Pa1       Pa1       Pa1        180.000   17_544 1_555  17_455
	Pa1       Pa1       Pa1        60.244    17_545 1_555  17_544
	Pa1       Pa1       Pa1        180.000   17_545 1_555  17_454
	Pa1       Pa1       Pa1        119.756   17_545 1_555  17_455
	Pa1       Pa1       Pa1        75.413    17_445 1_555  17_545
	Pa1       Pa1       Pa1        104.587   17_445 1_555  17_544
	Pa1       Pa1       Pa1        104.587   17_445 1_555  17_454
	Pa1       Pa1       Pa1        75.413    17_445 1_555  17_455
	Pa1       Pa1       Pa1        180.000   17_554 1_555  17_445
	Pa1       Pa1       Pa1        104.587   17_554 1_555  17_545
	Pa1       Pa1       Pa1        75.413    17_554 1_555  17_544
	Pa1       Pa1       Pa1        75.413    17_554 1_555  17_454
	Pa1       Pa1       Pa1        104.587   17_554 1_555  17_455
	Pa1       Pa1       Pa1        119.756   17_444 1_555  17_554
	Pa1       Pa1       Pa1        60.244    17_444 1_555  17_445
	Pa1       Pa1       Pa1        104.587   17_444 1_555  17_545
	Pa1       Pa1       Pa1        75.413    17_444 1_555  17_544
	Pa1       Pa1       Pa1        75.413    17_444 1_555  17_454
	Pa1       Pa1       Pa1        104.587   17_444 1_555  17_455
	Pa1       Pa1       Pa1        180.000   17_555 1_555  17_444
	Pa1       Pa1       Pa1        60.244    17_555 1_555  17_554
	Pa1       Pa1       Pa1        119.756   17_555 1_555  17_445
	Pa1       Pa1       Pa1        75.413    17_555 1_555  17_545
	Pa1       Pa1       Pa1        104.587   17_555 1_555  17_544
	Pa1       Pa1       Pa1        104.587   17_555 1_555  17_454
	Pa1       Pa1       Pa1        75.413    17_555 1_555  17_455
	Pa1       Pa1       Pa1        120.122    1_554 1_555  17_555
	Pa1       Pa1       Pa1        59.878     1_554 1_555  17_444
	Pa1       Pa1       Pa1        59.878     1_554 1_555  17_554
	Pa1       Pa1       Pa1        120.122    1_554 1_555  17_445
	Pa1       Pa1       Pa1        120.122    1_554 1_555  17_545
	Pa1       Pa1       Pa1        59.878     1_554 1_555  17_544
	Pa1       Pa1       Pa1        59.878     1_554 1_555  17_454
	Pa1       Pa1       Pa1        120.122    1_554 1_555  17_455
	Pa1       Pa1       Pa1        180.000    1_556 1_555   1_554
	Pa1       Pa1       Pa1        59.878     1_556 1_555  17_555
	Pa1       Pa1       Pa1        120.122    1_556 1_555  17_444
	Pa1       Pa1       Pa1        120.122    1_556 1_555  17_554
	Pa1       Pa1       Pa1        59.878     1_556 1_555  17_445
	Pa1       Pa1       Pa1        59.878     1_556 1_555  17_545
	Pa1       Pa1       Pa1        120.122    1_556 1_555  17_544
	Pa1       Pa1       Pa1        120.122    1_556 1_555  17_454
	Pa1       Pa1       Pa1        59.878     1_556 1_555  17_455
#######	End powder crystal structure	#######


#######	Begin powder diffraction data	#######
data_row_A.xy_0
_pd_block_id	row_A.xy_0
_pd_meas_datetime_initiated	2022-01-11T14:32:57+0800
_pd_calc_method	Rietveld
_diffrn_radiation_probe	x-ray
_pd_meas_scan_method	cont
_diffrn_radiation_wavelength	1.540596000
_diffrn_ambient_temperature	111
_refine_ls_goodness_of_fit_all	13512.60783
_pd_proc_ls_prof_R_factor	136013174207475073024.00000
_pd_proc_ls_prof_wR_factor	1540674338000.93872
_pd_proc_ls_prof_wR_expected	114017542.50991
loop_
	_pd_phase_id
	_pd_phase_block_id
	_pd_phase_mass_%
1	Selenium_0	0.00430073454
2	Second_0	99.9956993
loop_
	_refln_index_h
	_refln_index_k
	_refln_index_l
	_pd_refln_phase_id
	_refln_d_spacing
	_refln_F_squared_calc
	_refln_F_squared_meas
   1    0   -2 1    1.408738     1.824776     0.000000
   1    0    1 1    2.283844     3.169439     0.000000
   2   -1    0 1    1.950000     2.729234     0.000000
   2    0   -1 1    1.482980     1.966296     0.000000
   0    0    2 2    1.600000 27540.126142     0.000000
   1    0    1 2    2.473835 159775.784260     0.000000
   1    1    0 2    2.757716 85180.947764     0.000000
   1    1    2 2    1.383936 92513.176706     0.000000
   2    0    0 2    1.950000 66887.229080     0.000000
   2    1    1 2    1.531432 209662.715846     0.000000
   2    2    0 2    1.378858 46033.827703     0.000000
loop_
	_pd_meas_2theta_scan
	_pd_proc_intensity_total
	_pd_proc_ls_weight
	_pd_calc_intensity_total
	_pd_proc_intensity_bkg_calc
  10.000000     0.000000     1.000000     4.000000     4.000000 
  15.000000     0.000000     1.000000     1.611111     1.611111 
  20.000000     0.000000     1.000000    -0.222222    -0.222222 
  25.000000     0.000000     1.000000  1205.022786    -1.500000 
  30.000000     0.000000     1.000000  12639.773191    -2.222222 
  35.000000     0.000000     1.000000  22253.618019    -2.388889 
  40.000000     0.000000     1.000000  13220.756152    -2.000000 
  45.000000     0.000000     1.000000  7655.091070    -1.055556 
  50.000000     0.000000     1.000000  6164.368632     0.444444 
  55.000000     0.000000     1.000000  9702.006315     2.500000 
  60.000000     0.000000     1.000000  23182.758906     5.111111 
  65.000000     0.000000     1.000000  22723.500385     8.277778 
  70.000000     0.000000     1.000000  17260.445417    12.000000 
#######	End powder diffraction data	#######


#######	Begin powder crystal structure	#######
data_Selenium_1
_pd_block_id	Selenium_1
_pd_block_diffractogram_id	row_B.xy_1
_pd_phase_name Selenium
_cell_length_a  3.9
_cell_length_b  3.9
_cell_length_c  3.1
_cell_angle_alpha 90
_cell_angle_beta  90
_cell_angle_gamma 120
_cell_volume 40.8339638
_cell_formula_units_Z	  3
_chemical_formula_weight	78.96
_chemical_formula_sum	Se
_cell_measurement_temperature	222
_diffrn_ambient_temperature	222
_exptl_crystal_density_diffrn	9.63288219
_exptl_absorpt_coefficient_mu	76.8790162
_diffrn_radiation_wavelength	1.540596000
_cell_measurement_theta_min	5
_cell_measurement_theta_max	35
_space_group_name_H-M_alt R-3m
loop_
	_space_group_symop_id
	_space_group_symop_operation_xyz
	  1 'x, y, z '
	  2 '-x, -y, -z '
	  3 '-x+y, -x, z '
	  4 '-x+y, y, z '
	  5 '-y, -x, z '
	  6 '-y, x-y, z '
	  7 'y, -x+y, -z '
	  8 'y, x, -z '
	  9 'x-y, -y, -z '
	 10 'x-y, x, -z '
	 11 '-x, -x+y, -z '
	 12 'x, x-y, z '
	 13 'x-1/3, y+1/3, z+1/3 '
	 14 '-x-1/3, -y+1/3, -z+1/3 '
	 15 '-x+y-1/3, -x+1/3, z+1/3 '
	 16 '-x+y-1/3, y+1/3, z+1/3 '
	 17 '-y-1/3, -x+1/3, z+1/3 '
	 18 '-y-1/3, x-y+1/3, z+1/3 '
	 19 'y-1/3, -x+y+1/3, -z+1/3 '
	 20 'y-1/3, x+1/3, -z+1/3 '
	 21 'x-y-1/3, -y+1/3, -z+1/3 '
	 22 'x-y-1/3, x+1/3, -z+1/3 '
	 23 '-x-1/3, -x+y+1/3, -z+1/3 '
	 24 'x-1/3, x-y+1/3, z+1/3 '
	 25 'x+1/3, y-1/3, z-1/3 '
	 26 '-x+1/3, -y-1/3, -z-1/3 '
	 27 '-x+y+1/3, -x-1/3, z-1/3 '
	 28 '-x+y+1/3, y-1/3, z-1/3 '
	 29 '-y+1/3, -x-1/3, z-1/3 '
	 30 '-y+1/3, x-y-1/3, z-1/3 '
	 31 'y+1/3, -x+y-1/3, -z-1/3 '
	 32 'y+1/3, x-1/3, -z-1/3 '
	 33 'x-y+1/3, -y-1/3, -z-1/3 '
	 34 'x-y+1/3, x-1/3, -z-1/3 '
	 35 '-x+1/3, -x+y-1/3, -z-1/3 '
	 36 'x+1/3, x-y-1/3, z-1/3 '
loop_
	_atom_site_label
	_atom_site_type_symbol
	_atom_site_site_symmetry_multiplicity
	_atom_site_fract_x
	_atom_site_fract_y
	_atom_site_fract_z
	_atom_site_occupancy
	_atom_site_B_iso_or_equiv
Se1 Se   3 0 0 0 1 1
loop_
	_geom_bond_atom_site_label_1
	_geom_bond_atom_site_label_2
	_geom_bond_distance
	_geom_bond_site_symmetry_1
	_geom_bond_site_symmetry_2
	Se1       Se1       2.47745 1_555  25_555
	Se1       Se1       2.47745 1_555  13_545
	Se1       Se1       2.47745 1_555  13_555
	Se1       Se1       2.47745 1_555  25_565
	Se1       Se1       2.47745 1_555  13_655
	Se1       Se1       2.47745 1_555  25_455
	Se1       Se1       3.05632 1_555  25_456
	Se1       Se1       3.05632 1_555  13_654
	Se1       Se1       3.05632 1_555  25_556
	Se1       Se1       3.05632 1_555  13_554
	Se1       Se1       3.05632 1_555  25_566
	Se1       Se1       3.05632 1_555  13_544
	Se1       Se1       3.10000 1_555   1_556
	Se1       Se1       3.10000 1_555   1_554
	loop_
		_geom_angle_atom_site_label_1
		_geom_angle_atom_site_label_2
		_geom_angle_atom_site_label_3
		_geom_angle
		_geom_angle_site_symmetry_1
		_geom_angle_site_symmetry_2
		_geom_angle_site_symmetry_3
	Se1       Se1       Se1        76.170    13_545 1_555  25_555
	Se1       Se1       Se1        103.830   13_555 1_555  13_545
	Se1       Se1       Se1        180.000   13_555 1_555  25_555
	Se1       Se1       Se1        76.170    25_565 1_555  13_555
	Se1       Se1       Se1        180.000   25_565 1_555  13_545
	Se1       Se1       Se1        103.830   25_565 1_555  25_555
	Se1       Se1       Se1        76.170    13_655 1_555  25_565
	Se1       Se1       Se1        103.830   13_655 1_555  13_555
	Se1       Se1       Se1        103.830   13_655 1_555  13_545
	Se1       Se1       Se1        76.170    13_655 1_555  25_555
	Se1       Se1       Se1        180.000   25_455 1_555  13_655
	Se1       Se1       Se1        103.830   25_455 1_555  25_565
	Se1       Se1       Se1        76.170    25_455 1_555  13_555
	Se1       Se1       Se1        76.170    25_455 1_555  13_545
	Se1       Se1       Se1        103.830   25_455 1_555  25_555
	Se1       Se1       Se1        67.198    25_456 1_555  25_455
	Se1       Se1       Se1        112.802   25_456 1_555  13_655
	Se1       Se1       Se1        128.085   25_456 1_555  25_565
	Se1       Se1       Se1        51.915    25_456 1_555  13_555
	Se1       Se1       Se1        51.915    25_456 1_555  13_545
	Se1       Se1       Se1        128.085   25_456 1_555  25_555
	Se1       Se1       Se1        180.000   13_654 1_555  25_456
	Se1       Se1       Se1        112.802   13_654 1_555  25_455
	Se1       Se1       Se1        67.198    13_654 1_555  13_655
	Se1       Se1       Se1        51.915    13_654 1_555  25_565
	Se1       Se1       Se1        128.085   13_654 1_555  13_555
	Se1       Se1       Se1        128.085   13_654 1_555  13_545
	Se1       Se1       Se1        51.915    13_654 1_555  25_555
	Se1       Se1       Se1        100.711   25_556 1_555  13_654
	Se1       Se1       Se1        79.289    25_556 1_555  25_456
	Se1       Se1       Se1        128.085   25_556 1_555  25_455
	Se1       Se1       Se1        51.915    25_556 1_555  13_655
	Se1       Se1       Se1        128.085   25_556 1_555  25_565
	Se1       Se1       Se1        112.802   25_556 1_555  13_555
	Se1       Se1       Se1        51.915    25_556 1_555  13_545
	Se1       Se1       Se1        67.198    25_556 1_555  25_555
	Se1       Se1       Se1        180.000   13_554 1_555  25_556
	Se1       Se1       Se1        79.289    13_554 1_555  13_654
	Se1       Se1       Se1        100.711   13_554 1_555  25_456
	Se1       Se1       Se1        51.915    13_554 1_555  25_455
	Se1       Se1       Se1        128.085   13_554 1_555  13_655
	Se1       Se1       Se1        51.915    13_554 1_555  25_565
	Se1       Se1       Se1        67.198    13_554 1_555  13_555
	Se1       Se1       Se1        128.085   13_554 1_555  13_545
	Se1       Se1       Se1        112.802   13_554 1_555  25_555
	Se1       Se1       Se1        100.711   25_566 1_555  13_554
	Se1       Se1       Se1        79.289    25_566 1_555  25_556
	Se1       Se1       Se1        100.711   25_566 1_555  13_654
	Se1       Se1       Se1        79.289    25_566 1_555  25_456
	Se1       Se1       Se1        128.085   25_566 1_555  25_455
	Se1       Se1       Se1        51.915    25_566 1_555  13_655
	Se1       Se1       Se1        67.198    25_566 1_555  25_565
	Se1       Se1       Se1        51.915    25_566 1_555  13_555
	Se1       Se1       Se1        112.802   25_566 1_555  13_545
	Se1       Se1       Se1        128.085   25_566 1_555  25_555
	Se1       Se1       Se1        180.000   13_544 1_555  25_566
	Se1       Se1       Se1        79.289    13_544 1_555  13_554
	Se1       Se1       Se1        100.711   13_544 1_555  25_556
	Se1       Se1       Se1        79.289    13_544 1_555  13_654
	Se1       Se1       Se1        100.711   13_544 1_555  25_456
	Se1       Se1       Se1        51.915    13_544 1_555  25_455
	Se1       Se1       Se1        128.085   13_544 1_555  13_655
	Se1       Se1       Se1        112.802   13_544 1_555  25_565
	Se1       Se1       Se1        128.085   13_544 1_555  13_555
	Se1       Se1       Se1        67.198    13_544 1_555  13_545
	Se1       Se1       Se1        51.915    13_544 1_555  25_555
	Se1       Se1       Se1        132.547    1_556 1_555  13_544
	Se1       Se1       Se1        47.453     1_556 1_555  25_566
	Se1       Se1       Se1        132.547    1_556 1_555  13_554
	Se1       Se1       Se1        47.453     1_556 1_555  25_556
	Se1       Se1       Se1        132.547    1_556 1_555  13_654
	Se1       Se1       Se1        47.453     1_556 1_555  25_456
	Se1       Se1       Se1        114.651    1_556 1_555  25_455
	Se1       Se1       Se1        65.349     1_556 1_555  13_655
	Se1       Se1       Se1        114.651    1_556 1_555  25_565
	Se1       Se1       Se1        65.349     1_556 1_555  13_555
	Se1       Se1       Se1        65.349     1_556 1_555  13_545
	Se1       Se1       Se1        114.651    1_556 1_555  25_555
	Se1       Se1       Se1        180.000    1_554 1_555   1_556
	Se1       Se1       Se1        47.453     1_554 1_555  13_544
	Se1       Se1       Se1        132.547    1_554 1_555  25_566
	Se1       Se1       Se1        47.453     1_554 1_555  13_554
	Se1       Se1       Se1        132.547    1_554 1_555  25_556
	Se1       Se1       Se1        47.453     1_554 1_555  13_654
	Se1       Se1       Se1        132.547    1_554 1_555  25_456
	Se1       Se1       Se1        65.349     1_554 1_555  25_455
	Se1       Se1       Se1        114.651    1_554 1_555  13_655
	Se1       Se1       Se1        65.349     1_554 1_555  25_565
	Se1       Se1       Se1        114.651    1_554 1_555  13_555
	Se1       Se1       Se1        114.651    1_554 1_555  13_545
	Se1       Se1       Se1        65.349     1_554 1_555  25_555
#######	End powder crystal structure	#######


#######	Begin powder crystal structure	#######
data_Second_1
_pd_block_id	Second_1
_pd_block_diffractogram_id	row_B.xy_1
_pd_phase_name Second
_cell_length_a  3.9
_cell_length_b  3.9
_cell_length_c  3.2
_cell_angle_alpha 90
_cell_angle_beta  90
_cell_angle_gamma 90
_cell_volume 48.672
_cell_formula_units_Z	  2
_chemical_formula_weight	231.0359
_chemical_formula_sum	Pa
_cell_measurement_temperature	222
_diffrn_ambient_temperature	222
_exptl_crystal_density_diffrn	15.7644792
_exptl_absorpt_coefficient_mu	478.068588
_diffrn_radiation_wavelength	1.540596000
_cell_measurement_theta_min	5
_cell_measurement_theta_max	35
_space_group_name_H-M_alt I4/mmm
loop_
	_space_group_symop_id
	_space_group_symop_operation_xyz
	  1 'x, y, z '
	  2 '-x, -y, z '
	  3 '-x, y, -z '
	  4 '-x, y, z '
	  5 '-y, -x, -z '
	  6 '-y, -x, z '
	  7 '-y, x, -z '
	  8 '-y, x, z '
	  9 'y, -x, -z '
	 10 'y, -x, z '
	 11 'y, x, -z '
	 12 'y, x, z '
	 13 'x, -y, -z '
	 14 'x, -y, z '
	 15 'x, y, -z '
	 16 '-x, -y, -z '
	 17 'x+1/2, y+1/2, z+1/2 '
	 18 '-x+1/2, -y+1/2, z+1/2 '
	 19 '-x+1/2, y+1/2, -z+1/2 '
	 20 '-x+1/2, y+1/2, z+1/2 '
	 21 '-y+1/2, -x+1/2, -z+1/2 '
	 22 '-y+1/2, -x+1/2, z+1/2 '
	 23 '-y+1/2, x+1/2, -z+1/2 '
	 24 '-y+1/2, x+1/2, z+1/2 '
	 25 'y+1/2, -x+1/2, -z+1/2 '
	 26 'y+1/2, -x+1/2, z+1/2 '
	 27 'y+1/2, x+1/2, -z+1/2 '
	 28 'y+1/2, x+1/2, z+1/2 '
	 29 'x+1/2, -y+1/2, -z+1/2 '
	 30 'x+1/2, -y+1/2, z+1/2 '
	 31 'x+1/2, y+1/2, -z+1/2 '
	 32 '-x+1/2, -y+1/2, -z+1/2 '
loop_
	_atom_site_label
	_atom_site_type_symbol
	_atom_site_site_symmetry_multiplicity
	_atom_site_fract_x
	_atom_site_fract_y
	_atom_site_fract_z
	_atom_site_occupancy
	_atom_site_B_iso_or_equiv
Pa1 Pa   2 0 0 0 1 1
loop_
	_geom_bond_atom_site_label_1
	_geom_bond_atom_site_label_2
	_geom_bond_distance
	_geom_bond_site_symmetry_1
	_geom_bond_site_symmetry_2
	Pa1       Pa1       3.18826 1_555  17_455
	Pa1       Pa1       3.18826 1_555  17_454
	Pa1       Pa1       3.18826 1_555  17_544
	Pa1       Pa1       3.18826 1_555  17_545
	Pa1       Pa1       3.18826 1_555  17_445
	Pa1       Pa1       3.18826 1_555  17_554
	Pa1       Pa1       3.18826 1_555  17_444
	Pa1       Pa1       3.18826 1_555  17_555
	Pa1       Pa1       3.20000 1_555   1_554
	Pa1       Pa1       3.20000 1_555   1_556
	loop_
		_geom_angle_atom_site_label_1
		_geom_angle_atom_site_label_2
		_geom_angle_atom_site_label_3
		_geom_angle
		_geom_angle_site_symmetry_1
		_geom_angle_site_symmetry_2
		_geom_angle_site_symmetry_3
	Pa1       Pa1       Pa1        60.244    17_454 1_555  17_455
	Pa1       Pa1       Pa1        119.756   17_544 1_555  17_454
	Pa1       Pa1       Pa1        180.000   17_544 1_555  17_455
	Pa1       Pa1       Pa1        60.244    17_545 1_555  17_544
	Pa1       Pa1       Pa1        180.000   17_545 1_555  17_454
	Pa1       Pa1       Pa1        119.756   17_545 1_555  17_455
	Pa1       Pa1       Pa1        75.413    17_445 1_555  17_545
	Pa1       Pa1       Pa1        104.587   17_445 1_555  17_544
	Pa1       Pa1       Pa1        104.587   17_445 1_555  17_454
	Pa1       Pa1       Pa1        75.413    17_445 1_555  17_455
	Pa1       Pa1       Pa1        180.000   17_554 1_555  17_445
	Pa1       Pa1       Pa1        104.587   17_554 1_555  17_545
	Pa1       Pa1       Pa1        75.413    17_554 1_555  17_544
	Pa1       Pa1       Pa1        75.413    17_554 1_555  17_454
	Pa1       Pa1       Pa1        104.587   17_554 1_555  17_455
	Pa1       Pa1       Pa1        119.756   17_444 1_555  17_554
	Pa1       Pa1       Pa1        60.244    17_444 1_555  17_445
	Pa1       Pa1       Pa1        104.587   17_444 1_555  17_545
	Pa1       Pa1       Pa1        75.413    17_444 1_555  17_544
	Pa1       Pa1       Pa1        75.413    17_444 1_555  17_454
	Pa1       Pa1       Pa1        104.587   17_444 1_555  17_455
	Pa1       Pa1       Pa1        180.000   17_555 1_555  17_444
	Pa1       Pa1       Pa1        60.244    17_555 1_555  17_554
	Pa1       Pa1       Pa1        119.756   17_555 1_555  17_445
	Pa1       Pa1       Pa1        75.413    17_555 1_555  17_545
	Pa1       Pa1       Pa1        104.587   17_555 1_555  17_544
	Pa1       Pa1       Pa1        104.587   17_555 1_555  17_454
	Pa1       Pa1       Pa1        75.413    17_555 1_555  17_455
	Pa1       Pa1       Pa1        120.122    1_554 1_555  17_555
	Pa1       Pa1       Pa1        59.878     1_554 1_555  17_444
	Pa1       Pa1       Pa1        59.878     1_554 1_555  17_554
	Pa1       Pa1       Pa1        120.122    1_554 1_555  17_445
	Pa1       Pa1       Pa1        120.122    1_554 1_555  17_545
	Pa1       Pa1       Pa1        59.878     1_554 1_555  17_544
	Pa1       Pa1       Pa1        59.878     1_554 1_555  17_454
	Pa1       Pa1       Pa1        120.122    1_554 1_555  17_455
	Pa1       Pa1       Pa1        180.000    1_556 1_555   1_554
	Pa1       Pa1       Pa1        59.878     1_556 1_555  17_555
	Pa1       Pa1       Pa1        120.122    1_556 1_555  17_444
	Pa1       Pa1       Pa1        120.122    1_556 1_555  17_554
	Pa1       Pa1       Pa1        59.878     1_556 1_555  17_445
	Pa1       Pa1       Pa1        59.878     1_556 1_555  17_545
	Pa1       Pa1       Pa1        120.122    1_556 1_555  17_544
	Pa1       Pa1       Pa1        120.122    1_556 1_555  17_454
	Pa1       Pa1       Pa1        59.878     1_556 1_555  17_455
#######	End powder crystal structure	#######


#######	Begin powder diffraction data	#######
data_row_B.xy_1
_pd_block_id	row_B.xy_1
_pd_meas_datetime_initiated	2022-01-11T14:59:22+0800
_pd_calc_method	Rietveld
_diffrn_radiation_probe	x-ray
_pd_meas_scan_method	cont
_diffrn_radiation_wavelength	1.540596000
_diffrn_ambient_temperature	222
_refine_ls_goodness_of_fit_all	13511.83357
_pd_proc_ls_prof_R_factor	10461.70571
_pd_proc_ls_prof_wR_factor	13511.83357
_pd_proc_ls_prof_wR_expected	1.00000
loop_
	_pd_phase_id
	_pd_phase_block_id
	_pd_phase_mass_%
1	Selenium_1	0.00430073454
2	Second_1	99.9956993
loop_
	_refln_index_h
	_refln_index_k
	_refln_index_l
	_pd_refln_phase_id
	_refln_d_spacing
	_refln_F_squared_calc
	_refln_F_squared_meas
   1    0   -2 1    1.408738     1.824776     0.000083
   1    0    1 1    2.283844     3.169439     0.000240
   2   -1    0 1    1.950000     2.729234     0.000393
   2    0   -1 1    1.482980     1.966296     0.000089
   0    0    2 2    1.600000 27540.126142     1.960578
   1    0    1 2    2.473835 159775.784260    11.498746
   1    1    0 2    2.757716 85180.947764     8.721596
   1    1    2 2    1.383936 92513.176706     4.854998
   2    0    0 2    1.950000 66887.229080     8.995996
   2    1    1 2    1.531432 209662.715846    11.954974
   2    2    0 2    1.378858 46033.827703     2.431969
loop_
	_pd_meas_2theta_scan
	_pd_proc_intensity_total
	_pd_proc_ls_weight
	_pd_calc_intensity_total
	_pd_proc_intensity_bkg_calc
  10.000000     1.000000     1.000000     4.000000     4.000000 
  15.000000     1.000000     1.000000     1.611111     1.611111 
  20.000000     1.000000     1.000000    -0.222222    -0.222222 
  25.000000     1.000000     1.000000  1205.022786    -1.500000 
  30.000000     1.000000     1.000000  12639.773191    -2.222222 
  35.000000     1.000000     1.000000  22253.618019    -2.388889 
  40.000000     1.000000     1.000000  13220.756152    -2.000000 
  45.000000     1.000000     1.000000  7655.091070    -1.055556 
  50.000000     1.000000     1.000000  6164.368632     0.444444 
  55.000000     1.000000     1.000000  9702.006315     2.500000 
  60.000000     1.000000     1.000000  23182.758906     5.111111 
  65.000000     1.000000     1.000000  22723.500385     8.277778 
  70.000000     1.000000     1.000000  17260.445417    12.000000 
#######	End powder diffraction data	#######


#######	Begin powder crystal structure	#######
data_Selenium_2
_pd_block_id	Selenium_2
_pd_block_diffractogram_id	row_C.xy_2
_pd_phase_name Selenium
_cell_length_a  3.9
_cell_length_b  3.9
_cell_length_c  3.1
_cell_angle_alpha 90
_cell_angle_beta  90
_cell_angle_gamma 120
_cell_volume 40.8339638
_cell_formula_units_Z	  3
_chemical_formula_weight	78.96
_chemical_formula_sum	Se
_cell_measurement_temperature	333
_diffrn_ambient_temperature	333
_exptl_crystal_density_diffrn	9.63288219
_exptl_absorpt_coefficient_mu	76.8790162
_diffrn_radiation_wavelength	1.540596000
_cell_measurement_theta_min	5
_cell_measurement_theta_max	35
_space_group_name_H-M_alt R-3m
loop_
	_space_group_symop_id
	_space_group_symop_operation_xyz
	  1 'x, y, z '
	  2 '-x, -y, -z '
	  3 '-x+y, -x, z '
	  4 '-x+y, y, z '
	  5 '-y, -x, z '
	  6 '-y, x-y, z '
	  7 'y, -x+y, -z '
	  8 'y, x, -z '
	  9 'x-y, -y, -z '
	 10 'x-y, x, -z '
	 11 '-x, -x+y, -z '
	 12 'x, x-y, z '
	 13 'x-1/3, y+1/3, z+1/3 '
	 14 '-x-1/3, -y+1/3, -z+1/3 '
	 15 '-x+y-1/3, -x+1/3, z+1/3 '
	 16 '-x+y-1/3, y+1/3, z+1/3 '
	 17 '-y-1/3, -x+1/3, z+1/3 '
	 18 '-y-1/3, x-y+1/3, z+1/3 '
	 19 'y-1/3, -x+y+1/3, -z+1/3 '
	 20 'y-1/3, x+1/3, -z+1/3 '
	 21 'x-y-1/3, -y+1/3, -z+1/3 '
	 22 'x-y-1/3, x+1/3, -z+1/3 '
	 23 '-x-1/3, -x+y+1/3, -z+1/3 '
	 24 'x-1/3, x-y+1/3, z+1/3 '
	 25 'x+1/3, y-1/3, z-1/3 '
	 26 '-x+1/3, -y-1/3, -z-1/3 '
	 27 '-x+y+1/3, -x-1/3, z-1/3 '
	 28 '-x+y+1/3, y-1/3, z-1/3 '
	 29 '-y+1/3, -x-1/3, z-1/3 '
	 30 '-y+1/3, x-y-1/3, z-1/3 '
	 31 'y+1/3, -x+y-1/3, -z-1/3 '
	 32 'y+1/3, x-1/3, -z-1/3 '
	 33 'x-y+1/3, -y-1/3, -z-1/3 '
	 34 'x-y+1/3, x-1/3, -z-1/3 '
	 35 '-x+1/3, -x+y-1/3, -z-1/3 '
	 36 'x+1/3, x-y-1/3, z-1/3 '
loop_
	_atom_site_label
	_atom_site_type_symbol
	_atom_site_site_symmetry_multiplicity
	_atom_site_fract_x
	_atom_site_fract_y
	_atom_site_fract_z
	_atom_site_occupancy
	_atom_site_B_iso_or_equiv
Se1 Se   3 0 0 0 1 1
loop_
	_geom_bond_atom_site_label_1
	_geom_bond_atom_site_label_2
	_geom_bond_distance
	_geom_bond_site_symmetry_1
	_geom_bond_site_symmetry_2
	Se1       Se1       2.47745 1_555  25_555
	Se1       Se1       2.47745 1_555  13_545
	Se1       Se1       2.47745 1_555  13_555
	Se1       Se1       2.47745 1_555  25_565
	Se1       Se1       2.47745 1_555  13_655
	Se1       Se1       2.47745 1_555  25_455
	Se1       Se1       3.05632 1_555  25_456
	Se1       Se1       3.05632 1_555  13_654
	Se1       Se1       3.05632 1_555  25_556
	Se1       Se1       3.05632 1_555  13_554
	Se1       Se1       3.05632 1_555  25_566
	Se1       Se1       3.05632 1_555  13_544
	Se1       Se1       3.10000 1_555   1_556
	Se1       Se1       3.10000 1_555   1_554
	loop_
		_geom_angle_atom_site_label_1
		_geom_angle_atom_site_label_2
		_geom_angle_atom_site_label_3
		_geom_angle
		_geom_angle_site_symmetry_1
		_geom_angle_site_symmetry_2
		_geom_angle_site_symmetry_3
	Se1       Se1       Se1        76.170    13_545 1_555  25_555
	Se1       Se1       Se1        103.830   13_555 1_555  13_545
	Se1       Se1       Se1        180.000   13_555 1_555  25_555
	Se1       Se1       Se1        76.170    25_565 1_555  13_555
	Se1       Se1       Se1        180.000   25_565 1_555  13_545
	Se1       Se1       Se1        103.830   25_565 1_555  25_555
	Se1       Se1       Se1        76.170    13_655 1_555  25_565
	Se1       Se1       Se1        103.830   13_655 1_555  13_555
	Se1       Se1       Se1        103.830   13_655 1_555  13_545
	Se1       Se1       Se1        76.170    13_655 1_555  25_555
	Se1       Se1       Se1        180.000   25_455 1_555  13_655
	Se1       Se1       Se1        103.830   25_455 1_555  25_565
	Se1       Se1       Se1        76.170    25_455 1_555  13_555
	Se1       Se1       Se1        76.170    25_455 1_555  13_545
	Se1       Se1       Se1        103.830   25_455 1_555  25_555
	Se1       Se1       Se1        67.198    25_456 1_555  25_455
	Se1       Se1       Se1        112.802   25_456 1_555  13_655
	Se1       Se1       Se1        128.085   25_456 1_555  25_565
	Se1       Se1       Se1        51.915    25_456 1_555  13_555
	Se1       Se1       Se1        51.915    25_456 1_555  13_545
	Se1       Se1       Se1        128.085   25_456 1_555  25_555
	Se1       Se1       Se1        180.000   13_654 1_555  25_456
	Se1       Se1       Se1        112.802   13_654 1_555  25_455
	Se1       Se1       Se1        67.198    13_654 1_555  13_655
	Se1       Se1       Se1        51.915    13_654 1_555  25_565
	Se1       Se1       Se1        128.085   13_654 1_555  13_555
	Se1       Se1       Se1        128.085   13_654 1_555  13_545
	Se1       Se1       Se1        51.915    13_654 1_555  25_555
	Se1       Se1       Se1        100.711   25_556 1_555  13_654
	Se1       Se1       Se1        79.289    25_556 1_555  25_456
	Se1       Se1       Se1        128.085   25_556 1_555  25_455
	Se1       Se1       Se1        51.915    25_556 1_555  13_655
	Se1       Se1       Se1        128.085   25_556 1_555  25_565
	Se1       Se1       Se1        112.802   25_556 1_555  13_555
	Se1       Se1       Se1        51.915    25_556 1_555  13_545
	Se1       Se1       Se1        67.198    25_556 1_555  25_555
	Se1       Se1       Se1        180.000   13_554 1_555  25_556
	Se1       Se1       Se1        79.289    13_554 1_555  13_654
	Se1       Se1       Se1        100.711   13_554 1_555  25_456
	Se1       Se1       Se1        51.915    13_554 1_555  25_455
	Se1       Se1       Se1        128.085   13_554 1_555  13_655
	Se1       Se1       Se1        51.915    13_554 1_555  25_565
	Se1       Se1       Se1        67.198    13_554 1_555  13_555
	Se1       Se1       Se1        128.085   13_554 1_555  13_545
	Se1       Se1       Se1        112.802   13_554 1_555  25_555
	Se1       Se1       Se1        100.711   25_566 1_555  13_554
	Se1       Se1       Se1        79.289    25_566 1_555  25_556
	Se1       Se1       Se1        100.711   25_566 1_555  13_654
	Se1       Se1       Se1        79.289    25_566 1_555  25_456
	Se1       Se1       Se1        128.085   25_566 1_555  25_455
	Se1       Se1       Se1        51.915    25_566 1_555  13_655
	Se1       Se1       Se1        67.198    25_566 1_555  25_565
	Se1       Se1       Se1        51.915    25_566 1_555  13_555
	Se1       Se1       Se1        112.802   25_566 1_555  13_545
	Se1       Se1       Se1        128.085   25_566 1_555  25_555
	Se1       Se1       Se1        180.000   13_544 1_555  25_566
	Se1       Se1       Se1        79.289    13_544 1_555  13_554
	Se1       Se1       Se1        100.711   13_544 1_555  25_556
	Se1       Se1       Se1        79.289    13_544 1_555  13_654
	Se1       Se1       Se1        100.711   13_544 1_555  25_456
	Se1       Se1       Se1        51.915    13_544 1_555  25_455
	Se1       Se1       Se1        128.085   13_544 1_555  13_655
	Se1       Se1       Se1        112.802   13_544 1_555  25_565
	Se1       Se1       Se1        128.085   13_544 1_555  13_555
	Se1       Se1       Se1        67.198    13_544 1_555  13_545
	Se1       Se1       Se1        51.915    13_544 1_555  25_555
	Se1       Se1       Se1        132.547    1_556 1_555  13_544
	Se1       Se1       Se1        47.453     1_556 1_555  25_566
	Se1       Se1       Se1        132.547    1_556 1_555  13_554
	Se1       Se1       Se1        47.453     1_556 1_555  25_556
	Se1       Se1       Se1        132.547    1_556 1_555  13_654
	Se1       Se1       Se1        47.453     1_556 1_555  25_456
	Se1       Se1       Se1        114.651    1_556 1_555  25_455
	Se1       Se1       Se1        65.349     1_556 1_555  13_655
	Se1       Se1       Se1        114.651    1_556 1_555  25_565
	Se1       Se1       Se1        65.349     1_556 1_555  13_555
	Se1       Se1       Se1        65.349     1_556 1_555  13_545
	Se1       Se1       Se1        114.651    1_556 1_555  25_555
	Se1       Se1       Se1        180.000    1_554 1_555   1_556
	Se1       Se1       Se1        47.453     1_554 1_555  13_544
	Se1       Se1       Se1        132.547    1_554 1_555  25_566
	Se1       Se1       Se1        47.453     1_554 1_555  13_554
	Se1       Se1       Se1        132.547    1_554 1_555  25_556
	Se1       Se1       Se1        47.453     1_554 1_555  13_654
	Se1       Se1       Se1        132.547    1_554 1_555  25_456
	Se1       Se1       Se1        65.349     1_554 1_555  25_455
	Se1       Se1       Se1        114.651    1_554 1_555  13_655
	Se1       Se1       Se1        65.349     1_554 1_555  25_565
	Se1       Se1       Se1        114.651    1_554 1_555  13_555
	Se1       Se1       Se1        114.651    1_554 1_555  13_545
	Se1       Se1       Se1        65.349     1_554 1_555  25_555
#######	End powder crystal structure	#######


#######	Begin powder crystal structure	#######
data_Second_2
_pd_block_id	Second_2
_pd_block_diffractogram_id	row_C.xy_2
_pd_phase_name Second
_cell_length_a  3.9
_cell_length_b  3.9
_cell_length_c  3.2
_cell_angle_alpha 90
_cell_angle_beta  90
_cell_angle_gamma 90
_cell_volume 48.672
_cell_formula_units_Z	  2
_chemical_formula_weight	231.0359
_chemical_formula_sum	Pa
_cell_measurement_temperature	333
_diffrn_ambient_temperature	333
_exptl_crystal_density_diffrn	15.7644792
_exptl_absorpt_coefficient_mu	478.068588
_diffrn_radiation_wavelength	1.540596000
_cell_measurement_theta_min	5
_cell_measurement_theta_max	35
_space_group_name_H-M_alt I4/mmm
loop_
	_space_group_symop_id
	_space_group_symop_operation_xyz
	  1 'x, y, z '
	  2 '-x, -y, z '
	  3 '-x, y, -z '
	  4 '-x, y, z '
	  5 '-y, -x, -z '
	  6 '-y, -x, z '
	  7 '-y, x, -z '
	  8 '-y, x, z '
	  9 'y, -x, -z '
	 10 'y, -x, z '
	 11 'y, x, -z '
	 12 'y, x, z '
	 13 'x, -y, -z '
	 14 'x, -y, z '
	 15 'x, y, -z '
	 16 '-x, -y, -z '
	 17 'x+1/2, y+1/2, z+1/2 '
	 18 '-x+1/2, -y+1/2, z+1/2 '
	 19 '-x+1/2, y+1/2, -z+1/2 '
	 20 '-x+1/2, y+1/2, z+1/2 '
	 21 '-y+1/2, -x+1/2, -z+1/2 '
	 22 '-y+1/2, -x+1/2, z+1/2 '
	 23 '-y+1/2, x+1/2, -z+1/2 '
	 24 '-y+1/2, x+1/2, z+1/2 '
	 25 'y+1/2, -x+1/2, -z+1/2 '
	 26 'y+1/2, -x+1/2, z+1/2 '
	 27 'y+1/2, x+1/2, -z+1/2 '
	 28 'y+1/2, x+1/2, z+1/2 '
	 29 'x+1/2, -y+1/2, -z+1/2 '
	 30 'x+1/2, -y+1/2, z+1/2 '
	 31 'x+1/2, y+1/2, -z+1/2 '
	 32 '-x+1/2, -y+1/2, -z+1/2 '
loop_
	_atom_site_label
	_atom_site_type_symbol
	_atom_site_site_symmetry_multiplicity
	_atom_site_fract_x
	_atom_site_fract_y
	_atom_site_fract_z
	_atom_site_occupancy
	_atom_site_B_iso_or_equiv
Pa1 Pa   2 0 0 0 1 1
loop_
	_geom_bond_atom_site_label_1
	_geom_bond_atom_site_label_2
	_geom_bond_distance
	_geom_bond_site_symmetry_1
	_geom_bond_site_symmetry_2
	Pa1       Pa1       3.18826 1_555  17_455
	Pa1       Pa1       3.18826 1_555  17_454
	Pa1       Pa1       3.18826 1_555  17_544
	Pa1       Pa1       3.18826 1_555  17_545
	Pa1       Pa1       3.18826 1_555  17_445
	Pa1       Pa1       3.18826 1_555  17_554
	Pa1       Pa1       3.18826 1_555  17_444
	Pa1       Pa1       3.18826 1_555  17_555
	Pa1       Pa1       3.20000 1_555   1_554
	Pa1       Pa1       3.20000 1_555   1_556
	loop_
		_geom_angle_atom_site_label_1
		_geom_angle_atom_site_label_2
		_geom_angle_atom_site_label_3
		_geom_angle
		_geom_angle_site_symmetry_1
		_geom_angle_site_symmetry_2
		_geom_angle_site_symmetry_3
	Pa1       Pa1       Pa1        60.244    17_454 1_555  17_455
	Pa1       Pa1       Pa1        119.756   17_544 1_555  17_454
	Pa1       Pa1       Pa1        180.000   17_544 1_555  17_455
	Pa1       Pa1       Pa1        60.244    17_545 1_555  17_544
	Pa1       Pa1       Pa1        180.000   17_545 1_555  17_454
	Pa1       Pa1       Pa1        119.756   17_545 1_555  17_455
	Pa1       Pa1       Pa1        75.413    17_445 1_555  17_545
	Pa1       Pa1       Pa1        104.587   17_445 1_555  17_544
	Pa1       Pa1       Pa1        104.587   17_445 1_555  17_454
	Pa1       Pa1       Pa1        75.413    17_445 1_555  17_455
	Pa1       Pa1       Pa1        180.000   17_554 1_555  17_445
	Pa1       Pa1       Pa1        104.587   17_554 1_555  17_545
	Pa1       Pa1       Pa1        75.413    17_554 1_555  17_544
	Pa1       Pa1       Pa1        75.413    17_554 1_555  17_454
	Pa1       Pa1       Pa1        104.587   17_554 1_555  17_455
	Pa1       Pa1       Pa1        119.756   17_444 1_555  17_554
	Pa1       Pa1       Pa1        60.244    17_444 1_555  17_445
	Pa1       Pa1       Pa1        104.587   17_444 1_555  17_545
	Pa1       Pa1       Pa1        75.413    17_444 1_555  17_544
	Pa1       Pa1       Pa1        75.413    17_444 1_555  17_454
	Pa1       Pa1       Pa1        104.587   17_444 1_555  17_455
	Pa1       Pa1       Pa1        180.000   17_555 1_555  17_444
	Pa1       Pa1       Pa1        60.244    17_555 1_555  17_554
	Pa1       Pa1       Pa1        119.756   17_555 1_555  17_445
	Pa1       Pa1       Pa1        75.413    17_555 1_555  17_545
	Pa1       Pa1       Pa1        104.587   17_555 1_555  17_544
	Pa1       Pa1       Pa1        104.587   17_555 1_555  17_454
	Pa1       Pa1       Pa1        75.413    17_555 1_555  17_455
	Pa1       Pa1       Pa1        120.122    1_554 1_555  17_555
	Pa1       Pa1       Pa1        59.878     1_554 1_555  17_444
	Pa1       Pa1       Pa1        59.878     1_554 1_555  17_554
	Pa1       Pa1       Pa1        120.122    1_554 1_555  17_445
	Pa1       Pa1       Pa1        120.122    1_554 1_555  17_545
	Pa1       Pa1       Pa1        59.878     1_554 1_555  17_544
	Pa1       Pa1       Pa1        59.878     1_554 1_555  17_454
	Pa1       Pa1       Pa1        120.122    1_554 1_555  17_455
	Pa1       Pa1       Pa1        180.000    1_556 1_555   1_554
	Pa1       Pa1       Pa1        59.878     1_556 1_555  17_555
	Pa1       Pa1       Pa1        120.122    1_556 1_555  17_444
	Pa1       Pa1       Pa1        120.122    1_556 1_555  17_554
	Pa1       Pa1       Pa1        59.878     1_556 1_555  17_445
	Pa1       Pa1       Pa1        59.878     1_556 1_555  17_545
	Pa1       Pa1       Pa1        120.122    1_556 1_555  17_544
	Pa1       Pa1       Pa1        120.122    1_556 1_555  17_454
	Pa1       Pa1       Pa1        59.878     1_556 1_555  17_455
#######	End powder crystal structure	#######


#######	Begin powder diffraction data	#######
data_row_C.xy_2
_pd_block_id	row_C.xy_2
_pd_meas_datetime_initiated	2022-01-11T15:31:52+0800
_pd_calc_method	Rietveld
_diffrn_radiation_probe	x-ray
_pd_meas_scan_method	cont
_diffrn_radiation_wavelength	1.540596000
_diffrn_ambient_temperature	333
_refine_ls_goodness_of_fit_all	9553.76168
_pd_proc_ls_prof_R_factor	5230.45969
_pd_proc_ls_prof_wR_factor	6755.52967
_pd_proc_ls_prof_wR_expected	0.70711
loop_
	_pd_phase_id
	_pd_phase_block_id
	_pd_phase_mass_%
1	Selenium_2	0.00430073454
2	Second_2	99.9956993
loop_
	_refln_index_h
	_refln_index_k
	_refln_index_l
	_pd_refln_phase_id
	_refln_d_spacing
	_refln_F_squared_calc
	_refln_F_squared_meas
   1    0   -2 1    1.408738     1.824776     0.000166
   1    0    1 1    2.283844     3.169439     0.000480
   2   -1    0 1    1.950000     2.729234     0.000785
   2    0   -1 1    1.482980     1.966296     0.000179
   0    0    2 2    1.600000 27540.126142     3.921157
   1    0    1 2    2.473835 159775.784260    22.997491
   1    1    0 2    2.757716 85180.947764    17.443192
   1    1    2 2    1.383936 92513.176706     9.709996
   2    0    0 2    1.950000 66887.229080    17.991991
   2    1    1 2    1.531432 209662.715846    23.909948
   2    2    0 2    1.378858 46033.827703     4.863939
loop_
	_pd_meas_2theta_scan
	_pd_proc_intensity_total
	_pd_proc_ls_weight
	_pd_calc_intensity_total
	_pd_proc_intensity_bkg_calc
  10.000000     2.000000     0.500000     4.000000     4.000000 
  15.000000     2.000000     0.500000     1.611111     1.611111 
  20.000000     2.000000     0.500000    -0.222222    -0.222222 
  25.000000     2.000000     0.500000  1205.022786    -1.500000 
  30.000000     2.000000     0.500000  12639.773191    -2.222222 
  35.000000     2.000000     0.500000  22253.618019    -2.388889 
  40.000000     2.000000     0.500000  13220.756152    -2.000000 
  45.000000     2.000000     0.500000  7655.091070    -1.055556 
  50.000000     2.000000     0.500000  6164.368632     0.444444 
  55.000000     2.000000     0.500000  9702.006315     2.500000 
  60.000000     2.000000     0.500000  23182.758906     5.111111 
  65.000000     2.000000     0.500000  22723.500385     8.277778 
  70.000000     2.000000     0.500000  17260.445417    12.000000 
#######	End powder diffraction data	#######


#######	Begin powder crystal structure	#######
data_Selenium_0
_pd_block_id	Selenium_0
_pd_block_diffractogram_id	row_A.xy_0
_pd_phase_name Selenium
_cell_length_a  3.9
_cell_length_b  3.9
_cell_length_c  3.1
_cell_angle_alpha 90
_cell_angle_beta  90
_cell_angle_gamma 120
_cell_volume 40.8339638
_cell_formula_units_Z	  3
_chemical_formula_weight	78.96
_chemical_formula_sum	Se
_cell_measurement_temperature	111
_diffrn_ambient_temperature	111
_exptl_crystal_density_diffrn	9.63288219
_exptl_absorpt_coefficient_mu	76.8790162
_diffrn_radiation_wavelength	1.540596000
_cell_measurement_theta_min	5
_cell_measurement_theta_max	35
_space_group_name_H-M_alt R-3m
loop_
	_space_group_symop_id
	_space_group_symop_operation_xyz
	  1 'x, y, z '
	  2 '-x, -y, -z '
	  3 '-x+y, -x, z '
	  4 '-x+y, y, z '
	  5 '-y, -x, z '
	  6 '-y, x-y, z '
	  7 'y, -x+y, -z '
	  8 'y, x, -z '
	  9 'x-y, -y, -z '
	 10 'x-y, x, -z '
	 11 '-x, -x+y, -z '
	 12 'x, x-y, z '
	 13 'x-1/3, y+1/3, z+1/3 '
	 14 '-x-1/3, -y+1/3, -z+1/3 '
	 15 '-x+y-1/3, -x+1/3, z+1/3 '
	 16 '-x+y-1/3, y+1/3, z+1/3 '
	 17 '-y-1/3, -x+1/3, z+1/3 '
	 18 '-y-1/3, x-y+1/3, z+1/3 '
	 19 'y-1/3, -x+y+1/3, -z+1/3 '
	 20 'y-1/3, x+1/3, -z+1/3 '
	 21 'x-y-1/3, -y+1/3, -z+1/3 '
	 22 'x-y-1/3, x+1/3, -z+1/3 '
	 23 '-x-1/3, -x+y+1/3, -z+1/3 '
	 24 'x-1/3, x-y+1/3, z+1/3 '
	 25 'x+1/3, y-1/3, z-1/3 '
	 26 '-x+1/3, -y-1/3, -z-1/3 '
	 27 '-x+y+1/3, -x-1/3, z-1/3 '
	 28 '-x+y+1/3, y-1/3, z-1/3 '
	 29 '-y+1/3, -x-1/3, z-1/3 '
	 30 '-y+1/3, x-y-1/3, z-1/3 '
	 31 'y+1/3, -x+y-1/3, -z-1/3 '
	 32 'y+1/3, x-1/3, -z-1/3 '
	 33 'x-y+1/3, -y-1/3, -z-1/3 '
	 34 'x-y+1/3, x-1/3, -z-1/3 '
	 35 '-x+1/3, -x+y-1/3, -z-1/3 '
	 36 'x+1/3, x-y-1/3, z-1/3 '
loop_
	_atom_site_label
	_atom_site_type_symbol
	_atom_site_site_symmetry_multiplicity
	_atom_site_fract_x
	_atom_site_fract_y
	_atom_site_fract_z
	_atom_site_occupancy
	_atom_site_B_iso_or_equiv
Se1 Se   3 0 0 0 1 1
loop_
	_geom_bond_atom_site_label_1
	_geom_bond_atom_site_label_2
	_geom_bond_distance
	_geom_bond_site_symmetry_1
	_geom_bond_site_symmetry_2
	Se1       Se1       2.47745 1_555  25_555
	Se1       Se1       2.47745 1_555  13_545
	Se1       Se1       2.47745 1_555  13_555
	Se1       Se1       2.47745 1_555  25_565
	Se1       Se1       2.47745 1_555  13_655
	Se1       Se1       2.47745 1_555  25_455
	Se1       Se1       3.05632 1_555  25_456
	Se1       Se1       3.05632 1_555  13_654
	Se1       Se1       3.05632 1_555  25_556
	Se1       Se1       3.05632 1_555  13_554
	Se1       Se1       3.05632 1_555  25_566
	Se1       Se1       3.05632 1_555  13_544
	Se1       Se1       3.10000 1_555   1_556
	Se1       Se1       3.10000 1_555   1_554
	loop_
		_geom_angle_atom_site_label_1
		_geom_angle_atom_site_label_2
		_geom_angle_atom_site_label_3
		_geom_angle
		_geom_angle_site_symmetry_1
		_geom_angle_site_symmetry_2
		_geom_angle_site_symmetry_3
	Se1       Se1       Se1        76.170    13_545 1_555  25_555
	Se1       Se1       Se1        103.830   13_555 1_555  13_545
	Se1       Se1       Se1        180.000   13_555 1_555  25_555
	Se1       Se1       Se1        76.170    25_565 1_555  13_555
	Se1       Se1       Se1        180.000   25_565 1_555  13_545
	Se1       Se1       Se1        103.830   25_565 1_555  25_555
	Se1       Se1       Se1        76.170    13_655 1_555  25_565
	Se1       Se1       Se1        103.830   13_655 1_555  13_555
	Se1       Se1       Se1        103.830   13_655 1_555  13_545
	Se1       Se1       Se1        76.170    13_655 1_555  25_555
	Se1       Se1       Se1        180.000   25_455 1_555  13_655
	Se1       Se1       Se1        103.830   25_455 1_555  25_565
	Se1       Se1       Se1        76.170    25_455 1_555  13_555
	Se1       Se1       Se1        76.170    25_455 1_555  13_545
	Se1       Se1       Se1        103.830   25_455 1_555  25_555
	Se1       Se1       Se1        67.198    25_456 1_555  25_455
	Se1       Se1       Se1        112.802   25_456 1_555  13_655
	Se1       Se1       Se1        128.085   25_456 1_555  25_565
	Se1       Se1       Se1        51.915    25_456 1_555  13_555
	Se1       Se1       Se1        51.915    25_456 1_555  13_545
	Se1       Se1       Se1        128.085   25_456 1_555  25_555
	Se1       Se1       Se1        180.000   13_654 1_555  25_456
	Se1       Se1       Se1        112.802   13_654 1_555  25_455
	Se1       Se1       Se1        67.198    13_654 1_555  13_655
	Se1       Se1       Se1        51.915    13_654 1_555  25_565
	Se1       Se1       Se1        128.085   13_654 1_555  13_555
	Se1       Se1       Se1        128.085   13_654 1_555  13_545
	Se1       Se1       Se1        51.915    13_654 1_555  25_555
	Se1       Se1       Se1        100.711   25_556 1_555  13_654
	Se1       Se1       Se1        79.289    25_556 1_555  25_456
	Se1       Se1       Se1        128.085   25_556 1_555  25_455
	Se1       Se1       Se1        51.915    25_556 1_555  13_655
	Se1       Se1       Se1        128.085   25_556 1_555  25_565
	Se1       Se1       Se1        112.802   25_556 1_555  13_555
	Se1       Se1       Se1        51.915    25_556 1_555  13_545
	Se1       Se1       Se1        67.198    25_556 1_555  25_555
	Se1       Se1       Se1        180.000   13_554 1_555  25_556
	Se1       Se1       Se1        79.289    13_554 1_555  13_654
	Se1       Se1       Se1        100.711   13_554 1_555  25_456
	Se1       Se1       Se1        51.915    13_554 1_555  25_455
	Se1       Se1       Se1        128.085   13_554 1_555  13_655
	Se1       Se1       Se1        51.915    13_554 1_555  25_565
	Se1       Se1       Se1        67.198    13_554 1_555  13_555
	Se1       Se1       Se1        128.085   13_554 1_555  13_545
	Se1       Se1       Se1        112.802   13_554 1_555  25_555
	Se1       Se1       Se1        100.711   25_566 1_555  13_554
	Se1       Se1       Se1        79.289    25_566 1_555  25_556
	Se1       Se1       Se1        100.711   25_566 1_555  13_654
	Se1       Se1       Se1        79.289    25_566 1_555  25_456
	Se1       Se1       Se1        128.085   25_566 1_555  25_455
	Se1       Se1       Se1        51.915    25_566 1_555  13_655
	Se1       Se1       Se1        67.198    25_566 1_555  25_565
	Se1       Se1       Se1        51.915    25_566 1_555  13_555
	Se1       Se1       Se1        112.802   25_566 1_555  13_545
	Se1       Se1       Se1        128.085   25_566 1_555  25_555
	Se1       Se1       Se1        180.000   13_544 1_555  25_566
	Se1       Se1       Se1        79.289    13_544 1_555  13_554
	Se1       Se1       Se1        100.711   13_544 1_555  25_556
	Se1       Se1       Se1        79.289    13_544 1_555  13_654
	Se1       Se1       Se1        100.711   13_544 1_555  25_456
	Se1       Se1       Se1        51.915    13_544 1_555  25_455
	Se1       Se1       Se1        128.085   13_544 1_555  13_655
	Se1       Se1       Se1        112.802   13_544 1_555  25_565
	Se1       Se1       Se1        128.085   13_544 1_555  13_555
	Se1       Se1       Se1        67.198    13_544 1_555  13_545
	Se1       Se1       Se1        51.915    13_544 1_555  25_555
	Se1       Se1       Se1        132.547    1_556 1_555  13_544
	Se1       Se1       Se1        47.453     1_556 1_555  25_566
	Se1       Se1       Se1        132.547    1_556 1_555  13_554
	Se1       Se1       Se1        47.453     1_556 1_555  25_556
	Se1       Se1       Se1        132.547    1_556 1_555  13_654
	Se1       Se1       Se1        47.453     1_556 1_555  25_456
	Se1       Se1       Se1        114.651    1_556 1_555  25_455
	Se1       Se1       Se1        65.349     1_556 1_555  13_655
	Se1       Se1       Se1        114.651    1_556 1_555  25_565
	Se1       Se1       Se1        65.349     1_556 1_555  13_555
	Se1       Se1       Se1        65.349     1_556 1_555  13_545
	Se1       Se1       Se1        114.651    1_556 1_555  25_555
	Se1       Se1       Se1        180.000    1_554 1_555   1_556
	Se1       Se1       Se1        47.453     1_554 1_555  13_544
	Se1       Se1       Se1        132.547    1_554 1_555  25_566
	Se1       Se1       Se1        47.453     1_554 1_555  13_554
	Se1       Se1       Se1        132.547    1_554 1_555  25_556
	Se1       Se1       Se1        47.453     1_554 1_555  13_654
	Se1       Se1       Se1        132.547    1_554 1_555  25_456
	Se1       Se1       Se1        65.349     1_554 1_555  25_455
	Se1       Se1       Se1        114.651    1_554 1_555  13_655
	Se1       Se1       Se1        65.349     1_554 1_555  25_565
	Se1       Se1       Se1        114.651    1_554 1_555  13_555
	Se1       Se1       Se1        114.651    1_554 1_555  13_545
	Se1       Se1       Se1        65.349     1_554 1_555  25_555
#######	End powder crystal structure	#######


#######	Begin powder crystal structure	#######
data_Second_0
_pd_block_id	Second_0
_pd_block_diffractogram_id	row_A.xy_0
_pd_phase_name Second
_cell_length_a  3.9
_cell_length_b  3.9
_cell_length_c  3.2
_cell_angle_alpha 90
_cell_angle_beta  90
_cell_angle_gamma 90
_cell_volume 48.672
_cell_formula_units_Z	  2
_chemical_formula_weight	231.0359
_chemical_formula_sum	Pa
_cell_measurement_temperature	111
_diffrn_ambient_temperature	111
_exptl_crystal_density_diffrn	15.7644792
_exptl_absorpt_coefficient_mu	478.068588
_diffrn_radiation_wavelength	1.540596000
_cell_measurement_theta_min	5
_cell_measurement_theta_max	35
_space_group_name_H-M_alt I4/mmm
loop_
	_space_group_symop_id
	_space_group_symop_operation_xyz
	  1 'x, y, z '
	  2 '-x, -y, z '
	  3 '-x, y, -z '
	  4 '-x, y, z '
	  5 '-y, -x, -z '
	  6 '-y, -x, z '
	  7 '-y, x, -z '
	  8 '-y, x, z '
	  9 'y, -x, -z '
	 10 'y, -x, z '
	 11 'y, x, -z '
	 12 'y, x, z '
	 13 'x, -y, -z '
	 14 'x, -y, z '
	 15 'x, y, -z '
	 16 '-x, -y, -z '
	 17 'x+1/2, y+1/2, z+1/2 '
	 18 '-x+1/2, -y+1/2, z+1/2 '
	 19 '-x+1/2, y+1/2, -z+1/2 '
	 20 '-x+1/2, y+1/2, z+1/2 '
	 21 '-y+1/2, -x+1/2, -z+1/2 '
	 22 '-y+1/2, -x+1/2, z+1/2 '
	 23 '-y+1/2, x+1/2, -z+1/2 '
	 24 '-y+1/2, x+1/2, z+1/2 '
	 25 'y+1/2, -x+1/2, -z+1/2 '
	 26 'y+1/2, -x+1/2, z+1/2 '
	 27 'y+1/2, x+1/2, -z+1/2 '
	 28 'y+1/2, x+1/2, z+1/2 '
	 29 'x+1/2, -y+1/2, -z+1/2 '
	 30 'x+1/2, -y+1/2, z+1/2 '
	 31 'x+1/2, y+1/2, -z+1/2 '
	 32 '-x+1/2, -y+1/2, -z+1/2 '
loop_
	_atom_site_label
	_atom_site_type_symbol
	_atom_site_site_symmetry_multiplicity
	_atom_site_fract_x
	_atom_site_fract_y
	_atom_site_fract_z
	_atom_site_occupancy
	_atom_site_B_iso_or_equiv
Pa1 Pa   2 0 0 0 1 1
loop_
	_geom_bond_atom_site_label_1
	_geom_bond_atom_site_label_2
	_geom_bond_distance
	_geom_bond_site_symmetry_1
	_geom_bond_site_symmetry_2
	Pa1       Pa1       3.18826 1_555  17_455
	Pa1       Pa1       3.18826 1_555  17_454
	Pa1       Pa1       3.18826 1_555  17_544
	Pa1       Pa1       3.18826 1_555  17_545
	Pa1       Pa1       3.18826 1_555  17_445
	Pa1       Pa1       3.18826 1_555  17_554
	Pa1       Pa1       3.18826 1_555  17_444
	Pa1       Pa1       3.18826 1_555  17_555
	Pa1       Pa1       3.20000 1_555   1_554
	Pa1       Pa1       3.20000 1_555   1_556
	loop_
		_geom_angle_atom_site_label_1
		_geom_angle_atom_site_label_2
		_geom_angle_atom_site_label_3
		_geom_angle
		_geom_angle_site_symmetry_1
		_geom_angle_site_symmetry_2
		_geom_angle_site_symmetry_3
	Pa1       Pa1       Pa1        60.244    17_454 1_555  17_455
	Pa1       Pa1       Pa1        119.756   17_544 1_555  17_454
	Pa1       Pa1       Pa1        180.000   17_544 1_555  17_455
	Pa1       Pa1       Pa1        60.244    17_545 1_555  17_544
	Pa1       Pa1       Pa1        180.000   17_545 1_555  17_454
	Pa1       Pa1       Pa1        119.756   17_545 1_555  17_455
	Pa1       Pa1       Pa1        75.413    17_445 1_555  17_545
	Pa1       Pa1       Pa1        104.587   17_445 1_555  17_544
	Pa1       Pa1       Pa1        104.587   17_445 1_555  17_454
	Pa1       Pa1       Pa1        75.413    17_445 1_555  17_455
	Pa1       Pa1       Pa1        180.000   17_554 1_555  17_445
	Pa1       Pa1       Pa1        104.587   17_554 1_555  17_545
	Pa1       Pa1       Pa1        75.413    17_554 1_555  17_544
	Pa1       Pa1       Pa1        75.413    17_554 1_555  17_454
	Pa1       Pa1       Pa1        104.587   17_554 1_555  17_455
	Pa1       Pa1       Pa1        119.756   17_444 1_555  17_554
	Pa1       Pa1       Pa1        60.244    17_444 1_555  17_445
	Pa1       Pa1       Pa1        104.587   17_444 1_555  17_545
	Pa1       Pa1       Pa1        75.413    17_444 1_555  17_544
	Pa1       Pa1       Pa1        75.413    17_444 1_555  17_454
	Pa1       Pa1       Pa1        104.587   17_444 1_555  17_455
	Pa1       Pa1       Pa1        180.000   17_555 1_555  17_444
	Pa1       Pa1       Pa1        60.244    17_555 1_555  17_554
	Pa1       Pa1       Pa1        119.756   17_555 1_555  17_445
	Pa1       Pa1       Pa1        75.413    17_555 1_555  17_545
	Pa1       Pa1       Pa1        104.587   17_555 1_555  17_544
	Pa1       Pa1       Pa1        104.587   17_555 1_555  17_454
	Pa1       Pa1       Pa1        75.413    17_555 1_555  17_455
	Pa1       Pa1       Pa1        120.122    1_554 1_555  17_555
	Pa1       Pa1       Pa1        59.878     1_554 1_555  17_444
	Pa1       Pa1       Pa1        59.878     1_554 1_555  17_554
	Pa1       Pa1       Pa1        120.122    1_554 1_555  17_445
	Pa1       Pa1       Pa1        120.122    1_554 1_555  17_545
	Pa1       Pa1       Pa1        59.878     1_554 1_555  17_544
	Pa1       Pa1       Pa1        59.878     1_554 1_555  17_454
	Pa1       Pa1       Pa1        120.122    1_554 1_555  17_455
	Pa1       Pa1       Pa1        180.000    1_556 1_555   1_554
	Pa1       Pa1       Pa1        59.878     1_556 1_555  17_555
	Pa1       Pa1       Pa1        120.122    1_556 1_555  17_444
	Pa1       Pa1       Pa1        120.122    1_556 1_555  17_554
	Pa1       Pa1       Pa1        59.878     1_556 1_555  17_445
	Pa1       Pa1       Pa1        59.878     1_556 1_555  17_545
	Pa1       Pa1       Pa1        120.122    1_556 1_555  17_544
	Pa1       Pa1       Pa1        120.122    1_556 1_555  17_454
	Pa1       Pa1       Pa1        59.878     1_556 1_555  17_455
#######	End powder crystal structure	#######


#######	Begin powder diffraction data	#######
data_row_A.xy_0
_pd_block_id	row_A.xy_0
_pd_meas_datetime_initiated	2022-01-11T14:32:57+0800
_pd_calc_method	Rietveld
_diffrn_radiation_probe	x-ray
_pd_meas_scan_method	cont
_diffrn_radiation_wavelength	1.540596000
_diffrn_ambient_temperature	111
_refine_ls_goodness_of_fit_all	13512.60783
_pd_proc_ls_prof_R_factor	136013174207475073024.00000
_pd_proc_ls_prof_wR_factor	1540674338000.93872
_pd_proc_ls_prof_wR_expected	114017542.50991
loop_
	_pd_phase_id
	_pd_phase_block_id
	_pd_phase_mass_%
1	Selenium_0	0.00430073454
2	Second_0	99.9956993
loop_
	_refln_index_h
	_refln_index_k
	_refln_index_l
	_pd_refln_phase_id
	_refln_d_spacing
	_refln_F_squared_calc
	_refln_F_squared_meas
   1    0   -2 1    1.408738     1.824776     0.000000
   1    0    1 1    2.283844     3.169439     0.000000
   2   -1    0 1    1.950000     2.729234     0.000000
   2    0   -1 1    1.482980     1.966296     0.000000
   0    0    2 2    1.600000 27540.126142     0.000000
   1    0    1 2    2.473835 159775.784260     0.000000
   1    1    0 2    2.757716 85180.947764     0.000000
   1    1    2 2    1.383936 92513.176706     0.000000
   2    0    0 2    1.950000 66887.229080     0.000000
   2    1    1 2    1.531432 209662.715846     0.000000
   2    2    0 2    1.378858 46033.827703     0.000000
loop_
	_pd_meas_2theta_scan
	_pd_proc_intensity_total
	_pd_proc_ls_weight
	_pd_calc_intensity_total
	_pd_proc_intensity_bkg_calc
  10.000000     0.000000     1.000000     4.000000     4.000000 
  15.000000     0.000000     1.000000     1.611111     1.611111 
  20.000000     0.000000     1.000000    -0.222222    -0.222222 
  25.000000     0.000000     1.000000  1205.022786    -1.500000 
  30.000000     0.000000     1.000000  12639.773191    -2.222222 
  35.000000     0.000000     1.000000  22253.618019    -2.388889 
  40.000000     0.000000     1.000000  13220.756152    -2.000000 
  45.000000     0.000000     1.000000  7655.091070    -1.055556 
  50.000000     0.000000     1.000000  6164.368632     0.444444 
  55.000000     0.000000     1.000000  9702.006315     2.500000 
  60.000000     0.000000     1.000000  23182.758906     5.111111 
  65.000000     0.000000     1.000000  22723.500385     8.277778 
  70.000000     0.000000     1.000000  17260.445417    12.000000 
#######	End powder diffraction data	#######


#######	Begin powder crystal structure	#######
data_Selenium_1
_pd_block_id	Selenium_1
_pd_block_diffractogram_id	row_B.xy_1
_pd_phase_name Selenium
_cell_length_a  3.9
_cell_length_b  3.9
_cell_length_c  3.1
_cell_angle_alpha 90
_cell_angle_beta  90
_cell_angle_gamma 120
_cell_volume 40.8339638
_cell_formula_units_Z	  3
_chemical_formula_weight	78.96
_chemical_formula_sum	Se
_cell_measurement_temperature	222
_diffrn_ambient_temperature	222
_exptl_crystal_density_diffrn	9.63288219
_exptl_absorpt_coefficient_mu	76.8790162
_diffrn_radiation_wavelength	1.540596000
_cell_measurement_theta_min	5
_cell_measurement_theta_max	35
_space_group_name_H-M_alt R-3m
loop_
	_space_group_symop_id
	_space_group_symop_operation_xyz
	  1 'x, y, z '
	  2 '-x, -y, -z '
	  3 '-x+y, -x, z '
	  4 '-x+y, y, z '
	  5 '-y, -x, z '
	  6 '-y, x-y, z '
	  7 'y, -x+y, -z '
	  8 'y, x, -z '
	  9 'x-y, -y, -z '
	 10 'x-y, x, -z '
	 11 '-x, -x+y, -z '
	 12 'x, x-y, z '
	 13 'x-1/3, y+1/3, z+1/3 '
	 14 '-x-1/3, -y+1/3, -z+1/3 '
	 15 '-x+y-1/3, -x+1/3, z+1/3 '
	 16 '-x+y-1/3, y+1/3, z+1/3 '
	 17 '-y-1/3, -x+1/3, z+1/3 '
	 18 '-y-1/3, x-y+1/3, z+1/3 '
	 19 'y-1/3, -x+y+1/3, -z+1/3 '
	 20 'y-1/3, x+1/3, -z+1/3 '
	 21 'x-y-1/3, -y+1/3, -z+1/3 '
	 22 'x-y-1/3, x+1/3, -z+1/3 '
	 23 '-x-1/3, -x+y+1/3, -z+1/3 '
	 24 'x-1/3, x-y+1/3, z+1/3 '
	 25 'x+1/3, y-1/3, z-1/3 '
	 26 '-x+1/3, -y-1/3, -z-1/3 '
	 27 '-x+y+1/3, -x-1/3, z-1/3 '
	 28 '-x+y+1/3, y-1/3, z-1/3 '
	 29 '-y+1/3, -x-1/3, z-1/3 '
	 30 '-y+1/3, x-y-1/3, z-1/3 '
	 31 'y+1/3, -x+y-1/3, -z-1/3 '
	 32 'y+1/3, x-1/3, -z-1/3 '
	 33 'x-y+1/3, -y-1/3, -z-1/3 '
	 34 'x-y+1/3, x-1/3, -z-1/3 '
	 35 '-x+1/3, -x+y-1/3, -z-1/3 '
	 36 'x+1/3, x-y-1/3, z-1/3 '
loop_
	_atom_site_label
	_atom_site_type_symbol
	_atom_site_site_symmetry_multiplicity
	_atom_site_fract_x
	_atom_site_fract_y
	_atom_site_fract_z
	_atom_site_occupancy
	_atom_site_B_iso_or_equiv
Se1 Se   3 0 0 0 1 1
loop_
	_geom_bond_atom_site_label_1
	_geom_bond_atom_site_label_2
	_geom_bond_distance
	_geom_bond_site_symmetry_1
	_geom_bond_site_symmetry_2
	Se1       Se1       2.47745 1_555  25_555
	Se1       Se1       2.47745 1_555  13_545
	Se1       Se1       2.47745 1_555  13_555
	Se1       Se1       2.47745 1_555  25_565
	Se1       Se1       2.47745 1_555  13_655
	Se1       Se1       2.47745 1_555  25_455
	Se1       Se1       3.05632 1_555  25_456
	Se1       Se1       3.05632 1_555  13_654
	Se1       Se1       3.05632 1_555  25_556
	Se1       Se1       3.05632 1_555  13_554
	Se1       Se1       3.05632 1_555  25_566
	Se1       Se1       3.05632 1_555  13_544
	Se1       Se1       3.10000 1_555   1_556
	Se1       Se1       3.10000 1_555   1_554
	loop_
		_geom_angle_atom_site_label_1
		_geom_angle_atom_site_label_2
		_geom_angle_atom_site_label_3
		_geom_angle
		_geom_angle_site_symmetry_1
		_geom_angle_site_symmetry_2
		_geom_angle_site_symmetry_3
	Se1       Se1       Se1        76.170    13_545 1_555  25_555
	Se1       Se1       Se1        103.830   13_555 1_555  13_545
	Se1       Se1       Se1        180.000   13_555 1_555  25_555
	Se1       Se1       Se1        76.170    25_565 1_555  13_555
	Se1       Se1       Se1        180.000   25_565 1_555  13_545
	Se1       Se1       Se1        103.830   25_565 1_555  25_555
	Se1       Se1       Se1        76.170    13_655 1_555  25_565
	Se1       Se1       Se1        103.830   13_655 1_555  13_555
	Se1       Se1       Se1        103.830   13_655 1_555  13_545
	Se1       Se1       Se1        76.170    13_655 1_555  25_555
	Se1       Se1       Se1        180.000   25_455 1_555  13_655
	Se1       Se1       Se1        103.830   25_455 1_555  25_565
	Se1       Se1       Se1        76.170    25_455 1_555  13_555
	Se1       Se1       Se1        76.170    25_455 1_555  13_545
	Se1       Se1       Se1        103.830   25_455 1_555  25_555
	Se1       Se1       Se1        67.198    25_456 1_555  25_455
	Se1       Se1       Se1        112.802   25_456 1_555  13_655
	Se1       Se1       Se1        128.085   25_456 1_555  25_565
	Se1       Se1       Se1        51.915    25_456 1_555  13_555
	Se1       Se1       Se1        51.915    25_456 1_555  13_545
	Se1       Se1       Se1        128.085   25_456 1_555  25_555
	Se1       Se1       Se1        180.000   13_654 1_555  25_456
	Se1       Se1       Se1        112.802   13_654 1_555  25_455
	Se1       Se1       Se1        67.198    13_654 1_555  13_655
	Se1       Se1       Se1        51.915    13_654 1_555  25_565
	Se1       Se1       Se1        128.085   13_654 1_555  13_555
	Se1       Se1       Se1        128.085   13_654 1_555  13_545
	Se1       Se1       Se1        51.915    13_654 1_555  25_555
	Se1       Se1       Se1        100.711   25_556 1_555  13_654
	Se1       Se1       Se1        79.289    25_556 1_555  25_456
	Se1       Se1       Se1        128.085   25_556 1_555  25_455
	Se1       Se1       Se1        51.915    25_556 1_555  13_655
	Se1       Se1       Se1        128.085   25_556 1_555  25_565
	Se1       Se1       Se1        112.802   25_556 1_555  13_555
	Se1       Se1       Se1        51.915    25_556 1_555  13_545
	Se1       Se1       Se1        67.198    25_556 1_555  25_555
	Se1       Se1       Se1        180.000   13_554 1_555  25_556
	Se1       Se1       Se1        79.289    13_554 1_555  13_654
	Se1       Se1       Se1        100.711   13_554 1_555  25_456
	Se1       Se1       Se1        51.915    13_554 1_555  25_455
	Se1       Se1       Se1        128.085   13_554 1_555  13_655
	Se1       Se1       Se1        51.915    13_554 1_555  25_565
	Se1       Se1       Se1        67.198    13_554 1_555  13_555
	Se1       Se1       Se1        128.085   13_554 1_555  13_545
	Se1       Se1       Se1        112.802   13_554 1_555  25_555
	Se1       Se1       Se1        100.711   25_566 1_555  13_554
	Se1       Se1       Se1        79.289    25_566 1_555  25_556
	Se1       Se1       Se1        100.711   25_566 1_555  13_654
	Se1       Se1       Se1        79.289    25_566 1_555  25_456
	Se1       Se1       Se1        128.085   25_566 1_555  25_455
	Se1       Se1       Se1        51.915    25_566 1_555  13_655
	Se1       Se1       Se1        67.198    25_566 1_555  25_565
	Se1       Se1       Se1        51.915    25_566 1_555  13_555
	Se1       Se1       Se1        112.802   25_566 1_555  13_545
	Se1       Se1       Se1        128.085   25_566 1_555  25_555
	Se1       Se1       Se1        180.000   13_544 1_555  25_566
	Se1       Se1       Se1        79.289    13_544 1_555  13_554
	Se1       Se1       Se1        100.711   13_544 1_555  25_556
	Se1       Se1       Se1        79.289    13_544 1_555  13_654
	Se1       Se1       Se1        100.711   13_544 1_555  25_456
	Se1       Se1       Se1        51.915    13_544 1_555  25_455
	Se1       Se1       Se1        128.085   13_544 1_555  13_655
	Se1       Se1       Se1        112.802   13_544 1_555  25_565
	Se1       Se1       Se1        128.085   13_544 1_555  13_555
	Se1       Se1       Se1        67.198    13_544 1_555  13_545
	Se1       Se1       Se1        51.915    13_544 1_555  25_555
	Se1       Se1       Se1        132.547    1_556 1_555  13_544
	Se1       Se1       Se1        47.453     1_556 1_555  25_566
	Se1       Se1       Se1        132.547    1_556 1_555  13_554
	Se1       Se1       Se1        47.453     1_556 1_555  25_556
	Se1       Se1       Se1        132.547    1_556 1_555  13_654
	Se1       Se1       Se1        47.453     1_556 1_555  25_456
	Se1       Se1       Se1        114.651    1_556 1_555  25_455
	Se1       Se1       Se1        65.349     1_556 1_555  13_655
	Se1       Se1       Se1        114.651    1_556 1_555  25_565
	Se1       Se1       Se1        65.349     1_556 1_555  13_555
	Se1       Se1       Se1        65.349     1_556 1_555  13_545
	Se1       Se1       Se1        114.651    1_556 1_555  25_555
	Se1       Se1       Se1        180.000    1_554 1_555   1_556
	Se1       Se1       Se1        47.453     1_554 1_555  13_544
	Se1       Se1       Se1        132.547    1_554 1_555  25_566
	Se1       Se1       Se1        47.453     1_554 1_555  13_554
	Se1       Se1       Se1        132.547    1_554 1_555  25_556
	Se1       Se1       Se1        47.453     1_554 1_555  13_654
	Se1       Se1       Se1        132.547    1_554 1_555  25_456
	Se1       Se1       Se1        65.349     1_554 1_555  25_455
	Se1       Se1       Se1        114.651    1_554 1_555  13_655
	Se1       Se1       Se1        65.349     1_554 1_555  25_565
	Se1       Se1       Se1        114.651    1_554 1_555  13_555
	Se1       Se1       Se1        114.651    1_554 1_555  13_545
	Se1       Se1       Se1        65.349     1_554 1_555  25_555
#######	End powder crystal structure	#######


#######	Begin powder crystal structure	#######
data_Second_1
_pd_block_id	Second_1
_pd_block_diffractogram_id	row_B.xy_1
_pd_phase_name Second
_cell_length_a  3.9
_cell_length_b  3.9
_cell_length_c  3.2
_cell_angle_alpha 90
_cell_angle_beta  90
_cell_angle_gamma 90
_cell_volume 48.672
_cell_formula_units_Z	  2
_chemical_formula_weight	231.0359
_chemical_formula_sum	Pa
_cell_measurement_temperature	222
_diffrn_ambient_temperature	222
_exptl_crystal_density_diffrn	15.7644792
_exptl_absorpt_coefficient_mu	478.068588
_diffrn_radiation_wavelength	1.540596000
_cell_measurement_theta_min	5
_cell_measurement_theta_max	35
_space_group_name_H-M_alt I4/mmm
loop_
	_space_group_symop_id
	_space_group_symop_operation_xyz
	  1 'x, y, z '
	  2 '-x, -y, z '
	  3 '-x, y, -z '
	  4 '-x, y, z '
	  5 '-y, -x, -z '
	  6 '-y, -x, z '
	  7 '-y, x, -z '
	  8 '-y, x, z '
	  9 'y, -x, -z '
	 10 'y, -x, z '
	 11 'y, x, -z '
	 12 'y, x, z '
	 13 'x, -y, -z '
	 14 'x, -y, z '
	 15 'x, y, -z '
	 16 '-x, -y, -z '
	 17 'x+1/2, y+1/2, z+1/2 '
	 18 '-x+1/2, -y+1/2, z+1/2 '
	 19 '-x+1/2, y+1/2, -z+1/2 '
	 20 '-x+1/2, y+1/2, z+1/2 '
	 21 '-y+1/2, -x+1/2, -z+1/2 '
	 22 '-y+1/2, -x+1/2, z+1/2 '
	 23 '-y+1/2, x+1/2, -z+1/2 '
	 24 '-y+1/2, x+1/2, z+1/2 '
	 25 'y+1/2, -x+1/2, -z+1/2 '
	 26 'y+1/2, -x+1/2, z+1/2 '
	 27 'y+1/2, x+1/2, -z+1/2 '
	 28 'y+1/2, x+1/2, z+1/2 '
	 29 'x+1/2, -y+1/2, -z+1/2 '
	 30 'x+1/2, -y+1/2, z+1/2 '
	 31 'x+1/2, y+1/2, -z+1/2 '
	 32 '-x+1/2, -y+1/2, -z+1/2 '
loop_
	_atom_site_label
	_atom_site_type_symbol
	_atom_site_site_symmetry_multiplicity
	_atom_site_fract_x
	_atom_site_fract_y
	_atom_site_fract_z
	_atom_site_occupancy
	_atom_site_B_iso_or_equiv
Pa1 Pa   2 0 0 0 1 1
loop_
	_geom_bond_atom_site_label_1
	_geom_bond_atom_site_label_2
	_geom_bond_distance
	_geom_bond_site_symmetry_1
	_geom_bond_site_symmetry_2
	Pa1       Pa1       3.18826 1_555  17_455
	Pa1       Pa1       3.18826 1_555  17_454
	Pa1       Pa1       3.18826 1_555  17_544
	Pa1       Pa1       3.18826 1_555  17_545
	Pa1       Pa1       3.18826 1_555  17_445
	Pa1       Pa1       3.18826 1_555  17_554
	Pa1       Pa1       3.18826 1_555  17_444
	Pa1       Pa1       3.18826 1_555  17_555
	Pa1       Pa1       3.20000 1_555   1_554
	Pa1       Pa1       3.20000 1_555   1_556
	loop_
		_geom_angle_atom_site_label_1
		_geom_angle_atom_site_label_2
		_geom_angle_atom_site_label_3
		_geom_angle
		_geom_angle_site_symmetry_1
		_geom_angle_site_symmetry_2
		_geom_angle_site_symmetry_3
	Pa1       Pa1       Pa1        60.244    17_454 1_555  17_455
	Pa1       Pa1       Pa1        119.756   17_544 1_555  17_454
	Pa1       Pa1       Pa1        180.000   17_544 1_555  17_455
	Pa1       Pa1       Pa1        60.244    17_545 1_555  17_544
	Pa1       Pa1       Pa1        180.000   17_545 1_555  17_454
	Pa1       Pa1       Pa1        119.756   17_545 1_555  17_455
	Pa1       Pa1       Pa1        75.413    17_445 1_555  17_545
	Pa1       Pa1       Pa1        104.587   17_445 1_555  17_544
	Pa1       Pa1       Pa1        104.587   17_445 1_555  17_454
	Pa1       Pa1       Pa1        75.413    17_445 1_555  17_455
	Pa1       Pa1       Pa1        180.000   17_554 1_555  17_445
	Pa1       Pa1       Pa1        104.587   17_554 1_555  17_545
	Pa1       Pa1       Pa1        75.413    17_554 1_555  17_544
	Pa1       Pa1       Pa1        75.413    17_554 1_555  17_454
	Pa1       Pa1       Pa1        104.587   17_554 1_555  17_455
	Pa1       Pa1       Pa1        119.756   17_444 1_555  17_554
	Pa1       Pa1       Pa1        60.244    17_444 1_555  17_445
	Pa1       Pa1       Pa1        104.587   17_444 1_555  17_545
	Pa1       Pa1       Pa1        75.413    17_444 1_555  17_544
	Pa1       Pa1       Pa1        75.413    17_444 1_555  17_454
	Pa1       Pa1       Pa1        104.587   17_444 1_555  17_455
	Pa1       Pa1       Pa1        180.000   17_555 1_555  17_444
	Pa1       Pa1       Pa1        60.244    17_555 1_555  17_554
	Pa1       Pa1       Pa1        119.756   17_555 1_555  17_445
	Pa1       Pa1       Pa1        75.413    17_555 1_555  17_545
	Pa1       Pa1       Pa1        104.587   17_555 1_555  17_544
	Pa1       Pa1       Pa1        104.587   17_555 1_555  17_454
	Pa1       Pa1       Pa1        75.413    17_555 1_555  17_455
	Pa1       Pa1       Pa1        120.122    1_554 1_555  17_555
	Pa1       Pa1       Pa1        59.878     1_554 1_555  17_444
	Pa1       Pa1       Pa1        59.878     1_554 1_555  17_554
	Pa1       Pa1       Pa1        120.122    1_554 1_555  17_445
	Pa1       Pa1       Pa1        120.122    1_554 1_555  17_545
	Pa1       Pa1       Pa1        59.878     1_554 1_555  17_544
	Pa1       Pa1       Pa1        59.878     1_554 1_555  17_454
	Pa1       Pa1       Pa1        120.122    1_554 1_555  17_455
	Pa1       Pa1       Pa1        180.000    1_556 1_555   1_554
	Pa1       Pa1       Pa1        59.878     1_556 1_555  17_555
	Pa1       Pa1       Pa1        120.122    1_556 1_555  17_444
	Pa1       Pa1       Pa1        120.122    1_556 1_555  17_554
	Pa1       Pa1       Pa1        59.878     1_556 1_555  17_445
	Pa1       Pa1       Pa1        59.878     1_556 1_555  17_545
	Pa1       Pa1       Pa1        120.122    1_556 1_555  17_544
	Pa1       Pa1       Pa1        120.122    1_556 1_555  17_454
	Pa1       Pa1       Pa1        59.878     1_556 1_555  17_455
#######	End powder crystal structure	#######


#######	Begin powder diffraction data	#######
data_row_B.xy_1
_pd_block_id	row_B.xy_1
_pd_meas_datetime_initiated	2022-01-11T14:59:22+0800
_pd_calc_method	Rietveld
_diffrn_radiation_probe	x-ray
_pd_meas_scan_method	cont
_diffrn_radiation_wavelength	1.540596000
_diffrn_ambient_temperature	222
_refine_ls_goodness_of_fit_all	13511.83357
_pd_proc_ls_prof_R_factor	10461.70571
_pd_proc_ls_prof_wR_factor	13511.83357
_pd_proc_ls_prof_wR_expected	1.00000
loop_
	_pd_phase_id
	_pd_phase_block_id
	_pd_phase_mass_%
1	Selenium_1	0.00430073454
2	Second_1	99.9956993
loop_
	_refln_index_h
	_refln_index_k
	_refln_index_l
	_pd_refln_phase_id
	_refln_d_spacing
	_refln_F_squared_calc
	_refln_F_squared_meas
   1    0   -2 1    1.408738     1.824776     0.000083
   1    0    1 1    2.283844     3.169439     0.000240
   2   -1    0 1    1.950000     2.729234     0.000393
   2    0   -1 1    1.482980     1.966296     0.000089
   0    0    2 2    1.600000 27540.126142     1.960578
   1    0    1 2    2.473835 159775.784260    11.498746
   1    1    0 2    2.757716 85180.947764     8.721596
   1    1    2 2    1.383936 92513.176706     4.854998
   2    0    0 2    1.950000 66887.229080     8.995996
   2    1    1 2    1.531432 209662.715846    11.954974
   2    2    0 2    1.378858 46033.827703     2.431969
loop_
	_pd_meas_2theta_scan
	_pd_proc_intensity_total
	_pd_proc_ls_weight
	_pd_calc_intensity_total
	_pd_proc_intensity_bkg_calc
  10.000000     1.000000     1.000000     4.000000     4.000000 
  15.000000     1.000000     1.000000     1.611111     1.611111 
  20.000000     1.000000     1.000000    -0.222222    -0.222222 
  25.000000     1.000000     1.000000  1205.022786    -1.500000 
  30.000000     1.000000     1.000000  12639.773191    -2.222222 
  35.000000     1.000000     1.000000  22253.618019    -2.388889 
  40.000000     1.000000     1.000000  13220.756152    -2.000000 
  45.000000     1.000000     1.000000  7655.091070    -1.055556 
  50.000000     1.000000     1.000000  6164.368632     0.444444 
  55.000000     1.000000     1.000000  9702.006315     2.500000 
  60.000000     1.000000     1.000000  23182.758906     5.111111 
  65.000000     1.000000     1.000000  22723.500385     8.277778 
  70.000000     1.000000     1.000000  17260.445417    12.000000 
#######	End powder diffraction data	#######


#######	Begin powder crystal structure	#######
data_Selenium_2
_pd_block_id	Selenium_2
_pd_block_diffractogram_id	row_C.xy_2
_pd_phase_name Selenium
_cell_length_a  3.9
_cell_length_b  3.9
_cell_length_c  3.1
_cell_angle_alpha 90
_cell_angle_beta  90
_cell_angle_gamma 120
_cell_volume 40.8339638
_cell_formula_units_Z	  3
_chemical_formula_weight	78.96
_chemical_formula_sum	Se
_cell_measurement_temperature	333
_diffrn_ambient_temperature	333
_exptl_crystal_density_diffrn	9.63288219
_exptl_absorpt_coefficient_mu	76.8790162
_diffrn_radiation_wavelength	1.540596000
_cell_measurement_theta_min	5
_cell_measurement_theta_max	35
_space_group_name_H-M_alt R-3m
loop_
	_space_group_symop_id
	_space_group_symop_operation_xyz
	  1 'x, y, z '
	  2 '-x, -y, -z '
	  3 '-x+y, -x, z '
	  4 '-x+y, y, z '
	  5 '-y, -x, z '
	  6 '-y, x-y, z '
	  7 'y, -x+y, -z '
	  8 'y, x, -z '
	  9 'x-y, -y, -z '
	 10 'x-y, x, -z '
	 11 '-x, -x+y, -z '
	 12 'x, x-y, z '
	 13 'x-1/3, y+1/3, z+1/3 '
	 14 '-x-1/3, -y+1/3, -z+1/3 '
	 15 '-x+y-1/3, -x+1/3, z+1/3 '
	 16 '-x+y-1/3, y+1/3, z+1/3 '
	 17 '-y-1/3, -x+1/3, z+1/3 '
	 18 '-y-1/3, x-y+1/3, z+1/3 '
	 19 'y-1/3, -x+y+1/3, -z+1/3 '
	 20 'y-1/3, x+1/3, -z+1/3 '
	 21 'x-y-1/3, -y+1/3, -z+1/3 '
	 22 'x-y-1/3, x+1/3, -z+1/3 '
	 23 '-x-1/3, -x+y+1/3, -z+1/3 '
	 24 'x-1/3, x-y+1/3, z+1/3 '
	 25 'x+1/3, y-1/3, z-1/3 '
	 26 '-x+1/3, -y-1/3, -z-1/3 '
	 27 '-x+y+1/3, -x-1/3, z-1/3 '
	 28 '-x+y+1/3, y-1/3, z-1/3 '
	 29 '-y+1/3, -x-1/3, z-1/3 '
	 30 '-y+1/3, x-y-1/3, z-1/3 '
	 31 'y+1/3, -x+y-1/3, -z-1/3 '
	 32 'y+1/3, x-1/3, -z-1/3 '
	 33 'x-y+1/3, -y-1/3, -z-1/3 '
	 34 'x-y+1/3, x-1/3, -z-1/3 '
	 35 '-x+1/3, -x+y-1/3, -z-1/3 '
	 36 'x+1/3, x-y-1/3, z-1/3 '
loop_
	_atom_site_label
	_atom_site_type_symbol
	_atom_site_site_symmetry_multiplicity
	_atom_site_fract_x
	_atom_site_fract_y
	_atom_site_fract_z
	_atom_site_occupancy
	_atom_site_B_iso_or_equiv
Se1 Se   3 0 0 0 1 1
loop_
	_geom_bond_atom_site_label_1
	_geom_bond_atom_site_label_2
	_geom_bond_distance
	_geom_bond_site_symmetry_1
	_geom_bond_site_symmetry_2
	Se1       Se1       2.47745 1_555  25_555
	Se1       Se1       2.47745 1_555  13_545
	Se1       Se1       2.47745 1_555  13_555
	Se1       Se1       2.47745 1_555  25_565
	Se1       Se1       2.47745 1_555  13_655
	Se1       Se1       2.47745 1_555  25_455
	Se1       Se1       3.05632 1_555  25_456
	Se1       Se1       3.05632 1_555  13_654
	Se1       Se1       3.05632 1_555  25_556
	Se1       Se1       3.05632 1_555  13_554
	Se1       Se1       3.05632 1_555  25_566
	Se1       Se1       3.05632 1_555  13_544
	Se1       Se1       3.10000 1_555   1_556
	Se1       Se1       3.10000 1_555   1_554
	loop_
		_geom_angle_atom_site_label_1
		_geom_angle_atom_site_label_2
		_geom_angle_atom_site_label_3
		_geom_angle
		_geom_angle_site_symmetry_1
		_geom_angle_site_symmetry_2
		_geom_angle_site_symmetry_3
	Se1       Se1       Se1        76.170    13_545 1_555  25_555
	Se1       Se1       Se1        103.830   13_555 1_555  13_545
	Se1       Se1       Se1        180.000   13_555 1_555  25_555
	Se1       Se1       Se1        76.170    25_565 1_555  13_555
	Se1       Se1       Se1        180.000   25_565 1_555  13_545
	Se1       Se1       Se1        103.830   25_565 1_555  25_555
	Se1       Se1       Se1        76.170    13_655 1_555  25_565
	Se1       Se1       Se1        103.830   13_655 1_555  13_555
	Se1       Se1       Se1        103.830   13_655 1_555  13_545
	Se1       Se1       Se1        76.170    13_655 1_555  25_555
	Se1       Se1       Se1        180.000   25_455 1_555  13_655
	Se1       Se1       Se1        103.830   25_455 1_555  25_565
	Se1       Se1       Se1        76.170    25_455 1_555  13_555
	Se1       Se1       Se1        76.170    25_455 1_555  13_545
	Se1       Se1       Se1        103.830   25_455 1_555  25_555
	Se1       Se1       Se1        67.198    25_456 1_555  25_455
	Se1       Se1       Se1        112.802   25_456 1_555  13_655
	Se1       Se1       Se1        128.085   25_456 1_555  25_565
	Se1       Se1       Se1        51.915    25_456 1_555  13_555
	Se1       Se1       Se1        51.915    25_456 1_555  13_545
	Se1       Se1       Se1        128.085   25_456 1_555  25_555
	Se1       Se1       Se1        180.000   13_654 1_555  25_456
	Se1       Se1       Se1        112.802   13_654 1_555  25_455
	Se1       Se1       Se1        67.198    13_654 1_555  13_655
	Se1       Se1       Se1        51.915    13_654 1_555  25_565
	Se1       Se1       Se1        128.085   13_654 1_555  13_555
	Se1       Se1       Se1        128.085   13_654 1_555  13_545
	Se1       Se1       Se1        51.915    13_654 1_555  25_555
	Se1       Se1       Se1        100.711   25_556 1_555  13_654
	Se1       Se1       Se1        79.289    25_556 1_555  25_456
	Se1       Se1       Se1        128.085   25_556 1_555  25_455
	Se1       Se1       Se1        51.915    25_556 1_555  13_655
	Se1       Se1       Se1        128.085   25_556 1_555  25_565
	Se1       Se1       Se1        112.802   25_556 1_555  13_555
	Se1       Se1       Se1        51.915    25_556 1_555  13_545
	Se1       Se1       Se1        67.198    25_556 1_555  25_555
	Se1       Se1       Se1        180.000   13_554 1_555  25_556
	Se1       Se1       Se1        79.289    13_554 1_555  13_654
	Se1       Se1       Se1        100.711   13_554 1_555  25_456
	Se1       Se1       Se1        51.915    13_554 1_555  25_455
	Se1       Se1       Se1        128.085   13_554 1_555  13_655
	Se1       Se1       Se1        51.915    13_554 1_555  25_565
	Se1       Se1       Se1        67.198    13_554 1_555  13_555
	Se1       Se1       Se1        128.085   13_554 1_555  13_545
	Se1       Se1       Se1        112.802   13_554 1_555  25_555
	Se1       Se1       Se1        100.711   25_566 1_555  13_554
	Se1       Se1       Se1        79.289    25_566 1_555  25_556
	Se1       Se1       Se1        100.711   25_566 1_555  13_654
	Se1       Se1       Se1        79.289    25_566 1_555  25_456
	Se1       Se1       Se1        128.085   25_566 1_555  25_455
	Se1       Se1       Se1        51.915    25_566 1_555  13_655
	Se1       Se1       Se1        67.198    25_566 1_555  25_565
	Se1       Se1       Se1        51.915    25_566 1_555  13_555
	Se1       Se1       Se1        112.802   25_566 1_555  13_545
	Se1       Se1       Se1        128.085   25_566 1_555  25_555
	Se1       Se1       Se1        180.000   13_544 1_555  25_566
	Se1       Se1       Se1        79.289    13_544 1_555  13_554
	Se1       Se1       Se1        100.711   13_544 1_555  25_556
	Se1       Se1       Se1        79.289    13_544 1_555  13_654
	Se1       Se1       Se1        100.711   13_544 1_555  25_456
	Se1       Se1       Se1        51.915    13_544 1_555  25_455
	Se1       Se1       Se1        128.085   13_544 1_555  13_655
	Se1       Se1       Se1        112.802   13_544 1_555  25_565
	Se1       Se1       Se1        128.085   13_544 1_555  13_555
	Se1       Se1       Se1        67.198    13_544 1_555  13_545
	Se1       Se1       Se1        51.915    13_544 1_555  25_555
	Se1       Se1       Se1        132.547    1_556 1_555  13_544
	Se1       Se1       Se1        47.453     1_556 1_555  25_566
	Se1       Se1       Se1        132.547    1_556 1_555  13_554
	Se1       Se1       Se1        47.453     1_556 1_555  25_556
	Se1       Se1       Se1        132.547    1_556 1_555  13_654
	Se1       Se1       Se1        47.453     1_556 1_555  25_456
	Se1       Se1       Se1        114.651    1_556 1_555  25_455
	Se1       Se1       Se1        65.349     1_556 1_555  13_655
	Se1       Se1       Se1        114.651    1_556 1_555  25_565
	Se1       Se1       Se1        65.349     1_556 1_555  13_555
	Se1       Se1       Se1        65.349     1_556 1_555  13_545
	Se1       Se1       Se1        114.651    1_556 1_555  25_555
	Se1       Se1       Se1        180.000    1_554 1_555   1_556
	Se1       Se1       Se1        47.453     1_554 1_555  13_544
	Se1       Se1       Se1        132.547    1_554 1_555  25_566
	Se1       Se1       Se1        47.453     1_554 1_555  13_554
	Se1       Se1       Se1        132.547    1_554 1_555  25_556
	Se1       Se1       Se1        47.453     1_554 1_555  13_654
	Se1       Se1       Se1        132.547    1_554 1_555  25_456
	Se1       Se1       Se1        65.349     1_554 1_555  25_455
	Se1       Se1       Se1        114.651    1_554 1_555  13_655
	Se1       Se1       Se1        65.349     1_554 1_555  25_565
	Se1       Se1       Se1        114.651    1_554 1_555  13_555
	Se1       Se1       Se1        114.651    1_554 1_555  13_545
	Se1       Se1       Se1        65.349     1_554 1_555  25_555
#######	End powder crystal structure	#######


#######	Begin powder crystal structure	#######
data_Second_2
_pd_block_id	Second_2
_pd_block_diffractogram_id	row_C.xy_2
_pd_phase_name Second
_cell_length_a  3.9
_cell_length_b  3.9
_cell_length_c  3.2
_cell_angle_alpha 90
_cell_angle_beta  90
_cell_angle_gamma 90
_cell_volume 48.672
_cell_formula_units_Z	  2
_chemical_formula_weight	231.0359
_chemical_formula_sum	Pa
_cell_measurement_temperature	333
_diffrn_ambient_temperature	333
_exptl_crystal_density_diffrn	15.7644792
_exptl_absorpt_coefficient_mu	478.068588
_diffrn_radiation_wavelength	1.540596000
_cell_measurement_theta_min	5
_cell_measurement_theta_max	35
_space_group_name_H-M_alt I4/mmm
loop_
	_space_group_symop_id
	_space_group_symop_operation_xyz
	  1 'x, y, z '
	  2 '-x, -y, z '
	  3 '-x, y, -z '
	  4 '-x, y, z '
	  5 '-y, -x, -z '
	  6 '-y, -x, z '
	  7 '-y, x, -z '
	  8 '-y, x, z '
	  9 'y, -x, -z '
	 10 'y, -x, z '
	 11 'y, x, -z '
	 12 'y, x, z '
	 13 'x, -y, -z '
	 14 'x, -y, z '
	 15 'x, y, -z '
	 16 '-x, -y, -z '
	 17 'x+1/2, y+1/2, z+1/2 '
	 18 '-x+1/2, -y+1/2, z+1/2 '
	 19 '-x+1/2, y+1/2, -z+1/2 '
	 20 '-x+1/2, y+1/2, z+1/2 '
	 21 '-y+1/2, -x+1/2, -z+1/2 '
	 22 '-y+1/2, -x+1/2, z+1/2 '
	 23 '-y+1/2, x+1/2, -z+1/2 '
	 24 '-y+1/2, x+1/2, z+1/2 '
	 25 'y+1/2, -x+1/2, -z+1/2 '
	 26 'y+1/2, -x+1/2, z+1/2 '
	 27 'y+1/2, x+1/2, -z+1/2 '
	 28 'y+1/2, x+1/2, z+1/2 '
	 29 'x+1/2, -y+1/2, -z+1/2 '
	 30 'x+1/2, -y+1/2, z+1/2 '
	 31 'x+1/2, y+1/2, -z+1/2 '
	 32 '-x+1/2, -y+1/2, -z+1/2 '
loop_
	_atom_site_label
	_atom_site_type_symbol
	_atom_site_site_symmetry_multiplicity
	_atom_site_fract_x
	_atom_site_fract_y
	_atom_site_fract_z
	_atom_site_occupancy
	_atom_site_B_iso_or_equiv
Pa1 Pa   2 0 0 0 1 1
loop_
	_geom_bond_atom_site_label_1
	_geom_bond_atom_site_label_2
	_geom_bond_distance
	_geom_bond_site_symmetry_1
	_geom_bond_site_symmetry_2
	Pa1       Pa1       3.18826 1_555  17_455
	Pa1       Pa1       3.18826 1_555  17_454
	Pa1       Pa1       3.18826 1_555  17_544
	Pa1       Pa1       3.18826 1_555  17_545
	Pa1       Pa1       3.18826 1_555  17_445
	Pa1       Pa1       3.18826 1_555  17_554
	Pa1       Pa1       3.18826 1_555  17_444
	Pa1       Pa1       3.18826 1_555  17_555
	Pa1       Pa1       3.20000 1_555   1_554
	Pa1       Pa1       3.20000 1_555   1_556
	loop_
		_geom_angle_atom_site_label_1
		_geom_angle_atom_site_label_2
		_geom_angle_atom_site_label_3
		_geom_angle
		_geom_angle_site_symmetry_1
		_geom_angle_site_symmetry_2
		_geom_angle_site_symmetry_3
	Pa1       Pa1       Pa1        60.244    17_454 1_555  17_455
	Pa1       Pa1       Pa1        119.756   17_544 1_555  17_454
	Pa1       Pa1       Pa1        180.000   17_544 1_555  17_455
	Pa1       Pa1       Pa1        60.244    17_545 1_555  17_544
	Pa1       Pa1       Pa1        180.000   17_545 1_555  17_454
	Pa1       Pa1       Pa1        119.756   17_545 1_555  17_455
	Pa1       Pa1       Pa1        75.413    17_445 1_555  17_545
	Pa1       Pa1       Pa1        104.587   17_445 1_555  17_544
	Pa1       Pa1       Pa1        104.587   17_445 1_555  17_454
	Pa1       Pa1       Pa1        75.413    17_445 1_555  17_455
	Pa1       Pa1       Pa1        180.000   17_554 1_555  17_445
	Pa1       Pa1       Pa1        104.587   17_554 1_555  17_545
	Pa1       Pa1       Pa1        75.413    17_554 1_555  17_544
	Pa1       Pa1       Pa1        75.413    17_554 1_555  17_454
	Pa1       Pa1       Pa1        104.587   17_554 1_555  17_455
	Pa1       Pa1       Pa1        119.756   17_444 1_555  17_554
	Pa1       Pa1       Pa1        60.244    17_444 1_555  17_445
	Pa1       Pa1       Pa1        104.587   17_444 1_555  17_545
	Pa1       Pa1       Pa1        75.413    17_444 1_555  17_544
	Pa1       Pa1       Pa1        75.413    17_444 1_555  17_454
	Pa1       Pa1       Pa1        104.587   17_444 1_555  17_455
	Pa1       Pa1       Pa1        180.000   17_555 1_555  17_444
	Pa1       Pa1       Pa1        60.244    17_555 1_555  17_554
	Pa1       Pa1       Pa1        119.756   17_555 1_555  17_445
	Pa1       Pa1       Pa1        75.413    17_555 1_555  17_545
	Pa1       Pa1       Pa1        104.587   17_555 1_555  17_544
	Pa1       Pa1       Pa1        104.587   17_555 1_555  17_454
	Pa1       Pa1       Pa1        75.413    17_555 1_555  17_455
	Pa1       Pa1       Pa1        120.122    1_554 1_555  17_555
	Pa1       Pa1       Pa1        59.878     1_554 1_555  17_444
	Pa1       Pa1       Pa1        59.878     1_554 1_555  17_554
	Pa1       Pa1       Pa1        120.122    1_554 1_555  17_445
	Pa1       Pa1       Pa1        120.122    1_554 1_555  17_545
	Pa1       Pa1       Pa1        59.878     1_554 1_555  17_544
	Pa1       Pa1       Pa1        59.878     1_554 1_555  17_454
	Pa1       Pa1       Pa1        120.122    1_554 1_555  17_455
	Pa1       Pa1       Pa1        180.000    1_556 1_555   1_554
	Pa1       Pa1       Pa1        59.878     1_556 1_555  17_555
	Pa1       Pa1       Pa1        120.122    1_556 1_555  17_444
	Pa1       Pa1       Pa1        120.122    1_556 1_555  17_554
	Pa1       Pa1       Pa1        59.878     1_556 1_555  17_445
	Pa1       Pa1       Pa1        59.878     1_556 1_555  17_545
	Pa1       Pa1       Pa1        120.122    1_556 1_555  17_544
	Pa1       Pa1       Pa1        120.122    1_556 1_555  17_454
	Pa1       Pa1       Pa1        59.878     1_556 1_555  17_455
#######	End powder crystal structure	#######


#######	Begin powder diffraction data	#######
data_row_C.xy_2
_pd_block_id	row_C.xy_2
_pd_meas_datetime_initiated	2022-01-11T15:31:52+0800
_pd_calc_method	Rietveld
_diffrn_radiation_probe	x-ray
_pd_meas_scan_method	cont
_diffrn_radiation_wavelength	1.540596000
_diffrn_ambient_temperature	333
_refine_ls_goodness_of_fit_all	9553.76168
_pd_proc_ls_prof_R_factor	5230.45969
_pd_proc_ls_prof_wR_factor	6755.52967
_pd_proc_ls_prof_wR_expected	0.70711
loop_
	_pd_phase_id
	_pd_phase_block_id
	_pd_phase_mass_%
1	Selenium_2	0.00430073454
2	Second_2	99.9956993
loop_
	_refln_index_h
	_refln_index_k
	_refln_index_l
	_pd_refln_phase_id
	_refln_d_spacing
	_refln_F_squared_calc
	_refln_F_squared_meas
   1    0   -2 1    1.408738     1.824776     0.000166
   1    0    1 1    2.283844     3.169439     0.000480
   2   -1    0 1    1.950000     2.729234     0.000785
   2    0   -1 1    1.482980     1.966296     0.000179
   0    0    2 2    1.600000 27540.126142     3.921157
   1    0    1 2    2.473835 159775.784260    22.997491
   1    1    0 2    2.757716 85180.947764    17.443192
   1    1    2 2    1.383936 92513.176706     9.709996
   2    0    0 2    1.950000 66887.229080    17.991991
   2    1    1 2    1.531432 209662.715846    23.909948
   2    2    0 2    1.378858 46033.827703     4.863939
loop_
	_pd_meas_2theta_scan
	_pd_proc_intensity_total
	_pd_proc_ls_weight
	_pd_calc_intensity_total
	_pd_proc_intensity_bkg_calc
  10.000000     2.000000     0.500000     4.000000     4.000000 
  15.000000     2.000000     0.500000     1.611111     1.611111 
  20.000000     2.000000     0.500000    -0.222222    -0.222222 
  25.000000     2.000000     0.500000  1205.022786    -1.500000 
  30.000000     2.000000     0.500000  12639.773191    -2.222222 
  35.000000     2.000000     0.500000  22253.618019    -2.388889 
  40.000000     2.000000     0.500000  13220.756152    -2.000000 
  45.000000     2.000000     0.500000  7655.091070    -1.055556 
  50.000000     2.000000     0.500000  6164.368632     0.444444 
  55.000000     2.000000     0.500000  9702.006315     2.500000 
  60.000000     2.000000     0.500000  23182.758906     5.111111 
  65.000000     2.000000     0.500000  22723.500385     8.277778 
  70.000000     2.000000     0.500000  17260.445417    12.000000 
#######	End powder diffraction data	#######
