# Supplementary material for: pdCIFplotter: visualizing powder diffraction data in pdCIF format
Source: J Appl Crystallogr. 2022 May 25;55(Pt 3):631–7. doi: 10.1107/S1600576722003478 (PMC9172038; doi:10.1107/S1600576722003478)
Supplement: Supplementary file 6 [file j-55-00631-sup6.zip › mini/single_many_1.cif]

#######	Begin powder crystal structure	#######
data_Selenium_1
_pd_block_id	Selenium_1
_pd_block_diffractogram_id	row_A_1
_pd_phase_name Selenium
_cell_length_a  3.992
_cell_length_b  3.992
_cell_length_c  3.119
_cell_angle_alpha 90
_cell_angle_beta  90
_cell_angle_gamma 120
_cell_volume 43.0454321
_cell_formula_units_Z	  3
_chemical_formula_weight	78.96
_chemical_formula_sum	Se
_exptl_crystal_density_diffrn	9.1379908
_exptl_absorpt_coefficient_mu	72.8496786
_diffrn_radiation_wavelength	1.540000000
_cell_measurement_theta_min	5
_cell_measurement_theta_max	35
_space_group_name_H-M_alt R-3m
loop_
	_space_group_symop_id
	_space_group_symop_operation_xyz
	  1 'x, y, z '
	  2 '-x, -y, -z '
	  3 '-x+y, -x, z '
	  4 '-x+y, y, z '
	  5 '-y, -x, z '
	  6 '-y, x-y, z '
	  7 'y, -x+y, -z '
	  8 'y, x, -z '
	  9 'x-y, -y, -z '
	 10 'x-y, x, -z '
	 11 '-x, -x+y, -z '
	 12 'x, x-y, z '
	 13 'x-1/3, y+1/3, z+1/3 '
	 14 '-x-1/3, -y+1/3, -z+1/3 '
	 15 '-x+y-1/3, -x+1/3, z+1/3 '
	 16 '-x+y-1/3, y+1/3, z+1/3 '
	 17 '-y-1/3, -x+1/3, z+1/3 '
	 18 '-y-1/3, x-y+1/3, z+1/3 '
	 19 'y-1/3, -x+y+1/3, -z+1/3 '
	 20 'y-1/3, x+1/3, -z+1/3 '
	 21 'x-y-1/3, -y+1/3, -z+1/3 '
	 22 'x-y-1/3, x+1/3, -z+1/3 '
	 23 '-x-1/3, -x+y+1/3, -z+1/3 '
	 24 'x-1/3, x-y+1/3, z+1/3 '
	 25 'x+1/3, y-1/3, z-1/3 '
	 26 '-x+1/3, -y-1/3, -z-1/3 '
	 27 '-x+y+1/3, -x-1/3, z-1/3 '
	 28 '-x+y+1/3, y-1/3, z-1/3 '
	 29 '-y+1/3, -x-1/3, z-1/3 '
	 30 '-y+1/3, x-y-1/3, z-1/3 '
	 31 'y+1/3, -x+y-1/3, -z-1/3 '
	 32 'y+1/3, x-1/3, -z-1/3 '
	 33 'x-y+1/3, -y-1/3, -z-1/3 '
	 34 'x-y+1/3, x-1/3, -z-1/3 '
	 35 '-x+1/3, -x+y-1/3, -z-1/3 '
	 36 'x+1/3, x-y-1/3, z-1/3 '
loop_
	_atom_site_label
	_atom_site_type_symbol
	_atom_site_site_symmetry_multiplicity
	_atom_site_fract_x
	_atom_site_fract_y
	_atom_site_fract_z
	_atom_site_occupancy
	_atom_site_B_iso_or_equiv
Se1 Se   3 0 0 0 1 1
loop_
	_geom_bond_atom_site_label_1
	_geom_bond_atom_site_label_2
	_geom_bond_distance
	_geom_bond_site_symmetry_1
	_geom_bond_site_symmetry_2
	Se1       Se1       2.52842 1_555  25_555
	Se1       Se1       2.52842 1_555  13_545
	Se1       Se1       2.52842 1_555  13_555
	Se1       Se1       2.52842 1_555  25_565
	Se1       Se1       2.52842 1_555  25_455
	Se1       Se1       2.52842 1_555  13_655
	Se1       Se1       3.10413 1_555  25_456
	Se1       Se1       3.10413 1_555  13_654
	Se1       Se1       3.10413 1_555  25_556
	Se1       Se1       3.10413 1_555  13_554
	Se1       Se1       3.10413 1_555  25_566
	Se1       Se1       3.10413 1_555  13_544
	Se1       Se1       3.11900 1_555   1_556
	Se1       Se1       3.11900 1_555   1_554
	loop_
		_geom_angle_atom_site_label_1
		_geom_angle_atom_site_label_2
		_geom_angle_atom_site_label_3
		_geom_angle
		_geom_angle_site_symmetry_1
		_geom_angle_site_symmetry_2
		_geom_angle_site_symmetry_3
	Se1       Se1       Se1        75.736    13_545 1_555  25_555
	Se1       Se1       Se1        104.264   13_555 1_555  13_545
	Se1       Se1       Se1        180.000   13_555 1_555  25_555
	Se1       Se1       Se1        75.736    25_565 1_555  13_555
	Se1       Se1       Se1        180.000   25_565 1_555  13_545
	Se1       Se1       Se1        104.264   25_565 1_555  25_555
	Se1       Se1       Se1        104.264   25_455 1_555  25_565
	Se1       Se1       Se1        75.736    25_455 1_555  13_555
	Se1       Se1       Se1        75.736    25_455 1_555  13_545
	Se1       Se1       Se1        104.264   25_455 1_555  25_555
	Se1       Se1       Se1        180.000   13_655 1_555  25_455
	Se1       Se1       Se1        75.736    13_655 1_555  25_565
	Se1       Se1       Se1        104.264   13_655 1_555  13_555
	Se1       Se1       Se1        104.264   13_655 1_555  13_545
	Se1       Se1       Se1        75.736    13_655 1_555  25_555
	Se1       Se1       Se1        113.664   25_456 1_555  13_655
	Se1       Se1       Se1        66.336    25_456 1_555  25_455
	Se1       Se1       Se1        127.868   25_456 1_555  25_565
	Se1       Se1       Se1        52.132    25_456 1_555  13_555
	Se1       Se1       Se1        52.132    25_456 1_555  13_545
	Se1       Se1       Se1        127.868   25_456 1_555  25_555
	Se1       Se1       Se1        180.000   13_654 1_555  25_456
	Se1       Se1       Se1        66.336    13_654 1_555  13_655
	Se1       Se1       Se1        113.664   13_654 1_555  25_455
	Se1       Se1       Se1        52.132    13_654 1_555  25_565
	Se1       Se1       Se1        127.868   13_654 1_555  13_555
	Se1       Se1       Se1        127.868   13_654 1_555  13_545
	Se1       Se1       Se1        52.132    13_654 1_555  25_555
	Se1       Se1       Se1        99.966    25_556 1_555  13_654
	Se1       Se1       Se1        80.034    25_556 1_555  25_456
	Se1       Se1       Se1        52.132    25_556 1_555  13_655
	Se1       Se1       Se1        127.868   25_556 1_555  25_455
	Se1       Se1       Se1        127.868   25_556 1_555  25_565
	Se1       Se1       Se1        113.664   25_556 1_555  13_555
	Se1       Se1       Se1        52.132    25_556 1_555  13_545
	Se1       Se1       Se1        66.336    25_556 1_555  25_555
	Se1       Se1       Se1        180.000   13_554 1_555  25_556
	Se1       Se1       Se1        80.034    13_554 1_555  13_654
	Se1       Se1       Se1        99.966    13_554 1_555  25_456
	Se1       Se1       Se1        127.868   13_554 1_555  13_655
	Se1       Se1       Se1        52.132    13_554 1_555  25_455
	Se1       Se1       Se1        52.132    13_554 1_555  25_565
	Se1       Se1       Se1        66.336    13_554 1_555  13_555
	Se1       Se1       Se1        127.868   13_554 1_555  13_545
	Se1       Se1       Se1        113.664   13_554 1_555  25_555
	Se1       Se1       Se1        99.966    25_566 1_555  13_554
	Se1       Se1       Se1        80.034    25_566 1_555  25_556
	Se1       Se1       Se1        99.966    25_566 1_555  13_654
	Se1       Se1       Se1        80.034    25_566 1_555  25_456
	Se1       Se1       Se1        52.132    25_566 1_555  13_655
	Se1       Se1       Se1        127.868   25_566 1_555  25_455
	Se1       Se1       Se1        66.336    25_566 1_555  25_565
	Se1       Se1       Se1        52.132    25_566 1_555  13_555
	Se1       Se1       Se1        113.664   25_566 1_555  13_545
	Se1       Se1       Se1        127.868   25_566 1_555  25_555
	Se1       Se1       Se1        180.000   13_544 1_555  25_566
	Se1       Se1       Se1        80.034    13_544 1_555  13_554
	Se1       Se1       Se1        99.966    13_544 1_555  25_556
	Se1       Se1       Se1        80.034    13_544 1_555  13_654
	Se1       Se1       Se1        99.966    13_544 1_555  25_456
	Se1       Se1       Se1        127.868   13_544 1_555  13_655
	Se1       Se1       Se1        52.132    13_544 1_555  25_455
	Se1       Se1       Se1        113.664   13_544 1_555  25_565
	Se1       Se1       Se1        127.868   13_544 1_555  13_555
	Se1       Se1       Se1        66.336    13_544 1_555  13_545
	Se1       Se1       Se1        52.132    13_544 1_555  25_555
	Se1       Se1       Se1        132.056    1_556 1_555  13_544
	Se1       Se1       Se1        47.944     1_556 1_555  25_566
	Se1       Se1       Se1        132.056    1_556 1_555  13_554
	Se1       Se1       Se1        47.944     1_556 1_555  25_556
	Se1       Se1       Se1        132.056    1_556 1_555  13_654
	Se1       Se1       Se1        47.944     1_556 1_555  25_456
	Se1       Se1       Se1        65.720     1_556 1_555  13_655
	Se1       Se1       Se1        114.280    1_556 1_555  25_455
	Se1       Se1       Se1        114.280    1_556 1_555  25_565
	Se1       Se1       Se1        65.720     1_556 1_555  13_555
	Se1       Se1       Se1        65.720     1_556 1_555  13_545
	Se1       Se1       Se1        114.280    1_556 1_555  25_555
	Se1       Se1       Se1        180.000    1_554 1_555   1_556
	Se1       Se1       Se1        47.944     1_554 1_555  13_544
	Se1       Se1       Se1        132.056    1_554 1_555  25_566
	Se1       Se1       Se1        47.944     1_554 1_555  13_554
	Se1       Se1       Se1        132.056    1_554 1_555  25_556
	Se1       Se1       Se1        47.944     1_554 1_555  13_654
	Se1       Se1       Se1        132.056    1_554 1_555  25_456
	Se1       Se1       Se1        114.280    1_554 1_555  13_655
	Se1       Se1       Se1        65.720     1_554 1_555  25_455
	Se1       Se1       Se1        65.720     1_554 1_555  25_565
	Se1       Se1       Se1        114.280    1_554 1_555  13_555
	Se1       Se1       Se1        114.280    1_554 1_555  13_545
	Se1       Se1       Se1        65.720     1_554 1_555  25_555
#######	End powder crystal structure	#######


#######	Begin powder crystal structure	#######
data_This_is_a_unique_string
_pd_block_id	This_is_a_unique_string
_pd_block_diffractogram_id	row_A_1
_pd_phase_name Tin
_cell_length_a  3.448
_cell_length_b  3.448
_cell_length_c  3.251
_cell_angle_alpha 90
_cell_angle_beta  90
_cell_angle_gamma 90
_cell_volume 38.6501767
_cell_formula_units_Z	  2
_chemical_formula_weight	118.71
_chemical_formula_sum	Sn
_exptl_crystal_density_diffrn	10.2003532
_exptl_absorpt_coefficient_mu	251.214516
_diffrn_radiation_wavelength	1.540000000
_cell_measurement_theta_min	5
_cell_measurement_theta_max	35
_space_group_name_H-M_alt I4/mmm
loop_
	_space_group_symop_id
	_space_group_symop_operation_xyz
	  1 'x, y, z '
	  2 '-x, -y, z '
	  3 '-x, y, -z '
	  4 '-x, y, z '
	  5 '-y, -x, -z '
	  6 '-y, -x, z '
	  7 '-y, x, -z '
	  8 '-y, x, z '
	  9 'y, -x, -z '
	 10 'y, -x, z '
	 11 'y, x, -z '
	 12 'y, x, z '
	 13 'x, -y, -z '
	 14 'x, -y, z '
	 15 'x, y, -z '
	 16 '-x, -y, -z '
	 17 'x+1/2, y+1/2, z+1/2 '
	 18 '-x+1/2, -y+1/2, z+1/2 '
	 19 '-x+1/2, y+1/2, -z+1/2 '
	 20 '-x+1/2, y+1/2, z+1/2 '
	 21 '-y+1/2, -x+1/2, -z+1/2 '
	 22 '-y+1/2, -x+1/2, z+1/2 '
	 23 '-y+1/2, x+1/2, -z+1/2 '
	 24 '-y+1/2, x+1/2, z+1/2 '
	 25 'y+1/2, -x+1/2, -z+1/2 '
	 26 'y+1/2, -x+1/2, z+1/2 '
	 27 'y+1/2, x+1/2, -z+1/2 '
	 28 'y+1/2, x+1/2, z+1/2 '
	 29 'x+1/2, -y+1/2, -z+1/2 '
	 30 'x+1/2, -y+1/2, z+1/2 '
	 31 'x+1/2, y+1/2, -z+1/2 '
	 32 '-x+1/2, -y+1/2, -z+1/2 '
loop_
	_atom_site_label
	_atom_site_type_symbol
	_atom_site_site_symmetry_multiplicity
	_atom_site_fract_x
	_atom_site_fract_y
	_atom_site_fract_z
	_atom_site_occupancy
	_atom_site_B_iso_or_equiv
Sn1 Sn   2 0 0 0 1 1
loop_
	_geom_bond_atom_site_label_1
	_geom_bond_atom_site_label_2
	_geom_bond_distance
	_geom_bond_site_symmetry_1
	_geom_bond_site_symmetry_2
	Sn1       Sn1       2.93029 1_555  17_454
	Sn1       Sn1       2.93029 1_555  17_455
	Sn1       Sn1       2.93029 1_555  17_544
	Sn1       Sn1       2.93029 1_555  17_545
	Sn1       Sn1       2.93029 1_555  17_445
	Sn1       Sn1       2.93029 1_555  17_554
	Sn1       Sn1       2.93029 1_555  17_444
	Sn1       Sn1       2.93029 1_555  17_555
	loop_
		_geom_angle_atom_site_label_1
		_geom_angle_atom_site_label_2
		_geom_angle_atom_site_label_3
		_geom_angle
		_geom_angle_site_symmetry_1
		_geom_angle_site_symmetry_2
		_geom_angle_site_symmetry_3
	Sn1       Sn1       Sn1        67.383    17_455 1_555  17_454
	Sn1       Sn1       Sn1        180.000   17_544 1_555  17_455
	Sn1       Sn1       Sn1        112.617   17_544 1_555  17_454
	Sn1       Sn1       Sn1        67.383    17_545 1_555  17_544
	Sn1       Sn1       Sn1        112.617   17_545 1_555  17_455
	Sn1       Sn1       Sn1        180.000   17_545 1_555  17_454
	Sn1       Sn1       Sn1        72.078    17_445 1_555  17_545
	Sn1       Sn1       Sn1        107.922   17_445 1_555  17_544
	Sn1       Sn1       Sn1        72.078    17_445 1_555  17_455
	Sn1       Sn1       Sn1        107.922   17_445 1_555  17_454
	Sn1       Sn1       Sn1        180.000   17_554 1_555  17_445
	Sn1       Sn1       Sn1        107.922   17_554 1_555  17_545
	Sn1       Sn1       Sn1        72.078    17_554 1_555  17_544
	Sn1       Sn1       Sn1        107.922   17_554 1_555  17_455
	Sn1       Sn1       Sn1        72.078    17_554 1_555  17_454
	Sn1       Sn1       Sn1        112.617   17_444 1_555  17_554
	Sn1       Sn1       Sn1        67.383    17_444 1_555  17_445
	Sn1       Sn1       Sn1        107.922   17_444 1_555  17_545
	Sn1       Sn1       Sn1        72.078    17_444 1_555  17_544
	Sn1       Sn1       Sn1        107.922   17_444 1_555  17_455
	Sn1       Sn1       Sn1        72.078    17_444 1_555  17_454
	Sn1       Sn1       Sn1        180.000   17_555 1_555  17_444
	Sn1       Sn1       Sn1        67.383    17_555 1_555  17_554
	Sn1       Sn1       Sn1        112.617   17_555 1_555  17_445
	Sn1       Sn1       Sn1        72.078    17_555 1_555  17_545
	Sn1       Sn1       Sn1        107.922   17_555 1_555  17_544
	Sn1       Sn1       Sn1        72.078    17_555 1_555  17_455
	Sn1       Sn1       Sn1        107.922   17_555 1_555  17_454
#######	End powder crystal structure	#######


#######	Begin powder diffraction data	#######
data_row_A_1
_pd_block_id	row_A_1
_pd_calc_method	Rietveld
_diffrn_radiation_probe	x-ray
_pd_meas_scan_method	step
_diffrn_radiation_wavelength	1.540000000
_refine_ls_goodness_of_fit_all	1.94531
_pd_proc_ls_prof_R_factor	1.72945
_pd_proc_ls_prof_wR_factor	1.94531
_pd_proc_ls_prof_wR_expected	1.00000
loop_
	_pd_phase_id
	_pd_phase_block_id
	_pd_phase_mass_%
1	Selenium_1	52.6332547
2	This_is_a_unique_string	47.3667453
loop_
	_refln_index_h
	_refln_index_k
	_refln_index_l
	_pd_refln_phase_id
	_refln_d_spacing
	_refln_F_squared_calc
	_refln_F_squared_meas
   1    0   -2 1    1.421561     1.849529     0.746119
   1    0    1 1    2.315820     3.207714 3207714.431147
   2   -1    0 1    1.996000     2.794191 2794191.309246
   2    0   -1 1    1.511918     2.019630 19486.756784
   0    0    2 2    1.625500     0.807738 425249.669244
   1    0    1 2    2.365383     4.708257 4708256.758705
   1    1    0 2    2.438104     2.409495 2409495.188246
   1    1    2 2    1.352473     2.485133     0.621852
   2    0    0 2    1.724000     1.735518 1735517.766161
   2    1    1 2    1.393218     5.207606     1.689609
loop_
	_pd_meas_2theta_scan
	_pd_meas_intensity_total
	_pd_proc_ls_weight
	_pd_calc_intensity_total
	_pd_proc_intensity_bkg_calc
  10.000000     1.000000     1.000000     1.000000     1.000000 
  15.000000     1.000000     1.000000    -0.055556    -0.055556 
  20.000000     1.000000     1.000000    -0.888889    -0.888889 
  25.000000     1.000000     1.000000    -1.500000    -1.500000 
  30.000000     1.000000     1.000000    -1.828358    -1.888889 
  35.000000     1.000000     1.000000    -1.131625    -2.055556 
  40.000000     1.000000     1.000000    -0.958872    -2.000000 
  45.000000     1.000000     1.000000    -1.277771    -1.722222 
  50.000000     1.000000     1.000000    -0.872396    -1.222222 
  55.000000     1.000000     1.000000    -0.279999    -0.500000 
  60.000000     1.000000     1.000000     0.864253     0.444444 
  65.000000     1.000000     1.000000     2.514110     1.611111 
  70.000000     1.000000     1.000000     4.039535     3.000000 
#######	End powder diffraction data	#######


#######	Begin powder crystal structure	#######
data_Selenium_2
_pd_block_id	Selenium_2
_pd_block_diffractogram_id	row_B_2
_pd_phase_name Selenium
_cell_length_a  3.9
_cell_length_b  3.9
_cell_length_c  3.1
_cell_angle_alpha 90
_cell_angle_beta  90
_cell_angle_gamma 120
_cell_volume 40.8339638
_cell_formula_units_Z	  3
_chemical_formula_weight	78.96
_chemical_formula_sum	Se
_exptl_crystal_density_diffrn	9.63288219
_exptl_absorpt_coefficient_mu	76.7950403
_diffrn_radiation_wavelength	1.540000000
_cell_measurement_theta_min	5
_cell_measurement_theta_max	35
_space_group_name_H-M_alt R-3m
loop_
	_space_group_symop_id
	_space_group_symop_operation_xyz
	  1 'x, y, z '
	  2 '-x, -y, -z '
	  3 '-x+y, -x, z '
	  4 '-x+y, y, z '
	  5 '-y, -x, z '
	  6 '-y, x-y, z '
	  7 'y, -x+y, -z '
	  8 'y, x, -z '
	  9 'x-y, -y, -z '
	 10 'x-y, x, -z '
	 11 '-x, -x+y, -z '
	 12 'x, x-y, z '
	 13 'x-1/3, y+1/3, z+1/3 '
	 14 '-x-1/3, -y+1/3, -z+1/3 '
	 15 '-x+y-1/3, -x+1/3, z+1/3 '
	 16 '-x+y-1/3, y+1/3, z+1/3 '
	 17 '-y-1/3, -x+1/3, z+1/3 '
	 18 '-y-1/3, x-y+1/3, z+1/3 '
	 19 'y-1/3, -x+y+1/3, -z+1/3 '
	 20 'y-1/3, x+1/3, -z+1/3 '
	 21 'x-y-1/3, -y+1/3, -z+1/3 '
	 22 'x-y-1/3, x+1/3, -z+1/3 '
	 23 '-x-1/3, -x+y+1/3, -z+1/3 '
	 24 'x-1/3, x-y+1/3, z+1/3 '
	 25 'x+1/3, y-1/3, z-1/3 '
	 26 '-x+1/3, -y-1/3, -z-1/3 '
	 27 '-x+y+1/3, -x-1/3, z-1/3 '
	 28 '-x+y+1/3, y-1/3, z-1/3 '
	 29 '-y+1/3, -x-1/3, z-1/3 '
	 30 '-y+1/3, x-y-1/3, z-1/3 '
	 31 'y+1/3, -x+y-1/3, -z-1/3 '
	 32 'y+1/3, x-1/3, -z-1/3 '
	 33 'x-y+1/3, -y-1/3, -z-1/3 '
	 34 'x-y+1/3, x-1/3, -z-1/3 '
	 35 '-x+1/3, -x+y-1/3, -z-1/3 '
	 36 'x+1/3, x-y-1/3, z-1/3 '
loop_
	_atom_site_label
	_atom_site_type_symbol
	_atom_site_site_symmetry_multiplicity
	_atom_site_fract_x
	_atom_site_fract_y
	_atom_site_fract_z
	_atom_site_occupancy
	_atom_site_B_iso_or_equiv
Se1 Se   3 0 0 0 1 1
loop_
	_geom_bond_atom_site_label_1
	_geom_bond_atom_site_label_2
	_geom_bond_distance
	_geom_bond_site_symmetry_1
	_geom_bond_site_symmetry_2
	Se1       Se1       2.47745 1_555  25_555
	Se1       Se1       2.47745 1_555  13_545
	Se1       Se1       2.47745 1_555  13_555
	Se1       Se1       2.47745 1_555  25_565
	Se1       Se1       2.47745 1_555  13_655
	Se1       Se1       2.47745 1_555  25_455
	Se1       Se1       3.05632 1_555  25_456
	Se1       Se1       3.05632 1_555  13_654
	Se1       Se1       3.05632 1_555  25_556
	Se1       Se1       3.05632 1_555  13_554
	Se1       Se1       3.05632 1_555  25_566
	Se1       Se1       3.05632 1_555  13_544
	Se1       Se1       3.10000 1_555   1_556
	Se1       Se1       3.10000 1_555   1_554
	loop_
		_geom_angle_atom_site_label_1
		_geom_angle_atom_site_label_2
		_geom_angle_atom_site_label_3
		_geom_angle
		_geom_angle_site_symmetry_1
		_geom_angle_site_symmetry_2
		_geom_angle_site_symmetry_3
	Se1       Se1       Se1        76.170    13_545 1_555  25_555
	Se1       Se1       Se1        103.830   13_555 1_555  13_545
	Se1       Se1       Se1        180.000   13_555 1_555  25_555
	Se1       Se1       Se1        76.170    25_565 1_555  13_555
	Se1       Se1       Se1        180.000   25_565 1_555  13_545
	Se1       Se1       Se1        103.830   25_565 1_555  25_555
	Se1       Se1       Se1        76.170    13_655 1_555  25_565
	Se1       Se1       Se1        103.830   13_655 1_555  13_555
	Se1       Se1       Se1        103.830   13_655 1_555  13_545
	Se1       Se1       Se1        76.170    13_655 1_555  25_555
	Se1       Se1       Se1        180.000   25_455 1_555  13_655
	Se1       Se1       Se1        103.830   25_455 1_555  25_565
	Se1       Se1       Se1        76.170    25_455 1_555  13_555
	Se1       Se1       Se1        76.170    25_455 1_555  13_545
	Se1       Se1       Se1        103.830   25_455 1_555  25_555
	Se1       Se1       Se1        67.198    25_456 1_555  25_455
	Se1       Se1       Se1        112.802   25_456 1_555  13_655
	Se1       Se1       Se1        128.085   25_456 1_555  25_565
	Se1       Se1       Se1        51.915    25_456 1_555  13_555
	Se1       Se1       Se1        51.915    25_456 1_555  13_545
	Se1       Se1       Se1        128.085   25_456 1_555  25_555
	Se1       Se1       Se1        180.000   13_654 1_555  25_456
	Se1       Se1       Se1        112.802   13_654 1_555  25_455
	Se1       Se1       Se1        67.198    13_654 1_555  13_655
	Se1       Se1       Se1        51.915    13_654 1_555  25_565
	Se1       Se1       Se1        128.085   13_654 1_555  13_555
	Se1       Se1       Se1        128.085   13_654 1_555  13_545
	Se1       Se1       Se1        51.915    13_654 1_555  25_555
	Se1       Se1       Se1        100.711   25_556 1_555  13_654
	Se1       Se1       Se1        79.289    25_556 1_555  25_456
	Se1       Se1       Se1        128.085   25_556 1_555  25_455
	Se1       Se1       Se1        51.915    25_556 1_555  13_655
	Se1       Se1       Se1        128.085   25_556 1_555  25_565
	Se1       Se1       Se1        112.802   25_556 1_555  13_555
	Se1       Se1       Se1        51.915    25_556 1_555  13_545
	Se1       Se1       Se1        67.198    25_556 1_555  25_555
	Se1       Se1       Se1        180.000   13_554 1_555  25_556
	Se1       Se1       Se1        79.289    13_554 1_555  13_654
	Se1       Se1       Se1        100.711   13_554 1_555  25_456
	Se1       Se1       Se1        51.915    13_554 1_555  25_455
	Se1       Se1       Se1        128.085   13_554 1_555  13_655
	Se1       Se1       Se1        51.915    13_554 1_555  25_565
	Se1       Se1       Se1        67.198    13_554 1_555  13_555
	Se1       Se1       Se1        128.085   13_554 1_555  13_545
	Se1       Se1       Se1        112.802   13_554 1_555  25_555
	Se1       Se1       Se1        100.711   25_566 1_555  13_554
	Se1       Se1       Se1        79.289    25_566 1_555  25_556
	Se1       Se1       Se1        100.711   25_566 1_555  13_654
	Se1       Se1       Se1        79.289    25_566 1_555  25_456
	Se1       Se1       Se1        128.085   25_566 1_555  25_455
	Se1       Se1       Se1        51.915    25_566 1_555  13_655
	Se1       Se1       Se1        67.198    25_566 1_555  25_565
	Se1       Se1       Se1        51.915    25_566 1_555  13_555
	Se1       Se1       Se1        112.802   25_566 1_555  13_545
	Se1       Se1       Se1        128.085   25_566 1_555  25_555
	Se1       Se1       Se1        180.000   13_544 1_555  25_566
	Se1       Se1       Se1        79.289    13_544 1_555  13_554
	Se1       Se1       Se1        100.711   13_544 1_555  25_556
	Se1       Se1       Se1        79.289    13_544 1_555  13_654
	Se1       Se1       Se1        100.711   13_544 1_555  25_456
	Se1       Se1       Se1        51.915    13_544 1_555  25_455
	Se1       Se1       Se1        128.085   13_544 1_555  13_655
	Se1       Se1       Se1        112.802   13_544 1_555  25_565
	Se1       Se1       Se1        128.085   13_544 1_555  13_555
	Se1       Se1       Se1        67.198    13_544 1_555  13_545
	Se1       Se1       Se1        51.915    13_544 1_555  25_555
	Se1       Se1       Se1        132.547    1_556 1_555  13_544
	Se1       Se1       Se1        47.453     1_556 1_555  25_566
	Se1       Se1       Se1        132.547    1_556 1_555  13_554
	Se1       Se1       Se1        47.453     1_556 1_555  25_556
	Se1       Se1       Se1        132.547    1_556 1_555  13_654
	Se1       Se1       Se1        47.453     1_556 1_555  25_456
	Se1       Se1       Se1        114.651    1_556 1_555  25_455
	Se1       Se1       Se1        65.349     1_556 1_555  13_655
	Se1       Se1       Se1        114.651    1_556 1_555  25_565
	Se1       Se1       Se1        65.349     1_556 1_555  13_555
	Se1       Se1       Se1        65.349     1_556 1_555  13_545
	Se1       Se1       Se1        114.651    1_556 1_555  25_555
	Se1       Se1       Se1        180.000    1_554 1_555   1_556
	Se1       Se1       Se1        47.453     1_554 1_555  13_544
	Se1       Se1       Se1        132.547    1_554 1_555  25_566
	Se1       Se1       Se1        47.453     1_554 1_555  13_554
	Se1       Se1       Se1        132.547    1_554 1_555  25_556
	Se1       Se1       Se1        47.453     1_554 1_555  13_654
	Se1       Se1       Se1        132.547    1_554 1_555  25_456
	Se1       Se1       Se1        65.349     1_554 1_555  25_455
	Se1       Se1       Se1        114.651    1_554 1_555  13_655
	Se1       Se1       Se1        65.349     1_554 1_555  25_565
	Se1       Se1       Se1        114.651    1_554 1_555  13_555
	Se1       Se1       Se1        114.651    1_554 1_555  13_545
	Se1       Se1       Se1        65.349     1_554 1_555  25_555
#######	End powder crystal structure	#######


#######	Begin powder crystal structure	#######
data_Second_2
_pd_block_id	Second_2
_pd_block_diffractogram_id	row_B_2
_pd_phase_name Second
_cell_length_a  3.9
_cell_length_b  3.9
_cell_length_c  3.2
_cell_angle_alpha 90
_cell_angle_beta  90
_cell_angle_gamma 90
_cell_volume 48.672
_cell_formula_units_Z	  2
_chemical_formula_weight	231.0359
_chemical_formula_sum	Pa
_exptl_crystal_density_diffrn	15.7644792
_exptl_absorpt_coefficient_mu	477.646301
_diffrn_radiation_wavelength	1.540000000
_cell_measurement_theta_min	5
_cell_measurement_theta_max	35
_space_group_name_H-M_alt I4/mmm
loop_
	_space_group_symop_id
	_space_group_symop_operation_xyz
	  1 'x, y, z '
	  2 '-x, -y, z '
	  3 '-x, y, -z '
	  4 '-x, y, z '
	  5 '-y, -x, -z '
	  6 '-y, -x, z '
	  7 '-y, x, -z '
	  8 '-y, x, z '
	  9 'y, -x, -z '
	 10 'y, -x, z '
	 11 'y, x, -z '
	 12 'y, x, z '
	 13 'x, -y, -z '
	 14 'x, -y, z '
	 15 'x, y, -z '
	 16 '-x, -y, -z '
	 17 'x+1/2, y+1/2, z+1/2 '
	 18 '-x+1/2, -y+1/2, z+1/2 '
	 19 '-x+1/2, y+1/2, -z+1/2 '
	 20 '-x+1/2, y+1/2, z+1/2 '
	 21 '-y+1/2, -x+1/2, -z+1/2 '
	 22 '-y+1/2, -x+1/2, z+1/2 '
	 23 '-y+1/2, x+1/2, -z+1/2 '
	 24 '-y+1/2, x+1/2, z+1/2 '
	 25 'y+1/2, -x+1/2, -z+1/2 '
	 26 'y+1/2, -x+1/2, z+1/2 '
	 27 'y+1/2, x+1/2, -z+1/2 '
	 28 'y+1/2, x+1/2, z+1/2 '
	 29 'x+1/2, -y+1/2, -z+1/2 '
	 30 'x+1/2, -y+1/2, z+1/2 '
	 31 'x+1/2, y+1/2, -z+1/2 '
	 32 '-x+1/2, -y+1/2, -z+1/2 '
loop_
	_atom_site_label
	_atom_site_type_symbol
	_atom_site_site_symmetry_multiplicity
	_atom_site_fract_x
	_atom_site_fract_y
	_atom_site_fract_z
	_atom_site_occupancy
	_atom_site_B_iso_or_equiv
Pa1 Pa   2 0 0 0 1 1
loop_
	_geom_bond_atom_site_label_1
	_geom_bond_atom_site_label_2
	_geom_bond_distance
	_geom_bond_site_symmetry_1
	_geom_bond_site_symmetry_2
	Pa1       Pa1       3.18826 1_555  17_455
	Pa1       Pa1       3.18826 1_555  17_454
	Pa1       Pa1       3.18826 1_555  17_544
	Pa1       Pa1       3.18826 1_555  17_545
	Pa1       Pa1       3.18826 1_555  17_445
	Pa1       Pa1       3.18826 1_555  17_554
	Pa1       Pa1       3.18826 1_555  17_444
	Pa1       Pa1       3.18826 1_555  17_555
	Pa1       Pa1       3.20000 1_555   1_554
	Pa1       Pa1       3.20000 1_555   1_556
	loop_
		_geom_angle_atom_site_label_1
		_geom_angle_atom_site_label_2
		_geom_angle_atom_site_label_3
		_geom_angle
		_geom_angle_site_symmetry_1
		_geom_angle_site_symmetry_2
		_geom_angle_site_symmetry_3
	Pa1       Pa1       Pa1        60.244    17_454 1_555  17_455
	Pa1       Pa1       Pa1        119.756   17_544 1_555  17_454
	Pa1       Pa1       Pa1        180.000   17_544 1_555  17_455
	Pa1       Pa1       Pa1        60.244    17_545 1_555  17_544
	Pa1       Pa1       Pa1        180.000   17_545 1_555  17_454
	Pa1       Pa1       Pa1        119.756   17_545 1_555  17_455
	Pa1       Pa1       Pa1        75.413    17_445 1_555  17_545
	Pa1       Pa1       Pa1        104.587   17_445 1_555  17_544
	Pa1       Pa1       Pa1        104.587   17_445 1_555  17_454
	Pa1       Pa1       Pa1        75.413    17_445 1_555  17_455
	Pa1       Pa1       Pa1        180.000   17_554 1_555  17_445
	Pa1       Pa1       Pa1        104.587   17_554 1_555  17_545
	Pa1       Pa1       Pa1        75.413    17_554 1_555  17_544
	Pa1       Pa1       Pa1        75.413    17_554 1_555  17_454
	Pa1       Pa1       Pa1        104.587   17_554 1_555  17_455
	Pa1       Pa1       Pa1        119.756   17_444 1_555  17_554
	Pa1       Pa1       Pa1        60.244    17_444 1_555  17_445
	Pa1       Pa1       Pa1        104.587   17_444 1_555  17_545
	Pa1       Pa1       Pa1        75.413    17_444 1_555  17_544
	Pa1       Pa1       Pa1        75.413    17_444 1_555  17_454
	Pa1       Pa1       Pa1        104.587   17_444 1_555  17_455
	Pa1       Pa1       Pa1        180.000   17_555 1_555  17_444
	Pa1       Pa1       Pa1        60.244    17_555 1_555  17_554
	Pa1       Pa1       Pa1        119.756   17_555 1_555  17_445
	Pa1       Pa1       Pa1        75.413    17_555 1_555  17_545
	Pa1       Pa1       Pa1        104.587   17_555 1_555  17_544
	Pa1       Pa1       Pa1        104.587   17_555 1_555  17_454
	Pa1       Pa1       Pa1        75.413    17_555 1_555  17_455
	Pa1       Pa1       Pa1        120.122    1_554 1_555  17_555
	Pa1       Pa1       Pa1        59.878     1_554 1_555  17_444
	Pa1       Pa1       Pa1        59.878     1_554 1_555  17_554
	Pa1       Pa1       Pa1        120.122    1_554 1_555  17_445
	Pa1       Pa1       Pa1        120.122    1_554 1_555  17_545
	Pa1       Pa1       Pa1        59.878     1_554 1_555  17_544
	Pa1       Pa1       Pa1        59.878     1_554 1_555  17_454
	Pa1       Pa1       Pa1        120.122    1_554 1_555  17_455
	Pa1       Pa1       Pa1        180.000    1_556 1_555   1_554
	Pa1       Pa1       Pa1        59.878     1_556 1_555  17_555
	Pa1       Pa1       Pa1        120.122    1_556 1_555  17_444
	Pa1       Pa1       Pa1        120.122    1_556 1_555  17_554
	Pa1       Pa1       Pa1        59.878     1_556 1_555  17_445
	Pa1       Pa1       Pa1        59.878     1_556 1_555  17_545
	Pa1       Pa1       Pa1        120.122    1_556 1_555  17_544
	Pa1       Pa1       Pa1        120.122    1_556 1_555  17_454
	Pa1       Pa1       Pa1        59.878     1_556 1_555  17_455
#######	End powder crystal structure	#######


#######	Begin powder crystal structure	#######
data_Tin_2
_pd_block_id	Tin_2
_pd_block_diffractogram_id	row_B_2
_pd_phase_name Tin
_cell_length_a  3.4
_cell_length_b  3.4
_cell_length_c  3.2
_cell_angle_alpha 90
_cell_angle_beta  90
_cell_angle_gamma 90
_cell_volume 36.992
_cell_formula_units_Z	  2
_chemical_formula_weight	118.71
_chemical_formula_sum	Sn
_exptl_crystal_density_diffrn	10.6575869
_exptl_absorpt_coefficient_mu	262.475277
_diffrn_radiation_wavelength	1.540000000
_cell_measurement_theta_min	5
_cell_measurement_theta_max	35
_space_group_name_H-M_alt I4/mmm
loop_
	_space_group_symop_id
	_space_group_symop_operation_xyz
	  1 'x, y, z '
	  2 '-x, -y, z '
	  3 '-x, y, -z '
	  4 '-x, y, z '
	  5 '-y, -x, -z '
	  6 '-y, -x, z '
	  7 '-y, x, -z '
	  8 '-y, x, z '
	  9 'y, -x, -z '
	 10 'y, -x, z '
	 11 'y, x, -z '
	 12 'y, x, z '
	 13 'x, -y, -z '
	 14 'x, -y, z '
	 15 'x, y, -z '
	 16 '-x, -y, -z '
	 17 'x+1/2, y+1/2, z+1/2 '
	 18 '-x+1/2, -y+1/2, z+1/2 '
	 19 '-x+1/2, y+1/2, -z+1/2 '
	 20 '-x+1/2, y+1/2, z+1/2 '
	 21 '-y+1/2, -x+1/2, -z+1/2 '
	 22 '-y+1/2, -x+1/2, z+1/2 '
	 23 '-y+1/2, x+1/2, -z+1/2 '
	 24 '-y+1/2, x+1/2, z+1/2 '
	 25 'y+1/2, -x+1/2, -z+1/2 '
	 26 'y+1/2, -x+1/2, z+1/2 '
	 27 'y+1/2, x+1/2, -z+1/2 '
	 28 'y+1/2, x+1/2, z+1/2 '
	 29 'x+1/2, -y+1/2, -z+1/2 '
	 30 'x+1/2, -y+1/2, z+1/2 '
	 31 'x+1/2, y+1/2, -z+1/2 '
	 32 '-x+1/2, -y+1/2, -z+1/2 '
loop_
	_atom_site_label
	_atom_site_type_symbol
	_atom_site_site_symmetry_multiplicity
	_atom_site_fract_x
	_atom_site_fract_y
	_atom_site_fract_z
	_atom_site_occupancy
	_atom_site_B_iso_or_equiv
Sn1 Sn   2 0 0 0 1 1
loop_
	_geom_bond_atom_site_label_1
	_geom_bond_atom_site_label_2
	_geom_bond_distance
	_geom_bond_site_symmetry_1
	_geom_bond_site_symmetry_2
	Sn1       Sn1       2.88791 1_555  17_455
	Sn1       Sn1       2.88791 1_555  17_454
	Sn1       Sn1       2.88791 1_555  17_545
	Sn1       Sn1       2.88791 1_555  17_544
	Sn1       Sn1       2.88791 1_555  17_445
	Sn1       Sn1       2.88791 1_555  17_554
	Sn1       Sn1       2.88791 1_555  17_444
	Sn1       Sn1       2.88791 1_555  17_555
	Sn1       Sn1       3.20000 1_555   1_554
	Sn1       Sn1       3.20000 1_555   1_556
	loop_
		_geom_angle_atom_site_label_1
		_geom_angle_atom_site_label_2
		_geom_angle_atom_site_label_3
		_geom_angle
		_geom_angle_site_symmetry_1
		_geom_angle_site_symmetry_2
		_geom_angle_site_symmetry_3
	Sn1       Sn1       Sn1        67.289    17_454 1_555  17_455
	Sn1       Sn1       Sn1        180.000   17_545 1_555  17_454
	Sn1       Sn1       Sn1        112.711   17_545 1_555  17_455
	Sn1       Sn1       Sn1        67.289    17_544 1_555  17_545
	Sn1       Sn1       Sn1        112.711   17_544 1_555  17_454
	Sn1       Sn1       Sn1        180.000   17_544 1_555  17_455
	Sn1       Sn1       Sn1        107.876   17_445 1_555  17_544
	Sn1       Sn1       Sn1        72.124    17_445 1_555  17_545
	Sn1       Sn1       Sn1        107.876   17_445 1_555  17_454
	Sn1       Sn1       Sn1        72.124    17_445 1_555  17_455
	Sn1       Sn1       Sn1        180.000   17_554 1_555  17_445
	Sn1       Sn1       Sn1        72.124    17_554 1_555  17_544
	Sn1       Sn1       Sn1        107.876   17_554 1_555  17_545
	Sn1       Sn1       Sn1        72.124    17_554 1_555  17_454
	Sn1       Sn1       Sn1        107.876   17_554 1_555  17_455
	Sn1       Sn1       Sn1        112.711   17_444 1_555  17_554
	Sn1       Sn1       Sn1        67.289    17_444 1_555  17_445
	Sn1       Sn1       Sn1        72.124    17_444 1_555  17_544
	Sn1       Sn1       Sn1        107.876   17_444 1_555  17_545
	Sn1       Sn1       Sn1        72.124    17_444 1_555  17_454
	Sn1       Sn1       Sn1        107.876   17_444 1_555  17_455
	Sn1       Sn1       Sn1        180.000   17_555 1_555  17_444
	Sn1       Sn1       Sn1        67.289    17_555 1_555  17_554
	Sn1       Sn1       Sn1        112.711   17_555 1_555  17_445
	Sn1       Sn1       Sn1        107.876   17_555 1_555  17_544
	Sn1       Sn1       Sn1        72.124    17_555 1_555  17_545
	Sn1       Sn1       Sn1        107.876   17_555 1_555  17_454
	Sn1       Sn1       Sn1        72.124    17_555 1_555  17_455
	Sn1       Sn1       Sn1        123.644    1_554 1_555  17_555
	Sn1       Sn1       Sn1        56.356     1_554 1_555  17_444
	Sn1       Sn1       Sn1        56.356     1_554 1_555  17_554
	Sn1       Sn1       Sn1        123.644    1_554 1_555  17_445
	Sn1       Sn1       Sn1        56.356     1_554 1_555  17_544
	Sn1       Sn1       Sn1        123.644    1_554 1_555  17_545
	Sn1       Sn1       Sn1        56.356     1_554 1_555  17_454
	Sn1       Sn1       Sn1        123.644    1_554 1_555  17_455
	Sn1       Sn1       Sn1        180.000    1_556 1_555   1_554
	Sn1       Sn1       Sn1        56.356     1_556 1_555  17_555
	Sn1       Sn1       Sn1        123.644    1_556 1_555  17_444
	Sn1       Sn1       Sn1        123.644    1_556 1_555  17_554
	Sn1       Sn1       Sn1        56.356     1_556 1_555  17_445
	Sn1       Sn1       Sn1        123.644    1_556 1_555  17_544
	Sn1       Sn1       Sn1        56.356     1_556 1_555  17_545
	Sn1       Sn1       Sn1        123.644    1_556 1_555  17_454
	Sn1       Sn1       Sn1        56.356     1_556 1_555  17_455
#######	End powder crystal structure	#######


#######	Begin powder diffraction data	#######
data_row_B_2
_pd_block_id	row_B_2
_pd_calc_method	Rietveld
_diffrn_radiation_probe	x-ray
_pd_meas_scan_method	cont
_diffrn_radiation_wavelength	1.540000000
_refine_ls_goodness_of_fit_all	9545.81023
_pd_proc_ls_prof_R_factor	5229.80986
_pd_proc_ls_prof_wR_factor	6749.90715
_pd_proc_ls_prof_wR_expected	0.70711
loop_
	_pd_phase_id
	_pd_phase_block_id
	_pd_phase_mass_%
1	Selenium_2	0.0043005666
2	Second_2	99.9917946
3	Tin_2	0.00390481854
loop_
	_refln_index_h
	_refln_index_k
	_refln_index_l
	_pd_refln_phase_id
	_refln_d_spacing
	_refln_F_squared_calc
	_refln_F_squared_meas
   1    0   -2 1    1.408738     1.824637     0.000166
   1    0    1 1    2.283844     3.169242     0.000483
   2   -1    0 1    1.950000     2.729054     0.000787
   2    0   -1 1    1.482980     1.966150     0.000178
   0    0    2 2    1.600000 27539.354142     3.909141
   1    0    1 2    2.473835 159772.835949    23.008159
   1    1    0 2    2.757716 85179.502042    17.388531
   1    1    2 2    1.383936 92510.120264     9.785623
   2    0    0 2    1.950000 66885.702385    17.988684
   2    1    1 2    1.531432 209656.546650    23.871079
   2    2    0 2    1.378858 46032.300286     4.904220
   0    0    2 3    1.600000     0.791577     0.000109
   1    0    1 3    2.330240     4.652909     0.000672
   1    1    0 3    2.404163     2.383966     0.000301
   2    0    0 3    1.700000     1.706965     0.000347
   2    1    1 3    1.373370     5.092600     0.000559
loop_
	_pd_meas_2theta_scan
	_pd_proc_intensity_total
	_pd_proc_ls_weight
	_pd_calc_intensity_total
  10.000000     2.000000     0.500000     3.000000 
  15.000000     2.000000     0.500000     0.888889 
  20.000000     2.000000     0.500000    -0.777778 
  25.000000     2.000000     0.500000  1211.361761 
  30.000000     2.000000     0.500000  12771.091815 
  35.000000     2.000000     0.500000  22249.178635 
  40.000000     2.000000     0.500000  13135.978727 
  45.000000     2.000000     0.500000  7668.053044 
  50.000000     2.000000     0.500000  6114.077257 
  55.000000     2.000000     0.500000  9948.709163 
  60.000000     2.000000     0.500000  23164.869515 
  65.000000     2.000000     0.500000  22753.101970 
  70.000000     2.000000     0.500000  16973.745537 
#######	End powder diffraction data	#######
