# Supplementary material for: pdCIFplotter: visualizing powder diffraction data in pdCIF format
Source: J Appl Crystallogr. 2022 May 25;55(Pt 3):631–7. doi: 10.1107/S1600576722003478 (PMC9172038; doi:10.1107/S1600576722003478)
Supplement: Supplementary file 6 [file j-55-00631-sup6.zip › mini/single_many_2.cif]

#######	Begin powder crystal structure	#######
data_Selenium_1
_pd_block_id	Selenium_1
_pd_block_diffractogram_id	row_A_1
_pd_phase_name Selenium
_cell_length_a  3.9
_cell_length_b  3.9
_cell_length_c  3.1
_cell_angle_alpha 90
_cell_angle_beta  90
_cell_angle_gamma 120
_cell_volume 40.8339638
_cell_formula_units_Z	  3
_chemical_formula_weight	78.96
_exptl_crystal_density_diffrn	9.63288219
_exptl_absorpt_coefficient_mu	76.7950403
_diffrn_radiation_wavelength	1.540000000
_cell_measurement_theta_min	5
_cell_measurement_theta_max	35
_space_group_name_H-M_alt R-3m
loop_
	_space_group_symop_id
	_space_group_symop_operation_xyz
	  1 'x, y, z '
	  2 '-x, -y, -z '
	  3 '-x+y, -x, z '
	  4 '-x+y, y, z '
	  5 '-y, -x, z '
	  6 '-y, x-y, z '
	  7 'y, -x+y, -z '
	  8 'y, x, -z '
	  9 'x-y, -y, -z '
	 10 'x-y, x, -z '
	 11 '-x, -x+y, -z '
	 12 'x, x-y, z '
	 13 'x-1/3, y+1/3, z+1/3 '
	 14 '-x-1/3, -y+1/3, -z+1/3 '
	 15 '-x+y-1/3, -x+1/3, z+1/3 '
	 16 '-x+y-1/3, y+1/3, z+1/3 '
	 17 '-y-1/3, -x+1/3, z+1/3 '
	 18 '-y-1/3, x-y+1/3, z+1/3 '
	 19 'y-1/3, -x+y+1/3, -z+1/3 '
	 20 'y-1/3, x+1/3, -z+1/3 '
	 21 'x-y-1/3, -y+1/3, -z+1/3 '
	 22 'x-y-1/3, x+1/3, -z+1/3 '
	 23 '-x-1/3, -x+y+1/3, -z+1/3 '
	 24 'x-1/3, x-y+1/3, z+1/3 '
	 25 'x+1/3, y-1/3, z-1/3 '
	 26 '-x+1/3, -y-1/3, -z-1/3 '
	 27 '-x+y+1/3, -x-1/3, z-1/3 '
	 28 '-x+y+1/3, y-1/3, z-1/3 '
	 29 '-y+1/3, -x-1/3, z-1/3 '
	 30 '-y+1/3, x-y-1/3, z-1/3 '
	 31 'y+1/3, -x+y-1/3, -z-1/3 '
	 32 'y+1/3, x-1/3, -z-1/3 '
	 33 'x-y+1/3, -y-1/3, -z-1/3 '
	 34 'x-y+1/3, x-1/3, -z-1/3 '
	 35 '-x+1/3, -x+y-1/3, -z-1/3 '
	 36 'x+1/3, x-y-1/3, z-1/3 '
loop_
	_atom_site_label
	_atom_site_type_symbol
	_atom_site_site_symmetry_multiplicity
	_atom_site_fract_x
	_atom_site_fract_y
	_atom_site_fract_z
	_atom_site_occupancy
	_atom_site_B_iso_or_equiv
Se1 Se   3 0 0 0 1 1
loop_
	_geom_bond_atom_site_label_1
	_geom_bond_atom_site_label_2
	_geom_bond_distance
	_geom_bond_site_symmetry_1
	_geom_bond_site_symmetry_2
	Se1       Se1       2.47745 1_555  25_555
	Se1       Se1       2.47745 1_555  13_545
	Se1       Se1       2.47745 1_555  13_555
	Se1       Se1       2.47745 1_555  25_565
	Se1       Se1       2.47745 1_555  13_655
	Se1       Se1       2.47745 1_555  25_455
	Se1       Se1       3.05632 1_555  25_456
	Se1       Se1       3.05632 1_555  13_654
	Se1       Se1       3.05632 1_555  25_556
	Se1       Se1       3.05632 1_555  13_554
	Se1       Se1       3.05632 1_555  25_566
	Se1       Se1       3.05632 1_555  13_544
	Se1       Se1       3.10000 1_555   1_556
	Se1       Se1       3.10000 1_555   1_554
	loop_
		_geom_angle_atom_site_label_1
		_geom_angle_atom_site_label_2
		_geom_angle_atom_site_label_3
		_geom_angle
		_geom_angle_site_symmetry_1
		_geom_angle_site_symmetry_2
		_geom_angle_site_symmetry_3
	Se1       Se1       Se1        76.170    13_545 1_555  25_555
	Se1       Se1       Se1        103.830   13_555 1_555  13_545
	Se1       Se1       Se1        180.000   13_555 1_555  25_555
	Se1       Se1       Se1        76.170    25_565 1_555  13_555
	Se1       Se1       Se1        180.000   25_565 1_555  13_545
	Se1       Se1       Se1        103.830   25_565 1_555  25_555
	Se1       Se1       Se1        76.170    13_655 1_555  25_565
	Se1       Se1       Se1        103.830   13_655 1_555  13_555
	Se1       Se1       Se1        103.830   13_655 1_555  13_545
	Se1       Se1       Se1        76.170    13_655 1_555  25_555
	Se1       Se1       Se1        180.000   25_455 1_555  13_655
	Se1       Se1       Se1        103.830   25_455 1_555  25_565
	Se1       Se1       Se1        76.170    25_455 1_555  13_555
	Se1       Se1       Se1        76.170    25_455 1_555  13_545
	Se1       Se1       Se1        103.830   25_455 1_555  25_555
	Se1       Se1       Se1        67.198    25_456 1_555  25_455
	Se1       Se1       Se1        112.802   25_456 1_555  13_655
	Se1       Se1       Se1        128.085   25_456 1_555  25_565
	Se1       Se1       Se1        51.915    25_456 1_555  13_555
	Se1       Se1       Se1        51.915    25_456 1_555  13_545
	Se1       Se1       Se1        128.085   25_456 1_555  25_555
	Se1       Se1       Se1        180.000   13_654 1_555  25_456
	Se1       Se1       Se1        112.802   13_654 1_555  25_455
	Se1       Se1       Se1        67.198    13_654 1_555  13_655
	Se1       Se1       Se1        51.915    13_654 1_555  25_565
	Se1       Se1       Se1        128.085   13_654 1_555  13_555
	Se1       Se1       Se1        128.085   13_654 1_555  13_545
	Se1       Se1       Se1        51.915    13_654 1_555  25_555
	Se1       Se1       Se1        100.711   25_556 1_555  13_654
	Se1       Se1       Se1        79.289    25_556 1_555  25_456
	Se1       Se1       Se1        128.085   25_556 1_555  25_455
	Se1       Se1       Se1        51.915    25_556 1_555  13_655
	Se1       Se1       Se1        128.085   25_556 1_555  25_565
	Se1       Se1       Se1        112.802   25_556 1_555  13_555
	Se1       Se1       Se1        51.915    25_556 1_555  13_545
	Se1       Se1       Se1        67.198    25_556 1_555  25_555
	Se1       Se1       Se1        180.000   13_554 1_555  25_556
	Se1       Se1       Se1        79.289    13_554 1_555  13_654
	Se1       Se1       Se1        100.711   13_554 1_555  25_456
	Se1       Se1       Se1        51.915    13_554 1_555  25_455
	Se1       Se1       Se1        128.085   13_554 1_555  13_655
	Se1       Se1       Se1        51.915    13_554 1_555  25_565
	Se1       Se1       Se1        67.198    13_554 1_555  13_555
	Se1       Se1       Se1        128.085   13_554 1_555  13_545
	Se1       Se1       Se1        112.802   13_554 1_555  25_555
	Se1       Se1       Se1        100.711   25_566 1_555  13_554
	Se1       Se1       Se1        79.289    25_566 1_555  25_556
	Se1       Se1       Se1        100.711   25_566 1_555  13_654
	Se1       Se1       Se1        79.289    25_566 1_555  25_456
	Se1       Se1       Se1        128.085   25_566 1_555  25_455
	Se1       Se1       Se1        51.915    25_566 1_555  13_655
	Se1       Se1       Se1        67.198    25_566 1_555  25_565
	Se1       Se1       Se1        51.915    25_566 1_555  13_555
	Se1       Se1       Se1        112.802   25_566 1_555  13_545
	Se1       Se1       Se1        128.085   25_566 1_555  25_555
	Se1       Se1       Se1        180.000   13_544 1_555  25_566
	Se1       Se1       Se1        79.289    13_544 1_555  13_554
	Se1       Se1       Se1        100.711   13_544 1_555  25_556
	Se1       Se1       Se1        79.289    13_544 1_555  13_654
	Se1       Se1       Se1        100.711   13_544 1_555  25_456
	Se1       Se1       Se1        51.915    13_544 1_555  25_455
	Se1       Se1       Se1        128.085   13_544 1_555  13_655
	Se1       Se1       Se1        112.802   13_544 1_555  25_565
	Se1       Se1       Se1        128.085   13_544 1_555  13_555
	Se1       Se1       Se1        67.198    13_544 1_555  13_545
	Se1       Se1       Se1        51.915    13_544 1_555  25_555
	Se1       Se1       Se1        132.547    1_556 1_555  13_544
	Se1       Se1       Se1        47.453     1_556 1_555  25_566
	Se1       Se1       Se1        132.547    1_556 1_555  13_554
	Se1       Se1       Se1        47.453     1_556 1_555  25_556
	Se1       Se1       Se1        132.547    1_556 1_555  13_654
	Se1       Se1       Se1        47.453     1_556 1_555  25_456
	Se1       Se1       Se1        114.651    1_556 1_555  25_455
	Se1       Se1       Se1        65.349     1_556 1_555  13_655
	Se1       Se1       Se1        114.651    1_556 1_555  25_565
	Se1       Se1       Se1        65.349     1_556 1_555  13_555
	Se1       Se1       Se1        65.349     1_556 1_555  13_545
	Se1       Se1       Se1        114.651    1_556 1_555  25_555
	Se1       Se1       Se1        180.000    1_554 1_555   1_556
	Se1       Se1       Se1        47.453     1_554 1_555  13_544
	Se1       Se1       Se1        132.547    1_554 1_555  25_566
	Se1       Se1       Se1        47.453     1_554 1_555  13_554
	Se1       Se1       Se1        132.547    1_554 1_555  25_556
	Se1       Se1       Se1        47.453     1_554 1_555  13_654
	Se1       Se1       Se1        132.547    1_554 1_555  25_456
	Se1       Se1       Se1        65.349     1_554 1_555  25_455
	Se1       Se1       Se1        114.651    1_554 1_555  13_655
	Se1       Se1       Se1        65.349     1_554 1_555  25_565
	Se1       Se1       Se1        114.651    1_554 1_555  13_555
	Se1       Se1       Se1        114.651    1_554 1_555  13_545
	Se1       Se1       Se1        65.349     1_554 1_555  25_555
#######	End powder crystal structure	#######


#######	Begin powder crystal structure	#######
data_Second_1
_pd_block_id	Second_1
_pd_block_diffractogram_id	row_A_1
_pd_phase_name Second
_cell_length_a  3.9
_cell_length_b  3.9
_cell_length_c  3.2
_cell_angle_alpha 90
_cell_angle_beta  90
_cell_angle_gamma 90
_cell_volume 48.672
_cell_formula_units_Z	  2
_chemical_formula_weight	231.0359
_exptl_crystal_density_diffrn	15.7644792
_exptl_absorpt_coefficient_mu	477.646301
_diffrn_radiation_wavelength	1.540000000
_cell_measurement_theta_min	5
_cell_measurement_theta_max	35
_space_group_name_H-M_alt I4/mmm
loop_
	_space_group_symop_id
	_space_group_symop_operation_xyz
	  1 'x, y, z '
	  2 '-x, -y, z '
	  3 '-x, y, -z '
	  4 '-x, y, z '
	  5 '-y, -x, -z '
	  6 '-y, -x, z '
	  7 '-y, x, -z '
	  8 '-y, x, z '
	  9 'y, -x, -z '
	 10 'y, -x, z '
	 11 'y, x, -z '
	 12 'y, x, z '
	 13 'x, -y, -z '
	 14 'x, -y, z '
	 15 'x, y, -z '
	 16 '-x, -y, -z '
	 17 'x+1/2, y+1/2, z+1/2 '
	 18 '-x+1/2, -y+1/2, z+1/2 '
	 19 '-x+1/2, y+1/2, -z+1/2 '
	 20 '-x+1/2, y+1/2, z+1/2 '
	 21 '-y+1/2, -x+1/2, -z+1/2 '
	 22 '-y+1/2, -x+1/2, z+1/2 '
	 23 '-y+1/2, x+1/2, -z+1/2 '
	 24 '-y+1/2, x+1/2, z+1/2 '
	 25 'y+1/2, -x+1/2, -z+1/2 '
	 26 'y+1/2, -x+1/2, z+1/2 '
	 27 'y+1/2, x+1/2, -z+1/2 '
	 28 'y+1/2, x+1/2, z+1/2 '
	 29 'x+1/2, -y+1/2, -z+1/2 '
	 30 'x+1/2, -y+1/2, z+1/2 '
	 31 'x+1/2, y+1/2, -z+1/2 '
	 32 '-x+1/2, -y+1/2, -z+1/2 '
loop_
	_atom_site_label
	_atom_site_type_symbol
	_atom_site_site_symmetry_multiplicity
	_atom_site_fract_x
	_atom_site_fract_y
	_atom_site_fract_z
	_atom_site_occupancy
	_atom_site_B_iso_or_equiv
Pa1 Pa   2 0 0 0 1 1
loop_
	_geom_bond_atom_site_label_1
	_geom_bond_atom_site_label_2
	_geom_bond_distance
	_geom_bond_site_symmetry_1
	_geom_bond_site_symmetry_2
	Pa1       Pa1       3.18826 1_555  17_455
	Pa1       Pa1       3.18826 1_555  17_454
	Pa1       Pa1       3.18826 1_555  17_544
	Pa1       Pa1       3.18826 1_555  17_545
	Pa1       Pa1       3.18826 1_555  17_445
	Pa1       Pa1       3.18826 1_555  17_554
	Pa1       Pa1       3.18826 1_555  17_444
	Pa1       Pa1       3.18826 1_555  17_555
	Pa1       Pa1       3.20000 1_555   1_554
	Pa1       Pa1       3.20000 1_555   1_556
	loop_
		_geom_angle_atom_site_label_1
		_geom_angle_atom_site_label_2
		_geom_angle_atom_site_label_3
		_geom_angle
		_geom_angle_site_symmetry_1
		_geom_angle_site_symmetry_2
		_geom_angle_site_symmetry_3
	Pa1       Pa1       Pa1        60.244    17_454 1_555  17_455
	Pa1       Pa1       Pa1        119.756   17_544 1_555  17_454
	Pa1       Pa1       Pa1        180.000   17_544 1_555  17_455
	Pa1       Pa1       Pa1        60.244    17_545 1_555  17_544
	Pa1       Pa1       Pa1        180.000   17_545 1_555  17_454
	Pa1       Pa1       Pa1        119.756   17_545 1_555  17_455
	Pa1       Pa1       Pa1        75.413    17_445 1_555  17_545
	Pa1       Pa1       Pa1        104.587   17_445 1_555  17_544
	Pa1       Pa1       Pa1        104.587   17_445 1_555  17_454
	Pa1       Pa1       Pa1        75.413    17_445 1_555  17_455
	Pa1       Pa1       Pa1        180.000   17_554 1_555  17_445
	Pa1       Pa1       Pa1        104.587   17_554 1_555  17_545
	Pa1       Pa1       Pa1        75.413    17_554 1_555  17_544
	Pa1       Pa1       Pa1        75.413    17_554 1_555  17_454
	Pa1       Pa1       Pa1        104.587   17_554 1_555  17_455
	Pa1       Pa1       Pa1        119.756   17_444 1_555  17_554
	Pa1       Pa1       Pa1        60.244    17_444 1_555  17_445
	Pa1       Pa1       Pa1        104.587   17_444 1_555  17_545
	Pa1       Pa1       Pa1        75.413    17_444 1_555  17_544
	Pa1       Pa1       Pa1        75.413    17_444 1_555  17_454
	Pa1       Pa1       Pa1        104.587   17_444 1_555  17_455
	Pa1       Pa1       Pa1        180.000   17_555 1_555  17_444
	Pa1       Pa1       Pa1        60.244    17_555 1_555  17_554
	Pa1       Pa1       Pa1        119.756   17_555 1_555  17_445
	Pa1       Pa1       Pa1        75.413    17_555 1_555  17_545
	Pa1       Pa1       Pa1        104.587   17_555 1_555  17_544
	Pa1       Pa1       Pa1        104.587   17_555 1_555  17_454
	Pa1       Pa1       Pa1        75.413    17_555 1_555  17_455
	Pa1       Pa1       Pa1        120.122    1_554 1_555  17_555
	Pa1       Pa1       Pa1        59.878     1_554 1_555  17_444
	Pa1       Pa1       Pa1        59.878     1_554 1_555  17_554
	Pa1       Pa1       Pa1        120.122    1_554 1_555  17_445
	Pa1       Pa1       Pa1        120.122    1_554 1_555  17_545
	Pa1       Pa1       Pa1        59.878     1_554 1_555  17_544
	Pa1       Pa1       Pa1        59.878     1_554 1_555  17_454
	Pa1       Pa1       Pa1        120.122    1_554 1_555  17_455
	Pa1       Pa1       Pa1        180.000    1_556 1_555   1_554
	Pa1       Pa1       Pa1        59.878     1_556 1_555  17_555
	Pa1       Pa1       Pa1        120.122    1_556 1_555  17_444
	Pa1       Pa1       Pa1        120.122    1_556 1_555  17_554
	Pa1       Pa1       Pa1        59.878     1_556 1_555  17_445
	Pa1       Pa1       Pa1        59.878     1_556 1_555  17_545
	Pa1       Pa1       Pa1        120.122    1_556 1_555  17_544
	Pa1       Pa1       Pa1        120.122    1_556 1_555  17_454
	Pa1       Pa1       Pa1        59.878     1_556 1_555  17_455
#######	End powder crystal structure	#######


#######	Begin powder crystal structure	#######
data_Tin_1
_pd_block_id	Tin_1
_pd_block_diffractogram_id	row_A_1
_pd_phase_name Tin
_cell_length_a  3.4
_cell_length_b  3.4
_cell_length_c  3.2
_cell_angle_alpha 90
_cell_angle_beta  90
_cell_angle_gamma 90
_cell_volume 36.992
_exptl_crystal_density_diffrn	10.6575869
_exptl_absorpt_coefficient_mu	262.475277
_diffrn_radiation_wavelength	1.540000000
_cell_measurement_theta_min	5
_cell_measurement_theta_max	35
_space_group_name_H-M_alt I4/mmm
loop_
	_space_group_symop_id
	_space_group_symop_operation_xyz
	  1 'x, y, z '
	  2 '-x, -y, z '
	  3 '-x, y, -z '
	  4 '-x, y, z '
	  5 '-y, -x, -z '
	  6 '-y, -x, z '
	  7 '-y, x, -z '
	  8 '-y, x, z '
	  9 'y, -x, -z '
	 10 'y, -x, z '
	 11 'y, x, -z '
	 12 'y, x, z '
	 13 'x, -y, -z '
	 14 'x, -y, z '
	 15 'x, y, -z '
	 16 '-x, -y, -z '
	 17 'x+1/2, y+1/2, z+1/2 '
	 18 '-x+1/2, -y+1/2, z+1/2 '
	 19 '-x+1/2, y+1/2, -z+1/2 '
	 20 '-x+1/2, y+1/2, z+1/2 '
	 21 '-y+1/2, -x+1/2, -z+1/2 '
	 22 '-y+1/2, -x+1/2, z+1/2 '
	 23 '-y+1/2, x+1/2, -z+1/2 '
	 24 '-y+1/2, x+1/2, z+1/2 '
	 25 'y+1/2, -x+1/2, -z+1/2 '
	 26 'y+1/2, -x+1/2, z+1/2 '
	 27 'y+1/2, x+1/2, -z+1/2 '
	 28 'y+1/2, x+1/2, z+1/2 '
	 29 'x+1/2, -y+1/2, -z+1/2 '
	 30 'x+1/2, -y+1/2, z+1/2 '
	 31 'x+1/2, y+1/2, -z+1/2 '
	 32 '-x+1/2, -y+1/2, -z+1/2 '
loop_
	_atom_site_label
	_atom_site_type_symbol
	_atom_site_site_symmetry_multiplicity
	_atom_site_fract_x
	_atom_site_fract_y
	_atom_site_fract_z
	_atom_site_occupancy
	_atom_site_B_iso_or_equiv
Sn1 Sn   2 0 0 0 1 1
loop_
	_geom_bond_atom_site_label_1
	_geom_bond_atom_site_label_2
	_geom_bond_distance
	_geom_bond_site_symmetry_1
	_geom_bond_site_symmetry_2
	Sn1       Sn1       2.88791 1_555  17_455
	Sn1       Sn1       2.88791 1_555  17_454
	Sn1       Sn1       2.88791 1_555  17_545
	Sn1       Sn1       2.88791 1_555  17_544
	Sn1       Sn1       2.88791 1_555  17_445
	Sn1       Sn1       2.88791 1_555  17_554
	Sn1       Sn1       2.88791 1_555  17_444
	Sn1       Sn1       2.88791 1_555  17_555
	Sn1       Sn1       3.20000 1_555   1_554
	Sn1       Sn1       3.20000 1_555   1_556
	loop_
		_geom_angle_atom_site_label_1
		_geom_angle_atom_site_label_2
		_geom_angle_atom_site_label_3
		_geom_angle
		_geom_angle_site_symmetry_1
		_geom_angle_site_symmetry_2
		_geom_angle_site_symmetry_3
	Sn1       Sn1       Sn1        67.289    17_454 1_555  17_455
	Sn1       Sn1       Sn1        180.000   17_545 1_555  17_454
	Sn1       Sn1       Sn1        112.711   17_545 1_555  17_455
	Sn1       Sn1       Sn1        67.289    17_544 1_555  17_545
	Sn1       Sn1       Sn1        112.711   17_544 1_555  17_454
	Sn1       Sn1       Sn1        180.000   17_544 1_555  17_455
	Sn1       Sn1       Sn1        107.876   17_445 1_555  17_544
	Sn1       Sn1       Sn1        72.124    17_445 1_555  17_545
	Sn1       Sn1       Sn1        107.876   17_445 1_555  17_454
	Sn1       Sn1       Sn1        72.124    17_445 1_555  17_455
	Sn1       Sn1       Sn1        180.000   17_554 1_555  17_445
	Sn1       Sn1       Sn1        72.124    17_554 1_555  17_544
	Sn1       Sn1       Sn1        107.876   17_554 1_555  17_545
	Sn1       Sn1       Sn1        72.124    17_554 1_555  17_454
	Sn1       Sn1       Sn1        107.876   17_554 1_555  17_455
	Sn1       Sn1       Sn1        112.711   17_444 1_555  17_554
	Sn1       Sn1       Sn1        67.289    17_444 1_555  17_445
	Sn1       Sn1       Sn1        72.124    17_444 1_555  17_544
	Sn1       Sn1       Sn1        107.876   17_444 1_555  17_545
	Sn1       Sn1       Sn1        72.124    17_444 1_555  17_454
	Sn1       Sn1       Sn1        107.876   17_444 1_555  17_455
	Sn1       Sn1       Sn1        180.000   17_555 1_555  17_444
	Sn1       Sn1       Sn1        67.289    17_555 1_555  17_554
	Sn1       Sn1       Sn1        112.711   17_555 1_555  17_445
	Sn1       Sn1       Sn1        107.876   17_555 1_555  17_544
	Sn1       Sn1       Sn1        72.124    17_555 1_555  17_545
	Sn1       Sn1       Sn1        107.876   17_555 1_555  17_454
	Sn1       Sn1       Sn1        72.124    17_555 1_555  17_455
	Sn1       Sn1       Sn1        123.644    1_554 1_555  17_555
	Sn1       Sn1       Sn1        56.356     1_554 1_555  17_444
	Sn1       Sn1       Sn1        56.356     1_554 1_555  17_554
	Sn1       Sn1       Sn1        123.644    1_554 1_555  17_445
	Sn1       Sn1       Sn1        56.356     1_554 1_555  17_544
	Sn1       Sn1       Sn1        123.644    1_554 1_555  17_545
	Sn1       Sn1       Sn1        56.356     1_554 1_555  17_454
	Sn1       Sn1       Sn1        123.644    1_554 1_555  17_455
	Sn1       Sn1       Sn1        180.000    1_556 1_555   1_554
	Sn1       Sn1       Sn1        56.356     1_556 1_555  17_555
	Sn1       Sn1       Sn1        123.644    1_556 1_555  17_444
	Sn1       Sn1       Sn1        123.644    1_556 1_555  17_554
	Sn1       Sn1       Sn1        56.356     1_556 1_555  17_445
	Sn1       Sn1       Sn1        123.644    1_556 1_555  17_544
	Sn1       Sn1       Sn1        56.356     1_556 1_555  17_545
	Sn1       Sn1       Sn1        123.644    1_556 1_555  17_454
	Sn1       Sn1       Sn1        56.356     1_556 1_555  17_455
#######	End powder crystal structure	#######


#######	Begin powder diffraction data	#######
data_row_A_1
_pd_block_id	row_A_1
_pd_calc_method	Rietveld
_diffrn_radiation_probe	x-ray
_pd_meas_scan_method	step
_diffrn_radiation_wavelength	1.540000000
_refine_ls_goodness_of_fit_all	4.64091
_pd_proc_ls_prof_R_factor	3.17509
_pd_proc_ls_prof_wR_factor	4.64091
_pd_proc_ls_prof_wR_expected	1.00000
loop_
	_pd_phase_id
	_pd_phase_block_id
	_pd_phase_mass_%
1	Selenium_1	11.9415797
2	Second_1	55.5303565
3	Tin_1	32.5280639
loop_
	_refln_index_h
	_refln_index_k
	_refln_index_l
	_pd_refln_phase_id
	_refln_d_spacing
	_refln_F_squared_calc
	_refln_F_squared_meas
   1    0   -2 1    1.408738     1.824637     0.182630
   1    0    1 1    2.283844     3.169242 34639.643070
   2   -1    0 1    1.950000     2.729054 1475665.910075
   2    0   -1 1    1.482980     1.966150     0.254545
   0    0    2 2    1.600000     5.507871 30289.152188
   1    0    1 2    2.473835    31.954567 6199759.889119
   1    1    0 2    2.757716    17.035900 8982552.201657
   1    1    2 2    1.383936    18.502024     1.685814
   2    0    0 2    1.950000    13.377140 6461977.980144
   2    1    1 2    1.531432    41.931309    10.215917
   2    2    0 2    1.378858     9.206460     0.820514
   0    0    2 3    1.600000     2.374732 23016.829576
   1    0    1 3    2.330240    13.958727 2381565.450177
   1    1    0 3    2.404163     7.151898 709785.914407
   2    0    0 3    1.700000     5.120894 182973.932206
   2    1    1 3    1.373370    15.277801     1.320975
loop_
	_pd_meas_2theta_scan
	_pd_meas_intensity_total
	_pd_proc_ls_weight
	_pd_calc_intensity_total
	_pd_proc_intensity_bkg_calc
  10.000000     1.000000     1.000000     3.000000     3.000000 
  15.000000     1.000000     1.000000     0.888889     0.888889 
  20.000000     1.000000     1.000000    -0.777778    -0.777778 
  25.000000     1.000000     1.000000    -1.757328    -2.000000 
  30.000000     1.000000     1.000000    -0.042160    -2.777778 
  35.000000     1.000000     1.000000     3.156467    -3.111111 
  40.000000     1.000000     1.000000     2.017682    -3.000000 
  45.000000     1.000000     1.000000    -0.134209    -2.444444 
  50.000000     1.000000     1.000000     0.275098    -1.444444 
  55.000000     1.000000     1.000000     2.715286    -0.000000 
  60.000000     1.000000     1.000000     7.363819     1.888889 
  65.000000     1.000000     1.000000     9.901079     4.222222 
  70.000000     1.000000     1.000000    12.574348     7.000000 
#######	End powder diffraction data	#######


#######	Begin powder crystal structure	#######
data_Selenium_2
_pd_block_id	Selenium_2
_pd_block_diffractogram_id	row_B_2
_pd_phase_name Selenium
_cell_length_a  3.9
_cell_length_b  3.9
_cell_length_c  3.1
_cell_angle_alpha 90
_cell_angle_beta  90
_cell_angle_gamma 120
_cell_volume 40.8339638
_cell_formula_units_Z	  3
_chemical_formula_weight	78.96
_exptl_crystal_density_diffrn	9.63288219
_exptl_absorpt_coefficient_mu	76.7950403
_diffrn_radiation_wavelength	1.540000000
_cell_measurement_theta_min	5
_cell_measurement_theta_max	35
_space_group_name_H-M_alt R-3m
loop_
	_space_group_symop_id
	_space_group_symop_operation_xyz
	  1 'x, y, z '
	  2 '-x, -y, -z '
	  3 '-x+y, -x, z '
	  4 '-x+y, y, z '
	  5 '-y, -x, z '
	  6 '-y, x-y, z '
	  7 'y, -x+y, -z '
	  8 'y, x, -z '
	  9 'x-y, -y, -z '
	 10 'x-y, x, -z '
	 11 '-x, -x+y, -z '
	 12 'x, x-y, z '
	 13 'x-1/3, y+1/3, z+1/3 '
	 14 '-x-1/3, -y+1/3, -z+1/3 '
	 15 '-x+y-1/3, -x+1/3, z+1/3 '
	 16 '-x+y-1/3, y+1/3, z+1/3 '
	 17 '-y-1/3, -x+1/3, z+1/3 '
	 18 '-y-1/3, x-y+1/3, z+1/3 '
	 19 'y-1/3, -x+y+1/3, -z+1/3 '
	 20 'y-1/3, x+1/3, -z+1/3 '
	 21 'x-y-1/3, -y+1/3, -z+1/3 '
	 22 'x-y-1/3, x+1/3, -z+1/3 '
	 23 '-x-1/3, -x+y+1/3, -z+1/3 '
	 24 'x-1/3, x-y+1/3, z+1/3 '
	 25 'x+1/3, y-1/3, z-1/3 '
	 26 '-x+1/3, -y-1/3, -z-1/3 '
	 27 '-x+y+1/3, -x-1/3, z-1/3 '
	 28 '-x+y+1/3, y-1/3, z-1/3 '
	 29 '-y+1/3, -x-1/3, z-1/3 '
	 30 '-y+1/3, x-y-1/3, z-1/3 '
	 31 'y+1/3, -x+y-1/3, -z-1/3 '
	 32 'y+1/3, x-1/3, -z-1/3 '
	 33 'x-y+1/3, -y-1/3, -z-1/3 '
	 34 'x-y+1/3, x-1/3, -z-1/3 '
	 35 '-x+1/3, -x+y-1/3, -z-1/3 '
	 36 'x+1/3, x-y-1/3, z-1/3 '
loop_
	_atom_site_label
	_atom_site_type_symbol
	_atom_site_site_symmetry_multiplicity
	_atom_site_fract_x
	_atom_site_fract_y
	_atom_site_fract_z
	_atom_site_occupancy
	_atom_site_B_iso_or_equiv
Se1 Se   3 0 0 0 1 1
loop_
	_geom_bond_atom_site_label_1
	_geom_bond_atom_site_label_2
	_geom_bond_distance
	_geom_bond_site_symmetry_1
	_geom_bond_site_symmetry_2
	Se1       Se1       2.47745 1_555  25_555
	Se1       Se1       2.47745 1_555  13_545
	Se1       Se1       2.47745 1_555  13_555
	Se1       Se1       2.47745 1_555  25_565
	Se1       Se1       2.47745 1_555  13_655
	Se1       Se1       2.47745 1_555  25_455
	Se1       Se1       3.05632 1_555  25_456
	Se1       Se1       3.05632 1_555  13_654
	Se1       Se1       3.05632 1_555  25_556
	Se1       Se1       3.05632 1_555  13_554
	Se1       Se1       3.05632 1_555  25_566
	Se1       Se1       3.05632 1_555  13_544
	Se1       Se1       3.10000 1_555   1_556
	Se1       Se1       3.10000 1_555   1_554
	loop_
		_geom_angle_atom_site_label_1
		_geom_angle_atom_site_label_2
		_geom_angle_atom_site_label_3
		_geom_angle
		_geom_angle_site_symmetry_1
		_geom_angle_site_symmetry_2
		_geom_angle_site_symmetry_3
	Se1       Se1       Se1        76.170    13_545 1_555  25_555
	Se1       Se1       Se1        103.830   13_555 1_555  13_545
	Se1       Se1       Se1        180.000   13_555 1_555  25_555
	Se1       Se1       Se1        76.170    25_565 1_555  13_555
	Se1       Se1       Se1        180.000   25_565 1_555  13_545
	Se1       Se1       Se1        103.830   25_565 1_555  25_555
	Se1       Se1       Se1        76.170    13_655 1_555  25_565
	Se1       Se1       Se1        103.830   13_655 1_555  13_555
	Se1       Se1       Se1        103.830   13_655 1_555  13_545
	Se1       Se1       Se1        76.170    13_655 1_555  25_555
	Se1       Se1       Se1        180.000   25_455 1_555  13_655
	Se1       Se1       Se1        103.830   25_455 1_555  25_565
	Se1       Se1       Se1        76.170    25_455 1_555  13_555
	Se1       Se1       Se1        76.170    25_455 1_555  13_545
	Se1       Se1       Se1        103.830   25_455 1_555  25_555
	Se1       Se1       Se1        67.198    25_456 1_555  25_455
	Se1       Se1       Se1        112.802   25_456 1_555  13_655
	Se1       Se1       Se1        128.085   25_456 1_555  25_565
	Se1       Se1       Se1        51.915    25_456 1_555  13_555
	Se1       Se1       Se1        51.915    25_456 1_555  13_545
	Se1       Se1       Se1        128.085   25_456 1_555  25_555
	Se1       Se1       Se1        180.000   13_654 1_555  25_456
	Se1       Se1       Se1        112.802   13_654 1_555  25_455
	Se1       Se1       Se1        67.198    13_654 1_555  13_655
	Se1       Se1       Se1        51.915    13_654 1_555  25_565
	Se1       Se1       Se1        128.085   13_654 1_555  13_555
	Se1       Se1       Se1        128.085   13_654 1_555  13_545
	Se1       Se1       Se1        51.915    13_654 1_555  25_555
	Se1       Se1       Se1        100.711   25_556 1_555  13_654
	Se1       Se1       Se1        79.289    25_556 1_555  25_456
	Se1       Se1       Se1        128.085   25_556 1_555  25_455
	Se1       Se1       Se1        51.915    25_556 1_555  13_655
	Se1       Se1       Se1        128.085   25_556 1_555  25_565
	Se1       Se1       Se1        112.802   25_556 1_555  13_555
	Se1       Se1       Se1        51.915    25_556 1_555  13_545
	Se1       Se1       Se1        67.198    25_556 1_555  25_555
	Se1       Se1       Se1        180.000   13_554 1_555  25_556
	Se1       Se1       Se1        79.289    13_554 1_555  13_654
	Se1       Se1       Se1        100.711   13_554 1_555  25_456
	Se1       Se1       Se1        51.915    13_554 1_555  25_455
	Se1       Se1       Se1        128.085   13_554 1_555  13_655
	Se1       Se1       Se1        51.915    13_554 1_555  25_565
	Se1       Se1       Se1        67.198    13_554 1_555  13_555
	Se1       Se1       Se1        128.085   13_554 1_555  13_545
	Se1       Se1       Se1        112.802   13_554 1_555  25_555
	Se1       Se1       Se1        100.711   25_566 1_555  13_554
	Se1       Se1       Se1        79.289    25_566 1_555  25_556
	Se1       Se1       Se1        100.711   25_566 1_555  13_654
	Se1       Se1       Se1        79.289    25_566 1_555  25_456
	Se1       Se1       Se1        128.085   25_566 1_555  25_455
	Se1       Se1       Se1        51.915    25_566 1_555  13_655
	Se1       Se1       Se1        67.198    25_566 1_555  25_565
	Se1       Se1       Se1        51.915    25_566 1_555  13_555
	Se1       Se1       Se1        112.802   25_566 1_555  13_545
	Se1       Se1       Se1        128.085   25_566 1_555  25_555
	Se1       Se1       Se1        180.000   13_544 1_555  25_566
	Se1       Se1       Se1        79.289    13_544 1_555  13_554
	Se1       Se1       Se1        100.711   13_544 1_555  25_556
	Se1       Se1       Se1        79.289    13_544 1_555  13_654
	Se1       Se1       Se1        100.711   13_544 1_555  25_456
	Se1       Se1       Se1        51.915    13_544 1_555  25_455
	Se1       Se1       Se1        128.085   13_544 1_555  13_655
	Se1       Se1       Se1        112.802   13_544 1_555  25_565
	Se1       Se1       Se1        128.085   13_544 1_555  13_555
	Se1       Se1       Se1        67.198    13_544 1_555  13_545
	Se1       Se1       Se1        51.915    13_544 1_555  25_555
	Se1       Se1       Se1        132.547    1_556 1_555  13_544
	Se1       Se1       Se1        47.453     1_556 1_555  25_566
	Se1       Se1       Se1        132.547    1_556 1_555  13_554
	Se1       Se1       Se1        47.453     1_556 1_555  25_556
	Se1       Se1       Se1        132.547    1_556 1_555  13_654
	Se1       Se1       Se1        47.453     1_556 1_555  25_456
	Se1       Se1       Se1        114.651    1_556 1_555  25_455
	Se1       Se1       Se1        65.349     1_556 1_555  13_655
	Se1       Se1       Se1        114.651    1_556 1_555  25_565
	Se1       Se1       Se1        65.349     1_556 1_555  13_555
	Se1       Se1       Se1        65.349     1_556 1_555  13_545
	Se1       Se1       Se1        114.651    1_556 1_555  25_555
	Se1       Se1       Se1        180.000    1_554 1_555   1_556
	Se1       Se1       Se1        47.453     1_554 1_555  13_544
	Se1       Se1       Se1        132.547    1_554 1_555  25_566
	Se1       Se1       Se1        47.453     1_554 1_555  13_554
	Se1       Se1       Se1        132.547    1_554 1_555  25_556
	Se1       Se1       Se1        47.453     1_554 1_555  13_654
	Se1       Se1       Se1        132.547    1_554 1_555  25_456
	Se1       Se1       Se1        65.349     1_554 1_555  25_455
	Se1       Se1       Se1        114.651    1_554 1_555  13_655
	Se1       Se1       Se1        65.349     1_554 1_555  25_565
	Se1       Se1       Se1        114.651    1_554 1_555  13_555
	Se1       Se1       Se1        114.651    1_554 1_555  13_545
	Se1       Se1       Se1        65.349     1_554 1_555  25_555
#######	End powder crystal structure	#######


#######	Begin powder crystal structure	#######
data_Second_2
_pd_block_id	Second_2
_pd_block_diffractogram_id	row_B_2
_pd_phase_name Second
_cell_length_a  3.9
_cell_length_b  3.9
_cell_length_c  3.2
_cell_angle_alpha 90
_cell_angle_beta  90
_cell_angle_gamma 90
_cell_volume 48.672
_cell_formula_units_Z	  2
_chemical_formula_weight	231.0359
_exptl_crystal_density_diffrn	15.7644792
_exptl_absorpt_coefficient_mu	477.646301
_diffrn_radiation_wavelength	1.540000000
_cell_measurement_theta_min	5
_cell_measurement_theta_max	35
_space_group_name_H-M_alt I4/mmm
loop_
	_space_group_symop_id
	_space_group_symop_operation_xyz
	  1 'x, y, z '
	  2 '-x, -y, z '
	  3 '-x, y, -z '
	  4 '-x, y, z '
	  5 '-y, -x, -z '
	  6 '-y, -x, z '
	  7 '-y, x, -z '
	  8 '-y, x, z '
	  9 'y, -x, -z '
	 10 'y, -x, z '
	 11 'y, x, -z '
	 12 'y, x, z '
	 13 'x, -y, -z '
	 14 'x, -y, z '
	 15 'x, y, -z '
	 16 '-x, -y, -z '
	 17 'x+1/2, y+1/2, z+1/2 '
	 18 '-x+1/2, -y+1/2, z+1/2 '
	 19 '-x+1/2, y+1/2, -z+1/2 '
	 20 '-x+1/2, y+1/2, z+1/2 '
	 21 '-y+1/2, -x+1/2, -z+1/2 '
	 22 '-y+1/2, -x+1/2, z+1/2 '
	 23 '-y+1/2, x+1/2, -z+1/2 '
	 24 '-y+1/2, x+1/2, z+1/2 '
	 25 'y+1/2, -x+1/2, -z+1/2 '
	 26 'y+1/2, -x+1/2, z+1/2 '
	 27 'y+1/2, x+1/2, -z+1/2 '
	 28 'y+1/2, x+1/2, z+1/2 '
	 29 'x+1/2, -y+1/2, -z+1/2 '
	 30 'x+1/2, -y+1/2, z+1/2 '
	 31 'x+1/2, y+1/2, -z+1/2 '
	 32 '-x+1/2, -y+1/2, -z+1/2 '
loop_
	_atom_site_label
	_atom_site_type_symbol
	_atom_site_site_symmetry_multiplicity
	_atom_site_fract_x
	_atom_site_fract_y
	_atom_site_fract_z
	_atom_site_occupancy
	_atom_site_B_iso_or_equiv
Pa1 Pa   2 0 0 0 1 1
loop_
	_geom_bond_atom_site_label_1
	_geom_bond_atom_site_label_2
	_geom_bond_distance
	_geom_bond_site_symmetry_1
	_geom_bond_site_symmetry_2
	Pa1       Pa1       3.18826 1_555  17_455
	Pa1       Pa1       3.18826 1_555  17_454
	Pa1       Pa1       3.18826 1_555  17_544
	Pa1       Pa1       3.18826 1_555  17_545
	Pa1       Pa1       3.18826 1_555  17_445
	Pa1       Pa1       3.18826 1_555  17_554
	Pa1       Pa1       3.18826 1_555  17_444
	Pa1       Pa1       3.18826 1_555  17_555
	Pa1       Pa1       3.20000 1_555   1_554
	Pa1       Pa1       3.20000 1_555   1_556
	loop_
		_geom_angle_atom_site_label_1
		_geom_angle_atom_site_label_2
		_geom_angle_atom_site_label_3
		_geom_angle
		_geom_angle_site_symmetry_1
		_geom_angle_site_symmetry_2
		_geom_angle_site_symmetry_3
	Pa1       Pa1       Pa1        60.244    17_454 1_555  17_455
	Pa1       Pa1       Pa1        119.756   17_544 1_555  17_454
	Pa1       Pa1       Pa1        180.000   17_544 1_555  17_455
	Pa1       Pa1       Pa1        60.244    17_545 1_555  17_544
	Pa1       Pa1       Pa1        180.000   17_545 1_555  17_454
	Pa1       Pa1       Pa1        119.756   17_545 1_555  17_455
	Pa1       Pa1       Pa1        75.413    17_445 1_555  17_545
	Pa1       Pa1       Pa1        104.587   17_445 1_555  17_544
	Pa1       Pa1       Pa1        104.587   17_445 1_555  17_454
	Pa1       Pa1       Pa1        75.413    17_445 1_555  17_455
	Pa1       Pa1       Pa1        180.000   17_554 1_555  17_445
	Pa1       Pa1       Pa1        104.587   17_554 1_555  17_545
	Pa1       Pa1       Pa1        75.413    17_554 1_555  17_544
	Pa1       Pa1       Pa1        75.413    17_554 1_555  17_454
	Pa1       Pa1       Pa1        104.587   17_554 1_555  17_455
	Pa1       Pa1       Pa1        119.756   17_444 1_555  17_554
	Pa1       Pa1       Pa1        60.244    17_444 1_555  17_445
	Pa1       Pa1       Pa1        104.587   17_444 1_555  17_545
	Pa1       Pa1       Pa1        75.413    17_444 1_555  17_544
	Pa1       Pa1       Pa1        75.413    17_444 1_555  17_454
	Pa1       Pa1       Pa1        104.587   17_444 1_555  17_455
	Pa1       Pa1       Pa1        180.000   17_555 1_555  17_444
	Pa1       Pa1       Pa1        60.244    17_555 1_555  17_554
	Pa1       Pa1       Pa1        119.756   17_555 1_555  17_445
	Pa1       Pa1       Pa1        75.413    17_555 1_555  17_545
	Pa1       Pa1       Pa1        104.587   17_555 1_555  17_544
	Pa1       Pa1       Pa1        104.587   17_555 1_555  17_454
	Pa1       Pa1       Pa1        75.413    17_555 1_555  17_455
	Pa1       Pa1       Pa1        120.122    1_554 1_555  17_555
	Pa1       Pa1       Pa1        59.878     1_554 1_555  17_444
	Pa1       Pa1       Pa1        59.878     1_554 1_555  17_554
	Pa1       Pa1       Pa1        120.122    1_554 1_555  17_445
	Pa1       Pa1       Pa1        120.122    1_554 1_555  17_545
	Pa1       Pa1       Pa1        59.878     1_554 1_555  17_544
	Pa1       Pa1       Pa1        59.878     1_554 1_555  17_454
	Pa1       Pa1       Pa1        120.122    1_554 1_555  17_455
	Pa1       Pa1       Pa1        180.000    1_556 1_555   1_554
	Pa1       Pa1       Pa1        59.878     1_556 1_555  17_555
	Pa1       Pa1       Pa1        120.122    1_556 1_555  17_444
	Pa1       Pa1       Pa1        120.122    1_556 1_555  17_554
	Pa1       Pa1       Pa1        59.878     1_556 1_555  17_445
	Pa1       Pa1       Pa1        59.878     1_556 1_555  17_545
	Pa1       Pa1       Pa1        120.122    1_556 1_555  17_544
	Pa1       Pa1       Pa1        120.122    1_556 1_555  17_454
	Pa1       Pa1       Pa1        59.878     1_556 1_555  17_455
#######	End powder crystal structure	#######


#######	Begin powder crystal structure	#######
data_Tin_2
_pd_block_id	Tin_2
_pd_block_diffractogram_id	row_B_2
_pd_phase_name Tin
_cell_length_a  3.4
_cell_length_b  3.4
_cell_length_c  3.2
_cell_angle_alpha 90
_cell_angle_beta  90
_cell_angle_gamma 90
_cell_volume 36.992
_exptl_crystal_density_diffrn	10.6575869
_exptl_absorpt_coefficient_mu	262.475277
_diffrn_radiation_wavelength	1.540000000
_cell_measurement_theta_min	5
_cell_measurement_theta_max	35
_space_group_name_H-M_alt I4/mmm
loop_
	_space_group_symop_id
	_space_group_symop_operation_xyz
	  1 'x, y, z '
	  2 '-x, -y, z '
	  3 '-x, y, -z '
	  4 '-x, y, z '
	  5 '-y, -x, -z '
	  6 '-y, -x, z '
	  7 '-y, x, -z '
	  8 '-y, x, z '
	  9 'y, -x, -z '
	 10 'y, -x, z '
	 11 'y, x, -z '
	 12 'y, x, z '
	 13 'x, -y, -z '
	 14 'x, -y, z '
	 15 'x, y, -z '
	 16 '-x, -y, -z '
	 17 'x+1/2, y+1/2, z+1/2 '
	 18 '-x+1/2, -y+1/2, z+1/2 '
	 19 '-x+1/2, y+1/2, -z+1/2 '
	 20 '-x+1/2, y+1/2, z+1/2 '
	 21 '-y+1/2, -x+1/2, -z+1/2 '
	 22 '-y+1/2, -x+1/2, z+1/2 '
	 23 '-y+1/2, x+1/2, -z+1/2 '
	 24 '-y+1/2, x+1/2, z+1/2 '
	 25 'y+1/2, -x+1/2, -z+1/2 '
	 26 'y+1/2, -x+1/2, z+1/2 '
	 27 'y+1/2, x+1/2, -z+1/2 '
	 28 'y+1/2, x+1/2, z+1/2 '
	 29 'x+1/2, -y+1/2, -z+1/2 '
	 30 'x+1/2, -y+1/2, z+1/2 '
	 31 'x+1/2, y+1/2, -z+1/2 '
	 32 '-x+1/2, -y+1/2, -z+1/2 '
loop_
	_atom_site_label
	_atom_site_type_symbol
	_atom_site_site_symmetry_multiplicity
	_atom_site_fract_x
	_atom_site_fract_y
	_atom_site_fract_z
	_atom_site_occupancy
	_atom_site_B_iso_or_equiv
Sn1 Sn   2 0 0 0 1 1
loop_
	_geom_bond_atom_site_label_1
	_geom_bond_atom_site_label_2
	_geom_bond_distance
	_geom_bond_site_symmetry_1
	_geom_bond_site_symmetry_2
	Sn1       Sn1       2.88791 1_555  17_455
	Sn1       Sn1       2.88791 1_555  17_454
	Sn1       Sn1       2.88791 1_555  17_545
	Sn1       Sn1       2.88791 1_555  17_544
	Sn1       Sn1       2.88791 1_555  17_445
	Sn1       Sn1       2.88791 1_555  17_554
	Sn1       Sn1       2.88791 1_555  17_444
	Sn1       Sn1       2.88791 1_555  17_555
	Sn1       Sn1       3.20000 1_555   1_554
	Sn1       Sn1       3.20000 1_555   1_556
	loop_
		_geom_angle_atom_site_label_1
		_geom_angle_atom_site_label_2
		_geom_angle_atom_site_label_3
		_geom_angle
		_geom_angle_site_symmetry_1
		_geom_angle_site_symmetry_2
		_geom_angle_site_symmetry_3
	Sn1       Sn1       Sn1        67.289    17_454 1_555  17_455
	Sn1       Sn1       Sn1        180.000   17_545 1_555  17_454
	Sn1       Sn1       Sn1        112.711   17_545 1_555  17_455
	Sn1       Sn1       Sn1        67.289    17_544 1_555  17_545
	Sn1       Sn1       Sn1        112.711   17_544 1_555  17_454
	Sn1       Sn1       Sn1        180.000   17_544 1_555  17_455
	Sn1       Sn1       Sn1        107.876   17_445 1_555  17_544
	Sn1       Sn1       Sn1        72.124    17_445 1_555  17_545
	Sn1       Sn1       Sn1        107.876   17_445 1_555  17_454
	Sn1       Sn1       Sn1        72.124    17_445 1_555  17_455
	Sn1       Sn1       Sn1        180.000   17_554 1_555  17_445
	Sn1       Sn1       Sn1        72.124    17_554 1_555  17_544
	Sn1       Sn1       Sn1        107.876   17_554 1_555  17_545
	Sn1       Sn1       Sn1        72.124    17_554 1_555  17_454
	Sn1       Sn1       Sn1        107.876   17_554 1_555  17_455
	Sn1       Sn1       Sn1        112.711   17_444 1_555  17_554
	Sn1       Sn1       Sn1        67.289    17_444 1_555  17_445
	Sn1       Sn1       Sn1        72.124    17_444 1_555  17_544
	Sn1       Sn1       Sn1        107.876   17_444 1_555  17_545
	Sn1       Sn1       Sn1        72.124    17_444 1_555  17_454
	Sn1       Sn1       Sn1        107.876   17_444 1_555  17_455
	Sn1       Sn1       Sn1        180.000   17_555 1_555  17_444
	Sn1       Sn1       Sn1        67.289    17_555 1_555  17_554
	Sn1       Sn1       Sn1        112.711   17_555 1_555  17_445
	Sn1       Sn1       Sn1        107.876   17_555 1_555  17_544
	Sn1       Sn1       Sn1        72.124    17_555 1_555  17_545
	Sn1       Sn1       Sn1        107.876   17_555 1_555  17_454
	Sn1       Sn1       Sn1        72.124    17_555 1_555  17_455
	Sn1       Sn1       Sn1        123.644    1_554 1_555  17_555
	Sn1       Sn1       Sn1        56.356     1_554 1_555  17_444
	Sn1       Sn1       Sn1        56.356     1_554 1_555  17_554
	Sn1       Sn1       Sn1        123.644    1_554 1_555  17_445
	Sn1       Sn1       Sn1        56.356     1_554 1_555  17_544
	Sn1       Sn1       Sn1        123.644    1_554 1_555  17_545
	Sn1       Sn1       Sn1        56.356     1_554 1_555  17_454
	Sn1       Sn1       Sn1        123.644    1_554 1_555  17_455
	Sn1       Sn1       Sn1        180.000    1_556 1_555   1_554
	Sn1       Sn1       Sn1        56.356     1_556 1_555  17_555
	Sn1       Sn1       Sn1        123.644    1_556 1_555  17_444
	Sn1       Sn1       Sn1        123.644    1_556 1_555  17_554
	Sn1       Sn1       Sn1        56.356     1_556 1_555  17_445
	Sn1       Sn1       Sn1        123.644    1_556 1_555  17_544
	Sn1       Sn1       Sn1        56.356     1_556 1_555  17_545
	Sn1       Sn1       Sn1        123.644    1_556 1_555  17_454
	Sn1       Sn1       Sn1        56.356     1_556 1_555  17_455
#######	End powder crystal structure	#######


#######	Begin powder diffraction data	#######
data_row_B_2
_pd_block_id	row_B_2
_pd_calc_method	Rietveld
_diffrn_radiation_probe	x-ray
_pd_meas_scan_method	step
_diffrn_radiation_wavelength	1.540000000
_refine_ls_goodness_of_fit_all	3.04222
_pd_proc_ls_prof_R_factor	1.54908
_pd_proc_ls_prof_wR_factor	2.15117
_pd_proc_ls_prof_wR_expected	0.70711
loop_
	_pd_phase_id
	_pd_phase_block_id
	_pd_phase_mass_%
1	Selenium_2	11.9415797
2	Second_2	55.5303565
3	Tin_2	32.5280639
loop_
	_refln_index_h
	_refln_index_k
	_refln_index_l
	_pd_refln_phase_id
	_refln_d_spacing
	_refln_F_squared_calc
	_refln_F_squared_meas
   1    0   -2 1    1.408738     1.824637     0.365259
   1    0    1 1    2.283844     3.169242 34641.186659
   2   -1    0 1    1.950000     2.729054 1475670.314243
   2    0   -1 1    1.482980     1.966150     0.509091
   0    0    2 2    1.600000     5.507871 30291.657120
   1    0    1 2    2.473835    31.954567 6199769.977298
   1    1    0 2    2.757716    17.035900 8982554.902072
   1    1    2 2    1.383936    18.502024     3.371629
   2    0    0 2    1.950000    13.377140 6461996.391535
   2    1    1 2    1.531432    41.931309    20.431833
   2    2    0 2    1.378858     9.206460     1.641028
   0    0    2 3    1.600000     2.374732 23017.905302
   1    0    1 3    2.330240    13.958727 2381570.697333
   1    1    0 3    2.404163     7.151898 709788.466729
   2    0    0 3    1.700000     5.120894 182978.670274
   2    1    1 3    1.373370    15.277801     2.641950
loop_
	_pd_meas_2theta_scan
	_pd_meas_intensity_total
	_pd_proc_ls_weight
	_pd_calc_intensity_total
	_pd_proc_intensity_bkg_calc
  10.000000     2.000000     0.500000     3.000000     3.000000 
  15.000000     2.000000     0.500000     0.888889     0.888889 
  20.000000     2.000000     0.500000    -0.777778    -0.777778 
  25.000000     2.000000     0.500000    -1.757328    -2.000000 
  30.000000     2.000000     0.500000    -0.042160    -2.777778 
  35.000000     2.000000     0.500000     3.156467    -3.111111 
  40.000000     2.000000     0.500000     2.017682    -3.000000 
  45.000000     2.000000     0.500000    -0.134209    -2.444444 
  50.000000     2.000000     0.500000     0.275098    -1.444444 
  55.000000     2.000000     0.500000     2.715286    -0.000000 
  60.000000     2.000000     0.500000     7.363819     1.888889 
  65.000000     2.000000     0.500000     9.901079     4.222222 
  70.000000     2.000000     0.500000    12.574348     7.000000 
#######	End powder diffraction data	#######
