# Supplementary material for: pdCIFplotter: visualizing powder diffraction data in pdCIF format
Source: J Appl Crystallogr. 2022 May 25;55(Pt 3):631–7. doi: 10.1107/S1600576722003478 (PMC9172038; doi:10.1107/S1600576722003478)
Supplement: Supplementary file 6 [file j-55-00631-sup6.zip › mini/single_one.cif]

#######	Begin powder crystal structure	#######
data_Selenium_0
_pd_block_id	Selenium_0
_pd_block_diffractogram_id	row_A_0
_pd_phase_name Selenium
_cell_length_a  3.992
_cell_length_b  3.992
_cell_length_c  3.119
_cell_angle_alpha 90
_cell_angle_beta  90
_cell_angle_gamma 120
_cell_volume 43.0454321
_cell_formula_units_Z	  3
_chemical_formula_weight	78.96
_chemical_formula_sum	Se
_cell_measurement_pressure	101.3
_diffrn_ambient_pressure	101.3
_exptl_crystal_density_diffrn	9.1379908
_exptl_absorpt_coefficient_mu	72.8496786
_diffrn_radiation_wavelength	1.540000000
_cell_measurement_theta_min	5
_cell_measurement_theta_max	35
_space_group_name_H-M_alt R-3m
loop_
	_space_group_symop_id
	_space_group_symop_operation_xyz
	  1 'x, y, z '
	  2 '-x, -y, -z '
	  3 '-x+y, -x, z '
	  4 '-x+y, y, z '
	  5 '-y, -x, z '
	  6 '-y, x-y, z '
	  7 'y, -x+y, -z '
	  8 'y, x, -z '
	  9 'x-y, -y, -z '
	 10 'x-y, x, -z '
	 11 '-x, -x+y, -z '
	 12 'x, x-y, z '
	 13 'x-1/3, y+1/3, z+1/3 '
	 14 '-x-1/3, -y+1/3, -z+1/3 '
	 15 '-x+y-1/3, -x+1/3, z+1/3 '
	 16 '-x+y-1/3, y+1/3, z+1/3 '
	 17 '-y-1/3, -x+1/3, z+1/3 '
	 18 '-y-1/3, x-y+1/3, z+1/3 '
	 19 'y-1/3, -x+y+1/3, -z+1/3 '
	 20 'y-1/3, x+1/3, -z+1/3 '
	 21 'x-y-1/3, -y+1/3, -z+1/3 '
	 22 'x-y-1/3, x+1/3, -z+1/3 '
	 23 '-x-1/3, -x+y+1/3, -z+1/3 '
	 24 'x-1/3, x-y+1/3, z+1/3 '
	 25 'x+1/3, y-1/3, z-1/3 '
	 26 '-x+1/3, -y-1/3, -z-1/3 '
	 27 '-x+y+1/3, -x-1/3, z-1/3 '
	 28 '-x+y+1/3, y-1/3, z-1/3 '
	 29 '-y+1/3, -x-1/3, z-1/3 '
	 30 '-y+1/3, x-y-1/3, z-1/3 '
	 31 'y+1/3, -x+y-1/3, -z-1/3 '
	 32 'y+1/3, x-1/3, -z-1/3 '
	 33 'x-y+1/3, -y-1/3, -z-1/3 '
	 34 'x-y+1/3, x-1/3, -z-1/3 '
	 35 '-x+1/3, -x+y-1/3, -z-1/3 '
	 36 'x+1/3, x-y-1/3, z-1/3 '
loop_
	_atom_site_label
	_atom_site_type_symbol
	_atom_site_site_symmetry_multiplicity
	_atom_site_fract_x
	_atom_site_fract_y
	_atom_site_fract_z
	_atom_site_occupancy
	_atom_site_B_iso_or_equiv
Se1 Se   3 0 0 0 1 1
loop_
	_geom_bond_atom_site_label_1
	_geom_bond_atom_site_label_2
	_geom_bond_distance
	_geom_bond_site_symmetry_1
	_geom_bond_site_symmetry_2
	Se1       Se1       2.52842 1_555  25_555
	Se1       Se1       2.52842 1_555  13_545
	Se1       Se1       2.52842 1_555  13_555
	Se1       Se1       2.52842 1_555  25_565
	Se1       Se1       2.52842 1_555  25_455
	Se1       Se1       2.52842 1_555  13_655
	Se1       Se1       3.10413 1_555  25_456
	Se1       Se1       3.10413 1_555  13_654
	Se1       Se1       3.10413 1_555  25_556
	Se1       Se1       3.10413 1_555  13_554
	Se1       Se1       3.10413 1_555  25_566
	Se1       Se1       3.10413 1_555  13_544
	Se1       Se1       3.11900 1_555   1_556
	Se1       Se1       3.11900 1_555   1_554
	loop_
		_geom_angle_atom_site_label_1
		_geom_angle_atom_site_label_2
		_geom_angle_atom_site_label_3
		_geom_angle
		_geom_angle_site_symmetry_1
		_geom_angle_site_symmetry_2
		_geom_angle_site_symmetry_3
	Se1       Se1       Se1        75.736    13_545 1_555  25_555
	Se1       Se1       Se1        104.264   13_555 1_555  13_545
	Se1       Se1       Se1        180.000   13_555 1_555  25_555
	Se1       Se1       Se1        75.736    25_565 1_555  13_555
	Se1       Se1       Se1        180.000   25_565 1_555  13_545
	Se1       Se1       Se1        104.264   25_565 1_555  25_555
	Se1       Se1       Se1        104.264   25_455 1_555  25_565
	Se1       Se1       Se1        75.736    25_455 1_555  13_555
	Se1       Se1       Se1        75.736    25_455 1_555  13_545
	Se1       Se1       Se1        104.264   25_455 1_555  25_555
	Se1       Se1       Se1        180.000   13_655 1_555  25_455
	Se1       Se1       Se1        75.736    13_655 1_555  25_565
	Se1       Se1       Se1        104.264   13_655 1_555  13_555
	Se1       Se1       Se1        104.264   13_655 1_555  13_545
	Se1       Se1       Se1        75.736    13_655 1_555  25_555
	Se1       Se1       Se1        113.664   25_456 1_555  13_655
	Se1       Se1       Se1        66.336    25_456 1_555  25_455
	Se1       Se1       Se1        127.868   25_456 1_555  25_565
	Se1       Se1       Se1        52.132    25_456 1_555  13_555
	Se1       Se1       Se1        52.132    25_456 1_555  13_545
	Se1       Se1       Se1        127.868   25_456 1_555  25_555
	Se1       Se1       Se1        180.000   13_654 1_555  25_456
	Se1       Se1       Se1        66.336    13_654 1_555  13_655
	Se1       Se1       Se1        113.664   13_654 1_555  25_455
	Se1       Se1       Se1        52.132    13_654 1_555  25_565
	Se1       Se1       Se1        127.868   13_654 1_555  13_555
	Se1       Se1       Se1        127.868   13_654 1_555  13_545
	Se1       Se1       Se1        52.132    13_654 1_555  25_555
	Se1       Se1       Se1        99.966    25_556 1_555  13_654
	Se1       Se1       Se1        80.034    25_556 1_555  25_456
	Se1       Se1       Se1        52.132    25_556 1_555  13_655
	Se1       Se1       Se1        127.868   25_556 1_555  25_455
	Se1       Se1       Se1        127.868   25_556 1_555  25_565
	Se1       Se1       Se1        113.664   25_556 1_555  13_555
	Se1       Se1       Se1        52.132    25_556 1_555  13_545
	Se1       Se1       Se1        66.336    25_556 1_555  25_555
	Se1       Se1       Se1        180.000   13_554 1_555  25_556
	Se1       Se1       Se1        80.034    13_554 1_555  13_654
	Se1       Se1       Se1        99.966    13_554 1_555  25_456
	Se1       Se1       Se1        127.868   13_554 1_555  13_655
	Se1       Se1       Se1        52.132    13_554 1_555  25_455
	Se1       Se1       Se1        52.132    13_554 1_555  25_565
	Se1       Se1       Se1        66.336    13_554 1_555  13_555
	Se1       Se1       Se1        127.868   13_554 1_555  13_545
	Se1       Se1       Se1        113.664   13_554 1_555  25_555
	Se1       Se1       Se1        99.966    25_566 1_555  13_554
	Se1       Se1       Se1        80.034    25_566 1_555  25_556
	Se1       Se1       Se1        99.966    25_566 1_555  13_654
	Se1       Se1       Se1        80.034    25_566 1_555  25_456
	Se1       Se1       Se1        52.132    25_566 1_555  13_655
	Se1       Se1       Se1        127.868   25_566 1_555  25_455
	Se1       Se1       Se1        66.336    25_566 1_555  25_565
	Se1       Se1       Se1        52.132    25_566 1_555  13_555
	Se1       Se1       Se1        113.664   25_566 1_555  13_545
	Se1       Se1       Se1        127.868   25_566 1_555  25_555
	Se1       Se1       Se1        180.000   13_544 1_555  25_566
	Se1       Se1       Se1        80.034    13_544 1_555  13_554
	Se1       Se1       Se1        99.966    13_544 1_555  25_556
	Se1       Se1       Se1        80.034    13_544 1_555  13_654
	Se1       Se1       Se1        99.966    13_544 1_555  25_456
	Se1       Se1       Se1        127.868   13_544 1_555  13_655
	Se1       Se1       Se1        52.132    13_544 1_555  25_455
	Se1       Se1       Se1        113.664   13_544 1_555  25_565
	Se1       Se1       Se1        127.868   13_544 1_555  13_555
	Se1       Se1       Se1        66.336    13_544 1_555  13_545
	Se1       Se1       Se1        52.132    13_544 1_555  25_555
	Se1       Se1       Se1        132.056    1_556 1_555  13_544
	Se1       Se1       Se1        47.944     1_556 1_555  25_566
	Se1       Se1       Se1        132.056    1_556 1_555  13_554
	Se1       Se1       Se1        47.944     1_556 1_555  25_556
	Se1       Se1       Se1        132.056    1_556 1_555  13_654
	Se1       Se1       Se1        47.944     1_556 1_555  25_456
	Se1       Se1       Se1        65.720     1_556 1_555  13_655
	Se1       Se1       Se1        114.280    1_556 1_555  25_455
	Se1       Se1       Se1        114.280    1_556 1_555  25_565
	Se1       Se1       Se1        65.720     1_556 1_555  13_555
	Se1       Se1       Se1        65.720     1_556 1_555  13_545
	Se1       Se1       Se1        114.280    1_556 1_555  25_555
	Se1       Se1       Se1        180.000    1_554 1_555   1_556
	Se1       Se1       Se1        47.944     1_554 1_555  13_544
	Se1       Se1       Se1        132.056    1_554 1_555  25_566
	Se1       Se1       Se1        47.944     1_554 1_555  13_554
	Se1       Se1       Se1        132.056    1_554 1_555  25_556
	Se1       Se1       Se1        47.944     1_554 1_555  13_654
	Se1       Se1       Se1        132.056    1_554 1_555  25_456
	Se1       Se1       Se1        114.280    1_554 1_555  13_655
	Se1       Se1       Se1        65.720     1_554 1_555  25_455
	Se1       Se1       Se1        65.720     1_554 1_555  25_565
	Se1       Se1       Se1        114.280    1_554 1_555  13_555
	Se1       Se1       Se1        114.280    1_554 1_555  13_545
	Se1       Se1       Se1        65.720     1_554 1_555  25_555
#######	End powder crystal structure	#######


#######	Begin powder crystal structure	#######
data_This_is_a_unique_string
_pd_block_id	This_is_a_unique_string
_pd_block_diffractogram_id	row_A_0
_pd_phase_name Second
_cell_length_a  3.448
_cell_length_b  3.448
_cell_length_c  3.251
_cell_angle_alpha 90
_cell_angle_beta  90
_cell_angle_gamma 90
_cell_volume 38.6501767
_cell_formula_units_Z	  2
_chemical_formula_weight	118.71
_chemical_formula_sum	Sn
_cell_measurement_pressure	101.3
_diffrn_ambient_pressure	101.3
_exptl_crystal_density_diffrn	10.2003532
_exptl_absorpt_coefficient_mu	251.214516
_diffrn_radiation_wavelength	1.540000000
_cell_measurement_theta_min	5
_cell_measurement_theta_max	35
_space_group_name_H-M_alt I4/mmm
loop_
	_space_group_symop_id
	_space_group_symop_operation_xyz
	  1 'x, y, z '
	  2 '-x, -y, z '
	  3 '-x, y, -z '
	  4 '-x, y, z '
	  5 '-y, -x, -z '
	  6 '-y, -x, z '
	  7 '-y, x, -z '
	  8 '-y, x, z '
	  9 'y, -x, -z '
	 10 'y, -x, z '
	 11 'y, x, -z '
	 12 'y, x, z '
	 13 'x, -y, -z '
	 14 'x, -y, z '
	 15 'x, y, -z '
	 16 '-x, -y, -z '
	 17 'x+1/2, y+1/2, z+1/2 '
	 18 '-x+1/2, -y+1/2, z+1/2 '
	 19 '-x+1/2, y+1/2, -z+1/2 '
	 20 '-x+1/2, y+1/2, z+1/2 '
	 21 '-y+1/2, -x+1/2, -z+1/2 '
	 22 '-y+1/2, -x+1/2, z+1/2 '
	 23 '-y+1/2, x+1/2, -z+1/2 '
	 24 '-y+1/2, x+1/2, z+1/2 '
	 25 'y+1/2, -x+1/2, -z+1/2 '
	 26 'y+1/2, -x+1/2, z+1/2 '
	 27 'y+1/2, x+1/2, -z+1/2 '
	 28 'y+1/2, x+1/2, z+1/2 '
	 29 'x+1/2, -y+1/2, -z+1/2 '
	 30 'x+1/2, -y+1/2, z+1/2 '
	 31 'x+1/2, y+1/2, -z+1/2 '
	 32 '-x+1/2, -y+1/2, -z+1/2 '
loop_
	_atom_site_label
	_atom_site_type_symbol
	_atom_site_site_symmetry_multiplicity
	_atom_site_fract_x
	_atom_site_fract_y
	_atom_site_fract_z
	_atom_site_occupancy
	_atom_site_B_iso_or_equiv
Sn1 Sn   2 0 0 0 1 1
loop_
	_geom_bond_atom_site_label_1
	_geom_bond_atom_site_label_2
	_geom_bond_distance
	_geom_bond_site_symmetry_1
	_geom_bond_site_symmetry_2
	Sn1       Sn1       2.93029 1_555  17_454
	Sn1       Sn1       2.93029 1_555  17_455
	Sn1       Sn1       2.93029 1_555  17_544
	Sn1       Sn1       2.93029 1_555  17_545
	Sn1       Sn1       2.93029 1_555  17_445
	Sn1       Sn1       2.93029 1_555  17_554
	Sn1       Sn1       2.93029 1_555  17_444
	Sn1       Sn1       2.93029 1_555  17_555
	loop_
		_geom_angle_atom_site_label_1
		_geom_angle_atom_site_label_2
		_geom_angle_atom_site_label_3
		_geom_angle
		_geom_angle_site_symmetry_1
		_geom_angle_site_symmetry_2
		_geom_angle_site_symmetry_3
	Sn1       Sn1       Sn1        67.383    17_455 1_555  17_454
	Sn1       Sn1       Sn1        180.000   17_544 1_555  17_455
	Sn1       Sn1       Sn1        112.617   17_544 1_555  17_454
	Sn1       Sn1       Sn1        67.383    17_545 1_555  17_544
	Sn1       Sn1       Sn1        112.617   17_545 1_555  17_455
	Sn1       Sn1       Sn1        180.000   17_545 1_555  17_454
	Sn1       Sn1       Sn1        72.078    17_445 1_555  17_545
	Sn1       Sn1       Sn1        107.922   17_445 1_555  17_544
	Sn1       Sn1       Sn1        72.078    17_445 1_555  17_455
	Sn1       Sn1       Sn1        107.922   17_445 1_555  17_454
	Sn1       Sn1       Sn1        180.000   17_554 1_555  17_445
	Sn1       Sn1       Sn1        107.922   17_554 1_555  17_545
	Sn1       Sn1       Sn1        72.078    17_554 1_555  17_544
	Sn1       Sn1       Sn1        107.922   17_554 1_555  17_455
	Sn1       Sn1       Sn1        72.078    17_554 1_555  17_454
	Sn1       Sn1       Sn1        112.617   17_444 1_555  17_554
	Sn1       Sn1       Sn1        67.383    17_444 1_555  17_445
	Sn1       Sn1       Sn1        107.922   17_444 1_555  17_545
	Sn1       Sn1       Sn1        72.078    17_444 1_555  17_544
	Sn1       Sn1       Sn1        107.922   17_444 1_555  17_455
	Sn1       Sn1       Sn1        72.078    17_444 1_555  17_454
	Sn1       Sn1       Sn1        180.000   17_555 1_555  17_444
	Sn1       Sn1       Sn1        67.383    17_555 1_555  17_554
	Sn1       Sn1       Sn1        112.617   17_555 1_555  17_445
	Sn1       Sn1       Sn1        72.078    17_555 1_555  17_545
	Sn1       Sn1       Sn1        107.922   17_555 1_555  17_544
	Sn1       Sn1       Sn1        72.078    17_555 1_555  17_455
	Sn1       Sn1       Sn1        107.922   17_555 1_555  17_454
#######	End powder crystal structure	#######


#######	Begin powder diffraction data	#######
data_row_A_0
_pd_block_id	row_A_0
_pd_calc_method	Rietveld
_diffrn_radiation_probe	x-ray
_pd_meas_scan_method	cont
_diffrn_radiation_wavelength	1.540000000
_diffrn_ambient_pressure	101.3
_refine_ls_goodness_of_fit_all	1.94531
_pd_proc_ls_prof_R_factor	1.72945
_pd_proc_ls_prof_wR_factor	1.94531
_pd_proc_ls_prof_wR_expected	1.00000
loop_
	_pd_phase_id
	_pd_phase_block_id
	_pd_phase_mass_%
1	Selenium_0	52.6332547
2	This_is_a_unique_string	47.3667453
loop_
	_refln_index_h
	_refln_index_k
	_refln_index_l
	_pd_refln_phase_id
	_refln_d_spacing
	_refln_F_squared_calc
	_refln_F_squared_meas
   1    0   -2 1    1.421561     1.849529     0.746119
   1    0    1 1    2.315820     3.207714 3207714.431147
   2   -1    0 1    1.996000     2.794191 2794191.309246
   2    0   -1 1    1.511918     2.019630 19486.756784
   0    0    2 2    1.625500     0.807738 425249.669244
   1    0    1 2    2.365383     4.708257 4708256.758705
   1    1    0 2    2.438104     2.409495 2409495.188246
   1    1    2 2    1.352473     2.485133     0.621852
   2    0    0 2    1.724000     1.735518 1735517.766161
   2    1    1 2    1.393218     5.207606     1.689609
loop_
	_pd_meas_2theta_scan
	_pd_meas_intensity_total
	_pd_proc_ls_weight
	_pd_calc_intensity_total
  10.000000     1.000000     1.000000     1.000000 
  15.000000     1.000000     1.000000    -0.055556 
  20.000000     1.000000     1.000000    -0.888889 
  25.000000     1.000000     1.000000    -1.500000 
  30.000000     1.000000     1.000000    -1.828358 
  35.000000     1.000000     1.000000    -1.131625 
  40.000000     1.000000     1.000000    -0.958872 
  45.000000     1.000000     1.000000    -1.277771 
  50.000000     1.000000     1.000000    -0.872396 
  55.000000     1.000000     1.000000    -0.279999 
  60.000000     1.000000     1.000000     0.864253 
  65.000000     1.000000     1.000000     2.514110 
  70.000000     1.000000     1.000000     4.039535 
#######	End powder diffraction data	#######
