# Supplementary material for: pdCIFplotter: visualizing powder diffraction data in pdCIF format
Source: J Appl Crystallogr. 2022 May 25;55(Pt 3):631–7. doi: 10.1107/S1600576722003478 (PMC9172038; doi:10.1107/S1600576722003478)
Supplement: Supplementary file 7 [file j-55-00631-sup7.txt]

To download a Windows executable:
https://www.iucr.org/__data/iucr/powder/pdcif_apps/pdCIFplotter.zip

pdCIFplotter.zip - a zip file that must be manually extracted somewhere. You can then run the pdCIFplotter executable file.

If you are not a Windows person, or want to install from the Python source, please read the preinstallation and installation 
instructions at https://github.com/rowlesmr/pdCIFplotter
